# Supplementary material for: Systemic antibody responses against bacterial and viral antigens associate with fatigue in patients with inflammatory bowel disease
Source: iScience. 2026 Jul 20;29(8):116828. doi: 10.1016/j.isci.2026.116828 (PMC13393791; doi:10.1016/j.isci.2026.116828)
Supplement: Table S1. Demographic and clinical characteristics of the study population comparing high fatigue (Q4) with low-to-moderate fatigue (<Q4) [file mmc1.xlsx]

## Sheet: Table S1
	Table S1. Demographic and clinical characteristics of the study population <Q4 vs Q4
	Variable	Total	Low-to-moderate Fatigue Group (<Q4)	High Fatigue Group (Q4)	P-value
		n = 327	n = 236	n = 91
	Age (years)	41.0 [31.0;54.0]	41.0 [31.8;55.0]	39.0 [29.0;50.5]	0.132
	Female sex, n (%)	198 (60.6%)	128 (54.2%)	70 (76.9%)	<0.001
	BMI (kg/m²)*	24.6 [21.7;27.9]	24.5 [21.8;27.8]	24.7 [21.4;28.6]	0.844
	IBD diagnosis, n (%)	327	236	91
	CD	156 (47.7%)	102 (43.2%)	54 (59.3%)	0.009
	UC	171 (52.3%)	134 (56.8%)	37 (40.7%)
	Disease duration (years)*	8.8 [4.0-15.7]	9.0 [4.5-15.7]	8.2 [3.3-15.3]	0.395
	Current smoking, n (%)	327	236	91
	Yes	69 (21.1%)	39 (16.5%)	30 (33.0%)	0.001
	No	258 (78.9%)	197 (83.5%)	61 (67.0%)
	Montreal classification
	Montreal Age (A), n (%)	327	236	91
	A1 (≤16 years)	37 (11.3)	26 (11.0)	11 (12.1)	0.173
	A2 (17-40 years)	217 (66.4)	151 (64.0)	66 (72.5)
	A3 (>40 years)	73 (22.3)	59 (25.0)	14 (15.4)
	Medication use, n (%)	252 (77.1%)	180 (76.3%)	72 (79.1%)
	Aminosalicylates	137 (41.9%)	102 (43.2%)	35 (38.5%)	0.434
	Thiopurines	107 (32.7%)	82 (34.7%)	25 (27.5%)	0.209
	Steroids	72 (22.0%)	48 (20.3%)	24 (26.4%)	0.238
	Calcineurin inhibitors	7 (2.1%)	6 (2.5%)	1 (1.1%)	0.678
	Methotrexate	19 (5.8%)	12 (5.1%)	7 (7.7%)	0.366
	TNF-ɑ-antagonists**	32 (9.8%)	23 (9.7%)	9 (9.9%)	0.262
	Disease activity score	320 (97.9)	261 (97.8)	59 (98.3)
	HBI (CD), n (%)	149 (45.6)	97 (41.1%)	52 (57.1%)	<0.001
	Remission (<5)	93 (28.4)	73 (30.9%)	20 (22.0%)
	Mild disease (5-7)	23 (7.0)	14 (5.9%)	9 (9.9%)
	Moderate-severe disease (>=8)	33 (10.1)	10 (4.2%)	23 (25.3%)
	SCCAI (UC), n (%)	171 (52.3)	134 (56.8%)	37 (40.7%)
	Remission (≤2)	120 (36.7)	107 (45.3%)	13 (14.3%)
	Active disease (>2)	51 (15.6)	27 (11.4%)	24 (26.4%)
	CRP, n (%)	323 (98.8%)	233 (98.7%)	90 (98.9%)
	≤5 mg/l	232 (71.8%)	174 (74.7%)	58 (64.4%)	0.067
	>5 mg/l	91 (28.2%)	59 (25.3%)	32 (35.6%)
	Hb, n (%)	320 (97.9)	232 (98.3)	88 (96.7)
	Normocytic	246 (76.9)	178 (76.7%)	68 (77.3%)	0.917
	Anemic***	74 (23.1)	54 (23.3%)	20 (22.7%)
	Surgical history, n (%)	80 (24.5%)	60 (25.4%)	20 (22.0%)
	Ileocecal resection	39 (11.9%)	26 (11.0%)	13 (14.3%)	0.414
	Colon resection	47 (14.4%)	39 (16.5%)	8 (8.8%)	0.074
	Data are presented as proportions n with corresponding percentages (%), or as median, [interquartile range, IQR] for continuous variables: P-values ≤ 0.05 were considered statistically significant. *This variable had few missing values (N/A) (BMI: 99,4% complete, Disease duration: 99.7% complete) **TNF-ɑ-antagonists included infliximab, adalimumab, certolizumab, and golimumab. *** Anemia was defi…
