# Supplementary material for: Systemic antibody responses against bacterial and viral antigens associate with fatigue in patients with inflammatory bowel disease
Source: iScience. 2026 Jul 20;29(8):116828. doi: 10.1016/j.isci.2026.116828 (PMC13393791; doi:10.1016/j.isci.2026.116828)
Supplement: Table S2. Demographic and clinical characteristics of the study population comparing high fatigue (Q4) with low fatigue (Q1) [file mmc2.xlsx]

## Sheet: Table S2
	Table S2. Demographic and clinical characteristics of the study population Q1 vs Q4
	Variable	Total	Low Fatigue Group (Q1)	High Fatigue Group (Q4)	P-value
		n = 327	n = 121	n = 91
	Age (years)	41.0 [31.0;54.0]	41.0 [33.0;56.0]	39.0 [29.0;50.5]	0.143
	Female sex, n (%)	198 (60.6%)	58 (47.9%)	70 (76.9%)	<0.001
	BMI (kg/m²)*	24.6 [21.7;27.9]	24.4 [21.5;27.5]	24.7 [21.4;28.6]	0.737
	IBD diagnosis, n (%)	327 (100.0%)	121 (100.0%)	91 (100.0%)
	CD	156 (47.7%)	45 (37.2%)	54 (59.3%)	<0.001
	UC	171 (52.3%)	76 (62.8%)	37 (40.7%)
	Disease duration (years)*	8.8 [4.0;15.7]	8.8 [4.4;15.8]	8.2 [3.3;15.3]	0.626
	Current smoking, n (%)	327 (100.0%)	121 (100.0%)	91 (100.0%)
	Yes	69 (21.1%)	13 (10.7%)	30 (33.0%)	<0.001
	No	258 (78.9%)	108 (89.3%)	61 (67.0%)
	Montreal classification
	Montreal Age (A), n (%)	327 (100.0%)	121 (100.0%)	91 (100.0%)
	A1 (≤16 years)	37 (11.3%)	11 (9.1%)	11 (12.1%)	0.182
	A2 (17-40 years)	217 (66.4%)	79 (65.3%)	66 (72.5%)
	A3 (>40 years)	73 (22.3%)	31 (25.6%)	14 (15.4%)
	Medication use, n (%)	252 (77.1%)	97 (80.2%)	72 (79.1%)
	Aminosalicylates	137 (41.9%)	58 (47.9%)	35 (38.5%)	0.169
	Thiopurines	107 (32.7%)	46 (38.0%)	25 (27.5%)	0.107
	Steroids	72 (22.0%)	27 (22.3%)	24 (26.4%)	0.494
	Calcineurin inhibitors	7 (2.1%)	4 (3.3%)	1 (1.1%)	0.394
	Methotrexate	19 (5.8%)	4 (3.3%)	7 (7.7%)	0.212
	TNF-ɑ-antagonists**	32 (9.8%)	9 (7.4%)	9 (9.9%)	0.391
	Disease activity score	320 (97.9)	118 (97.5%)	89 (97.8%)
	HBI (CD), n (%)	149 (45.6%)	43 (35.5%)	52 (57.1%)	<0.001
	Remission (<5)	93 (28.4%)	37 (30.6%)	20 (22.0%)
	Mild disease (5-7)	23 (7.0%)	3 (2.5%)	9 (9.9%)
	Moderate-severe disease (>=8)	33 (10.1%)	3 (2.5%)	23 (25.3%)
	SCCAI (UC), n (%)	171 (52.3%)	75 (62.0%)	37 (40.7%)
	Remission (≤2)	120 (36.7%)	66 (54.5%)	13 (14.3%)
	Active disease (>2)	51 (15.6%)	9 (7.4%)	24 (26.4%)
	CRP, n (%)	323 (98.8%)	121 (100.0%)	90 (98.9%)
	≤5 mg/l	232 (71.8%)	89 (73.6%)	58 (64.4%)	0.155
	>5 mg/l	91 (28.2%)	32 (26.4%)	32 (35.6%)
	Hb, n (%)	320 (97.9)	120 (99.2)	88 (96.7)
	Normocytic	246 (76.9)	92 (76.7%)	68 (77.3%)	0.918
	Anemic***	74 (23.1)	28 (23.3%)	20 (22.7%)
	Surgical history, n (%)	80 (24.5)	21 (17.4%)	20 (22.0%)
	Ileocecal resection	39 (11.9)	8 (6.6%)	13 (14.3%)	0.064
	Colon resection	47 (14.4)	16 (13.2%)	8 (8.8%)	0.313
	Data are presented as proportions n with corresponding percentages (%), or as median, [interquartile range, IQR] for continuous variables: P-values ≤ 0.05 were considered statistically significant. *This variable had few missing values (N/A) (BMI: 99,4% complete, Disease duration: 99.7% complete) **TNF-ɑ-antagonists included infliximab, adalimumab, certolizumab, and golimumab. *** Anemia was defi…
