# Supplementary material for: Systemic antibody responses against bacterial and viral antigens associate with fatigue in patients with inflammatory bowel disease
Source: iScience. 2026 Jul 20;29(8):116828. doi: 10.1016/j.isci.2026.116828 (PMC13393791; doi:10.1016/j.isci.2026.116828)
Supplement: Table S3. Demographic and clinical characteristics of the study population comparing higher fatigue (Q3+Q4) with lower fatigue (Q1+Q2) [file mmc3.xlsx]

## Sheet: Table S3
	Table S3. Demographic and clinical characteristics of the study population Q1+Q2 vs Q3+4
	Variable	Total	Low Fatigue Group (Q1+Q2)	High Fatigue Group (Q3+Q4)	P-value
		n = 327	n = 190	n = 137
	Age (years)	41.0 [31.0;54.0]	41.0 [32.0;55.0]	41.0 [30.0;52.0]	0.493
	Female sex, n (%)	198 (60.6%)	103 (54.2%)	95 (69.3%)	0.006
	BMI (kg/m²)*	24.6 [21.7;27.9]	24.4 [21.8;27.6]	24.7 [21.5;28.4]	0.804
	IBD diagnosis, n (%)	327 (100.0%)	190 (100.0%)	137 (100.0%)
	CD	156 (47.7%)	76 (40.0%)	80 (58.4%)	0.001
	UC	171 (52.3%)	114 (60.0%)	57 (41.6%)
	Disease duration (years)*	8.8 [4.0;15.7]	8.8 [4.4;15.0]	8.8 [3.6;16.6]	0.838
	Current smoking, n (%)	327 (100.0%)	190 (100.0%)	137 (100.0%)
	Yes	69 (21.1%)	28 (14.7%)	41 (29.9%)	<0.001
	No	258 (78.9%)	162 (85.3%)	96 (70.1%)
	Montreal classification
	Montreal Age (A), n (%)	327 (100.0%)	190 (100.0%)	137 (100.0%)
	A1 (≤16 years)	37 (11.3%)	20 (10.5%)	17 (12.4%)	0.313
	A2 (17-40 years)	217 (66.4%)	122 (64.2%)	95 (69.3%)
	A3 (>40 years)	73 (22.3%)	48 (25.3%)	25 (18.2%)
	Medication use, n (%)	252 (77.1%)	151 (79.5%)	101 (73.7%)
	Aminosalicylates	137 (41.9%)	88 (46.3%)	49 (35.8%)	0.056
	Thiopurines	107 (32.7%)	70 (36.8%)	37 (27.0%)	0.061
	Steroids	72 (22.0%)	43 (22.6%)	29 (21.2%)	0.753
	Calcineurin inhibitors	7 (2.1%)	5 (2.6%)	2 (1.5%)	0.703
	Methotrexate	19 (5.8%)	9 (4.7%)	10 (7.3%)	0.328
	TNF-ɑ-antagonists**	32 (9.8%)	18 (9.5%)	14 (10.2%)	0.266
	Disease activity score	320 (97.9%)	185 (97.4%)	135 (98.5%)
	HBI (CD), n (%)	149 (45.6%)	72 (37.9%)	77 (56.2%)	<0.001
	Remission (<5)	93 (28.4%)	57 (30.0%)	36 (26.3%)
	Mild disease (5-7)	23 (7.0%)	10 (5.3%)	13 (9.5%)
	Moderate-severe disease (>=8)	33 (10.1%)	5 (2.6%)	28 (20.4%)
	SCCAI (UC), n (%)	171 (52.3%)	113 (59.5%)	58 (42.3%)
	Remission (≤2)	120 (36.7%)	94 (49.5%)	26 (19.0%)
	Active disease (>2)	51 (15.6%)	19 (10.0%)	32 (23.4%)
	CRP, n (%)	323 (98.8%)	188 (98.9%)	135 (98.5%)
	≤5 mg/l	232 (71.8%)	138 (73.4%)	94 (69.6%)	0.457
	>5 mg/l	91 (28.2%)	50 (26.6%)	41 (30.4%)
	Hb, n (%)	320 (97.9)	187 (98.4%)	133 (97.1%)
	Normocytic	246 (76.9%)	141 (75.4%)	105 (78.9%)	0.458
	Anemic***	74 (23.1%)	46 (24.6%)	28 (21.1%)
	Surgical history, n (%)	80 (24.5%)	41 (21.6%)	39 (28.5%)	0.153
	Ileocecal resection	39 (11.9%)	18 (9.5%)	21 (15.3%)	0.107
	Colon resection	47 (14.4%)	26 (13.7%)	21 (15.3%)	0.676
	Data are presented as proportions n with corresponding percentages (%), or as median, [interquartile range, IQR] for continuous variables: P-values ≤ 0.05 were considered statistically significant. *This variable had few missing values (N/A) (BMI: 99,4% complete, Disease duration: 99.7% complete) **TNF-ɑ-antagonists included infliximab, adalimumab, certolizumab, and golimumab. *** Anemia was defi…
