# Supplementary material for: Systemic antibody responses against bacterial and viral antigens associate with fatigue in patients with inflammatory bowel disease
Source: iScience. 2026 Jul 20;29(8):116828. doi: 10.1016/j.isci.2026.116828 (PMC13393791; doi:10.1016/j.isci.2026.116828)
Supplement: Table S4. Demographic and clinical characteristics of the study population comparing patients above the lowest fatigue quartile (>Q1) with patients in the lowest fatigue quartile (Q1) [file mmc4.xlsx]

## Sheet: Table S4
	Table S1. Demographic and clinical characteristics of the study population Q1 vs >Q1
	Variable	Total	Low Fatigue Group (Q1)	High Fatigue Group (>Q1)	P-value
		n = 327	n = 121	n = 206
	Age (years)	41.0 [31.0;54.0]	41.0 [33.0;56.0]	40.0 [30.0;53.0]	0.312
	Female sex, n (%)	198 (60.6%)	58 (47.9%)	140 (68.0%)	<0.001
	BMI (kg/m²)*	24.6 [21.7;27.9]	24.4 [21.5;27.5]	24.7 [21.9;28.1]	0.629
	IBD diagnosis, n (%)	327	121	206
	CD	156 (47.7%)	45 (37.2%)	111 (53.9%)	0.004
	UC	171 (52.3%)	76 (62.8%)	95 (46.1%)
	Disease duration in years*	8.8 [4.0;15.7]	8.8 [4.4;15.8]	8.7 [3.9;15.6]	0.929
	Current smoking, n (%)	327	121	206
	Yes	69 (21.1%)	13 (10.7%)	56 (27.2%)	<0.001
	No	258 (78.9%)	108 (89.3%)	150 (72.8%)
	Montreal classification
	Montreal Age (A), n (%)	327	121	206
	A1 (≤16 years)	37 (11.3)	11 (9.1)	26 (12.6)	0.405
	A2 (17-40 years)	217 (66.4)	79 (65.3)	138 (67.0)
	A3 (>40 years)	73 (22.3)	31 (25.6)	42 (20.4)
	Medication use, n (%)	252 (77.1%)	97 (80.2%)	155 (75.2%)
	Aminosalicylates	137 (41.9%)	58 (47.9%)	79 (38.3%)	0.09
	Thiopurines	107 (32.7%)	46 (38.0%)	61 (29.6%)	0.118
	Steroids	72 (22.0%)	27 (22.3%)	45 (21.8%)	0.921
	Calcineurin inhibitors	7 (2.1%)	4 (3.3%)	3 (1.5%)	0.43
	Methotrexate	19 (5.8%)	4 (3.3%)	15 (7.3%)	0.138
	TNF-ɑ-antagonists**	32 (9.8%)	9 (7.4%)	23 (11.2%)	0.701
	Disease activity score	320 (97.9)	118 (97.5%)	202 (98.1%)
	HBI (CD), n (%)	149 (45.6%)	43 (35.5%)	106 (51.5%)	<0.001
	Remission (<5)	33 (10.1%)	3 (2.5%)	30 (14.6%)
	Mild disease (5-7)	93 (28.4%)	37 (30.6%)	56 (27.2%)
	Moderate-severe disease (>=8)	23 (7.0%)	3 (2.5%)	20 (9.7%)
	SCCAI (UC), n (%)	171 (52.3%)	75 (62.0%)	96 (46.6%)
	Remission (≤2)	120 (36.7%)	66 (54.5%)	54 (26.2%)
	Active disease (>2)	51 (15.6%)	9 (7.4%)	42 (20.4%)
	CRP, n (%)	323 (98.8%)	121 (100.0%)	202 (98.1%)
	≤5 mg/l	232 (71.8%)	89 (73.6%)	143 (70.8%)	0.593
	>5 mg/l	91 (28.2%)	32 (26.4%)	59 (29.2%)	0.593
	Hb, n (%)	320 (97.9)	120 (99.2)	200 (97.1)
	Normocytic	246 (76.9)	92 (76.7)	154 (77.0)	0.945
	Anemic***	74 (23.1)	28 (23.3)	46 (23.0)	0.945
	Surgical history, n (%)	80 (24.5)	21 (17.4)	59 (28.6)
	Ileocecal resection	39 (11.9)	8 (6.6)	31 (15.0)	0.023
	Colon resection	47 (14.4)	16 (13.22)	31 (15.0)	0.650
	Data are presented as proportions n with corresponding percentages (%), or as median (M), [IQR] for continuous variables: P-values ≤ 0.05 were considered statistically significant. *This variable had few missing values (N/A) (BMI: 99,4% complete, Disease duration: 99.7% complete) **TNF-ɑ-antagonists included infliximab, adalimumab, certolizumab, and golimumab. *** Anemia was defined based on the …
