# Supplementary material for: Systemic antibody responses against bacterial and viral antigens associate with fatigue in patients with inflammatory bowel disease
Source: iScience. 2026 Jul 20;29(8):116828. doi: 10.1016/j.isci.2026.116828 (PMC13393791; doi:10.1016/j.isci.2026.116828)
Supplement: Table S5. Logistic regression results for the association between individual antibody reactivity and fatigue status in the full IBD cohort comparing high fatigue (Q4) with low-to-moderate fatigue (<Q4) [file mmc5.xlsx]

## Sheet: Table S5
	Table S5. Logistic regression results for the association between individual antibodies and fatigue status (Q4: highly fatigued, n = 91; <Q4: moderately to minimally fatigued, n = 236) in the full cohort. Models were adjusted for age, sex, and smoking. Antibodies are ranked by p-value. Yellow-colored cells indicate nominal significance (P < 0.05), and orange cells indicate P < 0.1.
	Peptide-ID	Benjamini-Hochberg value	P-Value	Regression Coefficient	Lower Confidence Interval Value	Upper Confidence Interval Value	% of individuals with peptide present in lesser fatigued group (<Q4)	% of individuals with peptide present in higher fatigued group (Q4)	Fold Change	UniRef-ID	Rank based on P-Value	Peptide Name	Function according to Universal Protein Reference database (UniRef)
	twist_38486	3.11673e-10	1.58953e-05	1.33044	0.726252	1.93463	15.3846	35.5556	2.31111		1	EBV-NA-1
	twist_27540	1.29406e-09	6.59969e-05	1.08178	0.550425	1.61313	39.3162	64.4444	1.63913		2	EBV-NA-1
	twist_27538	2.26039e-09	0.00011528	1.04298	0.512837	1.57312	40.5983	65.5556	1.61474		3	EBV-NA-1
	agilent_318	4.67445e-09	0.000238397	1.00619	0.46948	1.5429	45.2991	68.8889	1.52075	UniRef90_Q1HVF7	4	EBV-NA-1	Epstein-Barr nuclear antigen 1 n=48 Tax=Epstein-Barr virus (strain GD1) TaxID=10376 RepID=EBNA1_EBVA8
	twist_27539	1.09285e-08	0.000557351	0.964606	0.416856	1.51236	22.6496	42.2222	1.86415		5	EBV-NA-1
	agilent_319	1.26741e-08	0.000646381	0.947909	0.403298	1.49252	49.5726	70	1.41207	UniRef90_P03211	6	EBV-NA-1	Epstein-Barr nuclear antigen 1 n=37 Tax=Epstein-Barr virus (strain GD1) TaxID=10376 RepID=EBNA1_EBVB9
	agilent_320	1.72403e-08	0.000879257	0.983491	0.404031	1.56295	57.265	76.6667	1.33881	UniRef90_P03211	7	EBV-NA-1	Epstein-Barr nuclear antigen 1 n=37 Tax=Epstein-Barr virus (strain GD1) TaxID=10376 RepID=EBNA1_EBVB9
	agilent_229560	2.59545e-08	0.00132368	1.6269	0.633791	2.62	3.4188	13.3333	3.9	UniRef90_Q93SM9	8	VFG002418(gb|YP_001331791) (vWbp) secreted von Willebrand factor-binding protein precursor [vWbp (VF0420)] [Staphylococcus aureus subsp. aureus str. Newman]	Coagulase n=92 Tax=Staphylococcus TaxID=1279 RepID=Q93SM9_STAAU
	agilent_229658	3.30398e-08	0.00168503	-1.09463	-1.77772	-0.411538	32.906	13.3333	0.405195	UniRef90_Q5WUD8	9	VFG045563(gb|YP_096320) (ceg28) Dot/Icm type IV secretion system effector Ceg28 [Dot/Icm (VF0156)] [Legionella pneumophila subsp. pneumophila str. Philadelphia 1]	Uncharacterized protein n=28 Tax=Legionella pneumophila TaxID=446 RepID=Q5WUD8_LEGPL
	twist_27541	5.24429e-08	0.00267459	0.857605	0.297846	1.41736	19.6581	37.7778	1.92174		10	EBV-NA-1
	agilent_11266	6.30293e-08	0.0032145	-0.78791	-1.31202	-0.263795	56.4103	42.2222	0.748485	UniRef90_P54634	11	positive (from uniprot): Norwalk virus Non-structural polyprotein	Genome polyprotein n=5814 Tax=root TaxID=1 RepID=POLG_LORDV
	agilent_129	6.70606e-08	0.00342009	0.81096	0.267969	1.35395	25.641	41.1111	1.60333	UniRef90_Q1HVF7	12	EBV-NA-1	Epstein-Barr nuclear antigen 1 n=48 Tax=Epstein-Barr virus (strain GD1) TaxID=10376 RepID=EBNA1_EBVA8
	agilent_7301	8.79355e-08	0.00448471	1.0006	0.310518	1.69069	69.2308	86.6667	1.25185	UniRef90_P03211	13	EBV-NA-1	Epstein-Barr nuclear antigen 1 n=37 Tax=Epstein-Barr virus (strain GD1) TaxID=10376 RepID=EBNA1_EBVB9
	agilent_321	9.09154e-08	0.00463669	0.83638	0.257386	1.41537	60.2564	76.6667	1.27234	UniRef90_P03211	14	EBV-NA-1	Epstein-Barr nuclear antigen 1 n=37 Tax=Epstein-Barr virus (strain GD1) TaxID=10376 RepID=EBNA1_EBVB9
	twist_58004	1.19201e-07	0.00607924	1.00274	0.286375	1.71911	8.97436	21.1111	2.35238		15	Fusion glycoprotein F0 precursor (2/2) & fusion protein (1/2) & fusion glycoprotein
	twist_54214	1.21261e-07	0.00618432	-1.74743	-2.99838	-0.496484	12.3932	3.33333	0.268966		16	polyprotein (9/9) & VP1 capsid protein (1/3) & Chain 2, Human Rhinovirus Serotype 2 (Hrv2)
	twist_5124	1.39637e-07	0.0071215	0.957376	0.260109	1.65464	10.6838	21.1111	1.976		17	Allergen Ech gr EF-1 Echinococcus granulosus ranslation elongation factor dog tape worm
	twist_53656	1.4891e-07	0.00759441	-1.66779	-2.89225	-0.443329	14.9573	3.33333	0.222857		18	HCMVUL35
	agilent_2349	1.50451e-07	0.00767302	1.0041	0.265952	1.74225	8.54701	18.8889	2.21	UniRef90_Q99WQ6	19	Lipase 2 precursor (Glycerol ester hydrolase 2)	Lipase 2 n=451 Tax=Bacteria TaxID=2 RepID=LIP2_STAAM
	agilent_20730	1.59887e-07	0.00815422	1.30998	0.339502	2.28046	4.70085	11.1111	2.36364	UniRef90_K5ZIF6	20	MH0139_GL0119905 MPA_PNP_EM_seqs_non_topgraph_seqs_final_210318.csv	Translation initiation factor IF-2 n=19 Tax=Parabacteroides TaxID=375288 RepID=K5ZIF6_9BACT
	agilent_199155	1.68748e-07	0.00860614	-0.71352	-1.2458	-0.181238	68.8034	55.5556	0.807453	UniRef90_Q8XMR4	21	WP_003460505.1 strains_non_MPA_non_topgraph_cdhit70_190118.csv	LYZ2 domain-containing protein n=27 Tax=Clostridium perfringens TaxID=1502 RepID=Q8XMR4_CLOPE
	agilent_11281	1.7448e-07	0.00889847	-1.1538	-2.01828	-0.289325	18.3761	7.77778	0.423256		22	positive (exact): Norwalk virus Non-structural polyprotein
	agilent_130938	1.89376e-07	0.00965815	-1.43454	-2.52102	-0.348052	14.9573	4.44444	0.297143	UniRef90_A0A1C5V0K8	23	O2.UC16-1_GL0025718 (3/3) MPA_and_EM_topgraph_220218_subsample.csv	Lipoteichoic acid synthase 1 n=14 Tax=Clostridiales TaxID=186802 RepID=A0A1C5V0K8_9FIRM
	agilent_4825	2.21938e-07	0.0113188	-0.818966	-1.45273	-0.185198	30.7692	17.7778	0.577778	UniRef90_P14738	24	fibronectin-binding protein A	Fibronectin-binding protein A n=540 Tax=Staphylococcaceae TaxID=90964 RepID=FNBA_STAA8
	agilent_23656	2.30815e-07	0.0117715	1.45134	0.322058	2.58063	2.99145	8.88889	2.97143	UniRef90_A0A249N2W5	25	WP_014569812.1 (1/1) non_MPA_topgraph_sampling_040218.csv	SBP_bac_5 domain-containing protein n=18 Tax=Lactobacillaceae TaxID=33958 RepID=A0A249N2W5_LACRH
	twist_36072	2.36749e-07	0.0120742	0.733827	0.160802	1.30685	20.0855	33.3333	1.65957		26	positive (exact): Influenza A virus Hemagglutinin
	twist_34377	2.64169e-07	0.0134726	0.650802	0.1346	1.167	44.0171	61.1111	1.38835		27	EBV-NA-1
	twist_55253	2.67328e-07	0.0136337	0.65119	0.13379	1.16859	41.453	61.1111	1.47423		28	EBNA-3B nuclear protein [Human gammaherpesvirus 4] & Epstein-Barr nuclear antigen 4
	twist_48628	2.86209e-07	0.0145966	-0.950367	-1.71306	-0.18767	20.5128	11.1111	0.541667		29	positive (from uniprot): Norwalk virus Non-structural polyprotein
	twist_87344	3.05356e-07	0.0155731	1.15862	0.219773	2.09747	5.55556	11.1111	2		30	YP_001469501.1 gp20 portal vertex protein of head [Enterobacteria phage Phi1]
	twist_73224	3.11399e-07	0.0158814	1.00963	0.189091	1.83017	5.98291	15.5556	2.6		31	YP_001293415.1 hypothetical protein ORF008 [Pseudomonas phage 73]
	agilent_7302	3.23578e-07	0.0165025	0.880085	0.160645	1.59953	73.9316	87.7778	1.18728	UniRef90_P03211	32	EBV-NA-1	Epstein-Barr nuclear antigen 1 n=37 Tax=Epstein-Barr virus (strain GD1) TaxID=10376 RepID=EBNA1_EBVB9
	agilent_130668	3.27939e-07	0.0167249	1.10099	0.199122	2.00286	5.98291	12.2222	2.04286	UniRef90_S2ZJA6	33	WP_015438525.1 (1/2) non_MPA_topgraph_sampling_040218.csv	SBP_bac_5 domain-containing protein n=97 Tax=Bifidobacterium TaxID=1678 RepID=S2ZJA6_BIFBR
	twist_30719	3.50065e-07	0.0178533	1.00522	0.173438	1.83699	6.41026	14.4444	2.25333		34	phosphoprotein 150 & Large structural phosphoprotein
	agilent_151622	3.7369e-07	0.0190582	-2.42986	-4.46127	-0.398441	10.6838	1.11111	0.104	UniRef90_R6BPJ2	35	MH0270_GL0193139 MPA_PNP_EM_seqs_non_topgraph_seqs_final_210318.csv	NPCBM domain-containing protein n=6 Tax=Firmicutes TaxID=1239 RepID=R6BPJ2_9FIRM
	agilent_212303	3.77189e-07	0.0192367	0.797171	0.129728	1.46461	14.5299	22.2222	1.52941	UniRef90_A0A173WVL9	36	O2.UC18-1_GL0086283 (1/6) MPA_and_EM_topgraph_220218_subsample.csv	Phosphoglycerol transferase and related proteins, alkaline phosphatase superfamily n=34 Tax=Clostridiales TaxID=186802 RepID=A0A173WVL9_9FIRM
	agilent_7303	3.80842e-07	0.019423	0.860495	0.138923	1.58207	74.7863	87.7778	1.17371	UniRef90_P03211	37	EBV-NA-1	Epstein-Barr nuclear antigen 1 n=37 Tax=Epstein-Barr virus (strain GD1) TaxID=10376 RepID=EBNA1_EBVB9
	agilent_234887	4.13311e-07	0.0210789	-1.27936	-2.36648	-0.192248	14.5299	4.44444	0.305882	UniRef90_P15926	38	VFG001797(gb|NP_735749) (scpB) streptococcal C5a peptidase [C5a peptidase (VF0278)] [Streptococcus agalactiae NEM316]	C5a peptidase n=760 Tax=Bacteria TaxID=2 RepID=C5AP_STRPY
	agilent_167207	4.15682e-07	0.0211998	-0.660558	-1.22238	-0.0987347	38.8889	27.7778	0.714286	UniRef90_A0A381IPS4	39	WP_003460499.1 strains_non_MPA_non_topgraph_cdhit70_190118.csv	Cell wall binding repeat-containing protein/zinc carboxypeptidase n=15 Tax=Clostridium perfringens TaxID=1502 RepID=A0A381IPS4_CLOPF
	twist_593	4.278e-07	0.0218178	-1.28312	-2.37962	-0.186611	12.8205	4.44444	0.346667		40	allergen_name False allergome_name Dan re alpha2I (2/2) (1/1) allergenonline_name False SDAP_name False iedb_name collagen, type I, alpha 2 (2/2) (1/1)
	twist_59065	4.34169e-07	0.0221426	0.667608	0.0956947	1.23952	20.5128	33.3333	1.625		41	H3N2 A/Wuhan/359/95 HA
	agilent_3544	4.37557e-07	0.0223154	0.640834	0.0911467	1.19052	28.2051	37.7778	1.33939	UniRef90_Q69091	42	Glycoprotein D HHV-1	Envelope glycoprotein D n=279 Tax=root TaxID=1 RepID=GD_HHV11
	agilent_4612	4.57636e-07	0.0233394	1.14054	0.154833	2.12624	4.70085	10	2.12727	UniRef90_Q8WXG6	43	MAP kinase-activating death domain protein	MAP kinase-activating death domain protein n=101 Tax=Homininae TaxID=207598 RepID=MADD_HUMAN
	twist_26511	4.71802e-07	0.0240619	0.864954	0.113547	1.61636	76.9231	88.8889	1.15556		44	EBV-NA-1
	twist_51449	4.80065e-07	0.0244833	-2.35736	-4.41134	-0.303381	8.11966	1.11111	0.136842		45	ORF22
	agilent_206569	4.92616e-07	0.0251234	0.983853	0.122805	1.8449	5.12821	14.4444	2.81667	UniRef90_I9QA96	46	SZEY-24A_GL0007462 MPA_PNP_EM_seqs_non_topgraph_seqs_final_210318.csv	SGNH_hydro domain-containing protein n=38 Tax=Bacteroides TaxID=816 RepID=I9QA96_9BACE
	agilent_183889	5.01059e-07	0.025554	-0.951782	-1.78722	-0.116349	18.3761	8.88889	0.483721	UniRef90_A0A174HY43	47	WP_005425557.1 MPA_PNP_EM_seqs_non_topgraph_seqs_final_210318.csv	Uncharacterized protein n=25 Tax=Clostridiales TaxID=186802 RepID=A0A174HY43_9FIRM
	agilent_18552	5.31847e-07	0.0271242	-2.31724	-4.37257	-0.261914	8.11966	1.11111	0.136842	UniRef90_A0A2M9VA06	48	YP_100397.1 strains_non_MPA_non_topgraph_cdhit70_190118.csv	Xanthan lyase n=60 Tax=Bacteroides TaxID=816 RepID=A0A2M9VA06_BACFG
	agilent_118392	5.45743e-07	0.0278329	0.90996	0.0991483	1.72077	6.41026	15.5556	2.42667	UniRef90_A0A121XSS7	49	NP_814183.1 strains_non_MPA_non_topgraph_cdhit70_190118.csv	Peptidoglycan DL-endopeptidase CwlO n=138 Tax=Bacilli TaxID=91061 RepID=A0A121XSS7_LISMN
	twist_69747	5.48906e-07	0.0279942	1.26037	0.136171	2.38457	2.99145	8.88889	2.97143		50	YP_003934772.1 hypothetical protein SP18_gp147 [Shigella phage SP18]
	twist_53305	5.96684e-07	0.0304309	-0.86513	-1.64853	-0.081728	19.6581	10	0.508696		51	P30 adhesin
	agilent_229700	6.02066e-07	0.0307054	0.999542	0.0929321	1.90615	5.12821	12.2222	2.38333	UniRef90_C1IDV3	52	VFG002419(gb|NP_645021) (coa) staphylocoagulase precursor [Staphylocoagulase (VF0421)] [Staphylococcus aureus subsp. aureus MW2]	Staphylocoagulase n=45 Tax=Staphylococcaceae TaxID=90964 RepID=C1IDV3_STAAU
	twist_301	6.0458e-07	0.0308336	-1.65869	-3.16431	-0.153062	8.54701	2.22222	0.26		53	allergen_name False allergome_name Act d 1 (10/13) (1/1) allergenonline_name False SDAP_name False iedb_name False
	twist_18887	6.06246e-07	0.0309186	1.16034	0.10654	2.21414	3.84615	8.88889	2.31111		54	allergen_name False allergome_name Ore ni 2 (4/6) (1/1) allergenonline_name False SDAP_name False iedb_name False
	twist_54860	6.33556e-07	0.0323113	1.13907	0.0960911	2.18206	4.2735	8.88889	2.08		55	immunoglobulin A1 protease
	agilent_90665	6.34524e-07	0.0323607	-2.23457	-4.28123	-0.187922	7.69231	1.11111	0.144444	UniRef90_A5ZWW4	56	WP_005424032.1 MPA_PNP_EM_seqs_non_topgraph_seqs_final_210318.csv	DUF4179 domain-containing protein n=18 Tax=Clostridiales TaxID=186802 RepID=A5ZWW4_9FIRM
	twist_94893	6.3499e-07	0.0323845	0.817153	0.0686178	1.56569	11.1111	16.6667	1.5		57	YP_009277541.1 portal vertex of the head [Shigella phage SHFML-11]
	twist_70489	6.36834e-07	0.0324785	0.974989	0.0813864	1.86859	5.55556	12.2222	2.2		58	YP_001293423.1 hypothetical protein ORF016 [Pseudomonas phage 73]
	twist_34744	6.39772e-07	0.0326284	-1.08362	-2.07764	-0.0895967	14.9573	5.55556	0.371429		59	zinc metalloproteinase aureolysin
	agilent_1463	6.40621e-07	0.0326717	-0.612817	-1.1751	-0.0505297	37.6068	26.6667	0.709091	UniRef90_P07210	60	polyprotein (9/9) & VP1 capsid protein (1/3) & Chain 2, Human Rhinovirus Serotype 2 (Hrv2)	Genome polyprotein n=273 Tax=Enterovirus TaxID=12059 RepID=POLG_HRV8A
	agilent_29812	6.56441e-07	0.0334785	-1.62155	-3.11626	-0.126849	8.97436	2.22222	0.247619	UniRef90_A0A1C5XBP0	61	MH0014_GL0019697 (1/2) MPA_and_EM_topgraph_220218_subsample.csv	Macrolide export ATP-binding/permease protein MacB n=22 Tax=Ruminococcus TaxID=1263 RepID=A0A1C5XBP0_9FIRM
	twist_65448	6.61818e-07	0.0337527	1.01261	0.0777697	1.94745	4.70085	11.1111	2.36364		62	YP_003934834.1 RNA polymerase ADP-ribosylase [Shigella phage SP18]
	agilent_73620	6.84886e-07	0.0349292	-0.791403	-1.52682	-0.055988	20.0855	12.2222	0.608511	UniRef90_A0A395YX58	63	MH0006_GL0082408 (2/2) MPA_and_EM_topgraph_220218_subsample.csv	Anti-sigma factor n=28 Tax=Bacteroidales TaxID=171549 RepID=A0A395YX58_9BACT
	twist_51731	7.11457e-07	0.0362843	-0.573597	-1.11055	-0.0366456	42.3077	33.3333	0.787879		64	positive (exact): Norwalk virus Non-structural polyprotein
	agilent_70265	7.16895e-07	0.0365616	0.729943	0.0456206	1.41426	13.2479	20	1.50968	UniRef90_A0A3R6B1D0	65	MH0009_GL0052424 MPA_PNP_EM_seqs_non_topgraph_seqs_final_210318.csv	Peptidase C10 family protein n=11 Tax=Prevotella copri TaxID=165179 RepID=A0A3R6B1D0_9BACT
	twist_55875	7.20933e-07	0.0367676	0.601581	0.0369796	1.16618	63.2479	74.4444	1.17703		66	Major surface glycoprotein G
	agilent_80375	7.21429e-07	0.0367929	0.622655	0.0381966	1.20711	18.8034	30	1.59545	UniRef90_A0A3U8EBS2	67	NP_052665.1 strains_non_MPA_non_topgraph_cdhit70_190118.csv	Toxin B n=50 Tax=Escherichia coli TaxID=562 RepID=A0A3U8EBS2_ECOLX
	agilent_1475	7.23798e-07	0.0369137	0.860563	0.0522732	1.66885	7.69231	14.4444	1.87778	UniRef90_Q2FUY2	68	Clumping factor B precursor (Fibrinogen-binding protein B) (Fibrinogen receptor B)	Clumping factor B n=3 Tax=Staphylococcus aureus TaxID=1280 RepID=CLFB_STAA8
	agilent_221881	7.2425e-07	0.0369368	-1.19235	-2.31242	-0.0722901	10.6838	4.44444	0.416	UniRef90_Q50341	69	VFG002030(gb|NP_109830) (orf6/MgpC/crmA) cytadherence protein [Cytadherence organelle (VF0330)] [Mycoplasma pneumoniae M129]	Mgp-operon protein 3 n=22 Tax=Mycoplasma pneumoniae TaxID=2104 RepID=MGP3_MYCPN
	agilent_7255	7.2427e-07	0.0369378	-1.17603	-2.28077	-0.071295	12.8205	4.44444	0.346667	UniRef90_P89479	70	tegument protein US11	Probable RNA-binding protein n=11 Tax=Human herpesvirus 2 TaxID=10310 RepID=RNB_HHV2H
	agilent_201897	7.336e-07	0.0374136	0.826939	0.0481799	1.6057	8.11966	15.5556	1.91579	UniRef90_A0A367FWU6	71	MH0367_GL0106810 MPA_PNP_EM_seqs_non_topgraph_seqs_final_210318.csv	Peptidase_C39_2 domain-containing protein n=4 Tax=root TaxID=1 RepID=A0A367FWU6_9FIRM
	twist_27464	7.4474e-07	0.0379817	0.572724	0.0317648	1.11368	56.4103	70	1.24091		72	heme transporter IsdB
	agilent_8566	7.80042e-07	0.0397821	0.816724	0.0381508	1.5953	7.26496	16.6667	2.29412	UniRef90_O36634	73	Fusion glycoprotein F0 precursor (2/2) & fusion protein (1/2) & fusion glycoprotein	Fusion glycoprotein F0 n=1724 Tax=Pneumoviridae TaxID=11244 RepID=FUS_HRSVB
	agilent_186083	7.92588e-07	0.040422	0.778262	0.0339673	1.52256	10.2564	16.6667	1.625	UniRef90_A0A1T4XPY4	74	MH0161_GL0044217 (4/4) MPA_and_EM_topgraph_220218_subsample.csv	ATP-binding cassette, subfamily B n=5 Tax=Ruminococcaceae TaxID=541000 RepID=A0A1T4XPY4_9FIRM
	twist_97077	8.17406e-07	0.0416877	-0.917745	-1.80095	-0.0345447	14.9573	7.77778	0.52		75	AFN38687.1 hypothetical protein phi_MSA6_ORF022 [Staphylococcus phage MSA6]
	twist_26346	8.2018e-07	0.0418292	-2.16432	-4.24862	-0.0800257	6.41026	1.11111	0.173333		76	EBNA-3B nuclear protein [Human gammaherpesvirus 4] & Epstein-Barr nuclear antigen 4
	agilent_241118	8.31511e-07	0.0424071	-0.606433	-1.19209	-0.0207789	35.4701	22.2222	0.626506	UniRef90_P15926	77	VFG001797(gb|NP_735749) (scpB) streptococcal C5a peptidase [C5a peptidase (VF0278)] [Streptococcus agalactiae NEM316]	C5a peptidase n=760 Tax=Bacteria TaxID=2 RepID=C5AP_STRPY
	agilent_175367	8.56069e-07	0.0436595	1.06168	0.0301982	2.09315	3.4188	10	2.925	UniRef90_W0U8F1	78	MH0188_GL0013099 MPA_PNP_EM_seqs_non_topgraph_seqs_final_210318.csv	NLPC_P60 domain-containing protein n=22 Tax=Ruminococcus TaxID=1263 RepID=W0U8F1_9FIRM
	agilent_160350	8.79162e-07	0.0448373	0.872229	0.0200925	1.72437	5.98291	13.3333	2.22857	UniRef90_A0A174RB78	79	MH0013_GL0029147 MPA_PNP_EM_seqs_non_topgraph_seqs_final_210318.csv	Beta-hexosaminidase n=16 Tax=Bacteroides TaxID=816 RepID=A0A174RB78_9BACE
	agilent_3616	8.80335e-07	0.0448971	-0.548364	-1.08425	-0.0124823	70.0855	61.1111	0.871951	UniRef90_A0A098ZMW6	80	choline-binding protein D	Autolysin n=355 Tax=Streptococcus TaxID=1301 RepID=A0A098ZMW6_STREE
	agilent_1543	8.80939e-07	0.0449279	0.886089	0.0200454	1.75213	6.41026	12.2222	1.90667	UniRef90_P08318	81	phosphoprotein 150 & Large structural phosphoprotein	Large structural phosphoprotein n=145 Tax=root TaxID=1 RepID=PP150_HCMVA
	agilent_3647	8.92312e-07	0.0455079	-1.02223	-2.02402	-0.0204274	13.6752	5.55556	0.40625	UniRef90_P03300	82	Genome polyprotein (6/6) & polyprotein (7/9) & VP1 (1/4) & coat protein VP1 & VP4	Genome polyprotein n=1168 Tax=Enterovirus TaxID=12059 RepID=POLG_POL1M
	agilent_224401	8.92976e-07	0.0455418	-0.534965	-1.05932	-0.0106082	47.8632	35.5556	0.742857	UniRef90_UPI000B5938A4	83	VFG001356(gb|NP_345446) (lytB) endo-beta-N-acetylglucosaminidase [CBPs (VF0145)] [Streptococcus pneumoniae TIGR4]	endo-beta-N-acetylglucosaminidase n=2 Tax=Streptococcus pneumoniae TaxID=1313 RepID=UPI000B5938A4
	twist_59101	8.97387e-07	0.0457668	0.656608	0.0123509	1.30086	14.1026	23.3333	1.65455		84	H3N2 A/Victoria/3/75 HA
	agilent_229757	8.97833e-07	0.0457895	-0.753589	-1.49308	-0.0140977	19.2308	12.2222	0.635556	UniRef90_A0A4I7YG16	85	VFG001357(gb|NP_346601) (cbpA) choline binding protein A [CbpA/PspC (VF0150)] [Streptococcus pneumoniae TIGR4]	Choline binding protein A n=44 Tax=Streptococcus pneumoniae TaxID=1313 RepID=A0A4I7YG16_STREE
	agilent_55905	9.0802e-07	0.046309	-1.02755	-2.0383	-0.0168124	12.8205	5.55556	0.433333	UniRef90_A0A1G5CDV5	86	WP_092975435.1 strains_non_MPA_non_topgraph_cdhit70_190118.csv	LPXTG-motif cell wall anchor domain-containing protein n=1 Tax=Ruminococcus bromii TaxID=40518 RepID=A0A1G5CDV5_9FIRM
	twist_38693	9.31788e-07	0.0475212	-0.9411	-1.87191	-0.0102873	14.5299	6.66667	0.458824		87	polyprotein (3/9) & structural protein (3/3) & VP1 (2/4) & capsid protein VP1 & VP1 protein (2/2) & VP1 protein, partial [Enterovirus A71]
	twist_98002	9.34015e-07	0.0476348	-1.51895	-3.02205	-0.0158355	8.11966	2.22222	0.273684		88	YP_005102508.1 putative phage terminase large subunit [Bacteroides phage B124-14]
	agilent_135255	9.72356e-07	0.0495902	-0.536434	-1.07191	-0.000961242	70.9402	61.1111	0.861446	UniRef90_A0A381IPJ2	89	WP_011590251.1 strains_non_MPA_non_topgraph_cdhit70_190118.csv	Cell wall binding repeat-containing protein n=19 Tax=Clostridium perfringens TaxID=1502 RepID=A0A381IPJ2_CLOPF
	agilent_188098	9.76754e-07	0.0498144	-2.05431	-4.10696	-0.0016651	7.26496	1.11111	0.152941	UniRef90_F7LZF2	90	ED20A_GL0026873 (1/1) MPA_and_EM_topgraph_220218_subsample.csv	STN domain-containing protein n=108 Tax=Bacteroidaceae TaxID=815 RepID=F7LZF2_9BACE
	twist_49793	9.78474e-07	0.0499022	-1.49627	-2.9919	-0.000639276	8.97436	2.22222	0.247619		91	calcium channel BI-1
	agilent_217424	9.80946e-07	0.0500283	-0.935998	-1.87211	0.000115487	14.1026	6.66667	0.472727	UniRef90_A0A0E0VLX7	92	WP_000782834.1 strains_non_MPA_non_topgraph_cdhit70_190118.csv	Exotoxin n=44 Tax=Staphylococcus TaxID=1279 RepID=A0A0E0VLX7_STAA5
	twist_28963	9.82032e-07	0.0500836	-0.997552	-1.99547	0.000363923	14.1026	5.55556	0.393939		93	Trans-acting transcriptional protein ICP4
	agilent_11512	9.8344e-07	0.0501554	0.543317	-0.000368361	1.087	27.3504	37.7778	1.38125	UniRef90_Q82081	94	positive (from uniprot): Rhinovirus B Genome polyprotein	Genome polyprotein n=46 Tax=Enterovirus TaxID=12059 RepID=POLG_HRV3
	twist_51161	9.85004e-07	0.0502352	1.00122	-0.00102692	2.00346	3.84615	10	2.6		95	Lipase 2 precursor (Glycerol ester hydrolase 2)
	agilent_241401	9.89552e-07	0.0504672	-0.665501	-1.33236	0.0013545	25.2137	15.5556	0.616949	UniRef90_Q9Z4J8	96	VFG001377(gb|NP_359024) (lytC) 1,4-beta-N-acetylmuramidase [CBPs (VF0145)] [Streptococcus pneumoniae R6]	1,4-beta-N-acetylmuramidase n=231 Tax=Streptococcus TaxID=1301 RepID=Q9Z4J8_STREE
	agilent_19698	9.99959e-07	0.0509979	-1.48288	-2.9722	0.00643343	9.82906	2.22222	0.226087	UniRef90_A0A0U1MQG2	97	WP_000669729.1 strains_non_MPA_non_topgraph_cdhit70_190118.csv	Protein map n=15 Tax=Staphylococcaceae TaxID=90964 RepID=A0A0U1MQG2_STAAU
	twist_51911	1.00504e-06	0.051257	0.683706	-0.00373268	1.37114	12.8205	20	1.56		98	Clumping factor B precursor (Fibrinogen-binding protein B) (Fibrinogen receptor B)
	agilent_168693	1.00822e-06	0.0514194	0.577955	-0.00356079	1.15947	19.2308	30	1.56	UniRef90_I9IA10	99	MH0012_GL0147423 MPA_PNP_EM_seqs_non_topgraph_seqs_final_210318.csv	F5/8 type C domain-containing protein n=7 Tax=Bacteroides TaxID=816 RepID=I9IA10_9BACE
	twist_64075	1.01494e-06	0.0517617	-1.49283	-2.99706	0.0113998	8.11966	2.22222	0.273684		100	YP_006593.1 putative tail assembly chaperone [Klebsiella phage phiKO2]
	agilent_100240	1.01669e-06	0.0518511	-0.656477	-1.31822	0.00526578	26.4957	15.5556	0.587097	UniRef90_S5N0F3	101	WP_045160255.1 (5/5) non_MPA_topgraph_sampling_040218.csv	Phage-related tail protein n=334 Tax=Salmonella TaxID=590 RepID=S5N0F3_SALBN
	agilent_227810	1.02108e-06	0.0520749	-1.29207	-2.59575	0.0116069	7.69231	3.33333	0.433333	UniRef90_Q6GHV7	102	VFG001317(gb|YP_001332074) (isdB) iron-regulated surface determinant protein B, haemoglobin receptor [Isd (VF0015)] [Staphylococcus aureus subsp. aureus str. Newman]	Iron-regulated surface determinant protein B n=509 Tax=Bacilli TaxID=91061 RepID=ISDB_STAAR
	twist_47314	1.02567e-06	0.0523092	-0.6567	-1.31996	0.00655955	24.359	16.6667	0.684211		103	Enterovirus polyprotein (VP0, VP1, VP2, VP4) – capsid proteins, Coxsackievirus A9 (2.9 Å structure, chains 1–4)
	twist_84498	1.0382e-06	0.0529481	-1.23798	-2.49171	0.0157489	10.2564	3.33333	0.325		104	YP_009191602.1 hypothetical protein [Salmonella phage f18SE]
	twist_57801	1.03866e-06	0.0529717	-1.478	-2.97495	0.0189511	8.54701	2.22222	0.26		105	HCMVUL35
	agilent_199016	1.04115e-06	0.0530986	0.708673	-0.00947021	1.42682	11.1111	17.7778	1.6	UniRef90_A0A174AWF9	106	MH0187_GL0063508 (3/3) MPA_and_EM_topgraph_220218_subsample.csv	Probable multidrug resistance ABC transporter ATP-binding/permease protein YheH n=36 Tax=Clostridiales TaxID=186802 RepID=A0A174AWF9_9FIRM
	agilent_5730	1.04225e-06	0.0531548	-0.769227	-1.54892	0.0104636	20.9402	10	0.477551	UniRef90_Q9P266	107	Junctional protein associated with coronary artery disease	Junctional protein associated with coronary artery disease n=49 Tax=Catarrhini TaxID=9526 RepID=JCAD_HUMAN
	twist_72932	1.04401e-06	0.0532444	-1.10755	-2.23059	0.0154882	10.2564	4.44444	0.433333		108	YP_009030625.1 tail sheath protein [Escherichia phage vB_EcoM_JS09]
	agilent_77323	1.05172e-06	0.0536379	-1.52051	-3.06483	0.023807	6.83761	2.22222	0.325	UniRef90_A0A4P6M607	109	WP_018594521.1 strains_non_MPA_non_topgraph_cdhit70_190118.csv	D-galactose-binding periplasmic protein n=6 Tax=Lachnospiraceae TaxID=186803 RepID=A0A4P6M607_9FIRM
	twist_58057	1.06739e-06	0.0544367	-0.569842	-1.15053	0.0108493	32.0513	24.4444	0.762667		110	positive (exact): Norwalk virus Non-structural polyprotein
	twist_54406	1.07354e-06	0.0547506	0.67132	-0.0136698	1.35631	10.6838	21.1111	1.976		111	polyprotein (9/9) & VP1 capsid protein (1/3) & Chain 2, Human Rhinovirus Serotype 2 (Hrv2)
	agilent_94064	1.07525e-06	0.0548376	-1.47874	-2.98814	0.0306531	7.69231	2.22222	0.288889	UniRef90_A0A174IKR5	112	MH0386_GL0162444 MPA_PNP_EM_seqs_non_topgraph_seqs_final_210318.csv	D-galactose/ D-glucose-binding protein n=29 Tax=root TaxID=1 RepID=A0A174IKR5_9FIRM
	agilent_8106	1.07805e-06	0.0549808	-0.852402	-1.72299	0.0181831	16.2393	7.77778	0.478947	UniRef90_P89479	113	tegument protein US11	Probable RNA-binding protein n=11 Tax=Human herpesvirus 2 TaxID=10310 RepID=RNB_HHV2H
	twist_66117	1.11295e-06	0.0567604	-2.02291	-4.10402	0.0582002	5.55556	1.11111	0.2		114	YP_007517701.1 hypothetical protein [Pelagibacter phage HTVC010P]
	agilent_52480	1.1155e-06	0.0568905	-1.99419	-4.04684	0.0584524	8.11966	1.11111	0.136842	UniRef90_Q4W8L5	115	WP_000744110.1 strains_non_MPA_non_topgraph_cdhit70_190118.csv	Staphylocoagulase n=113 Tax=Bacillales TaxID=1385 RepID=Q4W8L5_STAAU
	agilent_222381	1.1214e-06	0.0571914	-0.56214	-1.14146	0.0171786	34.6154	24.4444	0.706173	UniRef90_A7X6I5	116	VFG001283(gb|NP_647238) (fnbA) fibronectin-binding protein A [FnBPs (VF0010)] [Staphylococcus aureus subsp. aureus MW2]	Fibronectin-binding protein A n=697 Tax=Bacteria TaxID=2 RepID=FNBA_STAA1
	twist_43411	1.13202e-06	0.057733	-1.99593	-4.05733	0.0654653	6.83761	1.11111	0.1625		117	putative zinc metalloprotease
	agilent_79646	1.13456e-06	0.0578626	-0.566908	-1.15271	0.0188975	79.4872	71.1111	0.894624	UniRef90_Q8XMR2	118	WP_011590274.1 strains_non_MPA_non_topgraph_cdhit70_190118.csv	YkuD domain-containing protein n=22 Tax=Clostridium perfringens TaxID=1502 RepID=Q8XMR2_CLOPE
	agilent_198474	1.16368e-06	0.0593478	1.00137	-0.0394874	2.04223	3.84615	8.88889	2.31111	UniRef90_A0A1G6G7P6	119	MH0456_GL0032128 MPA_PNP_EM_seqs_non_topgraph_seqs_final_210318.csv	Concanavalin A-like lectin/glucanases superfamily protein n=55 Tax=Bacteroidaceae TaxID=815 RepID=A0A1G6G7P6_BACOV
	twist_35416	1.16495e-06	0.0594126	-0.967748	-1.97391	0.0384181	12.3932	5.55556	0.448276		120	EBV-NA-1
	agilent_56676	1.17588e-06	0.05997	1.0116	-0.0424584	2.06565	4.2735	8.88889	2.08	UniRef90_A0A354MMU3	121	764649650-stool1_revised_scaffold13210_1_gene74009 (2/2) MPA_and_EM_topgraph_220218_subsample.csv	SusC/RagA family TonB-linked outer membrane protein n=6 Tax=Parabacteroides TaxID=375288 RepID=A0A354MMU3_9BACT
	twist_95398	1.18859e-06	0.0606181	-0.508454	-1.03959	0.0226801	44.0171	33.3333	0.757282		122	YP_003344856.1 hypothetical protein [Streptococcus virus ALQ132]
	twist_6595	1.19433e-06	0.0609107	0.682144	-0.0312368	1.39552	11.1111	17.7778	1.6		123	allergen_name False allergome_name Tri a 26 (46/64) (1/1) allergenonline_name False SDAP_name False iedb_name False
	twist_51547	1.20922e-06	0.0616702	-0.692541	-1.41892	0.0338381	22.2222	12.2222	0.55		124	Genome polyprotein (6/6) & polyprotein (7/9) & VP1 (1/4) & coat protein VP1 & VP4
	agilent_209928	1.22196e-06	0.06232	-0.50028	-1.02631	0.0257524	47.4359	35.5556	0.74955	UniRef90_A0A174RQL3	125	O2.UC53-2_GL0085658 MPA_PNP_EM_seqs_non_topgraph_seqs_final_210318.csv	Toxin A n=24 Tax=Lachnospiraceae TaxID=186803 RepID=A0A174RQL3_9FIRM
	agilent_2098	1.22627e-06	0.0625397	-1.19218	-2.44678	0.0624202	10.2564	3.33333	0.325	UniRef90_P03300	126	Genome polyprotein (6/6) & polyprotein (7/9) & VP1 (1/4) & coat protein VP1 & VP4	Genome polyprotein n=1168 Tax=Enterovirus TaxID=12059 RepID=POLG_POL1M
	agilent_222742	1.23232e-06	0.0628481	0.713514	-0.0382404	1.46527	9.82906	16.6667	1.69565	UniRef90_Q8NXJ1	127	VFG001289(gb|NP_645581) (clfA) Clumping factor A, fibrinogen-binding protein [Clumping factor (VF0004)] [Staphylococcus aureus subsp. aureus MW2]	Clumping factor A n=98 Tax=Staphylococcus TaxID=1279 RepID=CLFA_STAAW
	agilent_236420	1.23694e-06	0.0630837	-1.94424	-3.99451	0.106033	7.69231	1.11111	0.144444	UniRef90_C1IDV3	128	VFG002419(gb|NP_645021) (coa) staphylocoagulase precursor [Staphylocoagulase (VF0421)] [Staphylococcus aureus subsp. aureus MW2]	Staphylocoagulase n=45 Tax=Staphylococcaceae TaxID=90964 RepID=C1IDV3_STAAU
	agilent_11043	1.23972e-06	0.0632258	0.834664	-0.0459946	1.71532	5.55556	12.2222	2.2	UniRef90_Q8JUX5	129	structural polyprotein (1/3) & E2 protein (2/4)	Structural polyprotein n=2218 Tax=root TaxID=1 RepID=POLS_CHIKS
	agilent_137015	1.24206e-06	0.0633452	0.770301	-0.0428151	1.58342	6.83761	14.4444	2.1125	UniRef90_V5MD09	130	NP_833224.1 strains_non_MPA_non_topgraph_cdhit70_190118.csv	Beta-lactamase domain-containing protein n=363 Tax=Bacillaceae TaxID=186817 RepID=V5MD09_BACTU
	agilent_167235	1.25274e-06	0.0638899	-0.69202	-1.42401	0.0399674	20.0855	12.2222	0.608511	UniRef90_B0MY53	131	MH0170_GL0112448 (2/2) MPA_and_EM_topgraph_220218_subsample.csv	PASTA domain protein n=4 Tax=root TaxID=1 RepID=B0MY53_9BACT
	agilent_30572	1.2567e-06	0.0640919	-0.632849	-1.30276	0.0370588	24.359	15.5556	0.638596	UniRef90_A0A264Y915	132	MH0073_GL0045612 MPA_PNP_EM_seqs_non_topgraph_seqs_final_210318.csv	Uncharacterized protein n=1 Tax=Prevotella sp. 885 TaxID=2022527 RepID=A0A264Y915_9BACT
	twist_32766	1.25708e-06	0.0641112	-0.78107	-1.60794	0.0457985	17.9487	8.88889	0.495238		133	Genome polyprotein (6/6) & polyprotein (7/9) & VP1 (1/4) & coat protein VP1 & VP4
	agilent_73272	1.26769e-06	0.0646522	-1.95405	-4.02687	0.118775	5.98291	1.11111	0.185714	UniRef90_A0A1C5XBP0	134	MH0014_GL0019697 (1/2) MPA_and_EM_topgraph_220218_subsample.csv	Macrolide export ATP-binding/permease protein MacB n=22 Tax=Ruminococcus TaxID=1263 RepID=A0A1C5XBP0_9FIRM
	agilent_140424	1.28255e-06	0.0654099	-1.43439	-2.96027	0.0914905	7.69231	2.22222	0.288889	UniRef90_Q08860	135	NP_707809.1 strains_non_MPA_non_topgraph_cdhit70_190118.csv	Flagellin n=40 Tax=Enterobacteriaceae TaxID=543 RepID=FLIC_SHIFL
	twist_61257	1.28715e-06	0.0656448	0.855348	-0.0553503	1.76605	4.70085	12.2222	2.6		136	YP_006908429.1 putative DNA polymerase 2 [Bacillus phage B4]
	agilent_9747	1.29892e-06	0.0662448	-0.502831	-1.03939	0.0337273	42.735	35.5556	0.832	UniRef90_Q66575	137	positive (from uniprot): Enterovirus B Genome polyprotein	Genome polyprotein n=20 Tax=Enterovirus B TaxID=138949 RepID=POLG_EC12T
	agilent_235068	1.30319e-06	0.0664627	-0.662919	-1.37087	0.0450329	21.3675	13.3333	0.624	UniRef90_Q8P2T7	138	VFG000976(gb|NP_268546) (slo) streptolysin O precursor [SLO (VF0250)] [Streptococcus pyogenes M1 GAS]	Streptolysin O n=132 Tax=Streptococcus TaxID=1301 RepID=TACY_STRP8
	twist_59335	1.3052e-06	0.0665652	-1.39425	-2.88377	0.0952746	9.82906	2.22222	0.226087		139	H3N2 B/Brisbane/60/2008 NP
	twist_79236	1.31137e-06	0.0668801	-1.16881	-2.41894	0.081314	10.2564	3.33333	0.325		140	YP_009210509.1 hypothetical protein SE25_061 [Listeria phage vB_LmoS_293]
	agilent_81845	1.32557e-06	0.067604	0.733452	-0.0531043	1.52001	8.54701	14.4444	1.69	UniRef90_D4IKB5	141	MH0196_GL0222700 MPA_PNP_EM_seqs_non_topgraph_seqs_final_210318.csv	Chondroitin sulfate ABC lyase n=7 Tax=Rikenellaceae TaxID=171550 RepID=D4IKB5_9BACT
	agilent_11048	1.32672e-06	0.0676627	0.594199	-0.0431582	1.23156	72.2222	82.2222	1.13846	UniRef90_P07210	142	polyprotein (9/9) & VP1 capsid protein (1/3) & Chain 2, Human Rhinovirus Serotype 2 (Hrv2)	Genome polyprotein n=273 Tax=Enterovirus TaxID=12059 RepID=POLG_HRV8A
	agilent_41163	1.33325e-06	0.0679958	0.718088	-0.0530899	1.48927	8.11966	15.5556	1.91579	UniRef90_A0A413MR02	143	NLM010_GL0019665 MPA_PNP_EM_seqs_non_topgraph_seqs_final_210318.csv	DUF5033 domain-containing protein n=11 Tax=Bacteroides TaxID=816 RepID=A0A413MR02_9BACE
	twist_43321	1.34145e-06	0.0684138	0.594181	-0.0448969	1.23326	15.812	24.4444	1.54595		144	alpha S1 casein & Alpha-S1-casein
	agilent_243165	1.3421e-06	0.0684473	0.737453	-0.0558187	1.53073	8.11966	14.4444	1.77895	UniRef90_Q9JNH0	145	VFG000972(gb|NP_269972) (sic) inhibitor of complement-mediated lysis [SIC (VF0255)] [Streptococcus pyogenes M1 GAS]	Sic1.225 n=20 Tax=Streptococcus pyogenes TaxID=1314 RepID=Q9JNH0_STRPY
	agilent_25733	1.34865e-06	0.0687811	0.645647	-0.0497078	1.341	11.5385	18.8889	1.63704	UniRef90_A0A1Q6NWS0	146	MH0003_GL0111647 MPA_PNP_EM_seqs_non_topgraph_seqs_final_210318.csv	Uncharacterized protein n=4 Tax=Clostridiales TaxID=186802 RepID=A0A1Q6NWS0_9FIRM
	agilent_6423	1.36047e-06	0.0693837	-0.613727	-1.27614	0.0486852	23.5043	16.6667	0.709091	UniRef90_P07210	147	polyprotein (9/9) & VP1 capsid protein (1/3) & Chain 2, Human Rhinovirus Serotype 2 (Hrv2)	Genome polyprotein n=273 Tax=Enterovirus TaxID=12059 RepID=POLG_HRV8A
	twist_38332	1.36121e-06	0.0694215	-1.19319	-2.4812	0.0948269	8.11966	3.33333	0.410526		148	heme transporter IsdB
	agilent_11154	1.36168e-06	0.0694458	-0.508639	-1.05775	0.0404713	71.3675	64.4444	0.902994	UniRef90_Q9ANY1	149	pneumococcal histidine triad protein E & hydrolase & HIT family hydrolase	Bvh-3 n=444 Tax=Bacteria TaxID=2 RepID=Q9ANY1_STREE
	agilent_237093	1.36656e-06	0.0696945	-0.484504	-1.00802	0.0390172	60.2564	53.3333	0.885106	UniRef90_A0A4M7JVU5	150	VFG001353(gb|NP_344916) (cbpG) choline binding protein G [CBPs (VF0145)] [Streptococcus pneumoniae TIGR4]	Choline binding protein G n=61 Tax=Streptococcus pneumoniae TaxID=1313 RepID=A0A4M7JVU5_STREE
	twist_85111	1.38729e-06	0.0707518	0.503931	-0.0426379	1.0505	25.2137	36.6667	1.45424		151	AIK68646.1 DNA methylase [Lactococcus phage phi145]
	agilent_240118	1.39437e-06	0.0711129	0.758417	-0.0652236	1.58206	7.26496	13.3333	1.83529	UniRef90_P27951	152	VFG001795(gb|BAC98831) (cba) c protein beta antigen [<beta>-C protein (VF0277)] [Streptococcus agalactiae FM027022]	IgA FC receptor n=71 Tax=Streptococcus TaxID=1301 RepID=BAG_STRAG
	twist_72914	1.409e-06	0.0718588	0.564473	-0.0501601	1.17911	17.5214	25.5556	1.45854		153	YP_001469501.1 gp20 portal vertex protein of head [Enterobacteria phage Phi1]
	agilent_140542	1.42186e-06	0.0725147	-1.38148	-2.88918	0.126227	8.54701	2.22222	0.26	UniRef90_A0A3A9Y0E9	154	YP_194679.1 (2/2) non_MPA_topgraph_sampling_040218.csv	Murein L,D-transpeptidase n=2 Tax=Lactobacillus acidophilus TaxID=1579 RepID=A0A3A9Y0E9_LACAI
	twist_20848	1.42419e-06	0.0726335	0.490236	-0.0450159	1.02549	34.188	43.3333	1.2675		155	allergen_name False allergome_name Bos d 8 (2/6), Bos d 9 (2/3) (1/1) allergenonline_name False SDAP_name False iedb_name False
	agilent_71398	1.44993e-06	0.0739465	-0.63911	-1.3401	0.0618814	23.0769	13.3333	0.577778	UniRef90_A0A173WZX5	156	MH0014_GL0042651 (1/2) MPA_and_EM_topgraph_220218_subsample.csv	D-gamma-glutamyl-meso-diaminopimelic acid endopeptidase CwlS n=68 Tax=Firmicutes TaxID=1239 RepID=A0A173WZX5_9FIRM
	twist_41744	1.46315e-06	0.0746204	-1.86669	-3.91889	0.185512	7.26496	1.11111	0.152941		157	45 kDa immediate-early protein 2
	agilent_222669	1.46687e-06	0.0748106	0.711227	-0.0711935	1.49365	8.11966	15.5556	1.91579	UniRef90_Q99Z19	158	VFG000966(gb|NP_269179) (hylP) hyaluronidase, phage associated [Hyaluronidase (VF0246)] [Streptococcus pyogenes M1 GAS]	Hyaluronidase-phage associated n=28 Tax=root TaxID=1 RepID=Q99Z19_STRP1
	twist_50206	1.46736e-06	0.0748352	-1.3894	-2.918	0.139208	11.9658	2.22222	0.185714		159	Genome polyprotein (2/6) & polyprotein (8/9) & hypothetical protein (16/16) & Polyprotein (2/2) & VP1 (4/4) & hepatitis virus A polyprotein precursor & VP3 & 1B VP2 mature peptide
	agilent_56393	1.48319e-06	0.0756426	-1.03624	-2.17945	0.106984	9.40171	4.44444	0.472727	UniRef90_A0A414QQV5	160	WP_004848400.1 (1/1) non_MPA_topgraph_sampling_040218.csv	Uncharacterized protein n=54 Tax=root TaxID=1 RepID=A0A414QQV5_9FIRM
	agilent_224087	1.49393e-06	0.0761906	-0.600131	-1.26346	0.0631981	27.3504	15.5556	0.56875	UniRef90_Q48031	161	VFG001151(gb|AAA20527) (hmw1A) adhesin HMW1A, two-partner secretion (TPS) pathway TpsA exoprotein [HMW1/HMW2 (VF0038)] [Haemophilus influenzae str. 12]	Adhesin n=8 Tax=Haemophilus influenzae TaxID=727 RepID=Q48031_HAEIF
	agilent_20375	1.49952e-06	0.0764754	-0.902973	-1.902	0.0960568	13.6752	5.55556	0.40625	UniRef90_Q6SED6	162	WP_011162194.1 strains_non_MPA_non_topgraph_cdhit70_190118.csv	Uncharacterized protein n=3 Tax=root TaxID=1 RepID=Q6SED6_9CAUD
	agilent_243736	1.5039e-06	0.076699	-0.497259	-1.04783	0.0533154	41.0256	28.8889	0.704167	UniRef90_P12255	163	VFG000001(gb|NP_880571) (fhaB) filamentous hemagglutinin/adhesin [FHA (VF0025)] [Bordetella pertussis Tohama I]	Filamentous hemagglutinin n=89 Tax=Bordetella TaxID=517 RepID=FHAB_BORPE
	agilent_192983	1.50714e-06	0.0768642	0.462184	-0.0498414	0.974209	47.0085	58.8889	1.25273	UniRef90_R5ENZ6	164	MH0012_GL0173413 (2/2) MPA_and_EM_topgraph_220218_subsample.csv	MurNAc-LAA domain-containing protein n=3 Tax=Bacteroidales TaxID=171549 RepID=R5ENZ6_9BACE
	twist_32056	1.50719e-06	0.0768668	-0.681373	-1.43623	0.0734851	19.6581	11.1111	0.565217		165	tegument protein US11
	agilent_15049	1.52894e-06	0.0779761	0.982167	-0.110006	2.07434	3.4188	7.77778	2.275	UniRef90_A0A073I5L7	166	MH0012_GL0054795 MPA_PNP_EM_seqs_non_topgraph_seqs_final_210318.csv	Peptidase_M23 domain-containing protein n=30 Tax=Bacteroidales TaxID=171549 RepID=A0A073I5L7_9PORP
	agilent_45754	1.54641e-06	0.0788671	-0.545231	-1.15334	0.0628807	30.3419	20	0.659155	UniRef90_UPI0004537308	167	WP_000728715.1 strains_non_MPA_non_topgraph_cdhit70_190118.csv	staphylococcal protein A n=1 Tax=Staphylococcus aureus TaxID=1280 RepID=UPI0004537308
	agilent_106172	1.55143e-06	0.0791227	-1.34599	-2.84849	0.156512	8.11966	2.22222	0.273684	UniRef90_A0A3D0XCG3	168	WP_092976286.1 (1/7) non_MPA_topgraph_sampling_040218.csv	CPBP family intramembrane metalloprotease n=2 Tax=Ruminococcus TaxID=1263 RepID=A0A3D0XCG3_9FIRM
	twist_73447	1.55229e-06	0.0791668	-1.01559	-2.14943	0.118259	8.97436	4.44444	0.495238		169	YP_007006998.1 pre-neck appendage [Clostridium phage phi24R]
	agilent_106304	1.56647e-06	0.0798902	0.678769	-0.0808638	1.4384	8.97436	15.5556	1.73333	UniRef90_B8K1G7	170	WP_001047565.1 (1/2) non_MPA_topgraph_sampling_040218.csv	Gp23 n=116 Tax=root TaxID=1 RepID=B8K1G7_9CAUD
	agilent_170679	1.5675e-06	0.0799427	-0.708838	-1.50226	0.0845841	17.5214	10	0.570732	UniRef90_A0A173UKQ3	171	O2.UC43-1_GL0046095 (1/4) MPA_and_EM_topgraph_220218_subsample.csv	Macrolide export ATP-binding/permease protein MacB n=29 Tax=Ruminococcaceae TaxID=541000 RepID=A0A173UKQ3_9FIRM
	twist_44831	1.58493e-06	0.0808314	-0.705584	-1.49769	0.0865193	17.094	10	0.585		172	fibronectin-binding protein A
	agilent_119064	1.59532e-06	0.0813612	0.553981	-0.0690146	1.17698	19.2308	24.4444	1.27111	UniRef90_A0A1C6DAL4	173	MH0211_GL0137678 MPA_PNP_EM_seqs_non_topgraph_seqs_final_210318.csv	Endo-1,4-beta-xylanase A n=5 Tax=Firmicutes TaxID=1239 RepID=A0A1C6DAL4_9CLOT
	agilent_31468	1.59811e-06	0.0815034	-0.905245	-1.92374	0.11325	11.5385	5.55556	0.481481	UniRef90_A0A173UKQ3	174	O2.UC43-1_GL0046095 MPA_PNP_EM_seqs_non_topgraph_seqs_final_210318.csv	Macrolide export ATP-binding/permease protein MacB n=29 Tax=Ruminococcaceae TaxID=541000 RepID=A0A173UKQ3_9FIRM
	agilent_174779	1.60407e-06	0.0818077	-0.993669	-2.11277	0.125428	11.5385	4.44444	0.385185	UniRef90_D4MVC3	175	MH0089_GL0093714 (1/3) MPA_and_EM_topgraph_220218_subsample.csv	ABC-type multidrug transport system, ATPase and permease components n=20 Tax=Firmicutes TaxID=1239 RepID=D4MVC3_ANAHA
	agilent_65775	1.61085e-06	0.0821534	-0.841053	-1.78934	0.107235	12.8205	6.66667	0.52	UniRef90_A0A174XCR6	176	MH0020_GL0053675 MPA_PNP_EM_seqs_non_topgraph_seqs_final_210318.csv	Periplasmic beta-glucosidase n=38 Tax=Bacteroidales TaxID=171549 RepID=A0A174XCR6_9BACT
	agilent_79054	1.61667e-06	0.0824502	-1.82396	-3.88248	0.23455	6.83761	1.11111	0.1625	UniRef90_A0A174A0Y7	177	MH0087_GL0039588 MPA_PNP_EM_seqs_non_topgraph_seqs_final_210318.csv	Chromosome segregation protein n=36 Tax=Clostridiales TaxID=186802 RepID=A0A174A0Y7_9FIRM
	agilent_214049	1.66069e-06	0.0846954	-1.01277	-2.1641	0.138571	8.11966	4.44444	0.547368	UniRef90_A0A174CNC0	178	V1.FI07_GL0102201 MPA_PNP_EM_seqs_non_topgraph_seqs_final_210318.csv	Beta-galactosidase n=69 Tax=Bacteroidaceae TaxID=815 RepID=A0A174CNC0_BACVU
	twist_71861	1.66587e-06	0.0849595	-1.12019	-2.39473	0.15435	8.11966	3.33333	0.410526		179	YP_009190806.1 hypothetical protein JD18_225 [Klebsiella phage JD18]
	twist_26221	1.67271e-06	0.0853081	0.792208	-0.110165	1.69458	5.55556	11.1111	2		180	fibronectin-binding protein A
	twist_47461	1.67688e-06	0.085521	0.893981	-0.125012	1.91297	87.1795	94.4444	1.08333		181	positive (exact): Human herpesvirus 4 Epstein-Barr nuclear antigen 1
	twist_40897	1.68032e-06	0.0856961	-1.32229	-2.83033	0.185748	7.69231	2.22222	0.288889		182	hypothetical protein PFB0460c
	agilent_236678	1.68369e-06	0.0858682	0.905904	-0.127824	1.93963	3.84615	8.88889	2.31111	UniRef90_Q6GHV7	183	VFG001317(gb|YP_001332074) (isdB) iron-regulated surface determinant protein B, haemoglobin receptor [Isd (VF0015)] [Staphylococcus aureus subsp. aureus str. Newman]	Iron-regulated surface determinant protein B n=509 Tax=Bacilli TaxID=91061 RepID=ISDB_STAAR
	agilent_158166	1.69402e-06	0.0863952	-1.11752	-2.39486	0.159825	8.11966	3.33333	0.410526	UniRef90_Q7MIZ7	184	WP_017422029.1 strains_non_MPA_non_topgraph_cdhit70_190118.csv	Uncharacterized protein n=23 Tax=Vibrio TaxID=662 RepID=Q7MIZ7_VIBVY
	twist_59814	1.72282e-06	0.0878638	-0.549555	-1.18063	0.0815227	25.641	18.8889	0.736667		185	YP_006908363.1 hypothetical protein BCB4_0134 [Bacillus phage B4]
	agilent_182343	1.72935e-06	0.0881971	-1.11292	-2.39228	0.166436	7.69231	3.33333	0.433333	UniRef90_K6B3W2	186	MH0068_GL0048984 (1/1) MPA_and_EM_topgraph_220218_subsample.csv	STN domain-containing protein n=30 Tax=Bacteroidales TaxID=171549 RepID=K6B3W2_9BACT
	agilent_2243	1.74388e-06	0.0889377	-1.11247	-2.39429	0.169344	7.69231	3.33333	0.433333	UniRef90_P14738	187	fibronectin-binding protein A	Fibronectin-binding protein A n=540 Tax=Staphylococcaceae TaxID=90964 RepID=FNBA_STAA8
	twist_23869	1.74546e-06	0.0890186	-1.10651	-2.38178	0.16876	7.69231	3.33333	0.433333		188	allergen_name False allergome_name Gos h Vicilin (2/2) (1/1) allergenonline_name False SDAP_name False iedb_name False
	agilent_201764	1.7491e-06	0.0892039	-0.712037	-1.53315	0.109072	17.9487	8.88889	0.495238	UniRef90_A0A417QP75	189	WP_005330461.1 strains_non_MPA_non_topgraph_cdhit70_190118.csv	Uncharacterized protein n=81 Tax=Firmicutes TaxID=1239 RepID=A0A417QP75_9FIRM
	agilent_9904	1.79195e-06	0.0913892	0.440653	-0.0709615	0.952268	47.8632	58.8889	1.23036	UniRef90_P12978	190	nuclear protein EBNA2 & EBNA-2 & Epstein-Barr nuclear antigen 2	Epstein-Barr nuclear antigen 2 n=125 Tax=Epstein-Barr virus (strain GD1) TaxID=10376 RepID=EBNA2_EBVB9
	agilent_108423	1.81215e-06	0.0924199	0.736151	-0.121263	1.59357	6.41026	12.2222	1.90667	UniRef90_A0A0A6VMD7	191	WP_058102022.1 (1/1) non_MPA_topgraph_sampling_040218.csv	Big_4 domain-containing protein n=94 Tax=Bifidobacterium longum TaxID=216816 RepID=A0A0A6VMD7_BIFLN
	agilent_242989	1.81911e-06	0.0927748	-0.80753	-1.7491	0.134045	12.3932	6.66667	0.537931	UniRef90_A6X0K0	192	VFG011399(gb|NP_539749) (fabZ) (3R)-hydroxymyristoyl ACP dehydratase [LPS (CVF383)] [Brucella melitensis bv. 1 str. 16M]	3-hydroxyacyl-[acyl-carrier-protein] dehydratase FabZ n=54 Tax=Rhizobiales TaxID=356 RepID=FABZ_OCHA4
	agilent_51613	1.82856e-06	0.0932567	-1.76792	-3.83233	0.296503	6.83761	1.11111	0.1625	UniRef90_A0A069SKF6	193	MH0061_GL0015145 MPA_PNP_EM_seqs_non_topgraph_seqs_final_210318.csv	DUF4988 domain-containing protein n=4 Tax=Bacteroides TaxID=816 RepID=A0A069SKF6_BACVU
	twist_22989	1.83217e-06	0.0934408	-0.759107	-1.64603	0.127811	14.5299	7.77778	0.535294		194	allergen_name False allergome_name Cap h 12 (2/2), Cap h 8 (4/5) (1/1) allergenonline_name False SDAP_name False iedb_name False
	agilent_240487	1.83892e-06	0.0937851	-0.618732	-1.3424	0.104935	23.5043	12.2222	0.52	UniRef90_P71401	195	VFG001157(gb|AAC44560) (hsf) Hsf [Hia/Hsf (VF0039)] [Haemophilus influenzae C54]	Hsf n=19 Tax=Haemophilus influenzae TaxID=727 RepID=P71401_HAEIF
	agilent_138829	1.83933e-06	0.0938059	-0.659041	-1.4299	0.11182	16.6667	11.1111	0.666667	UniRef90_A0A174B1N0	196	WP_012743453.1 MPA_PNP_EM_seqs_non_topgraph_seqs_final_210318.csv	Toxin A n=2 Tax=[Eubacterium] rectale TaxID=39491 RepID=A0A174B1N0_9FIRM
	agilent_166519	1.84956e-06	0.0943278	-0.79375	-1.72365	0.136151	14.1026	6.66667	0.472727	UniRef90_R7EMT3	197	MH0002_GL0053999 MPA_PNP_EM_seqs_non_topgraph_seqs_final_210318.csv	TonB-dependent receptor n=1 Tax=Bacteroides uniformis CAG:3 TaxID=1263055 RepID=R7EMT3_9BACE
	agilent_5001	1.85657e-06	0.0946853	-0.626643	-1.36157	0.108284	19.6581	12.2222	0.621739	UniRef90_Q66478	198	polyprotein (3/9) & structural protein (3/3) & VP1 (2/4) & capsid protein VP1 & VP1 protein (2/2) & VP1 protein, partial [Enterovirus A71]	Genome polyprotein n=10068 Tax=root TaxID=1 RepID=POLG_HE71B
	agilent_166288	1.86223e-06	0.0949735	-1.2914	-2.80728	0.224476	7.26496	2.22222	0.305882	UniRef90_K0XG12	199	MH0012_GL0139045 MPA_PNP_EM_seqs_non_topgraph_seqs_final_210318.csv	5_nucleotid_C domain-containing protein n=3 Tax=Bacteroidales TaxID=171549 RepID=K0XG12_9BACT
	twist_60686	1.86676e-06	0.0952046	0.932377	-0.162834	2.02759	3.4188	7.77778	2.275		200	YP_006383459.1 minor capsid protein [Bacillus phage PBC1]
	twist_55914	1.88499e-06	0.0961345	-0.442654	-0.964075	0.0787664	63.2479	55.5556	0.878378		201	polyprotein (9/9) & VP1 capsid protein (1/3) & Chain 2, Human Rhinovirus Serotype 2 (Hrv2)
	agilent_235929	1.91762e-06	0.0977985	-0.433772	-0.947281	0.0797375	52.5641	42.2222	0.803252	UniRef90_Q8P2T7	202	VFG000976(gb|NP_268546) (slo) streptolysin O precursor [SLO (VF0250)] [Streptococcus pyogenes M1 GAS]	Streptolysin O n=132 Tax=Streptococcus TaxID=1301 RepID=TACY_STRP8
	twist_2830	1.92131e-06	0.097987	0.47843	-0.088265	1.04512	24.7863	33.3333	1.34483		203	allergen_name False allergome_name Bub b 8 (5/6), Bub b 9 (1/2) (1/1) allergenonline_name False SDAP_name False iedb_name False
	agilent_85705	1.93791e-06	0.0988332	1.06801	-0.20022	2.33624	2.5641	6.66667	2.6	UniRef90_A0A416JDV1	204	MH0250_GL0256152 MPA_PNP_EM_seqs_non_topgraph_seqs_final_210318.csv	Flagellin (Fragment) n=1 Tax=Clostridium sp. AM49-4BH TaxID=2293035 RepID=A0A416JDV1_9CLOT
	agilent_42625	1.94512e-06	0.0992009	-1.05484	-2.30879	0.199116	9.82906	3.33333	0.33913	UniRef90_A0A1Q6T816	205	V1.FI36_GL0100331 MPA_PNP_EM_seqs_non_topgraph_seqs_final_210318.csv	Uncharacterized protein n=1 Tax=Subdoligranulum sp. 60_17 TaxID=1897022 RepID=A0A1Q6T816_9FIRM
	agilent_223876	1.95966e-06	0.0999426	0.501245	-0.0959243	1.09842	19.6581	26.6667	1.35652	UniRef90_UPI000B5938A4	206	VFG001356(gb|NP_345446) (lytB) endo-beta-N-acetylglucosaminidase [CBPs (VF0145)] [Streptococcus pneumoniae TIGR4]	endo-beta-N-acetylglucosaminidase n=2 Tax=Streptococcus pneumoniae TaxID=1313 RepID=UPI000B5938A4
	twist_35063	1.97265e-06	0.100605	-1.05006	-2.3035	0.203392	9.82906	3.33333	0.33913		207	Y-box-binding protein 2
	twist_58889	1.98345e-06	0.101156	0.832054	-0.162774	1.82688	4.70085	10	2.12727		208	B B/Brisbane/60/2008 HA
	twist_71923	1.98369e-06	0.101168	-0.842379	-1.84959	0.164829	13.2479	5.55556	0.419355		209	YP_009222298.1 prohead peptidase [Lactobacillus phage LfeInf]
	agilent_51292	2.01355e-06	0.102691	-1.25605	-2.76456	0.252464	7.69231	2.22222	0.288889	UniRef90_A0A173VWM0	210	MH0073_GL0015196 MPA_PNP_EM_seqs_non_topgraph_seqs_final_210318.csv	Hydrolase n=11 Tax=Roseburia TaxID=841 RepID=A0A173VWM0_9FIRM
	agilent_68956	2.01445e-06	0.102737	0.708685	-0.142559	1.55993	7.26496	12.2222	1.68235	UniRef90_E7GPX5	211	V1.UC11-5_GL0039919 (2/5) MPA_and_EM_topgraph_220218_subsample.csv	Uncharacterized protein n=23 Tax=Clostridiales TaxID=186802 RepID=E7GPX5_CLOSY
	agilent_192153	2.0433e-06	0.104208	-0.786217	-1.73462	0.16219	11.9658	6.66667	0.557143	UniRef90_F4XFQ9	212	O2.UC59-0_GL0071908 MPA_PNP_EM_seqs_non_topgraph_seqs_final_210318.csv	Phage protein n=66 Tax=root TaxID=1 RepID=F4XFQ9_9FIRM
	twist_29332	2.04569e-06	0.10433	-1.2501	-2.75861	0.258415	7.69231	2.22222	0.288889		213	Proline-rich 28 kDa antigen
	agilent_169687	2.05313e-06	0.10471	-0.720045	-1.58989	0.149796	16.2393	7.77778	0.478947	UniRef90_E2QQR7	214	WP_001529381.1 strains_non_MPA_non_topgraph_cdhit70_190118.csv	SnoH n=24 Tax=Escherichia coli TaxID=562 RepID=E2QQR7_ECOLX
	twist_66343	2.08026e-06	0.106093	-1.28332	-2.83979	0.273148	5.98291	2.22222	0.371429		215	AFN38773.1 DhlB [Staphylococcus phage MSA6]
	twist_34234	2.09444e-06	0.106816	-0.907927	-2.01138	0.195526	11.9658	4.44444	0.371429		216	huntingtin & Huntingtin
	twist_46937	2.10156e-06	0.10718	0.446608	-0.096741	0.989957	24.7863	36.6667	1.47931		217	EBNA3A HHV4
	twist_56934	2.11687e-06	0.107961	0.523279	-0.114764	1.16132	14.1026	24.4444	1.73333		218	EBNA3A HHV4
	agilent_237660	2.12345e-06	0.108296	-1.27181	-2.82403	0.280406	5.98291	2.22222	0.371429	UniRef90_A0A4I7YG16	219	VFG001357(gb|NP_346601) (cbpA) choline binding protein A [CbpA/PspC (VF0150)] [Streptococcus pneumoniae TIGR4]	Choline binding protein A n=44 Tax=Streptococcus pneumoniae TaxID=1313 RepID=A0A4I7YG16_STREE
	twist_29274	2.12387e-06	0.108317	0.440477	-0.0971478	0.978101	26.4957	37.7778	1.42581		220	Genome polyprotein (3/6) & polyprotein (2/9) & envelope glycoprotein (1/8) & envelope protein (1/8) & polyprotein precursor (2/3) & envelope protein, partial & Capsid protein (2/2) & NS1 & nonstructural protein 1 (1/2) & Non-structural protein 1 & Nonstructural protein NS4A & nonstructural glycoprotein NS-1 & viral polyprotein & nonstructural protein NS1 & E protein & Dengue type 3 virus complete…
	agilent_180261	2.12871e-06	0.108564	-0.775157	-1.72194	0.171624	11.9658	6.66667	0.557143	UniRef90_A0A0E1XBT2	221	WP_001208900.1 strains_non_MPA_non_topgraph_cdhit70_190118.csv	Gram-positive signal peptide protein, YSIRK family n=24 Tax=Staphylococcaceae TaxID=90964 RepID=A0A0E1XBT2_STAAU
	agilent_235189	2.13165e-06	0.108714	-1.07715	-2.39335	0.239044	6.41026	3.33333	0.52	UniRef90_A0A2X6G300	222	VFG034880(gb|NP_290952) (espX6) Type III secretion system effector EspX6 [LEE encoded T3SS (SS020)] [Escherichia coli O157:H7 str. EDL933]	Non-LEE-encoded type III secreted effector n=7 Tax=Escherichia coli TaxID=562 RepID=A0A2X6G300_ECOLX
	agilent_212612	2.13625e-06	0.108949	-1.23629	-2.74794	0.275363	7.26496	2.22222	0.305882	UniRef90_R7JJN0	223	V1.CD16-0_GL0012863 MPA_PNP_EM_seqs_non_topgraph_seqs_final_210318.csv	Uncharacterized protein n=5 Tax=root TaxID=1 RepID=R7JJN0_9BACT
	agilent_172041	2.1431e-06	0.109298	-0.927397	-2.06248	0.207682	8.54701	4.44444	0.52	UniRef90_A0A073I9S0	224	MH0355_GL0086487 (3/3) MPA_and_EM_topgraph_220218_subsample.csv	Uncharacterized protein n=30 Tax=Bacteroidales TaxID=171549 RepID=A0A073I9S0_9PORP
	agilent_235311	2.15131e-06	0.109717	0.783422	-0.176572	1.74341	4.2735	11.1111	2.6	UniRef90_Q93SM9	225	VFG002418(gb|YP_001331791) (vWbp) secreted von Willebrand factor-binding protein precursor [vWbp (VF0420)] [Staphylococcus aureus subsp. aureus str. Newman]	Coagulase n=92 Tax=Staphylococcus TaxID=1279 RepID=Q93SM9_STAAU
	agilent_241595	2.19468e-06	0.111928	-0.42282	-0.944159	0.0985187	46.5812	38.8889	0.834862	UniRef90_A0A4I7XYI6	226	VFG001361(gb|NP_344663) (pspA) pneumococcal surface protein A [PspA (VF0152)] [Streptococcus pneumoniae TIGR4]	Surface protein A n=87 Tax=Streptococcus pneumoniae TaxID=1313 RepID=A0A4I7XYI6_STREE
	agilent_79076	2.21343e-06	0.112885	-0.414217	-0.92631	0.0978757	54.7009	45.5556	0.832812	UniRef90_A7X6T9	227	WP_000751265.1 strains_non_MPA_non_topgraph_cdhit70_190118.csv	Probable transglycosylase IsaA n=197 Tax=Bacteria TaxID=2 RepID=ISAA_STAA1
	twist_25694	2.23338e-06	0.113902	-0.756982	-1.69548	0.181511	12.8205	6.66667	0.52		228	XvTALE (avrBs4)
	twist_1185	2.25039e-06	0.11477	-0.899233	-2.01676	0.218294	10.2564	4.44444	0.433333		229	allergen_name False allergome_name Onc m alpha2I (2/2) (1/1) allergenonline_name False SDAP_name False iedb_name False
	agilent_177491	2.25568e-06	0.11504	0.416905	-0.101591	0.935402	53.4188	60	1.1232	UniRef90_P52143	230	NP_311542.2 strains_non_MPA_non_topgraph_cdhit70_190118.csv	Uncharacterized outer membrane protein YpjA n=569 Tax=Bacteria TaxID=2 RepID=YPJA_ECOLI
	agilent_58858	2.25737e-06	0.115126	-0.838112	-1.8807	0.204478	8.97436	5.55556	0.619048	UniRef90_E5VBB8	231	MH0003_GL0074909 MPA_PNP_EM_seqs_non_topgraph_seqs_final_210318.csv	Uncharacterized protein n=30 Tax=Bacteroides TaxID=816 RepID=E5VBB8_9BACE
	twist_48627	2.25945e-06	0.115232	-0.843588	-1.89329	0.20612	9.40171	5.55556	0.590909		232	positive (from uniprot): Norwalk virus Non-structural polyprotein
	agilent_27180	2.27339e-06	0.115943	0.768211	-0.189572	1.72599	5.12821	10	1.95	UniRef90_A0A1T4WKH5	233	MH0416_GL0100391 (3/3) MPA_and_EM_topgraph_220218_subsample.csv	ATP-dependent zinc metalloprotease FtsH n=5 Tax=Ruminococcaceae TaxID=541000 RepID=A0A1T4WKH5_9FIRM
	agilent_154953	2.27365e-06	0.115956	-1.0478	-2.35421	0.258613	6.41026	3.33333	0.52	UniRef90_A0A1Q6SXB0	234	MH0161_GL0136889 MPA_PNP_EM_seqs_non_topgraph_seqs_final_210318.csv	Peptidase_M23 domain-containing protein n=5 Tax=Ruminococcaceae TaxID=541000 RepID=A0A1Q6SXB0_9FIRM
	twist_96182	2.28159e-06	0.116361	0.75384	-0.187103	1.69478	5.55556	11.1111	2		235	YP_006908106.1 putative baseplate wedge subunit [Campylobacter phage CP30A]
	twist_49203	2.28785e-06	0.11668	-0.430411	-0.968121	0.107298	39.3162	32.2222	0.819565		236	Enterovirus polyprotein (VP0, VP1, VP2, VP4) – capsid proteins, Coxsackievirus A9 (2.9 Å structure, chains 1–4)
	agilent_161898	2.28972e-06	0.116776	0.798878	-0.199414	1.79717	5.12821	8.88889	1.73333	UniRef90_A0A3R6HP82	237	160582958-stool1_revised_scaffold9779_1_gene44654 (1/2) MPA_and_EM_topgraph_220218_subsample.csv	Nucleotide pyrophosphatase n=8 Tax=Parabacteroides TaxID=375288 RepID=A0A3R6HP82_9BACT
	twist_35030	2.29995e-06	0.117297	-0.489464	-1.10198	0.123051	27.7778	20	0.72		238	fibronectin-binding protein A
	twist_37914	2.30818e-06	0.117717	-0.424331	-0.955946	0.107284	41.453	33.3333	0.804124		239	choline-binding protein D
	agilent_18547	2.31329e-06	0.117978	-1.20423	-2.71399	0.305537	7.69231	2.22222	0.288889	UniRef90_A0A161TT46	240	NP_831211.1 strains_non_MPA_non_topgraph_cdhit70_190118.csv	Murein DD-endopeptidase MepM n=540 Tax=Bacillaceae TaxID=186817 RepID=A0A161TT46_BACCE
	twist_72254	2.33303e-06	0.118984	0.739312	-0.190115	1.66874	5.98291	10	1.67143		241	YP_009321608.1 major head protein II [Campylobacter phage PC14]
	agilent_8318	2.34391e-06	0.11954	-0.428959	-0.969037	0.111119	70.0855	63.3333	0.903659	UniRef90_Q1HVF7	242	EBV-NA-1	Epstein-Barr nuclear antigen 1 n=48 Tax=Epstein-Barr virus (strain GD1) TaxID=10376 RepID=EBNA1_EBVA8
	twist_34196	2.35257e-06	0.119981	-1.00862	-2.28003	0.262791	8.54701	3.33333	0.39		243	immunoglobulin A1 protease
	twist_32175	2.35538e-06	0.120124	0.804754	-0.210068	1.81958	87.1795	94.4444	1.08333		244	EBV-NA-1
	agilent_138733	2.35795e-06	0.120256	0.911432	-0.238322	2.06119	3.84615	6.66667	1.73333	UniRef90_R9I6B2	245	V1.CD12-0_GL0059331 MPA_PNP_EM_seqs_non_topgraph_seqs_final_210318.csv	SusC/RagA family TonB-linked outer membrane protein n=47 Tax=root TaxID=1 RepID=R9I6B2_9BACE
	twist_36723	2.36172e-06	0.120448	0.740943	-0.194227	1.67611	4.70085	11.1111	2.36364		246	GRA 1 & dense granule protein 1 / major antigenp24, putative & Dense granule protein 1 precursor & dense granule protein 1 / major antigenp24 & P24 granule antigen
	agilent_219934	2.3844e-06	0.121604	-0.408192	-0.924989	0.108606	47.8632	40	0.835714	UniRef90_UPI000F53326A	247	VFG000261(gb|NP_273742) (iga) IgA-specific serine endopeptidase [IgA1 protease (VF0080)] [Neisseria meningitidis MC58]	IgA-specific serine endopeptidase autotransporter n=1 Tax=Neisseria meningitidis TaxID=487 RepID=UPI000F53326A
	twist_58795	2.39457e-06	0.122123	0.444756	-0.119118	1.00863	63.2479	71.1111	1.12432		248	positive (exact): Human herpesvirus 1 Envelope glycoprotein D
	twist_55780	2.43235e-06	0.12405	-0.739191	-1.68119	0.202807	13.2479	6.66667	0.503226		249	Fusion glycoprotein F0 precursor (2/2) & fusion protein (1/2) & fusion glycoprotein
	agilent_225962	2.43292e-06	0.124079	-1.61846	-3.68113	0.444205	6.41026	1.11111	0.173333	UniRef90_P71401	250	VFG001157(gb|AAC44560) (hsf) Hsf [Hia/Hsf (VF0039)] [Haemophilus influenzae C54]	Hsf n=19 Tax=Haemophilus influenzae TaxID=727 RepID=P71401_HAEIF
	twist_86689	2.44208e-06	0.124546	-0.899157	-2.04652	0.248208	8.54701	4.44444	0.52		251	YP_009010490.1 hypothetical protein GBK2_19 [Geobacillus phage GBK2]
	agilent_45161	2.44332e-06	0.124609	0.518947	-0.143363	1.18126	77.3504	83.3333	1.07735	UniRef90_UPI0004537308	252	WP_000728715.1 strains_non_MPA_non_topgraph_cdhit70_190118.csv	staphylococcal protein A n=1 Tax=Staphylococcus aureus TaxID=1280 RepID=UPI0004537308
	agilent_22148	2.45957e-06	0.125438	-1.20058	-2.7362	0.33504	6.41026	2.22222	0.346667	UniRef90_B0GA13	253	WP_006426016.1 (1/1) non_MPA_topgraph_sampling_040218.csv	Uncharacterized protein n=10 Tax=Clostridiales TaxID=186802 RepID=B0GA13_9FIRM
	twist_3150	2.46402e-06	0.125665	-1.18366	-2.69854	0.331226	7.26496	2.22222	0.305882		254	allergen_name False allergome_name Str py SPEA (2/2) (1/1) allergenonline_name False SDAP_name False iedb_name False
	twist_1854	2.48612e-06	0.126792	-0.871632	-1.9905	0.247234	9.82906	4.44444	0.452174		255	allergen_name False allergome_name Hor v GBSS_I (3/5) (1/1) allergenonline_name False SDAP_name False iedb_name False
	twist_48218	2.4933e-06	0.127158	0.495763	-0.141234	1.13276	16.2393	22.2222	1.36842		256	BZLF1 [Human gammaherpesvirus 4] & BZLF1 & Trans-activator protein BZLF1
	agilent_240017	2.51117e-06	0.12807	0.557542	-0.16055	1.27563	12.8205	16.6667	1.3	UniRef90_P71401	257	VFG001157(gb|AAC44560) (hsf) Hsf [Hia/Hsf (VF0039)] [Haemophilus influenzae C54]	Hsf n=19 Tax=Haemophilus influenzae TaxID=727 RepID=P71401_HAEIF
	twist_47074	2.53073e-06	0.129067	0.586405	-0.170836	1.34365	8.97436	15.5556	1.73333		258	Glycoprotein B precursor (Glycoprotein II)
	agilent_229487	2.53882e-06	0.12948	0.627388	-0.183648	1.43842	7.69231	13.3333	1.73333	UniRef90_Q5WVT8	259	VFG002005(gb|YP_095785) (fliG) flagellar motor switch protein G [Flagella (VF0157)] [Legionella pneumophila subsp. pneumophila str. Philadelphia 1]	Flagellar motor switch protein FliG n=11 Tax=Legionella TaxID=445 RepID=Q5WVT8_LEGPL
	agilent_231997	2.53996e-06	0.129538	-0.72747	-1.66803	0.213086	12.3932	6.66667	0.537931	UniRef90_Q99XV0	260	VFG000968(gb|NP_269973) (emm) M protein type 1 [M protein (VF0242)] [Streptococcus pyogenes M1 GAS]	M protein type 1 n=54 Tax=Streptococcus pyogenes TaxID=1314 RepID=Q99XV0_STRP1
	twist_88491	2.56375e-06	0.130752	-1.18196	-2.71498	0.35105	5.98291	2.22222	0.371429		261	YP_006908093.1 hypothetical protein [Campylobacter phage CP30A]
	agilent_21926	2.57545e-06	0.131348	-0.875128	-2.01193	0.261677	8.54701	4.44444	0.52	UniRef90_A0A508W2N3	262	YP_004890451.1 strains_non_MPA_non_topgraph_cdhit70_190118.csv	LysM domain-containing protein [Lactobacillus plantarum] n=1 Tax=Lactobacillus plantarum TaxID=1590 RepID=A0A508W2N3_LACPN
	agilent_148358	2.58439e-06	0.131804	0.406809	-0.122267	0.935885	30.3419	38.8889	1.28169	UniRef90_R7HQD9	263	V1.FI35_GL0037423 MPA_PNP_EM_seqs_non_topgraph_seqs_final_210318.csv	Peptidase C10 family n=1 Tax=Prevotella sp. CAG:279 TaxID=1262924 RepID=R7HQD9_9BACT
	agilent_241074	2.58471e-06	0.13182	0.578214	-0.173814	1.33024	10.2564	15.5556	1.51667	UniRef90_UPI000DA9B94C	264	VFG001290(gb|NP_647368) (clfB) Clumping factor B, adhesin [Clumping factor (VF0004)] [Staphylococcus aureus subsp. aureus MW2]	MSCRAMM family adhesin clumping factor ClfB n=15 Tax=Staphylococcus aureus TaxID=1280 RepID=UPI000DA9B94C
	agilent_161799	2.58606e-06	0.131889	-0.790184	-1.81809	0.237717	9.82906	5.55556	0.565217	UniRef90_E5VDQ4	265	V1.FI19_GL0078193 (1/2) MPA_and_EM_topgraph_220218_subsample.csv	ABC transporter permease n=53 Tax=Bacteroides TaxID=816 RepID=E5VDQ4_9BACE
	agilent_41055	2.61605e-06	0.133419	-0.965563	-2.22657	0.295448	8.97436	3.33333	0.371429	UniRef90_UPI000D3C16C0	266	WP_014569703.1 (1/1) non_MPA_topgraph_sampling_040218.csv	peptidase n=12 Tax=Lactobacillus TaxID=1578 RepID=UPI000D3C16C0
	agilent_62056	2.62551e-06	0.133901	-0.856548	-1.97658	0.263479	9.82906	4.44444	0.452174	UniRef90_Q9ZFS5	267	WP_000769829.1 strains_non_MPA_non_topgraph_cdhit70_190118.csv	Exotoxin 1 n=31 Tax=Staphylococcus aureus TaxID=1280 RepID=Q9ZFS5_STAAU
	agilent_15204	2.63087e-06	0.134175	-0.54405	-1.25595	0.167854	20.0855	13.3333	0.66383	UniRef90_U6RAW1	268	MH0003_GL0007178 MPA_PNP_EM_seqs_non_topgraph_seqs_final_210318.csv	DNA gyrase subunit B n=3 Tax=Bacteroides TaxID=816 RepID=U6RAW1_9BACE
	agilent_1256	2.64553e-06	0.134922	-0.397761	-0.919241	0.123719	45.2991	38.8889	0.858491	UniRef90_P03204	269	EBNA-3C HHV 4 latent protein	Epstein-Barr nuclear antigen 6 n=14 Tax=Epstein-Barr virus (strain GD1) TaxID=10376 RepID=EBNA6_EBVB9
	agilent_908	2.65759e-06	0.135537	0.396718	-0.124214	0.91765	35.0427	43.3333	1.23659	UniRef90_P03460	270	Hemagglutinin (2/2)	Hemagglutinin n=16903 Tax=Influenza B virus TaxID=11520 RepID=HEMA_INBLE
	twist_70213	2.66948e-06	0.136144	-0.875686	-2.02734	0.275965	7.69231	4.44444	0.577778		271	YP_007006998.1 pre-neck appendage [Clostridium phage phi24R]
	agilent_48843	2.67223e-06	0.136283	-0.998968	-2.31322	0.315285	8.54701	3.33333	0.39	UniRef90_F9Z760	272	MH0012_GL0066575 MPA_PNP_EM_seqs_non_topgraph_seqs_final_210318.csv	Alkyl hydroperoxide reductase/ Thiol specific antioxidant/ Mal allergen n=9 Tax=Odoribacter TaxID=283168 RepID=F9Z760_ODOSD
	twist_13611	2.67555e-06	0.136453	0.48568	-0.153562	1.12492	17.5214	24.4444	1.39512		273	allergen_name False allergome_name False allergenonline_name Unassigned (1/1) (1/1) SDAP_name Bos d 8 (1/13) (1/1) iedb_name False
	agilent_226780	2.69031e-06	0.137206	-0.390108	-0.904547	0.12433	61.9658	54.4444	0.878621	UniRef90_A0A098ZMW6	274	VFG001355(gb|NP_346612) (cbpD) choline binding protein D [CBPs (VF0145)] [Streptococcus pneumoniae TIGR4]	Autolysin n=355 Tax=Streptococcus TaxID=1301 RepID=A0A098ZMW6_STREE
	agilent_9788	2.6973e-06	0.137562	0.397743	-0.127239	0.922726	33.3333	42.2222	1.26667	UniRef90_P08318	275	phosphoprotein 150 & Large structural phosphoprotein	Large structural phosphoprotein n=145 Tax=root TaxID=1 RepID=PP150_HCMVA
	agilent_68224	2.7007e-06	0.137736	0.664941	-0.213103	1.54299	6.41026	11.1111	1.73333	UniRef90_A0A3D0XEE9	276	WP_092978152.1 (3/3) non_MPA_topgraph_sampling_040218.csv	Glycosyltransferase n=2 Tax=Ruminococcus TaxID=1263 RepID=A0A3D0XEE9_9FIRM
	agilent_229360	2.70436e-06	0.137922	-0.966239	-2.24275	0.31027	8.54701	3.33333	0.39	UniRef90_O86489	277	VFG001281(gb|NP_645335) (sdrE) Ser-Asp rich fibrinogen-binding bone sialoprotein-binding protein [SDr (VF0019)] [Staphylococcus aureus subsp. aureus MW2]	Serine-aspartate repeat-containing protein E n=489 Tax=Bacteria TaxID=2 RepID=SDRE_STAAE
	twist_43100	2.70628e-06	0.13802	0.618009	-0.198652	1.43467	8.11966	13.3333	1.64211		278	aldolase B
	twist_73726	2.70826e-06	0.138121	-1.18257	-2.74566	0.380524	5.12821	2.22222	0.433333		279	NP_944804.1 hypothetical protein Felix01p028 [Salmonella phage FelixO1]
	agilent_7032	2.71398e-06	0.138413	0.561675	-0.181284	1.30463	10.6838	15.5556	1.456	UniRef90_A3PV79	280	RNA polymerase beta'-subunit	DNA-directed RNA polymerase subunit beta' n=6 Tax=Mycobacteriaceae TaxID=1762 RepID=RPOC_MYCSJ
	twist_43632	2.71723e-06	0.138579	0.38944	-0.125911	0.90479	34.6154	45.5556	1.31605		281	EBNA-3B nuclear protein [Human gammaherpesvirus 4] & Epstein-Barr nuclear antigen 4
	agilent_69451	2.72407e-06	0.138927	-1.15004	-2.67325	0.373168	7.69231	2.22222	0.288889	UniRef90_D4K2Y4	282	MH0176_GL0133648 (1/1) MPA_and_EM_topgraph_220218_subsample.csv	Cell division protein FtsI/penicillin-binding protein 2 n=7 Tax=Faecalibacterium TaxID=216851 RepID=D4K2Y4_9FIRM
	agilent_226077	2.72692e-06	0.139073	-0.387354	-0.900586	0.125878	55.5556	47.7778	0.86	UniRef90_P71401	283	VFG001157(gb|AAC44560) (hsf) Hsf [Hia/Hsf (VF0039)] [Haemophilus influenzae C54]	Hsf n=19 Tax=Haemophilus influenzae TaxID=727 RepID=P71401_HAEIF
	twist_81512	2.73422e-06	0.139445	-1.16404	-2.70782	0.379731	6.41026	2.22222	0.346667		284	YP_006908131.1 hypothetical protein [Campylobacter phage CP30A]
	agilent_233272	2.75699e-06	0.140606	-0.861816	-2.00812	0.284493	8.11966	4.44444	0.547368	UniRef90_Q3JY46	285	VFG002535(gb|YP_109915) (fliC) flagellin [Flagella (VF0430)] [Burkholderia pseudomallei K96243]	Flagellin n=43 Tax=Burkholderiaceae TaxID=119060 RepID=Q3JY46_BURP1
	agilent_108450	2.75701e-06	0.140607	0.479636	-0.158334	1.11761	16.6667	22.2222	1.33333	UniRef90_C0B7L9	286	MH0127_GL0085140 (1/5) MPA_and_EM_topgraph_220218_subsample.csv	Magnesium transporter MgtE n=6 Tax=Coprococcus TaxID=33042 RepID=C0B7L9_9FIRM
	agilent_40430	2.76476e-06	0.141003	-0.979756	-2.28424	0.324728	6.83761	3.33333	0.4875	UniRef90_A0A174KMR6	287	MH0003_GL0096731 MPA_PNP_EM_seqs_non_topgraph_seqs_final_210318.csv	Alpha-glycosidase n=47 Tax=Bacteroidaceae TaxID=815 RepID=A0A174KMR6_BACVU
	agilent_170771	2.76774e-06	0.141155	0.527759	-0.175187	1.23071	11.5385	17.7778	1.54074	UniRef90_R5F1M8	288	V1.FI22_GL0126837 MPA_PNP_EM_seqs_non_topgraph_seqs_final_210318.csv	Fibronectin type-III domain-containing protein n=3 Tax=Bacteroidales TaxID=171549 RepID=R5F1M8_9BACE
	twist_23592	2.77872e-06	0.141715	0.736956	-0.246011	1.71992	4.2735	10	2.34		289	allergen_name False allergome_name Str pn PspC (2/2) (1/1) allergenonline_name False SDAP_name False iedb_name False
	agilent_1379	2.78116e-06	0.141839	0.4877	-0.163008	1.13841	16.6667	21.1111	1.26667	UniRef90_Q2FUY2	290	Clumping factor B precursor (Fibrinogen-binding protein B) (Fibrinogen receptor B)	Clumping factor B n=3 Tax=Staphylococcus aureus TaxID=1280 RepID=CLFB_STAA8
	twist_51364	2.78651e-06	0.142112	0.523644	-0.1755	1.22279	12.3932	17.7778	1.43448		291	immediate early protein IE2
	agilent_240514	2.80841e-06	0.143229	-1.14394	-2.67556	0.38767	6.41026	2.22222	0.346667	UniRef90_A0A0B2E0Q2	292	VFG000282(gb|NP_207318) (cag3) type IV secretion system protein Cag3, component outer membrane subcomplex [Type IV secretion system (VF0060)] [Helicobacter pylori 26695]	Sodium:calcium antiporter n=8 Tax=Helicobacter pylori TaxID=210 RepID=A0A0B2E0Q2_HELPX
	agilent_174922	2.83292e-06	0.144479	0.854298	-0.293086	2.00168	3.4188	6.66667	1.95	UniRef90_R5F400	293	MH0131_GL0122184 MPA_PNP_EM_seqs_non_topgraph_seqs_final_210318.csv	Uncharacterized protein n=3 Tax=Bacteroidales TaxID=171549 RepID=R5F400_9BACE
	agilent_193475	2.84255e-06	0.14497	-0.756571	-1.77394	0.260802	11.1111	5.55556	0.5	UniRef90_A0A0B8REE2	294	WP_010989342.1 strains_non_MPA_non_topgraph_cdhit70_190118.csv	ATP phosphoribosyltransferase regulatory subunit n=304 Tax=Bacteria TaxID=2 RepID=A0A0B8REE2_LISMN
	agilent_3327	2.86399e-06	0.146064	0.462152	-0.161001	1.08531	15.812	24.4444	1.54595	UniRef90_P03211	295	EBV-NA-1	Epstein-Barr nuclear antigen 1 n=37 Tax=Epstein-Barr virus (strain GD1) TaxID=10376 RepID=EBNA1_EBVB9
	twist_34372	2.87821e-06	0.146789	-0.564317	-1.32659	0.197961	17.5214	11.1111	0.634146		296	EBV-NA-1
	agilent_189818	2.89125e-06	0.147454	-0.492882	-1.15976	0.173998	23.9316	15.5556	0.65	UniRef90_F9URS3	297	YP_004890426.1 strains_non_MPA_non_topgraph_cdhit70_190118.csv	Glycosyl hydrolase, family 25 n=68 Tax=Lactobacillaceae TaxID=33958 RepID=F9URS3_LACPL
	agilent_223895	2.89646e-06	0.14772	-0.955565	-2.24931	0.338183	6.83761	3.33333	0.4875	UniRef90_P81177	298	VFG001314(gb|NP_647375) (aur) zinc metalloproteinase aureolysin [Aureolysin (VF0024)] [Staphylococcus aureus subsp. aureus MW2]	Zinc metalloproteinase aureolysin n=337 Tax=Bacilli TaxID=91061 RepID=AURE_STAAU
	agilent_61850	2.90625e-06	0.148219	0.907413	-0.322655	2.13748	2.5641	6.66667	2.6	UniRef90_Q6GF50	299	WP_000595617.1 strains_non_MPA_non_topgraph_cdhit70_190118.csv	Uncharacterized leukocidin-like protein 1 n=24 Tax=Staphylococcus TaxID=1279 RepID=LUKL1_STAAR
	agilent_7062	2.91925e-06	0.148882	0.376964	-0.134875	0.888803	47.8632	56.6667	1.18393	UniRef90_P03204	300	EBNA-3C HHV 4 latent protein	Epstein-Barr nuclear antigen 6 n=14 Tax=Epstein-Barr virus (strain GD1) TaxID=10376 RepID=EBNA6_EBVB9
	agilent_172984	2.92969e-06	0.149414	0.665163	-0.239174	1.5695	6.83761	10	1.4625	UniRef90_P75859	301	NP_706865.1 strains_non_MPA_non_topgraph_cdhit70_190118.csv	Uncharacterized fimbrial-like protein YcbU n=401 Tax=Bacteria TaxID=2 RepID=YCBU_ECOLI
	agilent_112962	2.9302e-06	0.14944	0.548698	-0.197345	1.29474	9.82906	15.5556	1.58261	UniRef90_A0A1Q6RJ96	302	MH0257_GL0136324 MPA_PNP_EM_seqs_non_topgraph_seqs_final_210318.csv	Uncharacterized protein n=1 Tax=Oscillibacter sp. 57_20 TaxID=1897011 RepID=A0A1Q6RJ96_9FIRM
	agilent_898	2.93952e-06	0.149916	0.375108	-0.135507	0.885724	47.0085	54.4444	1.15818	UniRef90_P09256	303	positive (from uniprot): Human herpesvirus 3 Envelope glycoprotein C	Envelope glycoprotein C n=119 Tax=Human herpesvirus 3 TaxID=10335 RepID=GC_VZVD
	twist_76831	2.96401e-06	0.151164	0.45515	-0.166321	1.07662	17.9487	23.3333	1.3		304	YP_008772099.1 unnamed protein product [Streptococcus phage TP-778L]
	twist_48626	2.98887e-06	0.152432	-0.522902	-1.2391	0.193292	19.2308	13.3333	0.693333		305	positive (from uniprot): Norwalk virus Non-structural polyprotein
	agilent_110572	2.9941e-06	0.152699	0.374728	-0.138853	0.888309	42.3077	48.8889	1.15556	UniRef90_A0A1C3SKW8	306	WP_020916184.1 strains_non_MPA_non_topgraph_cdhit70_190118.csv	Peptidase C51 domain-containing protein n=23 Tax=Streptococcus TaxID=1301 RepID=A0A1C3SKW8_STRMC
	twist_57916	2.99849e-06	0.152923	0.599954	-0.222758	1.42267	10.2564	12.2222	1.19167		307	Glycoprotein D HHV-1
	twist_58058	2.99872e-06	0.152935	-0.392702	-0.931227	0.145823	38.0342	33.3333	0.876404		308	positive (exact): Norwalk virus Non-structural polyprotein
	twist_59092	3.00287e-06	0.153146	0.701062	-0.260822	1.66295	5.55556	8.88889	1.6		309	B B/Brisbane/60/2008 HA
	agilent_156142	3.00913e-06	0.153466	-0.938911	-2.22813	0.350312	6.83761	3.33333	0.4875	UniRef90_R5DN88	310	WP_092975188.1 (1/1) non_MPA_topgraph_sampling_040218.csv	Elongation factor 4 n=29 Tax=Clostridiales TaxID=186802 RepID=R5DN88_9FIRM
	agilent_220340	3.01626e-06	0.153829	0.681393	-0.255058	1.61784	5.55556	10	1.8	UniRef90_P12255	311	VFG000001(gb|NP_880571) (fhaB) filamentous hemagglutinin/adhesin [FHA (VF0025)] [Bordetella pertussis Tohama I]	Filamentous hemagglutinin n=89 Tax=Bordetella TaxID=517 RepID=FHAB_BORPE
	twist_59436	3.02236e-06	0.15414	-0.759713	-1.80459	0.285164	8.97436	5.55556	0.619048		312	B B/Sichuan/379/99 HA
	twist_36071	3.0318e-06	0.154622	0.384134	-0.144805	0.913073	32.0513	40	1.248		313	positive (exact): Influenza A virus Hemagglutinin
	agilent_37743	3.04069e-06	0.155075	-0.751492	-1.78741	0.284423	9.40171	5.55556	0.590909	UniRef90_A0A4P6M4D4	314	WP_018594515.1 strains_non_MPA_non_topgraph_cdhit70_190118.csv	D-galactose-binding periplasmic protein n=4 Tax=Clostridiales TaxID=186802 RepID=A0A4P6M4D4_9FIRM
	agilent_220913	3.06173e-06	0.156148	-0.930348	-2.21615	0.35545	7.69231	3.33333	0.433333	UniRef90_P06653	315	VFG005334(gb|NP_359346) (lytA) Autolysin (N-acetylmuramoyl-L-alanine amidase) [Choline-binding proteins (CVF122)] [Streptococcus pneumoniae R6]	Autolysin n=1457 Tax=root TaxID=1 RepID=ALYS_STRPN
	agilent_223209	3.06768e-06	0.156452	-0.414628	-0.98809	0.158833	32.906	24.4444	0.742857	UniRef90_Q54703	316	VFG000955(gb|NP_608047) (emm) M18 protein precursor [M protein (VF0242)] [Streptococcus pyogenes MGAS8232]	Emm18.1 protein n=9 Tax=Streptococcus pyogenes TaxID=1314 RepID=Q54703_STRPY
	agilent_132331	3.06866e-06	0.156502	-0.581775	-1.38651	0.22296	14.9573	10	0.668571	UniRef90_A0A2Y2VXK6	317	NP_706220.1 strains_non_MPA_non_topgraph_cdhit70_190118.csv	Putative Rhs-family protein n=15 Tax=Shigella TaxID=620 RepID=A0A2Y2VXK6_SHIFL
	agilent_2920	3.07369e-06	0.156758	-0.735703	-1.75399	0.282582	11.1111	5.55556	0.5	UniRef90_Q66575	318	positive (from uniprot): Enterovirus B Genome polyprotein	Genome polyprotein n=20 Tax=Enterovirus B TaxID=138949 RepID=POLG_EC12T
	agilent_240382	3.0762e-06	0.156886	0.409596	-0.1575	0.976691	26.0684	32.2222	1.23607	UniRef90_Q8GM74	319	VFG001150(gb|AAL79954) (hia) adhesin [Hia/Hsf (VF0039)] [Haemophilus influenzae nontypable strain 3179B]	Adhesin n=5 Tax=Haemophilus influenzae TaxID=727 RepID=Q8GM74_HAEIF
	agilent_230662	3.08057e-06	0.157109	-0.525622	-1.25375	0.202506	21.7949	12.2222	0.560784	UniRef90_P71401	320	VFG001157(gb|AAC44560) (hsf) Hsf [Hia/Hsf (VF0039)] [Haemophilus influenzae C54]	Hsf n=19 Tax=Haemophilus influenzae TaxID=727 RepID=P71401_HAEIF
	twist_1307	3.08762e-06	0.157469	-0.733464	-1.75039	0.283461	11.5385	5.55556	0.481481		321	allergen_name False allergome_name False allergenonline_name False SDAP_name Bos d 8 (9/13) (1/1) iedb_name False
	twist_58798	3.09083e-06	0.157632	0.686592	-0.265722	1.63891	86.7521	93.3333	1.07586		322	positive (exact): Human herpesvirus 4 Epstein-Barr nuclear antigen 1
	agilent_53162	3.09968e-06	0.158084	-0.915383	-2.18641	0.355647	8.11966	3.33333	0.410526	UniRef90_U6RKM4	323	MH0028_GL0078214 MPA_PNP_EM_seqs_non_topgraph_seqs_final_210318.csv	N-glycanase_N domain-containing protein n=3 Tax=Bacteroidaceae TaxID=815 RepID=U6RKM4_9BACE
	agilent_3101	3.10384e-06	0.158296	-0.395114	-0.944018	0.153791	39.7436	30	0.754839	UniRef90_Q82081	324	positive (from uniprot): Rhinovirus B Genome polyprotein	Genome polyprotein n=46 Tax=Enterovirus TaxID=12059 RepID=POLG_HRV3
	agilent_117669	3.10972e-06	0.158596	0.575208	-0.224465	1.37488	7.26496	14.4444	1.98824	UniRef90_A0A1C6HNE0	325	WP_044922804.1 MPA_PNP_EM_seqs_non_topgraph_seqs_final_210318.csv	Fibronectin type III domain n=12 Tax=Clostridiales TaxID=186802 RepID=A0A1C6HNE0_9FIRM
	twist_14067	3.11202e-06	0.158713	0.419687	-0.16394	1.00331	23.0769	31.1111	1.34815		326	allergen_name False allergome_name Ovi a 8 (5/5), Ovi a 9 (2/2) (1/1) allergenonline_name False SDAP_name False iedb_name False
	agilent_224709	3.11721e-06	0.158978	-1.08973	-2.60609	0.426638	7.26496	2.22222	0.305882	UniRef90_Q5WVE4	327	VFG045548(gb|YP_095924) (lpg1907) Dot/Icm type IV secretion system effector [Dot/Icm (VF0156)] [Legionella pneumophila subsp. pneumophila str. Philadelphia 1]	Uncharacterized protein n=32 Tax=Legionella pneumophila TaxID=446 RepID=Q5WVE4_LEGPL
	agilent_113801	3.1219e-06	0.159217	-0.80922	-1.9359	0.317462	9.40171	4.44444	0.472727	UniRef90_A0A162ELA1	328	YP_004890412.1 (1/1) non_MPA_topgraph_sampling_040218.csv	Uncharacterized protein n=36 Tax=Lactobacillus TaxID=1578 RepID=A0A162ELA1_LACPN
	agilent_16055	3.12271e-06	0.159258	-0.599906	-1.43524	0.235429	15.3846	8.88889	0.577778	UniRef90_A0A414E509	329	MH0365_GL0086639 MPA_PNP_EM_seqs_non_topgraph_seqs_final_210318.csv	Alpha-amylase n=26 Tax=Ruminococcus TaxID=1263 RepID=A0A414E509_9FIRM
	agilent_7341	3.13868e-06	0.160073	0.699276	-0.276328	1.67488	5.55556	8.88889	1.6	UniRef90_Q59947	330	immunoglobulin A1 protease	Immunoglobulin A1 protease n=446 Tax=Streptococcus pneumoniae TaxID=1313 RepID=IGA1_STRR6
	agilent_202464	3.14035e-06	0.160158	-0.811589	-1.94412	0.320941	8.54701	4.44444	0.52	UniRef90_A0A149NQL8	331	YP_101348.1 strains_non_MPA_non_topgraph_cdhit70_190118.csv	Peptidylprolyl isomerase n=30 Tax=Bacteroides TaxID=816 RepID=A0A149NQL8_BACFG
	agilent_233963	3.15124e-06	0.160713	0.754307	-0.299688	1.8083	4.2735	7.77778	1.82	UniRef90_A0A4V0BAJ1	332	VFG014369(gb|NP_249789) (fleS) two-component sensor [Deoxyhexose linking sugar, 209 Da capping structure (AI138)] [Pseudomonas aeruginosa PAO1]	Phosphate regulon sensor protein PhoR (SphS) n=173 Tax=Bacteria TaxID=2 RepID=A0A4V0BAJ1_STREQ
	twist_51733	3.16206e-06	0.161265	-0.38559	-0.925087	0.153906	37.6068	32.2222	0.856818		333	positive (exact): Norwalk virus Non-structural polyprotein
	twist_48100	3.16832e-06	0.161584	-0.807462	-1.93808	0.323155	9.40171	4.44444	0.472727		334	butyrophilin precursor & Butyrophilin subfamily 1 member A1 & butyrophilin, partial
	agilent_204343	3.19484e-06	0.162937	0.494282	-0.200049	1.18861	12.8205	18.8889	1.47333	UniRef90_A0A3R6J631	335	MH0105_GL0034973 MPA_PNP_EM_seqs_non_topgraph_seqs_final_210318.csv	Uncharacterized protein n=6 Tax=Parabacteroides TaxID=375288 RepID=A0A3R6J631_9BACT
	twist_42031	3.20724e-06	0.163569	0.37173	-0.151235	0.894696	32.906	43.3333	1.31688		336	titin isoform IC
	agilent_47052	3.21548e-06	0.163989	-0.935445	-2.25278	0.381889	8.11966	3.33333	0.410526	UniRef90_B6FIV8	337	765620695-stool1_revised_scaffold4629_1_gene93858 MPA_PNP_EM_seqs_non_topgraph_seqs_final_210318.csv	F5/8 type C domain protein n=6 Tax=Clostridiales TaxID=186802 RepID=B6FIV8_9FIRM
	agilent_199239	3.22099e-06	0.164271	0.56886	-0.232768	1.37049	8.11966	13.3333	1.64211	UniRef90_C7H765	338	MH0229_GL0196969 (1/1) MPA_and_EM_topgraph_220218_subsample.csv	Transglycosylase n=10 Tax=Faecalibacterium prausnitzii TaxID=853 RepID=C7H765_9FIRM
	twist_48402	3.2265e-06	0.164552	0.732669	-0.300484	1.76582	3.84615	8.88889	2.31111		339	Adhesin P1 precursor (Cytadhesin P1) (Attachment protein) & ADP1_MYCPN adhesin P1
	agilent_192425	3.23652e-06	0.165062	0.601418	-0.247681	1.45052	7.26496	12.2222	1.68235	UniRef90_A0A171J9T7	340	WP_005685835.1 strains_non_MPA_non_topgraph_cdhit70_190118.csv	DNA-entry nuclease n=27 Tax=Lactobacillaceae TaxID=33958 RepID=A0A171J9T7_LACRH
	twist_30176	3.27301e-06	0.166923	0.523771	-0.218961	1.2665	11.1111	15.5556	1.4		341	Clumping factor B precursor (Fibrinogen-binding protein B) (Fibrinogen receptor B)
	agilent_56582	3.2841e-06	0.167489	0.784766	-0.329553	1.89908	3.84615	6.66667	1.73333	UniRef90_P0AB42	342	WP_000800146.1 (2/2) non_MPA_topgraph_sampling_040218.csv	Multiple stress resistance protein BhsA n=471 Tax=Bacteria TaxID=2 RepID=BHSA_ECO57
	agilent_69356	3.29206e-06	0.167895	-0.900949	-2.18146	0.379565	7.26496	3.33333	0.458824	UniRef90_A0A1Q6JQM1	343	O2.UC3-1_GL0128502 (2/2) MPA_and_EM_topgraph_220218_subsample.csv	Fn3_like domain-containing protein n=5 Tax=Clostridiales TaxID=186802 RepID=A0A1Q6JQM1_9FIRM
	twist_58154	3.29646e-06	0.168119	0.37592	-0.158655	0.910494	29.9145	38.8889	1.3		344	Capsid protein VP26 & capsid protein VP26 [Human gammaherpesvirus 4] & BFRF3
	twist_41527	3.29817e-06	0.168207	-0.599372	-1.45188	0.253136	13.2479	8.88889	0.670968		345	positive (from uniprot): Enterovirus B Genome polyprotein
	agilent_165952	3.30443e-06	0.168526	-0.900931	-2.18332	0.381458	7.69231	3.33333	0.433333	UniRef90_B2UPA9	346	WP_042448428.1 (3/12) non_MPA_topgraph_sampling_040218.csv	Cytochrome c assembly protein n=35 Tax=Akkermansia TaxID=239934 RepID=B2UPA9_AKKM8
	twist_27514	3.30686e-06	0.16865	0.638615	-0.270656	1.54789	5.98291	11.1111	1.85714		347	envelope glycoprotein G (1/2) & glycoprotein G (1/2)
	twist_43590	3.31345e-06	0.168986	0.361293	-0.153528	0.876114	40.5983	47.7778	1.17684		348	glycoprotein B (2/2)
	agilent_90354	3.31725e-06	0.16918	-1.07222	-2.60078	0.456327	6.41026	2.22222	0.346667	UniRef90_A7AH99	349	MH0067_GL0069334 (1/1) MPA_and_EM_topgraph_220218_subsample.csv	TonB-linked outer membrane protein, SusC/RagA family n=13 Tax=Parabacteroides TaxID=375288 RepID=A7AH99_9BACT
	agilent_190	3.31753e-06	0.169194	-0.535128	-1.29803	0.227771	15.3846	12.2222	0.794444	UniRef90_P03300	350	Genome polyprotein (6/6) & polyprotein (7/9) & VP1 (1/4) & coat protein VP1 & VP4	Genome polyprotein n=1168 Tax=Enterovirus TaxID=12059 RepID=POLG_POL1M
	agilent_52620	3.32952e-06	0.169805	-0.906856	-2.20156	0.387846	6.83761	3.33333	0.4875	UniRef90_A0A3E4V6B7	351	WP_024853414.1 (1/1) non_MPA_topgraph_sampling_040218.csv	Uncharacterized protein n=4 Tax=Ruminococcus gnavus TaxID=33038 RepID=A0A3E4V6B7_RUMGN
	agilent_8582	3.32957e-06	0.169808	-0.538886	-1.30825	0.230477	16.6667	11.1111	0.666667	UniRef90_P11311	352	Adhesin P1 precursor (Cytadhesin P1) (Attachment protein) & ADP1_MYCPN adhesin P1	Adhesin P1 n=56 Tax=Mycoplasma pneumoniae TaxID=2104 RepID=ADP1_MYCPN
	twist_46237	3.33128e-06	0.169895	-1.08031	-2.62298	0.462355	5.55556	2.22222	0.4		353	Voltage-dependent T-type calcium channel subunit alpha-1H
	twist_29710	3.35176e-06	0.17094	0.723675	-0.312249	1.7596	4.70085	7.77778	1.65455		354	HCMVUL80
	agilent_226048	3.35322e-06	0.171014	-0.905091	-2.20093	0.390751	7.26496	3.33333	0.458824	UniRef90_Q9Z4N7	355	VFG002179(gb|AAD09858) (esp) Enterococcal surface protein; Esp [Esp (VF0353)] [Enterococcus faecalis str. MMH594]	EF0056 n=75 Tax=Bacteria TaxID=2 RepID=Q9Z4N7_ENTFL
	agilent_3635	3.35451e-06	0.17108	0.357584	-0.154457	0.869626	38.4615	47.7778	1.24222	UniRef90_Q9ANY1	356	pneumococcal histidine triad protein E & hydrolase & HIT family hydrolase	Bvh-3 n=444 Tax=Bacteria TaxID=2 RepID=Q9ANY1_STREE
	twist_85996	3.36098e-06	0.17141	0.636454	-0.275616	1.54852	5.12821	11.1111	2.16667		357	NP_944906.1 Phage conserved protein [Salmonella phage FelixO1]
	agilent_542	3.36428e-06	0.171579	-0.399039	-0.971107	0.173029	77.3504	70	0.904972	UniRef90_P09256	358	positive (from uniprot): Human herpesvirus 3 Envelope glycoprotein C	Envelope glycoprotein C n=119 Tax=Human herpesvirus 3 TaxID=10335 RepID=GC_VZVD
	agilent_186462	3.38167e-06	0.172465	-0.898241	-2.18864	0.392155	6.83761	3.33333	0.4875	UniRef90_I9I5W6	359	764042746-stool1_revised_scaffold7260_1_gene33715 MPA_PNP_EM_seqs_non_topgraph_seqs_final_210318.csv	DUF4842 domain-containing protein n=28 Tax=Bacteroides TaxID=816 RepID=I9I5W6_BACOV
	twist_30864	3.40409e-06	0.173609	0.383604	-0.168943	0.93615	28.2051	35.5556	1.26061		360	phosphoprotein 150 & Large structural phosphoprotein
	agilent_116244	3.4061e-06	0.173711	-1.06438	-2.59788	0.469126	6.41026	2.22222	0.346667	UniRef90_A0A0K2HGL4	361	MH0318_GL0253184 MPA_PNP_EM_seqs_non_topgraph_seqs_final_210318.csv	RagB/SusD family nutrient uptake outer membrane protein n=28 Tax=Bacteroides TaxID=816 RepID=A0A0K2HGL4_9BACE
	twist_13630	3.42444e-06	0.174646	0.37441	-0.166194	0.915014	34.188	41.1111	1.2025		362	allergen_name False allergome_name False allergenonline_name Unassigned (1/1) (1/1) SDAP_name Bos d 8 (6/13) (1/1) iedb_name False
	agilent_225378	3.43359e-06	0.175113	-0.368995	-0.902358	0.164368	68.3761	62.2222	0.91	UniRef90_A0A4I7XYI6	363	VFG001361(gb|NP_344663) (pspA) pneumococcal surface protein A [PspA (VF0152)] [Streptococcus pneumoniae TIGR4]	Surface protein A n=87 Tax=Streptococcus pneumoniae TaxID=1313 RepID=A0A4I7XYI6_STREE
	agilent_182072	3.4412e-06	0.175501	-0.624287	-1.52747	0.278899	11.9658	7.77778	0.65	UniRef90_Q64MM2	364	YP_101799.1 strains_non_MPA_non_topgraph_cdhit70_190118.csv	Uncharacterized protein n=50 Tax=Bacteroidaceae TaxID=815 RepID=Q64MM2_BACFR
	twist_48652	3.44493e-06	0.175691	0.360672	-0.161359	0.882704	55.5556	64.4444	1.16		365	nuclear protein EBNA2 & EBNA-2 & Epstein-Barr nuclear antigen 2
	agilent_12017	3.44529e-06	0.17571	0.383177	-0.171451	0.937804	61.9658	68.8889	1.11172		366	positive (exact): Human herpesvirus 1 Envelope glycoprotein D
	agilent_130807	3.45524e-06	0.176217	-0.420883	-1.03081	0.189039	81.1966	75.5556	0.930526	UniRef90_A0A4P6M4H6	367	WP_018598481.1 strains_non_MPA_non_topgraph_cdhit70_190118.csv	Toxin A n=3 Tax=Blautia TaxID=572511 RepID=A0A4P6M4H6_9FIRM
	twist_34086	3.45542e-06	0.176226	-0.422508	-1.0348	0.189782	32.0513	20	0.624		368	polyprotein (5/9) & unnamed protein product (6/8) & structural polyprotein (3/3) & 110 kd polyprotein precursor & Structural polyprotein (1/2) & E1 protein
	agilent_101098	3.45895e-06	0.176406	0.517971	-0.232974	1.26892	10.2564	15.5556	1.51667	UniRef90_C0ET85	369	WP_044921670.1 MPA_PNP_EM_seqs_non_topgraph_seqs_final_210318.csv	BIG2 domain-containing protein n=3 Tax=Clostridiales TaxID=186802 RepID=C0ET85_9FIRM
	agilent_158347	3.46755e-06	0.176845	-0.605963	-1.48537	0.273443	14.1026	7.77778	0.551515	UniRef90_A0A139KHP0	370	MH0003_GL0049565 MPA_PNP_EM_seqs_non_topgraph_seqs_final_210318.csv	SusC/RagA family TonB-linked outer membrane protein n=31 Tax=Bacteroides TaxID=816 RepID=A0A139KHP0_BACUN
	agilent_222755	3.47655e-06	0.177304	0.457677	-0.207232	1.12259	14.9573	20	1.33714	UniRef90_Q2G0L4	371	VFG001280(gb|NP_645334) (sdrD) Ser-Asp rich fibrinogen-binding bone sialoprotein-binding protein [SDr (VF0019)] [Staphylococcus aureus subsp. aureus MW2]	Serine-aspartate repeat-containing protein D n=1957 Tax=Bacteria TaxID=2 RepID=SDRD_STAA8
	agilent_28564	3.4799e-06	0.177475	-0.379715	-0.931579	0.172149	38.4615	28.8889	0.751111	UniRef90_P81177	372	WP_001819612.1 strains_non_MPA_non_topgraph_cdhit70_190118.csv	Zinc metalloproteinase aureolysin n=337 Tax=Bacilli TaxID=91061 RepID=AURE_STAAU
	agilent_242449	3.48013e-06	0.177487	-0.504467	-1.23766	0.228727	19.2308	12.2222	0.635556	UniRef90_P44602	373	VFG000340(gb|NP_438433) (hxuA) heme-hemopexin utilization protein A, two-partner secretion (TPS) pathway TpsA protein, haem-haemopexin binding protein [HxuABC (VF0269)] [Haemophilus influenzae Rd KW20]	Heme/hemopexin-binding protein n=4 Tax=Haemophilus influenzae TaxID=727 RepID=HXUA1_HAEIN
	agilent_238918	3.49089e-06	0.178035	0.401261	-0.182672	0.985194	22.6496	27.7778	1.22642	UniRef90_O86487	374	VFG001279(gb|NP_645333) (sdrC) Ser-Asp rich fibrinogen-binding bone sialoprotein-binding protein [SDr (VF0019)] [Staphylococcus aureus subsp. aureus MW2]	Serine-aspartate repeat-containing protein C n=909 Tax=Staphylococcaceae TaxID=90964 RepID=SDRC_STAAE
	agilent_205702	3.49713e-06	0.178354	-1.05511	-2.59167	0.481457	5.98291	2.22222	0.371429	UniRef90_A0A412T903	375	MH0134_GL0068643 (1/1) MPA_and_EM_topgraph_220218_subsample.csv	TonB-dependent receptor n=70 Tax=root TaxID=1 RepID=A0A412T903_BACSE
	agilent_43878	3.49952e-06	0.178476	-1.0555	-2.59308	0.48207	5.55556	2.22222	0.4	UniRef90_D1JSC7	376	YP_100692.1 strains_non_MPA_non_topgraph_cdhit70_190118.csv	Prolyl tripeptidyl peptidase n=56 Tax=Bacteroidaceae TaxID=815 RepID=D1JSC7_BACFG
	agilent_122606	3.50231e-06	0.178618	-0.711676	-1.74873	0.325376	9.82906	5.55556	0.565217	UniRef90_A0A1G8KSP5	377	MH0003_GL0051134 MPA_PNP_EM_seqs_non_topgraph_seqs_final_210318.csv	RagB/SusD family nutrient uptake outer membrane protein n=47 Tax=Bacteroidaceae TaxID=815 RepID=A0A1G8KSP5_BACOV
	agilent_1772	3.50233e-06	0.178619	-0.536307	-1.31781	0.2452	15.3846	11.1111	0.722222	UniRef90_Q66478	378	polyprotein (3/9) & structural protein (3/3) & VP1 (2/4) & capsid protein VP1 & VP1 protein (2/2) & VP1 protein, partial [Enterovirus A71]	Genome polyprotein n=10068 Tax=root TaxID=1 RepID=POLG_HE71B
	agilent_89806	3.52845e-06	0.179951	-0.50336	-1.23911	0.232387	15.812	13.3333	0.843243	UniRef90_Q5FMK0	379	YP_193105.1 strains_non_MPA_non_topgraph_cdhit70_190118.csv	S-layer protein n=14 Tax=Lactobacillus acidophilus TaxID=1579 RepID=Q5FMK0_LACAC
	agilent_139646	3.53768e-06	0.180422	0.81642	-0.378208	2.01105	2.99145	6.66667	2.22857	UniRef90_A0A449FI35	380	NP_816427.1 strains_non_MPA_non_topgraph_cdhit70_190118.csv	Endolysin n=234 Tax=root TaxID=1 RepID=A0A449FI35_ENTFL
	agilent_47783	3.54335e-06	0.180711	-0.615905	-1.51773	0.285918	11.1111	7.77778	0.7	UniRef90_A0A1H4EYC0	381	MH0192_GL0120909 (2/2) MPA_and_EM_topgraph_220218_subsample.csv	TonB-linked outer membrane protein, SusC/RagA family n=7 Tax=Alistipes TaxID=239759 RepID=A0A1H4EYC0_9BACT
	agilent_13151	3.54544e-06	0.180817	-0.893149	-2.20124	0.414939	6.41026	3.33333	0.52	UniRef90_S5NW69	382	WP_011953516.1 strains_non_MPA_non_topgraph_cdhit70_190118.csv	Peptidoglycan-binding protein LysM n=46 Tax=Lactobacillaceae TaxID=33958 RepID=S5NW69_LACRE
	agilent_223157	3.54627e-06	0.18086	-0.622151	-1.53343	0.289127	11.5385	7.77778	0.674074	UniRef90_P27951	383	VFG001795(gb|BAC98831) (cba) c protein beta antigen [<beta>-C protein (VF0277)] [Streptococcus agalactiae FM027022]	IgA FC receptor n=71 Tax=Streptococcus TaxID=1301 RepID=BAG_STRAG
	agilent_381	3.55198e-06	0.181151	-0.349311	-0.861297	0.162675	53.4188	45.5556	0.8528	UniRef90_A7X0T9	384	Bifunctional autolysin precursor	Bifunctional autolysin n=763 Tax=Bacteria TaxID=2 RepID=ATL_STAA1
	twist_28197	3.55324e-06	0.181215	0.400455	-0.186578	0.987488	20.9402	27.7778	1.32653		385	phosphoprotein 150 & Large structural phosphoprotein
	agilent_110011	3.55478e-06	0.181294	0.564944	-0.263366	1.39325	8.11966	12.2222	1.50526	UniRef90_K0WTY8	386	MH0012_GL0233205 MPA_PNP_EM_seqs_non_topgraph_seqs_final_210318.csv	Por secretion system C-terminal sorting domain-containing protein n=3 Tax=Bacteroidales TaxID=171549 RepID=K0WTY8_9BACT
	agilent_236774	3.56162e-06	0.181643	0.580331	-0.27122	1.43188	6.83761	12.2222	1.7875	UniRef90_P10520	387	VFG000975(gb|NP_269944) (ska) streptokinase A precursor [Streptokinase (VF0247)] [Streptococcus pyogenes M1 GAS]	Streptokinase A n=48 Tax=Streptococcus pyogenes TaxID=1314 RepID=STRP_STRP1
	twist_51732	3.56311e-06	0.181718	-0.359329	-0.886684	0.168025	41.453	36.6667	0.884536		388	positive (exact): Norwalk virus Non-structural polyprotein
	agilent_239239	3.56329e-06	0.181728	0.358284	-0.167547	0.884116	55.5556	62.2222	1.12	UniRef90_Q93SM9	389	VFG002418(gb|YP_001331791) (vWbp) secreted von Willebrand factor-binding protein precursor [vWbp (VF0420)] [Staphylococcus aureus subsp. aureus str. Newman]	Coagulase n=92 Tax=Staphylococcus TaxID=1279 RepID=Q93SM9_STAAU
	agilent_185712	3.56476e-06	0.181803	0.625394	-0.292616	1.5434	5.98291	10	1.67143	UniRef90_A7X0T9	390	WP_001074519.1 strains_non_MPA_non_topgraph_cdhit70_190118.csv	Bifunctional autolysin n=763 Tax=Bacteria TaxID=2 RepID=ATL_STAA1
	agilent_200496	3.58292e-06	0.182729	0.603169	-0.284094	1.49043	5.98291	11.1111	1.85714	UniRef90_A0A2N0UXX5	391	MH0382_GL0184757 (3/4) MPA_and_EM_topgraph_220218_subsample.csv	ABC transporter permease YtrF n=24 Tax=Ruminococcus TaxID=1263 RepID=A0A2N0UXX5_9FIRM
	agilent_69695	3.58657e-06	0.182915	0.711924	-0.335764	1.75961	5.12821	7.77778	1.51667	UniRef90_A0A0M1VZ83	392	MH0002_GL0038337 (1/1) MPA_and_EM_topgraph_220218_subsample.csv	Plug domain-containing protein n=39 Tax=Bacteroides TaxID=816 RepID=A0A0M1VZ83_9BACE
	agilent_8059	3.59333e-06	0.18326	0.350899	-0.165901	0.867699	50.4274	58.8889	1.1678	UniRef90_P12978	393	nuclear protein EBNA2 & EBNA-2 & Epstein-Barr nuclear antigen 2	Epstein-Barr nuclear antigen 2 n=125 Tax=Epstein-Barr virus (strain GD1) TaxID=10376 RepID=EBNA2_EBVB9
	agilent_47707	3.60929e-06	0.184074	-0.646717	-1.60096	0.307531	10.6838	6.66667	0.624	UniRef90_R6XBP1	394	MH0408_GL0052554 MPA_PNP_EM_seqs_non_topgraph_seqs_final_210318.csv	Uncharacterized protein n=24 Tax=Parabacteroides TaxID=375288 RepID=R6XBP1_9BACT
	agilent_222757	3.61146e-06	0.184185	0.540649	-0.257294	1.33859	9.40171	13.3333	1.41818	UniRef90_Q8NXJ1	395	VFG001289(gb|NP_645581) (clfA) Clumping factor A, fibrinogen-binding protein [Clumping factor (VF0004)] [Staphylococcus aureus subsp. aureus MW2]	Clumping factor A n=98 Tax=Staphylococcus TaxID=1279 RepID=CLFA_STAAW
	agilent_5189	3.61462e-06	0.184346	0.759282	-0.361752	1.88032	89.3162	95.5556	1.06986	UniRef90_Q82081	396	positive (from uniprot): Rhinovirus B Genome polyprotein	Genome polyprotein n=46 Tax=Enterovirus TaxID=12059 RepID=POLG_HRV3
	agilent_28384	3.62203e-06	0.184724	0.717939	-0.342968	1.77885	3.84615	7.77778	2.02222	UniRef90_I9PKT0	397	159551223-stool2_revised_scaffold49362_1_gene115337 (1/1) MPA_and_EM_topgraph_220218_subsample.csv	SusC/RagA family TonB-linked outer membrane protein n=13 Tax=Bacteroides TaxID=816 RepID=I9PKT0_9BACE
	agilent_241533	3.62953e-06	0.185106	-0.871196	-2.15969	0.417302	7.26496	3.33333	0.458824	UniRef90_Q8P2T7	398	VFG000976(gb|NP_268546) (slo) streptolysin O precursor [SLO (VF0250)] [Streptococcus pyogenes M1 GAS]	Streptolysin O n=132 Tax=Streptococcus TaxID=1301 RepID=TACY_STRP8
	twist_62977	3.63276e-06	0.185271	-0.718217	-1.78086	0.344423	7.69231	5.55556	0.722222		399	YP_008532023.1 hypothetical protein [Klebsiella phage 0507-KN2-1]
	twist_60169	3.64952e-06	0.186126	0.548273	-0.264504	1.36105	7.69231	13.3333	1.73333		400	YP_003934772.1 hypothetical protein SP18_gp147 [Shigella phage SP18]
	twist_87004	3.65274e-06	0.18629	-0.501855	-1.2461	0.242388	16.6667	12.2222	0.733333		401	AFQ97034.1 protein kinase [Enterobacteria phage T7M]
	twist_57218	3.6564e-06	0.186477	-0.366588	-0.910463	0.177287	70.0855	63.3333	0.903659		402	polyprotein (9/9) & VP1 capsid protein (1/3) & Chain 2, Human Rhinovirus Serotype 2 (Hrv2)
	agilent_30625	3.66256e-06	0.186791	-0.695487	-1.72806	0.337083	9.82906	5.55556	0.565217	UniRef90_A0A369ZK90	403	WP_014065289.1 strains_non_MPA_non_topgraph_cdhit70_190118.csv	Glucose-6-phosphate isomerase n=13 Tax=Haemophilus TaxID=724 RepID=A0A369ZK90_HAEPA
	agilent_139647	3.67806e-06	0.187581	-0.685911	-1.70609	0.334269	11.5385	5.55556	0.481481	UniRef90_A0A158SJE1	404	WP_041807921.1 strains_non_MPA_non_topgraph_cdhit70_190118.csv	N-acetylmuramoyl-L-alanine amidase n=55 Tax=Lactobacillus TaxID=1578 RepID=A0A158SJE1_LACFE
	agilent_101119	3.68295e-06	0.18783	0.568854	-0.2777	1.41541	6.83761	13.3333	1.95	UniRef90_C4Z6T6	405	MH0457_GL0056882 MPA_PNP_EM_seqs_non_topgraph_seqs_final_210318.csv	AAA_15 domain-containing protein n=18 Tax=Eubacterium TaxID=1730 RepID=C4Z6T6_EUBE2
	agilent_91999	3.69024e-06	0.188202	-1.03474	-2.57591	0.506431	5.98291	2.22222	0.371429	UniRef90_P33379	406	WP_025370531.1 (1/1) non_MPA_topgraph_sampling_040218.csv	Actin assembly-inducing protein n=1136 Tax=Bacteria TaxID=2 RepID=ACTA_LISMO
	agilent_137474	3.70174e-06	0.188789	-0.606515	-1.51108	0.298046	93.1624	90	0.966055	UniRef90_K0XG25	407	O2.UC46-1_GL0134711 MPA_PNP_EM_seqs_non_topgraph_seqs_final_210318.csv	Por secretion system C-terminal sorting domain-containing protein n=3 Tax=Bacteroidales TaxID=171549 RepID=K0XG25_9BACT
	agilent_135336	3.70911e-06	0.189165	-0.681746	-1.69937	0.335879	11.9658	5.55556	0.464286	UniRef90_A0A174A0Y7	408	MH0087_GL0039588 MPA_PNP_EM_seqs_non_topgraph_seqs_final_210318.csv	Chromosome segregation protein n=36 Tax=Clostridiales TaxID=186802 RepID=A0A174A0Y7_9FIRM
	twist_26522	3.71913e-06	0.189675	-0.369836	-0.92252	0.182847	35.0427	30	0.856098		409	EBNA-3C HHV 4 latent protein
	agilent_2469	3.71936e-06	0.189687	0.479428	-0.237048	1.1959	11.5385	16.6667	1.44444	UniRef90_R4LXM3	410	phiRv1 phage protein	Bacteriophage protein n=2 Tax=Mycobacterium tuberculosis TaxID=1773 RepID=R4LXM3_MYCTX
	agilent_235302	3.71938e-06	0.189688	-0.510907	-1.27443	0.252614	89.3162	85.5556	0.957895	UniRef90_Q8P2T7	411	VFG000976(gb|NP_268546) (slo) streptolysin O precursor [SLO (VF0250)] [Streptococcus pyogenes M1 GAS]	Streptolysin O n=132 Tax=Streptococcus TaxID=1301 RepID=TACY_STRP8
	agilent_42	3.72851e-06	0.190154	-0.492222	-1.22859	0.244149	18.3761	12.2222	0.665116	UniRef90_P68950	412	positive (from uniprot): Human adenovirus C Pre-histone-like nucleoprotein	Pre-histone-like nucleoprotein n=24 Tax=root TaxID=1 RepID=NP_ADE02
	agilent_9756	3.73435e-06	0.190452	-0.717724	-1.79217	0.356724	8.11966	5.55556	0.684211	UniRef90_P03204	413	EBNA-3C HHV 4 latent protein	Epstein-Barr nuclear antigen 6 n=14 Tax=Epstein-Barr virus (strain GD1) TaxID=10376 RepID=EBNA6_EBVB9
	twist_38683	3.73634e-06	0.190553	0.524417	-0.260825	1.30966	8.11966	14.4444	1.77895		414	heme transporter IsdB
	agilent_235643	3.73938e-06	0.190709	0.355228	-0.176863	0.887318	30.7692	38.8889	1.26389	UniRef90_P11311	415	VFG002033(gb|NP_109829) (p1/MgPa/gapA) ADP1_MYCPN adhesin P1 [Cytadherence organelle (VF0330)] [Mycoplasma pneumoniae M129]	Adhesin P1 n=56 Tax=Mycoplasma pneumoniae TaxID=2104 RepID=ADP1_MYCPN
	agilent_203304	3.74061e-06	0.190771	-0.600693	-1.50059	0.299204	11.9658	7.77778	0.65	UniRef90_A0A174XCR6	416	MH0020_GL0053675 MPA_PNP_EM_seqs_non_topgraph_seqs_final_210318.csv	Periplasmic beta-glucosidase n=38 Tax=Bacteroidales TaxID=171549 RepID=A0A174XCR6_9BACT
	agilent_146164	3.74079e-06	0.19078	-0.619786	-1.54831	0.308734	11.1111	7.77778	0.7	UniRef90_A0A174CCG1	417	BGI-28A_GL0108101 MPA_PNP_EM_seqs_non_topgraph_seqs_final_210318.csv	Oligopeptide-binding protein AppA n=59 Tax=Clostridiales TaxID=186802 RepID=A0A174CCG1_9FIRM
	agilent_5548	3.7535e-06	0.191428	-0.609784	-1.52466	0.305086	11.5385	7.77778	0.674074	UniRef90_Q82081	418	positive (from uniprot): Rhinovirus B Genome polyprotein	Genome polyprotein n=46 Tax=Enterovirus TaxID=12059 RepID=POLG_HRV3
	twist_58793	3.7563e-06	0.191571	0.373461	-0.18703	0.933953	63.2479	70	1.10676		419	positive (exact): Human herpesvirus 1 Envelope glycoprotein D
	agilent_118543	3.75887e-06	0.191702	-0.878847	-2.19821	0.440517	5.98291	3.33333	0.557143	UniRef90_A0A0P0M1L8	420	MH0012_GL0038697 MPA_PNP_EM_seqs_non_topgraph_seqs_final_210318.csv	ATP-dependent DNA helicase n=39 Tax=Bacteroides TaxID=816 RepID=A0A0P0M1L8_BACVU
	agilent_228606	3.76432e-06	0.19198	-0.430452	-1.07707	0.216166	23.0769	17.7778	0.77037	UniRef90_P44969	421	VFG000337(gb|NP_439153) (iga1) immunoglobin A1 protease [IgA1 protease (VF0045)] [Haemophilus influenzae Rd KW20]	Immunoglobulin A1 protease autotransporter n=1 Tax=Haemophilus influenzae (strain ATCC 51907 / DSM 11121 / KW20 / Rd) TaxID=71421 RepID=IGA0_HAEIN
	agilent_3467	3.78664e-06	0.193118	0.558569	-0.282654	1.39979	83.7607	91.1111	1.08776	UniRef90_P03211	422	EBV-NA-1	Epstein-Barr nuclear antigen 1 n=37 Tax=Epstein-Barr virus (strain GD1) TaxID=10376 RepID=EBNA1_EBVB9
	twist_43249	3.79088e-06	0.193335	0.351455	-0.178105	0.881015	29.4872	40	1.35652		423	EBNA3A HHV4
	agilent_61470	3.79529e-06	0.19356	0.530041	-0.269009	1.32909	7.26496	14.4444	1.98824	UniRef90_A0A173SVY9	424	V1.FI07_GL0111911 MPA_PNP_EM_seqs_non_topgraph_seqs_final_210318.csv	mRNA interferase EndoA n=4 Tax=Faecalibacterium TaxID=216851 RepID=A0A173SVY9_9FIRM
	agilent_23403	3.80813e-06	0.194215	-0.749083	-1.88001	0.381839	8.54701	4.44444	0.52	UniRef90_A0A0E1XBT2	425	WP_001208900.1 strains_non_MPA_non_topgraph_cdhit70_190118.csv	Gram-positive signal peptide protein, YSIRK family n=24 Tax=Staphylococcaceae TaxID=90964 RepID=A0A0E1XBT2_STAAU
	twist_48854	3.8117e-06	0.194397	-0.449923	-1.12947	0.229622	20.0855	15.5556	0.774468		426	fibronectin-binding protein A
	agilent_207595	3.81686e-06	0.19466	-0.504305	-1.26644	0.257826	18.3761	11.1111	0.604651	UniRef90_W0U8M0	427	MH0014_GL0012091 MPA_PNP_EM_seqs_non_topgraph_seqs_final_210318.csv	Uncharacterized protein n=23 Tax=Ruminococcus TaxID=1263 RepID=W0U8M0_9FIRM
	twist_16861	3.81824e-06	0.19473	-0.709832	-1.78273	0.36307	8.11966	5.55556	0.684211		428	allergen_name False allergome_name Hor v 20 (3/3) (1/1) allergenonline_name False SDAP_name False iedb_name False
	twist_24043	3.82451e-06	0.19505	0.555847	-0.284911	1.3966	7.26496	12.2222	1.68235		429	allergen_name False allergome_name Epi co 2 (1/2) (1/1) allergenonline_name False SDAP_name False iedb_name False
	agilent_610	3.82775e-06	0.195215	0.744129	-0.381835	1.87009	2.99145	7.77778	2.6	UniRef90_P27958	430	Hepatitis C virus (HCV) polyprotein – includes core, envelope glycoproteins (E1, E2/NS1, gp35, gp70, hypervariable regions), and nonstructural proteins (NS3, NS4, NS5, NS5B, RNA-dependent RNA polymerase); covers structural and nonstructural regions, precue protein (1/2) & polyprotein precursor (1/3) & Polyprotein (1/2) & E2 protein (4/4) & precursor protein & Hepatitis C virus core, matrix, envel…	Genome polyprotein n=2057 Tax=Hepacivirus C TaxID=11103 RepID=POLG_HCVH
	agilent_140119	3.83489e-06	0.19558	-0.58783	-1.47802	0.302359	13.2479	7.77778	0.587097	UniRef90_Q4W8L5	431	WP_000744110.1 strains_non_MPA_non_topgraph_cdhit70_190118.csv	Staphylocoagulase n=113 Tax=Bacillales TaxID=1385 RepID=Q4W8L5_STAAU
	agilent_1606	3.84112e-06	0.195897	0.449855	-0.231874	1.13158	12.8205	18.8889	1.47333	UniRef90_P04012	432	major capsid protein (2/4) & major capsid protein L1 (2/3)	Major capsid protein L1 n=210 Tax=Papillomaviridae TaxID=151340 RepID=VL1_HPV11
	agilent_194332	3.84384e-06	0.196036	0.618071	-0.318869	1.55501	5.12821	10	1.95	UniRef90_A0A1Y5BI51	433	WP_001366880.1 strains_non_MPA_non_topgraph_cdhit70_190118.csv	Chaperone protein PapD n=111 Tax=root TaxID=1 RepID=A0A1Y5BI51_ECOLX
	agilent_169172	3.84829e-06	0.196263	-0.638865	-1.60782	0.330089	10.6838	6.66667	0.624	UniRef90_A0A174MPU4	434	T2D-189A_GL0064880 MPA_PNP_EM_seqs_non_topgraph_seqs_final_210318.csv	Flagellin n=3 Tax=Clostridiales TaxID=186802 RepID=A0A174MPU4_9FIRM
	twist_15602	3.85594e-06	0.196653	-0.401188	-1.01019	0.207816	29.4872	21.1111	0.715942		435	allergen_name False allergome_name Hor v 37 (5/6) (1/1) allergenonline_name False SDAP_name False iedb_name False
	twist_33402	3.85785e-06	0.19675	0.647902	-0.335829	1.63163	4.70085	8.88889	1.89091		436	hypothetical protein PFL0115w
	twist_5109	3.86248e-06	0.196987	0.536103	-0.27831	1.35052	8.11966	13.3333	1.64211		437	allergen_name False allergome_name Str c 1 (2/2) (1/1) allergenonline_name False SDAP_name False iedb_name False
	agilent_60579	3.87185e-06	0.197464	-0.394877	-0.995389	0.205634	29.9145	21.1111	0.705714	UniRef90_UPI0004537308	438	WP_000728715.1 strains_non_MPA_non_topgraph_cdhit70_190118.csv	staphylococcal protein A n=1 Tax=Staphylococcus aureus TaxID=1280 RepID=UPI0004537308
	agilent_100245	3.87328e-06	0.197538	0.717836	-0.373995	1.80967	4.70085	6.66667	1.41818	UniRef90_A0A2R4CZR0	439	YP_002344743.1 strains_non_MPA_non_topgraph_cdhit70_190118.csv	Enterochelin ABC transporter substrate-binding protein n=211 Tax=Campylobacteraceae TaxID=72294 RepID=A0A2R4CZR0_CAMJU
	twist_6266	3.88494e-06	0.198132	-0.992604	-2.50436	0.519154	7.69231	2.22222	0.288889		440	allergen_name False allergome_name Dan re alpha2I (2/2) (1/1) allergenonline_name False SDAP_name False iedb_name collagen, type I, alpha 2 (2/2) (1/1)
	twist_38402	3.88733e-06	0.198254	-0.628031	-1.5848	0.328734	10.6838	6.66667	0.624		441	positive (from uniprot): Enterovirus B Genome polyprotein
	agilent_714	3.89271e-06	0.198528	0.566665	-0.29714	1.43047	8.11966	11.1111	1.36842	UniRef90_P06491	442	major capsid protein (4/4) & UL19	Major capsid protein n=146 Tax=root TaxID=1 RepID=MCP_HHV11
	agilent_54867	3.8964e-06	0.198716	-0.693975	-1.75229	0.364341	8.11966	5.55556	0.684211	UniRef90_A0A2M9V9V5	443	YP_097627.1 strains_non_MPA_non_topgraph_cdhit70_190118.csv	Arabinan endo-1,5-alpha-L-arabinosidase n=54 Tax=Bacteroides TaxID=816 RepID=A0A2M9V9V5_BACFG
	agilent_193057	3.92618e-06	0.200235	-0.996644	-2.52168	0.528388	6.41026	2.22222	0.346667	UniRef90_A0A174N033	444	160704339-stool1_revised_scaffold21700_1_gene53377 (1/1) MPA_and_EM_topgraph_220218_subsample.csv	SusC/RagA family TonB-linked outer membrane protein n=13 Tax=Bacteroides TaxID=816 RepID=A0A174N033_9BACE
	agilent_182998	3.93663e-06	0.200768	-0.747424	-1.89246	0.397614	8.11966	4.44444	0.547368	UniRef90_A0A3T2KDV1	445	WP_009928427.1 strains_non_MPA_non_topgraph_cdhit70_190118.csv	LPXTG cell wall anchor domain-containing protein n=42 Tax=Listeria monocytogenes TaxID=1639 RepID=A0A3T2KDV1_LISMN
	agilent_229734	3.93976e-06	0.200928	-0.366917	-0.929226	0.195392	34.188	27.7778	0.8125	UniRef90_Q9KK48	446	VFG005316(gb|NP_359586) (pspC/cbpA) Choline binding protein A [Choline-binding proteins (CVF122)] [Streptococcus pneumoniae R6]	Surface protein PspC n=12 Tax=Streptococcus pneumoniae TaxID=1313 RepID=Q9KK48_STREE
	agilent_15915	3.93992e-06	0.200936	-0.679747	-1.72149	0.362	8.97436	5.55556	0.619048	UniRef90_A0A2X2MA38	447	WP_000645753.1 strains_non_MPA_non_topgraph_cdhit70_190118.csv	5'-nucleotidase n=579 Tax=Bacteria TaxID=2 RepID=A0A2X2MA38_STAAU
	twist_30077	3.94004e-06	0.200942	-0.998643	-2.52913	0.531849	6.41026	2.22222	0.346667		448	Bifunctional autolysin precursor
	twist_38157	3.95751e-06	0.201833	-1.00031	-2.53639	0.535771	6.41026	2.22222	0.346667		449	myelin basic protein (3/3)
	twist_58056	3.97223e-06	0.202583	0.342213	-0.184166	0.868592	33.7607	42.2222	1.25063		450	positive (from uniprot): Influenza A virus Hemagglutinin
	twist_50777	3.9725e-06	0.202598	0.696901	-0.375079	1.76888	3.84615	7.77778	2.02222		451	Mediator of RNA polymerase II transcription subunit 13-like
	agilent_235339	3.97339e-06	0.202643	-0.740093	-1.87862	0.398439	8.11966	4.44444	0.547368	UniRef90_Q99WQ6	452	VFG001316(gb|NP_645114) (geh) glycerol ester hydrolase [Lipase (VF0012)] [Staphylococcus aureus subsp. aureus MW2]	Lipase 2 n=451 Tax=Bacteria TaxID=2 RepID=LIP2_STAAM
	twist_73963	3.98023e-06	0.202992	0.357275	-0.192768	0.907318	27.3504	33.3333	1.21875		453	YP_009032592.1 endolysin [Lactoccocus phage WP-2]
	agilent_133424	3.99246e-06	0.203616	-0.830356	-2.1105	0.449786	7.69231	3.33333	0.433333	UniRef90_E1W2P1	454	WP_014064419.1 strains_non_MPA_non_topgraph_cdhit70_190118.csv	Uncharacterized protein n=61 Tax=Pasteurellaceae TaxID=712 RepID=E1W2P1_HAEP3
	twist_55260	3.99292e-06	0.203639	0.333255	-0.180544	0.847053	39.7436	48.8889	1.23011		455	Adhesin P1 precursor (Cytadhesin P1) (Attachment protein) & ADP1_MYCPN adhesin P1
	agilent_6384	3.99516e-06	0.203753	-0.746125	-1.89676	0.40451	7.26496	4.44444	0.611765	UniRef90_Q99WQ6	456	Lipase 2 precursor (Glycerol ester hydrolase 2)	Lipase 2 n=451 Tax=Bacteria TaxID=2 RepID=LIP2_STAAM
	twist_28862	3.99724e-06	0.203859	-0.386768	-0.983361	0.209825	29.0598	22.2222	0.764706		457	positive (exact): Rhinovirus B Genome polyprotein
	twist_35871	4.00716e-06	0.204365	0.357339	-0.194477	0.909154	65.3846	71.1111	1.08758		458	EBNA-3C HHV 4 latent protein
	agilent_51357	4.02611e-06	0.205332	0.610874	-0.334475	1.55622	5.55556	10	1.8	UniRef90_A0A249NLN6	459	WP_003647944.1 strains_non_MPA_non_topgraph_cdhit70_190118.csv	GRAM_POS_ANCHORING domain-containing protein n=3 Tax=Lactobacillus gasseri TaxID=1596 RepID=A0A249NLN6_LACGS
	twist_50031	4.0287e-06	0.205464	-1.00136	-2.55145	0.548731	5.55556	2.22222	0.4		460	EBNA3A HHV4
	agilent_39341	4.0293e-06	0.205494	-0.727014	-1.8525	0.398469	8.97436	4.44444	0.495238	UniRef90_A0A454A614	461	WP_016265893.1 strains_non_MPA_non_topgraph_cdhit70_190118.csv	Autotransporter domain-containing protein n=484 Tax=Gammaproteobacteria TaxID=1236 RepID=A0A454A614_ECOL5
	twist_73226	4.03096e-06	0.205579	0.489605	-0.268489	1.2477	12.8205	14.4444	1.12667		462	YP_009277541.1 portal vertex of the head [Shigella phage SHFML-11]
	twist_34760	4.03203e-06	0.205633	-0.727778	-1.85479	0.399234	8.97436	4.44444	0.495238		463	pertactin & Pertactin precursor & P.69 outer membrane protein precursor
	twist_49412	4.03846e-06	0.205961	0.613511	-0.337238	1.56426	87.1795	93.3333	1.07059		464	EBV-NA-1
	agilent_211357	4.05075e-06	0.206588	-0.759771	-1.93881	0.419264	6.83761	4.44444	0.65	UniRef90_Q64V66	465	YP_099146.1 strains_non_MPA_non_topgraph_cdhit70_190118.csv	Uncharacterized protein n=55 Tax=Bacteroides fragilis TaxID=817 RepID=Q64V66_BACFR
	twist_88647	4.06401e-06	0.207265	0.634637	-0.351679	1.62095	5.12821	8.88889	1.73333		466	YP_002455801.1 fiber tail protein [Lactobacillus phage Lv-1]
	agilent_228561	4.07401e-06	0.207774	-0.419765	-1.07287	0.233342	24.7863	16.6667	0.672414	UniRef90_P71401	467	VFG001157(gb|AAC44560) (hsf) Hsf [Hia/Hsf (VF0039)] [Haemophilus influenzae C54]	Hsf n=19 Tax=Haemophilus influenzae TaxID=727 RepID=P71401_HAEIF
	agilent_9755	4.07866e-06	0.208011	-0.681641	-1.74275	0.379468	8.54701	5.55556	0.65	UniRef90_P03204	468	EBNA-3C HHV 4 latent protein	Epstein-Barr nuclear antigen 6 n=14 Tax=Epstein-Barr virus (strain GD1) TaxID=10376 RepID=EBNA6_EBVB9
	twist_9647	4.08673e-06	0.208423	0.617962	-0.34489	1.58081	5.55556	8.88889	1.6		469	fummy_name Nec a calreticulin Calcium ion binding <bold><italic>Necator americanus</italic> (HOOKWORM)</bold>
	twist_3703	4.09606e-06	0.208899	-0.514876	-1.31795	0.288196	15.3846	10	0.65		470	Allergen Gal d 1 & Ovomucoid precursor
	twist_25251	4.10462e-06	0.209335	0.518824	-0.291181	1.32883	7.69231	13.3333	1.73333		471	allergen_name False allergome_name Sus s 12 (2/2), Sus s 8 (6/8) (1/1) allergenonline_name False SDAP_name False iedb_name False
	twist_47462	4.1055e-06	0.209381	0.57876	-0.324909	1.48243	86.7521	92.2222	1.06305		472	positive (exact): Human herpesvirus 4 Epstein-Barr nuclear antigen 1
	agilent_230904	4.10751e-06	0.209483	-0.981065	-2.51323	0.551102	6.41026	2.22222	0.346667	UniRef90_P15926	473	VFG001797(gb|NP_735749) (scpB) streptococcal C5a peptidase [C5a peptidase (VF0278)] [Streptococcus agalactiae NEM316]	C5a peptidase n=760 Tax=Bacteria TaxID=2 RepID=C5AP_STRPY
	twist_63977	4.13925e-06	0.211102	-0.470651	-1.2083	0.266996	18.8034	12.2222	0.65		474	YP_009148886.1 hypothetical protein [Salmonella phage SSE121]
	agilent_101196	4.14351e-06	0.211319	0.514355	-0.292173	1.32088	8.11966	13.3333	1.64211	UniRef90_P66208	475	WP_003726143.1 strains_non_MPA_non_topgraph_cdhit70_190118.csv	50S ribosomal protein L32-2 n=26 Tax=Listeria TaxID=1637 RepID=RL322_LISIN
	agilent_222761	4.14465e-06	0.211377	0.490948	-0.278975	1.26087	10.2564	14.4444	1.40833	UniRef90_UPI000DA9B94C	476	VFG001290(gb|NP_647368) (clfB) Clumping factor B, adhesin [Clumping factor (VF0004)] [Staphylococcus aureus subsp. aureus MW2]	MSCRAMM family adhesin clumping factor ClfB n=15 Tax=Staphylococcus aureus TaxID=1280 RepID=UPI000DA9B94C
	agilent_187062	4.15032e-06	0.211666	-0.6514	-1.6736	0.370797	10.6838	5.55556	0.52	UniRef90_A0A381IRL2	477	WP_011590277.1 strains_non_MPA_non_topgraph_cdhit70_190118.csv	Cell wall binding repeat-containing protein n=21 Tax=Clostridium perfringens TaxID=1502 RepID=A0A381IRL2_CLOPF
	twist_58783	4.16833e-06	0.212585	0.411747	-0.235679	1.05917	14.5299	22.2222	1.52941		478	positive (exact): Human herpesvirus 3 Envelope glycoprotein C
	twist_51931	4.17985e-06	0.213172	0.539884	-0.310113	1.38988	8.11966	11.1111	1.36842		479	HCMVUL132
	twist_10138	4.1805e-06	0.213206	-0.468535	-1.20625	0.269184	18.3761	12.2222	0.665116		480	allergen_name False allergome_name Lol p FT (2/3) (1/1) allergenonline_name False SDAP_name False iedb_name False
	twist_58059	4.18487e-06	0.213429	-0.339273	-0.873726	0.19518	38.4615	35.5556	0.924444		481	positive (exact): Norwalk virus Non-structural polyprotein
	agilent_24542	4.1964e-06	0.214017	0.610054	-0.352192	1.5723	5.55556	8.88889	1.6	UniRef90_A0A1C7IDY3	482	WP_018595366.1 strains_non_MPA_non_topgraph_cdhit70_190118.csv	ABC transporter substrate-binding protein n=2 Tax=Blautia TaxID=572511 RepID=A0A1C7IDY3_9FIRM
	agilent_237676	4.20392e-06	0.2144	-0.485256	-1.2513	0.280786	16.6667	11.1111	0.666667	UniRef90_A7X6I5	483	VFG001283(gb|NP_647238) (fnbA) fibronectin-binding protein A [FnBPs (VF0010)] [Staphylococcus aureus subsp. aureus MW2]	Fibronectin-binding protein A n=697 Tax=Bacteria TaxID=2 RepID=FNBA_STAA1
	twist_50962	4.22561e-06	0.215506	0.363445	-0.211687	0.938577	24.359	31.1111	1.27719		484	alpha S1 casein & Alpha-S1-casein
	agilent_205647	4.23091e-06	0.215777	-0.341036	-0.881024	0.198953	39.7436	32.2222	0.810753	UniRef90_A7X0T9	485	WP_001074519.1 strains_non_MPA_non_topgraph_cdhit70_190118.csv	Bifunctional autolysin n=763 Tax=Bacteria TaxID=2 RepID=ATL_STAA1
	agilent_202587	4.23567e-06	0.216019	0.520533	-0.304104	1.34517	8.11966	12.2222	1.50526	UniRef90_U6R855	486	DOM015_GL0041013 (2/2) MPA_and_EM_topgraph_220218_subsample.csv	Uncharacterized protein n=5 Tax=Bacteroidaceae TaxID=815 RepID=U6R855_9BACE
	twist_93579	4.23666e-06	0.21607	0.659008	-0.385117	1.70313	4.2735	7.77778	1.82		487	YP_007173615.1 tape measure protein [Lactobacillus phage phiAQ113]
	twist_47027	4.24091e-06	0.216286	-0.657766	-1.70041	0.384883	8.97436	5.55556	0.619048		488	nuclear protein EBNA2 & EBNA-2 & Epstein-Barr nuclear antigen 2
	twist_1162	4.26287e-06	0.217406	-0.345442	-0.894351	0.203467	35.8974	30	0.835714		489	allergen_name False allergome_name Str pn PspC (2/2) (1/1) allergenonline_name False SDAP_name False iedb_name False
	agilent_212	4.27385e-06	0.217966	0.378012	-0.223382	0.979406	71.7949	77.7778	1.08333	UniRef90_P12978	490	nuclear protein EBNA2 & EBNA-2 & Epstein-Barr nuclear antigen 2	Epstein-Barr nuclear antigen 2 n=125 Tax=Epstein-Barr virus (strain GD1) TaxID=10376 RepID=EBNA2_EBVB9
	agilent_225569	4.27587e-06	0.218069	0.350349	-0.20716	0.907858	23.5043	32.2222	1.37091	UniRef90_P45387	491	VFG001149(gb|AAB03707) (hap) autotransporter, fibronectin-binding adhesin [Hap (VF0037)] [Haemophilus influenzae N187]	Adhesion and penetration protein autotransporter n=2 Tax=Haemophilus influenzae TaxID=727 RepID=HAP2_HAEIF
	agilent_70892	4.29076e-06	0.218829	0.468957	-0.278524	1.21644	9.82906	15.5556	1.58261	UniRef90_A0A173TD61	492	MH0329_GL0071733 (1/2) MPA_and_EM_topgraph_220218_subsample.csv	Uncharacterized protein n=7 Tax=Roseburia TaxID=841 RepID=A0A173TD61_9FIRM
	agilent_220658	4.29604e-06	0.219098	-0.371381	-0.963679	0.220917	29.0598	22.2222	0.764706	UniRef90_P15926	493	VFG000974(gb|NP_269970) (scpA) C5a peptidase precursor [C5a peptidase (VF0245)] [Streptococcus pyogenes M1 GAS]	C5a peptidase n=760 Tax=Bacteria TaxID=2 RepID=C5AP_STRPY
	agilent_1631	4.29834e-06	0.219215	-0.439246	-1.13996	0.261465	18.8034	14.4444	0.768182	UniRef90_Q66575	494	positive (from uniprot): Enterovirus B Genome polyprotein	Genome polyprotein n=20 Tax=Enterovirus B TaxID=138949 RepID=POLG_EC12T
	agilent_130471	4.29898e-06	0.219248	0.549956	-0.32743	1.42734	6.41026	11.1111	1.73333	UniRef90_A0A4R3JKG7	495	WP_024852985.1 (1/2) non_MPA_topgraph_sampling_040218.csv	CHAP domain-containing protein n=2 Tax=Lachnospiraceae TaxID=186803 RepID=A0A4R3JKG7_9FIRM
	agilent_154061	4.30537e-06	0.219574	-0.65036	-1.68866	0.38794	9.40171	5.55556	0.590909	UniRef90_Q64R34	496	YP_100581.1 strains_non_MPA_non_topgraph_cdhit70_190118.csv	Peptidase_M48 domain-containing protein n=39 Tax=Bacteroidaceae TaxID=815 RepID=Q64R34_BACFR
	agilent_185725	4.31019e-06	0.21982	-0.812803	-2.11114	0.48553	6.83761	3.33333	0.4875	UniRef90_A0A246B2R4	497	YP_002344746.1 (1/1) non_MPA_topgraph_sampling_040218.csv	Cytochrome c-type protein n=76 Tax=Campylobacteraceae TaxID=72294 RepID=A0A246B2R4_CAMJU
	agilent_177201	4.31524e-06	0.220077	-0.323834	-0.8414	0.193732	47.0085	41.1111	0.874545	UniRef90_G2T5W2	498	MH0268_GL0121737 MPA_PNP_EM_seqs_non_topgraph_seqs_final_210318.csv	Flagellin n=3 Tax=Roseburia TaxID=841 RepID=G2T5W2_ROSHA
	agilent_233907	4.32193e-06	0.220418	-0.79277	-2.06075	0.475208	8.97436	3.33333	0.371429	UniRef90_UPI000DA9B94C	499	VFG001290(gb|NP_647368) (clfB) Clumping factor B, adhesin [Clumping factor (VF0004)] [Staphylococcus aureus subsp. aureus MW2]	MSCRAMM family adhesin clumping factor ClfB n=15 Tax=Staphylococcus aureus TaxID=1280 RepID=UPI000DA9B94C
	twist_36361	4.32682e-06	0.220668	0.60116	-0.360871	1.56319	5.55556	8.88889	1.6		500	BMLF1 protein
	twist_47499	4.3523e-06	0.221967	0.657863	-0.397875	1.7136	4.2735	7.77778	1.82		501	matrix protein 1 & matrix protein & M1 protein
	twist_2130	4.35607e-06	0.22216	-0.640664	-1.66923	0.387901	9.82906	5.55556	0.565217		502	allergen_name False allergome_name Tri a GBSS_I (3/14) (1/1) allergenonline_name False SDAP_name False iedb_name False
	agilent_12018	4.38238e-06	0.223501	0.557701	-0.34027	1.45567	86.3248	92.2222	1.06832		503	positive (exact): Human herpesvirus 4 Epstein-Barr nuclear antigen 1
	agilent_3329	4.38511e-06	0.22364	0.381273	-0.232811	0.995356	17.094	24.4444	1.43	UniRef90_P03211	504	EBV-NA-1	Epstein-Barr nuclear antigen 1 n=37 Tax=Epstein-Barr virus (strain GD1) TaxID=10376 RepID=EBNA1_EBVB9
	twist_55606	4.38843e-06	0.22381	-0.743984	-1.9427	0.454726	5.98291	4.44444	0.742857		505	Interleukin-1 receptor type 1
	agilent_240037	4.38844e-06	0.22381	-0.531246	-1.38719	0.3247	12.3932	8.88889	0.717241	UniRef90_P11311	506	VFG002033(gb|NP_109829) (p1/MgPa/gapA) ADP1_MYCPN adhesin P1 [Cytadherence organelle (VF0330)] [Mycoplasma pneumoniae M129]	Adhesin P1 n=56 Tax=Mycoplasma pneumoniae TaxID=2104 RepID=ADP1_MYCPN
	agilent_11277	4.39392e-06	0.22409	0.320333	-0.196101	0.836767	45.2991	54.4444	1.20189		507	positive (exact): Influenza A virus Hemagglutinin
	twist_42474	4.39511e-06	0.22415	-0.419214	-1.09515	0.256722	21.3675	15.5556	0.728		508	HCMVUL132
	agilent_221632	4.3968e-06	0.224237	-0.410065	-1.07137	0.251242	23.9316	16.6667	0.696429	UniRef90_P81177	509	VFG001314(gb|NP_647375) (aur) zinc metalloproteinase aureolysin [Aureolysin (VF0024)] [Staphylococcus aureus subsp. aureus MW2]	Zinc metalloproteinase aureolysin n=337 Tax=Bacilli TaxID=91061 RepID=AURE_STAAU
	agilent_241381	4.3991e-06	0.224354	-0.559515	-1.46207	0.343037	92.735	90	0.970507	UniRef90_Q8P2T7	510	VFG000976(gb|NP_268546) (slo) streptolysin O precursor [SLO (VF0250)] [Streptococcus pyogenes M1 GAS]	Streptolysin O n=132 Tax=Streptococcus TaxID=1301 RepID=TACY_STRP8
	agilent_241734	4.39964e-06	0.224382	0.556714	-0.341374	1.4548	5.98291	11.1111	1.85714	UniRef90_Q5WTU7	511	VFG041338(gb|YP_096511) (ceg32/sidI) Dot/Icm type IV secretion system effector Ceg32/SidI [Dot/Icm (SS047)] [Legionella pneumophila subsp. pneumophila str. Philadelphia 1]	Uncharacterized protein n=44 Tax=Legionella pneumophila TaxID=446 RepID=Q5WTU7_LEGPL
	twist_22570	4.42952e-06	0.225905	-0.528666	-1.38431	0.326981	12.3932	8.88889	0.717241		512	allergen_name False allergome_name Str pn PspC (2/2) (1/1) allergenonline_name False SDAP_name False iedb_name False
	twist_97947	4.42969e-06	0.225914	0.345612	-0.213772	0.904995	25.2137	31.1111	1.2339		513	YP_009032592.1 endolysin [Lactoccocus phage WP-2]
	twist_30726	4.43122e-06	0.225992	-0.496965	-1.30145	0.307525	14.9573	10	0.668571		514	Ovomucoid precursor
	agilent_186597	4.4372e-06	0.226297	-0.804146	-2.10676	0.498464	6.83761	3.33333	0.4875	UniRef90_A0A3R6KAI3	515	MH0020_GL0043089 (1/3) MPA_and_EM_topgraph_220218_subsample.csv	Membrane protein insertase YidC n=21 Tax=Parabacteroides TaxID=375288 RepID=A0A3R6KAI3_9BACT
	twist_54558	4.44474e-06	0.226682	0.583796	-0.36266	1.53025	5.12821	10	1.95		516	Probable phospholipid-transporting ATPase VA
	agilent_136533	4.44788e-06	0.226842	-0.631173	-1.65479	0.392445	11.1111	5.55556	0.5	UniRef90_Q6GJK9	517	WP_001170274.1 strains_non_MPA_non_topgraph_cdhit70_190118.csv	N-acetylmuramoyl-L-alanine amidase sle1 n=31 Tax=Staphylococcus aureus TaxID=1280 RepID=SLE1_STAAR
	agilent_230924	4.45425e-06	0.227167	-0.364677	-0.956514	0.227159	33.7607	24.4444	0.724051	UniRef90_Q8GM74	518	VFG001150(gb|AAL79954) (hia) adhesin [Hia/Hsf (VF0039)] [Haemophilus influenzae nontypable strain 3179B]	Adhesin n=5 Tax=Haemophilus influenzae TaxID=727 RepID=Q8GM74_HAEIF
	twist_6761	4.46892e-06	0.227915	-0.704721	-1.85026	0.440816	7.69231	4.44444	0.577778		519	allergen_name False allergome_name Bla g Vitellogenin (2/2) (1/1) allergenonline_name False SDAP_name False iedb_name False
	agilent_48632	4.47303e-06	0.228125	-0.524179	-1.37663	0.328268	92.735	87.7778	0.946544	UniRef90_K0X4I5	520	O2.UC35-1_GL0132054 MPA_PNP_EM_seqs_non_topgraph_seqs_final_210318.csv	Uncharacterized protein n=2 Tax=Bacteroidales TaxID=171549 RepID=K0X4I5_9BACT
	agilent_182996	4.48293e-06	0.228629	0.548593	-0.344525	1.44171	6.83761	11.1111	1.625	UniRef90_A0A1C5US59	521	MH0003_GL0083467 MPA_PNP_EM_seqs_non_topgraph_seqs_final_210318.csv	Glutamyl-and glutaminyl-tRNA synthetases n=58 Tax=Bacteroidaceae TaxID=815 RepID=A0A1C5US59_9BACE
	agilent_167108	4.49434e-06	0.229212	-0.702909	-1.84869	0.44287	7.69231	4.44444	0.577778	UniRef90_A0A2S3U8G5	522	YP_004890908.1 (1/1) non_MPA_topgraph_sampling_040218.csv	DUF3324 domain-containing protein n=30 Tax=Lactobacillus TaxID=1578 RepID=A0A2S3U8G5_LACPN
	twist_76536	4.50678e-06	0.229846	-0.709896	-1.86864	0.448849	7.69231	4.44444	0.577778		523	AFU63091.1 major capsid protein [Lactobacillus phage ATCC 8014-B2]
	agilent_17248	4.50891e-06	0.229955	0.681088	-0.430895	1.79307	4.70085	6.66667	1.41818	UniRef90_I9UMA1	524	MH0274_GL0103868 (2/2) MPA_and_EM_topgraph_220218_subsample.csv	SusC/RagA family TonB-linked outer membrane protein n=21 Tax=Bacteroides TaxID=816 RepID=I9UMA1_BACVU
	agilent_15630	4.51066e-06	0.230044	-0.547492	-1.44153	0.346545	12.8205	7.77778	0.606667	UniRef90_Q9ZFS5	525	WP_000769829.1 strains_non_MPA_non_topgraph_cdhit70_190118.csv	Exotoxin 1 n=31 Tax=Staphylococcus aureus TaxID=1280 RepID=Q9ZFS5_STAAU
	agilent_181551	4.51793e-06	0.230414	-0.798771	-2.10418	0.506634	6.41026	3.33333	0.52	UniRef90_A0A1L9L0T2	526	WP_038968447.1 strains_non_MPA_non_topgraph_cdhit70_190118.csv	Type II secretion system protein D n=17 Tax=Vibrio TaxID=662 RepID=A0A1L9L0T2_VIBFL
	twist_55292	4.51939e-06	0.230489	-0.743112	-1.95775	0.471526	5.98291	4.44444	0.742857		527	EBNA-3C HHV 4 latent protein
	twist_53116	4.52143e-06	0.230593	0.410319	-0.260509	1.08115	14.9573	20	1.33714		528	granule antigen protein GRA6 & granule antigen protein GRA6, putative & dense granule antigen & dense granule protein
	agilent_243666	4.52457e-06	0.230753	-0.810347	-2.13563	0.514939	5.98291	3.33333	0.557143	UniRef90_C1IDV3	529	VFG002419(gb|NP_645021) (coa) staphylocoagulase precursor [Staphylocoagulase (VF0421)] [Staphylococcus aureus subsp. aureus MW2]	Staphylocoagulase n=45 Tax=Staphylococcaceae TaxID=90964 RepID=C1IDV3_STAAU
	agilent_222910	4.52974e-06	0.231017	-0.583117	-1.53732	0.371084	11.1111	6.66667	0.6	UniRef90_A0A4I7YG16	530	VFG001357(gb|NP_346601) (cbpA) choline binding protein A [CbpA/PspC (VF0150)] [Streptococcus pneumoniae TIGR4]	Choline binding protein A n=44 Tax=Streptococcus pneumoniae TaxID=1313 RepID=A0A4I7YG16_STREE
	agilent_121687	4.53247e-06	0.231156	-0.542113	-1.42948	0.345254	12.8205	7.77778	0.606667	UniRef90_A7LY99	531	T2D-48A_GL0057154 MPA_PNP_EM_seqs_non_topgraph_seqs_final_210318.csv	Uncharacterized protein n=30 Tax=Bacteroides TaxID=816 RepID=A7LY99_BACO1
	agilent_163523	4.53807e-06	0.231442	-0.624846	-1.64826	0.398572	10.2564	5.55556	0.541667	UniRef90_Q69HT9	532	WP_000277154.1 strains_non_MPA_non_topgraph_cdhit70_190118.csv	Multicopper oxidase mco n=129 Tax=Bacteria TaxID=2 RepID=MCO_STAAU
	agilent_7263	4.5421e-06	0.231647	-0.437369	-1.15404	0.2793	18.8034	13.3333	0.709091	UniRef90_P12978	533	nuclear protein EBNA2 & EBNA-2 & Epstein-Barr nuclear antigen 2	Epstein-Barr nuclear antigen 2 n=125 Tax=Epstein-Barr virus (strain GD1) TaxID=10376 RepID=EBNA2_EBVB9
	agilent_199830	4.55423e-06	0.232266	-0.582798	-1.53903	0.373437	10.6838	6.66667	0.624	UniRef90_Q74IZ8	534	WP_011162134.1 strains_non_MPA_non_topgraph_cdhit70_190118.csv	Uncharacterized protein n=3 Tax=Lactobacillus johnsonii TaxID=33959 RepID=Q74IZ8_LACJO
	agilent_6936	4.57497e-06	0.233323	0.337534	-0.217535	0.892604	64.1026	72.2222	1.12667	UniRef90_P12978	535	nuclear protein EBNA2 & EBNA-2 & Epstein-Barr nuclear antigen 2	Epstein-Barr nuclear antigen 2 n=125 Tax=Epstein-Barr virus (strain GD1) TaxID=10376 RepID=EBNA2_EBVB9
	agilent_127557	4.57857e-06	0.233507	-0.538699	-1.42493	0.347531	13.2479	7.77778	0.587097	UniRef90_A0A173RRE4	536	MH0091_GL0095745 (4/5) MPA_and_EM_topgraph_220218_subsample.csv	Glutaconyl-CoA decarboxylase subunit beta n=40 Tax=Faecalibacterium TaxID=216851 RepID=A0A173RRE4_9FIRM
	agilent_8064	4.58494e-06	0.233832	-0.469579	-1.24263	0.303476	15.3846	11.1111	0.722222	UniRef90_P03211	537	EBV-NA-1	Epstein-Barr nuclear antigen 1 n=37 Tax=Epstein-Barr virus (strain GD1) TaxID=10376 RepID=EBNA1_EBVB9
	twist_51085	4.58885e-06	0.234031	-0.624186	-1.6522	0.403833	9.82906	5.55556	0.565217		538	HCMVUL99 & Tegument protein UL11 homolog
	twist_46764	4.59302e-06	0.234244	-0.451868	-1.19642	0.292686	16.6667	12.2222	0.733333		539	fibronectin-binding protein A
	twist_86491	4.59842e-06	0.234519	-0.582716	-1.54344	0.378005	10.2564	6.66667	0.65		540	YP_007006989.1 lysozyme-peptidase [Clostridium phage phi24R]
	twist_28717	4.60189e-06	0.234696	-0.641199	-1.69874	0.416342	8.11966	5.55556	0.684211		541	antigen 332, Ag332=Pf332 gene clone G1 product & erythrocyte membrane-associated giant protein antigen 332 & antigen 332, Ag332=Pf332 gene clone C1 product & antigen 332
	twist_62435	4.60761e-06	0.234988	-0.697522	-1.84868	0.453631	7.26496	4.44444	0.611765		542	AFQ97034.1 protein kinase [Enterobacteria phage T7M]
	agilent_2827	4.6104e-06	0.235131	-0.623245	-1.65213	0.405639	11.5385	5.55556	0.481481	UniRef90_P03277	543	Hexon protein	Hexon protein n=779 Tax=Adenoviridae TaxID=10508 RepID=CAPSH_ADE02
	agilent_3596	4.62266e-06	0.235756	-0.377126	-1.00053	0.246283	23.5043	21.1111	0.898182	UniRef90_Q66478	544	polyprotein (3/9) & structural protein (3/3) & VP1 (2/4) & capsid protein VP1 & VP1 protein (2/2) & VP1 protein, partial [Enterovirus A71]	Genome polyprotein n=10068 Tax=root TaxID=1 RepID=POLG_HE71B
	agilent_226792	4.63431e-06	0.23635	-0.549059	-1.45783	0.359716	11.5385	7.77778	0.674074	UniRef90_P06653	545	VFG001358(gb|NP_346365) (lytA) autolysin [Autolysin (VF0143)] [Streptococcus pneumoniae TIGR4]	Autolysin n=1457 Tax=root TaxID=1 RepID=ALYS_STRPN
	twist_47463	4.64173e-06	0.236728	0.544657	-0.357561	1.44687	86.7521	92.2222	1.06305		546	positive (exact): Human herpesvirus 4 Epstein-Barr nuclear antigen 1
	agilent_229166	4.6421e-06	0.236747	-0.324338	-0.861622	0.212946	38.4615	32.2222	0.837778	UniRef90_Q99XV0	547	VFG000968(gb|NP_269973) (emm) M protein type 1 [M protein (VF0242)] [Streptococcus pyogenes M1 GAS]	M protein type 1 n=54 Tax=Streptococcus pyogenes TaxID=1314 RepID=Q99XV0_STRP1
	twist_49209	4.64268e-06	0.236777	-0.404006	-1.07331	0.265294	19.6581	16.6667	0.847826		548	conserved Plasmodium membrane protein, unknown function
	agilent_10	4.6435e-06	0.236818	0.431725	-0.28356	1.14701	11.5385	16.6667	1.44444	UniRef90_Q99WQ6	549	Lipase 2 precursor (Glycerol ester hydrolase 2)	Lipase 2 n=451 Tax=Bacteria TaxID=2 RepID=LIP2_STAAM
	agilent_12016	4.64895e-06	0.237096	0.338692	-0.222788	0.900171	63.6752	70	1.09933		550	positive (exact): Human herpesvirus 1 Envelope glycoprotein D
	agilent_171284	4.65223e-06	0.237264	0.337426	-0.222155	0.897007	26.9231	32.2222	1.19683	UniRef90_Q5HEA4	551	WP_000752015.1 strains_non_MPA_non_topgraph_cdhit70_190118.csv	Probable transglycosylase SceD n=172 Tax=Bacteria TaxID=2 RepID=SCED_STAAC
	agilent_88762	4.66499e-06	0.237914	-0.546245	-1.45338	0.360895	91.453	90	0.984112	UniRef90_A7X0T9	552	WP_001074519.1 strains_non_MPA_non_topgraph_cdhit70_190118.csv	Bifunctional autolysin n=763 Tax=Bacteria TaxID=2 RepID=ATL_STAA1
	agilent_224028	4.67079e-06	0.23821	0.480939	-0.318251	1.28013	7.69231	14.4444	1.87778	UniRef90_P75211	553	VFG002032(gb|NP_110256) (p200) cyto adherence proteins [Cytadherence organelle (VF0330)] [Mycoplasma pneumoniae M129]	Protein P200 n=9 Tax=Mycoplasma pneumoniae TaxID=2104 RepID=P200_MYCPN
	twist_29882	4.68228e-06	0.238796	-0.433935	-1.15592	0.288048	18.3761	13.3333	0.725581		554	HCMVUL99 & Tegument protein UL11 homolog
	twist_34885	4.68383e-06	0.238875	-0.797013	-2.12331	0.529284	5.55556	3.33333	0.6		555	positive (from uniprot): Norwalk virus Non-structural polyprotein
	agilent_131318	4.69257e-06	0.239321	-0.535397	-1.42719	0.356396	12.3932	7.77778	0.627586	UniRef90_A0A173WZX5	556	WP_005334807.1 (1/2) non_MPA_topgraph_sampling_040218.csv	D-gamma-glutamyl-meso-diaminopimelic acid endopeptidase CwlS n=68 Tax=Firmicutes TaxID=1239 RepID=A0A173WZX5_9FIRM
	twist_9442	4.69479e-06	0.239434	-0.629445	-1.67814	0.419253	8.54701	5.55556	0.65		557	allergen_name False allergome_name False allergenonline_name False SDAP_name Asp f 1 (2/3) (1/1) iedb_name False
	agilent_229423	4.70624e-06	0.240018	0.594864	-0.397452	1.58718	6.41026	7.77778	1.21333	UniRef90_A0A0H2UNT6	558	VFG005301(gb|NP_344982) (rrgA) cell wall surface anchor family protein, pilus tip adhesin RrgA [PI-1 (VF0529)] [Streptococcus pneumoniae TIGR4]	Cell wall surface anchor family protein n=75 Tax=Streptococcus pneumoniae TaxID=1313 RepID=A0A0H2UNT6_STRPN
	agilent_25683	4.73771e-06	0.241623	0.667687	-0.449914	1.78529	4.2735	6.66667	1.56	UniRef90_A0A1C7FX89	559	WP_004268716.1 strains_non_MPA_non_topgraph_cdhit70_190118.csv	Peptidase P60 n=10 Tax=Bifidobacterium animalis TaxID=28025 RepID=A0A1C7FX89_9BIFI
	agilent_158137	4.74595e-06	0.242043	-0.704047	-1.88356	0.475467	6.41026	4.44444	0.693333	UniRef90_R5GML6	560	MH0188_GL0104354 (1/1) MPA_and_EM_topgraph_220218_subsample.csv	L-lactate dehydrogenase n=10 Tax=Clostridiales TaxID=186802 RepID=R5GML6_9FIRM
	agilent_208732	4.75006e-06	0.242253	-0.638583	-1.7089	0.431733	7.69231	5.55556	0.722222	UniRef90_K5ZMW0	561	MH0133_GL0069865 MPA_PNP_EM_seqs_non_topgraph_seqs_final_210318.csv	Dipeptidyl-peptidase n=18 Tax=Parabacteroides TaxID=375288 RepID=K5ZMW0_9BACT
	agilent_48668	4.75499e-06	0.242504	-0.699547	-1.87267	0.473575	6.41026	4.44444	0.693333	UniRef90_U6RH14	562	N037A_GL0109873 MPA_PNP_EM_seqs_non_topgraph_seqs_final_210318.csv	Peptidyl-prolyl cis-trans isomerase n=3 Tax=Bacteroidaceae TaxID=815 RepID=U6RH14_9BACE
	agilent_226184	4.75499e-06	0.242505	-0.372588	-0.997409	0.252233	26.4957	18.8889	0.712903	UniRef90_P71401	563	VFG001157(gb|AAC44560) (hsf) Hsf [Hia/Hsf (VF0039)] [Haemophilus influenzae C54]	Hsf n=19 Tax=Haemophilus influenzae TaxID=727 RepID=P71401_HAEIF
	agilent_11743	4.7567e-06	0.242591	0.32396	-0.219413	0.867333	26.0684	36.6667	1.40656	UniRef90_P12978	564	nuclear protein EBNA2 & EBNA-2 & Epstein-Barr nuclear antigen 2	Epstein-Barr nuclear antigen 2 n=125 Tax=Epstein-Barr virus (strain GD1) TaxID=10376 RepID=EBNA2_EBVB9
	twist_53964	4.75932e-06	0.242725	-0.670528	-1.79551	0.454458	9.40171	4.44444	0.472727		565	Hemagglutinin (2/2)
	twist_34374	4.76183e-06	0.242853	-0.427926	-1.14608	0.290227	17.9487	13.3333	0.742857		566	EBV-NA-1
	twist_20503	4.76552e-06	0.243042	0.339787	-0.230677	0.910252	25.2137	31.1111	1.2339		567	allergen_name False allergome_name False allergenonline_name Unassigned (1/1) (1/1) SDAP_name Bos d 8 (6/13) (1/1) iedb_name False
	twist_58794	4.76954e-06	0.243247	0.304178	-0.206725	0.81508	44.4444	53.3333	1.2		568	positive (exact): Human herpesvirus 1 Envelope glycoprotein D
	agilent_45732	4.78152e-06	0.243857	-0.679334	-1.82183	0.463167	7.69231	4.44444	0.577778	UniRef90_D4KRT3	569	MH0039_GL0003639 MPA_PNP_EM_seqs_non_topgraph_seqs_final_210318.csv	Uncharacterized protein n=9 Tax=Roseburia TaxID=841 RepID=D4KRT3_9FIRM
	agilent_203254	4.80822e-06	0.245219	-0.936761	-2.51676	0.643234	5.12821	2.22222	0.433333	UniRef90_A0A0E1R3B1	570	WP_003740459.1 (1/1) non_MPA_topgraph_sampling_040218.csv	Uncharacterized protein n=56 Tax=Listeria monocytogenes TaxID=1639 RepID=A0A0E1R3B1_LISMN
	twist_6459	4.82681e-06	0.246167	-0.683155	-1.83772	0.471411	7.69231	4.44444	0.577778		571	allergen_name False allergome_name Cas s 1 (6/6) (1/1) allergenonline_name Unassigned (1/1) (1/1) SDAP_name False iedb_name False
	agilent_235576	4.86147e-06	0.247935	-0.379308	-1.02276	0.264143	23.5043	17.7778	0.756364	UniRef90_P19579	572	VFG000680(gb|AAF13661) (capA) CapA, required for Poly-gamma-glutamate transport [Capsule (VF0141)] [Bacillus anthracis]	Capsule biosynthesis protein CapA n=16 Tax=Bacillus TaxID=55087 RepID=CAPA_BACAN
	agilent_2463	4.86414e-06	0.248071	-0.669191	-1.80472	0.466339	8.54701	4.44444	0.52	UniRef90_Q66478	573	polyprotein (3/9) & structural protein (3/3) & VP1 (2/4) & capsid protein VP1 & VP1 protein (2/2) & VP1 protein, partial [Enterovirus A71]	Genome polyprotein n=10068 Tax=root TaxID=1 RepID=POLG_HE71B
	twist_56294	4.86912e-06	0.248325	0.611693	-0.426827	1.65021	4.70085	7.77778	1.65455		574	immunoglobulin A1 protease
	twist_46303	4.87328e-06	0.248537	0.300777	-0.210105	0.81166	47.0085	53.3333	1.13455		575	positive (exact): Human herpesvirus 3 Envelope glycoprotein C
	agilent_223732	4.87919e-06	0.248839	0.410753	-0.287373	1.10888	12.3932	17.7778	1.43448	UniRef90_D0W5Z8	576	VFG000232(gb|NP_273117) (pilT) twitching motility protein PilT [Type IV pili (VF0075)] [Neisseria meningitidis MC58]	Twitching motility protein n=4 Tax=Neisseria TaxID=482 RepID=D0W5Z8_NEICI
	agilent_234348	4.89558e-06	0.249674	-0.519947	-1.40522	0.365329	13.2479	7.77778	0.587097	UniRef90_Q8P2T7	577	VFG000976(gb|NP_268546) (slo) streptolysin O precursor [SLO (VF0250)] [Streptococcus pyogenes M1 GAS]	Streptolysin O n=132 Tax=Streptococcus TaxID=1301 RepID=TACY_STRP8
	agilent_235513	4.90006e-06	0.249903	0.524715	-0.369111	1.41854	6.41026	11.1111	1.73333	UniRef90_A0A4I7YG16	578	VFG001357(gb|NP_346601) (cbpA) choline binding protein A [CbpA/PspC (VF0150)] [Streptococcus pneumoniae TIGR4]	Choline binding protein A n=44 Tax=Streptococcus pneumoniae TaxID=1313 RepID=A0A4I7YG16_STREE
	agilent_8061	4.9064e-06	0.250226	-0.475956	-1.28728	0.335365	13.6752	10	0.73125	UniRef90_Q1HVF7	579	EBV-NA-1	Epstein-Barr nuclear antigen 1 n=48 Tax=Epstein-Barr virus (strain GD1) TaxID=10376 RepID=EBNA1_EBVA8
	agilent_18832	4.9167e-06	0.250752	-0.769118	-2.08162	0.543385	5.55556	3.33333	0.6	UniRef90_B0MZZ7	580	MH0002_GL0026121 MPA_PNP_EM_seqs_non_topgraph_seqs_final_210318.csv	Outer membrane efflux protein n=7 Tax=root TaxID=1 RepID=B0MZZ7_9BACT
	agilent_194578	4.93095e-06	0.251478	-0.661608	-1.79238	0.469161	8.54701	4.44444	0.52	UniRef90_E8MX38	581	WP_058101887.1 (1/1) non_MPA_topgraph_sampling_040218.csv	Putative xylanase n=131 Tax=Bacteria TaxID=2 RepID=E8MX38_BIFL1
	twist_35344	4.93762e-06	0.251818	-0.353936	-0.959289	0.251418	25.641	23.3333	0.91		582	polyprotein (9/9) & VP1 capsid protein (1/3) & Chain 2, Human Rhinovirus Serotype 2 (Hrv2)
	agilent_73623	4.94485e-06	0.252187	-0.491741	-1.33344	0.349962	13.6752	8.88889	0.65	UniRef90_A0A1C5R2C8	583	MH0062_GL0024816 (1/2) MPA_and_EM_topgraph_220218_subsample.csv	Putative serine protease HtrA n=9 Tax=Faecalibacterium TaxID=216851 RepID=A0A1C5R2C8_9FIRM
	agilent_869	4.95268e-06	0.252587	-0.362303	-0.982972	0.258366	28.2051	20	0.709091	UniRef90_P03277	584	Hexon protein	Hexon protein n=779 Tax=Adenoviridae TaxID=10508 RepID=CAPSH_ADE02
	agilent_226736	4.96312e-06	0.253119	-0.311582	-0.845959	0.222795	38.4615	35.5556	0.924444	UniRef90_Q9KK48	585	VFG005316(gb|NP_359586) (pspC/cbpA) Choline binding protein A [Choline-binding proteins (CVF122)] [Streptococcus pneumoniae R6]	Surface protein PspC n=12 Tax=Streptococcus pneumoniae TaxID=1313 RepID=Q9KK48_STREE
	agilent_9198	4.96514e-06	0.253222	-0.445264	-1.20908	0.318549	14.5299	12.2222	0.841176	UniRef90_P11311	586	Adhesin P1 precursor (Cytadhesin P1) (Attachment protein) & ADP1_MYCPN adhesin P1	Adhesin P1 n=56 Tax=Mycoplasma pneumoniae TaxID=2104 RepID=ADP1_MYCPN
	agilent_221016	4.96916e-06	0.253427	-0.455951	-1.23843	0.326533	89.3162	86.6667	0.970335	UniRef90_Q54972	587	VFG005313(gb|NP_357715) (pspA) Surface protein pspA precursor [Choline-binding proteins (CVF122)] [Streptococcus pneumoniae R6]	Pneumococcal surface protein A n=17 Tax=Streptococcus pneumoniae TaxID=1313 RepID=Q54972_STREE
	twist_47724	4.97249e-06	0.253597	0.329848	-0.236426	0.896122	25.2137	31.1111	1.2339		588	Glycoprotein D HHV-1
	twist_93547	4.9779e-06	0.253873	-0.663943	-1.80444	0.476558	8.11966	4.44444	0.547368		589	YP_009284266.1 putative large terminase subunit [Enterobacter phage Arya]
	agilent_8766	4.98932e-06	0.254455	-0.741906	-2.0179	0.534083	8.11966	3.33333	0.410526	UniRef90_A0A1P8L367	590	Phosphoprotein (Protein P)	P n=3 Tax=Pneumoviridae TaxID=11244 RepID=A0A1P8L367_HRSV
	agilent_108474	4.99267e-06	0.254626	0.555093	-0.399943	1.51013	5.98291	8.88889	1.48571	UniRef90_S3Y4N2	591	MH0039_GL0046690 MPA_PNP_EM_seqs_non_topgraph_seqs_final_210318.csv	DUF4296 domain-containing protein n=13 Tax=root TaxID=1 RepID=S3Y4N2_BACSE
	twist_75494	4.99726e-06	0.25486	0.614231	-0.443073	1.67154	3.84615	7.77778	2.02222		592	YP_007003209.1 head-tail joining protein [Lactobacillus phage LF1]
	agilent_227392	4.99974e-06	0.254987	-0.300267	-0.817268	0.216734	48.7179	40	0.821053	UniRef90_P71401	593	VFG001157(gb|AAC44560) (hsf) Hsf [Hia/Hsf (VF0039)] [Haemophilus influenzae C54]	Hsf n=19 Tax=Haemophilus influenzae TaxID=727 RepID=P71401_HAEIF
	agilent_201785	5.0274e-06	0.256398	0.496854	-0.361174	1.35488	7.69231	11.1111	1.44444	UniRef90_C7H1Z9	594	V1.UC54-4_GL0096277 MPA_PNP_EM_seqs_non_topgraph_seqs_final_210318.csv	Uncharacterized protein n=12 Tax=Faecalibacterium TaxID=216851 RepID=C7H1Z9_9FIRM
	agilent_2331	5.03272e-06	0.256669	-0.668391	-1.82331	0.486526	6.83761	4.44444	0.65	UniRef90_P20810	595	Calpastatin	Calpastatin n=278 Tax=Simiiformes TaxID=314293 RepID=ICAL_HUMAN
	agilent_48005	5.04561e-06	0.257326	-0.596738	-1.62927	0.435796	9.40171	5.55556	0.590909	UniRef90_A0A4P6LZT0	596	WP_026255328.1 strains_non_MPA_non_topgraph_cdhit70_190118.csv	Cell shape-determining protein MreC n=5 Tax=Lachnospiraceae TaxID=186803 RepID=A0A4P6LZT0_9FIRM
	agilent_40576	5.04602e-06	0.257347	0.629703	-0.459917	1.71932	4.2735	6.66667	1.56	UniRef90_G2T5W2	597	MH0268_GL0121737 MPA_PNP_EM_seqs_non_topgraph_seqs_final_210318.csv	Flagellin n=3 Tax=Roseburia TaxID=841 RepID=G2T5W2_ROSHA
	agilent_222726	5.0613e-06	0.258126	-0.509066	-1.39138	0.373251	15.3846	7.77778	0.505556	UniRef90_Q2FE79	598	VFG002421(gb|NP_647158) (sbi) IgG-binding protein SBI [Sbi (VF0423)] [Staphylococcus aureus subsp. aureus MW2]	Immunoglobulin-binding protein Sbi n=295 Tax=Bacteria TaxID=2 RepID=SBI_STAA3
	agilent_240829	5.06291e-06	0.258208	-0.56202	-1.53629	0.412245	10.2564	6.66667	0.65	UniRef90_P0C2J9	599	VFG001363(gb|NP_346351) (ply) pneumolysin [Pneumolysin (VF0149)] [Streptococcus pneumoniae TIGR4]	Pneumolysin n=256 Tax=Bacteria TaxID=2 RepID=TACY_STRPN
	agilent_230764	5.06763e-06	0.258449	-0.749578	-2.04963	0.550477	6.41026	3.33333	0.52	UniRef90_Q5WUD8	600	VFG045563(gb|YP_096320) (ceg28) Dot/Icm type IV secretion system effector Ceg28 [Dot/Icm (VF0156)] [Legionella pneumophila subsp. pneumophila str. Philadelphia 1]	Uncharacterized protein n=28 Tax=Legionella pneumophila TaxID=446 RepID=Q5WUD8_LEGPL
	agilent_229156	5.07874e-06	0.259015	-0.593736	-1.62473	0.437255	9.40171	5.55556	0.590909	UniRef90_Q8KQR2	601	VFG001320(gb|NP_645831) (isdD) iron-regulated surface determinant protein D [Isd (VF0015)] [Staphylococcus aureus subsp. aureus MW2]	Heme transporter IsdDEF, membrane component IsdD n=263 Tax=Bacteria TaxID=2 RepID=Q8KQR2_STAAU
	agilent_49182	5.08322e-06	0.259244	-0.605282	-1.65683	0.446263	8.11966	5.55556	0.684211	UniRef90_A0A457MNA8	602	WP_012952037.1 strains_non_MPA_non_topgraph_cdhit70_190118.csv	Collagen-binding protein n=343 Tax=Bacteria TaxID=2 RepID=A0A457MNA8_LISMN
	twist_46294	5.08485e-06	0.259327	0.455852	-0.336229	1.24793	8.11966	14.4444	1.77895		603	EBNA-3B nuclear protein [Human gammaherpesvirus 4] & Epstein-Barr nuclear antigen 4
	agilent_60134	5.08595e-06	0.259383	-0.591112	-1.61834	0.436115	11.1111	5.55556	0.5	UniRef90_E5V828	604	MH0037_GL0027576 MPA_PNP_EM_seqs_non_topgraph_seqs_final_210318.csv	RagB/SusD family nutrient uptake outer membrane protein n=41 Tax=Bacteroides TaxID=816 RepID=E5V828_9BACE
	agilent_153499	5.08887e-06	0.259532	-0.393175	-1.07664	0.290293	20.0855	15.5556	0.774468	UniRef90_Q2FWV5	605	WP_000727649.1 strains_non_MPA_non_topgraph_cdhit70_190118.csv	Chemotaxis inhibitory protein n=103 Tax=root TaxID=1 RepID=CHIPS_STAA8
	agilent_236818	5.09018e-06	0.259599	0.318438	-0.23519	0.872066	25.2137	32.2222	1.27797	UniRef90_UPI000F53326A	606	VFG000261(gb|NP_273742) (iga) IgA-specific serine endopeptidase [IgA1 protease (VF0080)] [Neisseria meningitidis MC58]	IgA-specific serine endopeptidase autotransporter n=1 Tax=Neisseria meningitidis TaxID=487 RepID=UPI000F53326A
	twist_58521	5.09183e-06	0.259683	0.348691	-0.257641	0.955022	70.9402	78.8889	1.11205		607	nuclear protein EBNA2 & EBNA-2 & Epstein-Barr nuclear antigen 2
	agilent_164398	5.09213e-06	0.259699	-0.488687	-1.33848	0.36111	13.2479	8.88889	0.670968	UniRef90_A0A2A7AG89	608	MH0086_GL0067408 MPA_PNP_EM_seqs_non_topgraph_seqs_final_210318.csv	50S ribosomal protein L2 n=39 Tax=Clostridiales TaxID=186802 RepID=A0A2A7AG89_9FIRM
	agilent_42039	5.09938e-06	0.260068	-0.542609	-1.48691	0.401687	11.9658	6.66667	0.557143	UniRef90_Q2G222	609	WP_001125631.1 strains_non_MPA_non_topgraph_cdhit70_190118.csv	N-acetylmuramoyl-L-alanine amidase domain-containing protein SAOUHSC_02979 n=302 Tax=Bacteria TaxID=2 RepID=Y2979_STAA8
	agilent_233880	5.09999e-06	0.2601	-0.411108	-1.1266	0.304385	20.5128	13.3333	0.65	UniRef90_P09983	610	VFG000906(gb|NP_755445) (hlyA) Hemolysin A [Hemolysin (VF0225)] [Escherichia coli CFT073]	Hemolysin, chromosomal n=225 Tax=Bacteria TaxID=2 RepID=HLYAC_ECOLX
	twist_80471	5.10149e-06	0.260176	-0.596026	-1.63352	0.441466	8.97436	5.55556	0.619048		611	YP_007517701.1 hypothetical protein [Pelagibacter phage HTVC010P]
	agilent_129843	5.10344e-06	0.260275	-0.385446	-1.05652	0.285632	21.3675	16.6667	0.78	UniRef90_A0A1C5XGK9	612	MH0007_GL0015775 MPA_PNP_EM_seqs_non_topgraph_seqs_final_210318.csv	Flagellin n=12 Tax=root TaxID=1 RepID=A0A1C5XGK9_9CLOT
	twist_26048	5.11601e-06	0.260916	0.46753	-0.347556	1.28262	9.40171	12.2222	1.3		613	RsTALE
	twist_58044	5.1267e-06	0.261461	-0.449483	-1.234	0.335036	13.6752	11.1111	0.8125		614	positive (from uniprot): Norwalk virus Non-structural polyprotein
	agilent_226521	5.12714e-06	0.261484	-0.754192	-2.07061	0.562223	5.55556	3.33333	0.6	UniRef90_E4QTF2	615	VFG016472(gb|YP_116003) (p216) protein P216, cilium adhesin p97 paralog [P97/P102 paralog family (VF0426)] [Mycoplasma hyopneumoniae 232]	p216 surface protein n=14 Tax=Mycoplasma hyopneumoniae TaxID=2099 RepID=E4QTF2_MYCH1
	agilent_206029	5.14185e-06	0.262234	-0.294942	-0.810562	0.220678	63.2479	56.6667	0.895946	UniRef90_A0A3R6GJK9	616	MH0057_GL0035569 MPA_PNP_EM_seqs_non_topgraph_seqs_final_210318.csv	Uncharacterized protein n=6 Tax=Parabacteroides merdae TaxID=46503 RepID=A0A3R6GJK9_9BACT
	agilent_19521	5.14498e-06	0.262394	0.478263	-0.358121	1.31465	7.26496	12.2222	1.68235	UniRef90_A0A1G7KLH9	617	O2.CD2-0_GL0014258 MPA_PNP_EM_seqs_non_topgraph_seqs_final_210318.csv	Rod shape-determining protein MreB n=1 Tax=Bacteroidales bacterium KHT7 TaxID=1855373 RepID=A0A1G7KLH9_9BACT
	agilent_222759	5.14628e-06	0.26246	0.419837	-0.314474	1.15415	11.9658	15.5556	1.3	UniRef90_UPI000DA9B94C	618	VFG001290(gb|NP_647368) (clfB) Clumping factor B, adhesin [Clumping factor (VF0004)] [Staphylococcus aureus subsp. aureus MW2]	MSCRAMM family adhesin clumping factor ClfB n=15 Tax=Staphylococcus aureus TaxID=1280 RepID=UPI000DA9B94C
	twist_30929	5.15152e-06	0.262727	0.4981	-0.373584	1.36979	8.54701	11.1111	1.3		619	SAG1-related sequence 2
	agilent_241862	5.15231e-06	0.262768	0.486343	-0.364838	1.33752	7.69231	11.1111	1.44444	UniRef90_P27951	620	VFG001795(gb|BAC98831) (cba) c protein beta antigen [<beta>-C protein (VF0277)] [Streptococcus agalactiae FM027022]	IgA FC receptor n=71 Tax=Streptococcus TaxID=1301 RepID=BAG_STRAG
	agilent_26930	5.16148e-06	0.263235	-0.750175	-2.06439	0.564042	5.98291	3.33333	0.557143	UniRef90_A0A173RIM6	621	MH0001_GL0008804 (2/2) MPA_and_EM_topgraph_220218_subsample.csv	Penicillin-binding protein A n=7 Tax=Roseburia TaxID=841 RepID=A0A173RIM6_9FIRM
	agilent_12019	5.16273e-06	0.263299	0.485051	-0.364814	1.33492	85.0427	91.1111	1.07136		622	positive (exact): Human herpesvirus 4 Epstein-Barr nuclear antigen 1
	agilent_235466	5.16442e-06	0.263385	-0.319283	-0.878806	0.240239	75.641	68.8889	0.910734	UniRef90_Q99XV0	623	VFG000968(gb|NP_269973) (emm) M protein type 1 [M protein (VF0242)] [Streptococcus pyogenes M1 GAS]	M protein type 1 n=54 Tax=Streptococcus pyogenes TaxID=1314 RepID=Q99XV0_STRP1
	twist_58796	5.1684e-06	0.263588	0.488582	-0.367989	1.34515	85.8974	91.1111	1.0607		624	positive (exact): Human herpesvirus 4 Epstein-Barr nuclear antigen 1
	agilent_8688	5.17162e-06	0.263753	-0.320007	-0.881228	0.241215	31.6239	27.7778	0.878378	UniRef90_Q66478	625	polyprotein (3/9) & structural protein (3/3) & VP1 (2/4) & capsid protein VP1 & VP1 protein (2/2) & VP1 protein, partial [Enterovirus A71]	Genome polyprotein n=10068 Tax=root TaxID=1 RepID=POLG_HE71B
	agilent_171305	5.19903e-06	0.26515	0.637116	-0.48352	1.75775	3.84615	6.66667	1.73333	UniRef90_A0A0E1XBT2	626	WP_001208900.1 strains_non_MPA_non_topgraph_cdhit70_190118.csv	Gram-positive signal peptide protein, YSIRK family n=24 Tax=Staphylococcaceae TaxID=90964 RepID=A0A0E1XBT2_STAAU
	agilent_9840	5.2045e-06	0.265429	0.3815	-0.289919	1.05292	12.8205	20	1.56	UniRef90_O36634	627	Fusion glycoprotein F0 precursor (2/2) & fusion protein (1/2) & fusion glycoprotein	Fusion glycoprotein F0 n=1724 Tax=Pneumoviridae TaxID=11244 RepID=FUS_HRSVB
	twist_36437	5.20751e-06	0.265583	0.300634	-0.228636	0.829904	56.4103	62.2222	1.10303		628	envelope glycoprotein G (2/2) & glycoprotein G (2/2)
	twist_30967	5.21185e-06	0.265804	-0.496963	-1.37228	0.378351	10.6838	8.88889	0.832		629	antigen 332, Ag332=Pf332 gene clone G1 product & erythrocyte membrane-associated giant protein antigen 332 & antigen 332, Ag332=Pf332 gene clone C1 product & antigen 332
	agilent_73213	5.2283e-06	0.266643	-0.343821	-0.950465	0.262824	26.0684	22.2222	0.852459	UniRef90_A0A173UAU5	630	WP_007884712.1 MPA_PNP_EM_seqs_non_topgraph_seqs_final_210318.csv	Flagellin n=3 Tax=Roseburia inulinivorans TaxID=360807 RepID=A0A173UAU5_9FIRM
	twist_76871	5.22955e-06	0.266707	0.371731	-0.284246	1.02771	20.0855	21.1111	1.05106		631	NP_510993.1 tail tape measure protein [Listeria phage 2389]
	twist_38305	5.23842e-06	0.26716	0.443455	-0.339831	1.22674	10.6838	13.3333	1.248		632	Dense granule protein 2 precursor
	agilent_198500	5.24852e-06	0.267675	-0.401784	-1.11223	0.308662	18.3761	14.4444	0.786047	UniRef90_A0A1X3AI86	633	NP_816693.1 strains_non_MPA_non_topgraph_cdhit70_190118.csv	ABC-type enterochelin transport system, periplasmic component n=115 Tax=Bacilli TaxID=91061 RepID=A0A1X3AI86_ENTFL
	agilent_235257	5.25082e-06	0.267792	-0.587754	-1.62729	0.451785	8.97436	5.55556	0.619048	UniRef90_O33930	634	VFG032821(gb|NP_463939) (inlF) internalin F [InlF (VF0447)] [Listeria monocytogenes EGD-e]	Class 1 internalin InlF n=194 Tax=Bacteria TaxID=2 RepID=O33930_LISMN
	agilent_240582	5.25255e-06	0.26788	0.326813	-0.251315	0.904941	23.0769	27.7778	1.2037	UniRef90_Q6GHV7	635	VFG001317(gb|YP_001332074) (isdB) iron-regulated surface determinant protein B, haemoglobin receptor [Isd (VF0015)] [Staphylococcus aureus subsp. aureus str. Newman]	Iron-regulated surface determinant protein B n=509 Tax=Bacilli TaxID=91061 RepID=ISDB_STAAR
	twist_52620	5.2526e-06	0.267883	-0.360466	-0.99813	0.277198	25.641	17.7778	0.693333		636	Junctional protein associated with coronary artery disease
	agilent_46608	5.26479e-06	0.268504	-0.669589	-1.85563	0.516452	5.98291	4.44444	0.742857	UniRef90_A0A413ZL06	637	NLF014_GL0005739 MPA_PNP_EM_seqs_non_topgraph_seqs_final_210318.csv	Toxin-antitoxin system YwqK family antitoxin n=11 Tax=Bacteroides TaxID=816 RepID=A0A413ZL06_BACSE
	twist_31581	5.26577e-06	0.268555	0.512164	-0.395126	1.41945	6.41026	10	1.56		638	SKC-2 & streptokinase
	agilent_69388	5.27477e-06	0.269013	-0.596679	-1.6547	0.461341	7.69231	5.55556	0.722222	UniRef90_A0A2S1FUJ1	639	WP_000769147.1 strains_non_MPA_non_topgraph_cdhit70_190118.csv	Superantigen-like protein 11 n=24 Tax=Bacteria TaxID=2 RepID=A0A2S1FUJ1_STAAU
	agilent_218358	5.2929e-06	0.269938	-0.344293	-0.955966	0.267381	25.641	21.1111	0.823333	UniRef90_B0G3Y5	640	WP_052302907.1 strains_non_MPA_non_topgraph_cdhit70_190118.csv	N-acetylmuramoyl-L-alanine amidase n=2 Tax=Dorea formicigenerans TaxID=39486 RepID=B0G3Y5_9FIRM
	agilent_178022	5.30816e-06	0.270716	0.443934	-0.346045	1.23391	8.97436	13.3333	1.48571	UniRef90_E5C3L1	641	WP_004319524.1 MPA_PNP_EM_seqs_non_topgraph_seqs_final_210318.csv	BACON domain-containing protein n=7 Tax=Bacteroides TaxID=816 RepID=E5C3L1_9BACE
	twist_86336	5.30901e-06	0.270759	-0.725085	-2.01549	0.565318	6.83761	3.33333	0.4875		642	YP_009169040.1 hypothetical phage protein [Campylobacter virus CPt10]
	agilent_230765	5.31443e-06	0.271036	-0.404573	-1.12499	0.315844	17.5214	13.3333	0.760976	UniRef90_A6QIG2	643	VFG001799(gb|CAB94853) (map) extracellular proteins Map [Eap/Map (VF0016)] [Staphylococcus aureus str. Newman D2C (ATCC 25904)]	65 kDa membrane protein n=124 Tax=Bacteria TaxID=2 RepID=OMP7_STAAE
	agilent_208438	5.3276e-06	0.271708	0.545003	-0.426836	1.51684	5.12821	8.88889	1.73333	UniRef90_D2N0B9	644	WP_002778702.1 (1/1) non_MPA_topgraph_sampling_040218.csv	Peptidoglycan-associated protein n=64 Tax=Campylobacteraceae TaxID=72294 RepID=D2N0B9_CAMJU
	twist_92035	5.33969e-06	0.272324	-0.547837	-1.52599	0.430313	8.97436	6.66667	0.742857		645	YP_009168989.1 Possible phage tail sheath protein [Campylobacter virus CPt10]
	twist_28029	5.34277e-06	0.272481	-0.38957	-1.08537	0.306226	84.188	82.2222	0.97665		646	pneumococcal histidine triad protein D (1/2) & histidine motif-containing protein, partial
	agilent_201607	5.3498e-06	0.27284	-0.646854	-1.80304	0.509331	7.69231	4.44444	0.577778	UniRef90_A0A448F0Y5	647	WP_003657051.1 strains_non_MPA_non_topgraph_cdhit70_190118.csv	Muramidase n=21 Tax=Lactobacillus TaxID=1578 RepID=A0A448F0Y5_LACAI
	agilent_239633	5.35931e-06	0.273325	0.62773	-0.495408	1.75087	3.84615	6.66667	1.73333	UniRef90_Q05129	648	VFG000744(gb|AAC38396) (espB) EspB [EspB (VF0179)] [Escherichia coli O127:H6 str. E2348/69]	Protein EaeB n=79 Tax=Escherichia TaxID=561 RepID=EAEB_ECO27
	agilent_222335	5.37017e-06	0.273879	0.285941	-0.226257	0.798138	48.2906	57.7778	1.19646	UniRef90_Q6GHV7	649	VFG001317(gb|YP_001332074) (isdB) iron-regulated surface determinant protein B, haemoglobin receptor [Isd (VF0015)] [Staphylococcus aureus subsp. aureus str. Newman]	Iron-regulated surface determinant protein B n=509 Tax=Bacilli TaxID=91061 RepID=ISDB_STAAR
	agilent_225587	5.37303e-06	0.274024	-0.324974	-0.907269	0.25732	76.0684	71.1111	0.934831	UniRef90_A0A4I7YG16	650	VFG001357(gb|NP_346601) (cbpA) choline binding protein A [CbpA/PspC (VF0150)] [Streptococcus pneumoniae TIGR4]	Choline binding protein A n=44 Tax=Streptococcus pneumoniae TaxID=1313 RepID=A0A4I7YG16_STREE
	agilent_178864	5.37857e-06	0.274307	-0.590377	-1.64885	0.468094	7.69231	5.55556	0.722222	UniRef90_A0A120A5I1	651	MH0436_GL0026008 (2/2) MPA_and_EM_topgraph_220218_subsample.csv	Carboxypeptidase regulatory-like domain protein n=64 Tax=Bacteroides TaxID=816 RepID=A0A120A5I1_9BACE
	agilent_44109	5.38712e-06	0.274743	-0.549974	-1.5369	0.436955	8.54701	6.66667	0.78	UniRef90_A0A174K340	652	WP_005830324.1 MPA_PNP_EM_seqs_non_topgraph_seqs_final_210318.csv	Membrane protein n=27 Tax=Bacteroides TaxID=816 RepID=A0A174K340_BACUN
	agilent_203503	5.40302e-06	0.275554	-0.412824	-1.15489	0.329242	18.3761	12.2222	0.665116	UniRef90_Q74IZ8	653	WP_011162134.1 strains_non_MPA_non_topgraph_cdhit70_190118.csv	Uncharacterized protein n=3 Tax=Lactobacillus johnsonii TaxID=33959 RepID=Q74IZ8_LACJO
	twist_34961	5.41072e-06	0.275947	0.539781	-0.431288	1.51085	5.55556	8.88889	1.6		654	Surface protein pspA
	agilent_229725	5.41082e-06	0.275952	-0.290185	-0.812236	0.231866	43.5897	38.8889	0.892157	UniRef90_A0A4I7XYI6	655	VFG001361(gb|NP_344663) (pspA) pneumococcal surface protein A [PspA (VF0152)] [Streptococcus pneumoniae TIGR4]	Surface protein A n=87 Tax=Streptococcus pneumoniae TaxID=1313 RepID=A0A4I7XYI6_STREE
	agilent_234840	5.4145e-06	0.276139	0.349856	-0.27979	0.979502	17.9487	22.2222	1.2381	UniRef90_UPI000E01835F	656	VFG001313(gb|NP_644899) (spa) Immunoglobulin G binding protein A precursor [SpA (VF0017)] [Staphylococcus aureus subsp. aureus MW2]	staphylococcal protein A n=3 Tax=Staphylococcus aureus TaxID=1280 RepID=UPI000E01835F
	agilent_224314	5.41691e-06	0.276263	0.313416	-0.250793	0.877625	24.7863	30	1.21034	UniRef90_Q2G0L4	657	VFG001280(gb|NP_645334) (sdrD) Ser-Asp rich fibrinogen-binding bone sialoprotein-binding protein [SDr (VF0019)] [Staphylococcus aureus subsp. aureus MW2]	Serine-aspartate repeat-containing protein D n=1957 Tax=Bacteria TaxID=2 RepID=SDRD_STAA8
	twist_10921	5.43131e-06	0.276997	-0.637218	-1.78609	0.51165	7.26496	4.44444	0.611765		658	allergen_name False allergome_name Tri a GBSS_I (7/14) (1/1) allergenonline_name False SDAP_name False iedb_name False
	agilent_223466	5.432e-06	0.277032	-0.641492	-1.79815	0.515167	6.83761	4.44444	0.65	UniRef90_Q9KK48	659	VFG005316(gb|NP_359586) (pspC/cbpA) Choline binding protein A [Choline-binding proteins (CVF122)] [Streptococcus pneumoniae R6]	Surface protein PspC n=12 Tax=Streptococcus pneumoniae TaxID=1313 RepID=Q9KK48_STREE
	twist_27971	5.4354e-06	0.277206	0.436017	-0.350439	1.22247	9.82906	13.3333	1.35652		660	phosphoprotein 150 & Large structural phosphoprotein
	twist_33998	5.43799e-06	0.277337	-0.301181	-0.844579	0.242217	35.8974	33.3333	0.928571		661	positive (from uniprot): Enterovirus B Genome polyprotein
	twist_26256	5.44112e-06	0.277497	-0.534759	-1.4999	0.430386	9.82906	6.66667	0.678261		662	Structural protein 2 precursor & ORF 2 & structural protein (2/3) & ORF2 (1/2) & epitope-bearing protein 406.3-2 & capsid protein [Swine hepatitis E virus]
	twist_55904	5.45782e-06	0.278349	-0.629736	-1.76832	0.508843	8.11966	4.44444	0.547368		663	Neurovirulence factor ICP34.5
	agilent_236703	5.45804e-06	0.27836	0.393439	-0.317925	1.1048	13.2479	16.6667	1.25806	UniRef90_P71401	664	VFG001157(gb|AAC44560) (hsf) Hsf [Hia/Hsf (VF0039)] [Haemophilus influenzae C54]	Hsf n=19 Tax=Haemophilus influenzae TaxID=727 RepID=P71401_HAEIF
	agilent_139934	5.47115e-06	0.279029	-0.45526	-1.27955	0.369027	12.8205	10	0.78	UniRef90_A0A174MPU4	665	T2D-189A_GL0064880 MPA_PNP_EM_seqs_non_topgraph_seqs_final_210318.csv	Flagellin n=3 Tax=Clostridiales TaxID=186802 RepID=A0A174MPU4_9FIRM
	twist_50199	5.47406e-06	0.279177	0.569999	-0.46235	1.60235	4.70085	7.77778	1.65455		666	AARP1 protein
	twist_58158	5.47497e-06	0.279223	0.300577	-0.243863	0.845017	30.3419	36.6667	1.20845		667	Trans-acting transcriptional protein ICP4
	twist_35870	5.479e-06	0.279429	0.293199	-0.238105	0.824503	61.1111	65.5556	1.07273		668	EBNA-3C HHV 4 latent protein
	agilent_239127	5.48406e-06	0.279687	-0.731153	-2.05678	0.594475	7.69231	3.33333	0.433333	UniRef90_A0A0E1NMC8	669	VFG002348(gb|YP_001006761) (flgE) flagellar hook protein FlgE [Flagella (VF0394)] [Yersinia enterocolitica subsp. enterocolitica 8081]	Flagellar hook protein FlgE n=21 Tax=Yersinia TaxID=444888 RepID=A0A0E1NMC8_YEREN
	twist_69876	5.48804e-06	0.27989	0.491375	-0.399896	1.38265	7.26496	10	1.37647		670	YP_003934796.1 short tail fibers [Shigella phage SP18]
	agilent_1257	5.4915e-06	0.280066	-0.289018	-0.813439	0.235404	41.8803	38.8889	0.928571	UniRef90_P03204	671	EBNA-3C HHV 4 latent protein	Epstein-Barr nuclear antigen 6 n=14 Tax=Epstein-Barr virus (strain GD1) TaxID=10376 RepID=EBNA6_EBVB9
	agilent_159573	5.50176e-06	0.28059	0.542443	-0.442889	1.52777	5.12821	8.88889	1.73333	UniRef90_R6WN88	672	MH0196_GL0089710 (1/1) MPA_and_EM_topgraph_220218_subsample.csv	TonB-dependent Receptor Plug Domain./TonB dependent receptor n=6 Tax=Alistipes TaxID=239759 RepID=R6WN88_9BACT
	agilent_43394	5.51142e-06	0.281082	0.379785	-0.310791	1.07036	12.8205	17.7778	1.38667	UniRef90_P43153	673	WP_011590092.1 strains_non_MPA_non_topgraph_cdhit70_190118.csv	Collagenase ColA n=88 Tax=Clostridium perfringens TaxID=1502 RepID=COLA_CLOPE
	twist_77319	5.51268e-06	0.281147	0.322698	-0.264153	0.909548	19.6581	27.7778	1.41304		674	YP_009222325.1 endonuclease [Lactobacillus phage LfeInf]
	agilent_241884	5.51431e-06	0.28123	-0.325256	-0.91686	0.266348	32.0513	22.2222	0.693333	UniRef90_P15926	675	VFG000974(gb|NP_269970) (scpA) C5a peptidase precursor [C5a peptidase (VF0245)] [Streptococcus pyogenes M1 GAS]	C5a peptidase n=760 Tax=Bacteria TaxID=2 RepID=C5AP_STRPY
	twist_77281	5.51844e-06	0.281441	-0.570663	-1.60909	0.467765	9.40171	5.55556	0.590909		676	NP_680496.1 putative host interaction protein [Lactobacillus phage A2]
	twist_29901	5.52042e-06	0.281541	-0.321188	-0.905772	0.263396	28.2051	24.4444	0.866667		677	hypothetical protein PFD0985wa
	twist_36993	5.52737e-06	0.281896	-0.607139	-1.71299	0.49871	6.83761	5.55556	0.8125		678	EBNA3A HHV4
	agilent_223641	5.56923e-06	0.284031	-0.283679	-0.802672	0.235313	46.1538	43.3333	0.938889	UniRef90_A0A4I7YG16	679	VFG001357(gb|NP_346601) (cbpA) choline binding protein A [CbpA/PspC (VF0150)] [Streptococcus pneumoniae TIGR4]	Choline binding protein A n=44 Tax=Streptococcus pneumoniae TaxID=1313 RepID=A0A4I7YG16_STREE
	agilent_176582	5.57612e-06	0.284382	-0.425277	-1.20389	0.353337	15.812	11.1111	0.702703	UniRef90_B0G3Y5	680	WP_052302907.1 strains_non_MPA_non_topgraph_cdhit70_190118.csv	N-acetylmuramoyl-L-alanine amidase n=2 Tax=Dorea formicigenerans TaxID=39486 RepID=B0G3Y5_9FIRM
	agilent_868	5.61408e-06	0.286318	-0.353211	-1.00249	0.296066	25.2137	17.7778	0.705085	UniRef90_P03277	681	Hexon protein	Hexon protein n=779 Tax=Adenoviridae TaxID=10508 RepID=CAPSH_ADE02
	agilent_179201	5.62171e-06	0.286707	-0.561602	-1.59478	0.471575	9.40171	5.55556	0.590909	UniRef90_A0A3Z5V395	682	WP_000030577.1 (2/2) non_MPA_topgraph_sampling_040218.csv	Cell envelope integrity protein TolA n=29 Tax=Salmonella TaxID=590 RepID=A0A3Z5V395_SALET
	agilent_4946	5.62322e-06	0.286784	0.379742	-0.318981	1.07847	12.3932	17.7778	1.43448	UniRef90_A0A0N7AYT6	683	positive (from uniprot): Human respiratory syncytial virus Attachment glycoprotein	Major surface glycoprotein G n=47 Tax=Pneumoviridae TaxID=11244 RepID=A0A0N7AYT6_HRSV
	agilent_48876	5.62406e-06	0.286827	-0.291844	-0.828881	0.245194	39.3162	32.2222	0.819565	UniRef90_E5WWA2	684	MH0006_GL0012770 MPA_PNP_EM_seqs_non_topgraph_seqs_final_210318.csv	Chondroitin sulfate ABC lyase n=8 Tax=Bacteroidaceae TaxID=815 RepID=E5WWA2_9BACE
	agilent_98303	5.63265e-06	0.287265	-0.619563	-1.76069	0.521566	7.69231	4.44444	0.577778	UniRef90_A0A139KH65	685	WP_005831995.1 MPA_PNP_EM_seqs_non_topgraph_seqs_final_210318.csv	Uncharacterized protein n=38 Tax=Bacteroides TaxID=816 RepID=A0A139KH65_BACUN
	twist_52906	5.63446e-06	0.287357	0.325965	-0.274521	0.926452	20.0855	25.5556	1.27234		686	polyprotein (9/9) & VP1 capsid protein (1/3) & Chain 2, Human Rhinovirus Serotype 2 (Hrv2)
	agilent_132945	5.63888e-06	0.287583	-0.490405	-1.39424	0.413432	11.1111	7.77778	0.7	UniRef90_A0A0E1RFZ8	687	WP_012952040.1 strains_non_MPA_non_topgraph_cdhit70_190118.csv	Heme sensor protein hssS n=212 Tax=Bacteria TaxID=2 RepID=A0A0E1RFZ8_LISMN
	twist_53218	5.65772e-06	0.288544	0.371766	-0.314782	1.05831	14.9573	17.7778	1.18857		688	phosphoprotein 150 & Large structural phosphoprotein
	agilent_229160	5.6622e-06	0.288772	0.517461	-0.438598	1.47352	4.70085	10	2.12727	UniRef90_A0A4I7XYI6	689	VFG001361(gb|NP_344663) (pspA) pneumococcal surface protein A [PspA (VF0152)] [Streptococcus pneumoniae TIGR4]	Surface protein A n=87 Tax=Streptococcus pneumoniae TaxID=1313 RepID=A0A4I7XYI6_STREE
	twist_59501	5.66341e-06	0.288834	0.396349	-0.336037	1.12874	11.9658	15.5556	1.3		690	H3N2 A/Fujian/411/2002 HA
	twist_92072	5.66363e-06	0.288845	0.434897	-0.368738	1.23853	8.97436	13.3333	1.48571		691	ADE87487.1 small subunit terminase [Deep-sea thermophilic phage D6E]
	twist_98450	5.66716e-06	0.289025	0.394735	-0.334958	1.12443	11.9658	15.5556	1.3		692	YP_001642351.1 putative recombination protein [Lactobacillus prophage Lj771]
	agilent_117770	5.68993e-06	0.290186	0.527682	-0.450124	1.50549	5.12821	8.88889	1.73333	UniRef90_A0A374E4C7	693	MH0197_GL0075679 MPA_PNP_EM_seqs_non_topgraph_seqs_final_210318.csv	Peptidylprolyl isomerase n=21 Tax=Clostridiales TaxID=186802 RepID=A0A374E4C7_9FIRM
	agilent_179327	5.69938e-06	0.290668	-0.557096	-1.59044	0.476246	9.40171	5.55556	0.590909	UniRef90_A0A0E1X7G8	694	WP_000824491.1 strains_non_MPA_non_topgraph_cdhit70_190118.csv	Uncharacterized protein n=10 Tax=Staphylococcus aureus TaxID=1280 RepID=A0A0E1X7G8_STAAU
	agilent_2403	5.70135e-06	0.290769	0.284109	-0.242988	0.811206	37.6068	43.3333	1.15227	UniRef90_P08318	695	phosphoprotein 150 & Large structural phosphoprotein	Large structural phosphoprotein n=145 Tax=root TaxID=1 RepID=PP150_HCMVA
	agilent_112424	5.70872e-06	0.291144	-0.627087	-1.7914	0.537229	6.83761	4.44444	0.65	UniRef90_A0A2N8IRZ8	696	WP_031930870.1 strains_non_MPA_non_topgraph_cdhit70_190118.csv	Cell division protein CpoB n=29 Tax=Akkermansia TaxID=239934 RepID=A0A2N8IRZ8_9BACT
	agilent_73858	5.71476e-06	0.291453	-0.478325	-1.367	0.410351	12.8205	7.77778	0.606667	UniRef90_I8ZDU0	697	NLM005_GL0046950 (2/2) MPA_and_EM_topgraph_220218_subsample.csv	OMP_b-brl_3 domain-containing protein n=59 Tax=root TaxID=1 RepID=I8ZDU0_BACUN
	twist_27281	5.7161e-06	0.291521	0.304995	-0.261733	0.871724	65.812	74.4444	1.13117		698	positive (exact): Enterovirus C Genome polyprotein [on Uniprot the BLAST matches are "Capsid protein" from "Human poliovirus"
	agilent_11279	5.72569e-06	0.29201	-0.300065	-0.858199	0.258068	31.6239	28.8889	0.913514		699	positive (exact): Norwalk virus Non-structural polyprotein
	agilent_241497	5.73031e-06	0.292246	0.635715	-0.547317	1.81875	3.84615	5.55556	1.44444	UniRef90_C1IDV3	700	VFG002419(gb|NP_645021) (coa) staphylocoagulase precursor [Staphylocoagulase (VF0421)] [Staphylococcus aureus subsp. aureus MW2]	Staphylocoagulase n=45 Tax=Staphylococcaceae TaxID=90964 RepID=C1IDV3_STAAU
	agilent_8689	5.7325e-06	0.292358	0.299818	-0.258257	0.857892	27.7778	32.2222	1.16	UniRef90_P08318	701	phosphoprotein 150 & Large structural phosphoprotein	Large structural phosphoprotein n=145 Tax=root TaxID=1 RepID=PP150_HCMVA
	twist_79853	5.73545e-06	0.292508	-0.526957	-1.50813	0.454215	8.54701	6.66667	0.78		702	YP_007501131.1 hypothetical protein [Salmonella phage vB_SenMS16]
	agilent_207247	5.73798e-06	0.292637	-0.45505	-1.30256	0.392461	11.1111	10	0.9	UniRef90_Q8A128	703	YP_101353.1 strains_non_MPA_non_topgraph_cdhit70_190118.csv	ATP-dependent Clp protease ATP-binding subunit ClpX n=136 Tax=root TaxID=1 RepID=CLPX_BACTN
	agilent_161585	5.73969e-06	0.292724	0.584725	-0.504497	1.67395	4.70085	6.66667	1.41818	UniRef90_K0X402	704	V1.FI12_GL0135524 MPA_PNP_EM_seqs_non_topgraph_seqs_final_210318.csv	Por secretion system C-terminal sorting domain-containing protein n=3 Tax=Bacteroidales TaxID=171549 RepID=K0X402_9BACT
	twist_93850	5.76037e-06	0.293779	0.586357	-0.508294	1.68101	4.2735	6.66667	1.56		705	YP_009150301.1 putative DNA-dependent RNA polymerase [Proteus phage PM 75]
	agilent_187158	5.76952e-06	0.294246	-0.386734	-1.10941	0.335945	17.9487	13.3333	0.742857	UniRef90_A0A1C6HNE0	706	WP_044922804.1 MPA_PNP_EM_seqs_non_topgraph_seqs_final_210318.csv	Fibronectin type III domain n=12 Tax=Clostridiales TaxID=186802 RepID=A0A1C6HNE0_9FIRM
	agilent_71450	5.78521e-06	0.295046	0.273018	-0.23801	0.784046	51.7094	58.8889	1.13884	UniRef90_UPI0004537308	707	WP_000728715.1 strains_non_MPA_non_topgraph_cdhit70_190118.csv	staphylococcal protein A n=1 Tax=Staphylococcus aureus TaxID=1280 RepID=UPI0004537308
	twist_64561	5.80744e-06	0.296179	-0.413507	-1.18932	0.362303	14.9573	11.1111	0.742857		708	YP_008532047.1 putative tail fiber protein [Klebsiella phage 0507-KN2-1]
	twist_34608	5.80983e-06	0.296301	-0.519005	-1.49299	0.454984	9.82906	6.66667	0.678261		709	putative zinc metalloprotease
	twist_54260	5.82772e-06	0.297214	-0.493269	-1.42071	0.434171	10.6838	7.77778	0.728		710	CagA
	agilent_160375	5.82997e-06	0.297329	-0.611216	-1.76069	0.538262	7.69231	4.44444	0.577778	UniRef90_A0A173YNI1	711	MH0055_GL0056550 MPA_PNP_EM_seqs_non_topgraph_seqs_final_210318.csv	Glucan endo-1,3-beta-glucosidase A1 n=16 Tax=Lachnospiraceae TaxID=186803 RepID=A0A173YNI1_9FIRM
	agilent_53537	5.83031e-06	0.297346	-0.825579	-2.37825	0.727094	5.12821	2.22222	0.433333	UniRef90_A0A0P0SPT5	712	WP_001032962.1 strains_non_MPA_non_topgraph_cdhit70_190118.csv	Exopolygalacturonate lyase n=137 Tax=Enterobacteriaceae TaxID=543 RepID=A0A0P0SPT5_ECOLX
	agilent_40254	5.8368e-06	0.297677	-0.546057	-1.57373	0.48162	10.2564	5.55556	0.541667	UniRef90_K0WUB3	713	MH0128_GL0035420 MPA_PNP_EM_seqs_non_topgraph_seqs_final_210318.csv	Por secretion system C-terminal sorting domain-containing protein n=3 Tax=Bacteroidales TaxID=171549 RepID=K0WUB3_9BACT
	agilent_7668	5.843e-06	0.297993	0.548508	-0.484457	1.58147	4.70085	7.77778	1.65455	UniRef90_B2RM93	714	protease precursor	Gingipain R1 n=47 Tax=Porphyromonas gingivalis TaxID=837 RepID=CPG1_PORG3
	agilent_197502	5.85573e-06	0.298642	-0.446373	-1.28813	0.39538	12.3932	10	0.806897	UniRef90_A0A414QQV5	715	WP_004848400.1 (1/1) non_MPA_topgraph_sampling_040218.csv	Uncharacterized protein n=54 Tax=root TaxID=1 RepID=A0A414QQV5_9FIRM
	twist_88148	5.85949e-06	0.298834	0.571301	-0.506463	1.64906	4.70085	6.66667	1.41818		716	YP_001285535.1 TtpM [Escherichia virus TLS]
	agilent_134645	5.89417e-06	0.300603	0.282123	-0.252056	0.816303	46.5812	54.4444	1.16881	UniRef90_A0A4V6L8I8	717	WP_000739205.1 strains_non_MPA_non_topgraph_cdhit70_190118.csv	Extracellular fibrinogen-binding protein n=26 Tax=Staphylococcus TaxID=1279 RepID=A0A4V6L8I8_STAHY
	twist_18921	5.90763e-06	0.301289	-0.455696	-1.31975	0.408356	11.1111	8.88889	0.8		718	allergen_name Ani s 14 (1/1) (1/1) allergome_name Ani s 14 (1/4) (1/1) allergenonline_name Ani s 14.0101 (1/1) (1/1) SDAP_name False iedb_name False
	agilent_41807	5.90882e-06	0.30135	-0.454306	-1.31583	0.407219	11.9658	8.88889	0.742857	UniRef90_A0A0G9FAG5	719	YP_004890585.1 strains_non_MPA_non_topgraph_cdhit70_190118.csv	Extracellular protein n=36 Tax=Lactobacillaceae TaxID=33958 RepID=A0A0G9FAG5_LACPN
	agilent_238097	5.9178e-06	0.301808	0.270573	-0.243015	0.784161	53.4188	60	1.1232	UniRef90_P15276	720	VFG000117(gb|NP_253940) (algP/algR3) alginate regulatory protein AlgP [Alginate (VF0091)] [Pseudomonas aeruginosa PAO1]	Transcriptional regulatory protein AlgP n=6 Tax=Pseudomonas aeruginosa TaxID=287 RepID=ALGP_PSEAE
	agilent_222359	5.91954e-06	0.301896	0.517284	-0.464779	1.49935	6.41026	7.77778	1.21333	UniRef90_P71401	721	VFG001157(gb|AAC44560) (hsf) Hsf [Hia/Hsf (VF0039)] [Haemophilus influenzae C54]	Hsf n=19 Tax=Haemophilus influenzae TaxID=727 RepID=P71401_HAEIF
	agilent_240794	5.92067e-06	0.301954	-0.677325	-1.96338	0.608731	7.26496	3.33333	0.458824	UniRef90_P62575	722	VFG001378(gb|NP_359129) (nanA) neuraminidase A [Neuraminidase (VF0148)] [Streptococcus pneumoniae R6]	Sialidase A n=43 Tax=Bacteria TaxID=2 RepID=NANA_STREE
	agilent_164349	5.9378e-06	0.302828	-0.466606	-1.35417	0.420954	13.2479	7.77778	0.587097	UniRef90_R5VF48	723	MH0098_GL0098662 (1/1) MPA_and_EM_topgraph_220218_subsample.csv	Glycosyltransferase Family 51 candidate bifunctional family GT51 b-glycosyltransferase/PBP transpeptidase (Candidate murein polymerase) n=7 Tax=Roseburia TaxID=841 RepID=R5VF48_9FIRM
	twist_28884	5.93864e-06	0.302871	-0.431214	-1.25153	0.389097	12.3932	10	0.806897		724	Lipase 2 precursor (Glycerol ester hydrolase 2)
	agilent_180387	5.95097e-06	0.303499	0.53969	-0.488314	1.5677	4.70085	7.77778	1.65455	UniRef90_A0A1B1LEZ9	725	NP_834897.1 strains_non_MPA_non_topgraph_cdhit70_190118.csv	Endopeptidase LytF n=106 Tax=Bacillus TaxID=55087 RepID=A0A1B1LEZ9_BACTU
	twist_43440	5.95736e-06	0.303825	-0.384133	-1.11633	0.348059	15.812	13.3333	0.843243		726	HCMVUL99 & Tegument protein UL11 homolog
	agilent_12022	5.96057e-06	0.303989	0.280209	-0.254075	0.814494	31.1966	37.7778	1.21096		727	positive (exact): Human herpesvirus 5 Envelope glycoprotein M
	twist_45861	5.96199e-06	0.304061	0.425748	-0.386162	1.23766	8.97436	12.2222	1.3619		728	RNA polymerase beta'-subunit
	agilent_74695	5.9682e-06	0.304378	-0.335005	-0.974286	0.304275	21.7949	18.8889	0.866667	UniRef90_A0A4P6M6N2	729	WP_018598489.1 strains_non_MPA_non_topgraph_cdhit70_190118.csv	Toxin A n=3 Tax=Blautia TaxID=572511 RepID=A0A4P6M6N2_9FIRM
	twist_59566	5.98441e-06	0.305205	-0.805316	-2.34471	0.734074	5.98291	2.22222	0.371429		730	B B/Phuket/3073/2013 HA
	agilent_227075	6.00375e-06	0.306191	0.332073	-0.303992	0.968139	17.9487	21.1111	1.17619	UniRef90_P09983	731	VFG000906(gb|NP_755445) (hlyA) Hemolysin A [Hemolysin (VF0225)] [Escherichia coli CFT073]	Hemolysin, chromosomal n=225 Tax=Bacteria TaxID=2 RepID=HLYAC_ECOLX
	agilent_134048	6.01369e-06	0.306698	0.280028	-0.25691	0.816966	31.1966	35.5556	1.13973	UniRef90_R5ESF2	732	MH0043_GL0060107 MPA_PNP_EM_seqs_non_topgraph_seqs_final_210318.csv	SGNH_hydro domain-containing protein n=3 Tax=Bacteroidales TaxID=171549 RepID=R5ESF2_9BACE
	twist_63119	6.04574e-06	0.308333	0.567945	-0.524744	1.66063	4.2735	6.66667	1.56		733	NP_695157.1 hypothetical protein phig1ep22 [Lactobacillus phage phig1e]
	twist_78257	6.04668e-06	0.308381	-0.541798	-1.58429	0.500689	8.54701	5.55556	0.65		734	YP_006383486.1 DNA polymerase [Bacillus phage PBC1]
	twist_35955	6.04996e-06	0.308548	-0.598572	-1.7507	0.553554	7.69231	4.44444	0.577778		735	polyprotein (9/9) & VP1 capsid protein (1/3) & Chain 2, Human Rhinovirus Serotype 2 (Hrv2)
	agilent_206745	6.05488e-06	0.308799	0.406293	-0.376142	1.18873	9.40171	13.3333	1.41818	UniRef90_U6RAC5	736	158802708-stool1_revised_scaffold38795_2_gene43419 MPA_PNP_EM_seqs_non_topgraph_seqs_final_210318.csv	Uncharacterized protein n=3 Tax=Bacteroidaceae TaxID=815 RepID=U6RAC5_9BACE
	agilent_223056	6.05925e-06	0.309022	-0.438059	-1.28206	0.405939	13.6752	8.88889	0.65	UniRef90_Q8GM74	737	VFG001150(gb|AAL79954) (hia) adhesin [Hia/Hsf (VF0039)] [Haemophilus influenzae nontypable strain 3179B]	Adhesin n=5 Tax=Haemophilus influenzae TaxID=727 RepID=Q8GM74_HAEIF
	agilent_77100	6.0596e-06	0.30904	0.515615	-0.477845	1.50907	5.98291	7.77778	1.3	UniRef90_A0A173Y3M1	738	WP_009242532.1 (4/4) non_MPA_topgraph_sampling_040218.csv	ABC transporter ATP-binding protein n=8 Tax=Clostridiales TaxID=186802 RepID=A0A173Y3M1_9FIRM
	agilent_179678	6.08513e-06	0.310341	0.417976	-0.389528	1.22548	9.40171	12.2222	1.3	UniRef90_E3EMG2	739	YP_003971337.1 strains_non_MPA_non_topgraph_cdhit70_190118.csv	Putative serine/cysteine peptidase n=18 Tax=Bacteria TaxID=2 RepID=E3EMG2_BIFBS
	agilent_132876	6.08854e-06	0.310516	0.513138	-0.478571	1.50485	6.41026	7.77778	1.21333	UniRef90_G2T5W2	740	MH0268_GL0121737 MPA_PNP_EM_seqs_non_topgraph_seqs_final_210318.csv	Flagellin n=3 Tax=Roseburia TaxID=841 RepID=G2T5W2_ROSHA
	twist_34804	6.08951e-06	0.310565	0.285188	-0.266032	0.836407	30.3419	35.5556	1.17183		741	Glycoprotein D HHV-1
	twist_53354	6.09233e-06	0.310709	-0.291348	-0.854644	0.271947	32.906	28.8889	0.877922		742	pneumococcal histidine triad protein E & hydrolase & HIT family hydrolase
	agilent_221215	6.10104e-06	0.311153	0.361927	-0.338469	1.06232	11.9658	17.7778	1.48571	UniRef90_UPI000F53326A	743	VFG000261(gb|NP_273742) (iga) IgA-specific serine endopeptidase [IgA1 protease (VF0080)] [Neisseria meningitidis MC58]	IgA-specific serine endopeptidase autotransporter n=1 Tax=Neisseria meningitidis TaxID=487 RepID=UPI000F53326A
	twist_53767	6.10124e-06	0.311163	0.580664	-0.54305	1.70438	4.2735	6.66667	1.56		744	SKC-2 & streptokinase
	agilent_25980	6.10205e-06	0.311205	-0.512139	-1.50333	0.47905	8.11966	6.66667	0.821053	UniRef90_A0A249DEN2	745	WP_005692765.1 (1/1) non_MPA_topgraph_sampling_040218.csv	Bacterial extracellular solute-binding s, 5 Middle family protein n=16 Tax=Lactobacillaceae TaxID=33958 RepID=A0A249DEN2_LACRH
	twist_28164	6.1104e-06	0.31163	0.305826	-0.286587	0.898238	21.7949	26.6667	1.22353		746	Ovomucoid precursor
	agilent_42179	6.12696e-06	0.312475	-0.273588	-0.80448	0.257303	39.3162	33.3333	0.847826	UniRef90_A0A381IPS4	747	WP_003460499.1 strains_non_MPA_non_topgraph_cdhit70_190118.csv	Cell wall binding repeat-containing protein/zinc carboxypeptidase n=15 Tax=Clostridium perfringens TaxID=1502 RepID=A0A381IPS4_CLOPF
	twist_33645	6.13475e-06	0.312872	0.310042	-0.292082	0.912165	18.8034	26.6667	1.41818		748	EBNA3A HHV4
	agilent_6649	6.13819e-06	0.313048	-0.353801	-1.04116	0.333555	19.6581	15.5556	0.791304	UniRef90_A7X0T9	749	Bifunctional autolysin precursor	Bifunctional autolysin n=763 Tax=Bacteria TaxID=2 RepID=ATL_STAA1
	agilent_8927	6.14917e-06	0.313608	-0.27232	-0.801989	0.257349	42.3077	36.6667	0.866667	UniRef90_A7X0T9	750	Bifunctional autolysin precursor	Bifunctional autolysin n=763 Tax=Bacteria TaxID=2 RepID=ATL_STAA1
	agilent_115129	6.15686e-06	0.314	0.483629	-0.457804	1.42506	6.41026	8.88889	1.38667	UniRef90_A0A069S3C5	751	158458797-stool1_revised_scaffold19117_2_gene52074 (2/2) MPA_and_EM_topgraph_220218_subsample.csv	Efflux transporter, RND family, MFP subunit n=29 Tax=Bacteroidales TaxID=171549 RepID=A0A069S3C5_9BACT
	twist_83701	6.16823e-06	0.31458	-0.527369	-1.55518	0.500439	9.82906	5.55556	0.565217		752	YP_007005329.1 phage terminase large subunit [Clostridium phage phiCP34O]
	twist_31993	6.16865e-06	0.314601	0.41432	-0.393199	1.22184	8.11966	13.3333	1.64211		753	EBNA3A HHV4
	twist_27102	6.16976e-06	0.314658	0.47001	-0.446157	1.38618	6.83761	10	1.4625		754	Surface protein pspA
	agilent_223901	6.1754e-06	0.314945	0.519243	-0.493493	1.53198	5.12821	7.77778	1.51667	UniRef90_A0A4I7XYI6	755	VFG001361(gb|NP_344663) (pspA) pneumococcal surface protein A [PspA (VF0152)] [Streptococcus pneumoniae TIGR4]	Surface protein A n=87 Tax=Streptococcus pneumoniae TaxID=1313 RepID=A0A4I7XYI6_STREE
	agilent_184704	6.17604e-06	0.314978	-0.433901	-1.28024	0.412441	13.2479	8.88889	0.670968	UniRef90_S5QWV8	756	WP_020916641.1 strains_non_MPA_non_topgraph_cdhit70_190118.csv	Uncharacterized protein n=4 Tax=Streptococcus TaxID=1301 RepID=S5QWV8_9STRE
	twist_84196	6.17674e-06	0.315014	-0.669103	-1.97431	0.636106	5.98291	3.33333	0.557143		757	YP_001285547.1 gp57 [Escherichia virus TLS]
	twist_36734	6.18234e-06	0.315299	0.445166	-0.423725	1.31406	6.83761	11.1111	1.625		758	pol protein
	agilent_219988	6.20301e-06	0.316354	0.336006	-0.321253	0.993266	14.9573	20	1.33714	UniRef90_Q99WQ6	759	VFG001316(gb|NP_645114) (geh) glycerol ester hydrolase [Lipase (VF0012)] [Staphylococcus aureus subsp. aureus MW2]	Lipase 2 n=451 Tax=Bacteria TaxID=2 RepID=LIP2_STAAM
	agilent_12015	6.23007e-06	0.317734	0.285423	-0.274485	0.84533	64.5299	70	1.08477		760	positive (exact): Human herpesvirus 1 Envelope glycoprotein D
	agilent_225542	6.23393e-06	0.31793	-0.264448	-0.78342	0.254525	46.1538	40	0.866667	UniRef90_P71401	761	VFG001157(gb|AAC44560) (hsf) Hsf [Hia/Hsf (VF0039)] [Haemophilus influenzae C54]	Hsf n=19 Tax=Haemophilus influenzae TaxID=727 RepID=P71401_HAEIF
	twist_48824	6.23821e-06	0.318149	-0.340584	-1.00928	0.328106	20.9402	16.6667	0.795918		762	polyprotein (9/9) & VP1 capsid protein (1/3) & Chain 2, Human Rhinovirus Serotype 2 (Hrv2)
	agilent_92970	6.24249e-06	0.318367	-0.547059	-1.62162	0.5275	7.26496	5.55556	0.764706	UniRef90_D1PA52	763	MH0001_GL0016815 MPA_PNP_EM_seqs_non_topgraph_seqs_final_210318.csv	ATPase family associated with various cellular activities (AAA) n=36 Tax=root TaxID=1 RepID=D1PA52_9BACT
	twist_99804	6.25248e-06	0.318876	0.480099	-0.463928	1.42413	5.98291	8.88889	1.48571		764	AFN38822.1 hypothetical protein phi_MSA6_ORF149 [Staphylococcus phage MSA6]
	agilent_201880	6.25504e-06	0.319007	-0.261419	-0.775589	0.252752	56.8376	52.2222	0.918797	UniRef90_A0A174B1N0	765	WP_012743453.1 MPA_PNP_EM_seqs_non_topgraph_seqs_final_210318.csv	Toxin A n=2 Tax=[Eubacterium] rectale TaxID=39491 RepID=A0A174B1N0_9FIRM
	twist_25205	6.25747e-06	0.319131	-0.489802	-1.45341	0.47381	9.82906	6.66667	0.678261		766	allergen_name False allergome_name Bla g 9 (3/4) (1/1) allergenonline_name False SDAP_name False iedb_name False
	agilent_147532	6.26914e-06	0.319726	0.597052	-0.579004	1.77311	4.70085	5.55556	1.18182	UniRef90_E5V6W7	767	NLF010_GL0005053 (2/2) MPA_and_EM_topgraph_220218_subsample.csv	TonB-dependent receptor n=34 Tax=root TaxID=1 RepID=E5V6W7_9BACE
	twist_15555	6.28208e-06	0.320386	-0.781691	-2.32355	0.760164	5.98291	2.22222	0.371429		768	allergen_name False allergome_name Pha v PHA (7/15) (1/1) allergenonline_name False SDAP_name False iedb_name False
	agilent_235651	6.28374e-06	0.320471	0.511147	-0.497246	1.51954	5.12821	7.77778	1.51667	UniRef90_Q50341	769	VFG002030(gb|NP_109830) (orf6/MgpC/crmA) cytadherence protein [Cytadherence organelle (VF0330)] [Mycoplasma pneumoniae M129]	Mgp-operon protein 3 n=22 Tax=Mycoplasma pneumoniae TaxID=2104 RepID=MGP3_MYCPN
	agilent_223825	6.28809e-06	0.320693	-0.490464	-1.4585	0.47757	9.40171	6.66667	0.709091	UniRef90_Q9KK48	770	VFG005316(gb|NP_359586) (pspC/cbpA) Choline binding protein A [Choline-binding proteins (CVF122)] [Streptococcus pneumoniae R6]	Surface protein PspC n=12 Tax=Streptococcus pneumoniae TaxID=1313 RepID=Q9KK48_STREE
	agilent_122600	6.29171e-06	0.320877	0.411927	-0.401407	1.22526	8.54701	12.2222	1.43	UniRef90_I8YZJ0	771	764649650-stool1_revised_C454888_1_gene81622 MPA_PNP_EM_seqs_non_topgraph_seqs_final_210318.csv	YD repeat (Two copies) n=64 Tax=Bacteroidaceae TaxID=815 RepID=I8YZJ0_BACOV
	agilent_24623	6.29191e-06	0.320888	0.298488	-0.290878	0.887855	69.6581	74.4444	1.06871	UniRef90_A0A166DEL7	772	WP_000728052.1 strains_non_MPA_non_topgraph_cdhit70_190118.csv	Exported protein n=20 Tax=Staphylococcus aureus TaxID=1280 RepID=A0A166DEL7_STAAU
	agilent_12020	6.29218e-06	0.320901	0.531227	-0.517712	1.58017	90.1709	94.4444	1.04739		773	positive (exact): Human herpesvirus 4 Epstein-Barr nuclear antigen 1
	twist_17426	6.29343e-06	0.320965	-0.478464	-1.42335	0.466417	9.40171	7.77778	0.827273		774	allergen_name Hor v 20 (1/1) (1/1) allergome_name Hor v 20 (2/3) (1/1) allergenonline_name Unassigned (1/1) (1/1) SDAP_name Hor v 21 (1/1) (1/1) iedb_name False
	agilent_226351	6.30556e-06	0.321584	0.284697	-0.278248	0.847641	68.3761	72.2222	1.05625	UniRef90_A2T8Z5	775	VFG000948(gb|NP_663908) (fbaB) fibronectin-bing protein SfbII [FBPs (VF0243)] [Streptococcus pyogenes MGAS315]	PrtF2 n=111 Tax=Streptococcus pyogenes TaxID=1314 RepID=A2T8Z5_STRPY
	agilent_90858	6.31504e-06	0.322067	0.287249	-0.28131	0.855809	24.359	28.8889	1.18596	UniRef90_P0ADA3	776	NP_311623.1 strains_non_MPA_non_topgraph_cdhit70_190118.csv	Murein hydrolase activator NlpD n=742 Tax=Bacteria TaxID=2 RepID=NLPD_ECOLI
	agilent_13150	6.32093e-06	0.322368	0.333427	-0.326943	0.993797	14.1026	20	1.41818	UniRef90_Q6JH00	777	WP_003667504.1 strains_non_MPA_non_topgraph_cdhit70_190118.csv	Extracellular surface protein n=35 Tax=Lactobacillus TaxID=1578 RepID=Q6JH00_LACFE
	twist_47860	6.32899e-06	0.322779	-0.491298	-1.46517	0.482571	9.82906	6.66667	0.678261		778	positive (from uniprot): Rhinovirus B Genome polyprotein
	twist_25498	6.32989e-06	0.322825	-0.428031	-1.27657	0.420508	13.6752	8.88889	0.65		779	allergen_name False allergome_name Bub b 12 (2/2), Bub b 8 (4/6) (1/1) allergenonline_name False SDAP_name False iedb_name False
	twist_21248	6.33728e-06	0.323201	-0.391291	-1.1676	0.385019	16.6667	11.1111	0.666667		780	allergen_name Que a 1 (3/3) (1/1) allergome_name Que a 1 (5/5) (1/1) allergenonline_name Que a 1.0301 (1/1) (1/1) SDAP_name Que a 1.0301 (1/1) (1/1) iedb_name False
	twist_37560	6.34896e-06	0.323797	-0.281991	-0.842142	0.27816	32.906	30	0.911688		781	positive (from uniprot): Rhinovirus B Genome polyprotein
	twist_2995	6.35155e-06	0.323929	-0.576622	-1.72234	0.5691	8.11966	4.44444	0.547368		782	allergen_name False allergome_name Sta a TSST (1/2) (1/1) allergenonline_name Unassigned (1/1) (1/1) SDAP_name False iedb_name False
	agilent_43205	6.36157e-06	0.32444	0.291723	-0.28853	0.871977	21.3675	27.7778	1.3	UniRef90_K0XR49	783	O2.UC48-0_GL0083881 MPA_PNP_EM_seqs_non_topgraph_seqs_final_210318.csv	Por secretion system C-terminal sorting domain-containing protein n=5 Tax=Bacteroidales TaxID=171549 RepID=K0XR49_9BACT
	agilent_142700	6.37475e-06	0.325112	-0.406506	-1.21619	0.403181	13.6752	10	0.73125	UniRef90_A0A166DEL7	784	WP_000728052.1 strains_non_MPA_non_topgraph_cdhit70_190118.csv	Exported protein n=20 Tax=Staphylococcus aureus TaxID=1280 RepID=A0A166DEL7_STAAU
	agilent_29665	6.3879e-06	0.325783	-0.575635	-1.72379	0.572517	7.69231	4.44444	0.577778	UniRef90_A0A0A1GM27	785	WP_022527392.1 strains_non_MPA_non_topgraph_cdhit70_190118.csv	Solute-binding protein of the ABC-type sugar transport system n=85 Tax=Bifidobacterium TaxID=1678 RepID=A0A0A1GM27_BIFLN
	twist_58055	6.39247e-06	0.326016	0.259451	-0.258295	0.777198	38.0342	44.4444	1.16854		786	positive (exact): Influenza A virus Hemagglutinin
	agilent_122417	6.39354e-06	0.32607	-0.649724	-1.94642	0.646975	6.41026	3.33333	0.52	UniRef90_A0A174F2X7	787	O2.UC19-0_GL0007242 MPA_PNP_EM_seqs_non_topgraph_seqs_final_210318.csv	Transposase domain (DUF772) n=16 Tax=Firmicutes TaxID=1239 RepID=A0A174F2X7_9FIRM
	agilent_229718	6.39415e-06	0.326102	0.307169	-0.305909	0.920247	20.0855	24.4444	1.21702	UniRef90_A7X6I5	788	VFG001283(gb|NP_647238) (fnbA) fibronectin-binding protein A [FnBPs (VF0010)] [Staphylococcus aureus subsp. aureus MW2]	Fibronectin-binding protein A n=697 Tax=Bacteria TaxID=2 RepID=FNBA_STAA1
	agilent_10626	6.40041e-06	0.326421	-0.457838	-1.37224	0.456563	10.2564	7.77778	0.758333	UniRef90_Q82081	789	positive (from uniprot): Rhinovirus B Genome polyprotein	Genome polyprotein n=46 Tax=Enterovirus TaxID=12059 RepID=POLG_HRV3
	agilent_77651	6.41106e-06	0.326964	0.414964	-0.414739	1.24467	7.69231	12.2222	1.58889	UniRef90_A0A367GBE2	790	763840445-stool2_revised_scaffold53879_2_gene110689 MPA_PNP_EM_seqs_non_topgraph_seqs_final_210318.csv	Peptidase_M23 domain-containing protein n=4 Tax=Ruminococcaceae TaxID=541000 RepID=A0A367GBE2_9FIRM
	twist_49675	6.41171e-06	0.326997	0.277851	-0.277739	0.83344	26.4957	32.2222	1.21613		791	positive (from uniprot): Human herpesvirus 3 Envelope glycoprotein C
	agilent_195778	6.42058e-06	0.32745	0.309621	-0.310075	0.929316	18.3761	23.3333	1.26977	UniRef90_E1W618	792	WP_014065439.1 strains_non_MPA_non_topgraph_cdhit70_190118.csv	Uncharacterized protein n=1 Tax=Haemophilus parainfluenzae (strain T3T1) TaxID=862965 RepID=E1W618_HAEP3
	twist_52554	6.4279e-06	0.327823	-0.314236	-0.943653	0.315182	23.5043	20	0.850909		793	45 kDa immediate-early protein 2
	agilent_229642	6.42901e-06	0.327879	0.283506	-0.284426	0.851438	25.2137	28.8889	1.14576	UniRef90_P15276	794	VFG000117(gb|NP_253940) (algP/algR3) alginate regulatory protein AlgP [Alginate (VF0091)] [Pseudomonas aeruginosa PAO1]	Transcriptional regulatory protein AlgP n=6 Tax=Pseudomonas aeruginosa TaxID=287 RepID=ALGP_PSEAE
	agilent_10341	6.43031e-06	0.327946	0.486174	-0.487886	1.46023	6.83761	7.77778	1.1375	UniRef90_R4LXM3	795	phiRv1 phage protein	Bacteriophage protein n=2 Tax=Mycobacterium tuberculosis TaxID=1773 RepID=R4LXM3_MYCTX
	agilent_819	6.43762e-06	0.328319	-0.299733	-0.900718	0.301252	29.4872	22.2222	0.753623	UniRef90_P81177	796	zinc metalloproteinase aureolysin	Zinc metalloproteinase aureolysin n=337 Tax=Bacilli TaxID=91061 RepID=AURE_STAAU
	agilent_78402	6.43786e-06	0.328331	-0.316021	-0.949679	0.317638	24.359	18.8889	0.775439	UniRef90_A0A381IPJ2	797	WP_011590251.1 strains_non_MPA_non_topgraph_cdhit70_190118.csv	Cell wall binding repeat-containing protein n=19 Tax=Clostridium perfringens TaxID=1502 RepID=A0A381IPJ2_CLOPF
	agilent_118201	6.45992e-06	0.329456	-0.357198	-1.07509	0.360694	17.9487	13.3333	0.742857	UniRef90_A0A0B8RBM1	798	WP_012952029.1 (1/1) non_MPA_topgraph_sampling_040218.csv	LysM peptidoglycan-binding domain-containing protein n=99 Tax=Bacteria TaxID=2 RepID=A0A0B8RBM1_LISMN
	agilent_20117	6.47087e-06	0.330014	-0.347317	-1.04615	0.351522	19.6581	14.4444	0.734783	UniRef90_Q6GE15	799	WP_000792567.1 strains_non_MPA_non_topgraph_cdhit70_190118.csv	Immunoglobulin-binding protein Sbi n=35 Tax=Staphylococcus aureus TaxID=1280 RepID=SBI_STAAR
	agilent_206719	6.47273e-06	0.330109	-0.44867	-1.35162	0.45428	11.9658	7.77778	0.65	UniRef90_A0A2V2E9Z5	800	MH0188_GL0033238 MPA_PNP_EM_seqs_non_topgraph_seqs_final_210318.csv	Molybdopterin molybdenumtransferase n=1 Tax=Coriobacteriia bacterium TaxID=2052159 RepID=A0A2V2E9Z5_9ACTN
	agilent_3614	6.47757e-06	0.330356	0.327142	-0.331569	0.985853	20.5128	20	0.975	UniRef90_Q69091	801	Glycoprotein D HHV-1	Envelope glycoprotein D n=279 Tax=root TaxID=1 RepID=GD_HHV11
	twist_32271	6.47799e-06	0.330378	-0.646736	-1.94902	0.655545	5.98291	3.33333	0.557143		802	HCMVUS22
	agilent_8622	6.48109e-06	0.330536	0.295752	-0.299975	0.89148	70.9402	77.7778	1.09639	UniRef90_Q9ANY1	803	pneumococcal histidine triad protein E & hydrolase & HIT family hydrolase	Bvh-3 n=444 Tax=Bacteria TaxID=2 RepID=Q9ANY1_STREE
	twist_10973	6.49815e-06	0.331406	-0.38415	-1.15933	0.391028	14.9573	11.1111	0.742857		804	allergen_name False allergome_name Bomb m 1 (1/4) (1/1) allergenonline_name False SDAP_name False iedb_name False
	twist_58797	6.50533e-06	0.331772	0.428409	-0.436735	1.29355	86.7521	91.1111	1.05025		805	positive (exact): Human herpesvirus 4 Epstein-Barr nuclear antigen 1
	twist_25254	6.51463e-06	0.332246	-0.482006	-1.45634	0.492328	8.97436	6.66667	0.742857		806	allergen_name False allergome_name Bub b 8 (5/6), Bub b 9 (1/2) (1/1) allergenonline_name False SDAP_name False iedb_name False
	agilent_226835	6.52909e-06	0.332983	0.328923	-0.336982	0.994829	13.6752	20	1.4625	UniRef90_A0A3U8EBS2	807	VFG000845(gb|YP_325655) (toxB) cytotoxin [ToxB (VF0203)] [Escherichia coli O157:H7 str. EDL933]	Toxin B n=50 Tax=Escherichia coli TaxID=562 RepID=A0A3U8EBS2_ECOLX
	agilent_225414	6.538e-06	0.333438	-0.577536	-1.74786	0.592786	6.41026	4.44444	0.693333	UniRef90_A0A0E8T3C9	808	VFG001354(gb|NP_345414) (pce) choline binding protein E [CBPs (VF0145)] [Streptococcus pneumoniae TIGR4]	Choline binding protein E CbpE n=250 Tax=Bacteria TaxID=2 RepID=A0A0E8T3C9_STREE
	agilent_24508	6.54243e-06	0.333664	-0.646095	-1.95596	0.663768	6.41026	3.33333	0.52	UniRef90_G1WTS1	809	WP_040015261.1 strains_non_MPA_non_topgraph_cdhit70_190118.csv	Peripla_BP_4 domain-containing protein n=15 Tax=Dorea TaxID=189330 RepID=G1WTS1_9FIRM
	agilent_241970	6.54461e-06	0.333775	-0.652504	-1.97566	0.670656	5.12821	3.33333	0.65	UniRef90_P55981	810	VFG000279(gb|NP_207680) (vacA) vacuolating cytotoxin [VacA (VF0058)] [Helicobacter pylori 26695]	Vacuolating cytotoxin autotransporter n=8 Tax=Helicobacter pylori TaxID=210 RepID=VACA_HELPY
	agilent_25775	6.54689e-06	0.333892	-0.521267	-1.57856	0.536023	7.69231	5.55556	0.722222	UniRef90_UPI000A3CE4AB	811	WP_000775561.1 (1/1) non_MPA_topgraph_sampling_040218.csv	succinate dehydrogenase flavoprotein subunit n=2 Tax=Enterobacteriaceae TaxID=543 RepID=UPI000A3CE4AB
	agilent_240518	6.55821e-06	0.334469	0.396773	-0.408967	1.20251	9.82906	12.2222	1.24348	UniRef90_A7X6I5	812	VFG001283(gb|NP_647238) (fnbA) fibronectin-binding protein A [FnBPs (VF0010)] [Staphylococcus aureus subsp. aureus MW2]	Fibronectin-binding protein A n=697 Tax=Bacteria TaxID=2 RepID=FNBA_STAA1
	twist_34982	6.55896e-06	0.334507	-0.647506	-1.96252	0.667508	5.55556	3.33333	0.6		813	pneumococcal histidine triad protein E & hydrolase & HIT family hydrolase
	twist_52590	6.56238e-06	0.334681	0.258557	-0.266734	0.783849	35.8974	42.2222	1.17619		814	phosphoprotein 150 & Large structural phosphoprotein
	agilent_224251	6.56807e-06	0.334972	-0.564269	-1.71134	0.582802	7.26496	4.44444	0.611765	UniRef90_A7X6I5	815	VFG001283(gb|NP_647238) (fnbA) fibronectin-binding protein A [FnBPs (VF0010)] [Staphylococcus aureus subsp. aureus MW2]	Fibronectin-binding protein A n=697 Tax=Bacteria TaxID=2 RepID=FNBA_STAA1
	agilent_236149	6.57503e-06	0.335326	0.578623	-0.598492	1.75574	2.99145	6.66667	2.22857	UniRef90_A7X6I5	816	VFG001283(gb|NP_647238) (fnbA) fibronectin-binding protein A [FnBPs (VF0010)] [Staphylococcus aureus subsp. aureus MW2]	Fibronectin-binding protein A n=697 Tax=Bacteria TaxID=2 RepID=FNBA_STAA1
	twist_38692	6.57652e-06	0.335402	-0.442656	-1.34331	0.457997	11.5385	7.77778	0.674074		817	positive (from uniprot): Enterovirus B Genome polyprotein
	agilent_147742	6.57923e-06	0.335541	-0.560228	-1.70043	0.57997	8.11966	4.44444	0.547368	UniRef90_A0A0E1XBT2	818	WP_001208900.1 strains_non_MPA_non_topgraph_cdhit70_190118.csv	Gram-positive signal peptide protein, YSIRK family n=24 Tax=Staphylococcaceae TaxID=90964 RepID=A0A0E1XBT2_STAAU
	twist_42208	6.58583e-06	0.335877	-0.472007	-1.43332	0.48931	10.2564	6.66667	0.65		819	Glycoprotein B precursor & glycoprotein B (1/2)
	twist_73232	6.60117e-06	0.33666	0.289029	-0.300578	0.878636	21.3675	26.6667	1.248		820	YP_003934626.1 rIIA protector from prophage-induced early lysis [Shigella phage SP18]
	agilent_184666	6.61615e-06	0.337424	-0.566147	-1.72289	0.590597	6.83761	4.44444	0.65	UniRef90_A0A385XPB5	821	YP_536157.1 (1/1) non_MPA_topgraph_sampling_040218.csv	N-acetylmuramoyl-L-alanine amidase sle1 n=34 Tax=Lactobacillus TaxID=1578 RepID=A0A385XPB5_9LACO
	agilent_1320	6.63514e-06	0.338392	0.367773	-0.385163	1.12071	11.5385	14.4444	1.25185	UniRef90_A0A2U3RZL8	822	pneumococcal histidine triad protein D (1/2) & histidine motif-containing protein, partial	Pneumococcal histidine triad protein D n=4 Tax=Streptococcus pneumoniae TaxID=1313 RepID=A0A2U3RZL8_STREE
	agilent_11123	6.64083e-06	0.338683	-0.57304	-1.74692	0.600843	6.41026	4.44444	0.693333	UniRef90_P07210	823	polyprotein (9/9) & VP1 capsid protein (1/3) & Chain 2, Human Rhinovirus Serotype 2 (Hrv2)	Genome polyprotein n=273 Tax=Enterovirus TaxID=12059 RepID=POLG_HRV8A
	agilent_1167	6.6472e-06	0.339007	0.255342	-0.268083	0.778768	54.2735	58.8889	1.08504	UniRef90_P06484	824	envelope glycoprotein G (2/2) & glycoprotein G (2/2)	Envelope glycoprotein G n=376 Tax=Human herpesvirus 1 TaxID=10298 RepID=GG_HHV11
	agilent_223844	6.64893e-06	0.339096	-0.559588	-1.70689	0.587719	7.69231	4.44444	0.577778	UniRef90_Q5WVE4	825	VFG045548(gb|YP_095924) (lpg1907) Dot/Icm type IV secretion system effector [Dot/Icm (VF0156)] [Legionella pneumophila subsp. pneumophila str. Philadelphia 1]	Uncharacterized protein n=32 Tax=Legionella pneumophila TaxID=446 RepID=Q5WVE4_LEGPL
	agilent_198671	6.65176e-06	0.33924	-0.442855	-1.3511	0.465389	10.6838	7.77778	0.728	UniRef90_Q9ZFS5	826	WP_000769829.1 strains_non_MPA_non_topgraph_cdhit70_190118.csv	Exotoxin 1 n=31 Tax=Staphylococcus aureus TaxID=1280 RepID=Q9ZFS5_STAAU
	agilent_1258	6.65489e-06	0.339399	-0.253867	-0.774691	0.266957	42.735	40	0.936	UniRef90_P03204	827	EBNA-3C HHV 4 latent protein	Epstein-Barr nuclear antigen 6 n=14 Tax=Epstein-Barr virus (strain GD1) TaxID=10376 RepID=EBNA6_EBVB9
	agilent_76826	6.66726e-06	0.34003	-0.249708	-0.762668	0.263253	49.1453	46.6667	0.949565	UniRef90_A0A4P6LV93	828	WP_018594597.1 strains_non_MPA_non_topgraph_cdhit70_190118.csv	Autolysin n=3 Tax=Blautia TaxID=572511 RepID=A0A4P6LV93_9FIRM
	agilent_83922	6.67237e-06	0.340291	-0.420173	-1.28377	0.44343	13.2479	8.88889	0.670968	UniRef90_C4ZGU4	829	WP_012743452.1 MPA_PNP_EM_seqs_non_topgraph_seqs_final_210318.csv	N-acetylmuramoyl-L-alanine amidase n=2 Tax=[Eubacterium] rectale TaxID=39491 RepID=C4ZGU4_AGARV
	agilent_187024	6.67284e-06	0.340315	-0.36976	-1.12979	0.390265	15.3846	12.2222	0.794444	UniRef90_A0A0G9GVP9	830	YP_004888341.1 strains_non_MPA_non_topgraph_cdhit70_190118.csv	Aggregation promoting factor n=38 Tax=Lactobacillus plantarum TaxID=1590 RepID=A0A0G9GVP9_LACPN
	twist_21096	6.68113e-06	0.340738	-0.415443	-1.27011	0.439229	11.9658	8.88889	0.742857		831	allergen_name False allergome_name Por tr 2 (14/17) (1/1) allergenonline_name False SDAP_name False iedb_name False
	agilent_160727	6.69192e-06	0.341288	-0.505597	-1.54692	0.53573	8.54701	5.55556	0.65	UniRef90_B0G4V9	832	WP_005332275.1 (1/1) non_MPA_topgraph_sampling_040218.csv	Uncharacterized protein n=11 Tax=Dorea TaxID=189330 RepID=B0G4V9_9FIRM
	agilent_240651	6.69871e-06	0.341634	-0.435206	-1.3322	0.461788	12.3932	7.77778	0.627586	UniRef90_A7X6I5	833	VFG001283(gb|NP_647238) (fnbA) fibronectin-binding protein A [FnBPs (VF0010)] [Staphylococcus aureus subsp. aureus MW2]	Fibronectin-binding protein A n=697 Tax=Bacteria TaxID=2 RepID=FNBA_STAA1
	agilent_96760	6.70041e-06	0.341721	0.498481	-0.529111	1.52607	4.70085	7.77778	1.65455	UniRef90_A0A1G5HI57	834	WP_092978492.1 strains_non_MPA_non_topgraph_cdhit70_190118.csv	Uncharacterized protein n=1 Tax=Ruminococcus bromii TaxID=40518 RepID=A0A1G5HI57_9FIRM
	agilent_60256	6.70862e-06	0.342139	-0.387421	-1.18676	0.41192	13.6752	11.1111	0.8125	UniRef90_R6CE75	835	MH0191_GL0003028 MPA_PNP_EM_seqs_non_topgraph_seqs_final_210318.csv	SBP_bac_5 domain-containing protein n=6 Tax=Firmicutes TaxID=1239 RepID=R6CE75_9FIRM
	twist_59703	6.7089e-06	0.342154	0.496672	-0.52811	1.52145	4.70085	7.77778	1.65455		836	B B/Hong Kong/05/1972 HA
	twist_39681	6.70914e-06	0.342166	0.415464	-0.441783	1.27271	7.26496	11.1111	1.52941		837	antigen CARP
	agilent_223802	6.72112e-06	0.342777	0.493579	-0.526137	1.51329	4.70085	7.77778	1.65455	UniRef90_Q5WVT8	838	VFG002005(gb|YP_095785) (fliG) flagellar motor switch protein G [Flagella (VF0157)] [Legionella pneumophila subsp. pneumophila str. Philadelphia 1]	Flagellar motor switch protein FliG n=11 Tax=Legionella TaxID=445 RepID=Q5WVT8_LEGPL
	twist_35332	6.73801e-06	0.343638	0.363052	-0.38834	1.11444	82.4786	87.7778	1.06425		839	EBV-NA-1
	twist_59530	6.74129e-06	0.343806	-0.4932	-1.51431	0.527907	11.1111	5.55556	0.5		840	H3N2 B/PHUKET/3073/2013 NP
	agilent_37652	6.74458e-06	0.343973	-0.362723	-1.11396	0.38851	15.3846	12.2222	0.794444	UniRef90_A0A4P6LV93	841	WP_018594597.1 strains_non_MPA_non_topgraph_cdhit70_190118.csv	Autolysin n=3 Tax=Blautia TaxID=572511 RepID=A0A4P6LV93_9FIRM
	agilent_8172	6.76204e-06	0.344864	-0.558129	-1.7162	0.599944	6.83761	4.44444	0.65	UniRef90_P17275	842	Transcription factor jun-B	Transcription factor jun-B n=52 Tax=Eutheria TaxID=9347 RepID=JUNB_HUMAN
	agilent_77839	6.76355e-06	0.344941	-0.574632	-1.76714	0.617873	5.98291	4.44444	0.742857	UniRef90_F9XZT3	843	WP_015439328.1 (2/6) non_MPA_topgraph_sampling_040218.csv	Phage infection protein n=49 Tax=Bacteria TaxID=2 RepID=F9XZT3_BIFBU
	twist_59494	6.7806e-06	0.345811	0.492116	-0.53099	1.51522	4.70085	7.77778	1.65455		844	H3N2 B/Brisbane/60/2008 M1
	twist_46742	6.78763e-06	0.346169	0.306028	-0.330676	0.942733	18.3761	21.1111	1.14884		845	glycoprotein B (2/2)
	agilent_240856	6.78806e-06	0.346191	0.307469	-0.332261	0.947198	17.9487	21.1111	1.17619	UniRef90_O86489	846	VFG001281(gb|NP_645335) (sdrE) Ser-Asp rich fibrinogen-binding bone sialoprotein-binding protein [SDr (VF0019)] [Staphylococcus aureus subsp. aureus MW2]	Serine-aspartate repeat-containing protein E n=489 Tax=Bacteria TaxID=2 RepID=SDRE_STAAE
	agilent_64948	6.80472e-06	0.347041	0.427657	-0.46371	1.31902	5.98291	11.1111	1.85714	UniRef90_B7C9D6	847	MH0204_GL0135594 (1/10) MPA_and_EM_topgraph_220218_subsample.csv	Na/Pi-cotransporter II-like protein n=15 Tax=Firmicutes TaxID=1239 RepID=B7C9D6_9FIRM
	twist_48823	6.82167e-06	0.347905	-0.248652	-0.76785	0.270545	59.4017	56.6667	0.953957		848	polyprotein (9/9) & VP1 capsid protein (1/3) & Chain 2, Human Rhinovirus Serotype 2 (Hrv2)
	twist_843	6.82632e-06	0.348142	-0.346884	-1.07155	0.377781	17.9487	13.3333	0.742857		849	allergen_name False allergome_name Ovi a 12 (1/2), Ovi a 8 (2/5) (1/1) allergenonline_name False SDAP_name False iedb_name False
	agilent_11511	6.82779e-06	0.348217	0.456609	-0.497428	1.41065	5.12821	10	1.95	UniRef90_P03300	850	Genome polyprotein (6/6) & polyprotein (7/9) & VP1 (1/4) & coat protein VP1 & VP4	Genome polyprotein n=1168 Tax=Enterovirus TaxID=12059 RepID=POLG_POL1M
	agilent_4121	6.82908e-06	0.348283	-0.474268	-1.46534	0.516801	8.11966	6.66667	0.821053	UniRef90_Q59947	851	immunoglobulin A1 protease	Immunoglobulin A1 protease n=446 Tax=Streptococcus pneumoniae TaxID=1313 RepID=IGA1_STRR6
	twist_27120	6.83256e-06	0.34846	-0.281952	-0.871358	0.307455	28.6325	23.3333	0.814925		852	Glycoprotein B precursor & glycoprotein B (1/2)
	agilent_139935	6.83552e-06	0.348611	-0.494253	-1.52779	0.539282	9.40171	5.55556	0.590909	UniRef90_A0A171J956	853	WP_014569630.1 (1/1) non_MPA_topgraph_sampling_040218.csv	LysM domain protein n=19 Tax=Lactobacillaceae TaxID=33958 RepID=A0A171J956_LACRH
	agilent_61837	6.84014e-06	0.348847	-0.269136	-0.832204	0.293931	32.4786	26.6667	0.821053	UniRef90_A0A4U9NYM5	854	WP_011590223.1 strains_non_MPA_non_topgraph_cdhit70_190118.csv	Cell wall binding repeat-containing protein n=9 Tax=Clostridium perfringens TaxID=1502 RepID=A0A4U9NYM5_CLOPF
	twist_39758	6.85866e-06	0.349792	-0.415914	-1.28777	0.455939	10.6838	8.88889	0.832		855	Lipase 2 precursor (Glycerol ester hydrolase 2)
	agilent_182986	6.86114e-06	0.349918	-0.564174	-1.74713	0.618777	5.98291	4.44444	0.742857	UniRef90_G1WRY6	856	WP_040015269.1 (2/2) non_MPA_topgraph_sampling_040218.csv	Uncharacterized protein n=18 Tax=Dorea TaxID=189330 RepID=G1WRY6_9FIRM
	agilent_223692	6.87565e-06	0.350658	-0.493757	-1.53065	0.543135	8.97436	5.55556	0.619048	UniRef90_Q54835	857	VFG000950(gb|NP_665531) (emm) M protein type 3 [M protein (VF0242)] [Streptococcus pyogenes MGAS315]	M3 protein n=36 Tax=Streptococcus pyogenes TaxID=1314 RepID=Q54835_STRPY
	agilent_141373	6.87615e-06	0.350683	-0.359318	-1.11393	0.395292	14.9573	12.2222	0.817143	UniRef90_A0A174HLQ5	858	MH0092_GL0002834 MPA_PNP_EM_seqs_non_topgraph_seqs_final_210318.csv	Autolysin n=21 Tax=Lachnospiraceae TaxID=186803 RepID=A0A174HLQ5_9FIRM
	agilent_141966	6.88377e-06	0.351072	-0.55107	-1.70932	0.607176	6.83761	4.44444	0.65	UniRef90_K0WUB3	859	MH0128_GL0035420 MPA_PNP_EM_seqs_non_topgraph_seqs_final_210318.csv	Por secretion system C-terminal sorting domain-containing protein n=3 Tax=Bacteroidales TaxID=171549 RepID=K0WUB3_9BACT
	twist_14051	6.88387e-06	0.351077	-0.455784	-1.41377	0.502198	10.2564	6.66667	0.65		860	allergen_name False allergome_name Sec c GBSS_I (1/2) (1/1) allergenonline_name False SDAP_name False iedb_name False
	agilent_91518	6.93908e-06	0.353893	-0.345015	-1.07443	0.384402	16.6667	13.3333	0.8	UniRef90_F7M4F9	861	457387.HMPREF0127_02356 (2/2) MPA_and_EM_topgraph_220218_subsample.csv	Uncharacterized protein n=55 Tax=Bacteroidales TaxID=171549 RepID=F7M4F9_9BACE
	twist_42437	6.94e-06	0.35394	0.252056	-0.280883	0.784996	33.3333	38.8889	1.16667		862	HCMVUS27
	agilent_232048	6.94092e-06	0.353987	-0.314205	-0.978615	0.350205	20.9402	17.7778	0.84898	UniRef90_Q48824	863	VFG001854(gb|YP_095369) (fliC) flagellin [Flagella (VF0157)] [Legionella pneumophila subsp. pneumophila str. Philadelphia 1]	Flagellin n=45 Tax=Legionellaceae TaxID=444 RepID=Q48824_LEGPN
	agilent_125546	6.9553e-06	0.35472	-0.430672	-1.34275	0.481405	9.82906	7.77778	0.791304	UniRef90_A0A0J9FCU0	864	WP_004319541.1 MPA_PNP_EM_seqs_non_topgraph_seqs_final_210318.csv	GP-PDE domain-containing protein n=37 Tax=Bacteroidaceae TaxID=815 RepID=A0A0J9FCU0_9BACE
	agilent_148625	6.95685e-06	0.354799	-0.348809	-1.08764	0.390019	17.9487	12.2222	0.680952	UniRef90_S5N0F3	865	WP_045160255.1 (5/5) non_MPA_topgraph_sampling_040218.csv	Phage-related tail protein n=334 Tax=Salmonella TaxID=590 RepID=S5N0F3_SALBN
	twist_5606	6.96731e-06	0.355333	-0.42254	-1.31853	0.473454	12.3932	7.77778	0.627586		866	allergen_name False allergome_name Nas vi 12 (2/2) (1/1) allergenonline_name False SDAP_name False iedb_name False
	agilent_221282	6.97077e-06	0.355509	-0.507431	-1.58383	0.568969	6.83761	5.55556	0.8125	UniRef90_Q48028	867	VFG001154(gb|AAA20524) (hmw2A) adhesin HMW2A, two-partner secretion (TPS) pathway TpsA exoprotein [HMW1/HMW2 (VF0038)] [Haemophilus influenzae str. 12]	Adhesin n=8 Tax=Haemophilus influenzae TaxID=727 RepID=Q48028_HAEIF
	agilent_8301	6.97732e-06	0.355843	-0.274398	-0.856875	0.308079	28.6325	24.4444	0.853731	UniRef90_P68950	868	positive (from uniprot): Human adenovirus C Pre-histone-like nucleoprotein	Pre-histone-like nucleoprotein n=24 Tax=root TaxID=1 RepID=NP_ADE02
	agilent_220823	6.98889e-06	0.356433	-0.419858	-1.3122	0.472488	12.3932	7.77778	0.627586	UniRef90_Q8P2T7	869	VFG000976(gb|NP_268546) (slo) streptolysin O precursor [SLO (VF0250)] [Streptococcus pyogenes M1 GAS]	Streptolysin O n=132 Tax=Streptococcus TaxID=1301 RepID=TACY_STRP8
	twist_30937	6.99968e-06	0.356984	-0.351666	-1.09994	0.396605	16.2393	12.2222	0.752632		870	Glycoprotein B precursor (Glycoprotein II)
	agilent_294	7.01512e-06	0.357771	-0.33298	-1.04265	0.376692	16.6667	14.4444	0.866667	UniRef90_Q99WQ6	871	Lipase 2 precursor (Glycerol ester hydrolase 2)	Lipase 2 n=451 Tax=Bacteria TaxID=2 RepID=LIP2_STAAM
	twist_9883	7.0219e-06	0.358117	-0.550612	-1.72496	0.623739	6.41026	4.44444	0.693333		872	allergen_name False allergome_name Tet ni 2 (4/7) (1/1) allergenonline_name False SDAP_name False iedb_name False
	agilent_12001	7.0346e-06	0.358764	0.310132	-0.352212	0.972477	79.4872	83.3333	1.04839		873	positive (exact): Human respiratory syncytial virus Attachment glycoprotein
	agilent_103212	7.05197e-06	0.35965	-0.447605	-1.40531	0.510102	10.2564	6.66667	0.65	UniRef90_A0A3E4P9Y0	874	MH0364_GL0033618 (1/1) MPA_and_EM_topgraph_220218_subsample.csv	TPR_REGION domain-containing protein n=25 Tax=Bacteroidales TaxID=171549 RepID=A0A3E4P9Y0_9BACT
	twist_31133	7.05609e-06	0.35986	-0.402605	-1.26441	0.459196	11.9658	8.88889	0.742857		875	positive (from uniprot): Enterovirus B Genome polyprotein
	agilent_3552	7.06662e-06	0.360397	0.303987	-0.347444	0.955419	16.2393	20	1.23158	UniRef90_A0A2U3RZL8	876	pneumococcal histidine triad protein D (1/2) & histidine motif-containing protein, partial	Pneumococcal histidine triad protein D n=4 Tax=Streptococcus pneumoniae TaxID=1313 RepID=A0A2U3RZL8_STREE
	twist_42886	7.06928e-06	0.360534	0.328879	-0.376094	1.03385	16.6667	16.6667	1		877	glycoprotein D (2/2)
	agilent_116147	7.07391e-06	0.360769	0.46936	-0.537236	1.47596	5.12821	7.77778	1.51667	UniRef90_C3QHL4	878	MH0087_GL0046292 MPA_PNP_EM_seqs_non_topgraph_seqs_final_210318.csv	Conjugative transposon TraN protein n=51 Tax=Bacteria TaxID=2 RepID=C3QHL4_9BACE
	twist_59399	7.07614e-06	0.360883	-0.425423	-1.33801	0.487162	11.1111	7.77778	0.7		879	H3N2 A/Michigan/45/2015 M1
	twist_17100	7.07733e-06	0.360944	0.242345	-0.277581	0.762271	40.5983	51.1111	1.25895		880	allergen_name False allergome_name Str pn PspC (2/2) (1/1) allergenonline_name False SDAP_name False iedb_name False
	twist_35333	7.08079e-06	0.36112	0.400223	-0.458728	1.25917	85.8974	91.1111	1.0607		881	EBV-NA-1
	twist_54045	7.08458e-06	0.361313	-0.259121	-0.815467	0.297224	32.906	27.7778	0.844156		882	Hemagglutinin (2/2)
	agilent_26641	7.08676e-06	0.361425	-0.351625	-1.10676	0.403505	15.812	12.2222	0.772973	UniRef90_A0A1X3AI86	883	NP_816693.1 strains_non_MPA_non_topgraph_cdhit70_190118.csv	ABC-type enterochelin transport system, periplasmic component n=115 Tax=Bacilli TaxID=91061 RepID=A0A1X3AI86_ENTFL
	twist_94732	7.10344e-06	0.362275	-0.425212	-1.33999	0.489569	9.82906	7.77778	0.791304		884	YP_006908363.1 hypothetical protein BCB4_0134 [Bacillus phage B4]
	agilent_206025	7.10429e-06	0.362319	-0.237231	-0.747644	0.273183	59.8291	54.4444	0.91	UniRef90_A7AIR2	885	MH0108_GL0011167 MPA_PNP_EM_seqs_non_topgraph_seqs_final_210318.csv	Uncharacterized protein n=14 Tax=Bacteria TaxID=2 RepID=A7AIR2_9BACT
	agilent_224490	7.10787e-06	0.362501	0.284525	-0.327877	0.896927	19.2308	23.3333	1.21333	UniRef90_Q99WQ6	886	VFG001316(gb|NP_645114) (geh) glycerol ester hydrolase [Lipase (VF0012)] [Staphylococcus aureus subsp. aureus MW2]	Lipase 2 n=451 Tax=Bacteria TaxID=2 RepID=LIP2_STAAM
	agilent_196719	7.12007e-06	0.363124	-0.623678	-1.9678	0.720447	5.12821	3.33333	0.65	UniRef90_D4IJ36	887	MH0238_GL0000483 (1/1) MPA_and_EM_topgraph_220218_subsample.csv	Capsular exopolysaccharide family n=7 Tax=Rikenellaceae TaxID=171550 RepID=D4IJ36_9BACT
	twist_59627	7.12679e-06	0.363466	0.380091	-0.43965	1.19983	8.11966	12.2222	1.50526		888	H3N2 B/Brisbane/60/2008 NP
	agilent_83883	7.13239e-06	0.363752	-0.481353	-1.5201	0.557398	8.97436	5.55556	0.619048	UniRef90_A7LVX4	889	MH0020_GL0063163 (1/1) MPA_and_EM_topgraph_220218_subsample.csv	TonB-linked outer membrane protein, SusC/RagA family n=54 Tax=Bacteroidales TaxID=171549 RepID=A7LVX4_BACO1
	agilent_8131	7.14609e-06	0.36445	0.315534	-0.366376	0.997444	13.6752	18.8889	1.38125	UniRef90_P09256	890	positive (from uniprot): Human herpesvirus 3 Envelope glycoprotein C	Envelope glycoprotein C n=119 Tax=Human herpesvirus 3 TaxID=10335 RepID=GC_VZVD
	agilent_179435	7.1566e-06	0.364987	-0.256595	-0.81175	0.29856	37.6068	31.1111	0.827273	UniRef90_A0A166EPD7	891	WP_000669541.1 strains_non_MPA_non_topgraph_cdhit70_190118.csv	Exported protein n=21 Tax=Staphylococcaceae TaxID=90964 RepID=A0A166EPD7_STAAU
	agilent_12000	7.15905e-06	0.365112	-0.242178	-0.766279	0.281922	66.6667	61.1111	0.916667		892	positive (exact): Human respiratory syncytial virus Attachment glycoprotein
	twist_34930	7.15954e-06	0.365136	-0.380035	-1.20252	0.442445	12.8205	10	0.78		893	HCMVUL80
	twist_15595	7.16706e-06	0.36552	-0.355413	-1.12522	0.414394	16.2393	11.1111	0.684211		894	allergen_name False allergome_name Tri a GBSS_I (7/14) (1/1) allergenonline_name False SDAP_name False iedb_name False
	agilent_230820	7.17119e-06	0.365731	-0.248979	-0.788493	0.290535	41.8803	33.3333	0.795918	UniRef90_Q2FWV6	895	VFG002423(gb|YP_001332910) (scn) complement inhibitor SCIN [SCIN (VF0425)] [Staphylococcus aureus subsp. aureus str. Newman]	Staphylococcal complement inhibitor n=109 Tax=root TaxID=1 RepID=SCIN_STAA8
	agilent_145084	7.18179e-06	0.366271	-0.61888	-1.96145	0.723687	5.55556	3.33333	0.6	UniRef90_K0X0W4	896	MH0006_GL0083746 MPA_PNP_EM_seqs_non_topgraph_seqs_final_210318.csv	PKD domain-containing protein n=3 Tax=Bacteroidales TaxID=171549 RepID=K0X0W4_9BACT
	agilent_1140	7.18933e-06	0.366656	-0.261377	-0.828851	0.306097	31.6239	28.8889	0.913514	UniRef90_P07210	897	polyprotein (9/9) & VP1 capsid protein (1/3) & Chain 2, Human Rhinovirus Serotype 2 (Hrv2)	Genome polyprotein n=273 Tax=Enterovirus TaxID=12059 RepID=POLG_HRV8A
	agilent_237188	7.19122e-06	0.366752	-0.544298	-1.72625	0.63766	6.41026	4.44444	0.693333	UniRef90_Q5QT02	898	VFG002245(gb|YP_034066) (bepD) Bartonella effector protein BepD [VirB/VirD4 type IV secretion system (VF0369)] [Bartonella henselae str. Houston-1]	BepD protein n=3 Tax=Bartonella henselae TaxID=38323 RepID=Q5QT02_BARHN
	agilent_129842	7.1953e-06	0.366961	-0.423152	-1.34244	0.496134	10.2564	7.77778	0.758333	UniRef90_R5NUV8	899	MH0002_GL0061182 MPA_PNP_EM_seqs_non_topgraph_seqs_final_210318.csv	Flagellin n=7 Tax=Clostridiales TaxID=186802 RepID=R5NUV8_9CLOT
	twist_36700	7.21473e-06	0.367951	-0.443714	-1.40966	0.522237	10.2564	6.66667	0.65		900	fibronectin-binding protein A
	agilent_224850	7.24922e-06	0.36971	-0.543362	-1.7306	0.643874	6.41026	4.44444	0.693333	UniRef90_P55980	901	VFG000306(gb|NP_207343) (cagA) cag T4SS translocated effector CagA [CagA (VF0059)] [Helicobacter pylori 26695]	Cytotoxicity-associated immunodominant antigen n=265 Tax=Helicobacter pylori TaxID=210 RepID=CAGA_HELPY
	twist_28810	7.25069e-06	0.369785	0.233317	-0.276556	0.74319	43.5897	51.1111	1.17255		902	polyprotein (9/9) & VP1 capsid protein (1/3) & Chain 2, Human Rhinovirus Serotype 2 (Hrv2)
	agilent_9318	7.25484e-06	0.369997	-0.440966	-1.40504	0.523113	10.6838	6.66667	0.624	UniRef90_Q9J3M8	903	ORF68	Envelope glycoprotein E n=30 Tax=Human herpesvirus 3 TaxID=10335 RepID=GE_VZVO
	agilent_4080	7.25745e-06	0.37013	-0.263323	-0.839184	0.312538	28.2051	26.6667	0.945455	UniRef90_P07210	904	polyprotein (9/9) & VP1 capsid protein (1/3) & Chain 2, Human Rhinovirus Serotype 2 (Hrv2)	Genome polyprotein n=273 Tax=Enterovirus TaxID=12059 RepID=POLG_HRV8A
	twist_54532	7.25839e-06	0.370178	-0.335551	-1.06944	0.398338	16.6667	13.3333	0.8		905	Kappa-casein precursor
	twist_38302	7.26476e-06	0.370503	-0.492207	-1.56945	0.585038	6.83761	5.55556	0.8125		906	positive (from uniprot): Norwalk virus Non-structural polyprotein
	twist_25199	7.26927e-06	0.370733	-0.414745	-1.32289	0.493403	10.2564	7.77778	0.758333		907	allergen_name False allergome_name Oct f 2 (2/2) (1/1) allergenonline_name Unassigned (1/1) (1/1) SDAP_name False iedb_name False
	agilent_242591	7.27715e-06	0.371135	0.267055	-0.318195	0.852304	70.0855	75.5556	1.07805	UniRef90_P44602	908	VFG000340(gb|NP_438433) (hxuA) heme-hemopexin utilization protein A, two-partner secretion (TPS) pathway TpsA protein, haem-haemopexin binding protein [HxuABC (VF0269)] [Haemophilus influenzae Rd KW20]	Heme/hemopexin-binding protein n=4 Tax=Haemophilus influenzae TaxID=727 RepID=HXUA1_HAEIN
	agilent_205432	7.29071e-06	0.371826	0.317729	-0.37958	1.01504	14.9573	16.6667	1.11429	UniRef90_U6RBT0	909	MH0028_GL0082397 MPA_PNP_EM_seqs_non_topgraph_seqs_final_210318.csv	Cell division protein FtsZ n=28 Tax=root TaxID=1 RepID=U6RBT0_9BACE
	twist_78072	7.29082e-06	0.371832	-0.307593	-0.982664	0.367479	18.3761	16.6667	0.906977		910	YP_007003214.1 phage tail tape measure protein [Lactobacillus phage LF1]
	twist_34803	7.30832e-06	0.372724	-0.387639	-1.23998	0.464699	13.2479	8.88889	0.670968		911	DNA polymerase processivity factor
	twist_46739	7.34526e-06	0.374608	0.409532	-0.494501	1.31357	7.26496	10	1.37647		912	GRB2-associated-binding protein 1
	agilent_53519	7.34743e-06	0.374719	-0.384564	-1.23368	0.46455	14.1026	8.88889	0.630303	UniRef90_A0A4U5DTR8	913	NP_816482.1 strains_non_MPA_non_topgraph_cdhit70_190118.csv	Uncharacterized protein n=132 Tax=Bacilli TaxID=91061 RepID=A0A4U5DTR8_ENTFL
	agilent_705	7.34841e-06	0.374769	0.489	-0.59082	1.56882	4.70085	6.66667	1.41818	UniRef90_P03120	914	E2 protein (1/4) & Regulatory protein E2	Regulatory protein E2 n=788 Tax=Papillomaviridae TaxID=151340 RepID=VE2_HPV16
	agilent_167634	7.36296e-06	0.375511	-0.319092	-1.02481	0.386629	17.9487	14.4444	0.804762	UniRef90_A0A0G9GVP9	915	YP_004888341.1 strains_non_MPA_non_topgraph_cdhit70_190118.csv	Aggregation promoting factor n=38 Tax=Lactobacillus plantarum TaxID=1590 RepID=A0A0G9GVP9_LACPN
	agilent_240059	7.36682e-06	0.375708	0.330779	-0.401091	1.06265	11.5385	15.5556	1.34815	UniRef90_A0A380Q2U5	916	VFG042312(gb|YP_002348854) (yapE) autotransporter protein YapE [YapE (VF0505)] [Yersinia pestis CO92]	Autotransporter protein n=84 Tax=Yersinia TaxID=444888 RepID=A0A380Q2U5_YERPU
	agilent_230196	7.37593e-06	0.376172	0.234608	-0.284984	0.7542	37.6068	41.1111	1.09318	UniRef90_Q54835	917	VFG000950(gb|NP_665531) (emm) M protein type 3 [M protein (VF0242)] [Streptococcus pyogenes MGAS315]	M3 protein n=36 Tax=Streptococcus pyogenes TaxID=1314 RepID=Q54835_STRPY
	agilent_19374	7.39562e-06	0.377176	0.458899	-0.559575	1.47737	4.70085	7.77778	1.65455	UniRef90_A0A0I9TM41	918	YP_098907.1 strains_non_MPA_non_topgraph_cdhit70_190118.csv	Uncharacterized protein n=24 Tax=Bacteroides TaxID=816 RepID=A0A0I9TM41_BACFG
	agilent_225880	7.40107e-06	0.377455	0.249999	-0.305169	0.805167	25.641	32.2222	1.25667	UniRef90_P62575	919	VFG001378(gb|NP_359129) (nanA) neuraminidase A [Neuraminidase (VF0148)] [Streptococcus pneumoniae R6]	Sialidase A n=43 Tax=Bacteria TaxID=2 RepID=NANA_STREE
	agilent_236983	7.4134e-06	0.378084	-0.525281	-1.6933	0.64274	7.69231	4.44444	0.577778	UniRef90_P43840	920	VFG000335(gb|NP_439322) (ompP5) outer membrane protein P5 (ompA), human factor H binding protein [P5 protein (VF0041)] [Haemophilus influenzae Rd KW20]	Outer membrane protein P5 n=60 Tax=Pasteurellaceae TaxID=712 RepID=OMP5_HAEIN
	agilent_3872	7.4432e-06	0.379603	0.338274	-0.416318	1.09287	10.2564	14.4444	1.40833	UniRef90_P07210	921	polyprotein (9/9) & VP1 capsid protein (1/3) & Chain 2, Human Rhinovirus Serotype 2 (Hrv2)	Genome polyprotein n=273 Tax=Enterovirus TaxID=12059 RepID=POLG_HRV8A
	twist_81063	7.45795e-06	0.380355	-0.464496	-1.50229	0.573297	8.97436	5.55556	0.619048		922	YP_009037492.1 modifier of transcription [Escherichia phage vB_EcoM_JS09]
	agilent_73214	7.46902e-06	0.38092	-0.254366	-0.823354	0.314621	29.4872	27.7778	0.942029	UniRef90_C4ZDZ6	923	WP_012744138.1 MPA_PNP_EM_seqs_non_topgraph_seqs_final_210318.csv	Flagellin n=1 Tax=Agathobacter rectalis (strain ATCC 33656 / DSM 3377 / JCM 17463 / KCTC 5835 / VPI 0990) TaxID=515619 RepID=C4ZDZ6_AGARV
	agilent_202092	7.46922e-06	0.38093	0.402024	-0.497277	1.30132	6.41026	10	1.56	UniRef90_A0A174ZFZ7	924	V1.CD38-0_GL0060643 MPA_PNP_EM_seqs_non_topgraph_seqs_final_210318.csv	Pectinesterase A n=15 Tax=Eubacterium TaxID=1730 RepID=A0A174ZFZ7_9FIRM
	twist_47779	7.47304e-06	0.381125	-0.330376	-1.06971	0.408955	17.094	13.3333	0.78		925	Mediator of RNA polymerase II transcription subunit 13-like
	twist_26523	7.47448e-06	0.381198	-0.242845	-0.786379	0.300689	34.6154	32.2222	0.930864		926	EBNA-3C HHV 4 latent protein
	twist_51298	7.47459e-06	0.381204	0.241754	-0.299344	0.782851	64.1026	68.8889	1.07467		927	EBNA-3C HHV 4 latent protein
	agilent_1149	7.47999e-06	0.38148	0.306656	-0.380104	0.993416	14.1026	17.7778	1.26061	UniRef90_Q66575	928	positive (from uniprot): Enterovirus B Genome polyprotein	Genome polyprotein n=20 Tax=Enterovirus B TaxID=138949 RepID=POLG_EC12T
	agilent_241725	7.48015e-06	0.381488	0.251747	-0.312054	0.815549	28.6325	32.2222	1.12537	UniRef90_A2T8Z5	929	VFG000948(gb|NP_663908) (fbaB) fibronectin-bing protein SfbII [FBPs (VF0243)] [Streptococcus pyogenes MGAS315]	PrtF2 n=111 Tax=Streptococcus pyogenes TaxID=1314 RepID=A2T8Z5_STRPY
	twist_85580	7.48875e-06	0.381926	0.45241	-0.56172	1.46654	5.55556	7.77778	1.4		930	AGI10763.1 hypothetical protein 936_0022 [Lactococcus phage 936]
	agilent_46084	7.50688e-06	0.382851	-0.518124	-1.68182	0.645571	6.83761	4.44444	0.65	UniRef90_A0A139TN04	931	764143897-stool1_revised_scaffold19089_3_gene114080 MPA_PNP_EM_seqs_non_topgraph_seqs_final_210318.csv	Methionine synthase n=68 Tax=unclassified Akkermansia TaxID=2608915 RepID=A0A139TN04_9BACT
	agilent_149939	7.51636e-06	0.383335	-0.592341	-1.92408	0.739396	5.12821	3.33333	0.65	UniRef90_J5DKJ0	932	NP_814463.1 strains_non_MPA_non_topgraph_cdhit70_190118.csv	WxL domain-containing protein n=84 Tax=Bacilli TaxID=91061 RepID=J5DKJ0_ENTFL
	agilent_229777	7.52738e-06	0.383896	-0.461059	-1.49887	0.576748	8.97436	5.55556	0.619048	UniRef90_P45387	933	VFG001149(gb|AAB03707) (hap) autotransporter, fibronectin-binding adhesin [Hap (VF0037)] [Haemophilus influenzae N187]	Adhesion and penetration protein autotransporter n=2 Tax=Haemophilus influenzae TaxID=727 RepID=HAP2_HAEIF
	twist_31816	7.53268e-06	0.384166	-0.295589	-0.961315	0.370136	20.9402	16.6667	0.795918		934	tegument protein pp65 & 65 kDa lower matrix phosphoprotein & pp65 & HCMVUL83
	twist_50675	7.53876e-06	0.384477	0.244539	-0.30657	0.795648	26.9231	33.3333	1.2381		935	Trans-acting transcriptional protein ICP4
	twist_16785	7.53907e-06	0.384492	0.326011	-0.408734	1.06076	11.5385	15.5556	1.34815		936	allergen_name False allergome_name Epi p 13 (2/2) (1/1) allergenonline_name False SDAP_name False iedb_name False
	twist_27718	7.54414e-06	0.384751	-0.309012	-1.00583	0.387801	18.8034	14.4444	0.768182		937	early antigen protein D (EA-D) & DNA polymerase processivity factor BMRF1
	agilent_226915	7.5481e-06	0.384953	-0.262537	-0.854802	0.329728	75.2137	74.4444	0.989773	UniRef90_A0A4M7JVU5	938	VFG001353(gb|NP_344916) (cbpG) choline binding protein G [CBPs (VF0145)] [Streptococcus pneumoniae TIGR4]	Choline binding protein G n=61 Tax=Streptococcus pneumoniae TaxID=1313 RepID=A0A4M7JVU5_STREE
	twist_27640	7.5633e-06	0.385729	-0.281455	-0.917434	0.354524	82.0513	78.8889	0.961458		939	Capsid protein VP26 & capsid protein VP26 [Human gammaherpesvirus 4] & BFRF3
	agilent_151560	7.56764e-06	0.385949	0.402168	-0.506999	1.31134	6.83761	10	1.4625	UniRef90_A0A174FE64	940	WP_005825265.1 MPA_PNP_EM_seqs_non_topgraph_seqs_final_210318.csv	D-alanyl-D-alanine carboxypeptidase/D-alanyl-D-alanine-endopeptidase n=57 Tax=Bacteroides TaxID=816 RepID=A0A174FE64_BACUN
	agilent_182876	7.57235e-06	0.38619	-0.512099	-1.67037	0.64617	6.83761	4.44444	0.65	UniRef90_A0A0B8QZ29	941	WP_003722895.1 strains_non_MPA_non_topgraph_cdhit70_190118.csv	ComE operon protein 3 n=85 Tax=Listeria monocytogenes TaxID=1639 RepID=A0A0B8QZ29_LISMN
	twist_52032	7.57649e-06	0.386401	0.338161	-0.427034	1.10336	10.2564	15.5556	1.51667		942	EBNA-3B nuclear protein [Human gammaherpesvirus 4] & Epstein-Barr nuclear antigen 4
	agilent_70589	7.5771e-06	0.386432	-0.594194	-1.93883	0.750443	4.70085	3.33333	0.709091	UniRef90_B0G3B4	943	WP_005331402.1 (7/7) non_MPA_topgraph_sampling_040218.csv	Uncharacterized protein n=2 Tax=Dorea formicigenerans TaxID=39486 RepID=B0G3B4_9FIRM
	agilent_9701	7.59433e-06	0.387311	-0.305616	-0.998494	0.387262	20.0855	14.4444	0.719149	UniRef90_Q99WQ6	944	Lipase 2 precursor (Glycerol ester hydrolase 2)	Lipase 2 n=451 Tax=Bacteria TaxID=2 RepID=LIP2_STAAM
	agilent_55558	7.61553e-06	0.388392	-0.310508	-1.01608	0.395067	87.1795	83.3333	0.955882	UniRef90_A0A3R6GSL8	945	MH0020_GL0042782 MPA_PNP_EM_seqs_non_topgraph_seqs_final_210318.csv	T9SS C-terminal target domain-containing protein n=10 Tax=Bacteroidales TaxID=171549 RepID=A0A3R6GSL8_9BACT
	agilent_6734	7.61723e-06	0.388479	0.274206	-0.348992	0.897404	17.5214	23.3333	1.33171	UniRef90_P08392	946	Trans-acting transcriptional protein ICP4	Major viral transcription factor ICP4 n=1 Tax=Human herpesvirus 1 (strain 17) TaxID=10299 RepID=ICP4_HHV11
	agilent_11275	7.61943e-06	0.388591	0.227178	-0.28926	0.743616	39.3162	45.5556	1.1587		947	positive (exact): Influenza A virus Hemagglutinin
	agilent_109730	7.62782e-06	0.389019	-0.506405	-1.65864	0.645832	7.69231	4.44444	0.577778	UniRef90_K8QJF7	948	WP_014569972.1 strains_non_MPA_non_topgraph_cdhit70_190118.csv	Uncharacterized protein n=24 Tax=Lactobacillaceae TaxID=33958 RepID=K8QJF7_LACRH
	twist_57369	7.63999e-06	0.38964	-0.451845	-1.48129	0.577597	9.82906	5.55556	0.565217		949	MCE-FAMILY PROTEIN MCE1A
	agilent_98971	7.65214e-06	0.390259	-0.506418	-1.66171	0.648869	6.83761	4.44444	0.65	UniRef90_A0A3A9YAX1	950	YP_194478.1 (1/1) non_MPA_topgraph_sampling_040218.csv	YSIRK-type signal peptide-containing protein n=15 Tax=Lactobacillus acidophilus TaxID=1579 RepID=A0A3A9YAX1_LACAI
	agilent_212061	7.65359e-06	0.390333	0.226939	-0.290856	0.744734	36.7521	41.1111	1.1186	UniRef90_K0XJ87	951	MH0012_GL0005694 MPA_PNP_EM_seqs_non_topgraph_seqs_final_210318.csv	Uncharacterized protein n=4 Tax=Bacteria TaxID=2 RepID=K0XJ87_9BACT
	twist_27265	7.65843e-06	0.39058	-0.591628	-1.94222	0.75896	4.70085	3.33333	0.709091		952	huntingtin & Huntingtin
	agilent_200789	7.66342e-06	0.390835	-0.229331	-0.753137	0.294475	65.812	61.1111	0.928571	UniRef90_A0A3R5Z1C7	953	MH0188_GL0111429 MPA_PNP_EM_seqs_non_topgraph_seqs_final_210318.csv	Uncharacterized protein n=8 Tax=Parabacteroides TaxID=375288 RepID=A0A3R5Z1C7_9BACT
	agilent_5479	7.66457e-06	0.390893	-0.454353	-1.49225	0.583545	8.97436	5.55556	0.619048	UniRef90_Q66575	954	positive (from uniprot): Enterovirus B Genome polyprotein	Genome polyprotein n=20 Tax=Enterovirus B TaxID=138949 RepID=POLG_EC12T
	agilent_5090	7.67562e-06	0.391457	0.417269	-0.537052	1.37159	87.6068	93.3333	1.06537	UniRef90_P14348	955	Capsid protein VP26 & capsid protein VP26 [Human gammaherpesvirus 4] & BFRF3	Small capsomere-interacting protein n=30 Tax=Epstein-Barr virus (strain GD1) TaxID=10376 RepID=SCP_EBVB9
	twist_17479	7.69019e-06	0.3922	0.423932	-0.54715	1.39501	5.55556	8.88889	1.6		956	allergen_name Asp f 10 (1/1) (1/1) allergome_name Asp f 10 (2/2) (1/1) allergenonline_name Asp f 10.0101 (1/1) (1/1) SDAP_name Asp f 10 (1/1) (1/1) iedb_name False
	agilent_237561	7.69647e-06	0.39252	0.282763	-0.365388	0.930915	16.2393	21.1111	1.3	UniRef90_UPI000F53326A	957	VFG000261(gb|NP_273742) (iga) IgA-specific serine endopeptidase [IgA1 protease (VF0080)] [Neisseria meningitidis MC58]	IgA-specific serine endopeptidase autotransporter n=1 Tax=Neisseria meningitidis TaxID=487 RepID=UPI000F53326A
	agilent_242702	7.70118e-06	0.39276	0.370338	-0.478983	1.21966	7.69231	11.1111	1.44444	UniRef90_UPI000E01835F	958	VFG001313(gb|NP_644899) (spa) Immunoglobulin G binding protein A precursor [SpA (VF0017)] [Staphylococcus aureus subsp. aureus MW2]	staphylococcal protein A n=3 Tax=Staphylococcus aureus TaxID=1280 RepID=UPI000E01835F
	twist_31907	7.70316e-06	0.392861	-0.341659	-1.12538	0.442058	13.6752	11.1111	0.8125		959	Replication protein E1
	twist_23370	7.70355e-06	0.392881	-0.31223	-1.02847	0.40401	19.2308	14.4444	0.751111		960	allergen_name False allergome_name Sec c 37 (1/2) (1/1) allergenonline_name False SDAP_name False iedb_name False
	agilent_224254	7.70675e-06	0.393044	0.338154	-0.437823	1.11413	10.2564	13.3333	1.3	UniRef90_D8H130	961	VFG016338(gb|YP_026915) (inhA) immune inhibitor A metalloprotease [InhA (VF0536)] [Bacillus anthracis str. Sterne]	Immune inhibitor A, metalloprotease n=671 Tax=Bacillaceae TaxID=186817 RepID=D8H130_BACAI
	agilent_229425	7.73653e-06	0.394563	0.23272	-0.30303	0.76847	31.1966	35.5556	1.13973	UniRef90_A0A0H3K1N3	962	VFG001282(gb|NP_647237) (fnbB) fibronectin-binding protein B [FnBPs (VF0010)] [Staphylococcus aureus subsp. aureus MW2]	FnbB protein n=80 Tax=Staphylococcus TaxID=1279 RepID=A0A0H3K1N3_STAAW
	agilent_144502	7.75263e-06	0.395384	-0.562336	-1.85915	0.734482	6.83761	3.33333	0.4875	UniRef90_A0A174M4X5	963	T2D-135A_GL0010406 MPA_PNP_EM_seqs_non_topgraph_seqs_final_210318.csv	Dipeptidyl aminopeptidase/acylaminoacyl peptidase n=60 Tax=Bacteroides TaxID=816 RepID=A0A174M4X5_BACVU
	twist_58289	7.75332e-06	0.395419	-0.31706	-1.0483	0.414176	15.3846	14.4444	0.938889		964	Genome polyprotein (6/6) & polyprotein (7/9) & VP1 (1/4) & coat protein VP1 & VP4
	agilent_230235	7.77676e-06	0.396615	-0.508117	-1.68295	0.666722	6.41026	4.44444	0.693333	UniRef90_Q99XV0	965	VFG000968(gb|NP_269973) (emm) M protein type 1 [M protein (VF0242)] [Streptococcus pyogenes M1 GAS]	M protein type 1 n=54 Tax=Streptococcus pyogenes TaxID=1314 RepID=Q99XV0_STRP1
	agilent_107097	7.79496e-06	0.397543	-0.565585	-1.87587	0.744703	5.98291	3.33333	0.557143	UniRef90_B0G8D4	966	WP_005334551.1 (1/1) non_MPA_topgraph_sampling_040218.csv	Pyridine nucleotide-disulfide oxidoreductase n=14 Tax=Lachnospiraceae TaxID=186803 RepID=B0G8D4_9FIRM
	agilent_241907	7.79563e-06	0.397577	-0.347501	-1.15261	0.457611	15.812	10	0.632432	UniRef90_Q8NX98	967	VFG001296(gb|NP_645749) (sspA) serine protease; V8 protease; glutamyl endopeptidase [V8 protease (VF0023)] [Staphylococcus aureus subsp. aureus MW2]	Glutamyl endopeptidase n=99 Tax=Staphylococcaceae TaxID=90964 RepID=SSPA_STAAW
	agilent_1726	7.81648e-06	0.398641	-0.492411	-1.63583	0.651012	7.69231	4.44444	0.577778	UniRef90_P14738	968	fibronectin-binding protein A	Fibronectin-binding protein A n=540 Tax=Staphylococcaceae TaxID=90964 RepID=FNBA_STAA8
	agilent_52200	7.82105e-06	0.398874	0.249825	-0.330578	0.830228	71.7949	75.5556	1.05238	UniRef90_A0A073IBK2	969	MH0012_GL0222931 MPA_PNP_EM_seqs_non_topgraph_seqs_final_210318.csv	Uncharacterized protein n=9 Tax=Bacteroidales TaxID=171549 RepID=A0A073IBK2_9PORP
	agilent_186478	7.82223e-06	0.398934	-0.501123	-1.6655	0.663253	6.83761	4.44444	0.65	UniRef90_A0A1Q6S9M0	970	T2D-45A_GL0062268 MPA_PNP_EM_seqs_non_topgraph_seqs_final_210318.csv	TGFb_propeptide domain-containing protein (Fragment) n=8 Tax=Firmicutes TaxID=1239 RepID=A0A1Q6S9M0_9FIRM
	agilent_127484	7.84586e-06	0.400139	0.427127	-0.567857	1.42211	5.98291	7.77778	1.3	UniRef90_D6D3V1	971	MH0003_GL0028868 MPA_PNP_EM_seqs_non_topgraph_seqs_final_210318.csv	RagB/SusD domain-containing protein n=60 Tax=Bacteroidaceae TaxID=815 RepID=D6D3V1_9BACE
	agilent_205947	7.84632e-06	0.400163	-0.508071	-1.69167	0.67553	6.83761	4.44444	0.65	UniRef90_C9L9J0	972	MH0004_GL0017989 MPA_PNP_EM_seqs_non_topgraph_seqs_final_210318.csv	30S ribosomal protein S12 n=10 Tax=Clostridiales TaxID=186802 RepID=C9L9J0_BLAHA
	twist_46342	7.85179e-06	0.400441	-0.446224	-1.48636	0.593915	9.40171	5.55556	0.590909		973	DNA polymerase processivity factor
	twist_58800	7.85347e-06	0.400527	-0.416707	-1.38822	0.554804	8.97436	6.66667	0.742857		974	positive (exact): Human herpesvirus 5 Envelope glycoprotein M
	agilent_8674	7.87173e-06	0.401458	-0.280805	-0.936769	0.37516	20.9402	17.7778	0.84898	UniRef90_Q82081	975	positive (from uniprot): Rhinovirus B Genome polyprotein	Genome polyprotein n=46 Tax=Enterovirus TaxID=12059 RepID=POLG_HRV3
	agilent_223218	7.87388e-06	0.401568	-0.41743	-1.39278	0.55792	8.97436	6.66667	0.742857	UniRef90_A0A0H3K1N3	976	VFG001282(gb|NP_647237) (fnbB) fibronectin-binding protein B [FnBPs (VF0010)] [Staphylococcus aureus subsp. aureus MW2]	FnbB protein n=80 Tax=Staphylococcus TaxID=1279 RepID=A0A0H3K1N3_STAAW
	twist_1712	7.87556e-06	0.401653	0.456149	-0.609865	1.52216	5.12821	6.66667	1.3		977	allergen_name False allergome_name Man e 5 (3/6) (1/1) allergenonline_name False SDAP_name False iedb_name False
	agilent_12512	7.88652e-06	0.402213	0.377411	-0.505642	1.26046	7.26496	10	1.37647	UniRef90_Q7DBI0	978	NP_310689.1 strains_non_MPA_non_topgraph_cdhit70_190118.csv	Flagellin n=88 Tax=Bacteria TaxID=2 RepID=Q7DBI0_ECO57
	twist_24318	7.89138e-06	0.40246	0.431468	-0.578597	1.44153	5.12821	7.77778	1.51667		979	allergen_name False allergome_name Cand a PGK (2/2) (1/1) allergenonline_name False SDAP_name False iedb_name False
	agilent_24333	7.89735e-06	0.402765	-0.566924	-1.89495	0.761101	5.12821	3.33333	0.65	UniRef90_A0A078RVN9	980	MH0002_GL0070565 (1/1) MPA_and_EM_topgraph_220218_subsample.csv	TonB-linked outer membrane, SusC/RagA family protein n=26 Tax=Bacteroides TaxID=816 RepID=A0A078RVN9_BACUN
	twist_67850	7.89979e-06	0.40289	-0.456639	-1.5266	0.613327	6.83761	5.55556	0.8125		981	NP_695183.1 zinc finger protein [Lactobacillus phage phig1e]
	agilent_73215	7.90469e-06	0.403139	-0.229054	-0.766044	0.307935	36.7521	33.3333	0.906977	UniRef90_A0A173T5V3	982	MH0260_GL0103278 MPA_PNP_EM_seqs_non_topgraph_seqs_final_210318.csv	Flagellin n=2 Tax=Roseburia faecis TaxID=301302 RepID=A0A173T5V3_9FIRM
	agilent_8907	7.91352e-06	0.40359	0.375523	-0.505688	1.25673	8.11966	10	1.23158	UniRef90_P08392	983	Trans-acting transcriptional protein ICP4	Major viral transcription factor ICP4 n=1 Tax=Human herpesvirus 1 (strain 17) TaxID=10299 RepID=ICP4_HHV11
	agilent_16154	7.93514e-06	0.404692	-0.258167	-0.86541	0.349076	26.0684	21.1111	0.809836	UniRef90_A7X0T9	984	WP_001074519.1 strains_non_MPA_non_topgraph_cdhit70_190118.csv	Bifunctional autolysin n=763 Tax=Bacteria TaxID=2 RepID=ATL_STAA1
	agilent_7111	7.95616e-06	0.405764	-0.411016	-1.37999	0.557958	9.40171	6.66667	0.709091	UniRef90_P54634	985	positive (from uniprot): Norwalk virus Non-structural polyprotein	Genome polyprotein n=5814 Tax=root TaxID=1 RepID=POLG_LORDV
	agilent_220657	7.96097e-06	0.406009	0.221527	-0.300998	0.744053	58.1197	63.3333	1.08971	UniRef90_P15276	986	VFG000117(gb|NP_253940) (algP/algR3) alginate regulatory protein AlgP [Alginate (VF0091)] [Pseudomonas aeruginosa PAO1]	Transcriptional regulatory protein AlgP n=6 Tax=Pseudomonas aeruginosa TaxID=287 RepID=ALGP_PSEAE
	twist_27167	7.98059e-06	0.40701	-0.300317	-1.0102	0.409566	17.5214	14.4444	0.82439		987	putative zinc metalloprotease
	agilent_8992	7.98166e-06	0.407065	0.217272	-0.29637	0.730914	49.5726	53.3333	1.07586	UniRef90_P03204	988	EBNA-3C HHV 4 latent protein	Epstein-Barr nuclear antigen 6 n=14 Tax=Epstein-Barr virus (strain GD1) TaxID=10376 RepID=EBNA6_EBVB9
	agilent_173492	7.98261e-06	0.407113	0.34355	-0.468703	1.1558	8.97436	12.2222	1.3619	UniRef90_A0A1C5RFI9	989	V1.UC10-2_GL0112511 MPA_PNP_EM_seqs_non_topgraph_seqs_final_210318.csv	Sulfate starvation-induced protein 7 n=20 Tax=Faecalibacterium TaxID=216851 RepID=A0A1C5RFI9_9FIRM
	agilent_223183	8.00234e-06	0.408119	-0.358822	-1.209	0.491361	13.6752	8.88889	0.65	UniRef90_P15926	990	VFG000974(gb|NP_269970) (scpA) C5a peptidase precursor [C5a peptidase (VF0245)] [Streptococcus pyogenes M1 GAS]	C5a peptidase n=760 Tax=Bacteria TaxID=2 RepID=C5AP_STRPY
	agilent_204874	8.00805e-06	0.408411	-0.485556	-1.63673	0.665622	7.69231	4.44444	0.577778	UniRef90_A0A3V9NUN2	991	WP_001127942.1 (2/2) non_MPA_topgraph_sampling_040218.csv	Prepilin-type N-terminal cleavage/methylation domain-containing protein n=51 Tax=Salmonella TaxID=590 RepID=A0A3V9NUN2_SALGL
	agilent_7061	8.00841e-06	0.408429	0.222787	-0.305427	0.751001	33.7607	38.8889	1.1519	UniRef90_P08392	992	Trans-acting transcriptional protein ICP4	Major viral transcription factor ICP4 n=1 Tax=Human herpesvirus 1 (strain 17) TaxID=10299 RepID=ICP4_HHV11
	twist_52777	8.00975e-06	0.408497	0.229919	-0.315285	0.775124	31.1966	35.5556	1.13973		993	Glycoprotein B precursor & glycoprotein B (1/2)
	agilent_238433	8.01213e-06	0.408619	0.384421	-0.527386	1.29623	8.11966	8.88889	1.09474	UniRef90_Q9I324	994	VFG000203(gb|NP_250399) (popB) type III secretion system hydrophobic translocator, pore protein PopB [TTSS (VF0083)] [Pseudomonas aeruginosa PAO1]	Translocator protein PopB n=209 Tax=Pseudomonadaceae TaxID=135621 RepID=Q9I324_PSEAE
	twist_83465	8.01541e-06	0.408786	-0.283981	-0.957796	0.389834	21.7949	15.5556	0.713725		995	YP_009168587.1 putative large terminase [Lactobacillus phage LBR48]
	twist_77700	8.02363e-06	0.409205	-0.489466	-1.65189	0.672953	6.41026	4.44444	0.693333		996	YP_001469491.1 gp12 Short tail fibers [Enterobacteria phage Phi1]
	agilent_134190	8.03262e-06	0.409664	-0.40257	-1.35956	0.554418	10.6838	6.66667	0.624	UniRef90_A0A139KXE4	997	MH0003_GL0052312 MPA_PNP_EM_seqs_non_topgraph_seqs_final_210318.csv	Uncharacterized protein n=26 Tax=Bacteroides TaxID=816 RepID=A0A139KXE4_BACOV
	twist_37139	8.0547e-06	0.41079	-0.224307	-0.758812	0.310199	39.7436	38.8889	0.978495		998	Immunoglobulin G-binding protein G precursor & Immunoglobulin G-binding protein G
	agilent_231580	8.09249e-06	0.412717	-0.49803	-1.6897	0.693638	5.98291	4.44444	0.742857	UniRef90_P0C2E9	999	VFG002275(gb|NP_561079) (pfoA) perfringolysin O [theta-toxin/PFO (VF0382)] [Clostridium perfringens str. 13]	Perfringolysin O n=33 Tax=Clostridium perfringens TaxID=1502 RepID=TACY_CLOPE
	twist_47810	8.09292e-06	0.412739	0.238288	-0.331905	0.808481	23.0769	30	1.3		1000	EBNA-3B nuclear protein [Human gammaherpesvirus 4] & Epstein-Barr nuclear antigen 4
	agilent_134334	8.0976e-06	0.412977	0.440903	-0.614661	1.49647	5.55556	6.66667	1.2	UniRef90_B6W5P8	1001	MH0006_GL0034162 (1/1) MPA_and_EM_topgraph_220218_subsample.csv	Plug domain-containing protein n=18 Tax=Bacteroides TaxID=816 RepID=B6W5P8_9BACE
	agilent_47871	8.10114e-06	0.413158	-0.479263	-1.62711	0.668584	7.69231	4.44444	0.577778	UniRef90_A0A415Y4C9	1002	MH0212_GL0040623 MPA_PNP_EM_seqs_non_topgraph_seqs_final_210318.csv	Fibronectin type-III domain-containing protein n=4 Tax=Lachnospiraceae TaxID=186803 RepID=A0A415Y4C9_9FIRM
	agilent_9999	8.1059e-06	0.413401	-0.322366	-1.09484	0.45011	15.3846	11.1111	0.722222	UniRef90_O36633	1003	Major surface glycoprotein G	Major surface glycoprotein G n=342 Tax=Pneumoviridae TaxID=11244 RepID=GLYC_HRSVB
	twist_58291	8.11527e-06	0.413879	-0.367262	-1.24822	0.513698	10.2564	8.88889	0.866667		1004	positive (from uniprot): Enterovirus B Genome polyprotein
	twist_4461	8.13052e-06	0.414656	0.446269	-0.625991	1.51853	4.70085	6.66667	1.41818		1005	allergen_name False allergome_name Ory s GBSS_I (15/54) (1/1) allergenonline_name False SDAP_name False iedb_name False
	agilent_3466	8.13568e-06	0.41492	0.356184	-0.50011	1.21248	85.8974	91.1111	1.0607	UniRef90_P03211	1006	EBV-NA-1	Epstein-Barr nuclear antigen 1 n=37 Tax=Epstein-Barr virus (strain GD1) TaxID=10376 RepID=EBNA1_EBVB9
	twist_78344	8.14583e-06	0.415437	0.390979	-0.550008	1.33197	5.98291	8.88889	1.48571		1007	YP_009277283.1 hypothetical protein phiCT19406A_09 (endogenous virus) [Clostridium phage phiCT19406A]
	twist_94021	8.16342e-06	0.416334	-0.292416	-0.997541	0.41271	17.5214	14.4444	0.82439		1008	NP_958218.1 gene 43 protein [Enterobacteria phage Sf6]
	agilent_169922	8.17296e-06	0.416821	0.213138	-0.301355	0.727631	49.5726	56.6667	1.1431	UniRef90_A0A1C3SKW8	1009	WP_020916184.1 strains_non_MPA_non_topgraph_cdhit70_190118.csv	Peptidase C51 domain-containing protein n=23 Tax=Streptococcus TaxID=1301 RepID=A0A1C3SKW8_STRMC
	twist_46451	8.17673e-06	0.417013	-0.443201	-1.51349	0.627084	7.26496	5.55556	0.764706		1010	11-1 polypeptide
	twist_59624	8.18577e-06	0.417474	-0.376599	-1.28695	0.53375	10.2564	7.77778	0.758333		1011	B B/Shanghai/361/2002 HA
	agilent_2709	8.19104e-06	0.417743	-0.283732	-0.969989	0.402526	19.2308	15.5556	0.808889	UniRef90_Q9UQF0	1012	Syncytin-1	Syncytin-1 n=15 Tax=Catarrhini TaxID=9526 RepID=SYCY1_HUMAN
	twist_72458	8.19868e-06	0.418133	-0.477122	-1.6321	0.677852	8.11966	4.44444	0.547368		1013	YP_006908362.1 Ig-like domain containing protein [Bacillus phage B4]
	agilent_226247	8.22006e-06	0.419223	-0.242795	-0.831909	0.34632	29.0598	23.3333	0.802941	UniRef90_A0A0H3K1N3	1014	VFG001282(gb|NP_647237) (fnbB) fibronectin-binding protein B [FnBPs (VF0010)] [Staphylococcus aureus subsp. aureus MW2]	FnbB protein n=80 Tax=Staphylococcus TaxID=1279 RepID=A0A0H3K1N3_STAAW
	twist_24985	8.22087e-06	0.419265	-0.431565	-1.4788	0.615673	8.54701	5.55556	0.65		1015	allergen_name False allergome_name Equ as 3 (2/2) (1/1) allergenonline_name False SDAP_name False iedb_name False
	twist_32235	8.22757e-06	0.419606	-0.334493	-1.14677	0.477786	11.9658	11.1111	0.928571		1016	VP1 protein (1/2)
	agilent_236540	8.22773e-06	0.419614	-0.224229	-0.768753	0.320295	36.3248	30	0.825882	UniRef90_P12255	1017	VFG000001(gb|NP_880571) (fhaB) filamentous hemagglutinin/adhesin [FHA (VF0025)] [Bordetella pertussis Tohama I]	Filamentous hemagglutinin n=89 Tax=Bordetella TaxID=517 RepID=FHAB_BORPE
	twist_37907	8.25518e-06	0.421014	0.297213	-0.426726	1.02115	78.2051	86.6667	1.1082		1018	pneumococcal histidine triad protein D (1/2) & histidine motif-containing protein, partial
	twist_49674	8.26106e-06	0.421314	0.220909	-0.317519	0.759336	30.3419	35.5556	1.17183		1019	positive (from uniprot): Human herpesvirus 3 Envelope glycoprotein C
	agilent_221880	8.26163e-06	0.421343	-0.474323	-1.63048	0.681831	6.83761	4.44444	0.65	UniRef90_P44969	1020	VFG000337(gb|NP_439153) (iga1) immunoglobin A1 protease [IgA1 protease (VF0045)] [Haemophilus influenzae Rd KW20]	Immunoglobulin A1 protease autotransporter n=1 Tax=Haemophilus influenzae (strain ATCC 51907 / DSM 11121 / KW20 / Rd) TaxID=71421 RepID=IGA0_HAEIN
	agilent_122181	8.28017e-06	0.422288	0.384044	-0.553966	1.32205	6.83761	8.88889	1.3	UniRef90_A0A4P6M723	1021	WP_018598482.1 strains_non_MPA_non_topgraph_cdhit70_190118.csv	Toxin A n=4 Tax=Blautia TaxID=572511 RepID=A0A4P6M723_9FIRM
	twist_7553	8.28374e-06	0.422471	-0.429131	-1.47767	0.619413	8.11966	5.55556	0.684211		1022	allergen_name False allergome_name Aeg um GBSS_I (3/3) (1/1) allergenonline_name False SDAP_name False iedb_name False
	twist_28232	8.28572e-06	0.422571	-0.302285	-1.04105	0.436483	15.812	13.3333	0.843243		1023	polyprotein (9/9) & VP1 capsid protein (1/3) & Chain 2, Human Rhinovirus Serotype 2 (Hrv2)
	agilent_234286	8.30162e-06	0.423383	-0.370232	-1.27664	0.536178	10.6838	7.77778	0.728	UniRef90_A0A5B6XC71	1024	VFG002092(gb|NP_232508) (vipA/mglA) type VI secretion system tubule-forming protein VipA [T6SS (VF0335)] [Vibrio cholerae O1 biovar El Tor str. N16961]	Type VI secretion system contractile sheath small subunit n=43 Tax=Gammaproteobacteria TaxID=1236 RepID=A0A5B6XC71_VIBMI
	twist_45495	8.31233e-06	0.423929	0.33851	-0.491214	1.16823	8.54701	12.2222	1.43		1025	hypothetical protein PFD0985wa
	agilent_222853	8.33507e-06	0.425089	0.391849	-0.571024	1.35472	5.55556	8.88889	1.6	UniRef90_P81177	1026	VFG001314(gb|NP_647375) (aur) zinc metalloproteinase aureolysin [Aureolysin (VF0024)] [Staphylococcus aureus subsp. aureus MW2]	Zinc metalloproteinase aureolysin n=337 Tax=Bacilli TaxID=91061 RepID=AURE_STAAU
	agilent_74514	8.33824e-06	0.42525	-0.331751	-1.14723	0.48373	13.6752	10	0.73125	UniRef90_K5ZQT7	1027	MH0092_GL0084257 (2/2) MPA_and_EM_topgraph_220218_subsample.csv	TonB family domain-containing protein n=17 Tax=Parabacteroides TaxID=375288 RepID=K5ZQT7_9BACT
	agilent_21414	8.3513e-06	0.425916	-0.475653	-1.64654	0.695238	7.26496	4.44444	0.611765	UniRef90_B0G3Z1	1028	WP_005331743.1 strains_non_MPA_non_topgraph_cdhit70_190118.csv	ErfK/YbiS/YcfS/YnhG n=4 Tax=Dorea formicigenerans TaxID=39486 RepID=B0G3Z1_9FIRM
	twist_99262	8.3653e-06	0.42663	-0.234246	-0.811769	0.343277	29.4872	24.4444	0.828986		1029	YP_009222289.1 lysin [Lactobacillus phage LfeInf]
	agilent_11271	8.36562e-06	0.426646	0.304103	-0.445675	1.05388	84.188	87.7778	1.04264		1030	positive (exact): Enterovirus B Genome polyprotein
	twist_27720	8.37601e-06	0.427177	-0.292747	-1.01535	0.42986	17.094	13.3333	0.78		1031	early antigen protein D (EA-D) & DNA polymerase processivity factor BMRF1
	twist_36070	8.3796e-06	0.427359	0.388042	-0.570167	1.34625	5.55556	8.88889	1.6		1032	positive (exact): Influenza A virus Hemagglutinin
	twist_49296	8.38221e-06	0.427493	0.208952	-0.307171	0.725075	42.735	45.5556	1.066		1033	glycoprotein B (2/2)
	twist_36610	8.39089e-06	0.427935	0.275786	-0.406073	0.957645	13.6752	18.8889	1.38125		1034	positive (from uniprot): Human respiratory syncytial virus Attachment glycoprotein
	twist_22556	8.42979e-06	0.429919	-0.295762	-1.03016	0.438637	16.2393	13.3333	0.821053		1035	allergen_name False allergome_name Bub b 12 (2/2), Bub b 8 (4/6) (1/1) allergenonline_name False SDAP_name False iedb_name False
	twist_25228	8.43669e-06	0.430271	-0.469025	-1.63454	0.696488	6.41026	4.44444	0.693333		1036	allergen_name False allergome_name False allergenonline_name Unassigned (1/1) (1/1) SDAP_name Bos d 8 (6/13) (1/1) iedb_name False
	agilent_239180	8.45385e-06	0.431146	-0.236628	-0.825759	0.352503	28.2051	23.3333	0.827273	UniRef90_P15926	1037	VFG000974(gb|NP_269970) (scpA) C5a peptidase precursor [C5a peptidase (VF0245)] [Streptococcus pyogenes M1 GAS]	C5a peptidase n=760 Tax=Bacteria TaxID=2 RepID=C5AP_STRPY
	twist_95147	8.46e-06	0.43146	0.433258	-0.646155	1.51267	4.70085	6.66667	1.41818		1038	YP_009010528.1 hypothetical protein GBK2_57 [Geobacillus phage GBK2]
	twist_26954	8.48436e-06	0.432702	0.32512	-0.487069	1.13731	8.54701	12.2222	1.43		1039	BMLF1 protein
	twist_31225	8.49737e-06	0.433366	-0.390561	-1.36764	0.586515	8.54701	6.66667	0.78		1040	GRA 1 & dense granule protein 1 / major antigenp24, putative & Dense granule protein 1 precursor & dense granule protein 1 / major antigenp24 & P24 granule antigen
	twist_26456	8.49776e-06	0.433386	-0.52132	-1.82558	0.782936	6.41026	3.33333	0.52		1041	Transcription factor-like 5 protein (Cha transcription factor) (HPV-16 E2-binding protein 1) (E2BP-1)
	agilent_190190	8.50591e-06	0.433801	0.277213	-0.416956	0.971383	15.812	16.6667	1.05405	UniRef90_Q4W8L5	1042	WP_000744110.1 strains_non_MPA_non_topgraph_cdhit70_190118.csv	Staphylocoagulase n=113 Tax=Bacillales TaxID=1385 RepID=Q4W8L5_STAAU
	twist_41824	8.51671e-06	0.434352	-0.382844	-1.34267	0.576984	10.2564	6.66667	0.65		1043	Junctional protein associated with coronary artery disease
	agilent_188119	8.52147e-06	0.434595	-0.334099	-1.17216	0.503962	10.6838	10	0.936	UniRef90_A0A0E0VL48	1044	WP_000702714.1 strains_non_MPA_non_topgraph_cdhit70_190118.csv	Exotoxin n=60 Tax=Staphylococcaceae TaxID=90964 RepID=A0A0E0VL48_STAA5
	twist_30163	8.52165e-06	0.434604	0.271304	-0.409255	0.951864	15.812	18.8889	1.19459		1045	Genome polyprotein (6/6) & polyprotein (7/9) & VP1 (1/4) & coat protein VP1 & VP4
	agilent_31896	8.54013e-06	0.435547	-0.274858	-0.965748	0.416032	17.5214	15.5556	0.887805	UniRef90_D7HBW7	1046	WP_000782345.1 strains_non_MPA_non_topgraph_cdhit70_190118.csv	CBAH domain-containing protein n=93 Tax=Vibrio cholerae TaxID=666 RepID=D7HBW7_VIBCL
	twist_28860	8.5519e-06	0.436147	0.389163	-0.590327	1.36865	89.7436	93.3333	1.04		1047	positive (exact): Rhinovirus B Genome polyprotein
	agilent_7063	8.5581e-06	0.436463	0.202898	-0.308131	0.713927	50.4274	55.5556	1.10169	UniRef90_P03204	1048	EBNA-3C HHV 4 latent protein	Epstein-Barr nuclear antigen 6 n=14 Tax=Epstein-Barr virus (strain GD1) TaxID=10376 RepID=EBNA6_EBVB9
	agilent_227833	8.56354e-06	0.43674	-0.203116	-0.715004	0.308772	48.7179	46.6667	0.957895	UniRef90_A0A4I7YG16	1049	VFG001357(gb|NP_346601) (cbpA) choline binding protein A [CbpA/PspC (VF0150)] [Streptococcus pneumoniae TIGR4]	Choline binding protein A n=44 Tax=Streptococcus pneumoniae TaxID=1313 RepID=A0A4I7YG16_STREE
	agilent_228892	8.57e-06	0.43707	-0.412065	-1.45129	0.627158	9.40171	5.55556	0.590909	UniRef90_P71401	1050	VFG001157(gb|AAC44560) (hsf) Hsf [Hia/Hsf (VF0039)] [Haemophilus influenzae C54]	Hsf n=19 Tax=Haemophilus influenzae TaxID=727 RepID=P71401_HAEIF
	twist_29560	8.57744e-06	0.437449	0.394496	-0.601242	1.39023	5.55556	7.77778	1.4		1051	major DNA-binding protein [Human gammaherpesvirus 4] & BALF2 [Human gammaherpesvirus 4] & single-stranded DNA binding protein [Human gammaherpesvirus 4] & Major DNA-binding protein
	twist_44153	8.58702e-06	0.437938	0.403466	-0.616	1.42293	4.70085	7.77778	1.65455		1052	hypothetical protein PFD0985wa
	twist_58778	8.60029e-06	0.438615	0.269535	-0.412526	0.951596	81.1966	84.4444	1.04		1053	positive (exact): Human respiratory syncytial virus Attachment glycoprotein
	agilent_124801	8.61551e-06	0.439391	0.377747	-0.579767	1.33526	5.98291	8.88889	1.48571	UniRef90_A0AGG6	1054	WP_003721832.1 strains_non_MPA_non_topgraph_cdhit70_190118.csv	Flagellar basal-body rod protein FlgC n=51 Tax=Listeria TaxID=1637 RepID=A0AGG6_LISW6
	agilent_161575	8.63559e-06	0.440415	-0.414079	-1.46604	0.637883	7.69231	5.55556	0.722222	UniRef90_A0A1Y4CBV1	1055	MH0262_GL0172360 MPA_PNP_EM_seqs_non_topgraph_seqs_final_210318.csv	Uncharacterized protein n=1 Tax=Flavonifractor sp. An306 TaxID=1965629 RepID=A0A1Y4CBV1_9FIRM
	agilent_60130	8.65022e-06	0.441161	0.446207	-0.689226	1.58164	4.70085	5.55556	1.18182	UniRef90_A0A4P8LD83	1056	YP_099216.1 strains_non_MPA_non_topgraph_cdhit70_190118.csv	Type VI secretion system protein TssR n=55 Tax=Bacteroides fragilis TaxID=817 RepID=A0A4P8LD83_BACFG
	twist_2100	8.65279e-06	0.441292	-0.297744	-1.05561	0.460123	16.6667	12.2222	0.733333		1057	allergen_name False allergome_name Tri m 37 (10/11) (1/1) allergenonline_name False SDAP_name False iedb_name False
	agilent_159126	8.66902e-06	0.44212	-0.307916	-1.0931	0.477265	88.0342	87.7778	0.997087	UniRef90_A0A381IPJ2	1058	WP_011590251.1 strains_non_MPA_non_topgraph_cdhit70_190118.csv	Cell wall binding repeat-containing protein n=19 Tax=Clostridium perfringens TaxID=1502 RepID=A0A381IPJ2_CLOPF
	twist_52503	8.6808e-06	0.442721	-0.20089	-0.713832	0.312051	56.8376	54.4444	0.957895		1059	polyprotein (3/9) & structural protein (3/3) & VP1 (2/4) & capsid protein VP1 & VP1 protein (2/2) & VP1 protein, partial [Enterovirus A71]
	twist_25201	8.68725e-06	0.44305	-0.291507	-1.03636	0.453347	16.6667	12.2222	0.733333		1060	allergen_name False allergome_name Der f 20 (4/4) (1/1) allergenonline_name Der f 20.0101 (1/1) (1/1) SDAP_name False iedb_name False
	agilent_17165	8.6932e-06	0.443353	0.376566	-0.58627	1.3394	5.55556	8.88889	1.6	UniRef90_A0A1C7H5J0	1061	158499257-stool2_revised_scaffold50574_1_gene187162 MPA_PNP_EM_seqs_non_topgraph_seqs_final_210318.csv	SusC/RagA family TonB-linked outer membrane protein n=47 Tax=Bacteria TaxID=2 RepID=A0A1C7H5J0_9BACE
	agilent_61545	8.69732e-06	0.443563	-0.526524	-1.87341	0.820358	4.70085	3.33333	0.709091	UniRef90_A5ZII4	1062	MH0013_GL0018199 MPA_PNP_EM_seqs_non_topgraph_seqs_final_210318.csv	Uncharacterized protein n=9 Tax=Bacteroides TaxID=816 RepID=A5ZII4_9BACE
	agilent_231039	8.69793e-06	0.443595	-0.317618	-1.13016	0.494926	13.6752	10	0.73125	UniRef90_A0A4I7XYI6	1063	VFG001361(gb|NP_344663) (pspA) pneumococcal surface protein A [PspA (VF0152)] [Streptococcus pneumoniae TIGR4]	Surface protein A n=87 Tax=Streptococcus pneumoniae TaxID=1313 RepID=A0A4I7XYI6_STREE
	agilent_19835	8.69976e-06	0.443688	-0.462306	-1.64524	0.720627	5.55556	4.44444	0.8	UniRef90_B0G6M5	1064	WP_005333649.1 strains_non_MPA_non_topgraph_cdhit70_190118.csv	Peripla_BP_4 domain-containing protein n=15 Tax=Dorea TaxID=189330 RepID=B0G6M5_9FIRM
	agilent_12387	8.71643e-06	0.444538	-0.251842	-0.89745	0.393766	22.6496	17.7778	0.784906	UniRef90_K6B887	1065	MH0374_GL0152176 (1/1) MPA_and_EM_topgraph_220218_subsample.csv	Biotin_lipoyl_2 domain-containing protein n=28 Tax=Bacteroidales TaxID=171549 RepID=K6B887_9BACT
	agilent_161107	8.72257e-06	0.444851	-0.412037	-1.46904	0.644964	7.69231	5.55556	0.722222	UniRef90_C0M170	1066	WP_058914712.1 (2/2) non_MPA_topgraph_sampling_040218.csv	CmeA n=102 Tax=Campylobacter TaxID=194 RepID=C0M170_CAMCO
	agilent_157848	8.72897e-06	0.445177	-0.466142	-1.6628	0.730512	5.55556	4.44444	0.8	UniRef90_A0A174HY81	1067	MH0012_GL0148663 MPA_PNP_EM_seqs_non_topgraph_seqs_final_210318.csv	Aminopeptidase n=26 Tax=Bacteroidales TaxID=171549 RepID=A0A174HY81_9BACT
	twist_15962	8.73048e-06	0.445255	-0.303887	-1.08414	0.476367	14.5299	11.1111	0.764706		1068	allergen_name False allergome_name Nas vi AK (2/2) (1/1) allergenonline_name False SDAP_name False iedb_name False
	agilent_231419	8.73237e-06	0.445351	0.251517	-0.39441	0.897444	76.4957	82.2222	1.07486	UniRef90_P44602	1069	VFG000340(gb|NP_438433) (hxuA) heme-hemopexin utilization protein A, two-partner secretion (TPS) pathway TpsA protein, haem-haemopexin binding protein [HxuABC (VF0269)] [Haemophilus influenzae Rd KW20]	Heme/hemopexin-binding protein n=4 Tax=Haemophilus influenzae TaxID=727 RepID=HXUA1_HAEIN
	agilent_193955	8.73475e-06	0.445472	0.319825	-0.501744	1.14139	8.11966	12.2222	1.50526	UniRef90_F7M4X1	1070	MH0003_GL0051133 (1/1) MPA_and_EM_topgraph_220218_subsample.csv	STN domain-containing protein n=61 Tax=Bacteroidaceae TaxID=815 RepID=F7M4X1_9BACE
	agilent_31975	8.7422e-06	0.445852	0.366711	-0.576087	1.30951	5.98291	8.88889	1.48571	UniRef90_A0A1Q6NDJ7	1071	O2.UC32-1_GL0156524 MPA_PNP_EM_seqs_non_topgraph_seqs_final_210318.csv	Ferrous iron transport protein B n=1 Tax=Clostridiales bacterium 42_27 TaxID=1897045 RepID=A0A1Q6NDJ7_9FIRM
	twist_31025	8.74557e-06	0.446024	-0.461446	-1.64825	0.72536	5.98291	4.44444	0.742857		1072	positive (from uniprot): Norwalk virus Non-structural polyprotein
	agilent_6664	8.75822e-06	0.446669	0.197218	-0.310733	0.70517	49.1453	55.5556	1.13043	UniRef90_Q82081	1073	positive (from uniprot): Rhinovirus B Genome polyprotein	Genome polyprotein n=46 Tax=Enterovirus TaxID=12059 RepID=POLG_HRV3
	agilent_241665	8.77859e-06	0.447708	-0.207656	-0.743715	0.328403	61.9658	62.2222	1.00414	UniRef90_Q2FE79	1074	VFG002421(gb|NP_647158) (sbi) IgG-binding protein SBI [Sbi (VF0423)] [Staphylococcus aureus subsp. aureus MW2]	Immunoglobulin-binding protein Sbi n=295 Tax=Bacteria TaxID=2 RepID=SBI_STAA3
	twist_27988	8.78012e-06	0.447786	-0.258803	-0.927011	0.409405	19.2308	17.7778	0.924444		1075	EBNA-3B nuclear protein [Human gammaherpesvirus 4] & Epstein-Barr nuclear antigen 4
	twist_47759	8.81416e-06	0.449522	-0.514013	-1.84624	0.818216	5.55556	3.33333	0.6		1076	immunoglobulin A1 protease
	agilent_46317	8.83439e-06	0.450554	-0.511546	-1.8404	0.81731	5.12821	3.33333	0.65	UniRef90_Q0SS17	1077	WP_003469040.1 strains_non_MPA_non_topgraph_cdhit70_190118.csv	D-alanyl-D-alanine carboxypeptidase n=33 Tax=Clostridium perfringens TaxID=1502 RepID=Q0SS17_CLOPS
	agilent_84757	8.83872e-06	0.450775	0.306373	-0.489889	1.10264	10.6838	12.2222	1.144	UniRef90_Q931I5	1078	WP_000791402.1 strains_non_MPA_non_topgraph_cdhit70_190118.csv	Uncharacterized leukocidin-like protein 2 n=180 Tax=Bacteria TaxID=2 RepID=LUKL2_STAAM
	twist_52287	8.84063e-06	0.450872	-0.281636	-1.01377	0.450492	15.812	13.3333	0.843243		1079	Serine-rich 25 kDa antigen protein
	agilent_234119	8.85398e-06	0.451553	0.335798	-0.538442	1.21004	6.41026	11.1111	1.73333	UniRef90_Q5WWB4	1080	VFG045526(gb|YP_095518) (ravX) Dot/Icm type IV secretion system effector RavX [Dot/Icm (VF0156)] [Legionella pneumophila subsp. pneumophila str. Philadelphia 1]	Uncharacterized protein n=29 Tax=Legionella pneumophila TaxID=446 RepID=Q5WWB4_LEGPL
	agilent_243235	8.87034e-06	0.452388	0.354859	-0.570711	1.28043	7.26496	8.88889	1.22353	UniRef90_Q5WT56	1081	VFG041346(gb|YP_096747) (lpg2744) Dot/Icm type IV secretion system effector [Dot/Icm (SS047)] [Legionella pneumophila subsp. pneumophila str. Philadelphia 1]	Uncharacterized protein n=29 Tax=Legionella pneumophila TaxID=446 RepID=Q5WT56_LEGPL
	agilent_187025	8.88718e-06	0.453246	-0.301899	-1.09083	0.487034	13.6752	11.1111	0.8125	UniRef90_A0A0G9FAG5	1082	YP_004890585.1 strains_non_MPA_non_topgraph_cdhit70_190118.csv	Extracellular protein n=36 Tax=Lactobacillaceae TaxID=33958 RepID=A0A0G9FAG5_LACPN
	agilent_114177	8.88821e-06	0.453298	-0.498823	-1.80252	0.80487	6.41026	3.33333	0.52	UniRef90_F7M4X1	1083	MH0003_GL0051133 (1/1) MPA_and_EM_topgraph_220218_subsample.csv	STN domain-containing protein n=61 Tax=Bacteroidaceae TaxID=815 RepID=F7M4X1_9BACE
	twist_56007	8.88832e-06	0.453305	0.21016	-0.339109	0.759429	29.0598	32.2222	1.10882		1084	phosphoprotein 150 & Large structural phosphoprotein
	agilent_21712	8.89828e-06	0.453812	0.35347	-0.571389	1.27833	6.83761	8.88889	1.3	UniRef90_A0A139K1E2	1085	T2D-56A_GL0012413 MPA_PNP_EM_seqs_non_topgraph_seqs_final_210318.csv	Glycoside hydrolase family 2 n=19 Tax=Bacteroides TaxID=816 RepID=A0A139K1E2_BACUN
	twist_12102	8.90575e-06	0.454193	-0.447355	-1.61885	0.724144	6.41026	4.44444	0.693333		1086	allergen_name False allergome_name Cas s 1 (1/6) (1/1) allergenonline_name Unassigned (1/1) (1/1) SDAP_name False iedb_name False
	agilent_209285	8.91519e-06	0.454675	0.468898	-0.760327	1.69812	2.99145	5.55556	1.85714	UniRef90_A0A4S3QN81	1087	WP_000171040.1 strains_non_MPA_non_topgraph_cdhit70_190118.csv	Murein hydrolase activator NlpD n=114 Tax=Vibrionaceae TaxID=641 RepID=A0A4S3QN81_VIBCL
	agilent_48955	8.92408e-06	0.455128	-0.442917	-1.6052	0.719365	6.83761	4.44444	0.65	UniRef90_D4IK33	1088	MH0302_GL0007319 MPA_PNP_EM_seqs_non_topgraph_seqs_final_210318.csv	Membrane proteins related to metalloendopeptidases n=5 Tax=Alistipes TaxID=239759 RepID=D4IK33_9BACT
	agilent_233888	8.92965e-06	0.455412	0.289501	-0.470673	1.04967	10.2564	14.4444	1.40833	UniRef90_P15926	1089	VFG000974(gb|NP_269970) (scpA) C5a peptidase precursor [C5a peptidase (VF0245)] [Streptococcus pyogenes M1 GAS]	C5a peptidase n=760 Tax=Bacteria TaxID=2 RepID=C5AP_STRPY
	agilent_228087	8.93138e-06	0.4555	-0.256008	-0.928368	0.416352	20.5128	16.6667	0.8125	UniRef90_P81177	1090	VFG001314(gb|NP_647375) (aur) zinc metalloproteinase aureolysin [Aureolysin (VF0024)] [Staphylococcus aureus subsp. aureus MW2]	Zinc metalloproteinase aureolysin n=337 Tax=Bacilli TaxID=91061 RepID=AURE_STAAU
	agilent_6339	8.93314e-06	0.45559	-0.2138	-0.77542	0.34782	33.7607	28.8889	0.855696	UniRef90_P08318	1091	phosphoprotein 150 & Large structural phosphoprotein	Large structural phosphoprotein n=145 Tax=root TaxID=1 RepID=PP150_HCMVA
	agilent_139506	8.93793e-06	0.455835	0.390595	-0.635996	1.41719	4.70085	7.77778	1.65455	UniRef90_A0A0K6BVP1	1092	YP_099897.1 strains_non_MPA_non_topgraph_cdhit70_190118.csv	LysM peptidoglycan-binding domain-containing protein n=45 Tax=Bacteroidaceae TaxID=815 RepID=A0A0K6BVP1_BACFG
	twist_47437	8.94024e-06	0.455952	-0.372416	-1.35148	0.60665	8.54701	6.66667	0.78		1093	titin isoform IC
	agilent_230634	8.94026e-06	0.455954	0.262573	-0.427722	0.952868	13.2479	17.7778	1.34194	UniRef90_A0A130BPV0	1094	VFG001839(gb|YP_094495) (icmE/dotG) Dot/Icm type IV secretion system central channel protein IcmE/DotG [Dot/Icm (VF0156)] [Legionella pneumophila subsp. pneumophila str. Philadelphia 1]	50S ribosomal protein L13e n=39 Tax=Gammaproteobacteria TaxID=1236 RepID=A0A130BPV0_LEGPN
	agilent_8926	8.95192e-06	0.456548	0.395118	-0.645006	1.43524	4.70085	7.77778	1.65455	UniRef90_Q59947	1095	immunoglobulin A1 protease	Immunoglobulin A1 protease n=446 Tax=Streptococcus pneumoniae TaxID=1313 RepID=IGA1_STRR6
	agilent_8797	8.9766e-06	0.457806	0.199829	-0.327682	0.727339	58.9744	65.5556	1.11159	UniRef90_P03300	1096	Genome polyprotein (6/6) & polyprotein (7/9) & VP1 (1/4) & coat protein VP1 & VP4	Genome polyprotein n=1168 Tax=Enterovirus TaxID=12059 RepID=POLG_POL1M
	twist_57410	8.9767e-06	0.457812	-0.204757	-0.745284	0.335769	34.188	32.2222	0.9425		1097	heme transporter IsdB
	agilent_231635	8.98313e-06	0.45814	-0.368855	-1.34328	0.605574	10.2564	6.66667	0.65	UniRef90_P44969	1098	VFG000337(gb|NP_439153) (iga1) immunoglobin A1 protease [IgA1 protease (VF0045)] [Haemophilus influenzae Rd KW20]	Immunoglobulin A1 protease autotransporter n=1 Tax=Haemophilus influenzae (strain ATCC 51907 / DSM 11121 / KW20 / Rd) TaxID=71421 RepID=IGA0_HAEIN
	agilent_239561	8.99238e-06	0.458611	-0.439124	-1.6004	0.722157	6.83761	4.44444	0.65	UniRef90_X5LYA4	1099	VFG016667(gb|YP_033004) (badA/vomp/brp) Surface protein/Bartonella adhesin BadA-like [BadA (SS156)] [Bartonella henselae str. Houston-1]	Surface protein/adhesin n=3 Tax=Bartonella henselae TaxID=38323 RepID=X5LYA4_BARHN
	twist_65044	9.00218e-06	0.459111	-0.254126	-0.926923	0.41867	18.3761	16.6667	0.906977		1100	YP_001469494.1 SegC homing endonuclease [Enterobacteria phage Phi1]
	agilent_218855	9.00316e-06	0.459161	-0.350181	-1.27739	0.577023	8.97436	7.77778	0.866667	UniRef90_A0A1C6JTR2	1101	O2.UC35-2_GL0067534 (1/1) MPA_and_EM_topgraph_220218_subsample.csv	Transposase and inactivated derivatives n=1 Tax=uncultured Eubacterium sp. TaxID=165185 RepID=A0A1C6JTR2_9FIRM
	agilent_4762	9.00567e-06	0.459289	-0.223269	-0.814604	0.368066	27.7778	24.4444	0.88	UniRef90_A0A098ZMW6	1102	choline-binding protein D	Autolysin n=355 Tax=Streptococcus TaxID=1301 RepID=A0A098ZMW6_STREE
	twist_12244	9.01545e-06	0.459788	-0.307872	-1.12419	0.508444	12.8205	10	0.78		1103	allergen_name False allergome_name Cte f 9 (6/8) (1/1) allergenonline_name False SDAP_name False iedb_name False
	twist_1603	9.01911e-06	0.459975	0.255706	-0.422575	0.933987	15.812	17.7778	1.12432		1104	Allergen Gal d 1 & Ovomucoid precursor
	twist_63421	9.02267e-06	0.460156	-0.34326	-1.25415	0.567634	10.2564	7.77778	0.758333		1105	YP_009150301.1 putative DNA-dependent RNA polymerase [Proteus phage PM 75]
	twist_48555	9.03248e-06	0.460657	0.193034	-0.319784	0.705851	52.5641	53.3333	1.01463		1106	putative BLRF2 protein [Human gammaherpesvirus 4] & Tegument protein BLRF2
	twist_13492	9.05297e-06	0.461701	0.366341	-0.609159	1.34184	6.83761	7.77778	1.1375		1107	allergen_name False allergome_name Aeg ta 28 (15/16) (1/1) allergenonline_name False SDAP_name False iedb_name False
	twist_48016	9.06584e-06	0.462358	0.197269	-0.328794	0.723332	58.9744	64.4444	1.09275		1108	positive (from uniprot): Enterovirus C Genome polyprotein [on Uniprot the BLAST matches are "Capsid protein" from "Human poliovirus"
	agilent_72079	9.06634e-06	0.462383	-0.318742	-1.16879	0.531304	13.2479	8.88889	0.670968	UniRef90_W0U8M0	1109	MH0014_GL0012091 MPA_PNP_EM_seqs_non_topgraph_seqs_final_210318.csv	Uncharacterized protein n=23 Tax=Ruminococcus TaxID=1263 RepID=W0U8M0_9FIRM
	agilent_155324	9.07059e-06	0.4626	-0.294806	-1.0814	0.491788	13.6752	11.1111	0.8125	UniRef90_K8QHQ9	1110	WP_014569529.1 strains_non_MPA_non_topgraph_cdhit70_190118.csv	Alpha-galactosidase n=4 Tax=Lactobacillus rhamnosus TaxID=47715 RepID=K8QHQ9_LACRH
	agilent_221864	9.07093e-06	0.462617	-0.194776	-0.714491	0.324939	58.547	56.6667	0.967883	UniRef90_A0A4I7YG16	1111	VFG001357(gb|NP_346601) (cbpA) choline binding protein A [CbpA/PspC (VF0150)] [Streptococcus pneumoniae TIGR4]	Choline binding protein A n=44 Tax=Streptococcus pneumoniae TaxID=1313 RepID=A0A4I7YG16_STREE
	agilent_3897	9.08096e-06	0.463129	-0.394392	-1.44794	0.659158	7.69231	5.55556	0.722222	UniRef90_P03418	1112	Nucleoprotein (2/5)	Nucleoprotein n=747 Tax=root TaxID=1 RepID=NCAP_HRSVA
	agilent_200668	9.08106e-06	0.463134	-0.401327	-1.47342	0.670761	6.83761	5.55556	0.8125	UniRef90_P35829	1113	YP_193101.1 strains_non_MPA_non_topgraph_cdhit70_190118.csv	S-layer protein n=17 Tax=Bacteria TaxID=2 RepID=SLAP_LACAC
	twist_28374	9.0815e-06	0.463157	-0.200818	-0.737303	0.335666	35.8974	33.3333	0.928571		1114	positive (from uniprot): Rhinovirus B Genome polyprotein
	agilent_62315	9.09142e-06	0.463662	0.342763	-0.573962	1.25949	5.98291	10	1.67143	UniRef90_E7GPZ1	1115	764042746-stool1_revised_scaffold8151_1_gene3146 MPA_PNP_EM_seqs_non_topgraph_seqs_final_210318.csv	OmpR/PhoB-type domain-containing protein n=30 Tax=Clostridiales TaxID=186802 RepID=E7GPZ1_CLOSY
	agilent_21265	9.09238e-06	0.463711	-0.298952	-1.09859	0.500687	11.9658	11.1111	0.928571	UniRef90_C0Q5G7	1116	WP_000755259.1 strains_non_MPA_non_topgraph_cdhit70_190118.csv	Uncharacterized protein n=115 Tax=Bacteria TaxID=2 RepID=C0Q5G7_SALPC
	agilent_2967	9.09774e-06	0.463985	0.399621	-0.669942	1.46918	4.70085	6.66667	1.41818	UniRef90_P08318	1117	phosphoprotein 150 & Large structural phosphoprotein	Large structural phosphoprotein n=145 Tax=root TaxID=1 RepID=PP150_HCMVA
	agilent_86868	9.10557e-06	0.464384	0.249667	-0.419151	0.918485	15.812	18.8889	1.19459	UniRef90_P37710	1118	NP_814543.1 strains_non_MPA_non_topgraph_cdhit70_190118.csv	Autolysin n=202 Tax=Firmicutes TaxID=1239 RepID=ALYS_ENTFA
	agilent_64780	9.12155e-06	0.465199	0.34308	-0.577656	1.26382	7.26496	8.88889	1.22353	UniRef90_A0A1Q6L500	1119	MH0188_GL0134690 MPA_PNP_EM_seqs_non_topgraph_seqs_final_210318.csv	Alpha/beta hydrolase n=6 Tax=Clostridiales TaxID=186802 RepID=A0A1Q6L500_9FIRM
	agilent_78269	9.12403e-06	0.465326	0.284872	-0.479866	1.04961	11.5385	13.3333	1.15556	UniRef90_K0WUD6	1120	MH0012_GL0237066 (1/1) MPA_and_EM_topgraph_220218_subsample.csv	Uncharacterized protein n=3 Tax=Bacteroidales TaxID=171549 RepID=K0WUD6_9BACT
	agilent_222756	9.13303e-06	0.465784	0.326517	-0.550917	1.20395	8.11966	10	1.23158	UniRef90_UPI000DA9B94C	1121	VFG001290(gb|NP_647368) (clfB) Clumping factor B, adhesin [Clumping factor (VF0004)] [Staphylococcus aureus subsp. aureus MW2]	MSCRAMM family adhesin clumping factor ClfB n=15 Tax=Staphylococcus aureus TaxID=1280 RepID=UPI000DA9B94C
	agilent_12513	9.13556e-06	0.465914	0.313047	-0.528435	1.15453	8.11966	11.1111	1.36842	UniRef90_Q06971	1122	WP_000079833.1 strains_non_MPA_non_topgraph_cdhit70_190118.csv	Flagellin n=259 Tax=Salmonella TaxID=590 RepID=FLIC_SALDU
	twist_27283	9.15749e-06	0.467032	0.192637	-0.326479	0.711753	56.8376	62.2222	1.09474		1123	positive (exact): Enterovirus C Genome polyprotein [on Uniprot the BLAST matches are "Capsid protein" from "Human poliovirus"
	twist_50600	9.16417e-06	0.467373	-0.233048	-0.861545	0.395448	80.3419	77.7778	0.968085		1124	polyprotein (3/9) & structural protein (3/3) & VP1 (2/4) & capsid protein VP1 & VP1 protein (2/2) & VP1 protein, partial [Enterovirus A71]
	twist_882	9.16463e-06	0.467396	0.37094	-0.629482	1.37136	5.55556	7.77778	1.4		1125	allergen_name False allergome_name Cul ob 8 (2/2) (1/1) allergenonline_name False SDAP_name False iedb_name False
	agilent_89024	9.18086e-06	0.468224	0.388341	-0.660961	1.43764	91.8803	94.4444	1.02791	UniRef90_A0A374C239	1126	O2.UC12-1_GL0023688 MPA_PNP_EM_seqs_non_topgraph_seqs_final_210318.csv	Uncharacterized protein n=1 Tax=Prevotella sp. AM42-24 TaxID=2293125 RepID=A0A374C239_9BACT
	agilent_241693	9.18234e-06	0.468299	-0.306566	-1.13505	0.521919	11.9658	10	0.835714	UniRef90_A0A4I7XYI6	1127	VFG001361(gb|NP_344663) (pspA) pneumococcal surface protein A [PspA (VF0152)] [Streptococcus pneumoniae TIGR4]	Surface protein A n=87 Tax=Streptococcus pneumoniae TaxID=1313 RepID=A0A4I7XYI6_STREE
	agilent_6963	9.18821e-06	0.468599	-0.389338	-1.44222	0.663546	8.11966	5.55556	0.684211	UniRef90_Q59947	1128	immunoglobulin A1 protease	Immunoglobulin A1 protease n=446 Tax=Streptococcus pneumoniae TaxID=1313 RepID=IGA1_STRR6
	agilent_2648	9.18864e-06	0.468621	-0.271453	-1.00558	0.46267	14.9573	13.3333	0.891429	UniRef90_P54634	1129	positive (from uniprot): Norwalk virus Non-structural polyprotein	Genome polyprotein n=5814 Tax=root TaxID=1 RepID=POLG_LORDV
	agilent_220388	9.19638e-06	0.469015	0.230217	-0.392941	0.853375	17.9487	22.2222	1.2381	UniRef90_P09983	1130	VFG000906(gb|NP_755445) (hlyA) Hemolysin A [Hemolysin (VF0225)] [Escherichia coli CFT073]	Hemolysin, chromosomal n=225 Tax=Bacteria TaxID=2 RepID=HLYAC_ECOLX
	agilent_3962	9.1964e-06	0.469016	0.389681	-0.66512	1.44448	5.12821	6.66667	1.3	UniRef90_P07210	1131	polyprotein (9/9) & VP1 capsid protein (1/3) & Chain 2, Human Rhinovirus Serotype 2 (Hrv2)	Genome polyprotein n=273 Tax=Enterovirus TaxID=12059 RepID=POLG_HRV8A
	twist_35329	9.2009e-06	0.469246	-0.223823	-0.829988	0.382341	25.2137	23.3333	0.925424		1132	positive (from uniprot): Rhinovirus B Genome polyprotein
	agilent_226618	9.2252e-06	0.470485	-0.391544	-1.4549	0.671811	7.26496	5.55556	0.764706	UniRef90_Q7BS42	1133	VFG000861(gb|YP_006098864) (pic) Pic serine protease precursor, autotransporter [Pic (VF0218)] [Escherichia coli O44:H18 042]	Serine protease pic autotransporter n=149 Tax=Enterobacteriaceae TaxID=543 RepID=PIC_ECO44
	agilent_73398	9.23668e-06	0.471071	-0.232844	-0.866038	0.400349	22.2222	21.1111	0.95	UniRef90_A0A173T8R6	1134	MH0001_GL0000932 MPA_PNP_EM_seqs_non_topgraph_seqs_final_210318.csv	Flagellin n=6 Tax=Roseburia TaxID=841 RepID=A0A173T8R6_9FIRM
	agilent_77798	9.25103e-06	0.471803	-0.202184	-0.75291	0.348541	32.906	35.5556	1.08052	UniRef90_Q5FMK0	1135	YP_193105.1 strains_non_MPA_non_topgraph_cdhit70_190118.csv	S-layer protein n=14 Tax=Lactobacillus acidophilus TaxID=1579 RepID=Q5FMK0_LACAC
	agilent_236297	9.26032e-06	0.472276	-0.393303	-1.46576	0.679153	7.69231	5.55556	0.722222	UniRef90_A5F372	1136	VFG000106(gb|NP_230493) (acfD) accessory colonization factor AcfD [ACF (VF0127)] [Vibrio cholerae O1 biovar El Tor str. N16961]	Accessory colonization factor AcfD n=74 Tax=Gammaproteobacteria TaxID=1236 RepID=ACFD_VIBC3
	twist_60273	9.26952e-06	0.472745	-0.224803	-0.838443	0.388837	24.7863	21.1111	0.851724		1137	YP_009153096.1 hypothetical protein Sf101_0022 [Enterobacteria phage Sf101]
	twist_35800	9.28006e-06	0.473283	-0.3194	-1.19232	0.55352	11.1111	8.88889	0.8		1138	HCMVUL80
	twist_58782	9.28288e-06	0.473427	-0.199201	-0.743796	0.345393	71.7949	66.6667	0.928571		1139	positive (exact): Human herpesvirus 3 Envelope glycoprotein C
	twist_38296	9.28316e-06	0.473441	-0.421614	-1.5743	0.731069	7.26496	4.44444	0.611765		1140	Mitochondrial import receptor subunit TOM70
	agilent_67447	9.28411e-06	0.47349	-0.485946	-1.81466	0.842765	5.55556	3.33333	0.6	UniRef90_A0A2N5P287	1141	WP_024854426.1 (1/3) non_MPA_topgraph_sampling_040218.csv	ATPase P n=19 Tax=Clostridiales TaxID=186802 RepID=A0A2N5P287_RUMGN
	twist_12245	9.28741e-06	0.473658	-0.300259	-1.12156	0.521043	11.9658	10	0.835714		1142	allergen_name False allergome_name Cal s 2 (2/3) (1/1) allergenonline_name False SDAP_name False iedb_name False
	twist_99693	9.29556e-06	0.474073	-0.194914	-0.728568	0.33874	38.0342	33.3333	0.876404		1143	YP_009222289.1 lysin [Lactobacillus phage LfeInf]
	agilent_111172	9.30136e-06	0.474369	-0.258573	-0.966991	0.449845	17.5214	14.4444	0.82439	UniRef90_Q92CG8	1144	WP_026747284.1 strains_non_MPA_non_topgraph_cdhit70_190118.csv	Lin1204 protein n=84 Tax=Listeria TaxID=1637 RepID=Q92CG8_LISIN
	twist_36384	9.30636e-06	0.474625	0.219339	-0.381936	0.820614	20.9402	25.5556	1.22041		1145	Glycoprotein B precursor & glycoprotein B (1/2)
	agilent_125554	9.36119e-06	0.477421	0.245034	-0.430951	0.921019	15.3846	17.7778	1.15556	UniRef90_A0A1C5PUG1	1146	V1.UC28-0_GL0019745 MPA_PNP_EM_seqs_non_topgraph_seqs_final_210318.csv	Histidine kinase n=84 Tax=Bacteria TaxID=2 RepID=A0A1C5PUG1_9FIRM
	agilent_196845	9.36706e-06	0.47772	-0.329208	-1.23802	0.579608	10.2564	7.77778	0.758333	UniRef90_K0N9Y4	1147	WP_005687202.1 (1/1) non_MPA_topgraph_sampling_040218.csv	ABC transporter glutamine-binding protein glnH n=48 Tax=Lactobacillaceae TaxID=33958 RepID=K0N9Y4_LACCA
	agilent_225839	9.36844e-06	0.477791	-0.422964	-1.59079	0.744864	6.41026	4.44444	0.693333	UniRef90_A0A0H3K1N3	1148	VFG001282(gb|NP_647237) (fnbB) fibronectin-binding protein B [FnBPs (VF0010)] [Staphylococcus aureus subsp. aureus MW2]	FnbB protein n=80 Tax=Staphylococcus TaxID=1279 RepID=A0A0H3K1N3_STAAW
	agilent_241737	9.36894e-06	0.477816	0.284814	-0.501617	1.07124	11.1111	12.2222	1.1	UniRef90_Q48031	1149	VFG001151(gb|AAA20527) (hmw1A) adhesin HMW1A, two-partner secretion (TPS) pathway TpsA exoprotein [HMW1/HMW2 (VF0038)] [Haemophilus influenzae str. 12]	Adhesin n=8 Tax=Haemophilus influenzae TaxID=727 RepID=Q48031_HAEIF
	twist_4346	9.36987e-06	0.477864	-0.42589	-1.60199	0.75021	5.98291	4.44444	0.742857		1150	allergen_name False allergome_name Bos d 8 (2/6), Bos d 9 (2/3) (1/1) allergenonline_name False SDAP_name False iedb_name False
	agilent_199716	9.37292e-06	0.478019	-0.421565	-1.58613	0.743002	6.41026	4.44444	0.693333	UniRef90_A6KYJ2	1151	V1.CD35-1_GL0037732 MPA_PNP_EM_seqs_non_topgraph_seqs_final_210318.csv	50S ribosomal protein L2 n=108 Tax=root TaxID=1 RepID=RL2_BACV8
	agilent_214044	9.37745e-06	0.47825	-0.196391	-0.739203	0.346421	35.0427	32.2222	0.919512	UniRef90_A0A173T8A2	1152	V1.CD15-3_GL0052858 MPA_PNP_EM_seqs_non_topgraph_seqs_final_210318.csv	Flagellin n=21 Tax=Clostridiales TaxID=186802 RepID=A0A173T8A2_9FIRM
	agilent_2946	9.37913e-06	0.478336	0.314592	-0.55509	1.18427	6.83761	11.1111	1.625	UniRef90_P81177	1153	zinc metalloproteinase aureolysin	Zinc metalloproteinase aureolysin n=337 Tax=Bacilli TaxID=91061 RepID=AURE_STAAU
	agilent_125065	9.3915e-06	0.478967	-0.231915	-0.873961	0.41013	20.5128	18.8889	0.920833	UniRef90_A0A139LN71	1154	DOM017_GL0005686 MPA_PNP_EM_seqs_non_topgraph_seqs_final_210318.csv	Glycerophosphodiester phosphodiesterase n=12 Tax=Bacteroides TaxID=816 RepID=A0A139LN71_BACOV
	agilent_2111	9.39441e-06	0.479115	0.223314	-0.395126	0.841753	19.6581	22.2222	1.13043	UniRef90_P0C6Z0	1155	early antigen protein D (EA-D) & DNA polymerase processivity factor BMRF1	DNA polymerase processivity factor BMRF1 n=54 Tax=Epstein-Barr virus (strain GD1) TaxID=10376 RepID=EAD_EBVA8
	twist_78398	9.39587e-06	0.479189	0.418526	-0.740727	1.57778	4.2735	5.55556	1.3		1156	YP_009222256.1 hypothetical protein LfeInf_018 [Lactobacillus phage LfeInf]
	agilent_114167	9.40089e-06	0.479446	-0.251387	-0.948099	0.445324	18.3761	15.5556	0.846512	UniRef90_A0A173S481	1157	MH0160_GL0068275 MPA_PNP_EM_seqs_non_topgraph_seqs_final_210318.csv	Flagellin n=15 Tax=Lachnospiraceae TaxID=186803 RepID=A0A173S481_9FIRM
	agilent_79824	9.4017e-06	0.479487	-0.209459	-0.790021	0.371103	26.4957	25.5556	0.964516	UniRef90_A0A174WE81	1158	MH0061_GL0017930 MPA_PNP_EM_seqs_non_topgraph_seqs_final_210318.csv	Acetylhydrolase n=10 Tax=Bacteroides TaxID=816 RepID=A0A174WE81_9BACE
	agilent_224035	9.40258e-06	0.479531	0.353083	-0.625665	1.33183	6.83761	7.77778	1.1375	UniRef90_Q327J1	1159	VFG012802(gb|NP_858136) (ospB) type III secretion system effector OspB [T3SS (SS011)] [Shigella flexneri 2a str. 301]	OspB n=95 Tax=Enterobacteriaceae TaxID=543 RepID=Q327J1_SHIDS
	agilent_1877	9.44195e-06	0.481539	0.363155	-0.64813	1.37444	5.55556	7.77778	1.4	UniRef90_P03230	1160	latent membrane protein 1 (LMP1) HHV-4P-1 LYDMA gene	Latent membrane protein 1 n=42 Tax=Epstein-Barr virus (strain GD1) TaxID=10376 RepID=LMP1_EBVB9
	twist_33960	9.44962e-06	0.481931	0.230683	-0.412278	0.873644	17.094	21.1111	1.235		1161	Tegument protein UL25
	agilent_110974	9.45189e-06	0.482047	-0.215836	-0.817576	0.385903	24.7863	22.2222	0.896552	UniRef90_A0A4V2EHS9	1162	WP_039447067.1 strains_non_MPA_non_topgraph_cdhit70_190118.csv	Alpha-glucosidase n=84 Tax=Vibrionaceae TaxID=641 RepID=A0A4V2EHS9_VIBVL
	agilent_63809	9.45235e-06	0.48207	-0.3547	-1.34364	0.634235	8.11966	6.66667	0.821053	UniRef90_A0A369ZK90	1163	WP_014065289.1 strains_non_MPA_non_topgraph_cdhit70_190118.csv	Glucose-6-phosphate isomerase n=13 Tax=Haemophilus TaxID=724 RepID=A0A369ZK90_HAEPA
	agilent_1142	9.47666e-06	0.48331	0.189969	-0.341184	0.721122	32.4786	37.7778	1.16316	UniRef90_P07210	1164	polyprotein (9/9) & VP1 capsid protein (1/3) & Chain 2, Human Rhinovirus Serotype 2 (Hrv2)	Genome polyprotein n=273 Tax=Enterovirus TaxID=12059 RepID=POLG_HRV8A
	agilent_7064	9.47792e-06	0.483374	0.183477	-0.3296	0.696554	55.1282	58.8889	1.06822	UniRef90_P03204	1165	EBNA-3C HHV 4 latent protein	Epstein-Barr nuclear antigen 6 n=14 Tax=Epstein-Barr virus (strain GD1) TaxID=10376 RepID=EBNA6_EBVB9
	agilent_32	9.48665e-06	0.483819	0.211906	-0.381272	0.805084	22.2222	26.6667	1.2	UniRef90_P06473	1166	Glycoprotein B precursor & glycoprotein B (1/2)	Envelope glycoprotein B n=908 Tax=Viruses TaxID=10239 RepID=GB_HCMVA
	agilent_52294	9.49835e-06	0.484416	0.2511	-0.452753	0.954952	13.2479	16.6667	1.25806	UniRef90_A0A4U9NYM5	1167	WP_011590223.1 strains_non_MPA_non_topgraph_cdhit70_190118.csv	Cell wall binding repeat-containing protein n=9 Tax=Clostridium perfringens TaxID=1502 RepID=A0A4U9NYM5_CLOPF
	agilent_5580	9.50047e-06	0.484524	-0.246145	-0.93628	0.44399	17.094	15.5556	0.91	UniRef90_Q59947	1168	immunoglobulin A1 protease	Immunoglobulin A1 protease n=446 Tax=Streptococcus pneumoniae TaxID=1313 RepID=IGA1_STRR6
	twist_98413	9.50162e-06	0.484583	-0.364238	-1.38562	0.65714	6.83761	6.66667	0.975		1169	YP_006908464.1 putative transcriptional regulator 2 [Bacillus phage B4]
	twist_63743	9.51083e-06	0.485052	0.375229	-0.678101	1.42856	5.55556	6.66667	1.2		1170	AIK68654.1 HNH endonuclease [Lactococcus phage phi145]
	agilent_45284	9.52693e-06	0.485874	0.28801	-0.522006	1.09803	85.0427	88.8889	1.04523	UniRef90_Q6GHS9	1171	WP_000791575.1 strains_non_MPA_non_topgraph_cdhit70_190118.csv	Fibrinogen-binding protein n=22 Tax=Staphylococcus aureus TaxID=1280 RepID=FIB_STAAR
	agilent_169663	9.53122e-06	0.486092	0.362693	-0.657878	1.38326	5.12821	7.77778	1.51667	UniRef90_A6BI27	1172	MH0147_GL0047345 (1/3) MPA_and_EM_topgraph_220218_subsample.csv	Putative phage holin, LL-H family n=4 Tax=Dorea TaxID=189330 RepID=A6BI27_9FIRM
	agilent_64436	9.53453e-06	0.486261	0.269467	-0.489071	1.028	11.9658	13.3333	1.11429	UniRef90_R5EP71	1173	MH0062_GL0064339 MPA_PNP_EM_seqs_non_topgraph_seqs_final_210318.csv	NAGPA domain-containing protein n=3 Tax=Bacteroidales TaxID=171549 RepID=R5EP71_9BACE
	agilent_78022	9.53868e-06	0.486473	0.287145	-0.521548	1.09584	9.40171	12.2222	1.3	UniRef90_A0A174R002	1174	MH0417_GL0121824 MPA_PNP_EM_seqs_non_topgraph_seqs_final_210318.csv	Hyaluronoglucosaminidase n=7 Tax=Bacteroides TaxID=816 RepID=A0A174R002_9BACE
	agilent_235426	9.5446e-06	0.486775	-0.405155	-1.54699	0.736684	8.11966	4.44444	0.547368	UniRef90_Q8GM74	1175	VFG001150(gb|AAL79954) (hia) adhesin [Hia/Hsf (VF0039)] [Haemophilus influenzae nontypable strain 3179B]	Adhesin n=5 Tax=Haemophilus influenzae TaxID=727 RepID=Q8GM74_HAEIF
	twist_48742	9.5645e-06	0.48779	-0.253384	-0.969155	0.462388	17.5214	14.4444	0.82439		1176	DNA polymerase processivity factor
	agilent_220184	9.57167e-06	0.488155	0.184028	-0.336261	0.704317	51.2821	57.7778	1.12667	UniRef90_Q9KK48	1177	VFG005316(gb|NP_359586) (pspC/cbpA) Choline binding protein A [Choline-binding proteins (CVF122)] [Streptococcus pneumoniae R6]	Surface protein PspC n=12 Tax=Streptococcus pneumoniae TaxID=1313 RepID=Q9KK48_STREE
	agilent_15627	9.58189e-06	0.488676	-0.461265	-1.76693	0.844401	5.98291	3.33333	0.557143	UniRef90_H1GAG6	1178	WP_012951188.1 strains_non_MPA_non_topgraph_cdhit70_190118.csv	FTR1 family protein n=142 Tax=Listeria TaxID=1637 RepID=H1GAG6_LISIO
	twist_15509	9.59163e-06	0.489173	-0.244264	-0.936472	0.447944	17.094	15.5556	0.91		1179	allergen_name False allergome_name Str pn PspC (2/2) (1/1) allergenonline_name False SDAP_name False iedb_name False
	agilent_225940	9.60048e-06	0.489624	-0.275108	-1.05553	0.505318	14.1026	11.1111	0.787879	UniRef90_P62575	1180	VFG001378(gb|NP_359129) (nanA) neuraminidase A [Neuraminidase (VF0148)] [Streptococcus pneumoniae R6]	Sialidase A n=43 Tax=Bacteria TaxID=2 RepID=NANA_STREE
	agilent_12530	9.61235e-06	0.49023	-0.237464	-0.912041	0.437114	17.9487	16.6667	0.928571	UniRef90_A0A4V0Z735	1181	WP_018593186.1 strains_non_MPA_non_topgraph_cdhit70_190118.csv	Uncharacterized protein n=3 Tax=Blautia TaxID=572511 RepID=A0A4V0Z735_9FIRM
	agilent_30237	9.61902e-06	0.49057	-0.305242	-1.17304	0.562557	11.1111	8.88889	0.8	UniRef90_I9A5K4	1182	MH0349_GL0007090 MPA_PNP_EM_seqs_non_topgraph_seqs_final_210318.csv	TPM_phosphatase domain-containing protein n=49 Tax=Bacteroides TaxID=816 RepID=I9A5K4_BACVU
	twist_39841	9.62223e-06	0.490734	-0.340327	-1.30824	0.627584	9.40171	6.66667	0.709091		1183	Major surface glycoprotein G
	twist_63495	9.62916e-06	0.491087	0.223692	-0.41302	0.860404	18.8034	21.1111	1.12273		1184	YP_009035516.1 hypothetical protein [Lactobacillus phage phi jlb1]
	twist_4309	9.63246e-06	0.491255	0.328573	-0.607033	1.26418	6.41026	8.88889	1.38667		1185	allergen_name False allergome_name Str py Streptokinase (5/12) (1/1) allergenonline_name False SDAP_name False iedb_name False
	twist_43231	9.63779e-06	0.491527	0.198313	-0.366735	0.76336	25.641	30	1.17		1186	minor core protein
	agilent_35295	9.64441e-06	0.491865	0.338108	-0.626005	1.30222	6.83761	7.77778	1.1375	UniRef90_A0A380ZH52	1187	MH0014_GL0094101 MPA_PNP_EM_seqs_non_topgraph_seqs_final_210318.csv	Beta-galactosidase n=30 Tax=Bacteroidaceae TaxID=815 RepID=A0A380ZH52_BACVU
	twist_27290	9.65355e-06	0.492331	0.18009	-0.333989	0.694168	44.4444	47.7778	1.075		1188	glycoprotein B (2/2)
	agilent_185270	9.65655e-06	0.492484	-0.371353	-1.43178	0.689075	7.69231	5.55556	0.722222	UniRef90_A0A2N5P776	1189	WP_044930034.1 (1/1) non_MPA_topgraph_sampling_040218.csv	Sensor histidine kinase n=14 Tax=Clostridiales TaxID=186802 RepID=A0A2N5P776_RUMGN
	agilent_95795	9.67028e-06	0.493184	-0.462543	-1.78551	0.860425	5.98291	3.33333	0.557143	UniRef90_I9R3H6	1190	T2D-11A_GL0151524 MPA_PNP_EM_seqs_non_topgraph_seqs_final_210318.csv	DUF4988 domain-containing protein n=14 Tax=Bacteroides TaxID=816 RepID=I9R3H6_9BACE
	twist_48387	9.67361e-06	0.493354	-0.2232	-0.861849	0.415449	79.9145	78.8889	0.987166		1191	positive (exact): Enterovirus B Genome polyprotein
	twist_46897	9.67404e-06	0.493376	0.203997	-0.379735	0.78773	24.359	26.6667	1.09474		1192	glycoprotein B (2/2)
	agilent_241029	9.67554e-06	0.493453	-0.230861	-0.89158	0.429858	20.9402	16.6667	0.795918	UniRef90_Q99WQ6	1193	VFG001316(gb|NP_645114) (geh) glycerol ester hydrolase [Lipase (VF0012)] [Staphylococcus aureus subsp. aureus MW2]	Lipase 2 n=451 Tax=Bacteria TaxID=2 RepID=LIP2_STAAM
	agilent_139105	9.67675e-06	0.493514	-0.407345	-1.57333	0.758635	6.41026	4.44444	0.693333	UniRef90_A0A087QB98	1194	WP_003657053.1 strains_non_MPA_non_topgraph_cdhit70_190118.csv	Lysozyme (Fragment) n=4 Tax=Lactobacillus gasseri TaxID=1596 RepID=A0A087QB98_LACGS
	agilent_147293	9.68035e-06	0.493698	0.377302	-0.703141	1.45774	4.70085	6.66667	1.41818	UniRef90_Q6GF50	1195	WP_000595617.1 strains_non_MPA_non_topgraph_cdhit70_190118.csv	Uncharacterized leukocidin-like protein 1 n=24 Tax=Staphylococcus TaxID=1279 RepID=LUKL1_STAAR
	agilent_132716	9.68043e-06	0.493702	0.236201	-0.440192	0.912594	13.6752	18.8889	1.38125	UniRef90_J8KDN0	1196	NP_831259.1 strains_non_MPA_non_topgraph_cdhit70_190118.csv	LysM domain-containing protein n=166 Tax=Bacillus TaxID=55087 RepID=J8KDN0_BACCE
	agilent_79003	9.68336e-06	0.493851	-0.272024	-1.05127	0.507223	14.5299	11.1111	0.764706	UniRef90_Q8XMR4	1197	WP_003460505.1 strains_non_MPA_non_topgraph_cdhit70_190118.csv	LYZ2 domain-containing protein n=27 Tax=Clostridium perfringens TaxID=1502 RepID=Q8XMR4_CLOPE
	agilent_78246	9.69586e-06	0.494489	0.372675	-0.696476	1.44183	4.70085	6.66667	1.41818	UniRef90_A0A1C5UUU7	1198	MH0198_GL0135499 MPA_PNP_EM_seqs_non_topgraph_seqs_final_210318.csv	Gamma-DL-glutamyl hydrolase n=5 Tax=Firmicutes TaxID=1239 RepID=A0A1C5UUU7_9CLOT
	agilent_224420	9.69627e-06	0.49451	-0.244595	-0.946335	0.457146	20.5128	14.4444	0.704167	UniRef90_Q97T80	1199	VFG001362(gb|NP_344620) (zmpC) immunoglobulin A1 protease [IgA1 protease (VF0147)] [Streptococcus pneumoniae TIGR4]	Zinc metalloprotease ZmpC n=66 Tax=Terrabacteria group TaxID=1783272 RepID=ZMPC_STRPN
	agilent_8065	9.69895e-06	0.494646	-0.246455	-0.953755	0.460846	16.6667	14.4444	0.866667	UniRef90_P03211	1200	EBV-NA-1	Epstein-Barr nuclear antigen 1 n=37 Tax=Epstein-Barr virus (strain GD1) TaxID=10376 RepID=EBNA1_EBVB9
	agilent_9680	9.72495e-06	0.495973	0.218493	-0.410492	0.847477	17.5214	22.2222	1.26829	UniRef90_P36717	1201	minor core protein	Core-capsid bridging protein n=3 Tax=Human mastadenovirus A TaxID=129875 RepID=CORE5_ADE12
	agilent_5601	9.73642e-06	0.496557	0.181873	-0.342404	0.70615	37.6068	44.4444	1.18182	UniRef90_P81177	1202	zinc metalloproteinase aureolysin	Zinc metalloproteinase aureolysin n=337 Tax=Bacilli TaxID=91061 RepID=AURE_STAAU
	twist_52478	9.74699e-06	0.497096	-0.194895	-0.757413	0.367624	31.6239	27.7778	0.878378		1203	phosphoprotein 150 & Large structural phosphoprotein
	agilent_151982	9.75194e-06	0.497349	0.319822	-0.603812	1.24346	7.69231	8.88889	1.15556	UniRef90_U6R7P0	1204	MH0039_GL0042967 (1/1) MPA_and_EM_topgraph_220218_subsample.csv	SusC/RagA family TonB-linked outer membrane protein n=2 Tax=Bacteroides TaxID=816 RepID=U6R7P0_9BACE
	twist_58938	9.7538e-06	0.497444	0.207727	-0.392313	0.807768	20.5128	24.4444	1.19167		1205	B B/Ann Arbor/1/86 HA
	agilent_86177	9.75422e-06	0.497465	0.361055	-0.68194	1.40405	91.0256	94.4444	1.03756	UniRef90_S5QWV8	1206	WP_020916641.1 strains_non_MPA_non_topgraph_cdhit70_190118.csv	Uncharacterized protein n=4 Tax=Streptococcus TaxID=1301 RepID=S5QWV8_9STRE
	twist_39924	9.7622e-06	0.497872	0.17768	-0.336078	0.691439	41.8803	43.3333	1.03469		1207	64 Kd autoantigen
	twist_69537	9.76762e-06	0.498149	-0.258161	-1.00511	0.488787	14.9573	13.3333	0.891429		1208	YP_006908491.1 hypothetical protein BCB4_0262 [Bacillus phage B4]
	twist_37775	9.77074e-06	0.498308	-0.333892	-1.30031	0.632528	10.2564	6.66667	0.65		1209	Hexon protein
	agilent_40863	9.7731e-06	0.498428	0.230352	-0.436568	0.897272	14.9573	18.8889	1.26286	UniRef90_Q1WS65	1210	YP_536347.1 strains_non_MPA_non_topgraph_cdhit70_190118.csv	Uncharacterized protein n=36 Tax=Lactobacillus TaxID=1578 RepID=Q1WS65_LACS1
	agilent_6216	9.78953e-06	0.499266	-0.18593	-0.72529	0.35343	35.4701	34.4444	0.971084	UniRef90_A0A2U3RZL8	1211	pneumococcal histidine triad protein D (1/2) & histidine motif-containing protein, partial	Pneumococcal histidine triad protein D n=4 Tax=Streptococcus pneumoniae TaxID=1313 RepID=A0A2U3RZL8_STREE
	agilent_54114	9.79669e-06	0.499631	-0.333682	-1.30248	0.635113	9.40171	6.66667	0.709091	UniRef90_A0A1Q6JWM2	1212	MH0264_GL0103034 MPA_PNP_EM_seqs_non_topgraph_seqs_final_210318.csv	ATP-dependent Clp protease ATP-binding subunit ClpX n=3 Tax=Clostridiales TaxID=186802 RepID=A0A1Q6JWM2_9CLOT
	agilent_130111	9.80919e-06	0.500269	-0.2119	-0.828034	0.404234	24.359	21.1111	0.866667	UniRef90_D4S2X1	1213	MH0005_GL0011337 MPA_PNP_EM_seqs_non_topgraph_seqs_final_210318.csv	Flagellin n=3 Tax=Butyrivibrio TaxID=830 RepID=D4S2X1_9FIRM
	twist_33736	9.8125e-06	0.500437	0.195617	-0.373396	0.76463	25.641	28.8889	1.12667		1214	fimbrial protein (1/2) & Outer membrane protein P5 precursor (OMP P5) (Fimbrin)
	agilent_48255	9.82464e-06	0.501057	0.399374	-0.764011	1.56276	4.2735	5.55556	1.3	UniRef90_K5YWW8	1215	MH0343_GL0152713 (2/2) MPA_and_EM_topgraph_220218_subsample.csv	Coenzyme A biosynthesis bifunctional protein CoaBC n=29 Tax=Parabacteroides TaxID=375288 RepID=K5YWW8_9BACT
	twist_27542	9.82477e-06	0.501063	0.174349	-0.333541	0.682239	45.2991	48.8889	1.07925		1216	BZLF1 [Human gammaherpesvirus 4] & BZLF1 & Trans-activator protein BZLF1
	twist_28154	9.82532e-06	0.501092	0.179704	-0.34382	0.703227	39.7436	43.3333	1.09032		1217	Glycoprotein M
	agilent_243958	9.82634e-06	0.501143	-0.200689	-0.785418	0.384041	26.9231	25.5556	0.949206	UniRef90_Q9KK48	1218	VFG005316(gb|NP_359586) (pspC/cbpA) Choline binding protein A [Choline-binding proteins (CVF122)] [Streptococcus pneumoniae R6]	Surface protein PspC n=12 Tax=Streptococcus pneumoniae TaxID=1313 RepID=Q9KK48_STREE
	agilent_56127	9.83069e-06	0.501365	0.204701	-0.392027	0.801429	24.7863	24.4444	0.986207	UniRef90_F3QTC0	1219	MH0006_GL0176289 MPA_PNP_EM_seqs_non_topgraph_seqs_final_210318.csv	F5/8 type C domain protein n=4 Tax=Paraprevotella TaxID=577309 RepID=F3QTC0_9BACT
	twist_30259	9.86005e-06	0.502863	0.197826	-0.380884	0.776536	21.3675	28.8889	1.352		1220	polyprotein (3/9) & structural protein (3/3) & VP1 (2/4) & capsid protein VP1 & VP1 protein (2/2) & VP1 protein, partial [Enterovirus A71]
	agilent_231226	9.86614e-06	0.503173	0.230882	-0.445022	0.906787	14.1026	18.8889	1.33939	UniRef90_A0A5C1BAU8	1221	VFG043504(gb|NP_357669) (pavB/pfbB) cell wall surface anchor family protein, Plasminogen- and Fibronectin-binding protein B [PavB (VF0524)] [Streptococcus pneumoniae R6]	YSIRK signal domain/LPXTG anchor domain surface protein n=148 Tax=Streptococcus pneumoniae TaxID=1313 RepID=A0A5C1BAU8_STREE
	twist_9813	9.86961e-06	0.50335	-0.293905	-1.15466	0.566853	11.1111	8.88889	0.8		1222	allergen_name False allergome_name Nas vi AK (2/2) (1/1) allergenonline_name False SDAP_name False iedb_name False
	agilent_215637	9.86991e-06	0.503365	0.230787	-0.445142	0.906716	14.5299	18.8889	1.3	UniRef90_B0P2M9	1223	SZEY-69A_GL0045916 MPA_PNP_EM_seqs_non_topgraph_seqs_final_210318.csv	Uncharacterized protein n=11 Tax=Clostridiales TaxID=186802 RepID=B0P2M9_9CLOT
	twist_12614	9.87126e-06	0.503434	-0.216024	-0.848815	0.416768	25.2137	20	0.79322		1224	allergen_name False allergome_name Tri ur 37 (3/7) (1/1) allergenonline_name False SDAP_name False iedb_name False
	twist_66218	9.87232e-06	0.503488	0.332174	-0.640978	1.30533	5.12821	8.88889	1.73333		1225	YP_009322870.1 hypothetical protein BPS11Q3_63 [Salmonella phage BPS11Q3]
	agilent_12021	9.8746e-06	0.503605	0.179334	-0.346194	0.704862	38.0342	42.2222	1.11011		1226	positive (exact): Human herpesvirus 5 Envelope glycoprotein M
	twist_59198	9.87603e-06	0.503677	0.242159	-0.467595	0.951914	12.3932	16.6667	1.34483		1227	H3N2 A/Texas/1/77 HA
	agilent_30985	9.88537e-06	0.504154	-0.366305	-1.44112	0.708513	6.83761	5.55556	0.8125	UniRef90_A0A139K1E2	1228	T2D-56A_GL0012413 MPA_PNP_EM_seqs_non_topgraph_seqs_final_210318.csv	Glycoside hydrolase family 2 n=19 Tax=Bacteroides TaxID=816 RepID=A0A139K1E2_BACUN
	twist_8059	9.88578e-06	0.504175	-0.255551	-1.00543	0.494328	15.3846	12.2222	0.794444		1229	allergen_name Plo i 1 (1/1) (1/1) allergome_name Plo i 1 (2/2) (1/1) allergenonline_name Plo i 1.0101 (1/1) (1/1) SDAP_name Plo i 1.0101 (1/1) (1/1) iedb_name False
	twist_54751	9.92243e-06	0.506044	0.255606	-0.497734	1.00895	10.2564	15.5556	1.51667		1230	EBNA3A HHV4
	twist_63129	9.93197e-06	0.50653	-0.403169	-1.59278	0.786439	5.55556	4.44444	0.8		1231	YP_008532047.1 putative tail fiber protein [Klebsiella phage 0507-KN2-1]
	agilent_193456	9.9365e-06	0.506761	-0.30416	-1.20211	0.593795	11.9658	7.77778	0.65	UniRef90_R5F0F4	1232	V1.CD3-0-PN_GL0095213 MPA_PNP_EM_seqs_non_topgraph_seqs_final_210318.csv	Uncharacterized protein n=2 Tax=Bacteroides TaxID=816 RepID=R5F0F4_9BACE
	agilent_158355	9.95587e-06	0.507749	-0.406289	-1.60855	0.795971	5.12821	4.44444	0.866667	UniRef90_R5VRW6	1233	MH0003_GL0058089 MPA_PNP_EM_seqs_non_topgraph_seqs_final_210318.csv	Peripla_BP_4 domain-containing protein n=14 Tax=Lachnospiraceae TaxID=186803 RepID=R5VRW6_9FIRM
	agilent_3328	9.96057e-06	0.507989	0.207726	-0.407308	0.822759	18.8034	23.3333	1.24091	UniRef90_P03211	1234	EBV-NA-1	Epstein-Barr nuclear antigen 1 n=37 Tax=Epstein-Barr virus (strain GD1) TaxID=10376 RepID=EBNA1_EBVB9
	twist_57307	9.99182e-06	0.509583	-0.32758	-1.30113	0.645972	8.97436	6.66667	0.742857		1235	Collagen alpha-3(IV) chain & alpha-3 type IV collagen & type IV collagen alpha 3 chain & type IV collagen alpha3 chain
	agilent_173684	1.00074e-05	0.510378	-0.303942	-1.20894	0.601057	10.6838	7.77778	0.728	UniRef90_A0A2X6L4M8	1236	WP_000177755.1 strains_non_MPA_non_topgraph_cdhit70_190118.csv	Mechanosensitive channel MscK n=298 Tax=root TaxID=1 RepID=A0A2X6L4M8_ECOLX
	agilent_9594	1.00125e-05	0.510639	0.172365	-0.341176	0.685906	55.9829	57.7778	1.03206	UniRef90_O36633	1237	Major surface glycoprotein G	Major surface glycoprotein G n=342 Tax=Pneumoviridae TaxID=11244 RepID=GLYC_HRSVB
	agilent_4777	1.00144e-05	0.510735	0.257627	-0.510117	1.02537	11.5385	13.3333	1.15556	UniRef90_P03460	1238	Hemagglutinin (2/2)	Hemagglutinin n=16903 Tax=Influenza B virus TaxID=11520 RepID=HEMA_INBLE
	agilent_111970	1.00214e-05	0.51109	-0.45497	-1.81194	0.902003	4.70085	3.33333	0.709091	UniRef90_C0FTT4	1239	WP_007886088.1 MPA_PNP_EM_seqs_non_topgraph_seqs_final_210318.csv	Flagellin n=5 Tax=Roseburia inulinivorans TaxID=360807 RepID=C0FTT4_9FIRM
	agilent_178076	1.00388e-05	0.511981	-0.287236	-1.14574	0.571272	11.5385	8.88889	0.77037	UniRef90_A0A460AZD5	1240	WP_010959017.1 (1/1) non_MPA_topgraph_sampling_040218.csv	LPXTG cell wall anchor domain-containing protein n=248 Tax=Listeriaceae TaxID=186820 RepID=A0A460AZD5_LISMN
	agilent_223729	1.00402e-05	0.51205	-0.182333	-0.72739	0.362724	33.7607	31.1111	0.921519	UniRef90_UPI000F53326A	1241	VFG000261(gb|NP_273742) (iga) IgA-specific serine endopeptidase [IgA1 protease (VF0080)] [Neisseria meningitidis MC58]	IgA-specific serine endopeptidase autotransporter n=1 Tax=Neisseria meningitidis TaxID=487 RepID=UPI000F53326A
	twist_48198	1.00438e-05	0.512234	0.175378	-0.349116	0.699872	58.547	64.4444	1.10073		1242	Genome polyprotein (6/6) & polyprotein (7/9) & VP1 (1/4) & coat protein VP1 & VP4
	agilent_153201	1.00498e-05	0.512538	-0.292865	-1.16936	0.583625	9.82906	8.88889	0.904348	UniRef90_A0A374MXJ0	1243	MH0350_GL0010307 (3/3) MPA_and_EM_topgraph_220218_subsample.csv	Peptidase_M56 domain-containing protein n=9 Tax=Clostridiales TaxID=186802 RepID=A0A374MXJ0_9FIRM
	twist_92719	1.00555e-05	0.512828	-0.352799	-1.40939	0.70379	7.69231	5.55556	0.722222		1244	YP_006507.1 Sit [Escherichia virus P1]
	agilent_73395	1.00652e-05	0.513327	-0.219	-0.875653	0.437653	21.3675	18.8889	0.884	UniRef90_A0A173VM56	1245	MH0044_GL0005871 MPA_PNP_EM_seqs_non_topgraph_seqs_final_210318.csv	Flagellin n=8 Tax=Roseburia TaxID=841 RepID=A0A173VM56_9FIRM
	twist_30716	1.00674e-05	0.513438	-0.25369	-1.01456	0.50718	14.1026	12.2222	0.866667		1246	Serine-rich 25 kDa antigen protein
	agilent_39336	1.00757e-05	0.513862	-0.263017	-1.05265	0.52662	13.6752	11.1111	0.8125	UniRef90_Q2G222	1247	WP_001125631.1 strains_non_MPA_non_topgraph_cdhit70_190118.csv	N-acetylmuramoyl-L-alanine amidase domain-containing protein SAOUHSC_02979 n=302 Tax=Bacteria TaxID=2 RepID=Y2979_STAA8
	agilent_15295	1.01006e-05	0.515132	-0.302171	-1.2121	0.607761	10.2564	7.77778	0.758333	UniRef90_A0A0M6WF57	1248	T2D-51A_GL0139746 MPA_PNP_EM_seqs_non_topgraph_seqs_final_210318.csv	Uncharacterized vancomycin resistance protein n=6 Tax=Roseburia TaxID=841 RepID=A0A0M6WF57_9FIRM
	agilent_237411	1.01024e-05	0.51522	-0.209384	-0.840038	0.421269	25.2137	20	0.79322	UniRef90_UPI000F53326A	1249	VFG000261(gb|NP_273742) (iga) IgA-specific serine endopeptidase [IgA1 protease (VF0080)] [Neisseria meningitidis MC58]	IgA-specific serine endopeptidase autotransporter n=1 Tax=Neisseria meningitidis TaxID=487 RepID=UPI000F53326A
	twist_73458	1.01087e-05	0.515545	0.354717	-0.714497	1.42393	5.55556	6.66667	1.2		1250	YP_009190618.1 hypothetical protein JD18_037 [Klebsiella phage JD18]
	twist_52112	1.01159e-05	0.515911	0.31607	-0.637482	1.26962	7.69231	7.77778	1.01111		1251	phiRv1 phage protein
	agilent_329	1.01191e-05	0.516072	0.258652	-0.521976	1.03928	10.6838	13.3333	1.248	UniRef90_P36717	1252	minor core protein	Core-capsid bridging protein n=3 Tax=Human mastadenovirus A TaxID=129875 RepID=CORE5_ADE12
	agilent_15288	1.01248e-05	0.516363	-0.385085	-1.5481	0.77793	6.41026	4.44444	0.693333	UniRef90_A0A0U5JUD9	1253	WP_003667077.1 strains_non_MPA_non_topgraph_cdhit70_190118.csv	5'-nucleotidase n=45 Tax=Lactobacillus TaxID=1578 RepID=A0A0U5JUD9_LACRE
	agilent_26064	1.01429e-05	0.51729	-0.196634	-0.791814	0.398545	25.641	24.4444	0.953333	UniRef90_A0A4P6M4H6	1254	WP_018598481.1 strains_non_MPA_non_topgraph_cdhit70_190118.csv	Toxin A n=3 Tax=Blautia TaxID=572511 RepID=A0A4P6M4H6_9FIRM
	twist_36969	1.01487e-05	0.517584	-0.233497	-0.94075	0.473757	17.9487	14.4444	0.804762		1255	Alpha-S2-casein precursor
	agilent_89931	1.01496e-05	0.517632	-0.300425	-1.2105	0.609655	10.2564	7.77778	0.758333	UniRef90_Q0SQA8	1256	WP_003459331.1 strains_non_MPA_non_topgraph_cdhit70_190118.csv	Negative regulator of genetic competence MecB/ClpC n=38 Tax=Clostridium perfringens TaxID=1502 RepID=Q0SQA8_CLOPS
	agilent_12006	1.01516e-05	0.517731	0.177847	-0.361035	0.716729	64.5299	67.7778	1.05033		1257	positive (exact): Human herpesvirus 3 Envelope glycoprotein C
	twist_92532	1.01531e-05	0.517808	0.272887	-0.554119	1.09989	10.2564	11.1111	1.08333		1258	YP_009043500.1 hypothetical protein [Listeria phage List-36]
	agilent_198958	1.01537e-05	0.517839	-0.327477	-1.32	0.665043	7.69231	6.66667	0.866667	UniRef90_P17327	1259	WP_000775022.1 (6/6) non_MPA_topgraph_sampling_040218.csv	Glycine betaine/proline betaine transport system permease protein ProW n=155 Tax=root TaxID=1 RepID=PROW_SALTY
	agilent_241214	1.01543e-05	0.517869	-0.169888	-0.684824	0.345047	59.8291	55.5556	0.928571	UniRef90_Q9KK48	1260	VFG005316(gb|NP_359586) (pspC/cbpA) Choline binding protein A [Choline-binding proteins (CVF122)] [Streptococcus pneumoniae R6]	Surface protein PspC n=12 Tax=Streptococcus pneumoniae TaxID=1313 RepID=Q9KK48_STREE
	agilent_45366	1.01557e-05	0.517943	0.202833	-0.412067	0.817732	19.2308	23.3333	1.21333	UniRef90_A0A173ZMW8	1261	MH0006_GL0111091 (2/2) MPA_and_EM_topgraph_220218_subsample.csv	LysM domain-containing protein n=31 Tax=Clostridiales TaxID=186802 RepID=A0A173ZMW8_9FIRM
	agilent_11278	1.01593e-05	0.518127	0.169153	-0.34387	0.682175	44.4444	48.8889	1.1	UniRef90_O11283	1262	positive (from uniprot): Influenza A virus Hemagglutinin	Hemagglutinin n=469 Tax=Influenza A virus TaxID=11320 RepID=HEMA_I89A2
	agilent_126605	1.01639e-05	0.518359	-0.239282	-0.965402	0.486838	15.812	14.4444	0.913514	UniRef90_R7C7Y1	1263	MH0003_GL0115482 MPA_PNP_EM_seqs_non_topgraph_seqs_final_210318.csv	Flagellin n=5 Tax=Clostridiales TaxID=186802 RepID=R7C7Y1_9CLOT
	agilent_6983	1.01651e-05	0.518422	0.32905	-0.669628	1.32773	5.55556	7.77778	1.4	UniRef90_Q9ANY1	1264	pneumococcal histidine triad protein E & hydrolase & HIT family hydrolase	Bvh-3 n=444 Tax=Bacteria TaxID=2 RepID=Q9ANY1_STREE
	twist_21	1.01774e-05	0.51905	-0.301512	-1.21799	0.614963	10.2564	7.77778	0.758333		1265	allergen_name Hor v 5 (1/1) (1/1) allergome_name Hor v 5 (6/6) (1/1) allergenonline_name False SDAP_name Hor v 5.0101 (1/1) (1/1) iedb_name False
	twist_25044	1.0183e-05	0.519332	0.343479	-0.701264	1.38822	5.55556	6.66667	1.2		1266	allergen_name False allergome_name Tri m GBSS_I (3/3) (1/1) allergenonline_name False SDAP_name False iedb_name False
	agilent_44948	1.01921e-05	0.519799	0.253614	-0.518653	1.02588	11.1111	13.3333	1.2	UniRef90_A6BI29	1267	MH0042_GL0020673 (2/2) MPA_and_EM_topgraph_220218_subsample.csv	LysM domain protein n=5 Tax=Dorea TaxID=189330 RepID=A6BI29_9FIRM
	twist_53511	1.02037e-05	0.520389	-0.346832	-1.40445	0.710784	7.69231	5.55556	0.722222		1268	Chromodomain-helicase-DNA-binding protein 7
	twist_52109	1.0208e-05	0.52061	0.329301	-0.67539	1.33399	5.55556	7.77778	1.4		1269	latent membrane protein 1 (LMP1) HHV-4P-1 LYDMA gene
	agilent_7143	1.02095e-05	0.520687	-0.183772	-0.744559	0.377015	32.906	28.8889	0.877922	UniRef90_P08318	1270	phosphoprotein 150 & Large structural phosphoprotein	Large structural phosphoprotein n=145 Tax=root TaxID=1 RepID=PP150_HCMVA
	twist_34181	1.02124e-05	0.520832	-0.166766	-0.675835	0.342304	53.8462	52.2222	0.969841		1271	positive (from uniprot): Enterovirus B Genome polyprotein
	twist_38776	1.02127e-05	0.520848	0.195199	-0.400687	0.791084	22.2222	24.4444	1.1		1272	BZLF1 [Human gammaherpesvirus 4] & BZLF1 & Trans-activator protein BZLF1
	twist_33322	1.02188e-05	0.52116	-0.233501	-0.946848	0.479846	16.2393	14.4444	0.889474		1273	45 kDa immediate-early protein 2
	agilent_169474	1.02335e-05	0.521907	-0.384715	-1.56213	0.792702	6.41026	4.44444	0.693333	UniRef90_A0A139K0Z0	1274	MH0010_GL0020383 MPA_PNP_EM_seqs_non_topgraph_seqs_final_210318.csv	SusF/SusE family outer membrane protein n=25 Tax=root TaxID=1 RepID=A0A139K0Z0_BACUN
	agilent_164662	1.02406e-05	0.522272	0.39497	-0.814891	1.60483	3.84615	5.55556	1.44444	UniRef90_C0FT85	1275	WP_081453897.1 MPA_PNP_EM_seqs_non_topgraph_seqs_final_210318.csv	Flagellin n=3 Tax=Roseburia inulinivorans TaxID=360807 RepID=C0FT85_9FIRM
	agilent_2143	1.02417e-05	0.522325	0.174991	-0.361106	0.711089	62.8205	67.7778	1.07891	UniRef90_P03300	1276	Genome polyprotein (6/6) & polyprotein (7/9) & VP1 (1/4) & coat protein VP1 & VP4	Genome polyprotein n=1168 Tax=Enterovirus TaxID=12059 RepID=POLG_POL1M
	agilent_16426	1.02451e-05	0.5225	-0.37888	-1.54009	0.782334	6.83761	4.44444	0.65	UniRef90_A0A174ZBF0	1277	MH0002_GL0055178 MPA_PNP_EM_seqs_non_topgraph_seqs_final_210318.csv	Flagellar hook-associated protein 2 n=11 Tax=root TaxID=1 RepID=A0A174ZBF0_9FIRM
	agilent_88528	1.02454e-05	0.522516	-0.222103	-0.902844	0.458637	19.2308	15.5556	0.808889	UniRef90_F0EQQ6	1278	WP_014064443.1 strains_non_MPA_non_topgraph_cdhit70_190118.csv	Chaperone SurA n=29 Tax=Pasteurellaceae TaxID=712 RepID=F0EQQ6_HAEPA
	twist_32109	1.02664e-05	0.523587	0.165209	-0.342459	0.672877	44.8718	50	1.11429		1279	EBV-NA-1
	agilent_224288	1.02674e-05	0.523638	-0.256585	-1.04514	0.531969	14.1026	11.1111	0.787879	UniRef90_P44969	1280	VFG000337(gb|NP_439153) (iga1) immunoglobin A1 protease [IgA1 protease (VF0045)] [Haemophilus influenzae Rd KW20]	Immunoglobulin A1 protease autotransporter n=1 Tax=Haemophilus influenzae (strain ATCC 51907 / DSM 11121 / KW20 / Rd) TaxID=71421 RepID=IGA0_HAEIN
	agilent_200616	1.02749e-05	0.524019	0.254301	-0.52795	1.03655	12.3932	12.2222	0.986207	UniRef90_K0WU03	1281	MH0012_GL0184715 MPA_PNP_EM_seqs_non_topgraph_seqs_final_210318.csv	PA14 domain-containing protein n=3 Tax=Bacteroidales TaxID=171549 RepID=K0WU03_9BACT
	agilent_12023	1.02773e-05	0.52414	0.170722	-0.354585	0.696028	38.4615	42.2222	1.09778		1282	positive (exact): Human herpesvirus 5 Envelope glycoprotein M
	twist_58801	1.02773e-05	0.52414	0.170722	-0.354585	0.696028	38.4615	42.2222	1.09778		1283	positive (exact): Human herpesvirus 5 Envelope glycoprotein M
	agilent_140746	1.02917e-05	0.524877	-0.3145	-1.28393	0.654931	9.82906	6.66667	0.678261	UniRef90_A0A1C5SSH8	1284	WP_005932362.1 (1/1) MPA_and_EM_topgraph_220218_subsample.csv	Penicillin-binding protein 2B n=11 Tax=Faecalibacterium TaxID=216851 RepID=A0A1C5SSH8_9FIRM
	agilent_91530	1.02988e-05	0.525238	-0.380278	-1.55349	0.792933	5.98291	4.44444	0.742857	UniRef90_K0WU80	1285	MH0199_GL0131299 MPA_PNP_EM_seqs_non_topgraph_seqs_final_210318.csv	Uncharacterized protein n=3 Tax=Bacteroidales TaxID=171549 RepID=K0WU80_9BACT
	agilent_220725	1.03093e-05	0.525775	-0.178377	-0.72941	0.372655	35.0427	28.8889	0.82439	UniRef90_P75330	1286	VFG002036(gb|NP_110141) (p30/p32) 30K adhesin-related protein [Cytadherence organelle (VF0330)] [Mycoplasma pneumoniae M129]	P30 adhesin n=9 Tax=Mycoplasma pneumoniae TaxID=2104 RepID=P30_MYCPN
	agilent_140310	1.03195e-05	0.526292	0.383417	-0.802495	1.56933	3.84615	5.55556	1.44444	UniRef90_Q06971	1287	WP_000079833.1 strains_non_MPA_non_topgraph_cdhit70_190118.csv	Flagellin n=259 Tax=Salmonella TaxID=590 RepID=FLIC_SALDU
	twist_28813	1.03247e-05	0.526562	-0.168011	-0.688009	0.351987	46.1538	42.2222	0.914815		1288	positive (from uniprot): Rhinovirus B Genome polyprotein
	agilent_115477	1.03284e-05	0.52675	-0.337166	-1.38118	0.706845	8.54701	5.55556	0.65	UniRef90_A0A417NJ28	1289	MH0192_GL0143211 MPA_PNP_EM_seqs_non_topgraph_seqs_final_210318.csv	Stage II sporulation protein P n=7 Tax=Firmicutes TaxID=1239 RepID=A0A417NJ28_9FIRM
	twist_39975	1.03335e-05	0.527007	0.167272	-0.350996	0.68554	40.1709	44.4444	1.10638		1290	zinc metalloproteinase aureolysin
	agilent_160014	1.03473e-05	0.527715	0.267229	-0.562162	1.09662	8.97436	11.1111	1.2381	UniRef90_D4IQG0	1291	MH0196_GL0028267 MPA_PNP_EM_seqs_non_topgraph_seqs_final_210318.csv	Peptidase family S41 n=7 Tax=Rikenellaceae TaxID=171550 RepID=D4IQG0_9BACT
	agilent_60540	1.0348e-05	0.527747	0.343063	-0.721775	1.4079	5.12821	6.66667	1.3	UniRef90_A0A3C1D014	1292	MH0356_GL0127272 MPA_PNP_EM_seqs_non_topgraph_seqs_final_210318.csv	Molybdate ABC transporter permease subunit (Fragment) n=1 Tax=Collinsella sp. TaxID=1965294 RepID=A0A3C1D014_9ACTN
	agilent_58674	1.03566e-05	0.528186	-0.336011	-1.38007	0.708047	8.54701	5.55556	0.65	UniRef90_K0WYA3	1293	V1.FI15_GL0102470 MPA_PNP_EM_seqs_non_topgraph_seqs_final_210318.csv	Por secretion system C-terminal sorting domain-containing protein n=3 Tax=Bacteroidales TaxID=171549 RepID=K0WYA3_9BACT
	agilent_37483	1.03577e-05	0.528241	-0.241985	-0.993986	0.510016	14.9573	12.2222	0.817143	UniRef90_A0A0E1X7G8	1294	WP_000824491.1 strains_non_MPA_non_topgraph_cdhit70_190118.csv	Uncharacterized protein n=10 Tax=Staphylococcus aureus TaxID=1280 RepID=A0A0E1X7G8_STAAU
	agilent_11813	1.03607e-05	0.528398	-0.215875	-0.88699	0.455241	18.8034	16.6667	0.886364	UniRef90_P03211	1295	EBV-NA-1	Epstein-Barr nuclear antigen 1 n=37 Tax=Epstein-Barr virus (strain GD1) TaxID=10376 RepID=EBNA1_EBVB9
	twist_22888	1.03674e-05	0.528738	-0.235035	-0.966317	0.496248	17.5214	13.3333	0.760976		1296	allergen_name False allergome_name Aeg ta 37 (2/2) (1/1) allergenonline_name False SDAP_name False iedb_name False
	agilent_1150	1.03698e-05	0.528861	-0.22428	-0.922307	0.473748	17.9487	15.5556	0.866667	UniRef90_Q9QL88	1297	Enterovirus polyprotein (VP0, VP1, VP2, VP4) – capsid proteins, Coxsackievirus A9 (2.9 Å structure, chains 1–4)	Genome polyprotein n=36 Tax=Enterovirus B TaxID=138949 RepID=POLG_CXB6S
	twist_60306	1.03748e-05	0.529113	0.228909	-0.483962	0.94178	13.6752	15.5556	1.1375		1298	YP_001642351.1 putative recombination protein [Lactobacillus prophage Lj771]
	agilent_129283	1.03787e-05	0.529316	-0.363016	-1.49408	0.76805	5.12821	5.55556	1.08333	UniRef90_S3YFG8	1299	V1.UC52-1_GL0211392 MPA_PNP_EM_seqs_non_topgraph_seqs_final_210318.csv	Uncharacterized protein n=15 Tax=root TaxID=1 RepID=S3YFG8_BACSE
	agilent_7473	1.0386e-05	0.529688	0.21797	-0.461784	0.897725	15.812	17.7778	1.12432	UniRef90_P43840	1300	fimbrial protein (1/2) & Outer membrane protein P5 precursor (OMP P5) (Fimbrin)	Outer membrane protein P5 n=60 Tax=Pasteurellaceae TaxID=712 RepID=OMP5_HAEIN
	twist_50052	1.03947e-05	0.530127	-0.272107	-1.1216	0.577382	9.82906	11.1111	1.13043		1301	positive (from uniprot): Rhinovirus B Genome polyprotein
	agilent_221241	1.04027e-05	0.530538	-0.186693	-0.770112	0.396726	29.9145	25.5556	0.854286	UniRef90_UPI000F53326A	1302	VFG000261(gb|NP_273742) (iga) IgA-specific serine endopeptidase [IgA1 protease (VF0080)] [Neisseria meningitidis MC58]	IgA-specific serine endopeptidase autotransporter n=1 Tax=Neisseria meningitidis TaxID=487 RepID=UPI000F53326A
	agilent_226611	1.04035e-05	0.530579	0.229611	-0.487999	0.94722	13.6752	15.5556	1.1375	UniRef90_Q9JNH0	1303	VFG000972(gb|NP_269972) (sic) inhibitor of complement-mediated lysis [SIC (VF0255)] [Streptococcus pyogenes M1 GAS]	Sic1.225 n=20 Tax=Streptococcus pyogenes TaxID=1314 RepID=Q9JNH0_STRPY
	twist_87290	1.04195e-05	0.531396	-0.244363	-1.0096	0.520871	13.2479	12.2222	0.922581		1304	YP_001469494.1 SegC homing endonuclease [Enterobacteria phage Phi1]
	twist_3120	1.04272e-05	0.531786	0.31399	-0.670221	1.2982	5.98291	7.77778	1.3		1305	allergen_name False allergome_name Str py Streptokinase (9/12) (1/1) allergenonline_name False SDAP_name False iedb_name False
	twist_6232	1.04272e-05	0.531786	0.31399	-0.670221	1.2982	5.98291	7.77778	1.3		1306	allergen_name False allergome_name Str dy Streptokinase (8/8) (1/1) allergenonline_name False SDAP_name False iedb_name False
	twist_27571	1.04377e-05	0.532324	0.238994	-0.511123	0.989111	10.6838	14.4444	1.352		1307	Lipase 2 precursor (Glycerol ester hydrolase 2)
	agilent_1088	1.04417e-05	0.532525	-0.20946	-0.8672	0.448281	20.0855	17.7778	0.885106	UniRef90_P06725	1308	tegument protein pp65 & 65 kDa lower matrix phosphoprotein & pp65 & HCMVUL83	65 kDa phosphoprotein n=77 Tax=Human cytomegalovirus TaxID=10359 RepID=PP65_HCMVA
	agilent_6224	1.04486e-05	0.532877	-0.224195	-0.928815	0.480424	17.5214	14.4444	0.82439	UniRef90_A7X0T9	1309	Bifunctional autolysin precursor	Bifunctional autolysin n=763 Tax=Bacteria TaxID=2 RepID=ATL_STAA1
	agilent_228585	1.04552e-05	0.533217	-0.166371	-0.689692	0.356949	41.8803	37.7778	0.902041	UniRef90_Q8GM74	1310	VFG001150(gb|AAL79954) (hia) adhesin [Hia/Hsf (VF0039)] [Haemophilus influenzae nontypable strain 3179B]	Adhesin n=5 Tax=Haemophilus influenzae TaxID=727 RepID=Q8GM74_HAEIF
	twist_42986	1.04676e-05	0.533849	-0.193331	-0.802391	0.415729	27.7778	21.1111	0.76		1311	Botulinum neurotoxin type B precursor & neurotoxin B
	agilent_3035	1.04691e-05	0.533923	0.165983	-0.357016	0.688981	37.6068	42.2222	1.12273	UniRef90_P08318	1312	phosphoprotein 150 & Large structural phosphoprotein	Large structural phosphoprotein n=145 Tax=root TaxID=1 RepID=PP150_HCMVA
	agilent_7114	1.04793e-05	0.534444	-0.217663	-0.904378	0.469051	18.3761	15.5556	0.846512	UniRef90_P0C6Z0	1313	early antigen protein D (EA-D) & DNA polymerase processivity factor BMRF1	DNA polymerase processivity factor BMRF1 n=54 Tax=Epstein-Barr virus (strain GD1) TaxID=10376 RepID=EAD_EBVA8
	twist_47284	1.04859e-05	0.534781	-0.238043	-0.989674	0.513588	15.3846	12.2222	0.794444		1314	early antigen protein D (EA-D) & DNA polymerase processivity factor BMRF1
	twist_30408	1.0491e-05	0.535043	-0.163512	-0.680139	0.353115	58.1197	54.4444	0.936765		1315	immunoglobulin A1 protease
	twist_3375	1.04917e-05	0.535079	-0.175688	-0.730836	0.37946	31.6239	30	0.948649		1316	allergen_name False allergome_name Str pn PspC (2/2) (1/1) allergenonline_name False SDAP_name False iedb_name False
	agilent_98530	1.05067e-05	0.535843	-0.336813	-1.40308	0.729459	7.26496	5.55556	0.764706	UniRef90_P0A1W3	1317	WP_000157810.1 (1/2) non_MPA_topgraph_sampling_040218.csv	Signal peptidase I n=1166 Tax=root TaxID=1 RepID=LEP_SALTI
	twist_95690	1.05137e-05	0.536197	-0.290153	-1.20951	0.629203	9.82906	7.77778	0.791304		1318	AFU63124.1 endolysin [Lactobacillus phage ATCC 8014-B2]
	agilent_229692	1.05146e-05	0.536247	-0.271446	-1.13164	0.588743	11.9658	8.88889	0.742857	UniRef90_P44969	1319	VFG000337(gb|NP_439153) (iga1) immunoglobin A1 protease [IgA1 protease (VF0045)] [Haemophilus influenzae Rd KW20]	Immunoglobulin A1 protease autotransporter n=1 Tax=Haemophilus influenzae (strain ATCC 51907 / DSM 11121 / KW20 / Rd) TaxID=71421 RepID=IGA0_HAEIN
	twist_22032	1.05205e-05	0.536548	0.27782	-0.603216	1.15886	7.69231	10	1.3		1320	allergen_name False allergome_name Str py Streptokinase (11/12) (1/1) allergenonline_name False SDAP_name False iedb_name False
	agilent_8673	1.05262e-05	0.536834	-0.189232	-0.789755	0.411292	25.641	23.3333	0.91	UniRef90_Q82081	1321	positive (from uniprot): Rhinovirus B Genome polyprotein	Genome polyprotein n=46 Tax=Enterovirus TaxID=12059 RepID=POLG_HRV3
	twist_7644	1.05303e-05	0.537046	0.334629	-0.727861	1.39712	4.70085	6.66667	1.41818		1322	allergen_name False allergome_name Epi br 2 (2/2) (1/1) allergenonline_name False SDAP_name False iedb_name False
	twist_59172	1.05591e-05	0.538516	0.293383	-0.641521	1.22829	6.41026	8.88889	1.38667		1323	H3N2 A/Moscow/10/99 HA
	twist_52307	1.05842e-05	0.539792	0.257686	-0.56605	1.08142	9.40171	11.1111	1.18182		1324	Tegument protein UL25
	twist_42090	1.06038e-05	0.540796	0.162122	-0.357413	0.681657	52.1368	55.5556	1.06557		1325	envelope glycoprotein G (2/2) & glycoprotein G (2/2)
	agilent_23950	1.06051e-05	0.540859	0.307416	-0.677881	1.29271	6.41026	7.77778	1.21333	UniRef90_B6W1Z1	1326	O2.UC38-1_GL0148535 (2/2) MPA_and_EM_topgraph_220218_subsample.csv	STN domain-containing protein n=48 Tax=Bacteroides TaxID=816 RepID=B6W1Z1_9BACE
	agilent_154800	1.06054e-05	0.540874	-0.41015	-1.72477	0.90447	5.55556	3.33333	0.6	UniRef90_D4J4E9	1327	MH0246_GL0105472 (3/4) MPA_and_EM_topgraph_220218_subsample.csv	ABC-type transport system, involved in lipoprotein release, permease component n=38 Tax=Firmicutes TaxID=1239 RepID=D4J4E9_9FIRM
	agilent_25858	1.06106e-05	0.541141	0.268923	-0.593603	1.13145	8.97436	10	1.11429	UniRef90_A0A508VF25	1328	WP_014569233.1 strains_non_MPA_non_topgraph_cdhit70_190118.csv	Uncharacterized protein n=2 Tax=Lactobacillus rhamnosus TaxID=47715 RepID=A0A508VF25_LACRH
	agilent_1008	1.06234e-05	0.541795	-0.413314	-1.7411	0.914467	5.55556	3.33333	0.6	UniRef90_P18892	1329	butyrophilin precursor & Butyrophilin subfamily 1 member A1 & butyrophilin, partial	Butyrophilin subfamily 1 member A1 n=22 Tax=Pecora TaxID=35500 RepID=BT1A1_BOVIN
	twist_26858	1.06511e-05	0.543206	-0.171098	-0.722678	0.380482	32.906	30	0.911688		1330	Bifunctional autolysin precursor
	agilent_228681	1.06548e-05	0.543397	-0.323036	-1.36493	0.718854	8.97436	5.55556	0.619048	UniRef90_P15926	1331	VFG000974(gb|NP_269970) (scpA) C5a peptidase precursor [C5a peptidase (VF0245)] [Streptococcus pyogenes M1 GAS]	C5a peptidase n=760 Tax=Bacteria TaxID=2 RepID=C5AP_STRPY
	twist_48015	1.06664e-05	0.543985	0.163386	-0.364351	0.691123	60.2564	65.5556	1.08794		1332	positive (from uniprot): Enterovirus C Genome polyprotein [on Uniprot the BLAST matches are "Capsid protein" from "Human poliovirus"
	twist_81047	1.06671e-05	0.544022	-0.358798	-1.51783	0.800231	7.26496	4.44444	0.611765		1333	YP_009037574.1 baseplate subunit [Escherichia phage vB_EcoM_JS09]
	agilent_237594	1.06802e-05	0.544688	-0.403071	-1.70727	0.901129	6.41026	3.33333	0.52	UniRef90_UPI000DA9B94C	1334	VFG001290(gb|NP_647368) (clfB) Clumping factor B, adhesin [Clumping factor (VF0004)] [Staphylococcus aureus subsp. aureus MW2]	MSCRAMM family adhesin clumping factor ClfB n=15 Tax=Staphylococcus aureus TaxID=1280 RepID=UPI000DA9B94C
	agilent_39523	1.06828e-05	0.54482	-0.341065	-1.445	0.762868	5.98291	5.55556	0.928571	UniRef90_A0A544KL08	1335	WP_000826868.1 strains_non_MPA_non_topgraph_cdhit70_190118.csv	Uncharacterized protein n=44 Tax=Vibrio TaxID=662 RepID=A0A544KL08_VIBCL
	twist_36146	1.06834e-05	0.544852	-0.266157	-1.1277	0.595386	12.3932	8.88889	0.717241		1336	DNA polymerase processivity factor
	agilent_205439	1.07031e-05	0.545858	-0.19977	-0.848043	0.448502	19.6581	18.8889	0.96087	UniRef90_D6D6J2	1337	NOM028_GL0019456 MPA_PNP_EM_seqs_non_topgraph_seqs_final_210318.csv	Uncharacterized protein n=42 Tax=Bacteroides TaxID=816 RepID=D6D6J2_9BACE
	agilent_142983	1.07062e-05	0.546018	-0.208559	-0.885623	0.468504	84.188	82.2222	0.97665	UniRef90_A0A174WBH1	1338	MH0001_GL0017187 MPA_PNP_EM_seqs_non_topgraph_seqs_final_210318.csv	T9SS C-terminal target domain-containing protein n=14 Tax=Prevotella TaxID=838 RepID=A0A174WBH1_9BACT
	twist_67146	1.07141e-05	0.546419	-0.402249	-1.70941	0.904909	6.41026	3.33333	0.52		1339	YP_009284326.1 putative endolysin [Enterobacter phage Arya]
	twist_59694	1.07193e-05	0.546685	-0.166407	-0.707529	0.374714	35.4701	31.1111	0.877108		1340	B B/Ann Arbor/1/86 HA
	twist_51758	1.07277e-05	0.547113	0.325863	-0.734905	1.38663	5.55556	6.66667	1.2		1341	Glycoprotein M
	agilent_223189	1.07339e-05	0.547427	-0.156081	-0.664563	0.352401	51.2821	45.5556	0.888333	UniRef90_A0A4I7YG16	1342	VFG001357(gb|NP_346601) (cbpA) choline binding protein A [CbpA/PspC (VF0150)] [Streptococcus pneumoniae TIGR4]	Choline binding protein A n=44 Tax=Streptococcus pneumoniae TaxID=1313 RepID=A0A4I7YG16_STREE
	agilent_205650	1.0739e-05	0.547687	-0.296995	-1.26518	0.671187	9.40171	6.66667	0.709091	UniRef90_A0A3S4NMH7	1343	WP_000668994.1 strains_non_MPA_non_topgraph_cdhit70_190118.csv	Exotoxin n=39 Tax=Staphylococcaceae TaxID=90964 RepID=A0A3S4NMH7_STAAU
	agilent_202443	1.07425e-05	0.547868	0.244991	-0.554023	1.044	11.5385	12.2222	1.05926	UniRef90_Q2G0D4	1344	WP_000731642.1 strains_non_MPA_non_topgraph_cdhit70_190118.csv	Probable autolysin SsaALP n=204 Tax=Bacteria TaxID=2 RepID=SSAAL_STAA8
	agilent_12898	1.07448e-05	0.547984	0.256039	-0.579249	1.09133	8.54701	11.1111	1.3	UniRef90_A0A173SW06	1345	MH0004_GL0030372 (2/2) MPA_and_EM_topgraph_220218_subsample.csv	D-galactose/ D-glucose-binding protein n=36 Tax=Clostridiales TaxID=186802 RepID=A0A173SW06_9FIRM
	agilent_241053	1.07518e-05	0.548343	0.390663	-0.884958	1.66628	3.84615	4.44444	1.15556	UniRef90_C7F880	1346	VFG012362(gb|NP_290254) (espB) Type III secretion system translocator protein EspB, pore protein [TTSS (VF0191)] [Escherichia coli O157:H7 str. EDL933]	EaeB n=37 Tax=Enterobacteriaceae TaxID=543 RepID=C7F880_ECOLX
	agilent_112869	1.07532e-05	0.548413	0.290047	-0.657203	1.2373	5.98291	8.88889	1.48571	UniRef90_R7IBA0	1347	MH0012_GL0104868 MPA_PNP_EM_seqs_non_topgraph_seqs_final_210318.csv	Uncharacterized protein n=4 Tax=Clostridiales TaxID=186802 RepID=R7IBA0_9FIRM
	agilent_146603	1.07634e-05	0.548934	0.29717	-0.674607	1.26895	6.41026	7.77778	1.21333	UniRef90_K5Y4U1	1348	MH0020_GL0014932 (9/9) MPA_and_EM_topgraph_220218_subsample.csv	Uncharacterized protein n=28 Tax=Parabacteroides TaxID=375288 RepID=K5Y4U1_9BACT
	twist_54402	1.07644e-05	0.548984	0.298062	-0.676753	1.27288	6.41026	7.77778	1.21333		1349	U14 gene product
	agilent_8775	1.0769e-05	0.549221	0.161219	-0.366363	0.688801	37.1795	41.1111	1.10575	UniRef90_P08318	1350	phosphoprotein 150 & Large structural phosphoprotein	Large structural phosphoprotein n=145 Tax=root TaxID=1 RepID=PP150_HCMVA
	agilent_200824	1.07695e-05	0.549247	-0.16264	-0.694907	0.369627	38.8889	34.4444	0.885714	UniRef90_E1W618	1351	WP_014065439.1 strains_non_MPA_non_topgraph_cdhit70_190118.csv	Uncharacterized protein n=1 Tax=Haemophilus parainfluenzae (strain T3T1) TaxID=862965 RepID=E1W618_HAEP3
	agilent_243291	1.07833e-05	0.54995	0.156517	-0.356614	0.669649	47.4359	53.3333	1.12432	UniRef90_A0A4I7YG16	1352	VFG001357(gb|NP_346601) (cbpA) choline binding protein A [CbpA/PspC (VF0150)] [Streptococcus pneumoniae TIGR4]	Choline binding protein A n=44 Tax=Streptococcus pneumoniae TaxID=1313 RepID=A0A4I7YG16_STREE
	twist_38675	1.07917e-05	0.550376	0.181816	-0.414894	0.778526	71.3675	76.6667	1.07425		1353	pneumococcal histidine triad protein E & hydrolase & HIT family hydrolase
	twist_58813	1.07936e-05	0.550473	-0.259076	-1.10956	0.591403	12.8205	8.88889	0.693333		1354	H3N2 A/Michigan/45/2015 M1
	agilent_108889	1.08007e-05	0.550836	0.29627	-0.677192	1.26973	6.41026	7.77778	1.21333	UniRef90_A0A0K6BRS0	1355	YP_098302.1 strains_non_MPA_non_topgraph_cdhit70_190118.csv	Insulinase family protein n=52 Tax=Bacteroidaceae TaxID=815 RepID=A0A0K6BRS0_BACFG
	agilent_179632	1.08144e-05	0.551532	0.306431	-0.702181	1.31504	5.12821	7.77778	1.51667	UniRef90_UPI0008DA98AF	1356	SZEY-104A_GL0018364 MPA_PNP_EM_seqs_non_topgraph_seqs_final_210318.csv	flagellar filament capping protein FliD n=1 Tax=Romboutsia timonensis TaxID=1776391 RepID=UPI0008DA98AF
	agilent_224304	1.08183e-05	0.551733	-0.155495	-0.667564	0.356573	46.5812	43.3333	0.930275	UniRef90_A0A0E8T3C9	1357	VFG001354(gb|NP_345414) (pce) choline binding protein E [CBPs (VF0145)] [Streptococcus pneumoniae TIGR4]	Choline binding protein E CbpE n=250 Tax=Bacteria TaxID=2 RepID=A0A0E8T3C9_STREE
	agilent_224607	1.08197e-05	0.551806	0.329403	-0.755569	1.41438	4.2735	6.66667	1.56	UniRef90_A0A0H3K1N3	1358	VFG001282(gb|NP_647237) (fnbB) fibronectin-binding protein B [FnBPs (VF0010)] [Staphylococcus aureus subsp. aureus MW2]	FnbB protein n=80 Tax=Staphylococcus TaxID=1279 RepID=A0A0H3K1N3_STAAW
	twist_64023	1.08211e-05	0.551876	0.244542	-0.56106	1.05014	9.82906	12.2222	1.24348		1359	YP_009222335.1 hypothetical protein LfeInf_097 [Lactobacillus phage LfeInf]
	agilent_188662	1.08228e-05	0.551964	-0.26337	-1.13119	0.604449	10.6838	8.88889	0.832	UniRef90_A0A174UJY4	1360	MH0366_GL0095969 MPA_PNP_EM_seqs_non_topgraph_seqs_final_210318.csv	Glycoside hydrolase family 28 protein n=46 Tax=Bacteroides TaxID=816 RepID=A0A174UJY4_BACVU
	twist_93691	1.08285e-05	0.552256	0.285389	-0.655673	1.22645	5.98291	8.88889	1.48571		1361	YP_009102607.1 hypothetical protein ECML134_132 [Escherichia phage ECML-134]
	twist_46270	1.08378e-05	0.552726	0.211782	-0.48739	0.910954	14.1026	16.6667	1.18182		1362	Twist-related protein 1
	twist_48386	1.08461e-05	0.553153	-0.163386	-0.703364	0.376593	33.3333	33.3333	1		1363	positive (exact): Enterovirus B Genome polyprotein
	agilent_7854	1.08472e-05	0.553206	-0.197185	-0.848955	0.454585	20.5128	17.7778	0.866667	UniRef90_P14738	1364	fibronectin-binding protein A	Fibronectin-binding protein A n=540 Tax=Staphylococcaceae TaxID=90964 RepID=FNBA_STAA8
	agilent_222322	1.08489e-05	0.553291	-0.256577	-1.10484	0.591689	13.2479	8.88889	0.670968	UniRef90_Q2FE79	1365	VFG002421(gb|NP_647158) (sbi) IgG-binding protein SBI [Sbi (VF0423)] [Staphylococcus aureus subsp. aureus MW2]	Immunoglobulin-binding protein Sbi n=295 Tax=Bacteria TaxID=2 RepID=SBI_STAA3
	agilent_222104	1.08558e-05	0.553645	0.218155	-0.503728	0.940039	13.2479	15.5556	1.17419	UniRef90_O86487	1366	VFG001279(gb|NP_645333) (sdrC) Ser-Asp rich fibrinogen-binding bone sialoprotein-binding protein [SDr (VF0019)] [Staphylococcus aureus subsp. aureus MW2]	Serine-aspartate repeat-containing protein C n=909 Tax=Staphylococcaceae TaxID=90964 RepID=SDRC_STAAE
	agilent_21696	1.08575e-05	0.553733	0.303383	-0.700745	1.30751	5.55556	7.77778	1.4	UniRef90_A0A087I713	1367	WP_011080652.1 strains_non_MPA_non_topgraph_cdhit70_190118.csv	Uncharacterized protein n=13 Tax=Vibrio TaxID=662 RepID=A0A087I713_VIBVL
	twist_58787	1.08647e-05	0.554097	0.173252	-0.4007	0.747204	68.8034	74.4444	1.08199		1368	positive (exact): Enterovirus C Genome polyprotein [on Uniprot the BLAST matches are "Capsid protein" from "Human poliovirus"
	agilent_205570	1.08682e-05	0.554278	-0.15409	-0.664793	0.356613	58.547	55.5556	0.948905	UniRef90_A0A3R6JN00	1369	MH0067_GL0008919 MPA_PNP_EM_seqs_non_topgraph_seqs_final_210318.csv	Uncharacterized protein n=4 Tax=Parabacteroides merdae TaxID=46503 RepID=A0A3R6JN00_9BACT
	agilent_214305	1.08927e-05	0.555526	0.279937	-0.650795	1.21067	6.41026	8.88889	1.38667	UniRef90_A0A173W9F4	1370	MH0364_GL0095644 (3/3) MPA_and_EM_topgraph_220218_subsample.csv	Uncharacterized protein n=8 Tax=Lachnospiraceae TaxID=186803 RepID=A0A173W9F4_9FIRM
	agilent_4413	1.08932e-05	0.555552	0.157919	-0.367164	0.683002	36.3248	40	1.10118	UniRef90_P16733	1371	positive (from uniprot): Human herpesvirus 5 Envelope glycoprotein M	Envelope glycoprotein M n=53 Tax=Human cytomegalovirus TaxID=10359 RepID=GM_HCMVA
	twist_99873	1.0903e-05	0.556055	-0.219483	-0.950194	0.511229	16.2393	13.3333	0.821053		1372	YP_001285556.1 gp66 [Escherichia virus TLS]
	twist_47864	1.09143e-05	0.556628	0.233337	-0.544627	1.0113	84.6154	88.8889	1.05051		1373	Capsid protein VP26 & capsid protein VP26 [Human gammaherpesvirus 4] & BFRF3
	twist_16064	1.09206e-05	0.556951	-0.220133	-0.954677	0.51441	16.2393	13.3333	0.821053		1374	allergen_name False allergome_name Ory s GBSS_I (25/54) (1/1) allergenonline_name False SDAP_name False iedb_name False
	twist_47945	1.09233e-05	0.557087	0.192088	-0.449096	0.833272	18.8034	20	1.06364		1375	envelope glycoprotein gp350 [Human gammaherpesvirus 4] & major outer envelope glycoprotein gp350 [Human gammaherpesvirus 4] & BLLF1 & Envelope glycoprotein GP350 & major outer envelope glycoprotein gp350
	agilent_36653	1.0926e-05	0.557224	-0.24734	-1.07324	0.578559	90.5983	88.8889	0.981132	UniRef90_K0XBN9	1376	MH0128_GL0087103 MPA_PNP_EM_seqs_non_topgraph_seqs_final_210318.csv	Uncharacterized protein n=3 Tax=Bacteroidales TaxID=171549 RepID=K0XBN9_9BACT
	agilent_213713	1.09389e-05	0.557886	0.220618	-0.517291	0.958527	11.9658	14.4444	1.20714	UniRef90_K0X524	1377	MH0012_GL0229913 MPA_PNP_EM_seqs_non_topgraph_seqs_final_210318.csv	Por secretion system C-terminal sorting domain-containing protein n=3 Tax=Bacteroidales TaxID=171549 RepID=K0X524_9BACT
	agilent_106628	1.09496e-05	0.558431	0.157859	-0.37087	0.686588	32.0513	37.7778	1.17867	UniRef90_A0A174RQL3	1378	O2.UC53-2_GL0085658 MPA_PNP_EM_seqs_non_topgraph_seqs_final_210318.csv	Toxin A n=24 Tax=Lachnospiraceae TaxID=186803 RepID=A0A174RQL3_9FIRM
	twist_17128	1.09857e-05	0.56027	-0.232255	-1.01381	0.549303	14.1026	11.1111	0.787879		1379	allergen_name False allergome_name Der f 20 (4/4) (1/1) allergenonline_name Der f 20.0101 (1/1) (1/1) SDAP_name False iedb_name False
	twist_35319	1.10051e-05	0.561261	-0.198618	-0.868678	0.471442	18.3761	16.6667	0.906977		1380	EBNA-3C HHV 4 latent protein
	agilent_196645	1.10138e-05	0.561703	-0.345078	-1.51055	0.820395	6.41026	4.44444	0.693333	UniRef90_B0NR33	1381	MH0038_GL0057749 MPA_PNP_EM_seqs_non_topgraph_seqs_final_210318.csv	Uncharacterized protein n=13 Tax=Bacteroides TaxID=816 RepID=B0NR33_BACSE
	agilent_220951	1.10154e-05	0.561783	-0.221263	-0.968716	0.52619	14.9573	13.3333	0.891429	UniRef90_A0A4I7XYI6	1382	VFG001361(gb|NP_344663) (pspA) pneumococcal surface protein A [PspA (VF0152)] [Streptococcus pneumoniae TIGR4]	Surface protein A n=87 Tax=Streptococcus pneumoniae TaxID=1313 RepID=A0A4I7XYI6_STREE
	agilent_81159	1.10195e-05	0.561992	0.213157	-0.507297	0.933612	12.8205	15.5556	1.21333	UniRef90_Q6GHS9	1383	WP_000791575.1 strains_non_MPA_non_topgraph_cdhit70_190118.csv	Fibrinogen-binding protein n=22 Tax=Staphylococcus aureus TaxID=1280 RepID=FIB_STAAR
	twist_21947	1.1026e-05	0.562328	0.322055	-0.7674	1.41151	4.2735	6.66667	1.56		1384	allergen_name False allergome_name Str py Streptokinase (5/12) (1/1) allergenonline_name False SDAP_name False iedb_name False
	twist_26521	1.10334e-05	0.562704	-0.198213	-0.869377	0.472952	18.3761	16.6667	0.906977		1385	EBNA-3C HHV 4 latent protein
	agilent_9575	1.10477e-05	0.563433	0.25586	-0.612121	1.12384	8.11966	10	1.23158	UniRef90_Q9P2D1	1386	Chromodomain-helicase-DNA-binding protein 7	Chromodomain-helicase-DNA-binding protein 7 n=159 Tax=Amniota TaxID=32524 RepID=CHD7_HUMAN
	agilent_237838	1.10546e-05	0.563783	-0.169173	-0.743593	0.405247	28.6325	25.5556	0.892537	UniRef90_Q54835	1387	VFG000950(gb|NP_665531) (emm) M protein type 3 [M protein (VF0242)] [Streptococcus pyogenes MGAS315]	M3 protein n=36 Tax=Streptococcus pyogenes TaxID=1314 RepID=Q54835_STRPY
	agilent_164666	1.10564e-05	0.563875	-0.406901	-1.78884	0.975042	4.2735	3.33333	0.78	UniRef90_A0A1C5VBJ4	1388	MH0369_GL0102815 MPA_PNP_EM_seqs_non_topgraph_seqs_final_210318.csv	Flagellin n=16 Tax=Roseburia TaxID=841 RepID=A0A1C5VBJ4_9FIRM
	agilent_237004	1.10611e-05	0.564117	0.161893	-0.388279	0.712065	28.6325	33.3333	1.16418	UniRef90_Q2FWV5	1389	VFG002422(gb|YP_001332911) (chp) chemotaxis-inhibiting protein CHIPS [CHIPS (VF0424)] [Staphylococcus aureus subsp. aureus str. Newman]	Chemotaxis inhibitory protein n=103 Tax=root TaxID=1 RepID=CHIPS_STAA8
	agilent_241521	1.10641e-05	0.564268	0.289154	-0.693878	1.27219	7.26496	7.77778	1.07059	UniRef90_P44969	1390	VFG000337(gb|NP_439153) (iga1) immunoglobin A1 protease [IgA1 protease (VF0045)] [Haemophilus influenzae Rd KW20]	Immunoglobulin A1 protease autotransporter n=1 Tax=Haemophilus influenzae (strain ATCC 51907 / DSM 11121 / KW20 / Rd) TaxID=71421 RepID=IGA0_HAEIN
	agilent_157325	1.10648e-05	0.564306	-0.270115	-1.18851	0.648279	9.40171	7.77778	0.827273	UniRef90_A0A381IRL2	1391	WP_011590277.1 strains_non_MPA_non_topgraph_cdhit70_190118.csv	Cell wall binding repeat-containing protein n=21 Tax=Clostridium perfringens TaxID=1502 RepID=A0A381IRL2_CLOPF
	agilent_182601	1.10784e-05	0.565	0.197871	-0.476095	0.871837	15.3846	17.7778	1.15556	UniRef90_P0ADA3	1392	NP_708547.2 (1/1) non_MPA_topgraph_sampling_040218.csv	Murein hydrolase activator NlpD n=742 Tax=Bacteria TaxID=2 RepID=NLPD_ECOLI
	agilent_168512	1.10821e-05	0.565187	-0.294333	-1.29734	0.708672	7.26496	6.66667	0.917647	UniRef90_B0G7W2	1393	WP_005334232.1 (1/7) non_MPA_topgraph_sampling_040218.csv	Ferrous iron transport protein B n=13 Tax=Dorea TaxID=189330 RepID=B0G7W2_9FIRM
	agilent_78727	1.10829e-05	0.565226	0.212542	-0.511812	0.936895	11.9658	15.5556	1.3	UniRef90_B0MTP6	1394	MH0002_GL0065375 (1/1) MPA_and_EM_topgraph_220218_subsample.csv	Ion-translocating oxidoreductase complex subunit G n=6 Tax=root TaxID=1 RepID=B0MTP6_9BACT
	agilent_78561	1.10892e-05	0.565551	-0.223424	-0.985504	0.538656	14.1026	12.2222	0.866667	UniRef90_A0A1E3KVD0	1395	YP_004890586.1 strains_non_MPA_non_topgraph_cdhit70_190118.csv	Gamma-D-glutamyl-meso-diaminopimelate peptidase n=41 Tax=Lactobacillaceae TaxID=33958 RepID=A0A1E3KVD0_LACPN
	agilent_1143	1.10898e-05	0.565581	0.174735	-0.421316	0.770786	22.2222	25.5556	1.15	UniRef90_P03300	1396	Genome polyprotein (6/6) & polyprotein (7/9) & VP1 (1/4) & coat protein VP1 & VP4	Genome polyprotein n=1168 Tax=Enterovirus TaxID=12059 RepID=POLG_POL1M
	agilent_9495	1.10927e-05	0.565726	-0.172808	-0.762505	0.416889	31.6239	23.3333	0.737838	UniRef90_P08563	1397	polyprotein (5/9) & unnamed protein product (6/8) & structural polyprotein (3/3) & 110 kd polyprotein precursor & Structural polyprotein (1/2) & E1 protein	Structural polyprotein n=1562 Tax=Rubella virus TaxID=11041 RepID=POLS_RUBVM
	twist_58902	1.10942e-05	0.565806	-0.291586	-1.28681	0.703641	8.11966	6.66667	0.821053		1398	H3N2 A/Brisbane/10/2007 HA
	agilent_119265	1.1096e-05	0.565894	0.270428	-0.652793	1.19365	7.26496	8.88889	1.22353	UniRef90_A0A066RJ34	1399	WP_000358651.1 strains_non_MPA_non_topgraph_cdhit70_190118.csv	Fimbrial protein n=839 Tax=Bacteria TaxID=2 RepID=A0A066RJ34_ECOLX
	twist_20844	1.11001e-05	0.566104	-0.202282	-0.893232	0.488667	18.3761	15.5556	0.846512		1400	allergen_name False allergome_name Cap h 10 (1/2), Cap h 8 (1/5) (1/1) allergenonline_name False SDAP_name False iedb_name False
	agilent_219731	1.11101e-05	0.566617	-0.150432	-0.664953	0.364089	45.2991	40	0.883019	UniRef90_P37710	1401	NP_814543.1 strains_non_MPA_non_topgraph_cdhit70_190118.csv	Autolysin n=202 Tax=Firmicutes TaxID=1239 RepID=ALYS_ENTFA
	twist_34831	1.11135e-05	0.566788	0.291712	-0.706465	1.28989	5.55556	7.77778	1.4		1402	Autism susceptibility gene 2 protein
	agilent_226440	1.11461e-05	0.568453	-0.244823	-1.08616	0.596519	10.6838	10	0.936	UniRef90_A0A0H2XFP1	1403	VFG002406(gb|NP_645074) (esaA) type VII secretion system protein EsaA [Type VII secretion system (VF0403)] [Staphylococcus aureus subsp. aureus MW2]	Type VII secretion system accessory factor EsaA n=547 Tax=Bacteria TaxID=2 RepID=ESAA_STAA3
	twist_46426	1.11524e-05	0.568774	0.163443	-0.398702	0.725588	67.9487	72.2222	1.06289		1404	nuclear protein EBNA2 & EBNA-2 & Epstein-Barr nuclear antigen 2
	twist_26236	1.11688e-05	0.569611	0.194832	-0.476724	0.866387	16.2393	17.7778	1.09474		1405	matrix protein 1 & matrix protein & M1 protein
	agilent_23359	1.11768e-05	0.570015	-0.159913	-0.711687	0.391861	31.6239	30	0.948649	UniRef90_A7X6T9	1406	WP_000751265.1 strains_non_MPA_non_topgraph_cdhit70_190118.csv	Probable transglycosylase IsaA n=197 Tax=Bacteria TaxID=2 RepID=ISAA_STAA1
	twist_74769	1.118e-05	0.57018	0.297259	-0.728861	1.32338	6.41026	6.66667	1.04		1407	YP_009277725.1 hypothetical protein [Shigella phage SHFML-11]
	agilent_192424	1.11867e-05	0.570521	-0.30683	-1.36693	0.753266	7.69231	5.55556	0.722222	UniRef90_A0A0E7QX42	1408	WP_000751209.1 strains_non_MPA_non_topgraph_cdhit70_190118.csv	CHAP domain protein n=226 Tax=Bacteria TaxID=2 RepID=A0A0E7QX42_STAAU
	agilent_9078	1.12036e-05	0.571385	-0.303761	-1.35561	0.748089	8.54701	5.55556	0.65	UniRef90_P06725	1409	tegument protein pp65 & 65 kDa lower matrix phosphoprotein & pp65 & HCMVUL83	65 kDa phosphoprotein n=77 Tax=Human cytomegalovirus TaxID=10359 RepID=PP65_HCMVA
	twist_10484	1.12062e-05	0.571517	0.290056	-0.714683	1.29479	5.12821	7.77778	1.51667		1410	allergen_name False allergome_name Str py Streptokinase (6/12) (1/1) allergenonline_name False SDAP_name False iedb_name False
	agilent_241703	1.12079e-05	0.571603	-0.164413	-0.734058	0.405232	29.4872	26.6667	0.904348	UniRef90_P71401	1411	VFG001157(gb|AAC44560) (hsf) Hsf [Hia/Hsf (VF0039)] [Haemophilus influenzae C54]	Hsf n=19 Tax=Haemophilus influenzae TaxID=727 RepID=P71401_HAEIF
	agilent_12005	1.12148e-05	0.571957	0.151472	-0.37382	0.676764	59.4017	62.2222	1.04748		1412	positive (exact): Human herpesvirus 3 Envelope glycoprotein C
	agilent_193624	1.1217e-05	0.572068	0.223842	-0.552646	1.00033	13.6752	12.2222	0.89375	UniRef90_I9R3H6	1413	T2D-11A_GL0151524 MPA_PNP_EM_seqs_non_topgraph_seqs_final_210318.csv	DUF4988 domain-containing protein n=14 Tax=Bacteroides TaxID=816 RepID=I9R3H6_9BACE
	agilent_11270	1.12178e-05	0.572107	-0.17482	-0.781316	0.431677	77.3504	76.6667	0.99116		1414	positive (exact): Enterovirus B Genome polyprotein
	agilent_4009	1.12295e-05	0.572704	0.177059	-0.438162	0.792281	17.9487	24.4444	1.3619	UniRef90_Q66478	1415	polyprotein (3/9) & structural protein (3/3) & VP1 (2/4) & capsid protein VP1 & VP1 protein (2/2) & VP1 protein, partial [Enterovirus A71]	Genome polyprotein n=10068 Tax=root TaxID=1 RepID=POLG_HE71B
	agilent_292	1.12298e-05	0.57272	0.31989	-0.791664	1.43144	5.55556	5.55556	1	UniRef90_P14348	1416	Capsid protein VP26 & capsid protein VP26 [Human gammaherpesvirus 4] & BFRF3	Small capsomere-interacting protein n=30 Tax=Epstein-Barr virus (strain GD1) TaxID=10376 RepID=SCP_EBVB9
	agilent_115718	1.12437e-05	0.573428	0.270669	-0.671589	1.21293	5.98291	8.88889	1.48571	UniRef90_A0A1Q6U1L1	1417	NLM026_GL0059834 MPA_PNP_EM_seqs_non_topgraph_seqs_final_210318.csv	Dihydrofolate reductase n=9 Tax=Bacteria TaxID=2 RepID=A0A1Q6U1L1_9FIRM
	agilent_25	1.12516e-05	0.573831	-0.305102	-1.36835	0.758145	8.54701	5.55556	0.65	UniRef90_P03418	1418	Nucleoprotein (2/5)	Nucleoprotein n=747 Tax=root TaxID=1 RepID=NCAP_HRSVA
	twist_25071	1.12546e-05	0.573986	0.250126	-0.621888	1.12214	8.11966	10	1.23158		1419	allergen_name False allergome_name Str py Streptokinase (8/12) (1/1) allergenonline_name False SDAP_name False iedb_name False
	twist_57489	1.12627e-05	0.5744	0.277319	-0.690544	1.24518	7.26496	7.77778	1.07059		1420	BRCA1-associated protein
	agilent_75806	1.12628e-05	0.574401	0.305115	-0.759761	1.36999	5.12821	6.66667	1.3	UniRef90_A0A078S111	1421	MH0230_GL0031627 MPA_PNP_EM_seqs_non_topgraph_seqs_final_210318.csv	Fibronectin type-III domain-containing protein n=58 Tax=Bacteroides TaxID=816 RepID=A0A078S111_BACUN
	agilent_8460	1.12635e-05	0.574437	0.249549	-0.621478	1.12058	8.54701	10	1.17	UniRef90_Q2FUY2	1422	Clumping factor B precursor (Fibrinogen-binding protein B) (Fibrinogen receptor B)	Clumping factor B n=3 Tax=Staphylococcus aureus TaxID=1280 RepID=CLFB_STAA8
	agilent_241474	1.12689e-05	0.574716	-0.201822	-0.906778	0.503134	19.2308	14.4444	0.751111	UniRef90_Q8GM74	1423	VFG001150(gb|AAL79954) (hia) adhesin [Hia/Hsf (VF0039)] [Haemophilus influenzae nontypable strain 3179B]	Adhesin n=5 Tax=Haemophilus influenzae TaxID=727 RepID=Q8GM74_HAEIF
	twist_28036	1.12697e-05	0.574756	-0.338879	-1.52269	0.844934	6.41026	4.44444	0.693333		1424	Urease subunit alpha
	agilent_104204	1.12755e-05	0.57505	-0.150377	-0.676096	0.375341	58.1197	58.8889	1.01324	UniRef90_Q6GE15	1425	WP_000792567.1 strains_non_MPA_non_topgraph_cdhit70_190118.csv	Immunoglobulin-binding protein Sbi n=35 Tax=Staphylococcus aureus TaxID=1280 RepID=SBI_STAAR
	twist_27916	1.1277e-05	0.575128	-0.332657	-1.49587	0.830551	6.83761	4.44444	0.65		1426	tegument protein pp65 & 65 kDa lower matrix phosphoprotein & pp65 & HCMVUL83
	agilent_152493	1.12792e-05	0.575238	0.280494	-0.700598	1.26159	6.41026	7.77778	1.21333	UniRef90_A0A0P0EUJ1	1427	MH0013_GL0035403 MPA_PNP_EM_seqs_non_topgraph_seqs_final_210318.csv	MORN repeat protein n=82 Tax=Bacteroidaceae TaxID=815 RepID=A0A0P0EUJ1_BACT4
	twist_3668	1.12875e-05	0.575661	-0.241491	-1.0871	0.604113	10.2564	10	0.975		1428	allergen_name False allergome_name Ory s 11 (2/2) (1/1) allergenonline_name False SDAP_name False iedb_name False
	agilent_239721	1.13309e-05	0.577878	-0.240413	-1.08716	0.60633	10.2564	10	0.975	UniRef90_O84091	1429	VFG002125(gb|NP_219592) (copN) Type III secretion system effector CopN [TTSS (VF0344)] [Chlamydia trachomatis D/UW-3/CX]	Low Calcium Response E n=20 Tax=Chlamydia trachomatis TaxID=813 RepID=O84091_CHLTR
	agilent_138663	1.13541e-05	0.579058	0.275206	-0.697094	1.24751	6.41026	7.77778	1.21333	UniRef90_R9IFE0	1430	WP_008782291.1 MPA_PNP_EM_seqs_non_topgraph_seqs_final_210318.csv	Alpha-N-arabinofuranosidase n=38 Tax=Bacteria TaxID=2 RepID=R9IFE0_9BACE
	agilent_3967	1.13618e-05	0.579452	-0.22476	-1.01966	0.570138	13.2479	11.1111	0.83871	UniRef90_P06725	1431	tegument protein pp65 & 65 kDa lower matrix phosphoprotein & pp65 & HCMVUL83	65 kDa phosphoprotein n=77 Tax=Human cytomegalovirus TaxID=10359 RepID=PP65_HCMVA
	twist_41490	1.13699e-05	0.579867	0.216126	-0.549075	0.981327	10.6838	13.3333	1.248		1432	GroEL (1/3)
	agilent_49012	1.13838e-05	0.580576	-0.145383	-0.661081	0.370315	61.1111	56.6667	0.927273	UniRef90_A0A0E1XBT2	1433	WP_001208900.1 strains_non_MPA_non_topgraph_cdhit70_190118.csv	Gram-positive signal peptide protein, YSIRK family n=24 Tax=Staphylococcaceae TaxID=90964 RepID=A0A0E1XBT2_STAAU
	agilent_223034	1.13846e-05	0.580617	-0.155493	-0.707112	0.396126	34.188	28.8889	0.845	UniRef90_A0A4I7XYI6	1434	VFG001361(gb|NP_344663) (pspA) pneumococcal surface protein A [PspA (VF0152)] [Streptococcus pneumoniae TIGR4]	Surface protein A n=87 Tax=Streptococcus pneumoniae TaxID=1313 RepID=A0A4I7XYI6_STREE
	agilent_76377	1.13872e-05	0.580747	0.278816	-0.71064	1.26827	5.98291	7.77778	1.3	UniRef90_B7JEJ8	1435	NP_834706.1 strains_non_MPA_non_topgraph_cdhit70_190118.csv	Neutral metalloproteinase n=667 Tax=Bacillaceae TaxID=186817 RepID=B7JEJ8_BACC0
	agilent_235978	1.13981e-05	0.581301	0.154953	-0.395745	0.70565	29.0598	31.1111	1.07059	UniRef90_P15276	1436	VFG000117(gb|NP_253940) (algP/algR3) alginate regulatory protein AlgP [Alginate (VF0091)] [Pseudomonas aeruginosa PAO1]	Transcriptional regulatory protein AlgP n=6 Tax=Pseudomonas aeruginosa TaxID=287 RepID=ALGP_PSEAE
	agilent_223567	1.1411e-05	0.581962	-0.158982	-0.724988	0.407025	30.3419	26.6667	0.878873	UniRef90_Q2YX95	1437	VFG001318(gb|YP_001332075) (isdA) iron-regulated surface determinant protein A [Isd (VF0015)] [Staphylococcus aureus subsp. aureus str. Newman]	Iron-regulated surface determinant protein A n=287 Tax=Bacteria TaxID=2 RepID=ISDA_STAAB
	twist_51746	1.1451e-05	0.584003	-0.236361	-1.08243	0.609703	11.5385	10	0.866667		1438	alpha S1 casein & Alpha-S1-casein
	agilent_188248	1.14599e-05	0.584455	0.334681	-0.864763	1.53412	3.4188	5.55556	1.625	UniRef90_A0A4S3QN81	1439	WP_000171040.1 strains_non_MPA_non_topgraph_cdhit70_190118.csv	Murein hydrolase activator NlpD n=114 Tax=Vibrionaceae TaxID=641 RepID=A0A4S3QN81_VIBCL
	agilent_210148	1.14634e-05	0.584635	-0.241465	-1.10725	0.624322	11.5385	8.88889	0.77037	UniRef90_A0A4P6M6N2	1440	WP_018598489.1 strains_non_MPA_non_topgraph_cdhit70_190118.csv	Toxin A n=3 Tax=Blautia TaxID=572511 RepID=A0A4P6M6N2_9FIRM
	twist_34032	1.14674e-05	0.584838	0.280058	-0.724652	1.28477	5.12821	7.77778	1.51667		1441	Hepatitis C virus (HCV) polyprotein – includes core, envelope glycoproteins (E1, E2/NS1, gp35, gp70, hypervariable regions), and nonstructural proteins (NS3, NS4, NS5, NS5B, RNA-dependent RNA polymerase); covers structural and nonstructural regions, precue protein (1/2) & polyprotein precursor (1/3) & Polyprotein (1/2) & E2 protein (4/4) & precursor protein & Hepatitis C virus core, matrix, envel…
	twist_5585	1.15004e-05	0.586518	-0.202838	-0.933788	0.528112	15.3846	13.3333	0.866667		1442	allergen_name False allergome_name Lim p 2 (2/2) (1/1) allergenonline_name False SDAP_name False iedb_name False
	agilent_85452	1.15076e-05	0.58689	-0.238712	-1.09979	0.622368	11.1111	8.88889	0.8	UniRef90_A0A0M6WAJ0	1443	MH0356_GL0161949 (1/1) MPA_and_EM_topgraph_220218_subsample.csv	Bmp domain-containing protein n=6 Tax=Roseburia TaxID=841 RepID=A0A0M6WAJ0_9FIRM
	agilent_193278	1.15101e-05	0.587015	-0.20421	-0.941082	0.532662	14.9573	13.3333	0.891429	UniRef90_A0A1E3KVD0	1444	YP_004890586.1 strains_non_MPA_non_topgraph_cdhit70_190118.csv	Gamma-D-glutamyl-meso-diaminopimelate peptidase n=41 Tax=Lactobacillaceae TaxID=33958 RepID=A0A1E3KVD0_LACPN
	agilent_153754	1.15109e-05	0.587057	0.198601	-0.518112	0.915313	13.2479	15.5556	1.17419	UniRef90_A0A173XTU3	1445	WP_004848213.1 (2/2) non_MPA_topgraph_sampling_040218.csv	LysM domain/BON superfamily protein n=7 Tax=Clostridiales TaxID=186802 RepID=A0A173XTU3_9FIRM
	agilent_243372	1.1519e-05	0.587468	-0.367882	-1.69696	0.961194	5.12821	3.33333	0.65	UniRef90_A0A129LTP0	1446	VFG001883(gb|YP_096644) (enhC) enhanced entry protein EnhC [enh loci (VF0163)] [Legionella pneumophila subsp. pneumophila str. Philadelphia 1]	Sel1 repeat n=46 Tax=Gammaproteobacteria TaxID=1236 RepID=A0A129LTP0_LEGPN
	twist_34406	1.15194e-05	0.587487	-0.297801	-1.37374	0.778142	6.83761	5.55556	0.8125		1447	HCMVUL112; HCMVUL113
	agilent_110337	1.15293e-05	0.587995	0.232338	-0.608235	1.07291	7.26496	12.2222	1.68235	UniRef90_F7JVT9	1448	WP_024852370.1 strains_non_MPA_non_topgraph_cdhit70_190118.csv	Uncharacterized protein n=15 Tax=Clostridiales TaxID=186802 RepID=F7JVT9_9FIRM
	twist_52223	1.15836e-05	0.590765	0.185299	-0.490099	0.860698	14.9573	18.8889	1.26286		1449	EBNA-3B nuclear protein [Human gammaherpesvirus 4] & Epstein-Barr nuclear antigen 4
	twist_25139	1.15889e-05	0.591033	0.205567	-0.544246	0.95538	11.9658	14.4444	1.20714		1450	allergen_name False allergome_name Bub b 8 (5/6), Bub b 9 (1/2) (1/1) allergenonline_name False SDAP_name False iedb_name False
	twist_58867	1.15964e-05	0.591415	-0.29395	-1.36725	0.779346	7.26496	5.55556	0.764706		1451	H1N1 A/Solomon Islands/3/2006 NA
	agilent_94115	1.15969e-05	0.591443	-0.297976	-1.38606	0.790103	6.41026	5.55556	0.866667	UniRef90_Q7MEN4	1452	WP_039452797.1 strains_non_MPA_non_topgraph_cdhit70_190118.csv	Fatty acid cis/trans isomerase n=76 Tax=Vibrionaceae TaxID=641 RepID=Q7MEN4_VIBVY
	twist_47356	1.1599e-05	0.591551	0.141042	-0.374134	0.656219	49.5726	52.2222	1.05345		1453	envelope glycoprotein G (2/2) & glycoprotein G (2/2)
	agilent_235082	1.15993e-05	0.591565	0.291027	-0.772029	1.35408	92.735	94.4444	1.01843	UniRef90_A0A4I7YG16	1454	VFG001357(gb|NP_346601) (cbpA) choline binding protein A [CbpA/PspC (VF0150)] [Streptococcus pneumoniae TIGR4]	Choline binding protein A n=44 Tax=Streptococcus pneumoniae TaxID=1313 RepID=A0A4I7YG16_STREE
	agilent_23664	1.16133e-05	0.592279	-0.139761	-0.651258	0.371737	47.8632	48.8889	1.02143	UniRef90_A0A563X9J4	1455	NP_814228.1 strains_non_MPA_non_topgraph_cdhit70_190118.csv	LysM domain-containing protein n=60 Tax=Bacilli TaxID=91061 RepID=A0A563X9J4_ENTFL
	agilent_141708	1.16212e-05	0.592683	0.213169	-0.567843	0.994182	11.1111	13.3333	1.2	UniRef90_A0A4P6M4H6	1456	WP_018598481.1 strains_non_MPA_non_topgraph_cdhit70_190118.csv	Toxin A n=3 Tax=Blautia TaxID=572511 RepID=A0A4P6M4H6_9FIRM
	twist_58799	1.16215e-05	0.592698	0.143545	-0.382397	0.669486	37.1795	41.1111	1.10575		1457	positive (exact): Human herpesvirus 5 Envelope glycoprotein M
	agilent_120430	1.16217e-05	0.592709	-0.16922	-0.789256	0.450815	23.0769	21.1111	0.914815	UniRef90_A0A4P6M4H6	1458	WP_018598481.1 strains_non_MPA_non_topgraph_cdhit70_190118.csv	Toxin A n=3 Tax=Blautia TaxID=572511 RepID=A0A4P6M4H6_9FIRM
	agilent_169724	1.16289e-05	0.593076	0.270983	-0.722905	1.26487	5.98291	7.77778	1.3	UniRef90_A0A1C3SKW8	1459	WP_020916184.1 strains_non_MPA_non_topgraph_cdhit70_190118.csv	Peptidase C51 domain-containing protein n=23 Tax=Streptococcus TaxID=1301 RepID=A0A1C3SKW8_STRMC
	agilent_21513	1.16417e-05	0.593728	-0.164743	-0.770042	0.440555	78.6325	76.6667	0.975	UniRef90_A0A4P6M1P6	1460	WP_081624715.1 strains_non_MPA_non_topgraph_cdhit70_190118.csv	Toxin A n=4 Tax=Lachnospiraceae TaxID=186803 RepID=A0A4P6M1P6_9FIRM
	agilent_99878	1.16479e-05	0.594043	-0.217291	-1.01634	0.581759	11.5385	11.1111	0.962963	UniRef90_S2Y6J6	1461	WP_004845455.1 (3/3) non_MPA_topgraph_sampling_040218.csv	HTH cro/C1-type domain-containing protein n=62 Tax=Firmicutes TaxID=1239 RepID=S2Y6J6_9FIRM
	agilent_6004	1.16839e-05	0.595881	0.191703	-0.516777	0.900182	15.3846	15.5556	1.01111	UniRef90_P05777	1462	matrix protein 1 & matrix protein & M1 protein	Matrix protein 1 n=61979 Tax=root TaxID=1 RepID=M1_I33A0
	agilent_61186	1.16845e-05	0.59591	-0.365736	-1.7175	0.986029	4.70085	3.33333	0.709091	UniRef90_A0A1C7H3S6	1463	MH0020_GL0007196 MPA_PNP_EM_seqs_non_topgraph_seqs_final_210318.csv	Uncharacterized protein n=68 Tax=Bacteroidaceae TaxID=815 RepID=A0A1C7H3S6_9BACE
	agilent_42055	1.16857e-05	0.595973	-0.315444	-1.48153	0.850643	6.83761	4.44444	0.65	UniRef90_A0A166Q5A2	1464	WP_001081338.1 strains_non_MPA_non_topgraph_cdhit70_190118.csv	Iron(III) dicitrate-binding protein n=239 Tax=Bacteria TaxID=2 RepID=A0A166Q5A2_STAAU
	agilent_188869	1.16917e-05	0.596275	0.148389	-0.400604	0.697381	65.3846	70	1.07059	UniRef90_R5ENJ3	1465	MH0195_GL0084233 MPA_PNP_EM_seqs_non_topgraph_seqs_final_210318.csv	NAGPA domain-containing protein n=3 Tax=Bacteroidales TaxID=171549 RepID=R5ENJ3_9BACE
	agilent_870	1.17e-05	0.596702	-0.166723	-0.784261	0.450816	26.0684	21.1111	0.809836	UniRef90_P03277	1466	Hexon protein	Hexon protein n=779 Tax=Adenoviridae TaxID=10508 RepID=CAPSH_ADE02
	agilent_228674	1.17011e-05	0.596756	-0.173404	-0.815787	0.468978	26.0684	18.8889	0.72459	UniRef90_P71401	1467	VFG001157(gb|AAC44560) (hsf) Hsf [Hia/Hsf (VF0039)] [Haemophilus influenzae C54]	Hsf n=19 Tax=Haemophilus influenzae TaxID=727 RepID=P71401_HAEIF
	agilent_26654	1.17169e-05	0.597562	0.14492	-0.393122	0.682961	58.1197	60	1.03235	UniRef90_Q6GJK9	1468	WP_001170274.1 strains_non_MPA_non_topgraph_cdhit70_190118.csv	N-acetylmuramoyl-L-alanine amidase sle1 n=31 Tax=Staphylococcus aureus TaxID=1280 RepID=SLE1_STAAR
	agilent_185336	1.17195e-05	0.597695	0.215045	-0.583639	1.01373	10.2564	12.2222	1.19167	UniRef90_Q7BS42	1469	NP_708747.3 (1/1) non_MPA_topgraph_sampling_040218.csv	Serine protease pic autotransporter n=149 Tax=Enterobacteriaceae TaxID=543 RepID=PIC_ECO44
	agilent_83884	1.17237e-05	0.597909	0.285499	-0.775474	1.34647	5.12821	6.66667	1.3	UniRef90_B2URG0	1470	MH0054_GL0074264 MPA_PNP_EM_seqs_non_topgraph_seqs_final_210318.csv	Alpha-N-acetylglucosaminidase n=30 Tax=Akkermansia TaxID=239934 RepID=B2URG0_AKKM8
	twist_46767	1.17256e-05	0.598005	0.278009	-0.755402	1.31142	4.70085	7.77778	1.65455		1471	EBNA-3C HHV 4 latent protein
	twist_48017	1.17421e-05	0.598848	0.141244	-0.384996	0.667484	60.2564	64.4444	1.0695		1472	positive (from uniprot): Enterovirus C Genome polyprotein [on Uniprot the BLAST matches are "Capsid protein" from "Human poliovirus"
	agilent_68928	1.17439e-05	0.598939	0.298703	-0.81447	1.41188	5.55556	5.55556	1	UniRef90_W4N8Z7	1473	MH0131_GL0034718 (3/3) MPA_and_EM_topgraph_220218_subsample.csv	ATP-dependent zinc metalloprotease FtsH n=67 Tax=Bacteria TaxID=2 RepID=W4N8Z7_9BIFI
	twist_58053	1.176e-05	0.599761	0.13815	-0.377852	0.654151	46.1538	50	1.08333		1474	positive (exact): Influenza A virus Hemagglutinin
	agilent_7108	1.17706e-05	0.600301	0.21866	-0.599265	1.03659	85.4701	90	1.053	UniRef90_Q82081	1475	positive (from uniprot): Rhinovirus B Genome polyprotein	Genome polyprotein n=46 Tax=Enterovirus TaxID=12059 RepID=POLG_HRV3
	twist_31794	1.17874e-05	0.601158	0.211971	-0.5828	1.00674	9.82906	12.2222	1.24348		1476	HCMVUL80
	twist_66217	1.179e-05	0.601289	0.202969	-0.558325	0.964263	9.82906	14.4444	1.46957		1477	YP_009191582.1 hypothetical protein [Salmonella phage f18SE]
	twist_56156	1.17905e-05	0.601314	0.139932	-0.38496	0.664824	39.3162	42.2222	1.07391		1478	positive (from uniprot): Human herpesvirus 5 Envelope glycoprotein M
	agilent_221820	1.17936e-05	0.601472	0.256707	-0.70663	1.22004	7.26496	7.77778	1.07059	UniRef90_Q8GM74	1479	VFG001150(gb|AAL79954) (hia) adhesin [Hia/Hsf (VF0039)] [Haemophilus influenzae nontypable strain 3179B]	Adhesin n=5 Tax=Haemophilus influenzae TaxID=727 RepID=Q8GM74_HAEIF
	agilent_41924	1.17994e-05	0.601767	-0.220437	-1.04833	0.607461	11.9658	10	0.835714	UniRef90_A0A1H0NAI1	1480	WP_020917636.1 strains_non_MPA_non_topgraph_cdhit70_190118.csv	LysM domain-containing protein n=15 Tax=Streptococcus TaxID=1301 RepID=A0A1H0NAI1_STREI
	agilent_243108	1.18035e-05	0.601979	-0.157394	-0.748865	0.434078	73.9316	74.4444	1.00694	UniRef90_Q9KK48	1481	VFG005316(gb|NP_359586) (pspC/cbpA) Choline binding protein A [Choline-binding proteins (CVF122)] [Streptococcus pneumoniae R6]	Surface protein PspC n=12 Tax=Streptococcus pneumoniae TaxID=1313 RepID=Q9KK48_STREE
	twist_22942	1.18048e-05	0.602045	0.202148	-0.557645	0.961941	11.5385	13.3333	1.15556		1482	allergen_name False allergome_name Sola l Peroxidase (3/3) (1/1) allergenonline_name False SDAP_name False iedb_name False
	twist_35869	1.18395e-05	0.603813	0.140405	-0.3899	0.670711	63.2479	65.5556	1.03649		1483	EBNA-3C HHV 4 latent protein
	agilent_8991	1.18467e-05	0.604183	0.140669	-0.391177	0.672515	63.2479	65.5556	1.03649	UniRef90_P03204	1484	EBNA-3C HHV 4 latent protein	Epstein-Barr nuclear antigen 6 n=14 Tax=Epstein-Barr virus (strain GD1) TaxID=10376 RepID=EBNA6_EBVB9
	agilent_217974	1.18513e-05	0.604418	0.221086	-0.615347	1.05752	7.69231	12.2222	1.58889	UniRef90_A0A1Q6NL23	1485	MH0188_GL0157323 MPA_PNP_EM_seqs_non_topgraph_seqs_final_210318.csv	LytR_cpsA_psr domain-containing protein n=12 Tax=Clostridiales TaxID=186802 RepID=A0A1Q6NL23_9FIRM
	twist_10996	1.18609e-05	0.604905	-0.209035	-1.00094	0.582872	12.3932	11.1111	0.896552		1486	allergen_name False allergome_name Art fr 2 (2/2) (1/1) allergenonline_name False SDAP_name False iedb_name False
	agilent_26664	1.18679e-05	0.605265	-0.283319	-1.35771	0.791076	7.26496	5.55556	0.764706	UniRef90_A0A1Q6KN20	1487	MH0418_GL0109208 MPA_PNP_EM_seqs_non_topgraph_seqs_final_210318.csv	Site-specific integrase n=11 Tax=Clostridiales TaxID=186802 RepID=A0A1Q6KN20_9FIRM
	agilent_138817	1.18715e-05	0.605447	0.188017	-0.525337	0.901371	14.1026	15.5556	1.10303	UniRef90_K0X429	1488	MH0012_GL0120519 MPA_PNP_EM_seqs_non_topgraph_seqs_final_210318.csv	Por secretion system C-terminal sorting domain-containing protein n=4 Tax=Bacteria TaxID=2 RepID=K0X429_9BACT
	twist_92306	1.18752e-05	0.605637	-0.30441	-1.45998	0.851159	7.26496	4.44444	0.611765		1489	NP_945017.1 Putative HNH endonuclease [Salmonella phage FelixO1]
	twist_69336	1.18789e-05	0.605826	-0.305275	-1.46473	0.854182	6.83761	4.44444	0.65		1490	YP_007005334.1 3''-phosphoadenosine 5''-phosphosulfate sulfotransferase/FAD synthetase-related enzyme [Clostridium phage phiCP34O]
	agilent_234083	1.18863e-05	0.6062	0.224149	-0.62807	1.07637	9.40171	11.1111	1.18182	UniRef90_Q7W135	1491	VFG000028(gb|NP_882012) (brkB) serum resistance protein [Brk (VF0034)] [Bordetella pertussis Tohama I]	Serum resistance protein n=18 Tax=Bordetella TaxID=517 RepID=Q7W135_BORPA
	agilent_164664	1.18902e-05	0.606399	0.282676	-0.792659	1.35801	5.12821	6.66667	1.3	UniRef90_R5E067	1492	MH0010_GL0007892 MPA_PNP_EM_seqs_non_topgraph_seqs_final_210318.csv	Flagellin n=2 Tax=Eubacterium TaxID=1730 RepID=R5E067_9FIRM
	twist_27788	1.19001e-05	0.606903	-0.190287	-0.915178	0.534604	16.6667	13.3333	0.8		1493	early antigen protein D (EA-D) & DNA polymerase processivity factor BMRF1
	agilent_223646	1.19053e-05	0.607172	-0.137843	-0.663346	0.387659	38.4615	37.7778	0.982222	UniRef90_Q9JNH0	1494	VFG000972(gb|NP_269972) (sic) inhibitor of complement-mediated lysis [SIC (VF0255)] [Streptococcus pyogenes M1 GAS]	Sic1.225 n=20 Tax=Streptococcus pyogenes TaxID=1314 RepID=Q9JNH0_STRPY
	agilent_229456	1.19214e-05	0.607991	-0.145927	-0.703515	0.411661	72.2222	70	0.969231	UniRef90_Q54703	1495	VFG000955(gb|NP_608047) (emm) M18 protein precursor [M protein (VF0242)] [Streptococcus pyogenes MGAS8232]	Emm18.1 protein n=9 Tax=Streptococcus pyogenes TaxID=1314 RepID=Q54703_STRPY
	agilent_240644	1.19218e-05	0.608013	-0.168071	-0.810313	0.474171	20.5128	18.8889	0.920833	UniRef90_A0A0E8T3C9	1496	VFG001354(gb|NP_345414) (pce) choline binding protein E [CBPs (VF0145)] [Streptococcus pneumoniae TIGR4]	Choline binding protein E CbpE n=250 Tax=Bacteria TaxID=2 RepID=A0A0E8T3C9_STREE
	agilent_225335	1.19289e-05	0.608376	0.253648	-0.716585	1.22388	6.41026	7.77778	1.21333	UniRef90_P35671	1497	VFG000558(gb|NP_461818) (invE) type III secretion system gatekeeper invE [TTSS(SPI-1 encode) (VF0116)] [Salmonella enterica subsp. enterica serovar Typhimurium str. LT2]	Invasion protein InvE n=504 Tax=Salmonella TaxID=590 RepID=INVE_SALTY
	agilent_243229	1.19294e-05	0.608397	-0.188153	-0.907902	0.531597	14.9573	14.4444	0.965714	UniRef90_UPI000B5938A4	1498	VFG001356(gb|NP_345446) (lytB) endo-beta-N-acetylglucosaminidase [CBPs (VF0145)] [Streptococcus pneumoniae TIGR4]	endo-beta-N-acetylglucosaminidase n=2 Tax=Streptococcus pneumoniae TaxID=1313 RepID=UPI000B5938A4
	agilent_4079	1.19323e-05	0.608545	0.207584	-0.586823	1.00199	10.2564	12.2222	1.19167	UniRef90_Q82081	1499	positive (from uniprot): Rhinovirus B Genome polyprotein	Genome polyprotein n=46 Tax=Enterovirus TaxID=12059 RepID=POLG_HRV3
	agilent_127282	1.19367e-05	0.60877	-0.345162	-1.6669	0.976577	5.55556	3.33333	0.6	UniRef90_A0A1C5UPB7	1500	MH0099_GL0121059 MPA_PNP_EM_seqs_non_topgraph_seqs_final_210318.csv	Flagellin n=16 Tax=Roseburia TaxID=841 RepID=A0A1C5UPB7_9FIRM
	twist_53967	1.19417e-05	0.609025	-0.21233	-1.02599	0.601328	11.1111	11.1111	1		1501	EBNA3A HHV4
	agilent_73127	1.19441e-05	0.60915	-0.140878	-0.680918	0.399162	35.0427	34.4444	0.982927	UniRef90_A0A416JDV1	1502	MH0250_GL0256152 MPA_PNP_EM_seqs_non_topgraph_seqs_final_210318.csv	Flagellin (Fragment) n=1 Tax=Clostridium sp. AM49-4BH TaxID=2293035 RepID=A0A416JDV1_9CLOT
	twist_33039	1.19466e-05	0.609278	0.323077	-0.915847	1.562	4.2735	4.44444	1.04		1503	protein disulfide-isomerase precursor
	twist_82617	1.19556e-05	0.609734	-0.25547	-1.23638	0.725444	8.54701	6.66667	0.78		1504	YP_009320813.1 hypothetical protein [Salmonella phage 100268_sal2]
	agilent_205930	1.1956e-05	0.609757	0.158348	-0.449694	0.76639	21.3675	23.3333	1.092	UniRef90_A0A4P6M5E2	1505	WP_018596369.1 strains_non_MPA_non_topgraph_cdhit70_190118.csv	Uncharacterized protein n=5 Tax=Clostridiales TaxID=186802 RepID=A0A4P6M5E2_9FIRM
	agilent_7767	1.19781e-05	0.610882	-0.312829	-1.51785	0.892195	5.55556	4.44444	0.8	UniRef90_Q8NDV7	1506	trinucleotide repeat containing 6A, isoform CRA_c & trinucleotide repeat-containing gene 6A protein	Trinucleotide repeat-containing gene 6A protein n=209 Tax=Euarchontoglires TaxID=314146 RepID=TNR6A_HUMAN
	agilent_71939	1.19815e-05	0.611058	-0.222913	-1.082	0.636176	13.2479	8.88889	0.670968	UniRef90_UPI0006C7ABC3	1507	V1.FI09_GL0113779 MPA_PNP_EM_seqs_non_topgraph_seqs_final_210318.csv	hypothetical protein n=1 Tax=Clostridia bacterium UC5.1-1D1 TaxID=1697794 RepID=UPI0006C7ABC3
	agilent_204160	1.19853e-05	0.611252	-0.311396	-1.51215	0.889354	5.12821	4.44444	0.866667	UniRef90_A0A0U5JI25	1508	WP_011953364.1 strains_non_MPA_non_topgraph_cdhit70_190118.csv	Clumping factor ClfA, fibrinogen-binding protein n=28 Tax=Lactobacillus reuteri TaxID=1598 RepID=A0A0U5JI25_LACRE
	agilent_11272	1.1987e-05	0.611338	-0.189356	-0.919694	0.540981	86.7521	85.5556	0.986207		1509	positive (exact): Enterovirus B Genome polyprotein
	agilent_10951	1.19905e-05	0.611516	0.292331	-0.835739	1.4204	4.70085	5.55556	1.18182	UniRef90_A7X0T9	1510	Bifunctional autolysin precursor	Bifunctional autolysin n=763 Tax=Bacteria TaxID=2 RepID=ATL_STAA1
	twist_44256	1.20235e-05	0.613197	0.235062	-0.676311	1.14643	88.4615	92.2222	1.04251		1511	polyprotein (9/9) & VP1 capsid protein (1/3) & Chain 2, Human Rhinovirus Serotype 2 (Hrv2)
	twist_30015	1.20381e-05	0.613943	0.202653	-0.584721	0.990028	11.5385	12.2222	1.05926		1512	Clumping factor B precursor (Fibrinogen-binding protein B) (Fibrinogen receptor B)
	twist_35836	1.20432e-05	0.614203	0.219371	-0.633581	1.07232	8.11966	11.1111	1.36842		1513	polyprotein (3/9) & structural protein (3/3) & VP1 (2/4) & capsid protein VP1 & VP1 protein (2/2) & VP1 protein, partial [Enterovirus A71]
	agilent_243228	1.20498e-05	0.61454	-0.26085	-1.27605	0.754345	6.83761	6.66667	0.975	UniRef90_UPI000B5938A4	1514	VFG001356(gb|NP_345446) (lytB) endo-beta-N-acetylglucosaminidase [CBPs (VF0145)] [Streptococcus pneumoniae TIGR4]	endo-beta-N-acetylglucosaminidase n=2 Tax=Streptococcus pneumoniae TaxID=1313 RepID=UPI000B5938A4
	twist_43798	1.20547e-05	0.614787	0.137788	-0.39884	0.674416	61.9658	67.7778	1.09379		1515	BZLF1 [Human gammaherpesvirus 4] & BZLF1 & Trans-activator protein BZLF1
	agilent_236687	1.20714e-05	0.615643	0.233408	-0.677828	1.14464	7.69231	8.88889	1.15556	UniRef90_Q831L8	1516	VFG002181(gb|NP_816132) (cpsJ) ABC transporter, ATP-binding protein [Capsule (VF0361)] [Enterococcus faecalis V583]	Teichoic acids export ATP-binding protein TagH n=62 Tax=Bacilli TaxID=91061 RepID=TAGH_ENTFA
	agilent_220944	1.20717e-05	0.615658	0.211284	-0.613612	1.03618	9.82906	12.2222	1.24348	UniRef90_Q54972	1517	VFG005313(gb|NP_357715) (pspA) Surface protein pspA precursor [Choline-binding proteins (CVF122)] [Streptococcus pneumoniae R6]	Pneumococcal surface protein A n=17 Tax=Streptococcus pneumoniae TaxID=1313 RepID=Q54972_STREE
	twist_44775	1.20758e-05	0.615868	0.217473	-0.632092	1.06704	9.82906	10	1.01739		1518	p35 lipoprotein
	agilent_231204	1.20792e-05	0.616038	-0.301946	-1.48207	0.878182	6.41026	4.44444	0.693333	UniRef90_Q51104	1519	VFG000266(gb|NP_274673) (hmbR) hemoglobin receptor [HmbR (VF0048)] [Neisseria meningitidis MC58]	Hemoglobin receptor n=204 Tax=Proteobacteria TaxID=1224 RepID=Q51104_NEIME
	twist_14325	1.20848e-05	0.616327	-0.145798	-0.716104	0.424508	32.4786	27.7778	0.855263		1520	allergen_name False allergome_name Tri a 37 (4/9) (1/1) allergenonline_name False SDAP_name False iedb_name False
	agilent_133306	1.20913e-05	0.616658	0.204777	-0.596985	1.00654	9.40171	12.2222	1.3	UniRef90_A0A0K4DLT7	1521	WP_001441996.1 strains_non_MPA_non_topgraph_cdhit70_190118.csv	Protein n=244 Tax=Enterobacteriaceae TaxID=543 RepID=A0A0K4DLT7_ECOLX
	agilent_139400	1.20951e-05	0.616849	-0.146538	-0.720587	0.427511	30.7692	25.5556	0.830556	UniRef90_Q2FZL2	1522	WP_000676561.1 strains_non_MPA_non_topgraph_cdhit70_190118.csv	Glutamyl endopeptidase n=383 Tax=Bacilli TaxID=91061 RepID=SSPA_STAA8
	twist_32110	1.20957e-05	0.616881	0.129519	-0.377906	0.636943	44.8718	48.8889	1.08952		1523	EBV-NA-1
	twist_61938	1.21176e-05	0.617998	0.216553	-0.634548	1.06765	9.82906	10	1.01739		1524	YP_009150309.1 putative internal core protein [Proteus phage PM 75]
	agilent_152193	1.21338e-05	0.618826	0.251788	-0.740134	1.24371	5.55556	7.77778	1.4	UniRef90_A0A397WJH7	1525	V1.UC23-0_GL0009955 (1/10) MPA_and_EM_topgraph_220218_subsample.csv	Peptidoglycan O-acetyltransferase n=36 Tax=Bacteroides TaxID=816 RepID=A0A397WJH7_BACVU
	agilent_4907	1.21546e-05	0.619884	-0.173682	-0.859974	0.51261	18.8034	16.6667	0.886364	UniRef90_P07210	1526	polyprotein (9/9) & VP1 capsid protein (1/3) & Chain 2, Human Rhinovirus Serotype 2 (Hrv2)	Genome polyprotein n=273 Tax=Enterovirus TaxID=12059 RepID=POLG_HRV8A
	agilent_236333	1.21557e-05	0.619939	-0.132612	-0.656703	0.391478	40.5983	36.6667	0.903158	UniRef90_A0A0H3K1N3	1527	VFG001282(gb|NP_647237) (fnbB) fibronectin-binding protein B [FnBPs (VF0010)] [Staphylococcus aureus subsp. aureus MW2]	FnbB protein n=80 Tax=Staphylococcus TaxID=1279 RepID=A0A0H3K1N3_STAAW
	agilent_10117	1.2156e-05	0.619955	0.229428	-0.677322	1.13618	7.69231	8.88889	1.15556	UniRef90_P14738	1528	fibronectin-binding protein A	Fibronectin-binding protein A n=540 Tax=Staphylococcaceae TaxID=90964 RepID=FNBA_STAA8
	agilent_79810	1.2167e-05	0.620515	-0.138576	-0.687136	0.409985	33.7607	32.2222	0.95443	UniRef90_R7HD48	1529	MH0113_GL0055733 MPA_PNP_EM_seqs_non_topgraph_seqs_final_210318.csv	Flagellin n=1 Tax=Eubacterium sp. CAG:38 TaxID=1262889 RepID=R7HD48_9FIRM
	twist_68925	1.21842e-05	0.621393	-0.295695	-1.46917	0.877776	5.98291	4.44444	0.742857		1530	YP_009320836.1 ribonucleotide reductase of class III (anaerobic) large subunit [Salmonella phage 100268_sal2]
	agilent_231437	1.21995e-05	0.622173	0.13161	-0.391857	0.655077	53.8462	58.8889	1.09365	UniRef90_Q48028	1531	VFG001154(gb|AAA20524) (hmw2A) adhesin HMW2A, two-partner secretion (TPS) pathway TpsA exoprotein [HMW1/HMW2 (VF0038)] [Haemophilus influenzae str. 12]	Adhesin n=8 Tax=Haemophilus influenzae TaxID=727 RepID=Q48028_HAEIF
	twist_58649	1.22047e-05	0.622437	-0.173465	-0.863934	0.517003	19.2308	15.5556	0.808889		1532	matrix protein 1 & matrix protein & M1 protein
	agilent_131885	1.22127e-05	0.622846	-0.129606	-0.646102	0.38689	60.2564	56.6667	0.940426	UniRef90_R5E067	1533	MH0010_GL0007892 MPA_PNP_EM_seqs_non_topgraph_seqs_final_210318.csv	Flagellin n=2 Tax=Eubacterium TaxID=1730 RepID=R5E067_9FIRM
	agilent_1516	1.22134e-05	0.622883	-0.18712	-0.932897	0.558657	14.5299	13.3333	0.917647	UniRef90_P07210	1534	polyprotein (9/9) & VP1 capsid protein (1/3) & Chain 2, Human Rhinovirus Serotype 2 (Hrv2)	Genome polyprotein n=273 Tax=Enterovirus TaxID=12059 RepID=POLG_HRV8A
	twist_31841	1.22178e-05	0.623106	-0.166673	-0.831381	0.498035	21.7949	16.6667	0.764706		1535	putative BLRF2 protein [Human gammaherpesvirus 4] & Tegument protein BLRF2
	twist_49495	1.2249e-05	0.624698	-0.195802	-0.980274	0.588669	14.5299	11.1111	0.764706		1536	Nucleoprotein (2/5)
	agilent_48033	1.22543e-05	0.624971	-0.176976	-0.886579	0.532627	16.6667	14.4444	0.866667	UniRef90_R7P730	1537	MH0081_GL0068106 MPA_PNP_EM_seqs_non_topgraph_seqs_final_210318.csv	Uncharacterized protein n=1 Tax=Clostridium sp. CAG:609 TaxID=1262827 RepID=R7P730_9CLOT
	twist_40058	1.22545e-05	0.624979	-0.276722	-1.3863	0.832851	5.98291	5.55556	0.928571		1538	polyprotein (3/9) & structural protein (3/3) & VP1 (2/4) & capsid protein VP1 & VP1 protein (2/2) & VP1 protein, partial [Enterovirus A71]
	twist_31718	1.22666e-05	0.625597	0.141513	-0.426927	0.709953	24.7863	28.8889	1.16552		1539	pneumococcal histidine triad protein E & hydrolase & HIT family hydrolase
	agilent_202934	1.22673e-05	0.625631	0.244666	-0.738221	1.22755	5.98291	7.77778	1.3	UniRef90_F9ZA18	1540	MH0012_GL0186444 MPA_PNP_EM_seqs_non_topgraph_seqs_final_210318.csv	Uncharacterized protein n=5 Tax=Odoribacter TaxID=283168 RepID=F9ZA18_ODOSD
	twist_59190	1.22756e-05	0.626053	-0.327152	-1.64302	0.988712	6.41026	3.33333	0.52		1541	B B/Phuket/3073/2013 HA
	twist_78015	1.22827e-05	0.626418	0.246284	-0.745363	1.23793	5.55556	7.77778	1.4		1542	YP_009196345.1 DNA-directed RNA polymerase [Enterobacter phage phiEap-1]
	agilent_79443	1.22854e-05	0.626554	-0.294054	-1.47851	0.890402	5.55556	4.44444	0.8	UniRef90_D8H130	1543	NP_830479.1 strains_non_MPA_non_topgraph_cdhit70_190118.csv	Immune inhibitor A, metalloprotease n=671 Tax=Bacillaceae TaxID=186817 RepID=D8H130_BACAI
	twist_28803	1.22926e-05	0.626924	-0.129778	-0.653086	0.39353	41.0256	38.8889	0.947917		1544	positive (from uniprot): Enterovirus B Genome polyprotein
	agilent_225863	1.22938e-05	0.626982	-0.212456	-1.0693	0.644383	11.9658	8.88889	0.742857	UniRef90_P15926	1545	VFG001797(gb|NP_735749) (scpB) streptococcal C5a peptidase [C5a peptidase (VF0278)] [Streptococcus agalactiae NEM316]	C5a peptidase n=760 Tax=Bacteria TaxID=2 RepID=C5AP_STRPY
	twist_88894	1.22964e-05	0.627116	0.197091	-0.598093	0.992275	10.6838	12.2222	1.144		1546	YP_009222335.1 hypothetical protein LfeInf_097 [Lactobacillus phage LfeInf]
	agilent_105317	1.22982e-05	0.627206	-0.146115	-0.735785	0.443554	76.0684	72.2222	0.949438	UniRef90_A0A166EPD7	1547	WP_000669541.1 strains_non_MPA_non_topgraph_cdhit70_190118.csv	Exported protein n=21 Tax=Staphylococcaceae TaxID=90964 RepID=A0A166EPD7_STAAU
	twist_1760	1.23245e-05	0.628548	-0.189871	-0.959119	0.579377	13.6752	12.2222	0.89375		1548	allergen_name False allergome_name Lup a 1 (3/3) (1/1) allergenonline_name Unassigned (1/1) (1/1) SDAP_name False iedb_name False
	agilent_143760	1.23272e-05	0.628689	-0.338322	-1.70957	1.03293	4.70085	3.33333	0.709091	UniRef90_A0A3D3RTP4	1549	V1.UC12-4_GL0063875 MPA_PNP_EM_seqs_non_topgraph_seqs_final_210318.csv	PG_binding_4 domain-containing protein (Fragment) n=24 Tax=Lachnospiraceae TaxID=186803 RepID=A0A3D3RTP4_9FIRM
	twist_42511	1.23306e-05	0.62886	-0.171776	-0.868345	0.524794	15.812	15.5556	0.983784		1550	CELL SURFACE LIPOPROTEIN MPT83 (LIPOPROTEIN P23)
	twist_236	1.23385e-05	0.629265	-0.289686	-1.46578	0.88641	5.98291	4.44444	0.742857		1551	allergen_name False allergome_name Alt a TCTP (1/2) (1/1) allergenonline_name Unassigned (1/1) (1/1) SDAP_name False iedb_name False
	agilent_39886	1.2363e-05	0.630513	-0.172225	-0.873996	0.529546	17.9487	14.4444	0.804762	UniRef90_A0A564W7Z6	1552	V1.UC30-0_GL0007903 MPA_PNP_EM_seqs_non_topgraph_seqs_final_210318.csv	sn-glycerol-3-phosphate-binding periplasmic protein UgpB n=25 Tax=Clostridiales TaxID=186802 RepID=A0A564W7Z6_9FIRM
	agilent_32775	1.2365e-05	0.630616	0.151531	-0.466103	0.769165	20.9402	22.2222	1.06122	UniRef90_Q8G7F6	1553	WP_058102159.1 (2/6) non_MPA_topgraph_sampling_040218.csv	Uncharacterized protein n=165 Tax=Terrabacteria group TaxID=1783272 RepID=Q8G7F6_BIFLO
	agilent_203587	1.23924e-05	0.632013	0.308109	-0.95288	1.5691	4.2735	4.44444	1.04	UniRef90_B0P3X3	1554	MH0088_GL0102357 (1/2) MPA_and_EM_topgraph_220218_subsample.csv	Glycosyltransferase, group 2 family protein n=14 Tax=Clostridiales TaxID=186802 RepID=B0P3X3_9CLOT
	twist_30803	1.23947e-05	0.63213	-0.289265	-1.47354	0.895011	5.55556	4.44444	0.8		1555	Immunoglobulin G-binding protein G precursor & Immunoglobulin G-binding protein G
	twist_33323	1.23989e-05	0.632342	-0.179262	-0.91363	0.555107	15.3846	13.3333	0.866667		1556	55 kDa immediate-early protein 1
	agilent_92686	1.24054e-05	0.632677	0.126979	-0.39372	0.647679	35.4701	41.1111	1.15904	UniRef90_A6LHA3	1557	159490532-stool2_revised_scaffold3874_1_gene76177 MPA_PNP_EM_seqs_non_topgraph_seqs_final_210318.csv	Uncharacterized protein n=18 Tax=Bacteroidales TaxID=171549 RepID=A6LHA3_PARD8
	agilent_235286	1.24062e-05	0.632718	-0.179235	-0.914306	0.555837	14.9573	13.3333	0.891429	UniRef90_O86489	1558	VFG001281(gb|NP_645335) (sdrE) Ser-Asp rich fibrinogen-binding bone sialoprotein-binding protein [SDr (VF0019)] [Staphylococcus aureus subsp. aureus MW2]	Serine-aspartate repeat-containing protein E n=489 Tax=Bacteria TaxID=2 RepID=SDRE_STAAE
	agilent_74132	1.24297e-05	0.633913	-0.187164	-0.957462	0.583133	11.1111	13.3333	1.2	UniRef90_A0A3A9Y6N9	1559	YP_193106.1 strains_non_MPA_non_topgraph_cdhit70_190118.csv	N-acetylmuramidase n=3 Tax=Lactobacillus acidophilus TaxID=1579 RepID=A0A3A9Y6N9_LACAI
	twist_24153	1.24314e-05	0.634003	-0.287564	-1.47138	0.896254	5.98291	4.44444	0.742857		1560	allergen_name False allergome_name Set it GBSS_I (4/5) (1/1) allergenonline_name False SDAP_name False iedb_name False
	agilent_148372	1.24533e-05	0.63512	-0.166066	-0.851966	0.519835	18.8034	15.5556	0.827273	UniRef90_K0X778	1561	MH0012_GL0067549 MPA_PNP_EM_seqs_non_topgraph_seqs_final_210318.csv	Por secretion system C-terminal sorting domain-containing protein n=2 Tax=Bacteroidales TaxID=171549 RepID=K0X778_9BACT
	twist_57645	1.24596e-05	0.635438	0.211076	-0.661551	1.0837	8.11966	10	1.23158		1562	alpha S1 casein & Alpha-S1-casein
	twist_36518	1.24764e-05	0.636294	0.126116	-0.396596	0.648828	39.7436	42.2222	1.06237		1563	phosphoprotein 150 & Large structural phosphoprotein
	agilent_8993	1.24897e-05	0.636973	0.125809	-0.396681	0.6483	61.1111	62.2222	1.01818	UniRef90_P03204	1564	EBNA-3C HHV 4 latent protein	Epstein-Barr nuclear antigen 6 n=14 Tax=Epstein-Barr virus (strain GD1) TaxID=10376 RepID=EBNA6_EBVB9
	twist_91008	1.24953e-05	0.637259	-0.323609	-1.66871	1.02149	4.70085	3.33333	0.709091		1565	YP_009168575.1 putative DNA methylase [Lactobacillus phage LBR48]
	twist_8120	1.25055e-05	0.637779	-0.281766	-1.45475	0.891221	6.41026	4.44444	0.693333		1566	allergen_name False allergome_name Mer un 4 (2/2) (1/1) allergenonline_name False SDAP_name False iedb_name False
	agilent_158809	1.25195e-05	0.638497	-0.284751	-1.4727	0.9032	5.98291	4.44444	0.742857	UniRef90_A0A121XSS7	1567	NP_814183.1 strains_non_MPA_non_topgraph_cdhit70_190118.csv	Peptidoglycan DL-endopeptidase CwlO n=138 Tax=Bacilli TaxID=91061 RepID=A0A121XSS7_LISMN
	agilent_162437	1.25295e-05	0.639002	0.302899	-0.96267	1.56847	3.84615	4.44444	1.15556	UniRef90_Q06971	1568	WP_000079833.1 strains_non_MPA_non_topgraph_cdhit70_190118.csv	Flagellin n=259 Tax=Salmonella TaxID=590 RepID=FLIC_SALDU
	agilent_106745	1.25482e-05	0.639957	-0.167254	-0.868065	0.533558	22.2222	17.7778	0.8	UniRef90_K6ARU9	1569	435591.BDI_2669 (1/1) MPA_and_EM_topgraph_220218_subsample.csv	AsmA domain-containing protein n=42 Tax=Bacteroidales TaxID=171549 RepID=K6ARU9_9BACT
	twist_73875	1.25498e-05	0.640041	-0.144	-0.74753	0.45953	23.9316	22.2222	0.928571		1570	YP_008532047.1 putative tail fiber protein [Klebsiella phage 0507-KN2-1]
	agilent_199759	1.25661e-05	0.640873	-0.263231	-1.36923	0.842764	5.55556	5.55556	1	UniRef90_B2ULA9	1571	WP_012419113.1 strains_non_MPA_non_topgraph_cdhit70_190118.csv	Hyalurononglucosaminidase n=39 Tax=Bacteria TaxID=2 RepID=B2ULA9_AKKM8
	twist_32108	1.25688e-05	0.641008	0.121148	-0.388075	0.630371	50.4274	55.5556	1.10169		1572	EBV-NA-1
	agilent_103772	1.25735e-05	0.641248	0.285084	-0.914077	1.48425	3.4188	5.55556	1.625	UniRef90_Q88XZ0	1573	YP_004888954.1 strains_non_MPA_non_topgraph_cdhit70_190118.csv	30S ribosomal protein S12 n=23 Tax=Lactobacillus TaxID=1578 RepID=RS12_LACPL
	twist_33487	1.25753e-05	0.641341	-0.257978	-1.34342	0.827467	6.41026	5.55556	0.866667		1574	Enterovirus polyprotein (VP0, VP1, VP2, VP4) – capsid proteins, Coxsackievirus A9 (2.9 Å structure, chains 1–4)
	agilent_1414	1.25755e-05	0.641348	-0.136782	-0.712306	0.438742	73.5043	72.2222	0.982558	UniRef90_A0A2U3RZL8	1575	pneumococcal histidine triad protein D (1/2) & histidine motif-containing protein, partial	Pneumococcal histidine triad protein D n=4 Tax=Streptococcus pneumoniae TaxID=1313 RepID=A0A2U3RZL8_STREE
	agilent_73243	1.25879e-05	0.641982	0.149948	-0.482176	0.782072	76.4957	80	1.04581	UniRef90_A0A091BTX1	1576	WP_020917102.1 strains_non_MPA_non_topgraph_cdhit70_190118.csv	N-acetylmuramidase n=11 Tax=Streptococcus TaxID=1301 RepID=A0A091BTX1_STREI
	agilent_1075	1.26027e-05	0.642739	0.12273	-0.395831	0.64129	36.3248	41.1111	1.13176	UniRef90_Q1HVF7	1577	EBV-NA-1	Epstein-Barr nuclear antigen 1 n=48 Tax=Epstein-Barr virus (strain GD1) TaxID=10376 RepID=EBNA1_EBVA8
	agilent_147318	1.26031e-05	0.642759	0.124332	-0.401031	0.649695	33.7607	37.7778	1.11899	UniRef90_A0A416XD23	1578	O2.UC8-1_GL0068365 MPA_PNP_EM_seqs_non_topgraph_seqs_final_210318.csv	Inhibitor_I69 domain-containing protein n=1 Tax=Bacteroides sp. AF14-46 TaxID=2292914 RepID=A0A416XD23_9BACE
	twist_76975	1.26086e-05	0.643037	-0.204804	-1.07092	0.661315	10.6838	8.88889	0.832		1579	ACZ63895.1 endolysin [Enterococcus phage phiFL1C]
	twist_43828	1.26264e-05	0.643948	-0.238248	-1.24857	0.772077	7.26496	6.66667	0.917647		1580	NP
	agilent_119378	1.26357e-05	0.644421	-0.140959	-0.73957	0.457652	24.359	24.4444	1.00351	UniRef90_D4KUB5	1581	SZEY-64A_GL0055442 MPA_PNP_EM_seqs_non_topgraph_seqs_final_210318.csv	Flagellin n=6 Tax=Roseburia TaxID=841 RepID=D4KUB5_9FIRM
	agilent_4240	1.26419e-05	0.644736	-0.133586	-0.701425	0.434253	29.4872	26.6667	0.904348	UniRef90_P03460	1582	Hemagglutinin (2/2)	Hemagglutinin n=16903 Tax=Influenza B virus TaxID=11520 RepID=HEMA_INBLE
	agilent_153063	1.26536e-05	0.645335	0.178913	-0.58298	0.940805	11.5385	13.3333	1.15556	UniRef90_A0A1C5S902	1583	WP_005331845.1 (1/3) non_MPA_topgraph_sampling_040218.csv	Histidine kinase n=22 Tax=Dorea TaxID=189330 RepID=A0A1C5S902_9FIRM
	agilent_80555	1.26537e-05	0.645337	-0.120308	-0.632636	0.392021	52.9915	53.3333	1.00645	UniRef90_Q2G2J2	1584	WP_000717394.1 strains_non_MPA_non_topgraph_cdhit70_190118.csv	Staphylococcal secretory antigen ssaA2 n=207 Tax=Bacteria TaxID=2 RepID=SSAA2_STAA8
	agilent_166869	1.26773e-05	0.646544	-0.149934	-0.790767	0.490899	81.6239	80	0.980105	UniRef90_A0A3E5AF49	1585	MH0026_GL0026830 MPA_PNP_EM_seqs_non_topgraph_seqs_final_210318.csv	Inhibitor_I69 domain-containing protein n=10 Tax=Prevotella TaxID=838 RepID=A0A3E5AF49_9BACT
	agilent_1144	1.26835e-05	0.646857	0.132732	-0.435115	0.700578	27.7778	30	1.08	UniRef90_P03300	1586	Genome polyprotein (6/6) & polyprotein (7/9) & VP1 (1/4) & coat protein VP1 & VP4	Genome polyprotein n=1168 Tax=Enterovirus TaxID=12059 RepID=POLG_POL1M
	agilent_136654	1.2708e-05	0.648109	-0.175727	-0.930384	0.57893	14.5299	12.2222	0.841176	UniRef90_A0A0P0GSM5	1587	675950834-stool1_revised_scaffold34866_1_gene47343 MPA_PNP_EM_seqs_non_topgraph_seqs_final_210318.csv	Streptopain n=9 Tax=Bacteroides TaxID=816 RepID=A0A0P0GSM5_9BACE
	agilent_222419	1.27091e-05	0.648164	-0.122928	-0.650927	0.405072	66.6667	63.3333	0.95	UniRef90_Q54703	1588	VFG000955(gb|NP_608047) (emm) M18 protein precursor [M protein (VF0242)] [Streptococcus pyogenes MGAS8232]	Emm18.1 protein n=9 Tax=Streptococcus pyogenes TaxID=1314 RepID=Q54703_STRPY
	agilent_3387	1.27106e-05	0.648239	-0.160038	-0.847589	0.527514	17.9487	15.5556	0.866667	UniRef90_Q1HVF7	1589	EBV-NA-1	Epstein-Barr nuclear antigen 1 n=48 Tax=Epstein-Barr virus (strain GD1) TaxID=10376 RepID=EBNA1_EBVA8
	agilent_123141	1.27205e-05	0.648745	0.248198	-0.819756	1.31615	4.70085	6.66667	1.41818	UniRef90_A0A316NYM2	1590	MH0188_GL0058457 MPA_PNP_EM_seqs_non_topgraph_seqs_final_210318.csv	Uncharacterized protein n=1 Tax=Candidatus Gastranaerophilales bacterium TaxID=2137880 RepID=A0A316NYM2_9BACT
	agilent_123302	1.27213e-05	0.648785	-0.256815	-1.36198	0.848348	5.55556	5.55556	1	UniRef90_A0A174IKR5	1591	MH0386_GL0162444 MPA_PNP_EM_seqs_non_topgraph_seqs_final_210318.csv	D-galactose/ D-glucose-binding protein n=29 Tax=root TaxID=1 RepID=A0A174IKR5_9FIRM
	twist_15452	1.27218e-05	0.648812	0.240282	-0.793821	1.27438	5.98291	6.66667	1.11429		1592	allergen_name False allergome_name Ory s GBSS_I (29/54) (1/1) allergenonline_name False SDAP_name False iedb_name False
	agilent_88432	1.27245e-05	0.648947	-0.231831	-1.22997	0.766312	7.26496	6.66667	0.917647	UniRef90_A0A0E1R719	1593	WP_003725975.1 (1/1) non_MPA_topgraph_sampling_040218.csv	Endolytic murein transglycosylase n=258 Tax=Listeria TaxID=1637 RepID=A0A0E1R719_LISMN
	twist_58590	1.27458e-05	0.650036	0.18507	-0.614404	0.984544	9.82906	12.2222	1.24348		1594	EBV-NA-1
	agilent_235465	1.27531e-05	0.650408	-0.123992	-0.660227	0.412244	38.4615	34.4444	0.895556	UniRef90_P71401	1595	VFG001157(gb|AAC44560) (hsf) Hsf [Hia/Hsf (VF0039)] [Haemophilus influenzae C54]	Hsf n=19 Tax=Haemophilus influenzae TaxID=727 RepID=P71401_HAEIF
	agilent_236018	1.27547e-05	0.650489	-0.152601	-0.812726	0.507525	18.3761	18.8889	1.02791	UniRef90_A0A4I7XYI6	1596	VFG001361(gb|NP_344663) (pspA) pneumococcal surface protein A [PspA (VF0152)] [Streptococcus pneumoniae TIGR4]	Surface protein A n=87 Tax=Streptococcus pneumoniae TaxID=1313 RepID=A0A4I7XYI6_STREE
	twist_34337	1.27555e-05	0.650528	0.127637	-0.424566	0.67984	29.4872	32.2222	1.09275		1597	zinc metalloproteinase aureolysin
	twist_35178	1.27644e-05	0.650984	-0.128351	-0.684423	0.42772	30.3419	30	0.988732		1598	positive (from uniprot): Rhinovirus B Genome polyprotein
	twist_10999	1.27763e-05	0.651593	-0.203623	-1.08745	0.680205	8.97436	8.88889	0.990476		1599	allergen_name False allergome_name Bla g 9 (4/4) (1/1) allergenonline_name False SDAP_name False iedb_name False
	twist_27904	1.27764e-05	0.651598	0.11858	-0.396126	0.633285	40.1709	44.4444	1.10638		1600	EBNA3A HHV4
	twist_77674	1.27777e-05	0.651663	-0.26947	-1.43936	0.90042	6.41026	4.44444	0.693333		1601	AFN38712.1 hypothetical protein phi_MSA6_ORF048 [Staphylococcus phage MSA6]
	agilent_107181	1.27849e-05	0.65203	0.255615	-0.855382	1.36661	5.55556	5.55556	1	UniRef90_A0A336Q741	1602	WP_011590270.1 strains_non_MPA_non_topgraph_cdhit70_190118.csv	N-acetylmuramoyl-L-alanine amidase n=56 Tax=Clostridium perfringens TaxID=1502 RepID=A0A336Q741_CLOPF
	agilent_202527	1.2786e-05	0.652088	-0.247139	-1.32148	0.827205	6.83761	5.55556	0.8125	UniRef90_Q5LFP9	1603	YP_098680.1 strains_non_MPA_non_topgraph_cdhit70_190118.csv	Uncharacterized protein n=53 Tax=Bacteroides TaxID=816 RepID=Q5LFP9_BACFN
	twist_27929	1.27861e-05	0.652094	-0.216744	-1.15898	0.725489	8.54701	7.77778	0.91		1604	virion spike glycoprotein precursor & negative (from uniprot): spike glycoprotein [Zaire ebolavirus]
	twist_75746	1.27889e-05	0.652234	0.215384	-0.721342	1.15211	6.41026	8.88889	1.38667		1605	YP_008772082.1 unnamed protein product [Streptococcus phage TP-778L]
	twist_75772	1.27964e-05	0.652615	0.188754	-0.633119	1.01063	9.82906	11.1111	1.13043		1606	NP_695160.1 minor capsid protein [Lactobacillus phage phig1e]
	agilent_168440	1.27972e-05	0.652659	0.197721	-0.663311	1.05875	9.40171	10	1.06364	UniRef90_A0A4Q5IQQ4	1607	MH0431_GL0183407 MPA_PNP_EM_seqs_non_topgraph_seqs_final_210318.csv	Sugar-binding protein n=5 Tax=Akkermansia muciniphila TaxID=239935 RepID=A0A4Q5IQQ4_9BACT
	agilent_220768	1.28013e-05	0.652865	0.199726	-0.67059	1.07004	8.97436	10	1.11429	UniRef90_Q54835	1608	VFG000950(gb|NP_665531) (emm) M protein type 3 [M protein (VF0242)] [Streptococcus pyogenes MGAS315]	M3 protein n=36 Tax=Streptococcus pyogenes TaxID=1314 RepID=Q54835_STRPY
	twist_17161	1.2813e-05	0.653461	-0.125391	-0.672795	0.422013	33.3333	32.2222	0.966667		1609	allergen_name False allergome_name Str pn PspC (2/2) (1/1) allergenonline_name False SDAP_name False iedb_name False
	twist_27282	1.28289e-05	0.654274	0.130953	-0.442171	0.704077	69.6581	74.4444	1.06871		1610	positive (exact): Enterovirus C Genome polyprotein [on Uniprot the BLAST matches are "Capsid protein" from "Human poliovirus"
	twist_52249	1.28301e-05	0.654333	-0.125271	-0.673628	0.423086	31.1966	31.1111	0.99726		1611	EBNA-3C HHV 4 latent protein
	agilent_238110	1.28323e-05	0.654446	0.212054	-0.716505	1.14061	7.69231	8.88889	1.15556	UniRef90_P06653	1612	VFG001358(gb|NP_346365) (lytA) autolysin [Autolysin (VF0143)] [Streptococcus pneumoniae TIGR4]	Autolysin n=1457 Tax=root TaxID=1 RepID=ALYS_STRPN
	agilent_3004	1.28327e-05	0.654467	0.21774	-0.735782	1.17126	5.98291	8.88889	1.48571	UniRef90_P03204	1613	EBNA-3C HHV 4 latent protein	Epstein-Barr nuclear antigen 6 n=14 Tax=Epstein-Barr virus (strain GD1) TaxID=10376 RepID=EBNA6_EBVB9
	twist_37584	1.28364e-05	0.654655	0.178541	-0.603775	0.960858	11.5385	12.2222	1.05926		1614	Lipase 2 precursor (Glycerol ester hydrolase 2)
	agilent_27755	1.28479e-05	0.655243	-0.275197	-1.48323	0.932838	5.12821	4.44444	0.866667	UniRef90_A0A069SCX9	1615	MH0020_GL0003463 MPA_PNP_EM_seqs_non_topgraph_seqs_final_210318.csv	Uncharacterized protein n=25 Tax=Bacteroidales TaxID=171549 RepID=A0A069SCX9_9BACT
	agilent_188441	1.28516e-05	0.65543	-0.123729	-0.66718	0.419721	34.6154	34.4444	0.995062	UniRef90_Q931I5	1616	WP_000791402.1 strains_non_MPA_non_topgraph_cdhit70_190118.csv	Uncharacterized leukocidin-like protein 2 n=180 Tax=Bacteria TaxID=2 RepID=LUKL2_STAAM
	twist_95165	1.28521e-05	0.655456	-0.157565	-0.849685	0.534556	17.094	15.5556	0.91		1617	AFU63124.1 endolysin [Lactobacillus phage ATCC 8014-B2]
	twist_8031	1.2856e-05	0.655657	-0.136039	-0.733976	0.461898	24.7863	23.3333	0.941379		1618	allergen_name False allergome_name Str pn PspC (2/2) (1/1) allergenonline_name False SDAP_name False iedb_name False
	twist_47285	1.28567e-05	0.655691	0.135342	-0.459595	0.730278	22.6496	24.4444	1.07925		1619	early antigen protein D (EA-D) & DNA polymerase processivity factor BMRF1
	twist_49223	1.28583e-05	0.655771	-0.148998	-0.804127	0.506132	20.9402	17.7778	0.84898		1620	phosphoprotein 150 & Large structural phosphoprotein
	agilent_113148	1.28608e-05	0.655901	0.199422	-0.677774	1.07662	7.69231	10	1.3	UniRef90_R5ASD5	1621	V1.CD20-4_GL0045840 MPA_PNP_EM_seqs_non_topgraph_seqs_final_210318.csv	Putative DNA methylase n=1 Tax=Prevotella sp. CAG:1031 TaxID=1262917 RepID=R5ASD5_9BACT
	agilent_198814	1.28621e-05	0.655969	0.280064	-0.952112	1.51224	4.70085	4.44444	0.945455	UniRef90_K0XRR8	1622	MH0028_GL0034989 (2/2) MPA_and_EM_topgraph_220218_subsample.csv	Uncharacterized protein n=3 Tax=Bacteroidales TaxID=171549 RepID=K0XRR8_9BACT
	twist_46768	1.28623e-05	0.655977	0.231357	-0.78655	1.24926	5.12821	7.77778	1.51667		1623	EBNA-3C HHV 4 latent protein
	agilent_241825	1.2867e-05	0.656217	-0.242696	-1.31129	0.825898	6.83761	5.55556	0.8125	UniRef90_A7X6I5	1624	VFG001283(gb|NP_647238) (fnbA) fibronectin-binding protein A [FnBPs (VF0010)] [Staphylococcus aureus subsp. aureus MW2]	Fibronectin-binding protein A n=697 Tax=Bacteria TaxID=2 RepID=FNBA_STAA1
	agilent_188106	1.28766e-05	0.656706	-0.225427	-1.2195	0.768642	7.69231	6.66667	0.866667	UniRef90_Q1WS65	1625	YP_536347.1 strains_non_MPA_non_topgraph_cdhit70_190118.csv	Uncharacterized protein n=36 Tax=Lactobacillus TaxID=1578 RepID=Q1WS65_LACS1
	agilent_14706	1.28769e-05	0.656724	0.216755	-0.739124	1.17263	7.69231	7.77778	1.01111	UniRef90_A0A380YT47	1626	YP_097475.1 strains_non_MPA_non_topgraph_cdhit70_190118.csv	Beta-galactosidase n=49 Tax=Bacteroides TaxID=816 RepID=A0A380YT47_BACFG
	twist_27495	1.28775e-05	0.656751	-0.121722	-0.658554	0.415111	37.1795	34.4444	0.926437		1627	HCMVUL99 & Tegument protein UL11 homolog
	agilent_18963	1.28905e-05	0.657416	-0.244731	-1.32631	0.836852	6.41026	5.55556	0.866667	UniRef90_C0EY41	1628	MH0188_GL0203110 (2/2) MPA_and_EM_topgraph_220218_subsample.csv	Peptidase, S41 family n=9 Tax=Clostridiales TaxID=186802 RepID=C0EY41_9FIRM
	agilent_178307	1.28927e-05	0.65753	-0.19476	-1.0558	0.666283	11.9658	8.88889	0.742857	UniRef90_Q2G222	1629	WP_001125631.1 strains_non_MPA_non_topgraph_cdhit70_190118.csv	N-acetylmuramoyl-L-alanine amidase domain-containing protein SAOUHSC_02979 n=302 Tax=Bacteria TaxID=2 RepID=Y2979_STAA8
	agilent_2826	1.29006e-05	0.657931	-0.222963	-1.20992	0.763999	8.97436	6.66667	0.742857	UniRef90_P03277	1630	Hexon protein	Hexon protein n=779 Tax=Adenoviridae TaxID=10508 RepID=CAPSH_ADE02
	twist_88459	1.29031e-05	0.658059	-0.300837	-1.63305	1.03137	5.12821	3.33333	0.65		1631	YP_009222256.1 hypothetical protein LfeInf_018 [Lactobacillus phage LfeInf]
	agilent_222015	1.29063e-05	0.658222	0.183395	-0.629156	0.995946	8.97436	12.2222	1.3619	UniRef90_Q54972	1632	VFG005313(gb|NP_357715) (pspA) Surface protein pspA precursor [Choline-binding proteins (CVF122)] [Streptococcus pneumoniae R6]	Pneumococcal surface protein A n=17 Tax=Streptococcus pneumoniae TaxID=1313 RepID=Q54972_STREE
	twist_60159	1.29214e-05	0.658993	-0.211872	-1.15286	0.729117	8.11966	7.77778	0.957895		1633	AFN38704.1 hypothetical protein phi_MSA6_ORF041 [Staphylococcus phage MSA6]
	agilent_223819	1.29224e-05	0.659042	-0.245245	-1.33462	0.84413	6.41026	5.55556	0.866667	UniRef90_P81177	1634	VFG001314(gb|NP_647375) (aur) zinc metalloproteinase aureolysin [Aureolysin (VF0024)] [Staphylococcus aureus subsp. aureus MW2]	Zinc metalloproteinase aureolysin n=337 Tax=Bacilli TaxID=91061 RepID=AURE_STAAU
	agilent_8212	1.29352e-05	0.659694	0.126941	-0.438083	0.691965	27.3504	28.8889	1.05625	UniRef90_P08318	1635	phosphoprotein 150 & Large structural phosphoprotein	Large structural phosphoprotein n=145 Tax=root TaxID=1 RepID=PP150_HCMVA
	agilent_221374	1.29359e-05	0.659731	-0.140569	-0.766326	0.485188	23.5043	21.1111	0.898182	UniRef90_A0A0K5P078	1636	VFG000743(gb|AAC38395) (espD) EspD [EspD (VF0180)] [Escherichia coli O127:H6 str. E2348/69]	Translocon EspD n=21 Tax=Escherichia coli TaxID=562 RepID=A0A0K5P078_ECOLX
	agilent_188501	1.29382e-05	0.659847	-0.172702	-0.94178	0.596376	12.8205	12.2222	0.953333	UniRef90_A0A3A9YAX1	1637	YP_194478.1 (1/1) non_MPA_topgraph_sampling_040218.csv	YSIRK-type signal peptide-containing protein n=15 Tax=Lactobacillus acidophilus TaxID=1579 RepID=A0A3A9YAX1_LACAI
	agilent_3692	1.29479e-05	0.660343	0.118088	-0.408601	0.644776	56.8376	58.8889	1.03609	UniRef90_P06484	1638	envelope glycoprotein G (2/2) & glycoprotein G (2/2)	Envelope glycoprotein G n=376 Tax=Human herpesvirus 1 TaxID=10298 RepID=GG_HHV11
	agilent_13363	1.29489e-05	0.660393	-0.153401	-0.837702	0.530899	17.094	16.6667	0.975	UniRef90_A0A0G9GVP9	1639	YP_004888341.1 strains_non_MPA_non_topgraph_cdhit70_190118.csv	Aggregation promoting factor n=38 Tax=Lactobacillus plantarum TaxID=1590 RepID=A0A0G9GVP9_LACPN
	agilent_153547	1.29646e-05	0.661194	0.202559	-0.703305	1.10842	8.11966	8.88889	1.09474	UniRef90_UPI0004650778	1640	WP_024852504.1 (2/4) non_MPA_topgraph_sampling_040218.csv	hypothetical protein n=1 Tax=Ruminococcus gnavus TaxID=33038 RepID=UPI0004650778
	agilent_109851	1.29688e-05	0.661407	-0.22484	-1.23102	0.781341	7.26496	6.66667	0.917647	UniRef90_A0A0M6WSF3	1641	MH0062_GL0000166 MPA_PNP_EM_seqs_non_topgraph_seqs_final_210318.csv	GRAM_POS_ANCHORING domain-containing protein n=97 Tax=root TaxID=1 RepID=A0A0M6WSF3_9FIRM
	agilent_113561	1.29791e-05	0.661932	-0.202378	-1.10953	0.70478	11.5385	7.77778	0.674074	UniRef90_A0A354D3V1	1642	MH0436_GL0046035 MPA_PNP_EM_seqs_non_topgraph_seqs_final_210318.csv	Flagellin n=2 Tax=Clostridiales TaxID=186802 RepID=A0A354D3V1_9FIRM
	agilent_110645	1.29966e-05	0.662829	-0.219964	-1.20875	0.768821	8.11966	6.66667	0.821053	UniRef90_R5QL50	1643	WP_004845480.1 strains_non_MPA_non_topgraph_cdhit70_190118.csv	NLPC_P60 domain-containing protein n=7 Tax=Clostridiales TaxID=186802 RepID=R5QL50_9FIRM
	twist_32174	1.30024e-05	0.66312	0.175871	-0.615437	0.96718	85.8974	88.8889	1.03483		1644	EBV-NA-1
	agilent_106774	1.30098e-05	0.663501	0.229784	-0.805345	1.26491	6.41026	6.66667	1.04	UniRef90_A0A4S2FKQ5	1645	WP_063674229.1 MPA_PNP_EM_seqs_non_topgraph_seqs_final_210318.csv	DUF4988 domain-containing protein n=15 Tax=Bacteroidaceae TaxID=815 RepID=A0A4S2FKQ5_9BACE
	twist_31338	1.30474e-05	0.665416	0.232411	-0.820936	1.28576	5.12821	6.66667	1.3		1646	thymidine kinase
	twist_88089	1.3057e-05	0.665904	0.143466	-0.507771	0.794703	17.9487	18.8889	1.05238		1647	YP_003344862.1 tail protein [Streptococcus virus ALQ132]
	agilent_201486	1.30645e-05	0.666292	0.247739	-0.878216	1.3737	4.70085	5.55556	1.18182	UniRef90_B0MVG8	1648	MH0006_GL0148774 MPA_PNP_EM_seqs_non_topgraph_seqs_final_210318.csv	Peptidase family M3 n=5 Tax=root TaxID=1 RepID=B0MVG8_9BACT
	twist_53018	1.3096e-05	0.667896	0.158475	-0.565486	0.882437	11.9658	15.5556	1.3		1649	BMLF1 protein
	agilent_229243	1.30989e-05	0.668045	0.141014	-0.503488	0.785517	79.9145	81.1111	1.01497	UniRef90_A0A098ZMW6	1650	VFG001355(gb|NP_346612) (cbpD) choline binding protein D [CBPs (VF0145)] [Streptococcus pneumoniae TIGR4]	Autolysin n=355 Tax=Streptococcus TaxID=1301 RepID=A0A098ZMW6_STREE
	agilent_69292	1.31e-05	0.6681	0.140148	-0.500508	0.780805	16.6667	21.1111	1.26667	UniRef90_A0A1Q6F5A4	1651	MH0014_GL0072841 MPA_PNP_EM_seqs_non_topgraph_seqs_final_210318.csv	TSPc domain-containing protein n=4 Tax=Alistipes TaxID=239759 RepID=A0A1Q6F5A4_9BACT
	agilent_207681	1.31005e-05	0.668125	-0.167433	-0.932876	0.59801	88.8889	86.6667	0.975	UniRef90_K0XMV3	1652	160158126-stool2_revised_C599977_1_gene121658 MPA_PNP_EM_seqs_non_topgraph_seqs_final_210318.csv	Por secretion system C-terminal sorting domain-containing protein n=3 Tax=Bacteroidales TaxID=171549 RepID=K0XMV3_9BACT
	twist_16788	1.31059e-05	0.668401	-0.260154	-1.45054	0.93023	5.55556	4.44444	0.8		1653	allergen_name False allergome_name False allergenonline_name Unassigned (1/1) (1/1) SDAP_name Bos d 8 (5/13) (1/1) iedb_name False
	agilent_1169	1.31071e-05	0.668463	-0.255613	-1.42545	0.914223	6.83761	4.44444	0.65	UniRef90_A3PV79	1654	RNA polymerase beta'-subunit	DNA-directed RNA polymerase subunit beta' n=6 Tax=Mycobacteriaceae TaxID=1762 RepID=RPOC_MYCSJ
	agilent_153298	1.31107e-05	0.668645	-0.154344	-0.861126	0.552438	84.188	84.4444	1.00305	UniRef90_S5QWV8	1655	WP_020916641.1 strains_non_MPA_non_topgraph_cdhit70_190118.csv	Uncharacterized protein n=4 Tax=Streptococcus TaxID=1301 RepID=S5QWV8_9STRE
	twist_27025	1.31413e-05	0.670207	0.20782	-0.748633	1.16427	7.26496	7.77778	1.07059		1656	collagen, type IV, alpha 3 (Goodpasture antigen)
	twist_48321	1.3167e-05	0.671519	0.163333	-0.591568	0.918235	84.188	87.7778	1.04264		1657	pneumococcal histidine triad protein E & hydrolase & HIT family hydrolase
	agilent_221942	1.31836e-05	0.672364	-0.1413	-0.796156	0.513556	21.7949	17.7778	0.815686	UniRef90_Q8GM74	1658	VFG001150(gb|AAL79954) (hia) adhesin [Hia/Hsf (VF0039)] [Haemophilus influenzae nontypable strain 3179B]	Adhesin n=5 Tax=Haemophilus influenzae TaxID=727 RepID=Q8GM74_HAEIF
	agilent_230186	1.31905e-05	0.672717	0.126913	-0.461941	0.715768	23.5043	25.5556	1.08727	UniRef90_A0A0G9FJC8	1659	VFG000904(gb|NP_752330) (vat) Haemoglobin protease [Tsh (VF0233)] [Escherichia coli CFT073]	Autotransporter n=304 Tax=Enterobacteriaceae TaxID=543 RepID=A0A0G9FJC8_ECOLX
	agilent_131312	1.31971e-05	0.673054	-0.133353	-0.752767	0.48606	22.6496	21.1111	0.932075	UniRef90_Q8G4Z1	1660	WP_025332084.1 (1/2) non_MPA_topgraph_sampling_040218.csv	Uncharacterized protein n=77 Tax=Bifidobacterium TaxID=1678 RepID=Q8G4Z1_BIFLO
	twist_45196	1.32224e-05	0.674344	0.161182	-0.590641	0.913005	13.2479	13.3333	1.00645		1661	polyprotein (3/9) & structural protein (3/3) & VP1 (2/4) & capsid protein VP1 & VP1 protein (2/2) & VP1 protein, partial [Enterovirus A71]
	twist_53612	1.3232e-05	0.674833	0.240557	-0.883293	1.36441	5.12821	5.55556	1.08333		1662	Genome polyprotein (5/6) & envelope glycoprotein (7/8) & envelope protein (7/8) & prM protein
	twist_59400	1.3238e-05	0.67514	-0.170595	-0.968389	0.6272	13.2479	11.1111	0.83871		1663	H3N2 A/Hong Kong/4801/2014 M1
	agilent_7784	1.32437e-05	0.675428	-0.118367	-0.672437	0.435703	30.3419	30	0.988732	UniRef90_P12978	1664	nuclear protein EBNA2 & EBNA-2 & Epstein-Barr nuclear antigen 2	Epstein-Barr nuclear antigen 2 n=125 Tax=Epstein-Barr virus (strain GD1) TaxID=10376 RepID=EBNA2_EBVB9
	twist_48625	1.32522e-05	0.675862	-0.12173	-0.69235	0.448891	31.1966	27.7778	0.890411		1665	phosphoprotein 150 & Large structural phosphoprotein
	agilent_191243	1.32676e-05	0.676647	-0.220652	-1.25764	0.816339	5.98291	6.66667	1.11429	UniRef90_B2GDH5	1666	WP_012391510.1 strains_non_MPA_non_topgraph_cdhit70_190118.csv	Extracellular protein n=15 Tax=Lactobacillus fermentum TaxID=1613 RepID=B2GDH5_LACF3
	agilent_7434	1.32691e-05	0.676724	0.134185	-0.496599	0.764968	19.2308	21.1111	1.09778	UniRef90_P14738	1667	fibronectin-binding protein A	Fibronectin-binding protein A n=540 Tax=Staphylococcaceae TaxID=90964 RepID=FNBA_STAA8
	agilent_17417	1.32985e-05	0.678223	0.145047	-0.540165	0.830259	15.3846	17.7778	1.15556	UniRef90_A0A4P6M4H6	1668	WP_018598481.1 strains_non_MPA_non_topgraph_cdhit70_190118.csv	Toxin A n=3 Tax=Blautia TaxID=572511 RepID=A0A4P6M4H6_9FIRM
	twist_50660	1.33063e-05	0.67862	-0.127369	-0.729855	0.475117	26.4957	22.2222	0.83871		1669	phosphoprotein 150 & Large structural phosphoprotein
	agilent_7902	1.33087e-05	0.678741	-0.207204	-1.18772	0.773314	8.54701	6.66667	0.78	UniRef90_O43159	1670	Ribosomal RNA-processing protein 8	Ribosomal RNA-processing protein 8 n=17 Tax=Hominoidea TaxID=314295 RepID=RRP8_HUMAN
	twist_3824	1.33117e-05	0.678898	-0.226188	-1.29709	0.844717	6.83761	5.55556	0.8125		1671	allergen_name False allergome_name Mel g 1 (3/4) (1/1) allergenonline_name False SDAP_name False iedb_name False
	agilent_11376	1.33412e-05	0.680401	-0.171924	-0.989968	0.64612	10.6838	11.1111	1.04	UniRef90_P14348	1672	Capsid protein VP26 & capsid protein VP26 [Human gammaherpesvirus 4] & BFRF3	Small capsomere-interacting protein n=30 Tax=Epstein-Barr virus (strain GD1) TaxID=10376 RepID=SCP_EBVB9
	twist_12068	1.33428e-05	0.680484	-0.159031	-0.915936	0.597874	14.5299	12.2222	0.841176		1673	allergen_name False allergome_name Bom hy AK (1/2) (1/1) allergenonline_name False SDAP_name False iedb_name False
	agilent_210568	1.33457e-05	0.680632	0.214072	-0.805297	1.23344	7.26496	6.66667	0.917647	UniRef90_A6L8U4	1674	MH0012_GL0151455 MPA_PNP_EM_seqs_non_topgraph_seqs_final_210318.csv	Uncharacterized protein n=23 Tax=Bacteroidales TaxID=171549 RepID=A6L8U4_PARD8
	agilent_76173	1.33561e-05	0.68116	0.236175	-0.890414	1.36276	4.70085	5.55556	1.18182	UniRef90_A0A174Z2U6	1675	V1.UC13-0_GL0049070 MPA_PNP_EM_seqs_non_topgraph_seqs_final_210318.csv	Methionine aminopeptidase n=12 Tax=Eubacterium TaxID=1730 RepID=A0A174Z2U6_9FIRM
	twist_31610	1.33644e-05	0.681584	0.186222	-0.703336	1.07578	8.11966	10	1.23158		1676	Hemagglutinin (2/2)
	twist_92760	1.33716e-05	0.681951	0.216984	-0.820787	1.25476	5.55556	6.66667	1.2		1677	NP_076624.1 tail protein [Lactococcus phage bIL285]
	agilent_17689	1.33716e-05	0.681952	0.194173	-0.734502	1.12285	6.41026	8.88889	1.38667	UniRef90_A0A4Y1WV37	1678	MH0220_GL0175163 MPA_PNP_EM_seqs_non_topgraph_seqs_final_210318.csv	Y_Y_Y domain-containing protein n=3 Tax=Alistipes TaxID=239759 RepID=A0A4Y1WV37_9BACT
	twist_92854	1.33755e-05	0.682151	0.192755	-0.729749	1.11526	6.83761	8.88889	1.3		1679	YP_009168604.1 hypothetical protein [Lactobacillus phage LBR48]
	twist_31183	1.33776e-05	0.682259	-0.191536	-1.10853	0.725463	9.82906	7.77778	0.791304		1680	liver stage antigen-1 & hypothetical protein PF14_0175
	twist_58784	1.33881e-05	0.682796	-0.120718	-0.699704	0.458267	76.4957	73.3333	0.958659		1681	positive (exact): Human herpesvirus 3 Envelope glycoprotein C
	twist_28812	1.33906e-05	0.68292	-0.11086	-0.642783	0.421063	38.8889	36.6667	0.942857		1682	positive (from uniprot): Rhinovirus B Genome polyprotein
	twist_58712	1.34e-05	0.6834	-0.196781	-1.14248	0.74892	7.69231	7.77778	1.01111		1683	histone H5
	agilent_51726	1.34072e-05	0.683766	0.173161	-0.660044	1.00637	8.54701	11.1111	1.3	UniRef90_A0A1G7KLH9	1684	O2.CD2-0_GL0014258 MPA_PNP_EM_seqs_non_topgraph_seqs_final_210318.csv	Rod shape-determining protein MreB n=1 Tax=Bacteroidales bacterium KHT7 TaxID=1855373 RepID=A0A1G7KLH9_9BACT
	twist_57078	1.34125e-05	0.684038	-0.13217	-0.768717	0.504377	19.6581	20	1.01739		1685	Genome polyprotein (6/6) & polyprotein (7/9) & VP1 (1/4) & coat protein VP1 & VP4
	twist_49499	1.34129e-05	0.684056	0.215949	-0.824149	1.25605	5.55556	6.66667	1.2		1686	granule antigen protein GRA7 & dense granule protein 7 & dense granule protein, putative
	agilent_48638	1.34168e-05	0.684259	0.210802	-0.805198	1.2268	5.12821	7.77778	1.51667	UniRef90_A0A2N8ISR3	1687	WP_012421014.1 strains_non_MPA_non_topgraph_cdhit70_190118.csv	Uncharacterized protein n=27 Tax=Akkermansia TaxID=239934 RepID=A0A2N8ISR3_9BACT
	agilent_9481	1.34193e-05	0.684386	-0.107392	-0.625205	0.410422	55.1282	56.6667	1.02791	UniRef90_A0A098ZMW6	1688	choline-binding protein D	Autolysin n=355 Tax=Streptococcus TaxID=1301 RepID=A0A098ZMW6_STREE
	agilent_239271	1.34261e-05	0.684732	-0.22244	-1.29623	0.851348	6.83761	5.55556	0.8125	UniRef90_Q48031	1689	VFG001151(gb|AAA20527) (hmw1A) adhesin HMW1A, two-partner secretion (TPS) pathway TpsA exoprotein [HMW1/HMW2 (VF0038)] [Haemophilus influenzae str. 12]	Adhesin n=8 Tax=Haemophilus influenzae TaxID=727 RepID=Q48031_HAEIF
	agilent_78103	1.34344e-05	0.685156	0.146972	-0.563519	0.857463	14.5299	15.5556	1.07059	UniRef90_Q8G7F6	1690	WP_058102159.1 (2/6) non_MPA_topgraph_sampling_040218.csv	Uncharacterized protein n=165 Tax=Terrabacteria group TaxID=1783272 RepID=Q8G7F6_BIFLO
	agilent_50247	1.34416e-05	0.685522	-0.112251	-0.655561	0.431059	33.3333	32.2222	0.966667	UniRef90_A0A354D3V1	1691	MH0436_GL0046035 MPA_PNP_EM_seqs_non_topgraph_seqs_final_210318.csv	Flagellin n=2 Tax=Clostridiales TaxID=186802 RepID=A0A354D3V1_9FIRM
	agilent_239736	1.34465e-05	0.685771	-0.20387	-1.19145	0.783712	8.54701	6.66667	0.78	UniRef90_P06886	1692	VFG001809(gb|NP_375120) (tsst-1) toxic shock syndrome toxin-1 [TSST-1 (VF0022)] [Staphylococcus aureus subsp. aureus N315]	Toxic shock syndrome toxin-1 n=58 Tax=Bacteria TaxID=2 RepID=TSST_STAAU
	twist_54219	1.34717e-05	0.687056	0.161689	-0.624958	0.948335	10.6838	12.2222	1.144		1693	PPE family protein (1/9) & PPE FAMILY PROTEIN (4/6) & PPE family protein [Mycobacterium tuberculosis] (4/11)
	twist_1184	1.34727e-05	0.687108	-0.178686	-1.04818	0.690812	10.2564	8.88889	0.866667		1694	Allergen Bos d alpha 2 (I) collagen type I
	twist_48565	1.34756e-05	0.687254	0.171513	-0.663488	1.00651	9.40171	11.1111	1.18182		1695	glycoprotein BALF4 & Glycoprotein GP110 precursor & BALF4
	agilent_71860	1.34772e-05	0.687337	0.218257	-0.844614	1.28113	5.12821	6.66667	1.3	UniRef90_A0A174IP95	1696	T2D-105A_GL0053933 MPA_PNP_EM_seqs_non_topgraph_seqs_final_210318.csv	Flagellin n=3 Tax=Clostridiales TaxID=186802 RepID=A0A174IP95_9FIRM
	agilent_165460	1.34789e-05	0.687425	0.16049	-0.621298	0.942278	11.5385	12.2222	1.05926	UniRef90_B0MWY0	1697	V1.UC47-4_GL0174343 (1/3) MPA_and_EM_topgraph_220218_subsample.csv	Lipid A biosynthesis (KDO)2-(Lauroyl)-lipid IVA acyltransferase n=5 Tax=root TaxID=1 RepID=B0MWY0_9BACT
	agilent_193099	1.34796e-05	0.68746	-0.180914	-1.0623	0.700473	10.2564	8.88889	0.866667	UniRef90_A0A1C6BGW9	1698	MH0251_GL0036528 MPA_PNP_EM_seqs_non_topgraph_seqs_final_210318.csv	Oligopeptide-binding protein AppA n=5 Tax=Clostridiales TaxID=186802 RepID=A0A1C6BGW9_9FIRM
	agilent_38976	1.34927e-05	0.688125	-0.169615	-0.997813	0.658583	12.3932	10	0.806897	UniRef90_D6D0J3	1699	O2.UC31-1_GL0186667 MPA_PNP_EM_seqs_non_topgraph_seqs_final_210318.csv	Glycoside hydrolase 97 n=72 Tax=Bacteroidaceae TaxID=815 RepID=D6D0J3_9BACE
	agilent_197328	1.34957e-05	0.68828	0.202161	-0.785469	1.18979	5.55556	7.77778	1.4	UniRef90_A0A173ZSK8	1700	WP_004845365.1 (2/2) non_MPA_topgraph_sampling_040218.csv	Exoglucanase B n=10 Tax=Clostridiales TaxID=186802 RepID=A0A173ZSK8_9FIRM
	agilent_206027	1.35055e-05	0.68878	0.115921	-0.451358	0.6832	25.2137	28.8889	1.14576	UniRef90_K5ZDW3	1701	764447348-stool1_revised_C488760_1_gene19628 MPA_PNP_EM_seqs_non_topgraph_seqs_final_210318.csv	Uncharacterized protein n=14 Tax=Parabacteroides TaxID=375288 RepID=K5ZDW3_9BACT
	twist_58890	1.35205e-05	0.689547	0.17967	-0.701866	1.06121	8.11966	10	1.23158		1702	B B/Ann Arbor/1/86 HA
	agilent_35132	1.35214e-05	0.689592	-0.219366	-1.29583	0.857099	6.41026	5.55556	0.866667	UniRef90_A0A0M0VLA5	1703	MH0188_GL0103785 MPA_PNP_EM_seqs_non_topgraph_seqs_final_210318.csv	Phosphate-binding protein PstS n=64 Tax=Bifidobacterium TaxID=1678 RepID=A0A0M0VLA5_BIFLN
	agilent_3990	1.35252e-05	0.689783	-0.120488	-0.712124	0.471149	25.641	23.3333	0.91	UniRef90_O36634	1704	Fusion glycoprotein F0 precursor (2/2) & fusion protein (1/2) & fusion glycoprotein	Fusion glycoprotein F0 n=1724 Tax=Pneumoviridae TaxID=11244 RepID=FUS_HRSVB
	twist_18575	1.3547e-05	0.690895	0.209078	-0.821465	1.23962	5.98291	6.66667	1.11429		1705	allergen_name False allergome_name Tri a 20 (32/49) (1/1) allergenonline_name False SDAP_name False iedb_name False
	agilent_242753	1.35484e-05	0.690971	-0.156446	-0.927762	0.614871	13.2479	12.2222	0.922581	UniRef90_P44969	1706	VFG000337(gb|NP_439153) (iga1) immunoglobin A1 protease [IgA1 protease (VF0045)] [Haemophilus influenzae Rd KW20]	Immunoglobulin A1 protease autotransporter n=1 Tax=Haemophilus influenzae (strain ATCC 51907 / DSM 11121 / KW20 / Rd) TaxID=71421 RepID=IGA0_HAEIN
	twist_57818	1.35493e-05	0.691013	-0.265998	-1.57762	1.04563	6.41026	3.33333	0.52		1707	glycoprotein D (2/2)
	agilent_897	1.3564e-05	0.691764	0.102797	-0.405395	0.61099	52.5641	53.3333	1.01463	UniRef90_P09256	1708	positive (from uniprot): Human herpesvirus 3 Envelope glycoprotein C	Envelope glycoprotein C n=119 Tax=Human herpesvirus 3 TaxID=10335 RepID=GC_VZVD
	twist_28814	1.35733e-05	0.692236	0.113186	-0.44727	0.673643	28.2051	31.1111	1.10303		1709	positive (from uniprot): Rhinovirus B Genome polyprotein
	twist_87581	1.35799e-05	0.692576	0.200983	-0.795368	1.19733	5.98291	7.77778	1.3		1710	YP_007005285.1 radical SAM domain-containing protein [Campylobacter virus CP21]
	twist_31200	1.3607e-05	0.693958	0.111666	-0.444541	0.667874	27.7778	30	1.08		1711	positive (from uniprot): Rhinovirus B Genome polyprotein
	agilent_5557	1.36094e-05	0.69408	0.137385	-0.547215	0.821986	14.9573	17.7778	1.18857	UniRef90_Q9ANY1	1712	pneumococcal histidine triad protein E & hydrolase & HIT family hydrolase	Bvh-3 n=444 Tax=Bacteria TaxID=2 RepID=Q9ANY1_STREE
	agilent_124605	1.36108e-05	0.69415	-0.10812	-0.64702	0.43078	33.7607	32.2222	0.95443	UniRef90_A6BI29	1713	MH0042_GL0020673 (1/2) MPA_and_EM_topgraph_220218_subsample.csv	LysM domain protein n=5 Tax=Dorea TaxID=189330 RepID=A6BI29_9FIRM
	agilent_114834	1.36232e-05	0.694784	0.232117	-0.927349	1.39158	4.2735	5.55556	1.3	UniRef90_A0A1Q6JQF1	1714	MH0220_GL0226081 MPA_PNP_EM_seqs_non_topgraph_seqs_final_210318.csv	Peptidase M23 n=2 Tax=Clostridiales TaxID=186802 RepID=A0A1Q6JQF1_9FIRM
	agilent_26184	1.36404e-05	0.69566	-0.144881	-0.870779	0.581017	13.6752	14.4444	1.05625	UniRef90_A0A508Z0K2	1715	WP_014569540.1 (1/1) non_MPA_topgraph_sampling_040218.csv	Dipeptide-binding protein DppE n=18 Tax=Lactobacillaceae TaxID=33958 RepID=A0A508Z0K2_LACRH
	agilent_6396	1.36469e-05	0.695993	-0.215145	-1.29433	0.864043	6.83761	5.55556	0.8125	UniRef90_P81177	1716	zinc metalloproteinase aureolysin	Zinc metalloproteinase aureolysin n=337 Tax=Bacilli TaxID=91061 RepID=AURE_STAAU
	twist_44069	1.36541e-05	0.696359	-0.121871	-0.733966	0.490223	24.359	21.1111	0.866667		1717	putative BLRF2 protein [Human gammaherpesvirus 4] & Tegument protein BLRF2
	twist_33965	1.36561e-05	0.696461	0.233358	-0.939084	1.4058	4.2735	5.55556	1.3		1718	55 kDa immediate-early protein 1
	twist_34257	1.36627e-05	0.696795	-0.132251	-0.797482	0.53298	17.094	18.8889	1.105		1719	putative zinc metalloprotease
	agilent_2112	1.36669e-05	0.69701	0.136406	-0.550238	0.823051	15.812	16.6667	1.05405	UniRef90_P0C6Z0	1720	early antigen protein D (EA-D) & DNA polymerase processivity factor BMRF1	DNA polymerase processivity factor BMRF1 n=54 Tax=Epstein-Barr virus (strain GD1) TaxID=10376 RepID=EAD_EBVA8
	twist_48862	1.36688e-05	0.697107	-0.133791	-0.807495	0.539913	20.0855	16.6667	0.829787		1721	Hexon protein
	twist_59514	1.36723e-05	0.697288	-0.11666	-0.704472	0.471152	25.641	24.4444	0.953333		1722	B B/Beijing/184/93 HA
	agilent_139748	1.36818e-05	0.697774	0.193547	-0.783322	1.17042	5.98291	7.77778	1.3	UniRef90_A0A174SVM6	1723	MH0006_GL0110127 (2/2) MPA_and_EM_topgraph_220218_subsample.csv	Uncharacterized protein conserved in bacteria n=36 Tax=Clostridiales TaxID=186802 RepID=A0A174SVM6_9FIRM
	twist_28804	1.36915e-05	0.698266	-0.106972	-0.647808	0.433864	35.8974	33.3333	0.928571		1724	positive (from uniprot): Enterovirus B Genome polyprotein
	agilent_131888	1.36955e-05	0.69847	-0.102933	-0.623717	0.417852	41.0256	38.8889	0.947917	UniRef90_C0FTT4	1725	WP_007886088.1 MPA_PNP_EM_seqs_non_topgraph_seqs_final_210318.csv	Flagellin n=5 Tax=Roseburia inulinivorans TaxID=360807 RepID=C0FTT4_9FIRM
	agilent_166003	1.36968e-05	0.698538	0.128815	-0.523074	0.780705	17.5214	18.8889	1.07805	UniRef90_D6ZV98	1726	WP_003830342.1 (2/4) non_MPA_topgraph_sampling_040218.csv	Uncharacterized protein n=26 Tax=Bacteria TaxID=2 RepID=D6ZV98_BIFLJ
	agilent_238423	1.37074e-05	0.699079	0.192432	-0.783238	1.1681	6.41026	7.77778	1.21333	UniRef90_Q53747	1727	VFG001276(gb|NP_646195) (lukF-PV) Panton-Valentine leukocidin chain F precursor [PVL (VF0018)] [Staphylococcus aureus subsp. aureus MW2]	Leucocidin F n=80 Tax=root TaxID=1 RepID=Q53747_STAAU
	agilent_794	1.37251e-05	0.699979	-0.210828	-1.28314	0.861487	6.83761	5.55556	0.8125	UniRef90_Q13875	1728	MOBP & myelin-associated oligodendrocyte basic protein isoform c	Myelin-associated oligodendrocyte basic protein n=42 Tax=Boreoeutheria TaxID=1437010 RepID=MOBP_HUMAN
	agilent_241827	1.37263e-05	0.700042	-0.233428	-1.42096	0.9541	5.98291	4.44444	0.742857	UniRef90_A0A0H3K1N3	1729	VFG001282(gb|NP_647237) (fnbB) fibronectin-binding protein B [FnBPs (VF0010)] [Staphylococcus aureus subsp. aureus MW2]	FnbB protein n=80 Tax=Staphylococcus TaxID=1279 RepID=A0A0H3K1N3_STAAW
	twist_42051	1.37366e-05	0.700566	0.191738	-0.785491	1.16897	5.98291	7.77778	1.3		1730	45 kDa immediate-early protein 2
	twist_35479	1.37528e-05	0.701395	0.164413	-0.675992	1.00482	8.11966	11.1111	1.36842		1731	erythrocyte membrane protein 1 (3/9)
	twist_47477	1.37529e-05	0.701397	-0.241192	-1.47406	0.99168	4.70085	4.44444	0.945455		1732	trinucleotide repeat containing 6A, isoform CRA_c & trinucleotide repeat-containing gene 6A protein
	agilent_73129	1.37836e-05	0.702964	-0.111327	-0.683538	0.460884	27.3504	28.8889	1.05625	UniRef90_R5NUP6	1733	MH0437_GL0231446 MPA_PNP_EM_seqs_non_topgraph_seqs_final_210318.csv	Flagellin n=6 Tax=Clostridiales TaxID=186802 RepID=R5NUP6_9CLOT
	agilent_223905	1.37884e-05	0.70321	0.128433	-0.532276	0.789143	19.2308	18.8889	0.982222	UniRef90_Q8GM74	1734	VFG001150(gb|AAL79954) (hia) adhesin [Hia/Hsf (VF0039)] [Haemophilus influenzae nontypable strain 3179B]	Adhesin n=5 Tax=Haemophilus influenzae TaxID=727 RepID=Q8GM74_HAEIF
	agilent_3005	1.37965e-05	0.70362	0.19375	-0.804423	1.19192	5.55556	7.77778	1.4	UniRef90_P03204	1735	EBNA-3C HHV 4 latent protein	Epstein-Barr nuclear antigen 6 n=14 Tax=Epstein-Barr virus (strain GD1) TaxID=10376 RepID=EBNA6_EBVB9
	agilent_39540	1.37967e-05	0.703631	-0.19614	-1.20666	0.814384	6.83761	6.66667	0.975	UniRef90_A0A1T4WGE9	1736	MH0161_GL0161160 MPA_PNP_EM_seqs_non_topgraph_seqs_final_210318.csv	Peptide/nickel transport system substrate-binding protein n=4 Tax=Ruminococcaceae TaxID=541000 RepID=A0A1T4WGE9_9FIRM
	agilent_150541	1.38002e-05	0.703809	-0.159977	-0.984709	0.664754	12.3932	10	0.806897	UniRef90_A0A076JBG3	1737	WP_005841703.1 MPA_PNP_EM_seqs_non_topgraph_seqs_final_210318.csv	PorT family protein n=35 Tax=Bacteroides TaxID=816 RepID=A0A076JBG3_9BACE
	twist_45703	1.38023e-05	0.703919	0.158397	-0.658506	0.975299	9.82906	11.1111	1.13043		1738	BZLF1 [Human gammaherpesvirus 4] & BZLF1 & Trans-activator protein BZLF1
	agilent_164669	1.38124e-05	0.704431	-0.210466	-1.29788	0.876947	6.41026	5.55556	0.866667	UniRef90_A0A173UAU5	1739	WP_007884712.1 MPA_PNP_EM_seqs_non_topgraph_seqs_final_210318.csv	Flagellin n=3 Tax=Roseburia inulinivorans TaxID=360807 RepID=A0A173UAU5_9FIRM
	twist_34788	1.38161e-05	0.704621	0.175296	-0.731015	1.08161	7.69231	8.88889	1.15556		1740	positive (from uniprot): Enterovirus B Genome polyprotein
	agilent_221466	1.38186e-05	0.704751	-0.16252	-1.00317	0.678127	10.2564	10	0.975	UniRef90_A0A2X2MA38	1741	VFG002420(gb|NP_644838) (adsA) Adenosine synthase A [AdsA (VF0422)] [Staphylococcus aureus subsp. aureus MW2]	5'-nucleotidase n=579 Tax=Bacteria TaxID=2 RepID=A0A2X2MA38_STAAU
	twist_31746	1.38187e-05	0.704752	-0.195304	-1.20553	0.814924	8.54701	6.66667	0.78		1742	rhoptry protein, putative & rhoptry protein
	agilent_131884	1.38236e-05	0.705004	0.0985651	-0.411728	0.608859	44.4444	46.6667	1.05	UniRef90_A0A173UAU5	1743	WP_007884712.1 MPA_PNP_EM_seqs_non_topgraph_seqs_final_210318.csv	Flagellin n=3 Tax=Roseburia inulinivorans TaxID=360807 RepID=A0A173UAU5_9FIRM
	agilent_222861	1.38449e-05	0.706092	-0.101548	-0.629328	0.426231	61.1111	61.1111	1	UniRef90_Q9KK48	1744	VFG005316(gb|NP_359586) (pspC/cbpA) Choline binding protein A [Choline-binding proteins (CVF122)] [Streptococcus pneumoniae R6]	Surface protein PspC n=12 Tax=Streptococcus pneumoniae TaxID=1313 RepID=Q9KK48_STREE
	agilent_6461	1.38502e-05	0.70636	-0.187686	-1.16408	0.788711	8.97436	6.66667	0.742857	UniRef90_P06484	1745	envelope glycoprotein G (2/2) & glycoprotein G (2/2)	Envelope glycoprotein G n=376 Tax=Human herpesvirus 1 TaxID=10298 RepID=GG_HHV11
	agilent_239266	1.38569e-05	0.706703	-0.135433	-0.84086	0.569994	20.0855	14.4444	0.719149	UniRef90_P71401	1746	VFG001157(gb|AAC44560) (hsf) Hsf [Hia/Hsf (VF0039)] [Haemophilus influenzae C54]	Hsf n=19 Tax=Haemophilus influenzae TaxID=727 RepID=P71401_HAEIF
	agilent_198635	1.38615e-05	0.706934	-0.181889	-1.13008	0.766298	7.69231	7.77778	1.01111	UniRef90_Q9ZFS4	1747	WP_000778481.1 strains_non_MPA_non_topgraph_cdhit70_190118.csv	Exotoxin 5 n=38 Tax=Staphylococcus TaxID=1279 RepID=Q9ZFS4_STAAU
	agilent_2661	1.38854e-05	0.708158	-0.177891	-1.10931	0.75353	8.54701	7.77778	0.91	UniRef90_P03114	1748	Replication protein E1	Replication protein E1 n=962 Tax=root TaxID=1 RepID=VE1_HPV16
[truncated: 802 more rows]
