# Supplementary material for: Systemic antibody responses against bacterial and viral antigens associate with fatigue in patients with inflammatory bowel disease
Source: iScience. 2026 Jul 20;29(8):116828. doi: 10.1016/j.isci.2026.116828 (PMC13393791; doi:10.1016/j.isci.2026.116828)
Supplement: Table S8. Logistic regression results for the association between individual antibody reactivity and fatigue status in the remission cohort comparing high fatigue (Q4) with low-to-moderate fatigue (<Q4) [file mmc8.xlsx]

## Sheet: Table S8
	Table S8. Logistic regression results for the association between individual antibodies and fatigue status (Q4: highly fatigued, n = 43; <Q4: moderately to minimally fatigued, n = 93) in the Remission (both). Models were adjusted for age, sex, and smoking. Antibodies are ranked by p-value. Yellow-colored cells indicate nominal significance (p < 0.05), and orange cells indicate p < 0.1.
	Peptide-ID	Benjamini-Hochberg value	P-Value	Regression Coefficient	Lower Confidence Interval Value	Upper Confidence Interval Value	% of individuals with peptide present in lesser fatigued group (<Q4)	% of individuals with peptide present in higher fatigued group (Q4)	Fold Change	UniRef-ID	Rank based on P-Value	Peptide Name	Function according to Universal Protein Reference database (UniRef)
	twist_99693	2.85639e-08	0.00145676	-1.63918	-2.64847	-0.629889	45.1613	14.6341	0.324042		1	YP_009222289.1 lysin [Lactobacillus phage LfeInf]
	agilent_126599	7.15195e-08	0.0036475	1.23251	0.401563	2.06345	41.9355	68.2927	1.62852	UniRef90_A0A354D669	2	MH0193_GL0075334 MPA_PNP_EM_seqs_non_topgraph_seqs_final_210318.csv	Flagellin n=1 Tax=Lachnospiraceae bacterium TaxID=1898203 RepID=A0A354D669_9FIRM
	twist_27025	8.20664e-08	0.00418539	1.92925	0.608905	3.2496	4.30108	19.5122	4.53659		3	collagen, type IV, alpha 3 (Goodpasture antigen)
	twist_59400	8.94956e-08	0.00456427	1.59242	0.492004	2.69284	7.52688	24.3902	3.24042		4	H3N2 A/Hong Kong/4801/2014 M1
	agilent_9537	9.07601e-08	0.00462876	2.07019	0.637352	3.50302	3.22581	19.5122	6.04878	UniRef90_P14738	5	fibronectin-binding protein A	Fibronectin-binding protein A n=540 Tax=Staphylococcaceae TaxID=90964 RepID=FNBA_STAA8
	agilent_6329	9.50349e-08	0.00484678	1.28702	0.391573	2.18246	16.129	36.5854	2.26829	UniRef90_P14738	6	fibronectin-binding protein A	Fibronectin-binding protein A n=540 Tax=Staphylococcaceae TaxID=90964 RepID=FNBA_STAA8
	agilent_7725	1.31074e-07	0.00668478	3.08655	0.856024	5.31707	1.07527	17.0732	15.878	UniRef90_P16112	7	large aggregating cartilage proteoglycan core protein	Aggrecan core protein n=17 Tax=Catarrhini TaxID=9526 RepID=PGCA_HUMAN
	twist_59494	1.31412e-07	0.00670199	2.41499	0.669225	4.16075	2.15054	14.6341	6.80488		8	H3N2 B/Brisbane/60/2008 M1
	twist_60641	1.33921e-07	0.00682995	3.23994	0.892393	5.58748	1.07527	14.6341	13.6098		9	YP_009150305.1 tail tubular protein A [Proteus phage PM 75]
	agilent_10341	1.3738e-07	0.00700639	3.00715	0.821422	5.19288	1.07527	14.6341	13.6098	UniRef90_R4LXM3	10	phiRv1 phage protein	Bacteriophage protein n=2 Tax=Mycobacterium tuberculosis TaxID=1773 RepID=R4LXM3_MYCTX
	twist_27718	1.38012e-07	0.00703862	-2.13309	-3.68439	-0.581786	25.8065	4.87805	0.189024		11	early antigen protein D (EA-D) & DNA polymerase processivity factor BMRF1
	twist_8126	1.42394e-07	0.00726209	1.34819	0.363901	2.33248	11.828	31.7073	2.68071		12	allergen_name False allergome_name Str pn PspC (2/2) (1/1) allergenonline_name False SDAP_name False iedb_name False
	twist_61938	1.59078e-07	0.00811296	1.53564	0.398722	2.67255	7.52688	21.9512	2.91638		13	YP_009150309.1 putative internal core protein [Proteus phage PM 75]
	twist_99262	1.7046e-07	0.00869345	-1.38339	-2.41674	-0.350037	37.6344	14.6341	0.38885		14	YP_009222289.1 lysin [Lactobacillus phage LfeInf]
	twist_29710	1.95681e-07	0.00997971	2.33964	0.559878	4.11939	2.15054	12.1951	5.67073		15	HCMVUL80
	twist_27720	1.97842e-07	0.0100899	-2.05265	-3.6164	-0.488896	23.6559	4.87805	0.206208		16	early antigen protein D (EA-D) & DNA polymerase processivity factor BMRF1
	agilent_205514	2.23579e-07	0.0114025	-1.33206	-2.36395	-0.300175	36.5591	14.6341	0.400287	UniRef90_A0A158SJE1	17	WP_041807921.1 strains_non_MPA_non_topgraph_cdhit70_190118.csv	N-acetylmuramoyl-L-alanine amidase n=55 Tax=Lactobacillus TaxID=1578 RepID=A0A158SJE1_LACFE
	twist_59092	2.24524e-07	0.0114507	1.72433	0.387788	3.06086	4.30108	17.0732	3.96951		18	B B/Brisbane/60/2008 HA
	twist_59399	2.45714e-07	0.0125314	1.58418	0.340621	2.82773	5.37634	19.5122	3.62927		19	H3N2 A/Michigan/45/2015 M1
	twist_59593	2.52799e-07	0.0128928	1.41318	0.29935	2.52701	8.60215	21.9512	2.55183		20	H3N2 A/Michigan/45/2015 M1
	agilent_56020	2.56603e-07	0.0130867	2.77275	0.582659	4.96283	1.07527	14.6341	13.6098	UniRef90_A0A173WDW5	21	MH0417_GL0169767 MPA_PNP_EM_seqs_non_topgraph_seqs_final_210318.csv	Benzoyl-CoA reductase subunit B n=15 Tax=Dorea TaxID=189330 RepID=A0A173WDW5_9FIRM
	agilent_194332	2.60462e-07	0.0132835	2.18496	0.455432	3.91449	2.15054	14.6341	6.80488	UniRef90_A0A1Y5BI51	22	WP_001366880.1 strains_non_MPA_non_topgraph_cdhit70_190118.csv	Chaperone protein PapD n=111 Tax=root TaxID=1 RepID=A0A1Y5BI51_ECOLX
	agilent_231419	2.68867e-07	0.0137122	1.93726	0.396734	3.47779	76.3441	95.122	1.24596	UniRef90_P44602	23	VFG000340(gb|NP_438433) (hxuA) heme-hemopexin utilization protein A, two-partner secretion (TPS) pathway TpsA protein, haem-haemopexin binding protein [HxuABC (VF0269)] [Haemophilus influenzae Rd KW20]	Heme/hemopexin-binding protein n=4 Tax=Haemophilus influenzae TaxID=727 RepID=HXUA1_HAEIN
	twist_49296	2.89951e-07	0.0147875	1.0054	0.196983	1.81381	39.7849	58.5366	1.47132		24	glycoprotein B (2/2)
	agilent_77100	2.94809e-07	0.0150353	2.92988	0.568213	5.29154	1.07527	9.7561	9.07317	UniRef90_A0A173Y3M1	25	WP_009242532.1 (4/4) non_MPA_topgraph_sampling_040218.csv	ABC transporter ATP-binding protein n=8 Tax=Clostridiales TaxID=186802 RepID=A0A173Y3M1_9FIRM
	agilent_7113	2.97268e-07	0.0151607	-1.64208	-2.96734	-0.31682	24.7312	7.31707	0.295864	UniRef90_P0C6Z0	26	early antigen protein D (EA-D) & DNA polymerase processivity factor BMRF1	DNA polymerase processivity factor BMRF1 n=54 Tax=Epstein-Barr virus (strain GD1) TaxID=10376 RepID=EAD_EBVA8
	agilent_6004	2.99166e-07	0.0152575	1.14486	0.220007	2.06971	17.2043	31.7073	1.84299	UniRef90_P05777	27	matrix protein 1 & matrix protein & M1 protein	Matrix protein 1 n=61979 Tax=root TaxID=1 RepID=M1_I33A0
	agilent_138733	3.0393e-07	0.0155004	2.17521	0.413844	3.93657	2.15054	12.1951	5.67073	UniRef90_R9I6B2	28	V1.CD12-0_GL0059331 MPA_PNP_EM_seqs_non_topgraph_seqs_final_210318.csv	SusC/RagA family TonB-linked outer membrane protein n=47 Tax=root TaxID=1 RepID=R9I6B2_9BACE
	agilent_240269	3.18023e-07	0.0162192	1.33314	0.246215	2.42006	68.8172	87.8049	1.27591	UniRef90_Q99XV0	29	VFG000968(gb|NP_269973) (emm) M protein type 1 [M protein (VF0242)] [Streptococcus pyogenes M1 GAS]	M protein type 1 n=54 Tax=Streptococcus pyogenes TaxID=1314 RepID=Q99XV0_STRP1
	twist_52112	3.19249e-07	0.0162817	2.10685	0.388106	3.8256	2.15054	12.1951	5.67073		30	phiRv1 phage protein
	agilent_10117	3.24914e-07	0.0165706	1.51751	0.276216	2.75881	5.37634	19.5122	3.62927	UniRef90_P14738	31	fibronectin-binding protein A	Fibronectin-binding protein A n=540 Tax=Staphylococcaceae TaxID=90964 RepID=FNBA_STAA8
	agilent_122181	3.36261e-07	0.0171493	1.5369	0.273095	2.80071	6.45161	17.0732	2.64634	UniRef90_A0A4P6M723	32	WP_018598482.1 strains_non_MPA_non_topgraph_cdhit70_190118.csv	Toxin A n=4 Tax=Blautia TaxID=572511 RepID=A0A4P6M723_9FIRM
	agilent_139400	3.42948e-07	0.0174903	-1.20526	-2.19938	-0.211138	38.7097	14.6341	0.378049	UniRef90_Q2FZL2	33	WP_000676561.1 strains_non_MPA_non_topgraph_cdhit70_190118.csv	Glutamyl endopeptidase n=383 Tax=Bacilli TaxID=91061 RepID=SSPA_STAA8
	agilent_177201	3.46998e-07	0.0176969	0.965658	0.167709	1.76361	40.8602	60.9756	1.4923	UniRef90_G2T5W2	34	MH0268_GL0121737 MPA_PNP_EM_seqs_non_topgraph_seqs_final_210318.csv	Flagellin n=3 Tax=Roseburia TaxID=841 RepID=G2T5W2_ROSHA
	twist_58805	3.55796e-07	0.0181456	1.25739	0.2143	2.30048	9.67742	24.3902	2.52033		35	H3N2 A/Hong Kong/4801/2014 M1
	twist_30796	3.76959e-07	0.0192249	1.5086	0.245625	2.77158	5.37634	17.0732	3.17561		36	Tegument protein UL25
	agilent_7115	4.21656e-07	0.0215045	-1.3826	-2.56131	-0.203899	26.8817	9.7561	0.362927	UniRef90_P0C6Z0	37	early antigen protein D (EA-D) & DNA polymerase processivity factor BMRF1	DNA polymerase processivity factor BMRF1 n=54 Tax=Epstein-Barr virus (strain GD1) TaxID=10376 RepID=EAD_EBVA8
	agilent_106774	4.24305e-07	0.0216396	1.83493	0.268988	3.40087	3.22581	14.6341	4.53659	UniRef90_A0A4S2FKQ5	38	WP_063674229.1 MPA_PNP_EM_seqs_non_topgraph_seqs_final_210318.csv	DUF4988 domain-containing protein n=15 Tax=Bacteroidaceae TaxID=815 RepID=A0A4S2FKQ5_9BACE
	agilent_30985	4.26086e-07	0.0217304	1.73465	0.253264	3.21603	3.22581	14.6341	4.53659	UniRef90_A0A139K1E2	39	T2D-56A_GL0012413 MPA_PNP_EM_seqs_non_topgraph_seqs_final_210318.csv	Glycoside hydrolase family 2 n=19 Tax=Bacteroides TaxID=816 RepID=A0A139K1E2_BACUN
	twist_51931	4.34313e-07	0.02215	1.46784	0.21033	2.72534	5.37634	17.0732	3.17561		40	HCMVUL132
	agilent_9999	4.39101e-07	0.0223942	-1.79056	-3.32734	-0.253771	22.5806	4.87805	0.216028	UniRef90_O36633	41	Major surface glycoprotein G	Major surface glycoprotein G n=342 Tax=Pneumoviridae TaxID=11244 RepID=GLYC_HRSVB
	agilent_55518	4.4855e-07	0.0228761	2.00348	0.277815	3.72915	2.15054	14.6341	6.80488	UniRef90_B0ND65	42	WP_044920031.1 MPA_PNP_EM_seqs_non_topgraph_seqs_final_210318.csv	Ribonuclease Y n=41 Tax=Clostridia TaxID=186801 RepID=B0ND65_CLOS5
	agilent_238110	4.62943e-07	0.0236101	1.47843	0.19821	2.75865	6.45161	17.0732	2.64634	UniRef90_P06653	43	VFG001358(gb|NP_346365) (lytA) autolysin [Autolysin (VF0143)] [Streptococcus pneumoniae TIGR4]	Autolysin n=1457 Tax=root TaxID=1 RepID=ALYS_STRPN
	agilent_45366	4.90276e-07	0.0250041	-1.48937	-2.79177	-0.186975	21.5054	9.7561	0.453659	UniRef90_A0A173ZMW8	44	MH0006_GL0111091 (2/2) MPA_and_EM_topgraph_220218_subsample.csv	LysM domain-containing protein n=31 Tax=Clostridiales TaxID=186802 RepID=A0A173ZMW8_9FIRM
	twist_33960	5.02153e-07	0.0256098	1.07755	0.131365	2.02374	13.9785	29.2683	2.09381		45	Tegument protein UL25
	twist_52307	5.12108e-07	0.0261175	1.28869	0.15323	2.42416	7.52688	19.5122	2.59233		46	Tegument protein UL25
	twist_27719	5.15045e-07	0.0262673	-1.76491	-3.32152	-0.208298	20.4301	4.87805	0.238768		47	early antigen protein D (EA-D) & DNA polymerase processivity factor BMRF1
	agilent_131884	5.24315e-07	0.0267401	0.917721	0.105774	1.72967	40.8602	58.5366	1.43261	UniRef90_A0A173UAU5	48	WP_007884712.1 MPA_PNP_EM_seqs_non_topgraph_seqs_final_210318.csv	Flagellin n=3 Tax=Roseburia inulinivorans TaxID=360807 RepID=A0A173UAU5_9FIRM
	agilent_199155	5.26753e-07	0.0268644	-0.91486	-1.72494	-0.104782	72.043	53.6585	0.744813	UniRef90_Q8XMR4	49	WP_003460505.1 strains_non_MPA_non_topgraph_cdhit70_190118.csv	LYZ2 domain-containing protein n=27 Tax=Clostridium perfringens TaxID=1502 RepID=Q8XMR4_CLOPE
	agilent_1543	5.34306e-07	0.0272496	1.38685	0.155749	2.61795	6.45161	17.0732	2.64634	UniRef90_P08318	50	phosphoprotein 150 & Large structural phosphoprotein	Large structural phosphoprotein n=145 Tax=root TaxID=1 RepID=PP150_HCMVA
	twist_56007	5.36335e-07	0.0273531	0.929592	0.103843	1.75534	27.957	43.9024	1.57036		51	phosphoprotein 150 & Large structural phosphoprotein
	twist_27167	5.36869e-07	0.0273803	-1.60478	-3.03054	-0.179016	20.4301	7.31707	0.358151		52	putative zinc metalloprotease
	agilent_148372	5.38883e-07	0.027483	1.11966	0.124239	2.11508	16.129	26.8293	1.66341	UniRef90_K0X778	53	MH0012_GL0067549 MPA_PNP_EM_seqs_non_topgraph_seqs_final_210318.csv	Por secretion system C-terminal sorting domain-containing protein n=2 Tax=Bacteroidales TaxID=171549 RepID=K0X778_9BACT
	agilent_220340	5.41924e-07	0.0276381	1.58476	0.174437	2.99508	4.30108	14.6341	3.40244	UniRef90_P12255	54	VFG000001(gb|NP_880571) (fhaB) filamentous hemagglutinin/adhesin [FHA (VF0025)] [Bordetella pertussis Tohama I]	Filamentous hemagglutinin n=89 Tax=Bordetella TaxID=517 RepID=FHAB_BORPE
	agilent_57827	5.46833e-07	0.0278885	2.68589	0.2918	5.07998	1.07527	7.31707	6.80488	UniRef90_A0A174BXL6	55	MH0131_GL0138617 (6/6) MPA_and_EM_topgraph_220218_subsample.csv	Probable multidrug resistance ABC transporter ATP-binding/permease protein YheH n=81 Tax=Coriobacteriaceae TaxID=84107 RepID=A0A174BXL6_9ACTN
	twist_35344	5.60304e-07	0.0285755	-1.12555	-2.13319	-0.117902	32.2581	19.5122	0.604878		56	polyprotein (9/9) & VP1 capsid protein (1/3) & Chain 2, Human Rhinovirus Serotype 2 (Hrv2)
	agilent_129283	5.72217e-07	0.0291831	2.52506	0.25591	4.79421	1.07527	12.1951	11.3415	UniRef90_S3YFG8	57	V1.UC52-1_GL0211392 MPA_PNP_EM_seqs_non_topgraph_seqs_final_210318.csv	Uncharacterized protein n=15 Tax=root TaxID=1 RepID=S3YFG8_BACSE
	twist_58004	5.80517e-07	0.0296064	1.28672	0.127383	2.44606	7.52688	21.9512	2.91638		58	Fusion glycoprotein F0 precursor (2/2) & fusion protein (1/2) & fusion glycoprotein
	agilent_186083	5.89197e-07	0.030049	1.43925	0.138973	2.73953	5.37634	14.6341	2.72195	UniRef90_A0A1T4XPY4	59	MH0161_GL0044217 (4/4) MPA_and_EM_topgraph_220218_subsample.csv	ATP-binding cassette, subfamily B n=5 Tax=Ruminococcaceae TaxID=541000 RepID=A0A1T4XPY4_9FIRM
	twist_58649	5.92171e-07	0.0302007	1.07542	0.102947	2.04789	12.9032	26.8293	2.07927		60	matrix protein 1 & matrix protein & M1 protein
	agilent_149320	6.43701e-07	0.0328288	-1.80558	-3.46378	-0.147385	17.2043	4.87805	0.283537	UniRef90_A0A139LB75	61	WP_004298498.1 MPA_PNP_EM_seqs_non_topgraph_seqs_final_210318.csv	Uncharacterized protein n=42 Tax=Bacteroides TaxID=816 RepID=A0A139LB75_BACOV
	agilent_229243	6.5374e-07	0.0333407	1.49776	0.118241	2.87727	79.5699	92.6829	1.1648	UniRef90_A0A098ZMW6	62	VFG001355(gb|NP_346612) (cbpD) choline binding protein D [CBPs (VF0145)] [Streptococcus pneumoniae TIGR4]	Autolysin n=355 Tax=Streptococcus TaxID=1301 RepID=A0A098ZMW6_STREE
	twist_22556	6.70996e-07	0.0342208	-2.26073	-4.35332	-0.168153	20.4301	2.43902	0.119384		63	allergen_name False allergome_name Bub b 12 (2/2), Bub b 8 (4/6) (1/1) allergenonline_name False SDAP_name False iedb_name False
	agilent_161898	6.71764e-07	0.03426	1.8525	0.137415	3.56759	3.22581	9.7561	3.02439	UniRef90_A0A3R6HP82	64	160582958-stool1_revised_scaffold9779_1_gene44654 (1/2) MPA_and_EM_topgraph_220218_subsample.csv	Nucleotide pyrophosphatase n=8 Tax=Parabacteroides TaxID=375288 RepID=A0A3R6HP82_9BACT
	twist_92532	6.73032e-07	0.0343247	1.28986	0.0952493	2.48447	8.60215	17.0732	1.98476		65	YP_009043500.1 hypothetical protein [Listeria phage List-36]
	twist_53218	6.89412e-07	0.03516	1.15934	0.0806533	2.23802	10.7527	21.9512	2.04146		66	phosphoprotein 150 & Large structural phosphoprotein
	twist_55398	6.92441e-07	0.0353145	1.19915	0.0824809	2.31581	7.52688	21.9512	2.91638		67	glycoprotein BALF4 & Glycoprotein GP110 precursor & BALF4
	agilent_139748	7.08924e-07	0.0361551	1.90156	0.122719	3.68041	2.15054	12.1951	5.67073	UniRef90_A0A174SVM6	68	MH0006_GL0110127 (2/2) MPA_and_EM_topgraph_220218_subsample.csv	Uncharacterized protein conserved in bacteria n=36 Tax=Clostridiales TaxID=186802 RepID=A0A174SVM6_9FIRM
	twist_41744	7.15467e-07	0.0364888	1.53732	0.0966405	2.978	4.30108	12.1951	2.83537		69	45 kDa immediate-early protein 2
	twist_22032	7.16307e-07	0.0365317	1.3856	0.086806	2.6844	5.37634	17.0732	3.17561		70	allergen_name False allergome_name Str py Streptokinase (11/12) (1/1) allergenonline_name False SDAP_name False iedb_name False
	agilent_7668	7.17917e-07	0.0366138	1.43905	0.0895641	2.78854	4.30108	17.0732	3.96951	UniRef90_B2RM93	71	protease precursor	Gingipain R1 n=47 Tax=Porphyromonas gingivalis TaxID=837 RepID=CPG1_PORG3
	twist_27290	7.22057e-07	0.0368249	0.846028	0.0517643	1.64029	41.9355	58.5366	1.39587		72	glycoprotein B (2/2)
	agilent_7114	7.26309e-07	0.0370418	-1.43607	-2.78583	-0.0863168	20.4301	7.31707	0.358151	UniRef90_P0C6Z0	73	early antigen protein D (EA-D) & DNA polymerase processivity factor BMRF1	DNA polymerase processivity factor BMRF1 n=54 Tax=Epstein-Barr virus (strain GD1) TaxID=10376 RepID=EAD_EBVA8
	twist_63495	7.33325e-07	0.0373996	0.993778	0.0579694	1.92959	16.129	29.2683	1.81463		74	YP_009035516.1 hypothetical protein [Lactobacillus phage phi jlb1]
	agilent_12020	7.34436e-07	0.0374562	-1.4224	-2.76224	-0.0825735	93.5484	85.3659	0.912532		75	positive (exact): Human herpesvirus 4 Epstein-Barr nuclear antigen 1
	agilent_139105	7.47552e-07	0.0381252	1.93062	0.105718	3.75553	2.15054	9.7561	4.53659	UniRef90_A0A087QB98	76	WP_003657053.1 strains_non_MPA_non_topgraph_cdhit70_190118.csv	Lysozyme (Fragment) n=4 Tax=Lactobacillus gasseri TaxID=1596 RepID=A0A087QB98_LACGS
	twist_35800	7.54317e-07	0.0384702	1.54007	0.0817321	2.9984	4.30108	12.1951	2.83537		77	HCMVUL80
	agilent_78246	7.71307e-07	0.0393367	1.85837	0.0908002	3.62594	2.15054	12.1951	5.67073	UniRef90_A0A1C5UUU7	78	MH0198_GL0135499 MPA_PNP_EM_seqs_non_topgraph_seqs_final_210318.csv	Gamma-DL-glutamyl hydrolase n=5 Tax=Firmicutes TaxID=1239 RepID=A0A1C5UUU7_9CLOT
	twist_49203	7.78968e-07	0.0397274	-0.881989	-1.72255	-0.0414318	45.1613	29.2683	0.648084		79	Enterovirus polyprotein (VP0, VP1, VP2, VP4) – capsid proteins, Coxsackievirus A9 (2.9 Å structure, chains 1–4)
	twist_13611	7.79777e-07	0.0397686	-1.38958	-2.71415	-0.0650002	23.6559	7.31707	0.309313		80	allergen_name False allergome_name False allergenonline_name Unassigned (1/1) (1/1) SDAP_name Bos d 8 (1/13) (1/1) iedb_name False
	agilent_139506	7.82076e-07	0.0398859	1.58977	0.0734683	3.10606	3.22581	12.1951	3.78049	UniRef90_A0A0K6BVP1	81	YP_099897.1 strains_non_MPA_non_topgraph_cdhit70_190118.csv	LysM peptidoglycan-binding domain-containing protein n=45 Tax=Bacteroidaceae TaxID=815 RepID=A0A0K6BVP1_BACFG
	agilent_1257	8.14045e-07	0.0415163	-0.851571	-1.6704	-0.0327422	48.3871	31.7073	0.655285	UniRef90_P03204	82	EBNA-3C HHV 4 latent protein	Epstein-Barr nuclear antigen 6 n=14 Tax=Epstein-Barr virus (strain GD1) TaxID=10376 RepID=EBNA6_EBVB9
	twist_32056	8.20479e-07	0.0418444	-1.58367	-3.10889	-0.0584422	21.5054	4.87805	0.226829		83	tegument protein US11
	twist_47499	8.21237e-07	0.0418831	1.93043	0.0708877	3.78997	2.15054	12.1951	5.67073		84	matrix protein 1 & matrix protein & M1 protein
	agilent_241029	8.52993e-07	0.0435026	-1.02201	-2.01421	-0.029811	33.3333	14.6341	0.439024	UniRef90_Q99WQ6	85	VFG001316(gb|NP_645114) (geh) glycerol ester hydrolase [Lipase (VF0012)] [Staphylococcus aureus subsp. aureus MW2]	Lipase 2 n=451 Tax=Bacteria TaxID=2 RepID=LIP2_STAAM
	agilent_24512	8.84101e-07	0.0450891	-0.934368	-1.84829	-0.0204507	37.6344	21.9512	0.583275	UniRef90_A0A158SJE1	86	WP_041807921.1 strains_non_MPA_non_topgraph_cdhit70_190118.csv	N-acetylmuramoyl-L-alanine amidase n=55 Tax=Lactobacillus TaxID=1578 RepID=A0A158SJE1_LACFE
	agilent_220944	9.00548e-07	0.0459279	1.1891	0.0215003	2.35669	8.60215	19.5122	2.26829	UniRef90_Q54972	87	VFG005313(gb|NP_357715) (pspA) Surface protein pspA precursor [Choline-binding proteins (CVF122)] [Streptococcus pneumoniae R6]	Pneumococcal surface protein A n=17 Tax=Streptococcus pneumoniae TaxID=1313 RepID=Q54972_STREE
	agilent_3101	9.02894e-07	0.0460476	-0.847754	-1.68064	-0.0148702	48.3871	29.2683	0.604878	UniRef90_Q82081	88	positive (from uniprot): Rhinovirus B Genome polyprotein	Genome polyprotein n=46 Tax=Enterovirus TaxID=12059 RepID=POLG_HRV3
	agilent_19521	9.12625e-07	0.0465439	1.40873	0.0215605	2.79589	4.30108	14.6341	3.40244	UniRef90_A0A1G7KLH9	89	O2.CD2-0_GL0014258 MPA_PNP_EM_seqs_non_topgraph_seqs_final_210318.csv	Rod shape-determining protein MreB n=1 Tax=Bacteroidales bacterium KHT7 TaxID=1855373 RepID=A0A1G7KLH9_9BACT
	twist_58158	9.18957e-07	0.0468668	0.834353	0.0115605	1.65714	25.8065	41.4634	1.60671		90	Trans-acting transcriptional protein ICP4
	agilent_200412	9.23956e-07	0.0471218	-0.980132	-1.9478	-0.0124615	34.4086	17.0732	0.496189	UniRef90_P37710	91	NP_814543.1 strains_non_MPA_non_topgraph_cdhit70_190118.csv	Autolysin n=202 Tax=Firmicutes TaxID=1239 RepID=ALYS_ENTFA
	agilent_200824	9.28799e-07	0.0473688	0.821919	0.00954311	1.6343	37.6344	53.6585	1.42578	UniRef90_E1W618	92	WP_014065439.1 strains_non_MPA_non_topgraph_cdhit70_190118.csv	Uncharacterized protein n=1 Tax=Haemophilus parainfluenzae (strain T3T1) TaxID=862965 RepID=E1W618_HAEP3
	twist_47284	9.43178e-07	0.0481021	-1.36779	-2.72417	-0.0114196	19.3548	7.31707	0.378049		93	early antigen protein D (EA-D) & DNA polymerase processivity factor BMRF1
	twist_53967	9.50258e-07	0.0484632	-2.15912	-4.30367	-0.014575	15.0538	2.43902	0.162021		94	EBNA3A HHV4
	agilent_150432	9.51288e-07	0.0485157	-1.11521	-2.22314	-0.00726922	25.8065	12.1951	0.472561	UniRef90_A0A3E1ZVB6	95	WP_001202315.1 (1/1) non_MPA_topgraph_sampling_040218.csv	Outer membrane lipoprotein RcsF n=19 Tax=Enterobacteriaceae TaxID=543 RepID=A0A3E1ZVB6_9ENTR
	twist_31794	9.61901e-07	0.0490569	1.12172	0.00463512	2.2388	8.60215	19.5122	2.26829		96	HCMVUL80
	agilent_1256	9.65644e-07	0.0492478	-0.808089	-1.61352	-0.00266118	51.6129	36.5854	0.708841	UniRef90_P03204	97	EBNA-3C HHV 4 latent protein	Epstein-Barr nuclear antigen 6 n=14 Tax=Epstein-Barr virus (strain GD1) TaxID=10376 RepID=EBNA6_EBVB9
	agilent_221413	9.67288e-07	0.0493317	0.817304	0.00239062	1.63222	48.3871	70.7317	1.46179	UniRef90_Q54972	98	VFG005313(gb|NP_357715) (pspA) Surface protein pspA precursor [Choline-binding proteins (CVF122)] [Streptococcus pneumoniae R6]	Pneumococcal surface protein A n=17 Tax=Streptococcus pneumoniae TaxID=1313 RepID=Q54972_STREE
	agilent_139647	9.78619e-07	0.0499096	-2.11341	-4.22599	-0.000834515	17.2043	2.43902	0.141768	UniRef90_A0A158SJE1	99	WP_041807921.1 strains_non_MPA_non_topgraph_cdhit70_190118.csv	N-acetylmuramoyl-L-alanine amidase n=55 Tax=Lactobacillus TaxID=1578 RepID=A0A158SJE1_LACFE
	twist_97077	9.96414e-07	0.0508171	-1.3432	-2.69117	0.00477504	20.4301	7.31707	0.358151		100	AFN38687.1 hypothetical protein phi_MSA6_ORF022 [Staphylococcus phage MSA6]
	twist_63348	1.00239e-06	0.0511217	-1.10088	-2.20713	0.00536616	26.8817	12.1951	0.453659		101	YP_009037358.1 hypothetical protein JS09_035 [Escherichia phage vB_EcoM_JS09]
	twist_63129	1.01101e-06	0.0515614	2.26434	-0.0153372	4.54401	1.07527	9.7561	9.07317		102	YP_008532047.1 putative tail fiber protein [Klebsiella phage 0507-KN2-1]
	agilent_2469	1.0274e-06	0.0523972	1.28006	-0.0132687	2.57338	5.37634	14.6341	2.72195	UniRef90_R4LXM3	103	phiRv1 phage protein	Bacteriophage protein n=2 Tax=Mycobacterium tuberculosis TaxID=1773 RepID=R4LXM3_MYCTX
	agilent_239561	1.03464e-06	0.0527664	1.40255	-0.0167541	2.82186	5.37634	12.1951	2.26829	UniRef90_X5LYA4	104	VFG016667(gb|YP_033004) (badA/vomp/brp) Surface protein/Bartonella adhesin BadA-like [BadA (SS156)] [Bartonella henselae str. Houston-1]	Surface protein/adhesin n=3 Tax=Bartonella henselae TaxID=38323 RepID=X5LYA4_BARHN
	agilent_226736	1.05128e-06	0.0536153	-0.839833	-1.69274	0.0130689	44.086	31.7073	0.719215	UniRef90_Q9KK48	105	VFG005316(gb|NP_359586) (pspC/cbpA) Choline binding protein A [Choline-binding proteins (CVF122)] [Streptococcus pneumoniae R6]	Surface protein PspC n=12 Tax=Streptococcus pneumoniae TaxID=1313 RepID=Q9KK48_STREE
	agilent_200650	1.06049e-06	0.0540851	0.94846	-0.0166482	1.91357	67.7419	82.9268	1.22416	UniRef90_R5F602	106	MH0458_GL0016438 MPA_PNP_EM_seqs_non_topgraph_seqs_final_210318.csv	F5/8 type C domain-containing protein n=3 Tax=Bacteroidales TaxID=171549 RepID=R5F602_9BACE
	agilent_100245	1.07772e-06	0.0549636	1.60012	-0.0340178	3.23427	3.22581	9.7561	3.02439	UniRef90_A0A2R4CZR0	107	YP_002344743.1 strains_non_MPA_non_topgraph_cdhit70_190118.csv	Enterochelin ABC transporter substrate-binding protein n=211 Tax=Campylobacteraceae TaxID=72294 RepID=A0A2R4CZR0_CAMJU
	agilent_58674	1.10243e-06	0.0562239	1.43643	-0.038119	2.91097	4.30108	12.1951	2.83537	UniRef90_K0WYA3	108	V1.FI15_GL0102470 MPA_PNP_EM_seqs_non_topgraph_seqs_final_210318.csv	Por secretion system C-terminal sorting domain-containing protein n=3 Tax=Bacteroidales TaxID=171549 RepID=K0WYA3_9BACT
	agilent_8689	1.10528e-06	0.0563691	0.814689	-0.0221127	1.65149	25.8065	39.0244	1.5122	UniRef90_P08318	109	phosphoprotein 150 & Large structural phosphoprotein	Large structural phosphoprotein n=145 Tax=root TaxID=1 RepID=PP150_HCMVA
	agilent_230662	1.10721e-06	0.0564677	-0.969508	-1.96573	0.0267131	35.4839	14.6341	0.412417	UniRef90_P71401	110	VFG001157(gb|AAC44560) (hsf) Hsf [Hia/Hsf (VF0039)] [Haemophilus influenzae C54]	Hsf n=19 Tax=Haemophilus influenzae TaxID=727 RepID=P71401_HAEIF
	twist_46742	1.10948e-06	0.0565835	0.958041	-0.0268589	1.94294	15.0538	24.3902	1.62021		111	glycoprotein B (2/2)
	agilent_220913	1.11637e-06	0.0569351	1.25667	-0.0370669	2.55041	6.45161	14.6341	2.26829	UniRef90_P06653	112	VFG005334(gb|NP_359346) (lytA) Autolysin (N-acetylmuramoyl-L-alanine amidase) [Choline-binding proteins (CVF122)] [Streptococcus pneumoniae R6]	Autolysin n=1457 Tax=root TaxID=1 RepID=ALYS_STRPN
	agilent_178022	1.1182e-06	0.0570283	1.12006	-0.0334709	2.2736	7.52688	19.5122	2.59233	UniRef90_E5C3L1	113	WP_004319524.1 MPA_PNP_EM_seqs_non_topgraph_seqs_final_210318.csv	BACON domain-containing protein n=7 Tax=Bacteroides TaxID=816 RepID=E5C3L1_9BACE
	twist_25138	1.14016e-06	0.0581481	-2.02227	-4.11432	0.0697907	17.2043	2.43902	0.141768		114	allergen_name False allergome_name Ovi a 8 (5/5), Ovi a 9 (2/2) (1/1) allergenonline_name False SDAP_name False iedb_name False
	agilent_222756	1.14227e-06	0.058256	1.26493	-0.0442164	2.57408	6.45161	14.6341	2.26829	UniRef90_UPI000DA9B94C	115	VFG001290(gb|NP_647368) (clfB) Clumping factor B, adhesin [Clumping factor (VF0004)] [Staphylococcus aureus subsp. aureus MW2]	MSCRAMM family adhesin clumping factor ClfB n=15 Tax=Staphylococcus aureus TaxID=1280 RepID=UPI000DA9B94C
	twist_49495	1.14572e-06	0.0584316	-2.01375	-4.09935	0.0718463	17.2043	2.43902	0.141768		116	Nucleoprotein (2/5)
	agilent_231437	1.15668e-06	0.0589909	-0.783085	-1.59591	0.0297359	63.4409	48.7805	0.768913	UniRef90_Q48028	117	VFG001154(gb|AAA20524) (hmw2A) adhesin HMW2A, two-partner secretion (TPS) pathway TpsA exoprotein [HMW1/HMW2 (VF0038)] [Haemophilus influenzae str. 12]	Adhesin n=8 Tax=Haemophilus influenzae TaxID=727 RepID=Q48028_HAEIF
	agilent_206701	1.15748e-06	0.0590315	0.785878	-0.0299727	1.60173	49.4624	63.4146	1.28208	UniRef90_D4KUB5	118	SZEY-64A_GL0055442 MPA_PNP_EM_seqs_non_topgraph_seqs_final_210318.csv	Flagellin n=6 Tax=Roseburia TaxID=841 RepID=D4KUB5_9FIRM
	agilent_239214	1.17425e-06	0.0598867	1.08597	-0.0452117	2.21715	9.67742	19.5122	2.01626	UniRef90_P11311	119	VFG002033(gb|NP_109829) (p1/MgPa/gapA) ADP1_MYCPN adhesin P1 [Cytadherence organelle (VF0330)] [Mycoplasma pneumoniae M129]	Adhesin P1 n=56 Tax=Mycoplasma pneumoniae TaxID=2104 RepID=ADP1_MYCPN
	twist_25498	1.18881e-06	0.0606292	-2.02531	-4.14106	0.0904329	17.2043	2.43902	0.141768		120	allergen_name False allergome_name Bub b 12 (2/2), Bub b 8 (4/6) (1/1) allergenonline_name False SDAP_name False iedb_name False
	agilent_173697	1.19182e-06	0.0607828	1.07818	-0.0488132	2.20517	8.60215	19.5122	2.26829	UniRef90_S1HSW3	121	WP_000468356.1 strains_non_MPA_non_topgraph_cdhit70_190118.csv	Uncharacterized protein n=36 Tax=root TaxID=1 RepID=S1HSW3_ECOLX
	agilent_230186	1.2148e-06	0.0619548	0.824373	-0.0412248	1.68997	20.4301	36.5854	1.79076	UniRef90_A0A0G9FJC8	122	VFG000904(gb|NP_752330) (vat) Haemoglobin protease [Tsh (VF0233)] [Escherichia coli CFT073]	Autotransporter n=304 Tax=Enterobacteriaceae TaxID=543 RepID=A0A0G9FJC8_ECOLX
	agilent_61470	1.22135e-06	0.0622887	1.32833	-0.06821	2.72486	4.30108	14.6341	3.40244	UniRef90_A0A173SVY9	123	V1.FI07_GL0111911 MPA_PNP_EM_seqs_non_topgraph_seqs_final_210318.csv	mRNA interferase EndoA n=4 Tax=Faecalibacterium TaxID=216851 RepID=A0A173SVY9_9FIRM
	agilent_69695	1.22342e-06	0.0623945	1.38195	-0.0715506	2.83545	4.30108	12.1951	2.83537	UniRef90_A0A0M1VZ83	124	MH0002_GL0038337 (1/1) MPA_and_EM_topgraph_220218_subsample.csv	Plug domain-containing protein n=39 Tax=Bacteroides TaxID=816 RepID=A0A0M1VZ83_9BACE
	twist_96611	1.22786e-06	0.0626209	1.54908	-0.0816108	3.17977	3.22581	9.7561	3.02439		125	YP_006908482.1 3D domain protein [Bacillus phage B4]
	twist_48005	1.23817e-06	0.0631469	0.860364	-0.0471394	1.76787	19.3548	31.7073	1.63821		126	phosphoprotein 150 & Large structural phosphoprotein
	twist_843	1.24332e-06	0.0634093	-1.25479	-2.57965	0.0700656	23.6559	7.31707	0.309313		127	allergen_name False allergome_name Ovi a 12 (1/2), Ovi a 8 (2/5) (1/1) allergenonline_name False SDAP_name False iedb_name False
	agilent_221820	1.24759e-06	0.0636271	1.21241	-0.0687528	2.49357	7.52688	14.6341	1.94425	UniRef90_Q8GM74	128	VFG001150(gb|AAL79954) (hia) adhesin [Hia/Hsf (VF0039)] [Haemophilus influenzae nontypable strain 3179B]	Adhesin n=5 Tax=Haemophilus influenzae TaxID=727 RepID=Q8GM74_HAEIF
	twist_54532	1.25681e-06	0.0640974	-1.48674	-3.06057	0.0870937	19.3548	4.87805	0.252033		129	Kappa-casein precursor
	twist_31183	1.26371e-06	0.0644495	-1.96193	-4.04155	0.117676	16.129	2.43902	0.15122		130	liver stage antigen-1 & hypothetical protein PF14_0175
	agilent_41163	1.26686e-06	0.0646098	1.10039	-0.0667017	2.26748	7.52688	17.0732	2.26829	UniRef90_A0A413MR02	131	NLM010_GL0019665 MPA_PNP_EM_seqs_non_topgraph_seqs_final_210318.csv	DUF5033 domain-containing protein n=11 Tax=Bacteroides TaxID=816 RepID=A0A413MR02_9BACE
	agilent_156689	1.26689e-06	0.0646116	0.78329	-0.0474856	1.61407	26.8817	39.0244	1.45171	UniRef90_A0A4P6M5E2	132	WP_018596369.1 strains_non_MPA_non_topgraph_cdhit70_190118.csv	Uncharacterized protein n=5 Tax=Clostridiales TaxID=186802 RepID=A0A4P6M5E2_9FIRM
	agilent_73216	1.27205e-06	0.0648747	0.743053	-0.0458214	1.53193	43.0108	58.5366	1.36098	UniRef90_C0FTT4	133	WP_007886088.1 MPA_PNP_EM_seqs_non_topgraph_seqs_final_210318.csv	Flagellin n=5 Tax=Roseburia inulinivorans TaxID=360807 RepID=C0FTT4_9FIRM
	twist_73205	1.27524e-06	0.0650373	-0.832396	-1.71666	0.0518668	39.7849	24.3902	0.613052		134	YP_009222289.1 lysin [Lactobacillus phage LfeInf]
	agilent_222726	1.30412e-06	0.0665101	-1.23604	-2.55627	0.0841959	22.5806	7.31707	0.324042	UniRef90_Q2FE79	135	VFG002421(gb|NP_647158) (sbi) IgG-binding protein SBI [Sbi (VF0423)] [Staphylococcus aureus subsp. aureus MW2]	Immunoglobulin-binding protein Sbi n=295 Tax=Bacteria TaxID=2 RepID=SBI_STAA3
	twist_18921	1.30636e-06	0.0666246	-1.52868	-3.16218	0.104817	13.9785	4.87805	0.348968		136	allergen_name Ani s 14 (1/1) (1/1) allergome_name Ani s 14 (1/4) (1/1) allergenonline_name Ani s 14.0101 (1/1) (1/1) SDAP_name False iedb_name False
	twist_53233	1.31495e-06	0.0670625	0.815961	-0.0573496	1.68927	20.4301	34.1463	1.67137		137	phosphoprotein 150 & Large structural phosphoprotein
	agilent_241907	1.33042e-06	0.0678515	-1.44708	-3.00034	0.106172	19.3548	4.87805	0.252033	UniRef90_Q8NX98	138	VFG001296(gb|NP_645749) (sspA) serine protease; V8 protease; glutamyl endopeptidase [V8 protease (VF0023)] [Staphylococcus aureus subsp. aureus MW2]	Glutamyl endopeptidase n=99 Tax=Staphylococcaceae TaxID=90964 RepID=SSPA_STAAW
	agilent_229765	1.33497e-06	0.0680837	1.29538	-0.0962146	2.68698	4.30108	14.6341	3.40244	UniRef90_D0VFN2	139	VFG007146(gb|NP_798035) (vopD) type III secretion system translocator protein VopD [T3SS1 (VF0408)] [Vibrio parahaemolyticus RIMD 2210633]	VopD n=132 Tax=Vibrionaceae TaxID=641 RepID=D0VFN2_VIBAL
	twist_12245	1.35107e-06	0.0689044	-1.27049	-2.6394	0.0984224	17.2043	7.31707	0.425305		140	allergen_name False allergome_name Cal s 2 (2/3) (1/1) allergenonline_name False SDAP_name False iedb_name False
	agilent_202527	1.35968e-06	0.0693436	-2.01172	-4.18271	0.159271	11.828	2.43902	0.206208	UniRef90_Q5LFP9	141	YP_098680.1 strains_non_MPA_non_topgraph_cdhit70_190118.csv	Uncharacterized protein n=53 Tax=Bacteroides TaxID=816 RepID=Q5LFP9_BACFN
	agilent_37743	1.37248e-06	0.0699966	-2.08801	-4.3466	0.170586	9.67742	2.43902	0.252033	UniRef90_A0A4P6M4D4	142	WP_018594515.1 strains_non_MPA_non_topgraph_cdhit70_190118.csv	D-galactose-binding periplasmic protein n=4 Tax=Clostridiales TaxID=186802 RepID=A0A4P6M4D4_9FIRM
	twist_34804	1.37267e-06	0.0700064	0.760653	-0.0621726	1.58348	29.0323	43.9024	1.5122		143	Glycoprotein D HHV-1
	agilent_140310	1.37298e-06	0.0700217	1.90671	-0.15596	3.96938	2.15054	7.31707	3.40244	UniRef90_Q06971	144	WP_000079833.1 strains_non_MPA_non_topgraph_cdhit70_190118.csv	Flagellin n=259 Tax=Salmonella TaxID=590 RepID=FLIC_SALDU
	agilent_90348	1.3973e-06	0.0712624	-1.98169	-4.13495	0.171563	12.9032	2.43902	0.189024	UniRef90_A0A508YGM1	145	WP_003669346.1 strains_non_MPA_non_topgraph_cdhit70_190118.csv	Autolysin n=73 Tax=Lactobacillus TaxID=1578 RepID=A0A508YGM1_LACRE
	twist_83701	1.39857e-06	0.0713272	1.14817	-0.0996877	2.39603	6.45161	14.6341	2.26829		146	YP_007005329.1 phage terminase large subunit [Clostridium phage phiCP34O]
	agilent_48638	1.40966e-06	0.0718926	1.29375	-0.115133	2.70264	4.30108	14.6341	3.40244	UniRef90_A0A2N8ISR3	147	WP_012421014.1 strains_non_MPA_non_topgraph_cdhit70_190118.csv	Uncharacterized protein n=27 Tax=Akkermansia TaxID=239934 RepID=A0A2N8ISR3_9BACT
	twist_84498	1.41223e-06	0.0720236	-1.90987	-3.99066	0.17092	16.129	2.43902	0.15122		148	YP_009191602.1 hypothetical protein [Salmonella phage f18SE]
	twist_91008	1.43078e-06	0.0729698	1.46031	-0.135966	3.05658	3.22581	9.7561	3.02439		149	YP_009168575.1 putative DNA methylase [Lactobacillus phage LBR48]
	agilent_141190	1.44517e-06	0.0737037	1.42202	-0.136374	2.98041	3.22581	12.1951	3.78049	UniRef90_A0A4V2UPI2	150	WP_024852991.1 (2/2) non_MPA_topgraph_sampling_040218.csv	Type IV secretion system protein VirD4 n=2 Tax=Lachnospiraceae TaxID=186803 RepID=A0A4V2UPI2_9FIRM
	agilent_195778	1.4469e-06	0.0737918	0.84009	-0.0808475	1.76103	16.129	29.2683	1.81463	UniRef90_E1W618	151	WP_014065439.1 strains_non_MPA_non_topgraph_cdhit70_190118.csv	Uncharacterized protein n=1 Tax=Haemophilus parainfluenzae (strain T3T1) TaxID=862965 RepID=E1W618_HAEP3
	twist_25254	1.44799e-06	0.0738474	-1.51452	-3.17511	0.146072	12.9032	4.87805	0.378049		152	allergen_name False allergome_name Bub b 8 (5/6), Bub b 9 (1/2) (1/1) allergenonline_name False SDAP_name False iedb_name False
	twist_59814	1.45344e-06	0.0741257	-0.941819	-1.97547	0.0918316	26.8817	14.6341	0.54439		153	YP_006908363.1 hypothetical protein BCB4_0134 [Bacillus phage B4]
	twist_49675	1.45812e-06	0.0743641	0.759304	-0.0747222	1.59333	24.7312	39.0244	1.57794		154	positive (from uniprot): Human herpesvirus 3 Envelope glycoprotein C
	twist_58783	1.46023e-06	0.0744716	0.844546	-0.0834549	1.77255	16.129	29.2683	1.81463		155	positive (exact): Human herpesvirus 3 Envelope glycoprotein C
	agilent_205930	1.47032e-06	0.0749862	0.799323	-0.0805431	1.67919	19.3548	31.7073	1.63821	UniRef90_A0A4P6M5E2	156	WP_018596369.1 strains_non_MPA_non_topgraph_cdhit70_190118.csv	Uncharacterized protein n=5 Tax=Clostridiales TaxID=186802 RepID=A0A4P6M5E2_9FIRM
	agilent_20301	1.47266e-06	0.0751056	-1.98218	-4.165	0.200627	11.828	2.43902	0.206208	UniRef90_A0A099LMT3	157	WP_026130591.1 strains_non_MPA_non_topgraph_cdhit70_190118.csv	Peptidyl-prolyl cis-trans isomerase n=4 Tax=Vibrio TaxID=662 RepID=A0A099LMT3_9VIBR
	twist_28963	1.4733e-06	0.0751385	-1.88616	-3.96346	0.191142	16.129	2.43902	0.15122		158	Trans-acting transcriptional protein ICP4
	agilent_6734	1.4799e-06	0.0754751	0.902487	-0.092605	1.89758	12.9032	24.3902	1.89024	UniRef90_P08392	159	Trans-acting transcriptional protein ICP4	Major viral transcription factor ICP4 n=1 Tax=Human herpesvirus 1 (strain 17) TaxID=10299 RepID=ICP4_HHV11
	twist_48628	1.48539e-06	0.0757547	-1.00088	-2.10552	0.103757	24.7312	12.1951	0.493107		160	positive (from uniprot): Norwalk virus Non-structural polyprotein
	agilent_5548	1.49481e-06	0.0762355	-1.25485	-2.64206	0.132357	17.2043	7.31707	0.425305	UniRef90_Q82081	161	positive (from uniprot): Rhinovirus B Genome polyprotein	Genome polyprotein n=46 Tax=Enterovirus TaxID=12059 RepID=POLG_HRV3
	agilent_222757	1.50029e-06	0.0765146	1.05727	-0.112626	2.22716	9.67742	17.0732	1.76423	UniRef90_Q8NXJ1	162	VFG001289(gb|NP_645581) (clfA) Clumping factor A, fibrinogen-binding protein [Clumping factor (VF0004)] [Staphylococcus aureus subsp. aureus MW2]	Clumping factor A n=98 Tax=Staphylococcus TaxID=1279 RepID=CLFA_STAAW
	twist_33736	1.50841e-06	0.0769287	0.76569	-0.0827566	1.61414	23.6559	36.5854	1.54656		163	fimbrial protein (1/2) & Outer membrane protein P5 precursor (OMP P5) (Fimbrin)
	twist_1307	1.51889e-06	0.0774633	-1.89633	-4.00143	0.208758	16.129	2.43902	0.15122		164	allergen_name False allergome_name False allergenonline_name False SDAP_name Bos d 8 (9/13) (1/1) iedb_name False
	agilent_9840	1.52622e-06	0.0778373	0.914405	-0.101942	1.93075	10.7527	24.3902	2.26829	UniRef90_O36634	165	Fusion glycoprotein F0 precursor (2/2) & fusion protein (1/2) & fusion glycoprotein	Fusion glycoprotein F0 n=1724 Tax=Pneumoviridae TaxID=11244 RepID=FUS_HRSVB
	twist_65730	1.52979e-06	0.0780193	1.24054	-0.139146	2.62023	4.30108	14.6341	3.40244		166	NP_944975.1 Putative exodeoxyribonuclease [Salmonella phage FelixO1]
	agilent_229658	1.53096e-06	0.0780788	-0.818991	-1.73003	0.0920443	35.4839	19.5122	0.549889	UniRef90_Q5WUD8	167	VFG045563(gb|YP_096320) (ceg28) Dot/Icm type IV secretion system effector Ceg28 [Dot/Icm (VF0156)] [Legionella pneumophila subsp. pneumophila str. Philadelphia 1]	Uncharacterized protein n=28 Tax=Legionella pneumophila TaxID=446 RepID=Q5WUD8_LEGPL
	agilent_11512	1.53122e-06	0.0780924	0.731878	-0.0822909	1.54605	31.1828	43.9024	1.40791	UniRef90_Q82081	168	positive (from uniprot): Rhinovirus B Genome polyprotein	Genome polyprotein n=46 Tax=Enterovirus TaxID=12059 RepID=POLG_HRV3
	agilent_1258	1.55648e-06	0.0793806	-0.733662	-1.55334	0.0860143	45.1613	31.7073	0.702091	UniRef90_P03204	169	EBNA-3C HHV 4 latent protein	Epstein-Barr nuclear antigen 6 n=14 Tax=Epstein-Barr virus (strain GD1) TaxID=10376 RepID=EBNA6_EBVB9
	twist_28717	1.55955e-06	0.0795369	1.04513	-0.123138	2.2134	7.52688	17.0732	2.26829		170	antigen 332, Ag332=Pf332 gene clone G1 product & erythrocyte membrane-associated giant protein antigen 332 & antigen 332, Ag332=Pf332 gene clone C1 product & antigen 332
	agilent_9701	1.56121e-06	0.0796219	-0.890293	-1.88576	0.105176	31.1828	14.6341	0.469302	UniRef90_Q99WQ6	171	Lipase 2 precursor (Glycerol ester hydrolase 2)	Lipase 2 n=451 Tax=Bacteria TaxID=2 RepID=LIP2_STAAM
	twist_42437	1.56523e-06	0.0798269	0.729588	-0.0867467	1.54592	33.3333	46.3415	1.39024		172	HCMVUS27
	twist_58794	1.56616e-06	0.0798743	0.695108	-0.0827692	1.47299	41.9355	58.5366	1.39587		173	positive (exact): Human herpesvirus 1 Envelope glycoprotein D
	twist_27102	1.57886e-06	0.080522	1.20957	-0.146933	2.56607	6.45161	14.6341	2.26829		174	Surface protein pspA
	agilent_106304	1.58008e-06	0.080584	1.0051	-0.122326	2.13252	8.60215	17.0732	1.98476	UniRef90_B8K1G7	175	WP_001047565.1 (1/2) non_MPA_topgraph_sampling_040218.csv	Gp23 n=116 Tax=root TaxID=1 RepID=B8K1G7_9CAUD
	agilent_207595	1.59384e-06	0.0812858	-1.0376	-2.20417	0.128975	23.6559	9.7561	0.412417	UniRef90_W0U8M0	176	MH0014_GL0012091 MPA_PNP_EM_seqs_non_topgraph_seqs_final_210318.csv	Uncharacterized protein n=23 Tax=Ruminococcus TaxID=1263 RepID=W0U8M0_9FIRM
	agilent_9788	1.59493e-06	0.0813413	0.714984	-0.0890196	1.51899	31.1828	46.3415	1.48612	UniRef90_P08318	177	phosphoprotein 150 & Large structural phosphoprotein	Large structural phosphoprotein n=145 Tax=root TaxID=1 RepID=PP150_HCMVA
	agilent_26930	1.60541e-06	0.081876	1.10273	-0.139471	2.34492	6.45161	14.6341	2.26829	UniRef90_A0A173RIM6	178	MH0001_GL0008804 (2/2) MPA_and_EM_topgraph_220218_subsample.csv	Penicillin-binding protein A n=7 Tax=Roseburia TaxID=841 RepID=A0A173RIM6_9FIRM
	twist_84608	1.60628e-06	0.0819205	1.34589	-0.170448	2.86223	3.22581	14.6341	4.53659		179	YP_006526.1 gp23 [Escherichia virus P1]
	agilent_70667	1.60874e-06	0.0820459	-1.36256	-2.8983	0.173187	19.3548	4.87805	0.252033	UniRef90_Q2FZL2	180	WP_000676561.1 strains_non_MPA_non_topgraph_cdhit70_190118.csv	Glutamyl endopeptidase n=383 Tax=Bacilli TaxID=91061 RepID=SSPA_STAA8
	agilent_221282	1.63763e-06	0.0835191	-1.92704	-4.10944	0.25537	10.7527	2.43902	0.226829	UniRef90_Q48028	181	VFG001154(gb|AAA20524) (hmw2A) adhesin HMW2A, two-partner secretion (TPS) pathway TpsA exoprotein [HMW1/HMW2 (VF0038)] [Haemophilus influenzae str. 12]	Adhesin n=8 Tax=Haemophilus influenzae TaxID=727 RepID=Q48028_HAEIF
	agilent_23664	1.64416e-06	0.0838522	-0.718255	-1.53257	0.0960598	49.4624	39.0244	0.788971	UniRef90_A0A563X9J4	182	NP_814228.1 strains_non_MPA_non_topgraph_cdhit70_190118.csv	LysM domain-containing protein n=60 Tax=Bacilli TaxID=91061 RepID=A0A563X9J4_ENTFL
	twist_72254	1.64551e-06	0.0839208	1.27502	-0.170842	2.72089	4.30108	12.1951	2.83537		183	YP_009321608.1 major head protein II [Campylobacter phage PC14]
	agilent_243235	1.65015e-06	0.0841579	1.17015	-0.157805	2.4981	5.37634	14.6341	2.72195	UniRef90_Q5WT56	184	VFG041346(gb|YP_096747) (lpg2744) Dot/Icm type IV secretion system effector [Dot/Icm (SS047)] [Legionella pneumophila subsp. pneumophila str. Philadelphia 1]	Uncharacterized protein n=29 Tax=Legionella pneumophila TaxID=446 RepID=Q5WT56_LEGPL
	agilent_8131	1.65748e-06	0.0845316	0.825919	-0.112512	1.76435	15.0538	26.8293	1.78223	UniRef90_P09256	185	positive (from uniprot): Human herpesvirus 3 Envelope glycoprotein C	Envelope glycoprotein C n=119 Tax=Human herpesvirus 3 TaxID=10335 RepID=GC_VZVD
	agilent_30187	1.65899e-06	0.0846083	1.24604	-0.170093	2.66218	4.30108	12.1951	2.83537	UniRef90_A0A174CFU2	186	WP_004845050.1 (2/2) non_MPA_topgraph_sampling_040218.csv	Ion-translocating oxidoreductase complex subunit B n=6 Tax=Clostridiales TaxID=186802 RepID=A0A174CFU2_9FIRM
	twist_31225	1.66525e-06	0.0849277	-1.43726	-3.07239	0.197872	12.9032	4.87805	0.378049		187	GRA 1 & dense granule protein 1 / major antigenp24, putative & Dense granule protein 1 precursor & dense granule protein 1 / major antigenp24 & P24 granule antigen
	agilent_121832	1.66746e-06	0.0850405	-1.85883	-3.97433	0.256675	13.9785	2.43902	0.174484	UniRef90_A0A0E1X7G8	188	WP_000824491.1 strains_non_MPA_non_topgraph_cdhit70_190118.csv	Uncharacterized protein n=10 Tax=Staphylococcus aureus TaxID=1280 RepID=A0A0E1X7G8_STAAU
	agilent_227833	1.6723e-06	0.0852874	-0.704223	-1.50632	0.0978766	59.1398	46.3415	0.783592	UniRef90_A0A4I7YG16	189	VFG001357(gb|NP_346601) (cbpA) choline binding protein A [CbpA/PspC (VF0150)] [Streptococcus pneumoniae TIGR4]	Choline binding protein A n=44 Tax=Streptococcus pneumoniae TaxID=1313 RepID=A0A4I7YG16_STREE
	agilent_157325	1.69367e-06	0.0863772	1.02915	-0.147119	2.20541	7.52688	17.0732	2.26829	UniRef90_A0A381IRL2	190	WP_011590277.1 strains_non_MPA_non_topgraph_cdhit70_190118.csv	Cell wall binding repeat-containing protein n=21 Tax=Clostridium perfringens TaxID=1502 RepID=A0A381IRL2_CLOPF
	agilent_130938	1.7112e-06	0.0872712	-1.17545	-2.52274	0.171847	18.2796	7.31707	0.400287	UniRef90_A0A1C5V0K8	191	O2.UC16-1_GL0025718 (3/3) MPA_and_EM_topgraph_220218_subsample.csv	Lipoteichoic acid synthase 1 n=14 Tax=Clostridiales TaxID=186802 RepID=A0A1C5V0K8_9FIRM
	agilent_186597	1.74225e-06	0.0888548	-1.83409	-3.94683	0.278643	13.9785	2.43902	0.174484	UniRef90_A0A3R6KAI3	192	MH0020_GL0043089 (1/3) MPA_and_EM_topgraph_220218_subsample.csv	Membrane protein insertase YidC n=21 Tax=Parabacteroides TaxID=375288 RepID=A0A3R6KAI3_9BACT
	agilent_3466	1.74472e-06	0.0889808	-1.15041	-2.47612	0.175298	91.3978	85.3659	0.934003	UniRef90_P03211	193	EBNA-1 HHV 4 & BKRF1	Epstein-Barr nuclear antigen 1 n=37 Tax=Epstein-Barr virus (strain GD1) TaxID=10376 RepID=EBNA1_EBVB9
	twist_52590	1.75062e-06	0.0892814	0.700529	-0.107505	1.50856	32.2581	46.3415	1.43659		194	phosphoprotein 150 & Large structural phosphoprotein
	agilent_172984	1.75158e-06	0.0893308	1.323	-0.203266	2.84926	5.37634	9.7561	1.81463	UniRef90_P75859	195	NP_706865.1 strains_non_MPA_non_topgraph_cdhit70_190118.csv	Uncharacterized fimbrial-like protein YcbU n=401 Tax=Bacteria TaxID=2 RepID=YCBU_ECOLI
	agilent_81845	1.75245e-06	0.0893752	1.01884	-0.156698	2.19437	7.52688	17.0732	2.26829	UniRef90_D4IKB5	196	MH0196_GL0222700 MPA_PNP_EM_seqs_non_topgraph_seqs_final_210318.csv	Chondroitin sulfate ABC lyase n=7 Tax=Rikenellaceae TaxID=171550 RepID=D4IKB5_9BACT
	twist_12244	1.75729e-06	0.0896216	-1.1736	-2.52874	0.181542	17.2043	7.31707	0.425305		197	allergen_name False allergome_name Cte f 9 (6/8) (1/1) allergenonline_name False SDAP_name False iedb_name False
	twist_58813	1.75786e-06	0.0896506	0.801913	-0.12413	1.72796	16.129	26.8293	1.66341		198	H3N2 A/Michigan/45/2015 M1
	twist_34372	1.75886e-06	0.0897016	-1.34082	-2.88943	0.207794	17.2043	4.87805	0.283537		199	EBNA-1 HHV 4
	twist_3940	1.76069e-06	0.089795	-1.17293	-2.52802	0.18217	17.2043	7.31707	0.425305		200	allergen_name False allergome_name Cte f 9 (6/8) (1/1) allergenonline_name False SDAP_name False iedb_name False
	twist_46303	1.76076e-06	0.0897988	0.681874	-0.105913	1.46966	41.9355	56.0976	1.33771		201	positive (exact): Human herpesvirus 3 Envelope glycoprotein C
	agilent_240206	1.76351e-06	0.0899389	1.14053	-0.177729	2.4588	5.37634	14.6341	2.72195	UniRef90_A0A4I7YG16	202	VFG001357(gb|NP_346601) (cbpA) choline binding protein A [CbpA/PspC (VF0150)] [Streptococcus pneumoniae TIGR4]	Choline binding protein A n=44 Tax=Streptococcus pneumoniae TaxID=1313 RepID=A0A4I7YG16_STREE
	agilent_23403	1.77101e-06	0.0903216	-1.86572	-4.02473	0.293301	11.828	2.43902	0.206208	UniRef90_A0A0E1XBT2	203	WP_001208900.1 strains_non_MPA_non_topgraph_cdhit70_190118.csv	Gram-positive signal peptide protein, YSIRK family n=24 Tax=Staphylococcaceae TaxID=90964 RepID=A0A0E1XBT2_STAAU
	agilent_8566	1.77563e-06	0.0905569	1.18644	-0.187519	2.5604	5.37634	14.6341	2.72195	UniRef90_O36634	204	Fusion glycoprotein F0 precursor (2/2) & fusion protein (1/2) & fusion glycoprotein	Fusion glycoprotein F0 n=1724 Tax=Pneumoviridae TaxID=11244 RepID=FUS_HRSVB
	twist_47462	1.7903e-06	0.0913051	-1.06743	-2.30643	0.171574	90.3226	82.9268	0.918118		205	positive (exact): Human herpesvirus 4 Epstein-Barr nuclear antigen 1
	twist_30929	1.7928e-06	0.0914328	-1.87435	-4.05082	0.302132	11.828	2.43902	0.206208		206	SAG1-related sequence 2
	twist_30015	1.80548e-06	0.0920796	0.979529	-0.160162	2.11922	8.60215	17.0732	1.98476		207	Clumping factor B precursor (Fibrinogen-binding protein B) (Fibrinogen receptor B)
	twist_75152	1.82044e-06	0.0928422	-1.91201	-4.14187	0.317842	9.67742	2.43902	0.252033		208	AFU63107.1 lysin [Lactobacillus phage ATCC 8014-B2]
	twist_14067	1.83236e-06	0.0934504	-0.843539	-1.82913	0.142055	31.1828	17.0732	0.547519		209	allergen_name False allergome_name Ovi a 8 (5/5), Ovi a 9 (2/2) (1/1) allergenonline_name False SDAP_name False iedb_name False
	agilent_158355	1.84133e-06	0.0939077	-1.94839	-4.22807	0.331291	8.60215	2.43902	0.283537	UniRef90_R5VRW6	210	MH0003_GL0058089 MPA_PNP_EM_seqs_non_topgraph_seqs_final_210318.csv	Peripla_BP_4 domain-containing protein n=14 Tax=Lachnospiraceae TaxID=186803 RepID=R5VRW6_9FIRM
	agilent_123302	1.84133e-06	0.0939077	-1.94839	-4.22807	0.331291	8.60215	2.43902	0.283537	UniRef90_A0A174IKR5	211	MH0386_GL0162444 MPA_PNP_EM_seqs_non_topgraph_seqs_final_210318.csv	D-galactose/ D-glucose-binding protein n=29 Tax=root TaxID=1 RepID=A0A174IKR5_9FIRM
	agilent_68956	1.87098e-06	0.0954198	0.984081	-0.172615	2.14078	8.60215	17.0732	1.98476	UniRef90_E7GPX5	212	V1.UC11-5_GL0039919 (2/5) MPA_and_EM_topgraph_220218_subsample.csv	Uncharacterized protein n=23 Tax=Clostridiales TaxID=186802 RepID=E7GPX5_CLOSY
	twist_26522	1.88698e-06	0.0962358	-0.732412	-1.59541	0.130589	38.7097	26.8293	0.693089		213	EBNA-3C HHV 4 latent protein
	agilent_8106	1.89965e-06	0.0968821	-1.7676	-3.8544	0.319204	15.0538	2.43902	0.162021	UniRef90_P89479	214	tegument protein US11	Probable RNA-binding protein n=11 Tax=Human herpesvirus 2 TaxID=10310 RepID=RNB_HHV2H
	twist_34961	1.90988e-06	0.0974038	1.2433	-0.226816	2.71341	4.30108	12.1951	2.83537		215	Surface protein pspA
	agilent_19304	1.91532e-06	0.0976813	0.847084	-0.155364	1.84953	12.9032	21.9512	1.70122	UniRef90_K0X949	216	MH0028_GL0014352 MPA_PNP_EM_seqs_non_topgraph_seqs_final_210318.csv	Por secretion system C-terminal sorting domain-containing protein n=3 Tax=Bacteroidales TaxID=171549 RepID=K0X949_9BACT
	twist_22989	1.92313e-06	0.0980798	-1.34675	-2.94239	0.248901	17.2043	4.87805	0.283537		217	allergen_name False allergome_name Cap h 12 (2/2), Cap h 8 (4/5) (1/1) allergenonline_name False SDAP_name False iedb_name False
	agilent_199830	1.93215e-06	0.0985399	-1.37469	-3.00568	0.256294	13.9785	4.87805	0.348968	UniRef90_Q74IZ8	218	WP_011162134.1 strains_non_MPA_non_topgraph_cdhit70_190118.csv	Uncharacterized protein n=3 Tax=Lactobacillus johnsonii TaxID=33959 RepID=Q74IZ8_LACJO
	agilent_8766	1.93326e-06	0.0985963	1.12019	-0.209068	2.44945	6.45161	12.1951	1.89024	UniRef90_A0A1P8L367	219	Phosphoprotein (Protein P)	P n=3 Tax=Pneumoviridae TaxID=11244 RepID=A0A1P8L367_HRSV
	agilent_236127	1.93536e-06	0.0987031	-0.693981	-1.51775	0.129783	46.2366	34.1463	0.738514	UniRef90_Q54972	220	VFG005313(gb|NP_357715) (pspA) Surface protein pspA precursor [Choline-binding proteins (CVF122)] [Streptococcus pneumoniae R6]	Pneumococcal surface protein A n=17 Tax=Streptococcus pneumoniae TaxID=1313 RepID=Q54972_STREE
	agilent_130471	1.94042e-06	0.0989614	1.05216	-0.197724	2.30204	6.45161	14.6341	2.26829	UniRef90_A0A4R3JKG7	221	WP_024852985.1 (1/2) non_MPA_topgraph_sampling_040218.csv	CHAP domain-containing protein n=2 Tax=Lachnospiraceae TaxID=186803 RepID=A0A4R3JKG7_9FIRM
	agilent_153547	1.94447e-06	0.0991677	0.958169	-0.180757	2.09709	8.60215	17.0732	1.98476	UniRef90_UPI0004650778	222	WP_024852504.1 (2/4) non_MPA_topgraph_sampling_040218.csv	hypothetical protein n=1 Tax=Ruminococcus gnavus TaxID=33038 RepID=UPI0004650778
	agilent_141373	1.95333e-06	0.0996201	-0.997335	-2.1844	0.189732	21.5054	9.7561	0.453659	UniRef90_A0A174HLQ5	223	MH0092_GL0002834 MPA_PNP_EM_seqs_non_topgraph_seqs_final_210318.csv	Autolysin n=21 Tax=Lachnospiraceae TaxID=186803 RepID=A0A174HLQ5_9FIRM
	twist_22083	1.97327e-06	0.100637	-1.29966	-2.8512	0.251884	17.2043	4.87805	0.283537		224	allergen_name False allergome_name Bub b 10 (2/3), Bub b 8 (6/6) (1/1) allergenonline_name False SDAP_name False iedb_name False
	agilent_60579	1.97463e-06	0.100706	-0.844906	-1.85377	0.163955	32.2581	14.6341	0.453659	UniRef90_UPI0004537308	225	WP_000728715.1 strains_non_MPA_non_topgraph_cdhit70_190118.csv	staphylococcal protein A n=1 Tax=Staphylococcus aureus TaxID=1280 RepID=UPI0004537308
	agilent_179632	1.99427e-06	0.101708	1.33336	-0.26342	2.93014	3.22581	12.1951	3.78049	UniRef90_UPI0008DA98AF	226	SZEY-104A_GL0018364 MPA_PNP_EM_seqs_non_topgraph_seqs_final_210318.csv	flagellar filament capping protein FliD n=1 Tax=Romboutsia timonensis TaxID=1776391 RepID=UPI0008DA98AF
	agilent_1475	1.99903e-06	0.10195	0.965655	-0.191595	2.12291	8.60215	17.0732	1.98476	UniRef90_Q2FUY2	227	Clumping factor B precursor (Fibrinogen-binding protein B) (Fibrinogen receptor B)	Clumping factor B n=3 Tax=Staphylococcus aureus TaxID=1280 RepID=CLFB_STAA8
	twist_48626	2.00371e-06	0.102189	-0.986587	-2.16975	0.196572	22.5806	9.7561	0.432056		228	positive (from uniprot): Norwalk virus Non-structural polyprotein
	agilent_147532	2.01522e-06	0.102776	1.30702	-0.263098	2.87714	4.30108	9.7561	2.26829	UniRef90_E5V6W7	229	NLF010_GL0005053 (2/2) MPA_and_EM_topgraph_220218_subsample.csv	TonB-dependent receptor n=34 Tax=root TaxID=1 RepID=E5V6W7_9BACE
	agilent_158809	2.01882e-06	0.10296	2.42763	-0.490231	5.3455	1.07527	7.31707	6.80488	UniRef90_A0A121XSS7	230	NP_814183.1 strains_non_MPA_non_topgraph_cdhit70_190118.csv	Peptidoglycan DL-endopeptidase CwlO n=138 Tax=Bacilli TaxID=91061 RepID=A0A121XSS7_LISMN
	twist_30719	2.02215e-06	0.10313	1.0368	-0.209984	2.28358	6.45161	14.6341	2.26829		231	phosphoprotein 150 & Large structural phosphoprotein
	twist_56156	2.02252e-06	0.103149	0.671789	-0.136102	1.47968	36.5591	48.7805	1.33429		232	positive (from uniprot): Human herpesvirus 5 Envelope glycoprotein M
	twist_58801	2.02252e-06	0.103149	0.671789	-0.136102	1.47968	36.5591	48.7805	1.33429		233	positive (exact): Human herpesvirus 5 Envelope glycoprotein M
	agilent_12023	2.02252e-06	0.103149	0.671789	-0.136102	1.47968	36.5591	48.7805	1.33429		234	positive (exact): Human herpesvirus 5 Envelope glycoprotein M
	agilent_12021	2.02252e-06	0.103149	0.671789	-0.136102	1.47968	36.5591	48.7805	1.33429		235	positive (exact): Human herpesvirus 5 Envelope glycoprotein M
	twist_43100	2.03374e-06	0.10372	1.3375	-0.273641	2.94865	3.22581	9.7561	3.02439		236	aldolase B
	agilent_25174	2.04292e-06	0.104189	0.79748	-0.164459	1.75942	16.129	24.3902	1.5122	UniRef90_A0A1B7LU00	237	WP_003668652.1 strains_non_MPA_non_topgraph_cdhit70_190118.csv	Mannosyl-glycoprotein endo-beta-N-acetylglucosamidase n=3 Tax=Lactobacillus reuteri TaxID=1598 RepID=A0A1B7LU00_LACRE
	twist_51364	2.04499e-06	0.104295	0.807047	-0.166729	1.78082	12.9032	24.3902	1.89024		238	immediate early protein IE2
	twist_39841	2.06494e-06	0.105312	-1.31636	-2.90933	0.276608	13.9785	4.87805	0.348968		239	Major surface glycoprotein G
	agilent_78371	2.06826e-06	0.105481	0.915745	-0.192965	2.02445	8.60215	19.5122	2.26829	UniRef90_A0A336Q741	240	WP_011590270.1 strains_non_MPA_non_topgraph_cdhit70_190118.csv	N-acetylmuramoyl-L-alanine amidase n=56 Tax=Clostridium perfringens TaxID=1502 RepID=A0A336Q741_CLOPF
	agilent_219731	2.06853e-06	0.105495	-0.663089	-1.46594	0.139758	54.8387	39.0244	0.711621	UniRef90_P37710	241	NP_814543.1 strains_non_MPA_non_topgraph_cdhit70_190118.csv	Autolysin n=202 Tax=Firmicutes TaxID=1239 RepID=ALYS_ENTFA
	agilent_25733	2.08249e-06	0.106207	0.889369	-0.189649	1.96839	9.67742	19.5122	2.01626	UniRef90_A0A1Q6NWS0	242	MH0003_GL0111647 MPA_PNP_EM_seqs_non_topgraph_seqs_final_210318.csv	Uncharacterized protein n=4 Tax=Clostridiales TaxID=186802 RepID=A0A1Q6NWS0_9FIRM
	agilent_229718	2.0845e-06	0.106309	0.712654	-0.152219	1.57753	22.5806	34.1463	1.5122	UniRef90_A7X6I5	243	VFG001283(gb|NP_647238) (fnbA) fibronectin-binding protein A [FnBPs (VF0010)] [Staphylococcus aureus subsp. aureus MW2]	Fibronectin-binding protein A n=697 Tax=Bacteria TaxID=2 RepID=FNBA_STAA1
	agilent_36892	2.09376e-06	0.106782	1.16425	-0.250588	2.57909	4.30108	12.1951	2.83537	UniRef90_A0A373VKN5	244	O2.UC8-2_GL0035924 MPA_PNP_EM_seqs_non_topgraph_seqs_final_210318.csv	ATP-dependent Clp protease ATP-binding subunit n=2 Tax=unclassified Blautia TaxID=2648079 RepID=A0A373VKN5_9FIRM
	agilent_203304	2.09497e-06	0.106844	-1.32585	-2.93735	0.285652	13.9785	4.87805	0.348968	UniRef90_A0A174XCR6	245	MH0020_GL0053675 MPA_PNP_EM_seqs_non_topgraph_seqs_final_210318.csv	Periplasmic beta-glucosidase n=38 Tax=Bacteroidales TaxID=171549 RepID=A0A174XCR6_9BACT
	twist_38332	2.13254e-06	0.108759	-1.44114	-3.20233	0.320047	11.828	4.87805	0.412417		246	heme transporter IsdB
	agilent_11147	2.1358e-06	0.108926	1.31016	-0.291712	2.91203	3.22581	9.7561	3.02439	UniRef90_P14738	247	fibronectin-binding protein A	Fibronectin-binding protein A n=540 Tax=Staphylococcaceae TaxID=90964 RepID=FNBA_STAA8
	agilent_714	2.1451e-06	0.1094	1.09383	-0.245337	2.43299	6.45161	12.1951	1.89024	UniRef90_P06491	248	major capsid protein (4/4) & UL19	Major capsid protein n=146 Tax=root TaxID=1 RepID=MCP_HHV11
	twist_26236	2.15286e-06	0.109796	0.728173	-0.164318	1.62066	19.3548	29.2683	1.5122		249	matrix protein 1 & matrix protein & M1 protein
	agilent_77651	2.1545e-06	0.109879	1.16923	-0.264182	2.60264	4.30108	12.1951	2.83537	UniRef90_A0A367GBE2	250	763840445-stool2_revised_scaffold53879_2_gene110689 MPA_PNP_EM_seqs_non_topgraph_seqs_final_210318.csv	Peptidase_M23 domain-containing protein n=4 Tax=Ruminococcaceae TaxID=541000 RepID=A0A367GBE2_9FIRM
	twist_86491	2.15687e-06	0.11	-1.35488	-3.01646	0.306695	11.828	4.87805	0.412417		251	YP_007006989.1 lysozyme-peptidase [Clostridium phage phi24R]
	twist_33998	2.15992e-06	0.110156	-0.679418	-1.513	0.15416	41.9355	31.7073	0.756098		252	positive (from uniprot): Enterovirus B Genome polyprotein
	twist_93547	2.16492e-06	0.110411	-1.72555	-3.84415	0.393044	11.828	2.43902	0.206208		253	YP_009284266.1 putative large terminase subunit [Enterobacter phage Arya]
	twist_34086	2.17043e-06	0.110692	-0.717582	-1.59931	0.164144	41.9355	21.9512	0.523452		254	polyprotein (5/9) & unnamed protein product (6/8) & structural polyprotein (3/3) & 110 kd polyprotein precursor & Structural polyprotein (1/2) & E1 protein
	twist_94021	2.18771e-06	0.111573	0.783513	-0.181605	1.74863	13.9785	24.3902	1.74484		255	NP_958218.1 gene 43 protein [Enterobacteria phage Sf6]
	agilent_1075	2.19007e-06	0.111694	-0.662024	-1.47777	0.15372	45.1613	31.7073	0.702091	UniRef90_Q1HVF7	256	EBNA-1 HHV 4	Epstein-Barr nuclear antigen 1 n=48 Tax=Epstein-Barr virus (strain GD1) TaxID=10376 RepID=EBNA1_EBVA8
	twist_35030	2.19848e-06	0.112123	-0.708187	-1.58186	0.165483	36.5591	26.8293	0.733859		257	fibronectin-binding protein A
	twist_47860	2.20767e-06	0.112591	-1.28126	-2.86397	0.301455	15.0538	4.87805	0.324042		258	positive (from uniprot): Rhinovirus B Genome polyprotein
	twist_32271	2.2091e-06	0.112664	1.20376	-0.283525	2.69105	4.30108	9.7561	2.26829		259	HCMVUS22
	agilent_6384	2.21621e-06	0.113026	-1.41845	-3.17276	0.335857	9.67742	4.87805	0.504065	UniRef90_Q99WQ6	260	Lipase 2 precursor (Glycerol ester hydrolase 2)	Lipase 2 n=451 Tax=Bacteria TaxID=2 RepID=LIP2_STAAM
	twist_49412	2.21874e-06	0.113156	-1.03246	-2.30985	0.244922	91.3978	85.3659	0.934003		261	EBNA-1 HHV 4
	agilent_159126	2.22117e-06	0.11328	-0.981712	-2.19673	0.233301	92.4731	85.3659	0.923142	UniRef90_A0A381IPJ2	262	WP_011590251.1 strains_non_MPA_non_topgraph_cdhit70_190118.csv	Cell wall binding repeat-containing protein n=19 Tax=Clostridium perfringens TaxID=1502 RepID=A0A381IPJ2_CLOPF
	agilent_231039	2.23197e-06	0.11383	0.823781	-0.197325	1.84489	13.9785	21.9512	1.57036	UniRef90_A0A4I7XYI6	263	VFG001361(gb|NP_344663) (pspA) pneumococcal surface protein A [PspA (VF0152)] [Streptococcus pneumoniae TIGR4]	Surface protein A n=87 Tax=Streptococcus pneumoniae TaxID=1313 RepID=A0A4I7XYI6_STREE
	agilent_155324	2.24631e-06	0.114562	0.807339	-0.19541	1.81009	11.828	24.3902	2.06208	UniRef90_K8QHQ9	264	WP_014569529.1 strains_non_MPA_non_topgraph_cdhit70_190118.csv	Alpha-galactosidase n=4 Tax=Lactobacillus rhamnosus TaxID=47715 RepID=K8QHQ9_LACRH
	twist_25205	2.25561e-06	0.115036	-1.27962	-2.87104	0.311801	13.9785	4.87805	0.348968		265	allergen_name False allergome_name Bla g 9 (3/4) (1/1) allergenonline_name False SDAP_name False iedb_name False
	agilent_17248	2.26412e-06	0.11547	1.10768	-0.27155	2.48691	5.37634	12.1951	2.26829	UniRef90_I9UMA1	266	MH0274_GL0103868 (2/2) MPA_and_EM_topgraph_220218_subsample.csv	SusC/RagA family TonB-linked outer membrane protein n=21 Tax=Bacteroides TaxID=816 RepID=I9UMA1_BACVU
	agilent_149232	2.26606e-06	0.115569	0.987095	-0.242323	2.21651	7.52688	17.0732	2.26829	UniRef90_L1Q5F4	267	MH0088_GL0031470 (1/1) MPA_and_EM_topgraph_220218_subsample.csv	Ig-like_bact domain-containing protein n=19 Tax=Clostridiales TaxID=186802 RepID=L1Q5F4_ANAHA
	twist_17426	2.2921e-06	0.116897	-1.45514	-3.27411	0.363831	9.67742	4.87805	0.504065		268	allergen_name Hor v 20 (1/1) (1/1) allergome_name Hor v 20 (2/3) (1/1) allergenonline_name Unassigned (1/1) (1/1) SDAP_name Hor v 21 (1/1) (1/1) iedb_name False
	twist_15595	2.2924e-06	0.116912	-1.04503	-2.35139	0.261343	20.4301	7.31707	0.358151		269	allergen_name False allergome_name Tri a GBSS_I (7/14) (1/1) allergenonline_name False SDAP_name False iedb_name False
	twist_51547	2.30316e-06	0.117461	-0.86753	-1.95364	0.21858	24.7312	12.1951	0.493107		270	Genome polyprotein (6/6) & polyprotein (7/9) & VP1 (1/4) & coat protein VP1 & VP4
	agilent_225542	2.31081e-06	0.117851	-0.631019	-1.42187	0.15983	58.0645	39.0244	0.672087	UniRef90_P71401	271	VFG001157(gb|AAC44560) (hsf) Hsf [Hia/Hsf (VF0039)] [Haemophilus influenzae C54]	Hsf n=19 Tax=Haemophilus influenzae TaxID=727 RepID=P71401_HAEIF
	agilent_70892	2.32124e-06	0.118383	-1.67009	-3.76622	0.426045	12.9032	2.43902	0.189024	UniRef90_A0A173TD61	272	MH0329_GL0071733 (1/2) MPA_and_EM_topgraph_220218_subsample.csv	Uncharacterized protein n=7 Tax=Roseburia TaxID=841 RepID=A0A173TD61_9FIRM
	agilent_220823	2.33757e-06	0.119216	0.900677	-0.232323	2.03368	9.67742	17.0732	1.76423	UniRef90_Q8P2T7	273	VFG000976(gb|NP_268546) (slo) streptolysin O precursor [SLO (VF0250)] [Streptococcus pyogenes M1 GAS]	Streptolysin O n=132 Tax=Streptococcus TaxID=1301 RepID=TACY_STRP8
	agilent_180131	2.33855e-06	0.119266	0.984651	-0.25415	2.22345	7.52688	14.6341	1.94425	UniRef90_A0A2N8IRW9	274	WP_022198170.1 strains_non_MPA_non_topgraph_cdhit70_190118.csv	LysM domain-containing protein n=8 Tax=Akkermansia TaxID=239934 RepID=A0A2N8IRW9_9BACT
	twist_38693	2.33922e-06	0.1193	-1.06135	-2.39677	0.274071	18.2796	7.31707	0.400287		275	polyprotein (3/9) & structural protein (3/3) & VP1 (2/4) & capsid protein VP1 & VP1 protein (2/2) & VP1 protein, partial [Enterovirus A71]
	twist_63872	2.35579e-06	0.120145	-1.27982	-2.89381	0.334168	13.9785	4.87805	0.348968		276	YP_009190613.1 hypothetical protein JD18_032 [Klebsiella phage JD18]
	twist_58791	2.36446e-06	0.120588	1.73871	-0.456602	3.93402	89.2473	97.561	1.09315		277	positive (exact): Rhinovirus B Genome polyprotein
	agilent_5001	2.37078e-06	0.12091	-0.932682	-2.11132	0.245953	21.5054	9.7561	0.453659	UniRef90_Q66478	278	polyprotein (3/9) & structural protein (3/3) & VP1 (2/4) & capsid protein VP1 & VP1 protein (2/2) & VP1 protein, partial [Enterovirus A71]	Genome polyprotein n=10068 Tax=root TaxID=1 RepID=POLG_HE71B
	twist_28860	2.37319e-06	0.121033	1.7833	-0.471012	4.03762	90.3226	97.561	1.08014		279	positive (exact): Rhinovirus B Genome polyprotein
	agilent_212164	2.40865e-06	0.122841	-1.68471	-3.82474	0.455317	10.7527	2.43902	0.226829	UniRef90_A0A508ZG25	280	WP_015438400.1 strains_non_MPA_non_topgraph_cdhit70_190118.csv	Lactose-binding protein n=31 Tax=Bifidobacterium TaxID=1678 RepID=A0A508ZG25_BIFBR
	twist_2830	2.41646e-06	0.123239	-0.747596	-1.69825	0.203058	32.2581	19.5122	0.604878		281	allergen_name False allergome_name Bub b 8 (5/6), Bub b 9 (1/2) (1/1) allergenonline_name False SDAP_name False iedb_name False
	agilent_81159	2.42587e-06	0.123719	-1.07543	-2.4447	0.293852	16.129	7.31707	0.453659	UniRef90_Q6GHS9	282	WP_000791575.1 strains_non_MPA_non_topgraph_cdhit70_190118.csv	Fibrinogen-binding protein n=22 Tax=Staphylococcus aureus TaxID=1280 RepID=FIB_STAAR
	twist_22942	2.42729e-06	0.123792	-1.30163	-2.95924	0.355982	11.828	4.87805	0.412417		283	allergen_name False allergome_name Sola l Peroxidase (3/3) (1/1) allergenonline_name False SDAP_name False iedb_name False
	twist_66117	2.43072e-06	0.123967	1.4394	-0.394512	3.27331	2.15054	9.7561	4.53659		284	YP_007517701.1 hypothetical protein [Pelagibacter phage HTVC010P]
	agilent_1793	2.43094e-06	0.123978	0.639508	-0.175302	1.45432	34.4086	43.9024	1.27591	UniRef90_P08318	285	phosphoprotein 150 & Large structural phosphoprotein	Large structural phosphoprotein n=145 Tax=root TaxID=1 RepID=PP150_HCMVA
	twist_72458	2.43768e-06	0.124322	1.06179	-0.292294	2.41587	6.45161	12.1951	1.89024		286	YP_006908362.1 Ig-like domain containing protein [Bacillus phage B4]
	twist_59093	2.44192e-06	0.124538	1.24983	-0.344975	2.84464	4.30108	12.1951	2.83537		287	B B/Massachusetts/02/2012 HA
	agilent_11123	2.44258e-06	0.124571	-1.70914	-3.89023	0.471946	9.67742	2.43902	0.252033	UniRef90_P07210	288	polyprotein (9/9) & VP1 capsid protein (1/3) & Chain 2, Human Rhinovirus Serotype 2 (Hrv2)	Genome polyprotein n=273 Tax=Enterovirus TaxID=12059 RepID=POLG_HRV8A
	twist_43321	2.45255e-06	0.12508	-0.926092	-2.1095	0.257317	22.5806	9.7561	0.432056		289	alpha S1 casein & Alpha-S1-casein
	twist_27539	2.45412e-06	0.12516	0.644605	-0.17928	1.46849	24.7312	39.0244	1.57794		290	EBNA-1 HHV 4 & BKRF1
	twist_37907	2.45636e-06	0.125275	0.934182	-0.26018	2.12854	78.4946	90.2439	1.14968		291	pneumococcal histidine triad protein D (1/2) & histidine motif-containing protein, partial
	agilent_6668	2.45815e-06	0.125365	0.659315	-0.183829	1.50246	25.8065	36.5854	1.41768	UniRef90_P08318	292	phosphoprotein 150 & Large structural phosphoprotein	Large structural phosphoprotein n=145 Tax=root TaxID=1 RepID=PP150_HCMVA
	twist_34196	2.47212e-06	0.126078	0.936978	-0.263507	2.13746	7.52688	17.0732	2.26829		293	immunoglobulin A1 protease
	agilent_135179	2.47385e-06	0.126166	0.707122	-0.199074	1.61332	19.3548	29.2683	1.5122	UniRef90_A0A174IZD9	294	MH0003_GL0005371 (1/1) MPA_and_EM_topgraph_220218_subsample.csv	Outer membrane receptor proteins, mostly Fe transport n=138 Tax=Bacteria TaxID=2 RepID=A0A174IZD9_9BACE
	agilent_200616	2.48141e-06	0.126552	0.837003	-0.236731	1.91074	12.9032	19.5122	1.5122	UniRef90_K0WU03	295	MH0012_GL0184715 MPA_PNP_EM_seqs_non_topgraph_seqs_final_210318.csv	PA14 domain-containing protein n=3 Tax=Bacteroidales TaxID=171549 RepID=K0WU03_9BACT
	twist_85111	2.48657e-06	0.126815	0.663895	-0.188362	1.51615	22.5806	34.1463	1.5122		296	AIK68646.1 DNA methylase [Lactococcus phage phi145]
	agilent_131888	2.50273e-06	0.127639	0.612857	-0.175587	1.4013	38.7097	51.2195	1.32317	UniRef90_C0FTT4	297	WP_007886088.1 MPA_PNP_EM_seqs_non_topgraph_seqs_final_210318.csv	Flagellin n=5 Tax=Roseburia inulinivorans TaxID=360807 RepID=C0FTT4_9FIRM
	agilent_7255	2.50395e-06	0.127701	-1.23698	-2.82862	0.354661	15.0538	4.87805	0.324042	UniRef90_P89479	298	tegument protein US11	Probable RNA-binding protein n=11 Tax=Human herpesvirus 2 TaxID=10310 RepID=RNB_HHV2H
	twist_47714	2.50442e-06	0.127726	0.90569	-0.259751	2.07113	8.60215	17.0732	1.98476		299	Adhesin P1 precursor (Cytadhesin P1) (Attachment protein) & ADP1_MYCPN adhesin P1
	agilent_220708	2.51073e-06	0.128047	1.354	-0.389795	3.09779	3.22581	9.7561	3.02439	UniRef90_P15926	300	VFG000974(gb|NP_269970) (scpA) C5a peptidase precursor [C5a peptidase (VF0245)] [Streptococcus pyogenes M1 GAS]	C5a peptidase n=760 Tax=Bacteria TaxID=2 RepID=C5AP_STRPY
	twist_60212	2.51186e-06	0.128105	1.14048	-0.32855	2.60952	5.37634	9.7561	1.81463		301	YP_007003037.1 hypothetical protein [Lactobacillus phage JCL1032]
	agilent_171144	2.5141e-06	0.128219	-0.760947	-1.7414	0.219507	27.957	17.0732	0.610694	UniRef90_P81177	302	WP_001819612.1 strains_non_MPA_non_topgraph_cdhit70_190118.csv	Zinc metalloproteinase aureolysin n=337 Tax=Bacilli TaxID=91061 RepID=AURE_STAAU
	agilent_174704	2.5244e-06	0.128745	0.618502	-0.179513	1.41652	51.6129	65.8537	1.27591	UniRef90_A6LEY7	303	158458797-stool1_revised_scaffold5915_1_gene28910 MPA_PNP_EM_seqs_non_topgraph_seqs_final_210318.csv	Uncharacterized protein n=16 Tax=Bacteroidales TaxID=171549 RepID=A6LEY7_PARD8
	agilent_77798	2.54524e-06	0.129807	0.637603	-0.187342	1.46255	26.8817	46.3415	1.7239	UniRef90_Q5FMK0	304	YP_193105.1 strains_non_MPA_non_topgraph_cdhit70_190118.csv	S-layer protein n=14 Tax=Lactobacillus acidophilus TaxID=1579 RepID=Q5FMK0_LACAC
	agilent_112869	2.54769e-06	0.129932	1.24095	-0.365142	2.84704	3.22581	9.7561	3.02439	UniRef90_R7IBA0	305	MH0012_GL0104868 MPA_PNP_EM_seqs_non_topgraph_seqs_final_210318.csv	Uncharacterized protein n=4 Tax=Clostridiales TaxID=186802 RepID=R7IBA0_9FIRM
	agilent_241825	2.57698e-06	0.131426	1.00305	-0.30019	2.30629	5.37634	14.6341	2.72195	UniRef90_A7X6I5	306	VFG001283(gb|NP_647238) (fnbA) fibronectin-binding protein A [FnBPs (VF0010)] [Staphylococcus aureus subsp. aureus MW2]	Fibronectin-binding protein A n=697 Tax=Bacteria TaxID=2 RepID=FNBA_STAA1
	twist_58726	2.57746e-06	0.13145	-0.825868	-1.89897	0.247232	89.2473	80.4878	0.901851		307	positive (exact): Human adenovirus C Pre-histone-like nucleoprotein
	agilent_3006	2.58762e-06	0.131969	-1.76965	-4.07215	0.532852	7.52688	2.43902	0.324042	UniRef90_P03204	308	EBNA-3C HHV 4 latent protein	Epstein-Barr nuclear antigen 6 n=14 Tax=Epstein-Barr virus (strain GD1) TaxID=10376 RepID=EBNA6_EBVB9
	twist_64690	2.59471e-06	0.13233	0.819353	-0.247709	1.88641	9.67742	21.9512	2.26829		309	NP_076624.1 tail protein [Lactococcus phage bIL285]
	twist_32176	2.60514e-06	0.132862	-0.79448	-1.83057	0.24161	86.0215	78.0488	0.907317		310	EBNA-1 HHV 4 & BKRF1
	twist_32108	2.61063e-06	0.133142	-0.608912	-1.40358	0.185751	56.9892	43.9024	0.770364		311	EBNA-1 HHV 4 & BKRF1
	agilent_223208	2.61859e-06	0.133548	-1.00656	-2.32156	0.308432	15.0538	9.7561	0.648084	UniRef90_Q9KK48	312	VFG005316(gb|NP_359586) (pspC/cbpA) Choline binding protein A [Choline-binding proteins (CVF122)] [Streptococcus pneumoniae R6]	Surface protein PspC n=12 Tax=Streptococcus pneumoniae TaxID=1313 RepID=Q9KK48_STREE
	agilent_13151	2.61921e-06	0.13358	-1.66507	-3.84052	0.510387	9.67742	2.43902	0.252033	UniRef90_S5NW69	313	WP_011953516.1 strains_non_MPA_non_topgraph_cdhit70_190118.csv	Peptidoglycan-binding protein LysM n=46 Tax=Lactobacillaceae TaxID=33958 RepID=S5NW69_LACRE
	agilent_18963	2.63045e-06	0.134153	-1.6278	-3.7577	0.5021	10.7527	2.43902	0.226829	UniRef90_C0EY41	314	MH0188_GL0203110 (2/2) MPA_and_EM_topgraph_220218_subsample.csv	Peptidase, S41 family n=9 Tax=Clostridiales TaxID=186802 RepID=C0EY41_9FIRM
	agilent_92683	2.63882e-06	0.13458	1.01094	-0.313276	2.33515	6.45161	12.1951	1.89024	UniRef90_A0A414HGH8	315	MH0012_GL0154153 (2/2) MPA_and_EM_topgraph_220218_subsample.csv	TonB-dependent receptor n=27 Tax=Bacteroides TaxID=816 RepID=A0A414HGH8_BACVU
	agilent_106728	2.63909e-06	0.134594	-1.25201	-2.89206	0.388042	12.9032	4.87805	0.378049	UniRef90_C0BEV3	316	MH0088_GL0045527 (1/1) MPA_and_EM_topgraph_220218_subsample.csv	LysM domain protein n=11 Tax=Coprococcus TaxID=33042 RepID=C0BEV3_9FIRM
	twist_50962	2.6402e-06	0.13465	-0.761109	-1.75826	0.236039	29.0323	17.0732	0.588076		317	alpha S1 casein & Alpha-S1-casein
	agilent_220951	2.65117e-06	0.13521	0.806075	-0.2515	1.86365	12.9032	21.9512	1.70122	UniRef90_A0A4I7XYI6	318	VFG001361(gb|NP_344663) (pspA) pneumococcal surface protein A [PspA (VF0152)] [Streptococcus pneumoniae TIGR4]	Surface protein A n=87 Tax=Streptococcus pneumoniae TaxID=1313 RepID=A0A4I7XYI6_STREE
	agilent_15915	2.6513e-06	0.135216	-1.09691	-2.53608	0.342264	13.9785	7.31707	0.523452	UniRef90_A0A2X2MA38	319	WP_000645753.1 strains_non_MPA_non_topgraph_cdhit70_190118.csv	5'-nucleotidase n=579 Tax=Bacteria TaxID=2 RepID=A0A2X2MA38_STAAU
	agilent_224378	2.65371e-06	0.135339	-1.02988	-2.38153	0.321776	16.129	7.31707	0.453659	UniRef90_P44969	320	VFG000337(gb|NP_439153) (iga1) immunoglobin A1 protease [IgA1 protease (VF0045)] [Haemophilus influenzae Rd KW20]	Immunoglobulin A1 protease autotransporter n=1 Tax=Haemophilus influenzae (strain ATCC 51907 / DSM 11121 / KW20 / Rd) TaxID=71421 RepID=IGA0_HAEIN
	agilent_51726	2.65586e-06	0.135449	0.970134	-0.303466	2.24373	6.45161	14.6341	2.26829	UniRef90_A0A1G7KLH9	321	O2.CD2-0_GL0014258 MPA_PNP_EM_seqs_non_topgraph_seqs_final_210318.csv	Rod shape-determining protein MreB n=1 Tax=Bacteroidales bacterium KHT7 TaxID=1855373 RepID=A0A1G7KLH9_9BACT
	agilent_2403	2.68086e-06	0.136724	0.611568	-0.193922	1.41706	37.6344	48.7805	1.29617	UniRef90_P08318	322	phosphoprotein 150 & Large structural phosphoprotein	Large structural phosphoprotein n=145 Tax=root TaxID=1 RepID=PP150_HCMVA
	agilent_52294	2.70459e-06	0.137934	0.750604	-0.241056	1.74226	13.9785	21.9512	1.57036	UniRef90_A0A4U9NYM5	323	WP_011590223.1 strains_non_MPA_non_topgraph_cdhit70_190118.csv	Cell wall binding repeat-containing protein n=9 Tax=Clostridium perfringens TaxID=1502 RepID=A0A4U9NYM5_CLOPF
	agilent_199016	2.70524e-06	0.137967	0.916156	-0.294326	2.12664	7.52688	14.6341	1.94425	UniRef90_A0A174AWF9	324	MH0187_GL0063508 (3/3) MPA_and_EM_topgraph_220218_subsample.csv	Probable multidrug resistance ABC transporter ATP-binding/permease protein YheH n=36 Tax=Clostridiales TaxID=186802 RepID=A0A174AWF9_9FIRM
	twist_13492	2.70527e-06	0.137969	0.990556	-0.318232	2.29934	6.45161	12.1951	1.89024		325	allergen_name False allergome_name Aeg ta 28 (15/16) (1/1) allergenonline_name False SDAP_name False iedb_name False
	agilent_12513	2.70683e-06	0.138048	1.03214	-0.331868	2.39615	5.37634	12.1951	2.26829	UniRef90_Q06971	326	WP_000079833.1 strains_non_MPA_non_topgraph_cdhit70_190118.csv	Flagellin n=259 Tax=Salmonella TaxID=590 RepID=FLIC_SALDU
	agilent_149908	2.71284e-06	0.138355	1.19939	-0.386877	2.78566	86.0215	95.122	1.10579	UniRef90_R7HR15	327	MH0243_GL0087980 MPA_PNP_EM_seqs_non_topgraph_seqs_final_210318.csv	Inhibitor_I69 domain-containing protein n=1 Tax=Prevotella sp. CAG:279 TaxID=1262924 RepID=R7HR15_9BACT
	agilent_200668	2.73628e-06	0.13955	1.19058	-0.388809	2.76998	3.22581	12.1951	3.78049	UniRef90_P35829	328	YP_193101.1 strains_non_MPA_non_topgraph_cdhit70_190118.csv	S-layer protein n=17 Tax=Bacteria TaxID=2 RepID=SLAP_LACAC
	agilent_131887	2.73719e-06	0.139597	0.609273	-0.199065	1.41761	54.8387	65.8537	1.20086	UniRef90_C4ZDZ6	329	WP_012744138.1 MPA_PNP_EM_seqs_non_topgraph_seqs_final_210318.csv	Flagellin n=1 Tax=Agathobacter rectalis (strain ATCC 33656 / DSM 3377 / JCM 17463 / KCTC 5835 / VPI 0990) TaxID=515619 RepID=C4ZDZ6_AGARV
	agilent_182818	2.74339e-06	0.139913	-1.21796	-2.83516	0.399229	12.9032	4.87805	0.378049	UniRef90_C6J8W2	330	MH0086_GL0100637 (1/1) MPA_and_EM_topgraph_220218_subsample.csv	Uncharacterized protein n=32 Tax=Clostridiales TaxID=186802 RepID=C6J8W2_9FIRM
	agilent_1463	2.75942e-06	0.14073	-0.628116	-1.46384	0.207608	40.8602	26.8293	0.656611	UniRef90_P07210	331	polyprotein (9/9) & VP1 capsid protein (1/3) & Chain 2, Human Rhinovirus Serotype 2 (Hrv2)	Genome polyprotein n=273 Tax=Enterovirus TaxID=12059 RepID=POLG_HRV8A
	twist_16861	2.77504e-06	0.141527	-1.52554	-3.55937	0.508299	6.45161	4.87805	0.756098		332	allergen_name False allergome_name Hor v 20 (3/3) (1/1) allergenonline_name False SDAP_name False iedb_name False
	agilent_223905	2.77874e-06	0.141716	-0.817011	-1.90676	0.272738	27.957	12.1951	0.43621	UniRef90_Q8GM74	333	VFG001150(gb|AAL79954) (hia) adhesin [Hia/Hsf (VF0039)] [Haemophilus influenzae nontypable strain 3179B]	Adhesin n=5 Tax=Haemophilus influenzae TaxID=727 RepID=Q8GM74_HAEIF
	twist_9647	2.77976e-06	0.141768	1.10404	-0.36875	2.57684	4.30108	9.7561	2.26829		334	fummy_name Nec a calreticulin Calcium ion binding <bold><italic>Necator americanus</italic> (HOOKWORM)</bold>
	twist_50199	2.78178e-06	0.141871	1.47851	-0.494333	3.45136	2.15054	7.31707	3.40244		335	AARP1 protein
	agilent_42625	2.78489e-06	0.142029	-1.00686	-2.35088	0.33717	17.2043	7.31707	0.425305	UniRef90_A0A1Q6T816	336	V1.FI36_GL0100331 MPA_PNP_EM_seqs_non_topgraph_seqs_final_210318.csv	Uncharacterized protein n=1 Tax=Subdoligranulum sp. 60_17 TaxID=1897022 RepID=A0A1Q6T816_9FIRM
	twist_30967	2.78838e-06	0.142207	0.78865	-0.264569	1.84187	10.7527	19.5122	1.81463		337	antigen 332, Ag332=Pf332 gene clone G1 product & erythrocyte membrane-associated giant protein antigen 332 & antigen 332, Ag332=Pf332 gene clone C1 product & antigen 332
	agilent_242591	2.78855e-06	0.142216	0.730263	-0.245003	1.70553	72.043	82.9268	1.15107	UniRef90_P44602	338	VFG000340(gb|NP_438433) (hxuA) heme-hemopexin utilization protein A, two-partner secretion (TPS) pathway TpsA protein, haem-haemopexin binding protein [HxuABC (VF0269)] [Haemophilus influenzae Rd KW20]	Heme/hemopexin-binding protein n=4 Tax=Haemophilus influenzae TaxID=727 RepID=HXUA1_HAEIN
	twist_28154	2.78966e-06	0.142273	0.600212	-0.201485	1.40191	37.6344	48.7805	1.29617		339	Glycoprotein M
	twist_69249	2.79537e-06	0.142564	-0.776604	-1.81466	0.261455	24.7312	14.6341	0.591729		340	AFU63107.1 lysin [Lactobacillus phage ATCC 8014-B2]
	agilent_183695	2.80965e-06	0.143292	-0.930491	-2.17651	0.315531	93.5484	85.3659	0.912532	UniRef90_G5SUU8	341	MH0006_GL0014259 MPA_PNP_EM_seqs_non_topgraph_seqs_final_210318.csv	Peptidase C10 family protein n=3 Tax=Paraprevotella TaxID=577309 RepID=G5SUU8_9BACT
	twist_72932	2.82192e-06	0.143918	-0.971736	-2.27502	0.331551	15.0538	9.7561	0.648084		342	YP_009030625.1 tail sheath protein [Escherichia phage vB_EcoM_JS09]
	agilent_204160	2.82537e-06	0.144094	-1.63486	-3.8285	0.558771	8.60215	2.43902	0.283537	UniRef90_A0A0U5JI25	343	WP_011953364.1 strains_non_MPA_non_topgraph_cdhit70_190118.csv	Clumping factor ClfA, fibrinogen-binding protein n=28 Tax=Lactobacillus reuteri TaxID=1598 RepID=A0A0U5JI25_LACRE
	twist_32174	2.83605e-06	0.144638	-0.79655	-1.8668	0.2737	87.0968	80.4878	0.924119		344	EBNA-1 HHV 4 & BKRF1
	agilent_223973	2.83929e-06	0.144804	1.17101	-0.403013	2.74503	5.37634	9.7561	1.81463	UniRef90_P55980	345	VFG000306(gb|NP_207343) (cagA) cag T4SS translocated effector CagA [CagA (VF0059)] [Helicobacter pylori 26695]	Cytotoxicity-associated immunodominant antigen n=265 Tax=Helicobacter pylori TaxID=210 RepID=CAGA_HELPY
	twist_34247	2.84592e-06	0.145142	0.994633	-0.343438	2.3327	5.37634	14.6341	2.72195		346	HCMVUL57
	agilent_173492	2.85125e-06	0.145414	0.788817	-0.273088	1.85072	10.7527	19.5122	1.81463	UniRef90_A0A1C5RFI9	347	V1.UC10-2_GL0112511 MPA_PNP_EM_seqs_non_topgraph_seqs_final_210318.csv	Sulfate starvation-induced protein 7 n=20 Tax=Faecalibacterium TaxID=216851 RepID=A0A1C5RFI9_9FIRM
	agilent_3544	2.85285e-06	0.145495	0.621689	-0.215398	1.45878	27.957	36.5854	1.30863	UniRef90_Q69091	348	Glycoprotein D HHV-1	Envelope glycoprotein D n=279 Tax=root TaxID=1 RepID=GD_HHV11
	agilent_4407	2.8666e-06	0.146197	-1.57583	-3.70133	0.549677	10.7527	2.43902	0.226829	UniRef90_Q9QL88	349	Enterovirus polyprotein (VP0, VP1, VP2, VP4) – capsid proteins, Coxsackievirus A9 (2.9 Å structure, chains 1–4)	Genome polyprotein n=36 Tax=Enterovirus B TaxID=138949 RepID=POLG_CXB6S
	agilent_79054	2.87e-06	0.14637	-1.57458	-3.69932	0.550155	10.7527	2.43902	0.226829	UniRef90_A0A174A0Y7	350	MH0087_GL0039588 MPA_PNP_EM_seqs_non_topgraph_seqs_final_210318.csv	Chromosome segregation protein n=36 Tax=Clostridiales TaxID=186802 RepID=A0A174A0Y7_9FIRM
	twist_58889	2.87836e-06	0.146796	1.13418	-0.397896	2.66626	4.30108	9.7561	2.26829		351	B B/Brisbane/60/2008 HA
	twist_10973	2.90786e-06	0.148301	-0.883443	-2.08126	0.314375	19.3548	9.7561	0.504065		352	allergen_name False allergome_name Bomb m 1 (1/4) (1/1) allergenonline_name False SDAP_name False iedb_name False
	twist_80517	2.9132e-06	0.148573	1.15892	-0.41346	2.73131	3.22581	12.1951	3.78049		353	YP_009100291.1 hypothetical protein [Shigella phage POCJ13]
	twist_54406	2.91405e-06	0.148617	0.832076	-0.296974	1.96113	8.60215	19.5122	2.26829		354	polyprotein (9/9) & VP1 capsid protein (1/3) & Chain 2, Human Rhinovirus Serotype 2 (Hrv2)
	agilent_141708	2.91521e-06	0.148675	0.858785	-0.306675	2.02425	9.67742	17.0732	1.76423	UniRef90_A0A4P6M4H6	355	WP_018598481.1 strains_non_MPA_non_topgraph_cdhit70_190118.csv	Toxin A n=3 Tax=Blautia TaxID=572511 RepID=A0A4P6M4H6_9FIRM
	twist_47862	2.92189e-06	0.149017	-0.858283	-2.02404	0.307474	22.5806	9.7561	0.432056		356	P30 adhesin
	agilent_70265	2.92192e-06	0.149018	0.823195	-0.294908	1.9413	11.828	17.0732	1.44346	UniRef90_A0A3R6B1D0	357	MH0009_GL0052424 MPA_PNP_EM_seqs_non_topgraph_seqs_final_210318.csv	Peptidase C10 family protein n=11 Tax=Prevotella copri TaxID=165179 RepID=A0A3R6B1D0_9BACT
	twist_30889	2.93539e-06	0.149705	0.730773	-0.263475	1.72502	12.9032	21.9512	1.70122		358	HCMVTRL10 = IRL10
	agilent_145084	2.93627e-06	0.14975	-1.62688	-3.84057	0.586807	8.60215	2.43902	0.283537	UniRef90_K0X0W4	359	MH0006_GL0083746 MPA_PNP_EM_seqs_non_topgraph_seqs_final_210318.csv	PKD domain-containing protein n=3 Tax=Bacteroidales TaxID=171549 RepID=K0X0W4_9BACT
	agilent_236774	2.94299e-06	0.150093	0.975572	-0.353	2.30414	5.37634	14.6341	2.72195	UniRef90_P10520	360	VFG000975(gb|NP_269944) (ska) streptokinase A precursor [Streptokinase (VF0247)] [Streptococcus pyogenes M1 GAS]	Streptokinase A n=48 Tax=Streptococcus pyogenes TaxID=1314 RepID=STRP_STRP1
	agilent_9680	2.94651e-06	0.150272	0.66471	-0.240916	1.57034	18.2796	29.2683	1.60115	UniRef90_P36717	361	minor core protein	Core-capsid bridging protein n=3 Tax=Human mastadenovirus A TaxID=129875 RepID=CORE5_ADE12
	agilent_182996	2.95945e-06	0.150932	1.04767	-0.382023	2.47736	5.37634	12.1951	2.26829	UniRef90_A0A1C5US59	362	MH0003_GL0083467 MPA_PNP_EM_seqs_non_topgraph_seqs_final_210318.csv	Glutamyl-and glutaminyl-tRNA synthetases n=58 Tax=Bacteroidaceae TaxID=815 RepID=A0A1C5US59_9BACE
	agilent_25858	2.97407e-06	0.151678	-1.55236	-3.67465	0.569925	10.7527	2.43902	0.226829	UniRef90_A0A508VF25	363	WP_014569233.1 strains_non_MPA_non_topgraph_cdhit70_190118.csv	Uncharacterized protein n=2 Tax=Lactobacillus rhamnosus TaxID=47715 RepID=A0A508VF25_LACRH
	agilent_8061	2.9784e-06	0.151898	-1.13997	-2.6993	0.419361	15.0538	4.87805	0.324042	UniRef90_Q1HVF7	364	EBNA-1 HHV 4	Epstein-Barr nuclear antigen 1 n=48 Tax=Epstein-Barr virus (strain GD1) TaxID=10376 RepID=EBNA1_EBVA8
	agilent_101646	2.99698e-06	0.152846	1.09687	-0.406976	2.60071	4.30108	9.7561	2.26829	UniRef90_Q8G5R1	365	WP_074709731.1 strains_non_MPA_non_topgraph_cdhit70_190118.csv	ATP-dependent Clp protease ATP-binding subunit ClpX n=97 Tax=Bifidobacterium TaxID=1678 RepID=CLPX_BIFLO
	agilent_898	3.02147e-06	0.154095	0.570791	-0.214164	1.35575	44.086	56.0976	1.27246	UniRef90_P09256	366	positive (from uniprot): Human herpesvirus 3 Envelope glycoprotein C	Envelope glycoprotein C n=119 Tax=Human herpesvirus 3 TaxID=10335 RepID=GC_VZVD
	agilent_119064	3.02793e-06	0.154424	0.698468	-0.262838	1.65977	16.129	24.3902	1.5122	UniRef90_A0A1C6DAL4	367	MH0211_GL0137678 MPA_PNP_EM_seqs_non_topgraph_seqs_final_210318.csv	Endo-1,4-beta-xylanase A n=5 Tax=Firmicutes TaxID=1239 RepID=A0A1C6DAL4_9CLOT
	agilent_90413	3.03754e-06	0.154915	0.566321	-0.214037	1.34668	39.7849	51.2195	1.28741	UniRef90_A0A1C5VBJ4	368	MH0369_GL0102815 MPA_PNP_EM_seqs_non_topgraph_seqs_final_210318.csv	Flagellin n=16 Tax=Roseburia TaxID=841 RepID=A0A1C5VBJ4_9FIRM
	agilent_26147	3.03897e-06	0.154988	0.880479	-0.332985	2.09394	7.52688	14.6341	1.94425	UniRef90_B6VSZ9	369	MH0184_GL0120904 (2/2) MPA_and_EM_topgraph_220218_subsample.csv	STN domain-containing protein n=28 Tax=Bacteroides TaxID=816 RepID=B6VSZ9_9BACE
	twist_32175	3.04588e-06	0.15534	-0.903742	-2.15033	0.342845	90.3226	85.3659	0.945122		370	EBNA-1 HHV 4 & BKRF1
	agilent_154061	3.06506e-06	0.156318	-1.17334	-2.79564	0.448954	11.828	4.87805	0.412417	UniRef90_Q64R34	371	YP_100581.1 strains_non_MPA_non_topgraph_cdhit70_190118.csv	Peptidase_M48 domain-containing protein n=39 Tax=Bacteroidaceae TaxID=815 RepID=Q64R34_BACFR
	agilent_237918	3.0701e-06	0.156575	-0.609889	-1.45366	0.233884	75.2688	63.4146	0.842509	UniRef90_Q48028	372	VFG001154(gb|AAA20524) (hmw2A) adhesin HMW2A, two-partner secretion (TPS) pathway TpsA exoprotein [HMW1/HMW2 (VF0038)] [Haemophilus influenzae str. 12]	Adhesin n=8 Tax=Haemophilus influenzae TaxID=727 RepID=Q48028_HAEIF
	twist_29901	3.07718e-06	0.156936	0.611771	-0.235343	1.45888	22.5806	39.0244	1.72822		373	hypothetical protein PFD0985wa
	agilent_188662	3.088e-06	0.157488	-1.05079	-2.50775	0.406166	12.9032	7.31707	0.567073	UniRef90_A0A174UJY4	374	MH0366_GL0095969 MPA_PNP_EM_seqs_non_topgraph_seqs_final_210318.csv	Glycoside hydrolase family 28 protein n=46 Tax=Bacteroides TaxID=816 RepID=A0A174UJY4_BACVU
	twist_20161	3.0934e-06	0.157763	-0.982884	-2.34659	0.380821	15.0538	7.31707	0.486063		375	allergen_name Der f 20 (1/1) (1/1) allergome_name Der f 20 (3/4) (1/1) allergenonline_name Der f 20.0201 (1/1) (1/1) SDAP_name False iedb_name False
	agilent_207247	3.09905e-06	0.158052	0.836592	-0.324945	1.99813	7.52688	19.5122	2.59233	UniRef90_Q8A128	376	YP_101353.1 strains_non_MPA_non_topgraph_cdhit70_190118.csv	ATP-dependent Clp protease ATP-binding subunit ClpX n=136 Tax=root TaxID=1 RepID=CLPX_BACTN
	twist_58799	3.09914e-06	0.158056	0.576927	-0.224097	1.37795	35.4839	46.3415	1.30599		377	positive (exact): Human herpesvirus 5 Envelope glycoprotein M
	agilent_10959	3.10774e-06	0.158495	0.862347	-0.336226	2.06092	9.67742	14.6341	1.5122	UniRef90_Q69091	378	Glycoprotein D HHV-1	Envelope glycoprotein D n=279 Tax=root TaxID=1 RepID=GD_HHV11
	agilent_62959	3.11225e-06	0.158725	0.868106	-0.339137	2.07535	7.52688	14.6341	1.94425	UniRef90_A0A1C6J2Q8	379	MH0196_GL0062244 MPA_PNP_EM_seqs_non_topgraph_seqs_final_210318.csv	Plasmin and fibronectin-binding protein A n=4 Tax=Clostridiales TaxID=186802 RepID=A0A1C6J2Q8_9FIRM
	twist_58797	3.11256e-06	0.158741	-0.855759	-2.04588	0.334359	89.2473	82.9268	0.92918		380	positive (exact): Human herpesvirus 4 Epstein-Barr nuclear antigen 1
	agilent_12019	3.11256e-06	0.158741	-0.855759	-2.04588	0.334359	89.2473	82.9268	0.92918		381	positive (exact): Human herpesvirus 4 Epstein-Barr nuclear antigen 1
	twist_58796	3.11256e-06	0.158741	-0.855759	-2.04588	0.334359	89.2473	82.9268	0.92918		382	positive (exact): Human herpesvirus 4 Epstein-Barr nuclear antigen 1
	twist_27542	3.11836e-06	0.159036	-0.559299	-1.33768	0.21908	53.7634	41.4634	0.77122		383	BZLF1 [Human gammaherpesvirus 4] & BZLF1 & Trans-activator protein BZLF1
	twist_47461	3.13692e-06	0.159983	-0.912316	-2.18487	0.360241	90.3226	85.3659	0.945122		384	positive (exact): Human herpesvirus 4 Epstein-Barr nuclear antigen 1
	twist_58798	3.13692e-06	0.159983	-0.912316	-2.18487	0.360241	90.3226	85.3659	0.945122		385	positive (exact): Human herpesvirus 4 Epstein-Barr nuclear antigen 1
	agilent_60256	3.13872e-06	0.160075	-1.06242	-2.54468	0.419837	11.828	7.31707	0.618625	UniRef90_R6CE75	386	MH0191_GL0003028 MPA_PNP_EM_seqs_non_topgraph_seqs_final_210318.csv	SBP_bac_5 domain-containing protein n=6 Tax=Firmicutes TaxID=1239 RepID=R6CE75_9FIRM
	twist_56294	3.14623e-06	0.160458	0.943327	-0.373982	2.26064	6.45161	12.1951	1.89024		387	immunoglobulin A1 protease
	agilent_113335	3.14683e-06	0.160489	0.865422	-0.343185	2.07403	7.52688	14.6341	1.94425	UniRef90_A0A166DEL7	388	WP_000728052.1 strains_non_MPA_non_topgraph_cdhit70_190118.csv	Exported protein n=20 Tax=Staphylococcus aureus TaxID=1280 RepID=A0A166DEL7_STAAU
	agilent_1088	3.15962e-06	0.161141	0.720324	-0.287215	1.72786	12.9032	21.9512	1.70122	UniRef90_P06725	389	tegument protein pp65 & 65 kDa lower matrix phosphoprotein & pp65 & HCMVUL83	65 kDa phosphoprotein n=77 Tax=Human cytomegalovirus TaxID=10359 RepID=PP65_HCMVA
	twist_27552	3.16233e-06	0.161279	-0.721069	-1.72998	0.287845	81.7204	75.6098	0.925225		390	nuclear protein EBNA2 & EBNA-2 & Epstein-Barr nuclear antigen 2
	twist_77613	3.16477e-06	0.161403	-1.65244	-3.9652	0.660325	7.52688	2.43902	0.324042		391	YP_009196377.1 internal virion protein C [Enterobacter phage phiEap-1]
	agilent_202435	3.17031e-06	0.161686	0.75489	-0.302371	1.81215	10.7527	19.5122	1.81463	UniRef90_A0A414MBR3	392	MH0356_GL0139632 (1/1) MPA_and_EM_topgraph_220218_subsample.csv	LPXTG cell wall anchor domain-containing protein n=10 Tax=Clostridiales TaxID=186802 RepID=A0A414MBR3_9FIRM
	agilent_149688	3.17797e-06	0.162077	0.75407	-0.303027	1.81117	10.7527	19.5122	1.81463	UniRef90_A0A073I8T3	393	MH0121_GL0007689 (1/1) MPA_and_EM_topgraph_220218_subsample.csv	STN domain-containing protein n=40 Tax=Bacteroidales TaxID=171549 RepID=A0A073I8T3_9PORP
	agilent_239239	3.17817e-06	0.162087	0.624629	-0.251032	1.50029	63.4409	73.1707	1.15337	UniRef90_Q93SM9	394	VFG002418(gb|YP_001331791) (vWbp) secreted von Willebrand factor-binding protein precursor [vWbp (VF0420)] [Staphylococcus aureus subsp. aureus str. Newman]	Coagulase n=92 Tax=Staphylococcus TaxID=1279 RepID=Q93SM9_STAAU
	agilent_121617	3.17989e-06	0.162175	0.937425	-0.377016	2.25187	5.37634	14.6341	2.72195	UniRef90_W0U6R6	395	V1.CD1-0-PT_GL0044963 (1/10) MPA_and_EM_topgraph_220218_subsample.csv	Putative alginate O-acetyltransferase n=26 Tax=Ruminococcus TaxID=1263 RepID=W0U6R6_9FIRM
	agilent_17689	3.18103e-06	0.162233	1.15755	-0.465772	2.78088	3.22581	9.7561	3.02439	UniRef90_A0A4Y1WV37	396	MH0220_GL0175163 MPA_PNP_EM_seqs_non_topgraph_seqs_final_210318.csv	Y_Y_Y domain-containing protein n=3 Tax=Alistipes TaxID=239759 RepID=A0A4Y1WV37_9BACT
	twist_46739	3.20746e-06	0.16358	0.910852	-0.370605	2.19231	6.45161	14.6341	2.26829		397	GRB2-associated-binding protein 1
	agilent_85590	3.21231e-06	0.163828	-1.25944	-3.03236	0.513479	9.67742	4.87805	0.504065	UniRef90_A0A174D4S3	398	O2.UC16-1_GL0015012 MPA_PNP_EM_seqs_non_topgraph_seqs_final_210318.csv	Cellulase n=39 Tax=Bacteroides TaxID=816 RepID=A0A174D4S3_BACUN
	agilent_222162	3.2213e-06	0.164286	0.765339	-0.313204	1.84388	10.7527	19.5122	1.81463	UniRef90_Q9JNH0	399	VFG000972(gb|NP_269972) (sic) inhibitor of complement-mediated lysis [SIC (VF0255)] [Streptococcus pyogenes M1 GAS]	Sic1.225 n=20 Tax=Streptococcus pyogenes TaxID=1314 RepID=Q9JNH0_STRPY
	agilent_40684	3.22557e-06	0.164504	0.645139	-0.264483	1.55476	18.2796	26.8293	1.46772	UniRef90_D4IQV3	400	MH0116_GL0003989 (2/2) MPA_and_EM_topgraph_220218_subsample.csv	TonB-dependent Receptor Plug Domain./TonB dependent receptor n=5 Tax=Alistipes TaxID=239759 RepID=D4IQV3_9BACT
	agilent_223895	3.23098e-06	0.16478	-1.30576	-3.14803	0.536517	7.52688	4.87805	0.648084	UniRef90_P81177	401	VFG001314(gb|NP_647375) (aur) zinc metalloproteinase aureolysin [Aureolysin (VF0024)] [Staphylococcus aureus subsp. aureus MW2]	Zinc metalloproteinase aureolysin n=337 Tax=Bacilli TaxID=91061 RepID=AURE_STAAU
	agilent_1379	3.23305e-06	0.164886	0.657219	-0.270274	1.58471	20.4301	26.8293	1.31322	UniRef90_Q2FUY2	402	Clumping factor B precursor (Fibrinogen-binding protein B) (Fibrinogen receptor B)	Clumping factor B n=3 Tax=Staphylococcus aureus TaxID=1280 RepID=CLFB_STAA8
	twist_34128	3.2334e-06	0.164904	0.589414	-0.242425	1.42125	25.8065	39.0244	1.5122		403	Bifunctional autolysin precursor
	agilent_164665	3.23845e-06	0.165161	1.20691	-0.497438	2.91126	3.22581	7.31707	2.26829	UniRef90_A0A354D3V1	404	MH0436_GL0046035 MPA_PNP_EM_seqs_non_topgraph_seqs_final_210318.csv	Flagellin n=2 Tax=Clostridiales TaxID=186802 RepID=A0A354D3V1_9FIRM
	twist_46768	3.23933e-06	0.165206	-1.75967	-4.24487	0.725526	5.37634	2.43902	0.453659		405	EBNA-3C HHV 4 latent protein
	twist_48171	3.25107e-06	0.165804	-1.15529	-2.78923	0.478645	11.828	4.87805	0.412417		406	cell wall anchor protein, partial (2/2)
	agilent_8992	3.29262e-06	0.167923	-0.548885	-1.32906	0.231294	58.0645	43.9024	0.756098	UniRef90_P03204	407	EBNA-3C HHV 4 latent protein	Epstein-Barr nuclear antigen 6 n=14 Tax=Epstein-Barr virus (strain GD1) TaxID=10376 RepID=EBNA6_EBVB9
	twist_58938	3.29561e-06	0.168076	0.63263	-0.266906	1.53217	19.3548	29.2683	1.5122		408	B B/Ann Arbor/1/86 HA
	agilent_117669	3.31198e-06	0.168911	1.03171	-0.438158	2.50157	4.30108	12.1951	2.83537	UniRef90_A0A1C6HNE0	409	WP_044922804.1 MPA_PNP_EM_seqs_non_topgraph_seqs_final_210318.csv	Fibronectin type III domain n=12 Tax=Clostridiales TaxID=186802 RepID=A0A1C6HNE0_9FIRM
	agilent_292	3.32179e-06	0.169411	1.04372	-0.445007	2.53245	4.30108	9.7561	2.26829	UniRef90_P14348	410	Capsid protein VP26 & capsid protein VP26 [Human gammaherpesvirus 4] & BFRF3	Small capsomere-interacting protein n=30 Tax=Epstein-Barr virus (strain GD1) TaxID=10376 RepID=SCP_EBVB9
	agilent_89931	3.32236e-06	0.16944	0.846408	-0.360961	2.05378	7.52688	14.6341	1.94425	UniRef90_Q0SQA8	411	WP_003459331.1 strains_non_MPA_non_topgraph_cdhit70_190118.csv	Negative regulator of genetic competence MecB/ClpC n=38 Tax=Clostridium perfringens TaxID=1502 RepID=Q0SQA8_CLOPS
	agilent_79076	3.33703e-06	0.170188	-0.547813	-1.33062	0.234991	58.0645	46.3415	0.798103	UniRef90_A7X6T9	412	WP_000751265.1 strains_non_MPA_non_topgraph_cdhit70_190118.csv	Probable transglycosylase IsaA n=197 Tax=Bacteria TaxID=2 RepID=ISAA_STAA1
	twist_47724	3.342e-06	0.170442	0.592863	-0.254819	1.44054	24.7312	34.1463	1.3807		413	Glycoprotein D HHV-1
	twist_30864	3.35263e-06	0.170984	0.580382	-0.250507	1.41127	31.1828	41.4634	1.32969		414	phosphoprotein 150 & Large structural phosphoprotein
	agilent_106172	3.3535e-06	0.171028	-1.15211	-2.80167	0.497451	10.7527	4.87805	0.453659	UniRef90_A0A3D0XCG3	415	WP_092976286.1 (1/7) non_MPA_topgraph_sampling_040218.csv	CPBP family intramembrane metalloprotease n=2 Tax=Ruminococcus TaxID=1263 RepID=A0A3D0XCG3_9FIRM
	agilent_203254	3.35504e-06	0.171107	1.25512	-0.542259	3.05251	4.30108	7.31707	1.70122	UniRef90_A0A0E1R3B1	416	WP_003740459.1 (1/1) non_MPA_topgraph_sampling_040218.csv	Uncharacterized protein n=56 Tax=Listeria monocytogenes TaxID=1639 RepID=A0A0E1R3B1_LISMN
	agilent_224607	3.3581e-06	0.171263	1.00498	-0.434712	2.44467	4.30108	12.1951	2.83537	UniRef90_A0A0H3K1N3	417	VFG001282(gb|NP_647237) (fnbB) fibronectin-binding protein B [FnBPs (VF0010)] [Staphylococcus aureus subsp. aureus MW2]	FnbB protein n=80 Tax=Staphylococcus TaxID=1279 RepID=A0A0H3K1N3_STAAW
	agilent_238690	3.35877e-06	0.171298	0.637071	-0.275644	1.54978	17.2043	26.8293	1.55945	UniRef90_UPI000DA9B94C	418	VFG001290(gb|NP_647368) (clfB) Clumping factor B, adhesin [Clumping factor (VF0004)] [Staphylococcus aureus subsp. aureus MW2]	MSCRAMM family adhesin clumping factor ClfB n=15 Tax=Staphylococcus aureus TaxID=1280 RepID=UPI000DA9B94C
	agilent_147336	3.36639e-06	0.171686	-0.75579	-1.83957	0.327993	90.3226	80.4878	0.891115	UniRef90_F3QVU8	419	MH0006_GL0114400 MPA_PNP_EM_seqs_non_topgraph_seqs_final_210318.csv	Alginate_lyase domain-containing protein n=5 Tax=Paraprevotella TaxID=577309 RepID=F3QVU8_9BACT
	agilent_46084	3.39541e-06	0.173166	1.11481	-0.489322	2.71895	3.22581	9.7561	3.02439	UniRef90_A0A139TN04	420	764143897-stool1_revised_scaffold19089_3_gene114080 MPA_PNP_EM_seqs_non_topgraph_seqs_final_210318.csv	Methionine synthase n=68 Tax=unclassified Akkermansia TaxID=2608915 RepID=A0A139TN04_9BACT
	agilent_223732	3.41114e-06	0.173968	0.714066	-0.315341	1.74347	11.828	21.9512	1.85588	UniRef90_D0W5Z8	421	VFG000232(gb|NP_273117) (pilT) twitching motility protein PilT [Type IV pili (VF0075)] [Neisseria meningitidis MC58]	Twitching motility protein n=4 Tax=Neisseria TaxID=482 RepID=D0W5Z8_NEICI
	agilent_146603	3.41221e-06	0.174023	1.03196	-0.455917	2.51984	4.30108	9.7561	2.26829	UniRef90_K5Y4U1	422	MH0020_GL0014932 (9/9) MPA_and_EM_topgraph_220218_subsample.csv	Uncharacterized protein n=28 Tax=Parabacteroides TaxID=375288 RepID=K5Y4U1_9BACT
	agilent_188933	3.41515e-06	0.174173	-0.840735	-2.05333	0.371856	18.2796	9.7561	0.533716	UniRef90_A0A1T4WZF4	423	MH0203_GL0039843 MPA_PNP_EM_seqs_non_topgraph_seqs_final_210318.csv	Peptidylprolyl isomerase n=5 Tax=Ruminococcaceae TaxID=541000 RepID=A0A1T4WZF4_9FIRM
	twist_32586	3.43154e-06	0.175008	0.539973	-0.24034	1.32029	35.4839	46.3415	1.30599		424	putative BLRF2 protein [Human gammaherpesvirus 4] & Tegument protein BLRF2
	twist_34744	3.43421e-06	0.175145	-0.942298	-2.30444	0.419845	15.0538	7.31707	0.486063		425	zinc metalloproteinase aureolysin
	agilent_12022	3.43683e-06	0.175278	0.565315	-0.252131	1.38276	31.1828	41.4634	1.32969		426	positive (exact): Human herpesvirus 5 Envelope glycoprotein M
	agilent_193057	3.43716e-06	0.175295	-1.50902	-3.69114	0.673108	8.60215	2.43902	0.283537	UniRef90_A0A174N033	427	160704339-stool1_revised_scaffold21700_1_gene53377 (1/1) MPA_and_EM_topgraph_220218_subsample.csv	SusC/RagA family TonB-linked outer membrane protein n=13 Tax=Bacteroides TaxID=816 RepID=A0A174N033_9BACE
	twist_58795	3.45256e-06	0.176081	0.576224	-0.258546	1.41099	60.2151	70.7317	1.17465		428	positive (exact): Human herpesvirus 1 Envelope glycoprotein D
	agilent_12015	3.45256e-06	0.176081	0.576224	-0.258546	1.41099	60.2151	70.7317	1.17465		429	positive (exact): Human herpesvirus 1 Envelope glycoprotein D
	agilent_171305	3.4534e-06	0.176124	0.996557	-0.447289	2.4404	4.30108	12.1951	2.83537	UniRef90_A0A0E1XBT2	430	WP_001208900.1 strains_non_MPA_non_topgraph_cdhit70_190118.csv	Gram-positive signal peptide protein, YSIRK family n=24 Tax=Staphylococcaceae TaxID=90964 RepID=A0A0E1XBT2_STAAU
	agilent_3004	3.45493e-06	0.176201	-1.63038	-3.99295	0.732193	6.45161	2.43902	0.378049	UniRef90_P03204	431	EBNA-3C HHV 4 latent protein	Epstein-Barr nuclear antigen 6 n=14 Tax=Epstein-Barr virus (strain GD1) TaxID=10376 RepID=EBNA6_EBVB9
	agilent_193943	3.45598e-06	0.176255	-1.46517	-3.58859	0.658262	10.7527	2.43902	0.226829	UniRef90_A0A174HLQ5	432	MH0092_GL0002834 MPA_PNP_EM_seqs_non_topgraph_seqs_final_210318.csv	Autolysin n=21 Tax=Lachnospiraceae TaxID=186803 RepID=A0A174HLQ5_9FIRM
	agilent_16154	3.4624e-06	0.176582	-0.633359	-1.55196	0.285247	32.2581	19.5122	0.604878	UniRef90_A7X0T9	433	WP_001074519.1 strains_non_MPA_non_topgraph_cdhit70_190118.csv	Bifunctional autolysin n=763 Tax=Bacteria TaxID=2 RepID=ATL_STAA1
	agilent_239633	3.46392e-06	0.17666	1.17833	-0.530992	2.88765	3.22581	7.31707	2.26829	UniRef90_Q05129	434	VFG000744(gb|AAC38396) (espB) EspB [EspB (VF0179)] [Escherichia coli O127:H6 str. E2348/69]	Protein EaeB n=79 Tax=Escherichia TaxID=561 RepID=EAEB_ECO27
	agilent_220672	3.46894e-06	0.176916	0.736401	-0.332478	1.80528	10.7527	19.5122	1.81463	UniRef90_Q54972	435	VFG005313(gb|NP_357715) (pspA) Surface protein pspA precursor [Choline-binding proteins (CVF122)] [Streptococcus pneumoniae R6]	Pneumococcal surface protein A n=17 Tax=Streptococcus pneumoniae TaxID=1313 RepID=Q54972_STREE
	agilent_115477	3.48336e-06	0.177651	-1.09439	-2.68558	0.496804	12.9032	4.87805	0.378049	UniRef90_A0A417NJ28	436	MH0192_GL0143211 MPA_PNP_EM_seqs_non_topgraph_seqs_final_210318.csv	Stage II sporulation protein P n=7 Tax=Firmicutes TaxID=1239 RepID=A0A417NJ28_9FIRM
	agilent_55091	3.48914e-06	0.177946	1.06719	-0.485511	2.61988	4.30108	9.7561	2.26829	UniRef90_A0A174SXW8	437	MH0002_GL0021858 (2/2) MPA_and_EM_topgraph_220218_subsample.csv	TonB-dependent receptor plug n=30 Tax=root TaxID=1 RepID=A0A174SXW8_BACUN
	agilent_240017	3.49227e-06	0.178106	0.705968	-0.321554	1.73349	13.9785	19.5122	1.39587	UniRef90_P71401	438	VFG001157(gb|AAC44560) (hsf) Hsf [Hia/Hsf (VF0039)] [Haemophilus influenzae C54]	Hsf n=19 Tax=Haemophilus influenzae TaxID=727 RepID=P71401_HAEIF
	twist_6595	3.49465e-06	0.178227	0.811831	-0.370104	1.99377	8.60215	14.6341	1.70122		439	allergen_name False allergome_name Tri a 26 (46/64) (1/1) allergenonline_name False SDAP_name False iedb_name False
	agilent_146164	3.49513e-06	0.178252	-1.19815	-2.94262	0.546318	9.67742	4.87805	0.504065	UniRef90_A0A174CCG1	440	BGI-28A_GL0108101 MPA_PNP_EM_seqs_non_topgraph_seqs_final_210318.csv	Oligopeptide-binding protein AppA n=59 Tax=Clostridiales TaxID=186802 RepID=A0A174CCG1_9FIRM
	agilent_23665	3.50444e-06	0.178727	-0.626458	-1.53956	0.286644	32.2581	19.5122	0.604878	UniRef90_A0A1H0NAI1	441	WP_020917636.1 strains_non_MPA_non_topgraph_cdhit70_190118.csv	LysM domain-containing protein n=15 Tax=Streptococcus TaxID=1301 RepID=A0A1H0NAI1_STREI
	twist_36994	3.50559e-06	0.178785	-0.55918	-1.37433	0.255969	48.3871	34.1463	0.705691		442	polyprotein (9/9) & VP1 capsid protein (1/3) & Chain 2, Human Rhinovirus Serotype 2 (Hrv2)
	twist_50675	3.50971e-06	0.178995	0.589567	-0.270295	1.44943	21.5054	34.1463	1.5878		443	Trans-acting transcriptional protein ICP4
	agilent_236149	3.50994e-06	0.179007	-1.58539	-3.89769	0.726905	6.45161	2.43902	0.378049	UniRef90_A7X6I5	444	VFG001283(gb|NP_647238) (fnbA) fibronectin-binding protein A [FnBPs (VF0010)] [Staphylococcus aureus subsp. aureus MW2]	Fibronectin-binding protein A n=697 Tax=Bacteria TaxID=2 RepID=FNBA_STAA1
	agilent_12017	3.5153e-06	0.179281	0.557935	-0.256327	1.3722	56.9892	68.2927	1.19834		445	positive (exact): Human herpesvirus 1 Envelope glycoprotein D
	agilent_203238	3.53479e-06	0.180274	-0.948044	-2.3348	0.438714	13.9785	7.31707	0.523452	UniRef90_Q64R34	446	YP_100581.1 strains_non_MPA_non_topgraph_cdhit70_190118.csv	Peptidase_M48 domain-containing protein n=39 Tax=Bacteroidaceae TaxID=815 RepID=Q64R34_BACFR
	agilent_105317	3.55015e-06	0.181057	-0.602738	-1.48598	0.280507	80.6452	68.2927	0.846829	UniRef90_A0A166EPD7	447	WP_000669541.1 strains_non_MPA_non_topgraph_cdhit70_190118.csv	Exported protein n=21 Tax=Staphylococcaceae TaxID=90964 RepID=A0A166EPD7_STAAU
	twist_1184	3.55153e-06	0.181128	-1.44075	-3.55234	0.670846	10.7527	2.43902	0.226829		448	Allergen Bos d alpha 2 (I) collagen type I
	agilent_131885	3.55477e-06	0.181293	0.560611	-0.261345	1.38257	58.0645	68.2927	1.17615	UniRef90_R5E067	449	MH0010_GL0007892 MPA_PNP_EM_seqs_non_topgraph_seqs_final_210318.csv	Flagellin n=2 Tax=Eubacterium TaxID=1730 RepID=R5E067_9FIRM
	agilent_3967	3.56067e-06	0.181594	0.883662	-0.412838	2.18016	6.45161	12.1951	1.89024	UniRef90_P06725	450	tegument protein pp65 & 65 kDa lower matrix phosphoprotein & pp65 & HCMVUL83	65 kDa phosphoprotein n=77 Tax=Human cytomegalovirus TaxID=10359 RepID=PP65_HCMVA
	agilent_148788	3.56577e-06	0.181854	-0.987767	-2.43787	0.462339	13.9785	7.31707	0.523452	UniRef90_Q4W8L5	451	WP_000744110.1 strains_non_MPA_non_topgraph_cdhit70_190118.csv	Staphylocoagulase n=113 Tax=Bacillales TaxID=1385 RepID=Q4W8L5_STAAU
	agilent_229425	3.5661e-06	0.181871	0.538915	-0.252277	1.33011	32.2581	43.9024	1.36098	UniRef90_A0A0H3K1N3	452	VFG001282(gb|NP_647237) (fnbB) fibronectin-binding protein B [FnBPs (VF0010)] [Staphylococcus aureus subsp. aureus MW2]	FnbB protein n=80 Tax=Staphylococcus TaxID=1279 RepID=A0A0H3K1N3_STAAW
	twist_301	3.58715e-06	0.182944	-1.47547	-3.64696	0.696021	8.60215	2.43902	0.283537		453	allergen_name False allergome_name Act d 1 (10/13) (1/1) allergenonline_name False SDAP_name False iedb_name False
	agilent_6943	3.59114e-06	0.183148	-1.65207	-4.0846	0.780459	5.37634	2.43902	0.453659	UniRef90_P03204	454	EBNA-3C HHV 4 latent protein	Epstein-Barr nuclear antigen 6 n=14 Tax=Epstein-Barr virus (strain GD1) TaxID=10376 RepID=EBNA6_EBVB9
	agilent_6942	3.59114e-06	0.183148	-1.65207	-4.0846	0.780459	5.37634	2.43902	0.453659	UniRef90_P03204	455	EBNA-3C HHV 4 latent protein	Epstein-Barr nuclear antigen 6 n=14 Tax=Epstein-Barr virus (strain GD1) TaxID=10376 RepID=EBNA6_EBVB9
	agilent_56676	3.6023e-06	0.183717	1.03497	-0.490912	2.56084	4.30108	9.7561	2.26829	UniRef90_A0A354MMU3	456	764649650-stool1_revised_scaffold13210_1_gene74009 (2/2) MPA_and_EM_topgraph_220218_subsample.csv	SusC/RagA family TonB-linked outer membrane protein n=6 Tax=Parabacteroides TaxID=375288 RepID=A0A354MMU3_9BACT
	twist_58778	3.60321e-06	0.183764	0.907081	-0.430394	2.24456	83.871	92.6829	1.10507		457	positive (exact): Human respiratory syncytial virus Attachment glycoprotein
	twist_47779	3.61861e-06	0.184549	-0.849369	-2.10399	0.405254	17.2043	9.7561	0.567073		458	Mediator of RNA polymerase II transcription subunit 13-like
	agilent_123632	3.63331e-06	0.185299	-1.48374	-3.67915	0.711673	8.60215	2.43902	0.283537	UniRef90_A0A174IN05	459	MH0188_GL0177478 (1/1) MPA_and_EM_topgraph_220218_subsample.csv	Penicillin-binding protein 2 n=11 Tax=Clostridiales TaxID=186802 RepID=A0A174IN05_9FIRM
	agilent_135336	3.63988e-06	0.185634	-1.04899	-2.60231	0.504328	15.0538	4.87805	0.324042	UniRef90_A0A174A0Y7	460	MH0087_GL0039588 MPA_PNP_EM_seqs_non_topgraph_seqs_final_210318.csv	Chromosome segregation protein n=36 Tax=Clostridiales TaxID=186802 RepID=A0A174A0Y7_9FIRM
	agilent_184666	3.64007e-06	0.185644	-1.46546	-3.63553	0.704607	8.60215	2.43902	0.283537	UniRef90_A0A385XPB5	461	YP_536157.1 (1/1) non_MPA_topgraph_sampling_040218.csv	N-acetylmuramoyl-L-alanine amidase sle1 n=34 Tax=Lactobacillus TaxID=1578 RepID=A0A385XPB5_9LACO
	agilent_140424	3.64203e-06	0.185743	-1.48317	-3.67996	0.713619	8.60215	2.43902	0.283537	UniRef90_Q08860	462	NP_707809.1 strains_non_MPA_non_topgraph_cdhit70_190118.csv	Flagellin n=40 Tax=Enterobacteriaceae TaxID=543 RepID=FLIC_SHIFL
	agilent_110337	3.64461e-06	0.185875	1.08956	-0.524721	2.70385	3.22581	9.7561	3.02439	UniRef90_F7JVT9	463	WP_024852370.1 strains_non_MPA_non_topgraph_cdhit70_190118.csv	Uncharacterized protein n=15 Tax=Clostridiales TaxID=186802 RepID=F7JVT9_9FIRM
	agilent_236729	3.64762e-06	0.186029	0.885748	-0.427024	2.19852	6.45161	12.1951	1.89024	UniRef90_Q50341	464	VFG002030(gb|NP_109830) (orf6/MgpC/crmA) cytadherence protein [Cytadherence organelle (VF0330)] [Mycoplasma pneumoniae M129]	Mgp-operon protein 3 n=22 Tax=Mycoplasma pneumoniae TaxID=2104 RepID=MGP3_MYCPN
	agilent_98303	3.64982e-06	0.186141	-1.42327	-3.53324	0.686702	10.7527	2.43902	0.226829	UniRef90_A0A139KH65	465	WP_005831995.1 MPA_PNP_EM_seqs_non_topgraph_seqs_final_210318.csv	Uncharacterized protein n=38 Tax=Bacteroides TaxID=816 RepID=A0A139KH65_BACUN
	agilent_230634	3.66256e-06	0.18679	0.721759	-0.349815	1.79333	12.9032	19.5122	1.5122	UniRef90_A0A130BPV0	466	VFG001839(gb|YP_094495) (icmE/dotG) Dot/Icm type IV secretion system central channel protein IcmE/DotG [Dot/Icm (VF0156)] [Legionella pneumophila subsp. pneumophila str. Philadelphia 1]	50S ribosomal protein L13e n=39 Tax=Gammaproteobacteria TaxID=1236 RepID=A0A130BPV0_LEGPN
	agilent_227392	3.68717e-06	0.188046	-0.528343	-1.315	0.258308	60.2151	41.4634	0.688589	UniRef90_P71401	467	VFG001157(gb|AAC44560) (hsf) Hsf [Hia/Hsf (VF0039)] [Haemophilus influenzae C54]	Hsf n=19 Tax=Haemophilus influenzae TaxID=727 RepID=P71401_HAEIF
	agilent_221241	3.69014e-06	0.188197	-0.60036	-1.49454	0.293824	35.4839	24.3902	0.687361	UniRef90_UPI000F53326A	468	VFG000261(gb|NP_273742) (iga) IgA-specific serine endopeptidase [IgA1 protease (VF0080)] [Neisseria meningitidis MC58]	IgA-specific serine endopeptidase autotransporter n=1 Tax=Neisseria meningitidis TaxID=487 RepID=UPI000F53326A
	agilent_223056	3.70125e-06	0.188764	0.66197	-0.325242	1.64918	13.9785	21.9512	1.57036	UniRef90_Q8GM74	469	VFG001150(gb|AAL79954) (hia) adhesin [Hia/Hsf (VF0039)] [Haemophilus influenzae nontypable strain 3179B]	Adhesin n=5 Tax=Haemophilus influenzae TaxID=727 RepID=Q8GM74_HAEIF
	twist_55780	3.70343e-06	0.188875	0.738565	-0.363152	1.84028	10.7527	17.0732	1.5878		470	Fusion glycoprotein F0 precursor (2/2) & fusion protein (1/2) & fusion glycoprotein
	agilent_219934	3.7162e-06	0.189526	-0.52025	-1.29745	0.256949	58.0645	48.7805	0.840108	UniRef90_UPI000F53326A	471	VFG000261(gb|NP_273742) (iga) IgA-specific serine endopeptidase [IgA1 protease (VF0080)] [Neisseria meningitidis MC58]	IgA-specific serine endopeptidase autotransporter n=1 Tax=Neisseria meningitidis TaxID=487 RepID=UPI000F53326A
	twist_46294	3.72363e-06	0.189905	0.864865	-0.428259	2.15799	6.45161	14.6341	2.26829		472	EBNA-3B nuclear protein [Human gammaherpesvirus 4] & Epstein-Barr nuclear antigen 4
	twist_55551	3.72644e-06	0.190049	0.620187	-0.307401	1.54777	17.2043	26.8293	1.55945		473	minor core protein
	agilent_3005	3.72789e-06	0.190122	-1.56211	-3.89889	0.774663	6.45161	2.43902	0.378049	UniRef90_P03204	474	EBNA-3C HHV 4 latent protein	Epstein-Barr nuclear antigen 6 n=14 Tax=Epstein-Barr virus (strain GD1) TaxID=10376 RepID=EBNA6_EBVB9
	agilent_56881	3.72846e-06	0.190152	0.632984	-0.313964	1.57993	15.0538	29.2683	1.94425	UniRef90_R7IJL8	475	T2D-33A_GL0013585 MPA_PNP_EM_seqs_non_topgraph_seqs_final_210318.csv	Uncharacterized protein n=4 Tax=Clostridiales TaxID=186802 RepID=R7IJL8_9FIRM
	twist_34982	3.73789e-06	0.190632	-1.44759	-3.61555	0.720364	8.60215	2.43902	0.283537		476	pneumococcal histidine triad protein E & hydrolase & HIT family hydrolase
	agilent_89806	3.7399e-06	0.190735	0.643076	-0.320237	1.60639	13.9785	29.2683	2.09381	UniRef90_Q5FMK0	477	YP_193105.1 strains_non_MPA_non_topgraph_cdhit70_190118.csv	S-layer protein n=14 Tax=Lactobacillus acidophilus TaxID=1579 RepID=Q5FMK0_LACAC
	twist_32766	3.75015e-06	0.191258	-0.813981	-2.03474	0.40678	20.4301	9.7561	0.477535		478	Genome polyprotein (6/6) & polyprotein (7/9) & VP1 (1/4) & coat protein VP1 & VP4
	agilent_78387	3.75333e-06	0.19142	-1.089	-2.72283	0.544818	11.828	4.87805	0.412417	UniRef90_J6PDD5	479	NP_816789.1 strains_non_MPA_non_topgraph_cdhit70_190118.csv	WxL domain-containing protein n=92 Tax=Bacteria TaxID=2 RepID=J6PDD5_ENTFL
	agilent_224035	3.75414e-06	0.191461	0.894293	-0.44753	2.23612	6.45161	12.1951	1.89024	UniRef90_Q327J1	480	VFG012802(gb|NP_858136) (ospB) type III secretion system effector OspB [T3SS (SS011)] [Shigella flexneri 2a str. 301]	OspB n=95 Tax=Enterobacteriaceae TaxID=543 RepID=Q327J1_SHIDS
	agilent_8064	3.7573e-06	0.191622	-1.05305	-2.63366	0.527551	12.9032	4.87805	0.378049	UniRef90_P03211	481	EBNA-1 HHV 4 & BKRF1	Epstein-Barr nuclear antigen 1 n=37 Tax=Epstein-Barr virus (strain GD1) TaxID=10376 RepID=EBNA1_EBVB9
	agilent_138817	3.75795e-06	0.191655	0.735967	-0.368783	1.84072	12.9032	17.0732	1.32317	UniRef90_K0X429	482	MH0012_GL0120519 MPA_PNP_EM_seqs_non_topgraph_seqs_final_210318.csv	Por secretion system C-terminal sorting domain-containing protein n=4 Tax=Bacteria TaxID=2 RepID=K0X429_9BACT
	twist_25139	3.76187e-06	0.191855	-0.902955	-2.25898	0.453068	16.129	7.31707	0.453659		483	allergen_name False allergome_name Bub b 8 (5/6), Bub b 9 (1/2) (1/1) allergenonline_name False SDAP_name False iedb_name False
	agilent_221880	3.76229e-06	0.191877	0.901406	-0.452356	2.25517	5.37634	12.1951	2.26829	UniRef90_P44969	484	VFG000337(gb|NP_439153) (iga1) immunoglobin A1 protease [IgA1 protease (VF0045)] [Haemophilus influenzae Rd KW20]	Immunoglobulin A1 protease autotransporter n=1 Tax=Haemophilus influenzae (strain ATCC 51907 / DSM 11121 / KW20 / Rd) TaxID=71421 RepID=IGA0_HAEIN
	twist_38302	3.76405e-06	0.191967	0.785852	-0.394605	1.96631	7.52688	17.0732	2.26829		485	positive (from uniprot): Norwalk virus Non-structural polyprotein
	twist_69609	3.76473e-06	0.192001	-1.51459	-3.78989	0.760711	7.52688	2.43902	0.324042		486	NP_695158.1 minor capsid protein [Lactobacillus phage phig1e]
	agilent_239739	3.77311e-06	0.192428	-1.39974	-3.50453	0.705047	11.828	2.43902	0.206208	UniRef90_P44969	487	VFG000337(gb|NP_439153) (iga1) immunoglobin A1 protease [IgA1 protease (VF0045)] [Haemophilus influenzae Rd KW20]	Immunoglobulin A1 protease autotransporter n=1 Tax=Haemophilus influenzae (strain ATCC 51907 / DSM 11121 / KW20 / Rd) TaxID=71421 RepID=IGA0_HAEIN
	twist_30176	3.78407e-06	0.192988	0.743686	-0.376	1.86337	11.828	17.0732	1.44346		488	Clumping factor B precursor (Fibrinogen-binding protein B) (Fibrinogen receptor B)
	agilent_8947	3.78799e-06	0.193188	0.528395	-0.267508	1.3243	39.7849	48.7805	1.2261	UniRef90_P08318	489	phosphoprotein 150 & Large structural phosphoprotein	Large structural phosphoprotein n=145 Tax=root TaxID=1 RepID=PP150_HCMVA
	twist_10996	3.79079e-06	0.19333	-0.828344	-2.07645	0.419762	16.129	9.7561	0.604878		490	allergen_name False allergome_name Art fr 2 (2/2) (1/1) allergenonline_name False SDAP_name False iedb_name False
	twist_38296	3.80063e-06	0.193832	-1.06696	-2.67641	0.542491	11.828	4.87805	0.412417		491	Mitochondrial import receptor subunit TOM70
	agilent_123600	3.80641e-06	0.194127	1.13953	-0.580528	2.85959	3.22581	7.31707	2.26829	UniRef90_G1WUK1	492	WP_005336074.1 (3/3) non_MPA_topgraph_sampling_040218.csv	Wzz domain-containing protein n=14 Tax=Firmicutes TaxID=1239 RepID=G1WUK1_9FIRM
	twist_26521	3.82631e-06	0.195142	-0.738865	-1.85668	0.37895	20.4301	12.1951	0.596919		493	EBNA-3C HHV 4 latent protein
	agilent_139935	3.828e-06	0.195228	-1.40997	-3.54349	0.723556	9.67742	2.43902	0.252033	UniRef90_A0A171J956	494	WP_014569630.1 (1/1) non_MPA_topgraph_sampling_040218.csv	LysM domain protein n=19 Tax=Lactobacillaceae TaxID=33958 RepID=A0A171J956_LACRH
	agilent_19835	3.83663e-06	0.195668	-1.51644	-3.81333	0.780457	6.45161	2.43902	0.378049	UniRef90_B0G6M5	495	WP_005333649.1 strains_non_MPA_non_topgraph_cdhit70_190118.csv	Peripla_BP_4 domain-containing protein n=15 Tax=Dorea TaxID=189330 RepID=B0G6M5_9FIRM
	agilent_31887	3.83705e-06	0.195689	0.773599	-0.3982	1.9454	8.60215	14.6341	1.70122	UniRef90_I9UCI8	496	MH0360_GL0027291 (4/8) MPA_and_EM_topgraph_220218_subsample.csv	1-acylglycerol-3-phosphate O-acyltransferase n=1 Tax=Bacteroides vulgatus CL09T03C04 TaxID=997891 RepID=I9UCI8_BACVU
	agilent_12016	3.83949e-06	0.195814	0.550361	-0.283523	1.38424	60.2151	70.7317	1.17465		497	positive (exact): Human herpesvirus 1 Envelope glycoprotein D
	agilent_11281	3.84232e-06	0.195958	-0.705071	-1.77371	0.363569	21.5054	14.6341	0.680488		498	positive (exact): Norwalk virus Non-structural polyprotein
	agilent_241214	3.84437e-06	0.196063	-0.512923	-1.29051	0.264669	64.5161	51.2195	0.793902	UniRef90_Q9KK48	499	VFG005316(gb|NP_359586) (pspC/cbpA) Choline binding protein A [Choline-binding proteins (CVF122)] [Streptococcus pneumoniae R6]	Surface protein PspC n=12 Tax=Streptococcus pneumoniae TaxID=1313 RepID=Q9KK48_STREE
	twist_26523	3.85966e-06	0.196842	-0.554909	-1.39762	0.287801	37.6344	29.2683	0.7777		500	EBNA-3C HHV 4 latent protein
	twist_44333	3.86455e-06	0.197092	0.553796	-0.287693	1.39528	25.8065	36.5854	1.41768		501	HCMVUS27
	twist_17128	3.87638e-06	0.197695	-0.791047	-1.99466	0.412562	18.2796	9.7561	0.533716		502	allergen_name False allergome_name Der f 20 (4/4) (1/1) allergenonline_name Der f 20.0101 (1/1) (1/1) SDAP_name False iedb_name False
	agilent_8775	3.88754e-06	0.198265	0.526469	-0.275592	1.32853	36.5591	46.3415	1.26758	UniRef90_P08318	503	phosphoprotein 150 & Large structural phosphoprotein	Large structural phosphoprotein n=145 Tax=root TaxID=1 RepID=PP150_HCMVA
	agilent_4777	3.89112e-06	0.198447	0.683925	-0.358439	1.72629	12.9032	19.5122	1.5122	UniRef90_P03460	504	Hemagglutinin (2/2)	Hemagglutinin n=16903 Tax=Influenza B virus TaxID=11520 RepID=HEMA_INBLE
	agilent_193955	3.90721e-06	0.199268	-1.05449	-2.66457	0.555589	11.828	4.87805	0.412417	UniRef90_F7M4X1	505	MH0003_GL0051133 (1/1) MPA_and_EM_topgraph_220218_subsample.csv	STN domain-containing protein n=61 Tax=Bacteroidaceae TaxID=815 RepID=F7M4X1_9BACE
	agilent_221466	3.90807e-06	0.199311	-0.852402	-2.15404	0.449239	15.0538	9.7561	0.648084	UniRef90_A0A2X2MA38	506	VFG002420(gb|NP_644838) (adsA) Adenosine synthase A [AdsA (VF0422)] [Staphylococcus aureus subsp. aureus MW2]	5'-nucleotidase n=579 Tax=Bacteria TaxID=2 RepID=A0A2X2MA38_STAAU
	twist_236	3.9152e-06	0.199675	-1.47199	-3.72158	0.7776	7.52688	2.43902	0.324042		507	allergen_name False allergome_name Alt a TCTP (1/2) (1/1) allergenonline_name Unassigned (1/1) (1/1) SDAP_name False iedb_name False
	agilent_211357	3.91685e-06	0.199759	-1.46364	-3.70089	0.773606	7.52688	2.43902	0.324042	UniRef90_Q64V66	508	YP_099146.1 strains_non_MPA_non_topgraph_cdhit70_190118.csv	Uncharacterized protein n=55 Tax=Bacteroides fragilis TaxID=817 RepID=Q64V66_BACFR
	agilent_3990	3.9174e-06	0.199787	0.530489	-0.28044	1.34142	26.8817	39.0244	1.45171	UniRef90_O36634	509	Fusion glycoprotein F0 precursor (2/2) & fusion protein (1/2) & fusion glycoprotein	Fusion glycoprotein F0 n=1724 Tax=Pneumoviridae TaxID=11244 RepID=FUS_HRSVB
	twist_24043	3.92321e-06	0.200084	-1.39026	-3.51687	0.736352	9.67742	2.43902	0.252033		510	allergen_name False allergome_name Epi co 2 (1/2) (1/1) allergenonline_name False SDAP_name False iedb_name False
	agilent_235929	3.92892e-06	0.200375	0.515724	-0.273665	1.30511	49.4624	58.5366	1.18346	UniRef90_Q8P2T7	511	VFG000976(gb|NP_268546) (slo) streptolysin O precursor [SLO (VF0250)] [Streptococcus pyogenes M1 GAS]	Streptolysin O n=132 Tax=Streptococcus TaxID=1301 RepID=TACY_STRP8
	agilent_90665	3.9309e-06	0.200476	-1.44268	-3.6514	0.766044	7.52688	2.43902	0.324042	UniRef90_A5ZWW4	512	WP_005424032.1 MPA_PNP_EM_seqs_non_topgraph_seqs_final_210318.csv	DUF4179 domain-containing protein n=18 Tax=Clostridiales TaxID=186802 RepID=A5ZWW4_9FIRM
	agilent_243165	3.93151e-06	0.200507	0.725846	-0.385492	1.83718	10.7527	17.0732	1.5878	UniRef90_Q9JNH0	513	VFG000972(gb|NP_269972) (sic) inhibitor of complement-mediated lysis [SIC (VF0255)] [Streptococcus pyogenes M1 GAS]	Sic1.225 n=20 Tax=Streptococcus pyogenes TaxID=1314 RepID=Q9JNH0_STRPY
	agilent_238898	3.95504e-06	0.201707	0.825493	-0.441784	2.09277	7.52688	12.1951	1.62021	UniRef90_P13423	514	VFG000677(gb|AAD32414) (pagA) anthrax toxin moiety, protective antigen [Anthrax toxin (VF0142)] [Bacillus anthracis str. Sterne]	Protective antigen n=45 Tax=Bacillus TaxID=55087 RepID=PAG_BACAN
	agilent_214305	3.9668e-06	0.202307	0.814484	-0.437556	2.06652	6.45161	14.6341	2.26829	UniRef90_A0A173W9F4	515	MH0364_GL0095644 (3/3) MPA_and_EM_topgraph_220218_subsample.csv	Uncharacterized protein n=8 Tax=Lachnospiraceae TaxID=186803 RepID=A0A173W9F4_9FIRM
	twist_39713	3.97256e-06	0.202601	0.768215	-0.413469	1.9499	8.60215	14.6341	1.70122		516	phosphoprotein 150 & Large structural phosphoprotein
	agilent_530	3.9735e-06	0.202648	0.527407	-0.283947	1.33876	34.4086	43.9024	1.27591	UniRef90_P06473	517	Glycoprotein B precursor & glycoprotein B (1/2)	Envelope glycoprotein B n=908 Tax=Viruses TaxID=10239 RepID=GB_HCMVA
	twist_46426	3.98217e-06	0.203091	-0.585049	-1.48596	0.315861	74.1935	68.2927	0.920467		518	nuclear protein EBNA2 & EBNA-2 & Epstein-Barr nuclear antigen 2
	agilent_7811	3.99534e-06	0.203762	0.519865	-0.28186	1.32159	39.7849	48.7805	1.2261	UniRef90_P08318	519	phosphoprotein 150 & Large structural phosphoprotein	Large structural phosphoprotein n=145 Tax=root TaxID=1 RepID=PP150_HCMVA
	twist_30800	3.99534e-06	0.203762	0.519865	-0.28186	1.32159	39.7849	48.7805	1.2261		520	HCMVUL99 & Tegument protein UL11 homolog
	twist_54214	3.99677e-06	0.203835	-0.967353	-2.45943	0.52472	10.7527	7.31707	0.680488		521	polyprotein (9/9) & VP1 capsid protein (1/3) & Chain 2, Human Rhinovirus Serotype 2 (Hrv2)
	agilent_28384	3.99987e-06	0.203993	0.960405	-0.521468	2.44228	4.30108	9.7561	2.26829	UniRef90_I9PKT0	522	159551223-stool2_revised_scaffold49362_1_gene115337 (1/1) MPA_and_EM_topgraph_220218_subsample.csv	SusC/RagA family TonB-linked outer membrane protein n=13 Tax=Bacteroides TaxID=816 RepID=I9PKT0_9BACE
	twist_24153	4.00008e-06	0.204004	-1.39743	-3.55367	0.75881	8.60215	2.43902	0.283537		523	allergen_name False allergome_name Set it GBSS_I (4/5) (1/1) allergenonline_name False SDAP_name False iedb_name False
	twist_46897	4.01409e-06	0.204718	0.570646	-0.311254	1.45255	21.5054	29.2683	1.36098		524	glycoprotein B (2/2)
	agilent_134334	4.01521e-06	0.204776	0.846286	-0.461765	2.15434	6.45161	12.1951	1.89024	UniRef90_B6W5P8	525	MH0006_GL0034162 (1/1) MPA_and_EM_topgraph_220218_subsample.csv	Plug domain-containing protein n=18 Tax=Bacteroides TaxID=816 RepID=B6W5P8_9BACE
	agilent_220946	4.0307e-06	0.205566	0.508059	-0.278587	1.29471	32.2581	43.9024	1.36098	UniRef90_Q9KK48	526	VFG005316(gb|NP_359586) (pspC/cbpA) Choline binding protein A [Choline-binding proteins (CVF122)] [Streptococcus pneumoniae R6]	Surface protein PspC n=12 Tax=Streptococcus pneumoniae TaxID=1313 RepID=Q9KK48_STREE
	agilent_224490	4.03963e-06	0.206021	0.587733	-0.323188	1.49865	17.2043	26.8293	1.55945	UniRef90_Q99WQ6	527	VFG001316(gb|NP_645114) (geh) glycerol ester hydrolase [Lipase (VF0012)] [Staphylococcus aureus subsp. aureus MW2]	Lipase 2 n=451 Tax=Bacteria TaxID=2 RepID=LIP2_STAAM
	agilent_238918	4.04148e-06	0.206115	0.531166	-0.292255	1.35459	27.957	36.5854	1.30863	UniRef90_O86487	528	VFG001279(gb|NP_645333) (sdrC) Ser-Asp rich fibrinogen-binding bone sialoprotein-binding protein [SDr (VF0019)] [Staphylococcus aureus subsp. aureus MW2]	Serine-aspartate repeat-containing protein C n=909 Tax=Staphylococcaceae TaxID=90964 RepID=SDRC_STAAE
	agilent_202092	4.04262e-06	0.206174	0.838628	-0.461591	2.13885	6.45161	12.1951	1.89024	UniRef90_A0A174ZFZ7	529	V1.CD38-0_GL0060643 MPA_PNP_EM_seqs_non_topgraph_seqs_final_210318.csv	Pectinesterase A n=15 Tax=Eubacterium TaxID=1730 RepID=A0A174ZFZ7_9FIRM
	twist_30164	4.04663e-06	0.206378	0.515389	-0.284036	1.31481	31.1828	41.4634	1.32969		530	Genome polyprotein (6/6) & polyprotein (7/9) & VP1 (1/4) & coat protein VP1 & VP4
	twist_40569	4.05831e-06	0.206974	0.613036	-0.339099	1.56517	15.0538	24.3902	1.62021		531	HCMVTRL10 = IRL10
	twist_69666	4.07057e-06	0.207599	-0.618836	-1.5813	0.343631	27.957	17.0732	0.610694		532	YP_008767323.1 host interaction protein [Lactobacillus phage PL-1]
	agilent_88260	4.08636e-06	0.208404	-1.04025	-2.66101	0.580505	11.828	4.87805	0.412417	UniRef90_I9U8P6	533	159490532-stool1_revised_scaffold8888_2_gene50955 (2/2) MPA_and_EM_topgraph_220218_subsample.csv	SusC/RagA family TonB-linked outer membrane protein n=31 Tax=Bacteroides TaxID=816 RepID=I9U8P6_BACVU
	twist_63977	4.09299e-06	0.208743	-0.69448	-1.77732	0.388355	22.5806	12.1951	0.54007		534	YP_009148886.1 hypothetical protein [Salmonella phage SSE121]
	twist_36518	4.11337e-06	0.209782	0.517802	-0.2914	1.327	38.7097	46.3415	1.19715		535	phosphoprotein 150 & Large structural phosphoprotein
	agilent_205650	4.11687e-06	0.20996	-0.862657	-2.21131	0.486	15.0538	7.31707	0.486063	UniRef90_A0A3S4NMH7	536	WP_000668994.1 strains_non_MPA_non_topgraph_cdhit70_190118.csv	Exotoxin n=39 Tax=Staphylococcaceae TaxID=90964 RepID=A0A3S4NMH7_STAAU
	twist_34234	4.12372e-06	0.21031	-0.99687	-2.55655	0.562807	15.0538	4.87805	0.324042		537	huntingtin & Huntingtin
	agilent_25	4.12514e-06	0.210382	-1.3606	-3.48969	0.768497	10.7527	2.43902	0.226829	UniRef90_P03418	538	Nucleoprotein (2/5)	Nucleoprotein n=747 Tax=root TaxID=1 RepID=NCAP_HRSVA
	twist_35333	4.13078e-06	0.21067	-0.790279	-2.02771	0.447148	89.2473	85.3659	0.956509		539	EBNA-1 HHV 4 & BKRF1
	agilent_197502	4.14677e-06	0.211485	-0.979864	-2.51689	0.557159	10.7527	7.31707	0.680488	UniRef90_A0A414QQV5	540	WP_004848400.1 (1/1) non_MPA_topgraph_sampling_040218.csv	Uncharacterized protein n=54 Tax=root TaxID=1 RepID=A0A414QQV5_9FIRM
	agilent_117712	4.16089e-06	0.212206	-1.35871	-3.49337	0.775939	10.7527	2.43902	0.226829	UniRef90_A0A0H3EAX6	541	YP_003970227.1 strains_non_MPA_non_topgraph_cdhit70_190118.csv	1,4-beta-N-acetylmuramidase n=61 Tax=Bacteria TaxID=2 RepID=A0A0H3EAX6_BIFBP
	twist_60273	4.18124e-06	0.213243	0.558801	-0.321116	1.43872	21.5054	29.2683	1.36098		542	YP_009153096.1 hypothetical protein Sf101_0022 [Enterobacteria phage Sf101]
	twist_95117	4.19502e-06	0.213946	-1.35188	-3.4839	0.780132	9.67742	2.43902	0.252033		543	YP_008767331.1 hypothetical protein PL1_25 [Lactobacillus phage PL-1]
	agilent_235189	4.22359e-06	0.215403	0.92542	-0.538679	2.38952	4.30108	12.1951	2.83537	UniRef90_A0A2X6G300	544	VFG034880(gb|NP_290952) (espX6) Type III secretion system effector EspX6 [LEE encoded T3SS (SS020)] [Escherichia coli O157:H7 str. EDL933]	Non-LEE-encoded type III secreted effector n=7 Tax=Escherichia coli TaxID=562 RepID=A0A2X6G300_ECOLX
	agilent_8927	4.23303e-06	0.215885	0.496717	-0.289959	1.28339	40.8602	51.2195	1.25353	UniRef90_A7X0T9	545	Bifunctional autolysin precursor	Bifunctional autolysin n=763 Tax=Bacteria TaxID=2 RepID=ATL_STAA1
	twist_49674	4.24536e-06	0.216513	0.514988	-0.301742	1.33172	27.957	39.0244	1.39587		546	positive (from uniprot): Human herpesvirus 3 Envelope glycoprotein C
	agilent_79020	4.25741e-06	0.217128	0.912625	-0.536662	2.36191	5.37634	9.7561	1.81463	UniRef90_C4ZGU4	547	WP_012743452.1 MPA_PNP_EM_seqs_non_topgraph_seqs_final_210318.csv	N-acetylmuramoyl-L-alanine amidase n=2 Tax=[Eubacterium] rectale TaxID=39491 RepID=C4ZGU4_AGARV
	twist_60169	4.26063e-06	0.217292	-1.01852	-2.63654	0.599508	11.828	4.87805	0.412417		548	YP_003934772.1 hypothetical protein SP18_gp147 [Shigella phage SP18]
	twist_27495	4.26144e-06	0.217333	0.514184	-0.302727	1.33109	34.4086	41.4634	1.20503		549	HCMVUL99 & Tegument protein UL11 homolog
	twist_10998	4.26247e-06	0.217386	-0.764228	-1.97854	0.45008	17.2043	9.7561	0.567073		550	allergen_name False allergome_name Bla g 9 (1/4), Per a 9 (1/4) (1/1) allergenonline_name Unassigned (1/1), Unassigned (1/1) (1/1) SDAP_name False iedb_name False
	twist_9814	4.26247e-06	0.217386	-0.764228	-1.97854	0.45008	17.2043	9.7561	0.567073		551	allergen_name False allergome_name Bom hy AK (1/2) (1/1) allergenonline_name False SDAP_name False iedb_name False
	twist_35329	4.26642e-06	0.217588	0.544204	-0.320879	1.40929	21.5054	31.7073	1.47439		552	positive (from uniprot): Rhinovirus B Genome polyprotein
	twist_31581	4.27023e-06	0.217782	0.863392	-0.509661	2.23645	5.37634	12.1951	2.26829		553	SKC-2 & streptokinase
	twist_4309	4.27023e-06	0.217782	0.863392	-0.509661	2.23645	5.37634	12.1951	2.26829		554	allergen_name False allergome_name Str py Streptokinase (5/12) (1/1) allergenonline_name False SDAP_name False iedb_name False
	agilent_21265	4.28375e-06	0.218471	-0.773127	-2.00447	0.458221	16.129	12.1951	0.756098	UniRef90_C0Q5G7	555	WP_000755259.1 strains_non_MPA_non_topgraph_cdhit70_190118.csv	Uncharacterized protein n=115 Tax=Bacteria TaxID=2 RepID=C0Q5G7_SALPC
	twist_5606	4.314e-06	0.220014	-0.824601	-2.14233	0.493133	17.2043	7.31707	0.425305		556	allergen_name False allergome_name Nas vi 12 (2/2) (1/1) allergenonline_name False SDAP_name False iedb_name False
	twist_31841	4.32259e-06	0.220452	0.604952	-0.362695	1.5726	18.2796	24.3902	1.33429		557	putative BLRF2 protein [Human gammaherpesvirus 4] & Tegument protein BLRF2
	agilent_222742	4.32937e-06	0.220798	0.719249	-0.432083	1.87058	10.7527	17.0732	1.5878	UniRef90_Q8NXJ1	558	VFG001289(gb|NP_645581) (clfA) Clumping factor A, fibrinogen-binding protein [Clumping factor (VF0004)] [Staphylococcus aureus subsp. aureus MW2]	Clumping factor A n=98 Tax=Staphylococcus TaxID=1279 RepID=CLFA_STAAW
	agilent_188869	4.33017e-06	0.220839	0.60416	-0.36303	1.57135	69.8925	82.9268	1.18649	UniRef90_R5ENJ3	559	MH0195_GL0084233 MPA_PNP_EM_seqs_non_topgraph_seqs_final_210318.csv	NAGPA domain-containing protein n=3 Tax=Bacteroidales TaxID=171549 RepID=R5ENJ3_9BACE
	twist_53305	4.3361e-06	0.221141	-0.851967	-2.21676	0.512827	15.0538	7.31707	0.486063		560	P30 adhesin
	twist_20163	4.34902e-06	0.2218	-0.757692	-1.97319	0.457812	17.2043	9.7561	0.567073		561	allergen_name False allergome_name Cte f 9 (2/8) (1/1) allergenonline_name False SDAP_name False iedb_name False
	agilent_121369	4.34926e-06	0.221812	-1.37247	-3.57428	0.829333	7.52688	2.43902	0.324042	UniRef90_K5YWW8	562	MH0343_GL0152713 (2/2) MPA_and_EM_topgraph_220218_subsample.csv	Coenzyme A biosynthesis bifunctional protein CoaBC n=29 Tax=Parabacteroides TaxID=375288 RepID=K5YWW8_9BACT
	agilent_64436	4.35972e-06	0.222346	-0.827622	-2.15688	0.501634	16.129	7.31707	0.453659	UniRef90_R5EP71	563	MH0062_GL0064339 MPA_PNP_EM_seqs_non_topgraph_seqs_final_210318.csv	NAGPA domain-containing protein n=3 Tax=Bacteroidales TaxID=171549 RepID=R5EP71_9BACE
	twist_4462	4.36813e-06	0.222774	-0.992729	-2.58864	0.603185	11.828	4.87805	0.412417		564	allergen_name False allergome_name Zea m GBSS_I (3/12) (1/1) allergenonline_name False SDAP_name False iedb_name False
	twist_28812	4.36975e-06	0.222857	0.507349	-0.308414	1.32311	40.8602	48.7805	1.19384		565	positive (from uniprot): Rhinovirus B Genome polyprotein
	twist_77281	4.37314e-06	0.22303	-1.01539	-2.64863	0.617855	10.7527	4.87805	0.453659		566	NP_680496.1 putative host interaction protein [Lactobacillus phage A2]
	agilent_4413	4.37637e-06	0.223195	0.49802	-0.303326	1.29937	34.4086	43.9024	1.27591	UniRef90_P16733	567	positive (from uniprot): Human herpesvirus 5 Envelope glycoprotein M	Envelope glycoprotein M n=53 Tax=Human cytomegalovirus TaxID=10359 RepID=GM_HCMVA
	agilent_70589	4.37757e-06	0.223256	-1.38232	-3.60687	0.842218	7.52688	2.43902	0.324042	UniRef90_B0G3B4	568	WP_005331402.1 (7/7) non_MPA_topgraph_sampling_040218.csv	Uncharacterized protein n=2 Tax=Dorea formicigenerans TaxID=39486 RepID=B0G3B4_9FIRM
	twist_36437	4.37877e-06	0.223317	0.491036	-0.299282	1.28135	52.6882	63.4146	1.20358		569	envelope glycoprotein G (2/2) & glycoprotein G (2/2)
	twist_7919	4.38278e-06	0.223522	0.739097	-0.450998	1.92919	8.60215	14.6341	1.70122		570	allergen_name False allergome_name Pha a 5 (5/5) (1/1) allergenonline_name Unassigned (1/1) (1/1) SDAP_name Pha a 5 (4/4) (1/1) iedb_name False
	agilent_74695	4.40235e-06	0.22452	-0.662423	-1.73136	0.406513	21.5054	14.6341	0.680488	UniRef90_A0A4P6M6N2	571	WP_018598489.1 strains_non_MPA_non_topgraph_cdhit70_190118.csv	Toxin A n=3 Tax=Blautia TaxID=572511 RepID=A0A4P6M6N2_9FIRM
	twist_33702	4.40409e-06	0.224608	0.505385	-0.310298	1.32107	33.3333	41.4634	1.2439		572	phosphoprotein 150 & Large structural phosphoprotein
	twist_8059	4.4064e-06	0.224726	-0.695513	-1.81835	0.427319	19.3548	12.1951	0.630081		573	allergen_name Plo i 1 (1/1) (1/1) allergome_name Plo i 1 (2/2) (1/1) allergenonline_name Plo i 1.0101 (1/1) (1/1) SDAP_name Plo i 1.0101 (1/1) (1/1) iedb_name False
	agilent_3596	4.40805e-06	0.224811	-0.575746	-1.5054	0.353904	27.957	21.9512	0.785178	UniRef90_Q66478	574	polyprotein (3/9) & structural protein (3/3) & VP1 (2/4) & capsid protein VP1 & VP1 protein (2/2) & VP1 protein, partial [Enterovirus A71]	Genome polyprotein n=10068 Tax=root TaxID=1 RepID=POLG_HE71B
	twist_57078	4.41211e-06	0.225018	-0.611269	-1.59872	0.376179	24.7312	17.0732	0.69035		575	Genome polyprotein (6/6) & polyprotein (7/9) & VP1 (1/4) & coat protein VP1 & VP4
	agilent_10251	4.42733e-06	0.225794	-0.522966	-1.36918	0.323253	36.5591	29.2683	0.800574	UniRef90_Q9QL88	576	Enterovirus polyprotein (VP0, VP1, VP2, VP4) – capsid proteins, Coxsackievirus A9 (2.9 Å structure, chains 1–4)	Genome polyprotein n=36 Tax=Enterovirus B TaxID=138949 RepID=POLG_CXB6S
	agilent_94064	4.44647e-06	0.22677	-1.06851	-2.80112	0.664099	8.60215	4.87805	0.567073	UniRef90_A0A174IKR5	577	MH0386_GL0162444 MPA_PNP_EM_seqs_non_topgraph_seqs_final_210318.csv	D-galactose/ D-glucose-binding protein n=29 Tax=root TaxID=1 RepID=A0A174IKR5_9FIRM
	twist_58793	4.45671e-06	0.227292	0.513235	-0.319921	1.34639	61.2903	70.7317	1.15404		578	positive (exact): Human herpesvirus 1 Envelope glycoprotein D
	agilent_80375	4.47873e-06	0.228415	0.581067	-0.364484	1.52662	17.2043	24.3902	1.41768	UniRef90_A0A3U8EBS2	579	NP_052665.1 strains_non_MPA_non_topgraph_cdhit70_190118.csv	Toxin B n=50 Tax=Escherichia coli TaxID=562 RepID=A0A3U8EBS2_ECOLX
	agilent_204874	4.48998e-06	0.228989	-1.30126	-3.42137	0.818851	9.67742	2.43902	0.252033	UniRef90_A0A3V9NUN2	580	WP_001127942.1 (2/2) non_MPA_topgraph_sampling_040218.csv	Prepilin-type N-terminal cleavage/methylation domain-containing protein n=51 Tax=Salmonella TaxID=590 RepID=A0A3V9NUN2_SALGL
	agilent_148625	4.50337e-06	0.229672	-0.662714	-1.74404	0.418614	22.5806	12.1951	0.54007	UniRef90_S5N0F3	581	WP_045160255.1 (5/5) non_MPA_topgraph_sampling_040218.csv	Phage-related tail protein n=334 Tax=Salmonella TaxID=590 RepID=S5N0F3_SALBN
	agilent_151622	4.50845e-06	0.229931	0.803291	-0.50814	2.11472	6.45161	12.1951	1.89024	UniRef90_R6BPJ2	582	MH0270_GL0193139 MPA_PNP_EM_seqs_non_topgraph_seqs_final_210318.csv	NPCBM domain-containing protein n=6 Tax=Firmicutes TaxID=1239 RepID=R6BPJ2_9FIRM
	twist_28810	4.51513e-06	0.230272	0.475033	-0.30106	1.25113	45.1613	56.0976	1.24216		583	polyprotein (9/9) & VP1 capsid protein (1/3) & Chain 2, Human Rhinovirus Serotype 2 (Hrv2)
	agilent_92686	4.51888e-06	0.230463	0.48293	-0.306389	1.27225	34.4086	48.7805	1.41768	UniRef90_A6LHA3	584	159490532-stool2_revised_scaffold3874_1_gene76177 MPA_PNP_EM_seqs_non_topgraph_seqs_final_210318.csv	Uncharacterized protein n=18 Tax=Bacteroidales TaxID=171549 RepID=A6LHA3_PARD8
	twist_94893	4.54401e-06	0.231744	0.721011	-0.460678	1.9027	9.67742	14.6341	1.5122		585	YP_009277541.1 portal vertex of the head [Shigella phage SHFML-11]
	agilent_226440	4.54405e-06	0.231747	-0.979201	-2.58406	0.625652	11.828	4.87805	0.412417	UniRef90_A0A0H2XFP1	586	VFG002406(gb|NP_645074) (esaA) type VII secretion system protein EsaA [Type VII secretion system (VF0403)] [Staphylococcus aureus subsp. aureus MW2]	Type VII secretion system accessory factor EsaA n=547 Tax=Bacteria TaxID=2 RepID=ESAA_STAA3
	agilent_218197	4.54476e-06	0.231783	-0.508096	-1.3409	0.324708	39.7849	29.2683	0.735662	UniRef90_A0A4V0BU85	587	WP_000185311.1 strains_non_MPA_non_topgraph_cdhit70_190118.csv	Glycerophosphoryl diester phosphodiesterase n=217 Tax=Bacteria TaxID=2 RepID=A0A4V0BU85_STREQ
	twist_50643	4.55177e-06	0.23214	0.487112	-0.311909	1.28613	38.7097	46.3415	1.19715		588	phosphoprotein 150 & Large structural phosphoprotein
	twist_78982	4.55498e-06	0.232304	0.704503	-0.451515	1.86052	10.7527	14.6341	1.36098		589	YP_007003201.1 phage terminase small subunit [Lactobacillus phage LF1]
	agilent_219967	4.56226e-06	0.232675	-0.722942	-1.91016	0.464276	21.5054	9.7561	0.453659	UniRef90_Q9X5C4	590	VFG000960(gb|NP_269464) (grab) protein GRAB (protein G-related alpha 2M-binding protein) [GRAB (VF0254)] [Streptococcus pyogenes M1 GAS]	GRAB n=44 Tax=Streptococcus pyogenes TaxID=1314 RepID=Q9X5C4_STRPY
	agilent_148478	4.56271e-06	0.232698	-1.09188	-2.88507	0.701301	7.52688	4.87805	0.648084	UniRef90_A0A395YA58	591	V1.CD17-4_GL0037923 MPA_PNP_EM_seqs_non_topgraph_seqs_final_210318.csv	Ribosome biogenesis GTPase A n=4 Tax=Clostridiales TaxID=186802 RepID=A0A395YA58_9FIRM
	twist_14051	4.57726e-06	0.23344	-0.971816	-2.57035	0.626719	11.828	4.87805	0.412417		592	allergen_name False allergome_name Sec c GBSS_I (1/2) (1/1) allergenonline_name False SDAP_name False iedb_name False
	twist_51449	4.59679e-06	0.234436	-1.04956	-2.77964	0.680533	8.60215	4.87805	0.567073		593	ORF22
	agilent_7263	4.60627e-06	0.23492	-0.807334	-2.13952	0.524852	17.2043	7.31707	0.425305	UniRef90_P12978	594	nuclear protein EBNA2 & EBNA-2 & Epstein-Barr nuclear antigen 2	Epstein-Barr nuclear antigen 2 n=125 Tax=Epstein-Barr virus (strain GD1) TaxID=10376 RepID=EBNA2_EBVB9
	twist_33965	4.61329e-06	0.235278	1.04202	-0.678736	2.76277	3.22581	7.31707	2.26829		595	55 kDa immediate-early protein 1
	agilent_42705	4.62266e-06	0.235756	-0.813731	-2.15887	0.53141	15.0538	7.31707	0.486063	UniRef90_D4K1P5	596	MH0161_GL0091744 MPA_PNP_EM_seqs_non_topgraph_seqs_final_210318.csv	Uncharacterized protein n=7 Tax=Faecalibacterium TaxID=216851 RepID=D4K1P5_9FIRM
	twist_26954	4.63323e-06	0.236295	0.729352	-0.477694	1.9364	7.52688	14.6341	1.94425		597	BMLF1 protein
	agilent_241074	4.64153e-06	0.236718	0.658633	-0.432361	1.74963	11.828	17.0732	1.44346	UniRef90_UPI000DA9B94C	598	VFG001290(gb|NP_647368) (clfB) Clumping factor B, adhesin [Clumping factor (VF0004)] [Staphylococcus aureus subsp. aureus MW2]	MSCRAMM family adhesin clumping factor ClfB n=15 Tax=Staphylococcus aureus TaxID=1280 RepID=UPI000DA9B94C
	agilent_17417	4.65083e-06	0.237192	0.557943	-0.367199	1.48309	19.3548	26.8293	1.38618	UniRef90_A0A4P6M4H6	599	WP_018598481.1 strains_non_MPA_non_topgraph_cdhit70_190118.csv	Toxin A n=3 Tax=Blautia TaxID=572511 RepID=A0A4P6M4H6_9FIRM
	agilent_4612	4.6514e-06	0.237221	0.846392	-0.557122	2.2499	5.37634	9.7561	1.81463	UniRef90_Q8WXG6	600	MAP kinase-activating death domain protein	MAP kinase-activating death domain protein n=101 Tax=Homininae TaxID=207598 RepID=MADD_HUMAN
	agilent_229423	4.66565e-06	0.237948	0.789278	-0.521557	2.10011	8.60215	12.1951	1.41768	UniRef90_A0A0H2UNT6	601	VFG005301(gb|NP_344982) (rrgA) cell wall surface anchor family protein, pilus tip adhesin RrgA [PI-1 (VF0529)] [Streptococcus pneumoniae TIGR4]	Cell wall surface anchor family protein n=75 Tax=Streptococcus pneumoniae TaxID=1313 RepID=A0A0H2UNT6_STRPN
	agilent_121077	4.68022e-06	0.238691	-1.29642	-3.45294	0.860092	8.60215	2.43902	0.283537	UniRef90_A0A412M4I2	602	MH0091_GL0064430 MPA_PNP_EM_seqs_non_topgraph_seqs_final_210318.csv	Carboxypeptidase-like regulatory domain-containing protein n=26 Tax=Parabacteroides TaxID=375288 RepID=A0A412M4I2_9BACT
	twist_35416	4.692e-06	0.239292	-1.28624	-3.42856	0.856075	8.60215	2.43902	0.283537		603	EBNA-1 HHV 4 & BKRF1
	twist_5124	4.70923e-06	0.240171	0.662932	-0.443288	1.76915	10.7527	17.0732	1.5878		604	Allergen Ech gr EF-1 Echinococcus granulosus ranslation elongation factor dog tape worm
	twist_43249	4.71065e-06	0.240243	0.472812	-0.316281	1.2619	31.1828	46.3415	1.48612		605	EBNA3A HHV4
	twist_32382	4.72054e-06	0.240747	-0.955909	-2.55297	0.641154	12.9032	4.87805	0.378049		606	ORF68
	twist_63959	4.72199e-06	0.240822	0.977138	-0.65565	2.60993	3.22581	9.7561	3.02439		607	YP_009168991.1 hypothetical phage protein [Campylobacter virus CPt10]
	twist_40897	4.72266e-06	0.240856	-1.03533	-2.76547	0.694819	8.60215	4.87805	0.567073		608	hypothetical protein PFB0460c
	agilent_131883	4.7228e-06	0.240863	0.468126	-0.314176	1.25043	50.5376	58.5366	1.15828	UniRef90_R5NUP6	609	MH0437_GL0231446 MPA_PNP_EM_seqs_non_topgraph_seqs_final_210318.csv	Flagellin n=6 Tax=Clostridiales TaxID=186802 RepID=R5NUP6_9CLOT
	agilent_230924	4.73029e-06	0.241245	-0.53456	-1.42861	0.359488	43.0108	29.2683	0.680488	UniRef90_Q8GM74	610	VFG001150(gb|AAL79954) (hia) adhesin [Hia/Hsf (VF0039)] [Haemophilus influenzae nontypable strain 3179B]	Adhesin n=5 Tax=Haemophilus influenzae TaxID=727 RepID=Q8GM74_HAEIF
	agilent_56393	4.73539e-06	0.241505	-1.05718	-2.82629	0.711925	8.60215	4.87805	0.567073	UniRef90_A0A414QQV5	611	WP_004848400.1 (1/1) non_MPA_topgraph_sampling_040218.csv	Uncharacterized protein n=54 Tax=root TaxID=1 RepID=A0A414QQV5_9FIRM
	agilent_168693	4.74184e-06	0.241834	0.542572	-0.366012	1.45116	20.4301	26.8293	1.31322	UniRef90_I9IA10	612	MH0012_GL0147423 MPA_PNP_EM_seqs_non_topgraph_seqs_final_210318.csv	F5/8 type C domain-containing protein n=7 Tax=Bacteroides TaxID=816 RepID=I9IA10_9BACE
	agilent_224251	4.74408e-06	0.241948	0.838509	-0.565989	2.24301	5.37634	9.7561	1.81463	UniRef90_A7X6I5	613	VFG001283(gb|NP_647238) (fnbA) fibronectin-binding protein A [FnBPs (VF0010)] [Staphylococcus aureus subsp. aureus MW2]	Fibronectin-binding protein A n=697 Tax=Bacteria TaxID=2 RepID=FNBA_STAA1
	agilent_131318	4.75406e-06	0.242457	-0.805578	-2.15638	0.54522	15.0538	7.31707	0.486063	UniRef90_A0A173WZX5	614	WP_005334807.1 (1/2) non_MPA_topgraph_sampling_040218.csv	D-gamma-glutamyl-meso-diaminopimelic acid endopeptidase CwlS n=68 Tax=Firmicutes TaxID=1239 RepID=A0A173WZX5_9FIRM
	agilent_199759	4.76686e-06	0.24311	0.970226	-0.658911	2.59936	3.22581	9.7561	3.02439	UniRef90_B2ULA9	615	WP_012419113.1 strains_non_MPA_non_topgraph_cdhit70_190118.csv	Hyalurononglucosaminidase n=39 Tax=Bacteria TaxID=2 RepID=B2ULA9_AKKM8
	agilent_154953	4.77658e-06	0.243606	0.807531	-0.549847	2.16491	5.37634	12.1951	2.26829	UniRef90_A0A1Q6SXB0	616	MH0161_GL0136889 MPA_PNP_EM_seqs_non_topgraph_seqs_final_210318.csv	Peptidase_M23 domain-containing protein n=5 Tax=Ruminococcaceae TaxID=541000 RepID=A0A1Q6SXB0_9FIRM
	agilent_3614	4.79424e-06	0.244506	0.544338	-0.372388	1.46106	22.5806	26.8293	1.18815	UniRef90_Q69091	617	Glycoprotein D HHV-1	Envelope glycoprotein D n=279 Tax=root TaxID=1 RepID=GD_HHV11
	twist_13630	4.80173e-06	0.244888	-0.500468	-1.34399	0.343059	43.0108	31.7073	0.737195		618	allergen_name False allergome_name False allergenonline_name Unassigned (1/1) (1/1) SDAP_name Bos d 8 (6/13) (1/1) iedb_name False
	twist_44831	4.80607e-06	0.24511	0.560195	-0.384443	1.50483	16.129	24.3902	1.5122		619	fibronectin-binding protein A
	agilent_61186	4.80892e-06	0.245255	1.16514	-0.800204	3.13049	3.22581	4.87805	1.5122	UniRef90_A0A1C7H3S6	620	MH0020_GL0007196 MPA_PNP_EM_seqs_non_topgraph_seqs_final_210318.csv	Uncharacterized protein n=68 Tax=Bacteroidaceae TaxID=815 RepID=A0A1C7H3S6_9BACE
	agilent_114814	4.81395e-06	0.245512	-1.27496	-3.42672	0.876796	8.60215	2.43902	0.283537	UniRef90_A0A0B5BH65	621	WP_011743329.1 strains_non_MPA_non_topgraph_cdhit70_190118.csv	Excalibur domain-containing protein n=34 Tax=Bifidobacterium TaxID=1678 RepID=A0A0B5BH65_BIFAD
	twist_29274	4.82324e-06	0.245985	-0.529663	-1.42447	0.365148	31.1828	24.3902	0.78217		622	Genome polyprotein (3/6) & polyprotein (2/9) & envelope glycoprotein (1/8) & envelope protein (1/8) & polyprotein precursor (2/3) & envelope protein, partial & Capsid protein (2/2) & NS1 & nonstructural protein 1 (1/2) & Non-structural protein 1 & Nonstructural protein NS4A & nonstructural glycoprotein NS-1 & viral polyprotein & nonstructural protein NS1 & E protein & Dengue type 3 virus complete…
	agilent_43878	4.82448e-06	0.246049	-1.41615	-3.80891	0.97661	5.37634	2.43902	0.453659	UniRef90_D1JSC7	623	YP_100692.1 strains_non_MPA_non_topgraph_cdhit70_190118.csv	Prolyl tripeptidyl peptidase n=56 Tax=Bacteroidaceae TaxID=815 RepID=D1JSC7_BACFG
	agilent_224304	4.82769e-06	0.246212	-0.45663	-1.22843	0.31517	56.9892	46.3415	0.813162	UniRef90_A0A0E8T3C9	624	VFG001354(gb|NP_345414) (pce) choline binding protein E [CBPs (VF0145)] [Streptococcus pneumoniae TIGR4]	Choline binding protein E CbpE n=250 Tax=Bacteria TaxID=2 RepID=A0A0E8T3C9_STREE
	agilent_224420	4.84245e-06	0.246965	-0.640772	-1.72554	0.443993	23.6559	12.1951	0.515521	UniRef90_Q97T80	625	VFG001362(gb|NP_344620) (zmpC) immunoglobulin A1 protease [IgA1 protease (VF0147)] [Streptococcus pneumoniae TIGR4]	Zinc metalloprotease ZmpC n=66 Tax=Terrabacteria group TaxID=1783272 RepID=ZMPC_STRPN
	agilent_62251	4.84273e-06	0.246979	-1.02626	-2.76368	0.711154	8.60215	4.87805	0.567073	UniRef90_R5DVL4	626	N085A_GL0053942 (1/2) MPA_and_EM_topgraph_220218_subsample.csv	Uncharacterized protein n=24 Tax=Ruminococcus TaxID=1263 RepID=R5DVL4_9FIRM
	agilent_235513	4.84343e-06	0.247015	0.898574	-0.622786	2.41993	4.30108	9.7561	2.26829	UniRef90_A0A4I7YG16	627	VFG001357(gb|NP_346601) (cbpA) choline binding protein A [CbpA/PspC (VF0150)] [Streptococcus pneumoniae TIGR4]	Choline binding protein A n=44 Tax=Streptococcus pneumoniae TaxID=1313 RepID=A0A4I7YG16_STREE
	twist_55253	4.84347e-06	0.247017	0.461671	-0.319979	1.24332	45.1613	60.9756	1.35017		628	EBNA-3B nuclear protein [Human gammaherpesvirus 4] & Epstein-Barr nuclear antigen 4
	agilent_205702	4.84436e-06	0.247062	-1.34339	-3.61809	0.931308	6.45161	2.43902	0.378049	UniRef90_A0A412T903	629	MH0134_GL0068643 (1/1) MPA_and_EM_topgraph_220218_subsample.csv	TonB-dependent receptor n=70 Tax=root TaxID=1 RepID=A0A412T903_BACSE
	agilent_131886	4.84547e-06	0.247119	0.462572	-0.320773	1.24592	46.2366	53.6585	1.16052	UniRef90_A0A173T5V3	630	MH0260_GL0103278 MPA_PNP_EM_seqs_non_topgraph_seqs_final_210318.csv	Flagellin n=2 Tax=Roseburia faecis TaxID=301302 RepID=A0A173T5V3_9FIRM
	twist_9813	4.84694e-06	0.247194	-0.725674	-1.95476	0.503417	16.129	9.7561	0.604878		631	allergen_name False allergome_name Nas vi AK (2/2) (1/1) allergenonline_name False SDAP_name False iedb_name False
	twist_37139	4.86267e-06	0.247996	-0.475281	-1.28164	0.331081	46.2366	39.0244	0.844016		632	Immunoglobulin G-binding protein G precursor & Immunoglobulin G-binding protein G
	agilent_7473	4.86425e-06	0.248077	0.607834	-0.423593	1.63926	13.9785	19.5122	1.39587	UniRef90_P43840	633	fimbrial protein (1/2) & Outer membrane protein P5 precursor (OMP P5) (Fimbrin)	Outer membrane protein P5 n=60 Tax=Pasteurellaceae TaxID=712 RepID=OMP5_HAEIN
	agilent_236457	4.86571e-06	0.248151	-0.785293	-2.11806	0.547472	17.2043	7.31707	0.425305	UniRef90_Q9X5C4	634	VFG000960(gb|NP_269464) (grab) protein GRAB (protein G-related alpha 2M-binding protein) [GRAB (VF0254)] [Streptococcus pyogenes M1 GAS]	GRAB n=44 Tax=Streptococcus pyogenes TaxID=1314 RepID=Q9X5C4_STRPY
	twist_32238	4.86573e-06	0.248152	-0.59841	-1.61401	0.417188	24.7312	14.6341	0.591729		635	Lipase 2 precursor (Glycerol ester hydrolase 2)
	agilent_234119	4.86886e-06	0.248312	0.793343	-0.553541	2.14023	6.45161	12.1951	1.89024	UniRef90_Q5WWB4	636	VFG045526(gb|YP_095518) (ravX) Dot/Icm type IV secretion system effector RavX [Dot/Icm (VF0156)] [Legionella pneumophila subsp. pneumophila str. Philadelphia 1]	Uncharacterized protein n=29 Tax=Legionella pneumophila TaxID=446 RepID=Q5WWB4_LEGPL
	agilent_48668	4.882e-06	0.248982	-1.0511	-2.83813	0.735921	7.52688	4.87805	0.648084	UniRef90_U6RH14	637	N037A_GL0109873 MPA_PNP_EM_seqs_non_topgraph_seqs_final_210318.csv	Peptidyl-prolyl cis-trans isomerase n=3 Tax=Bacteroidaceae TaxID=815 RepID=U6RH14_9BACE
	agilent_5730	4.88724e-06	0.249249	-0.692346	-1.8701	0.485404	21.5054	9.7561	0.453659	UniRef90_Q9P266	638	Junctional protein associated with coronary artery disease	Junctional protein associated with coronary artery disease n=49 Tax=Catarrhini TaxID=9526 RepID=JCAD_HUMAN
	twist_85221	4.90345e-06	0.250076	0.957775	-0.674343	2.58989	3.22581	9.7561	3.02439		639	YP_009284296.1 hypothetical protein BI096_gp32 [Enterobacter phage Arya]
	twist_34406	4.92525e-06	0.251188	0.941429	-0.666603	2.54946	4.30108	7.31707	1.70122		640	HCMVUL112; HCMVUL113
	twist_99298	4.94881e-06	0.252389	-0.913385	-2.47747	0.650703	13.9785	4.87805	0.348968		641	YP_007005334.1 3''-phosphoadenosine 5''-phosphosulfate sulfotransferase/FAD synthetase-related enzyme [Clostridium phage phiCP34O]
	agilent_206745	4.95002e-06	0.252451	0.671171	-0.478298	1.82064	9.67742	14.6341	1.5122	UniRef90_U6RAC5	642	158802708-stool1_revised_scaffold38795_2_gene43419 MPA_PNP_EM_seqs_non_topgraph_seqs_final_210318.csv	Uncharacterized protein n=3 Tax=Bacteroidaceae TaxID=815 RepID=U6RAC5_9BACE
	agilent_66018	4.95116e-06	0.252509	-0.710816	-1.92833	0.506699	17.2043	9.7561	0.567073	UniRef90_B2UM58	643	WP_012420717.1 (2/2) non_MPA_topgraph_sampling_040218.csv	TonB-dependent receptor n=97 Tax=Akkermansia TaxID=239934 RepID=B2UM58_AKKM8
	twist_26048	4.95501e-06	0.252706	0.73199	-0.522313	1.98629	7.52688	12.1951	1.62021		644	RsTALE
	twist_2995	4.95961e-06	0.25294	-0.947973	-2.57318	0.67723	10.7527	4.87805	0.453659		645	allergen_name False allergome_name Sta a TSST (1/2) (1/1) allergenonline_name Unassigned (1/1) (1/1) SDAP_name False iedb_name False
	agilent_162437	4.9607e-06	0.252996	1.22307	-0.874003	3.32014	2.15054	4.87805	2.26829	UniRef90_Q06971	646	WP_000079833.1 strains_non_MPA_non_topgraph_cdhit70_190118.csv	Flagellin n=259 Tax=Salmonella TaxID=590 RepID=FLIC_SALDU
	agilent_73858	4.98498e-06	0.254234	-0.924915	-2.51492	0.665086	11.828	4.87805	0.412417	UniRef90_I8ZDU0	647	NLM005_GL0046950 (2/2) MPA_and_EM_topgraph_220218_subsample.csv	OMP_b-brl_3 domain-containing protein n=59 Tax=root TaxID=1 RepID=I8ZDU0_BACUN
	twist_41490	4.99296e-06	0.254641	0.806079	-0.580821	2.19298	5.37634	12.1951	2.26829		648	GroEL (1/3)
	agilent_205647	5.01406e-06	0.255717	0.477071	-0.345615	1.29976	39.7849	48.7805	1.2261	UniRef90_A7X0T9	649	WP_001074519.1 strains_non_MPA_non_topgraph_cdhit70_190118.csv	Bifunctional autolysin n=763 Tax=Bacteria TaxID=2 RepID=ATL_STAA1
	agilent_12018	5.03379e-06	0.256723	-0.709758	-1.93629	0.516778	89.2473	85.3659	0.956509		650	positive (exact): Human herpesvirus 4 Epstein-Barr nuclear antigen 1
	twist_47463	5.03379e-06	0.256723	-0.709758	-1.93629	0.516778	89.2473	85.3659	0.956509		651	positive (exact): Human herpesvirus 4 Epstein-Barr nuclear antigen 1
	agilent_7767	5.03929e-06	0.257004	-1.31175	-3.57992	0.956426	6.45161	2.43902	0.378049	UniRef90_Q8NDV7	652	trinucleotide repeat containing 6A, isoform CRA_c & trinucleotide repeat-containing gene 6A protein	Trinucleotide repeat-containing gene 6A protein n=209 Tax=Euarchontoglires TaxID=314146 RepID=TNR6A_HUMAN
	agilent_128883	5.04084e-06	0.257083	0.453611	-0.330869	1.23809	47.3118	56.0976	1.1857	UniRef90_A0A174Z6Y0	653	MH0077_GL0059567 MPA_PNP_EM_seqs_non_topgraph_seqs_final_210318.csv	Flagellin n=3 Tax=Eubacterium TaxID=1730 RepID=A0A174Z6Y0_9FIRM
	agilent_136654	5.04303e-06	0.257194	-0.766915	-2.09354	0.559707	16.129	7.31707	0.453659	UniRef90_A0A0P0GSM5	654	675950834-stool1_revised_scaffold34866_1_gene47343 MPA_PNP_EM_seqs_non_topgraph_seqs_final_210318.csv	Streptopain n=9 Tax=Bacteroides TaxID=816 RepID=A0A0P0GSM5_9BACE
	twist_2691	5.04711e-06	0.257402	0.885923	-0.647232	2.41908	4.30108	9.7561	2.26829		655	allergen_name False allergome_name Str pn PspC (2/2) (1/1) allergenonline_name False SDAP_name False iedb_name False
	agilent_42039	5.04984e-06	0.257542	-0.771386	-2.10672	0.563945	16.129	7.31707	0.453659	UniRef90_Q2G222	656	WP_001125631.1 strains_non_MPA_non_topgraph_cdhit70_190118.csv	N-acetylmuramoyl-L-alanine amidase domain-containing protein SAOUHSC_02979 n=302 Tax=Bacteria TaxID=2 RepID=Y2979_STAA8
	twist_20503	5.05064e-06	0.257583	-0.55101	-1.50493	0.402914	29.0323	19.5122	0.672087		657	allergen_name False allergome_name False allergenonline_name Unassigned (1/1) (1/1) SDAP_name Bos d 8 (6/13) (1/1) iedb_name False
	twist_23154	5.07204e-06	0.258674	-0.92708	-2.53575	0.681591	11.828	4.87805	0.412417		658	allergen_name False allergome_name Ovi a 10 (2/2), Ovi a 8 (3/5) (1/1) allergenonline_name False SDAP_name False iedb_name False
	twist_99804	5.07219e-06	0.258682	0.861371	-0.633306	2.35605	4.30108	9.7561	2.26829		659	AFN38822.1 hypothetical protein phi_MSA6_ORF149 [Staphylococcus phage MSA6]
	agilent_203030	5.07333e-06	0.25874	0.818911	-0.602261	2.24008	5.37634	9.7561	1.81463	UniRef90_A0A162ELA1	660	YP_004890412.1 (1/1) non_MPA_topgraph_sampling_040218.csv	Uncharacterized protein n=36 Tax=Lactobacillus TaxID=1578 RepID=A0A162ELA1_LACPN
	agilent_109931	5.07574e-06	0.258863	-0.820246	-2.2441	0.603611	11.828	7.31707	0.618625	UniRef90_R7CNE5	661	MH0133_GL0028481 MPA_PNP_EM_seqs_non_topgraph_seqs_final_210318.csv	Lipoprotein n=2 Tax=Dialister TaxID=39948 RepID=R7CNE5_9FIRM
	twist_54773	5.0768e-06	0.258917	0.631329	-0.464714	1.72737	76.3441	87.8049	1.15012		662	positive (from uniprot): Enterovirus B Genome polyprotein
	twist_48890	5.07985e-06	0.259072	0.460672	-0.339356	1.2607	40.8602	48.7805	1.19384		663	phosphoprotein 150 & Large structural phosphoprotein
	twist_12068	5.08949e-06	0.259564	-0.6967	-1.90788	0.514476	17.2043	9.7561	0.567073		664	allergen_name False allergome_name Bom hy AK (1/2) (1/1) allergenonline_name False SDAP_name False iedb_name False
	agilent_198657	5.09366e-06	0.259777	1.25636	-0.928733	3.44146	92.4731	97.561	1.05502	UniRef90_Q2G0D4	665	WP_000731642.1 strains_non_MPA_non_topgraph_cdhit70_190118.csv	Probable autolysin SsaALP n=204 Tax=Bacteria TaxID=2 RepID=SSAAL_STAA8
	agilent_2463	5.1069e-06	0.260452	-0.925398	-2.53715	0.686357	11.828	4.87805	0.412417	UniRef90_Q66478	666	polyprotein (3/9) & structural protein (3/3) & VP1 (2/4) & capsid protein VP1 & VP1 protein (2/2) & VP1 protein, partial [Enterovirus A71]	Genome polyprotein n=10068 Tax=root TaxID=1 RepID=POLG_HE71B
	twist_29978	5.11646e-06	0.260939	0.678643	-0.504551	1.86184	8.60215	14.6341	1.70122		667	positive (from uniprot): Rhinovirus B Genome polyprotein
	agilent_5090	5.12799e-06	0.261527	-0.620234	-1.70293	0.46246	86.0215	82.9268	0.964024	UniRef90_P14348	668	Capsid protein VP26 & capsid protein VP26 [Human gammaherpesvirus 4] & BFRF3	Small capsomere-interacting protein n=30 Tax=Epstein-Barr virus (strain GD1) TaxID=10376 RepID=SCP_EBVB9
	twist_59391	5.12963e-06	0.261611	0.671384	-0.500805	1.84357	8.60215	14.6341	1.70122		669	H1N1 A/USSR/90/77 NA
	agilent_8212	5.13877e-06	0.262077	0.489577	-0.366025	1.34518	24.7312	31.7073	1.28208	UniRef90_P08318	670	phosphoprotein 150 & Large structural phosphoprotein	Large structural phosphoprotein n=145 Tax=root TaxID=1 RepID=PP150_HCMVA
	agilent_86868	5.14431e-06	0.26236	-0.647423	-1.77955	0.484706	20.4301	12.1951	0.596919	UniRef90_P37710	671	NP_814543.1 strains_non_MPA_non_topgraph_cdhit70_190118.csv	Autolysin n=202 Tax=Firmicutes TaxID=1239 RepID=ALYS_ENTFA
	agilent_101098	5.14532e-06	0.262411	0.590728	-0.442372	1.62383	12.9032	19.5122	1.5122	UniRef90_C0ET85	672	WP_044921670.1 MPA_PNP_EM_seqs_non_topgraph_seqs_final_210318.csv	BIG2 domain-containing protein n=3 Tax=Clostridiales TaxID=186802 RepID=C0ET85_9FIRM
	agilent_46317	5.15782e-06	0.263049	-1.29383	-3.55958	0.97192	6.45161	2.43902	0.378049	UniRef90_Q0SS17	673	WP_003469040.1 strains_non_MPA_non_topgraph_cdhit70_190118.csv	D-alanyl-D-alanine carboxypeptidase n=33 Tax=Clostridium perfringens TaxID=1502 RepID=Q0SS17_CLOPS
	twist_46767	5.16092e-06	0.263207	-1.4708	-4.04732	1.10571	4.30108	2.43902	0.567073		674	EBNA-3C HHV 4 latent protein
	twist_51598	5.16601e-06	0.263467	0.530566	-0.399373	1.46051	16.129	26.8293	1.66341		675	Fusion glycoprotein F0 precursor (2/2) & fusion protein (1/2) & fusion glycoprotein
	agilent_3692	5.16857e-06	0.263597	0.449062	-0.338238	1.23636	51.6129	60.9756	1.1814	UniRef90_P06484	676	envelope glycoprotein G (2/2) & glycoprotein G (2/2)	Envelope glycoprotein G n=376 Tax=Human herpesvirus 1 TaxID=10298 RepID=GG_HHV11
	twist_36723	5.17616e-06	0.263984	-0.969496	-2.6706	0.73161	8.60215	4.87805	0.567073		677	GRA 1 & dense granule protein 1 / major antigenp24, putative & Dense granule protein 1 precursor & dense granule protein 1 / major antigenp24 & P24 granule antigen
	agilent_181551	5.17689e-06	0.264022	-1.29107	-3.55661	0.974461	6.45161	2.43902	0.378049	UniRef90_A0A1L9L0T2	678	WP_038968447.1 strains_non_MPA_non_topgraph_cdhit70_190118.csv	Type II secretion system protein D n=17 Tax=Vibrio TaxID=662 RepID=A0A1L9L0T2_VIBFL
	agilent_129884	5.17713e-06	0.264034	0.592801	-0.447453	1.63305	12.9032	19.5122	1.5122	UniRef90_A0A151G536	679	YP_004888989.1 (1/2) non_MPA_topgraph_sampling_040218.csv	NusG_II domain-containing protein n=25 Tax=Lactobacillus TaxID=1578 RepID=A0A151G536_LACPN
	agilent_51292	5.18149e-06	0.264256	-0.952948	-2.62597	0.720075	9.67742	4.87805	0.504065	UniRef90_A0A173VWM0	680	MH0073_GL0015196 MPA_PNP_EM_seqs_non_topgraph_seqs_final_210318.csv	Hydrolase n=11 Tax=Roseburia TaxID=841 RepID=A0A173VWM0_9FIRM
	twist_17900	5.18671e-06	0.264522	-1.24068	-3.42007	0.938709	7.52688	2.43902	0.324042		681	allergen_name False allergome_name Ory s GBSS_I (12/54) (1/1) allergenonline_name False SDAP_name False iedb_name False
	agilent_60658	5.19793e-06	0.265094	-1.24248	-3.42766	0.942688	7.52688	2.43902	0.324042	UniRef90_K0XH89	682	MH0012_GL0225381 MPA_PNP_EM_seqs_non_topgraph_seqs_final_210318.csv	PKD domain-containing protein n=3 Tax=Bacteroidales TaxID=171549 RepID=K0XH89_9BACT
	agilent_55961	5.21231e-06	0.265828	0.510939	-0.389036	1.41091	69.8925	78.0488	1.1167	UniRef90_R5FJF8	683	MH0059_GL0009188 MPA_PNP_EM_seqs_non_topgraph_seqs_final_210318.csv	SGNH_hydro domain-containing protein n=4 Tax=Bacteria TaxID=2 RepID=R5FJF8_9ACTN
	twist_73805	5.22118e-06	0.26628	-1.24049	-3.42758	0.946598	7.52688	2.43902	0.324042		684	YP_009043441.1 DNA helicase [Listeria phage List-36]
	twist_51911	5.23265e-06	0.266865	0.563315	-0.431071	1.5577	16.129	21.9512	1.36098		685	Clumping factor B precursor (Fibrinogen-binding protein B) (Fibrinogen receptor B)
	agilent_3035	5.24518e-06	0.267504	0.450236	-0.3456	1.24607	36.5591	46.3415	1.26758	UniRef90_P08318	686	phosphoprotein 150 & Large structural phosphoprotein	Large structural phosphoprotein n=145 Tax=root TaxID=1 RepID=PP150_HCMVA
	agilent_1772	5.25269e-06	0.267887	-0.76791	-2.12636	0.590535	13.9785	7.31707	0.523452	UniRef90_Q66478	687	polyprotein (3/9) & structural protein (3/3) & VP1 (2/4) & capsid protein VP1 & VP1 protein (2/2) & VP1 protein, partial [Enterovirus A71]	Genome polyprotein n=10068 Tax=root TaxID=1 RepID=POLG_HE71B
	agilent_237672	5.26051e-06	0.268286	0.792947	-0.610957	2.19685	5.37634	12.1951	2.26829	UniRef90_C1IDV3	688	VFG002419(gb|NP_645021) (coa) staphylocoagulase precursor [Staphylocoagulase (VF0421)] [Staphylococcus aureus subsp. aureus MW2]	Staphylocoagulase n=45 Tax=Staphylococcaceae TaxID=90964 RepID=C1IDV3_STAAU
	twist_59190	5.26885e-06	0.268711	0.919278	-0.70974	2.5483	5.37634	7.31707	1.36098		689	B B/Phuket/3073/2013 HA
	agilent_26641	5.28662e-06	0.269617	0.578599	-0.448658	1.60586	12.9032	19.5122	1.5122	UniRef90_A0A1X3AI86	690	NP_816693.1 strains_non_MPA_non_topgraph_cdhit70_190118.csv	ABC-type enterochelin transport system, periplasmic component n=115 Tax=Bacilli TaxID=91061 RepID=A0A1X3AI86_ENTFL
	twist_85996	5.28729e-06	0.269652	0.796276	-0.617549	2.2101	5.37634	9.7561	1.81463		691	NP_944906.1 Phage conserved protein [Salmonella phage FelixO1]
	agilent_229456	5.29085e-06	0.269834	0.534158	-0.414625	1.48294	73.1183	80.4878	1.10079	UniRef90_Q54703	692	VFG000955(gb|NP_608047) (emm) M18 protein precursor [M protein (VF0242)] [Streptococcus pyogenes MGAS8232]	Emm18.1 protein n=9 Tax=Streptococcus pyogenes TaxID=1314 RepID=Q54703_STRPY
	twist_47477	5.31705e-06	0.271169	-1.37813	-3.83283	1.07657	4.30108	2.43902	0.567073		693	trinucleotide repeat containing 6A, isoform CRA_c & trinucleotide repeat-containing gene 6A protein
	twist_51732	5.32068e-06	0.271354	-0.446917	-1.24327	0.349431	44.086	36.5854	0.829863		694	positive (exact): Norwalk virus Non-structural polyprotein
	agilent_8907	5.33079e-06	0.271871	0.701408	-0.549755	1.95257	8.60215	12.1951	1.41768	UniRef90_P08392	695	Trans-acting transcriptional protein ICP4	Major viral transcription factor ICP4 n=1 Tax=Human herpesvirus 1 (strain 17) TaxID=10299 RepID=ICP4_HHV11
	twist_38776	5.3341e-06	0.272039	-0.564936	-1.57302	0.443145	25.8065	14.6341	0.567073		696	BZLF1 [Human gammaherpesvirus 4] & BZLF1 & Trans-activator protein BZLF1
	agilent_153499	5.34603e-06	0.272648	-0.584174	-1.62791	0.459559	21.5054	14.6341	0.680488	UniRef90_Q2FWV5	697	WP_000727649.1 strains_non_MPA_non_topgraph_cdhit70_190118.csv	Chemotaxis inhibitory protein n=103 Tax=root TaxID=1 RepID=CHIPS_STAA8
	agilent_172041	5.35008e-06	0.272854	0.886664	-0.698204	2.47153	4.30108	9.7561	2.26829	UniRef90_A0A073I9S0	698	MH0355_GL0086487 (3/3) MPA_and_EM_topgraph_220218_subsample.csv	Uncharacterized protein n=30 Tax=Bacteroidales TaxID=171549 RepID=A0A073I9S0_9PORP
	agilent_37310	5.35121e-06	0.272912	0.617531	-0.486408	1.72147	10.7527	17.0732	1.5878	UniRef90_R7HQD9	699	V1.FI35_GL0037423 MPA_PNP_EM_seqs_non_topgraph_seqs_final_210318.csv	Peptidase C10 family n=1 Tax=Prevotella sp. CAG:279 TaxID=1262924 RepID=R7HQD9_9BACT
	twist_58890	5.35947e-06	0.273333	-0.916748	-2.55703	0.723531	10.7527	4.87805	0.453659		700	B B/Ann Arbor/1/86 HA
	twist_25251	5.36506e-06	0.273618	0.769715	-0.608306	2.14774	5.37634	12.1951	2.26829		701	allergen_name False allergome_name Sus s 12 (2/2), Sus s 8 (6/8) (1/1) allergenonline_name False SDAP_name False iedb_name False
	twist_6761	5.37354e-06	0.27405	-1.30654	-3.64775	1.03467	5.37634	2.43902	0.453659		702	allergen_name False allergome_name Bla g Vitellogenin (2/2) (1/1) allergenonline_name False SDAP_name False iedb_name False
	twist_51297	5.40076e-06	0.275439	-0.432056	-1.20851	0.344394	62.3656	51.2195	0.821278		703	EBNA-3C HHV 4 latent protein
	twist_15555	5.42688e-06	0.276771	0.794112	-0.636955	2.22518	5.37634	9.7561	1.81463		704	allergen_name False allergome_name Pha v PHA (7/15) (1/1) allergenonline_name False SDAP_name False iedb_name False
	agilent_124373	5.42945e-06	0.276902	0.649872	-0.52158	1.82132	8.60215	14.6341	1.70122	UniRef90_B0G5S8	705	WP_005332882.1 (1/4) non_MPA_topgraph_sampling_040218.csv	Uncharacterized protein n=12 Tax=Dorea TaxID=189330 RepID=B0G5S8_9FIRM
	twist_36700	5.43159e-06	0.277011	-0.699202	-1.95986	0.561458	15.0538	9.7561	0.648084		706	fibronectin-binding protein A
	twist_47356	5.43192e-06	0.277028	0.431581	-0.346586	1.20975	45.1613	53.6585	1.18815		707	envelope glycoprotein G (2/2) & glycoprotein G (2/2)
	agilent_66346	5.4327e-06	0.277068	0.915482	-0.735325	2.56629	3.22581	9.7561	3.02439	UniRef90_B0N069	708	O2.UC41-2_GL0077108 MPA_PNP_EM_seqs_non_topgraph_seqs_final_210318.csv	Uncharacterized protein n=3 Tax=root TaxID=1 RepID=B0N069_9BACT
	agilent_236703	5.4381e-06	0.277343	0.566807	-0.455852	1.58947	15.0538	19.5122	1.29617	UniRef90_P71401	709	VFG001157(gb|AAC44560) (hsf) Hsf [Hia/Hsf (VF0039)] [Haemophilus influenzae C54]	Hsf n=19 Tax=Haemophilus influenzae TaxID=727 RepID=P71401_HAEIF
	twist_81047	5.43879e-06	0.277378	0.755192	-0.607458	2.11784	5.37634	12.1951	2.26829		710	YP_009037574.1 baseplate subunit [Escherichia phage vB_EcoM_JS09]
	twist_4346	5.43959e-06	0.277419	-1.23704	-3.46931	0.995236	6.45161	2.43902	0.378049		711	allergen_name False allergome_name Bos d 8 (2/6), Bos d 9 (2/3) (1/1) allergenonline_name False SDAP_name False iedb_name False
	agilent_144502	5.44008e-06	0.277444	-1.1764	-3.29937	0.946564	9.67742	2.43902	0.252033	UniRef90_A0A174M4X5	712	T2D-135A_GL0010406 MPA_PNP_EM_seqs_non_topgraph_seqs_final_210318.csv	Dipeptidyl aminopeptidase/acylaminoacyl peptidase n=60 Tax=Bacteroides TaxID=816 RepID=A0A174M4X5_BACVU
	agilent_224028	5.4673e-06	0.278832	0.637755	-0.516482	1.79199	8.60215	17.0732	1.98476	UniRef90_P75211	713	VFG002032(gb|NP_110256) (p200) cyto adherence proteins [Cytadherence organelle (VF0330)] [Mycoplasma pneumoniae M129]	Protein P200 n=9 Tax=Mycoplasma pneumoniae TaxID=2104 RepID=P200_MYCPN
	agilent_167207	5.46798e-06	0.278867	-0.445542	-1.25196	0.360878	43.0108	34.1463	0.793902	UniRef90_A0A381IPS4	714	WP_003460499.1 strains_non_MPA_non_topgraph_cdhit70_190118.csv	Cell wall binding repeat-containing protein/zinc carboxypeptidase n=15 Tax=Clostridium perfringens TaxID=1502 RepID=A0A381IPS4_CLOPF
	agilent_10960	5.46956e-06	0.278947	1.2144	-0.984002	3.4128	90.3226	97.561	1.08014	UniRef90_A0A2U3RZL8	715	pneumococcal histidine triad protein D (1/2) & histidine motif-containing protein, partial	Pneumococcal histidine triad protein D n=4 Tax=Streptococcus pneumoniae TaxID=1313 RepID=A0A2U3RZL8_STREE
	twist_35647	5.47349e-06	0.279148	0.778888	-0.631704	2.18948	5.37634	9.7561	1.81463		716	HCMVUL112; HCMVUL113
	agilent_6193	5.49981e-06	0.280491	-1.20928	-3.40544	0.986887	7.52688	2.43902	0.324042	UniRef90_P03300	717	Genome polyprotein (6/6) & polyprotein (7/9) & VP1 (1/4) & coat protein VP1 & VP4	Genome polyprotein n=1168 Tax=Enterovirus TaxID=12059 RepID=POLG_POL1M
	agilent_8060	5.5052e-06	0.280765	-0.885011	-2.49319	0.723172	10.7527	4.87805	0.453659	UniRef90_Q1HVF7	718	EBNA-1 HHV 4	Epstein-Barr nuclear antigen 1 n=48 Tax=Epstein-Barr virus (strain GD1) TaxID=10376 RepID=EBNA1_EBVA8
	agilent_132945	5.50746e-06	0.28088	-0.87895	-2.4765	0.718601	11.828	4.87805	0.412417	UniRef90_A0A0E1RFZ8	719	WP_012952040.1 strains_non_MPA_non_topgraph_cdhit70_190118.csv	Heme sensor protein hssS n=212 Tax=Bacteria TaxID=2 RepID=A0A0E1RFZ8_LISMN
	agilent_200496	5.51971e-06	0.281505	0.774851	-0.635324	2.18503	5.37634	9.7561	1.81463	UniRef90_A0A2N0UXX5	720	MH0382_GL0184757 (3/4) MPA_and_EM_topgraph_220218_subsample.csv	ABC transporter permease YtrF n=24 Tax=Ruminococcus TaxID=1263 RepID=A0A2N0UXX5_9FIRM
	agilent_47783	5.54516e-06	0.282803	-0.679524	-1.91955	0.560502	15.0538	9.7561	0.648084	UniRef90_A0A1H4EYC0	721	MH0192_GL0120909 (2/2) MPA_and_EM_topgraph_220218_subsample.csv	TonB-linked outer membrane protein, SusC/RagA family n=7 Tax=Alistipes TaxID=239759 RepID=A0A1H4EYC0_9BACT
	agilent_329	5.55531e-06	0.283321	0.627118	-0.518507	1.77274	10.7527	19.5122	1.81463	UniRef90_P36717	722	minor core protein	Core-capsid bridging protein n=3 Tax=Human mastadenovirus A TaxID=129875 RepID=CORE5_ADE12
	twist_54219	5.55933e-06	0.283526	0.589151	-0.487574	1.66588	11.828	17.0732	1.44346		723	PPE family protein (1/9) & PPE FAMILY PROTEIN (4/6) & PPE family protein [Mycobacterium tuberculosis] (4/11)
	agilent_73127	5.57294e-06	0.28422	0.428444	-0.355705	1.21259	34.4086	43.9024	1.27591	UniRef90_A0A416JDV1	724	MH0250_GL0256152 MPA_PNP_EM_seqs_non_topgraph_seqs_final_210318.csv	Flagellin (Fragment) n=1 Tax=Clostridium sp. AM49-4BH TaxID=2293035 RepID=A0A416JDV1_9CLOT
	twist_78398	5.58135e-06	0.284649	0.824837	-0.686145	2.33582	4.30108	9.7561	2.26829		725	YP_009222256.1 hypothetical protein LfeInf_018 [Lactobacillus phage LfeInf]
	twist_36993	5.58441e-06	0.284805	-1.31621	-3.7281	1.09568	5.37634	2.43902	0.453659		726	EBNA3A HHV4
	agilent_171523	5.60817e-06	0.286017	-1.20112	-3.40766	1.00542	7.52688	2.43902	0.324042	UniRef90_Q6GHS9	727	WP_000791575.1 strains_non_MPA_non_topgraph_cdhit70_190118.csv	Fibrinogen-binding protein n=22 Tax=Staphylococcus aureus TaxID=1280 RepID=FIB_STAAR
	agilent_193401	5.61097e-06	0.28616	0.559276	-0.468454	1.58701	11.828	24.3902	2.06208	UniRef90_K0WUD6	728	MH0012_GL0237066 (1/1) MPA_and_EM_topgraph_220218_subsample.csv	Uncharacterized protein n=3 Tax=Bacteroidales TaxID=171549 RepID=K0WUD6_9BACT
	agilent_3710	5.6434e-06	0.287813	0.453476	-0.382699	1.28965	25.8065	34.1463	1.32317	UniRef90_P14738	729	fibronectin-binding protein A	Fibronectin-binding protein A n=540 Tax=Staphylococcaceae TaxID=90964 RepID=FNBA_STAA8
	agilent_193624	5.64838e-06	0.288067	0.572299	-0.483533	1.62813	12.9032	17.0732	1.32317	UniRef90_I9R3H6	730	T2D-11A_GL0151524 MPA_PNP_EM_seqs_non_topgraph_seqs_final_210318.csv	DUF4988 domain-containing protein n=14 Tax=Bacteroides TaxID=816 RepID=I9R3H6_9BACE
	twist_51733	5.65073e-06	0.288187	-0.442398	-1.25878	0.373983	39.7849	34.1463	0.858273		731	positive (exact): Norwalk virus Non-structural polyprotein
	agilent_127067	5.67491e-06	0.28942	-1.35263	-3.85511	1.14985	4.30108	2.43902	0.567073	UniRef90_A0A174D4S3	732	O2.UC16-1_GL0015012 MPA_PNP_EM_seqs_non_topgraph_seqs_final_210318.csv	Cellulase n=39 Tax=Bacteroides TaxID=816 RepID=A0A174D4S3_BACUN
	twist_43828	5.67802e-06	0.289579	0.706709	-0.60119	2.01461	6.45161	12.1951	1.89024		733	NP
	twist_57307	5.68001e-06	0.289681	-1.1772	-3.3563	1.00189	7.52688	2.43902	0.324042		734	Collagen alpha-3(IV) chain & alpha-3 type IV collagen & type IV collagen alpha 3 chain & type IV collagen alpha3 chain
	agilent_107097	5.68447e-06	0.289908	-1.17508	-3.35128	1.00111	7.52688	2.43902	0.324042	UniRef90_B0G8D4	735	WP_005334551.1 (1/1) non_MPA_topgraph_sampling_040218.csv	Pyridine nucleotide-disulfide oxidoreductase n=14 Tax=Lachnospiraceae TaxID=186803 RepID=B0G8D4_9FIRM
	twist_33323	5.68828e-06	0.290102	0.60726	-0.51781	1.73233	10.7527	14.6341	1.36098		736	55 kDa immediate-early protein 1
	agilent_226351	5.70096e-06	0.290749	0.526321	-0.450101	1.50274	74.1935	82.9268	1.11771	UniRef90_A2T8Z5	737	VFG000948(gb|NP_663908) (fbaB) fibronectin-bing protein SfbII [FBPs (VF0243)] [Streptococcus pyogenes MGAS315]	PrtF2 n=111 Tax=Streptococcus pyogenes TaxID=1314 RepID=A2T8Z5_STRPY
	agilent_45732	5.72128e-06	0.291785	-1.14979	-3.28746	0.987872	8.60215	2.43902	0.283537	UniRef90_D4KRT3	738	MH0039_GL0003639 MPA_PNP_EM_seqs_non_topgraph_seqs_final_210318.csv	Uncharacterized protein n=9 Tax=Roseburia TaxID=841 RepID=D4KRT3_9FIRM
	twist_52321	5.72668e-06	0.292061	-1.19797	-3.42647	1.03053	6.45161	2.43902	0.378049		739	trinucleotide repeat containing 6A, isoform CRA_c & trinucleotide repeat-containing gene 6A protein
	twist_59158	5.72886e-06	0.292172	0.851228	-0.732619	2.43508	4.30108	7.31707	1.70122		740	H3N2 A/Hong Kong/4801/2014 NP
	agilent_231635	5.72957e-06	0.292208	-0.85433	-2.44407	0.735409	12.9032	4.87805	0.378049	UniRef90_P44969	741	VFG000337(gb|NP_439153) (iga1) immunoglobin A1 protease [IgA1 protease (VF0045)] [Haemophilus influenzae Rd KW20]	Immunoglobulin A1 protease autotransporter n=1 Tax=Haemophilus influenzae (strain ATCC 51907 / DSM 11121 / KW20 / Rd) TaxID=71421 RepID=IGA0_HAEIN
	twist_64633	5.73457e-06	0.292463	-1.14508	-3.27698	0.986816	8.60215	2.43902	0.283537		742	NP_076617.1 Orf45 [Lactococcus phage bIL285]
	twist_45495	5.74192e-06	0.292838	0.682701	-0.589329	1.95473	7.52688	12.1951	1.62021		743	hypothetical protein PFD0985wa
	twist_59245	5.75959e-06	0.293739	0.663641	-0.575187	1.90247	8.60215	12.1951	1.41768		744	H3N2 A/Michigan/45/2015 M1
	twist_57818	5.7714e-06	0.294341	0.727391	-0.632134	2.08692	6.45161	9.7561	1.5122		745	glycoprotein D (2/2)
	twist_32110	5.77719e-06	0.294637	-0.421414	-1.20954	0.366709	51.6129	41.4634	0.803354		746	EBNA-1 HHV 4 & BKRF1
	twist_30259	5.78922e-06	0.29525	0.463744	-0.404647	1.33213	20.4301	31.7073	1.55199		747	polyprotein (3/9) & structural protein (3/3) & VP1 (2/4) & capsid protein VP1 & VP1 protein (2/2) & VP1 protein, partial [Enterovirus A71]
	agilent_236132	5.79251e-06	0.295418	0.89007	-0.777222	2.55736	3.22581	9.7561	3.02439	UniRef90_P75211	748	VFG002032(gb|NP_110256) (p200) cyto adherence proteins [Cytadherence organelle (VF0330)] [Mycoplasma pneumoniae M129]	Protein P200 n=9 Tax=Mycoplasma pneumoniae TaxID=2104 RepID=P200_MYCPN
	agilent_6101	5.79801e-06	0.295699	-0.86094	-2.4746	0.752724	10.7527	4.87805	0.453659	UniRef90_P12978	749	nuclear protein EBNA2 & EBNA-2 & Epstein-Barr nuclear antigen 2	Epstein-Barr nuclear antigen 2 n=125 Tax=Epstein-Barr virus (strain GD1) TaxID=10376 RepID=EBNA2_EBVB9
	agilent_175367	5.81472e-06	0.296551	-1.18681	-3.41518	1.04156	6.45161	2.43902	0.378049	UniRef90_W0U8F1	750	MH0188_GL0013099 MPA_PNP_EM_seqs_non_topgraph_seqs_final_210318.csv	NLPC_P60 domain-containing protein n=22 Tax=Ruminococcus TaxID=1263 RepID=W0U8F1_9FIRM
	agilent_169172	5.84809e-06	0.298253	-1.13737	-3.28044	1.0057	8.60215	2.43902	0.283537	UniRef90_A0A174MPU4	751	T2D-189A_GL0064880 MPA_PNP_EM_seqs_non_topgraph_seqs_final_210318.csv	Flagellin n=3 Tax=Clostridiales TaxID=186802 RepID=A0A174MPU4_9FIRM
	twist_59436	5.8493e-06	0.298314	-0.924731	-2.66737	0.817907	8.60215	4.87805	0.567073		752	B B/Sichuan/379/99 HA
	twist_78257	5.85262e-06	0.298483	0.663932	-0.587674	1.91554	7.52688	12.1951	1.62021		753	YP_006383486.1 DNA polymerase [Bacillus phage PBC1]
	agilent_21696	5.85334e-06	0.29852	-1.13257	-3.2678	1.00265	8.60215	2.43902	0.283537	UniRef90_A0A087I713	754	WP_011080652.1 strains_non_MPA_non_topgraph_cdhit70_190118.csv	Uncharacterized protein n=13 Tax=Vibrio TaxID=662 RepID=A0A087I713_VIBVL
	twist_34930	5.85551e-06	0.298631	0.731539	-0.647937	2.11102	6.45161	9.7561	1.5122		755	HCMVUL80
	twist_47475	5.85631e-06	0.298672	-0.747504	-2.1572	0.662196	10.7527	9.7561	0.907317		756	Kinesin-like protein KIF11
	agilent_229757	5.85678e-06	0.298696	-0.504772	-1.45676	0.447213	25.8065	19.5122	0.756098	UniRef90_A0A4I7YG16	757	VFG001357(gb|NP_346601) (cbpA) choline binding protein A [CbpA/PspC (VF0150)] [Streptococcus pneumoniae TIGR4]	Choline binding protein A n=44 Tax=Streptococcus pneumoniae TaxID=1313 RepID=A0A4I7YG16_STREE
	twist_47286	5.89361e-06	0.300574	-0.478538	-1.38456	0.427485	29.0323	21.9512	0.756098		758	early antigen protein D (EA-D) & DNA polymerase processivity factor BMRF1
	agilent_237411	5.89516e-06	0.300653	-0.479478	-1.38743	0.428472	31.1828	21.9512	0.703953	UniRef90_UPI000F53326A	759	VFG000261(gb|NP_273742) (iga) IgA-specific serine endopeptidase [IgA1 protease (VF0080)] [Neisseria meningitidis MC58]	IgA-specific serine endopeptidase autotransporter n=1 Tax=Neisseria meningitidis TaxID=487 RepID=UPI000F53326A
	agilent_124604	5.90788e-06	0.301302	1.07123	-0.959997	3.10245	2.15054	4.87805	2.26829	UniRef90_G1WNG6	760	WP_005335292.1 (1/2) non_MPA_topgraph_sampling_040218.csv	LysM domain-containing protein n=15 Tax=Dorea TaxID=189330 RepID=G1WNG6_9FIRM
	agilent_60297	5.94584e-06	0.303238	0.567577	-0.512962	1.64812	11.828	19.5122	1.64967	UniRef90_B7B8G5	761	MH0057_GL0030983 MPA_PNP_EM_seqs_non_topgraph_seqs_final_210318.csv	Peptidyl-prolyl cis-trans isomerase, cyclophilin-type n=17 Tax=Parabacteroides TaxID=375288 RepID=B7B8G5_9BACT
	twist_28884	5.9543e-06	0.303669	-0.599579	-1.74206	0.542903	16.129	14.6341	0.907317		762	Lipase 2 precursor (Glycerol ester hydrolase 2)
	twist_16788	5.95533e-06	0.303722	-1.17121	-3.40318	1.06075	6.45161	2.43902	0.378049		763	allergen_name False allergome_name False allergenonline_name Unassigned (1/1) (1/1) SDAP_name Bos d 8 (5/13) (1/1) iedb_name False
	twist_15509	5.9636e-06	0.304144	0.515653	-0.467875	1.49918	15.0538	21.9512	1.45819		764	allergen_name False allergome_name Str pn PspC (2/2) (1/1) allergenonline_name False SDAP_name False iedb_name False
	agilent_2232	5.9664e-06	0.304286	-0.530092	-1.54146	0.481274	22.5806	17.0732	0.756098	UniRef90_P14738	765	fibronectin-binding protein A	Fibronectin-binding protein A n=540 Tax=Staphylococcaceae TaxID=90964 RepID=FNBA_STAA8
	twist_25694	5.96696e-06	0.304315	-1.1214	-3.26105	1.01825	8.60215	2.43902	0.283537		766	XvTALE (avrBs4)
	twist_34831	5.96767e-06	0.304351	0.753084	-0.683923	2.19009	5.37634	9.7561	1.81463		767	Autism susceptibility gene 2 protein
	twist_50807	5.97255e-06	0.3046	0.528093	-0.480113	1.5363	15.0538	19.5122	1.29617		768	glycoprotein B precursor
	twist_36969	5.97657e-06	0.304805	-0.622316	-1.81091	0.56628	19.3548	9.7561	0.504065		769	Alpha-S2-casein precursor
	agilent_76173	5.9831e-06	0.305138	0.740077	-0.674411	2.15457	5.37634	9.7561	1.81463	UniRef90_A0A174Z2U6	770	V1.UC13-0_GL0049070 MPA_PNP_EM_seqs_non_topgraph_seqs_final_210318.csv	Methionine aminopeptidase n=12 Tax=Eubacterium TaxID=1730 RepID=A0A174Z2U6_9FIRM
	agilent_17390	5.98413e-06	0.305191	-0.45565	-1.32661	0.415315	32.2581	24.3902	0.756098	UniRef90_A0A3A9Y2H7	771	YP_193409.1 strains_non_MPA_non_topgraph_cdhit70_190118.csv	Uncharacterized protein n=3 Tax=Lactobacillus acidophilus TaxID=1579 RepID=A0A3A9Y2H7_LACAI
	twist_69747	5.98501e-06	0.305236	-1.15032	-3.34933	1.04869	7.52688	2.43902	0.324042		772	YP_003934772.1 hypothetical protein SP18_gp147 [Shigella phage SP18]
	twist_27640	5.98515e-06	0.305243	-0.48226	-1.40419	0.439668	80.6452	75.6098	0.937561		773	Capsid protein VP26 & capsid protein VP26 [Human gammaherpesvirus 4] & BFRF3
	twist_30162	5.9978e-06	0.305888	0.42634	-0.389775	1.24246	29.0323	36.5854	1.26016		774	Genome polyprotein (6/6) & polyprotein (7/9) & VP1 (1/4) & coat protein VP1 & VP4
	agilent_63914	6.01397e-06	0.306712	0.682949	-0.626606	1.9925	6.45161	12.1951	1.89024	UniRef90_B0MYL9	775	MH0006_GL0045272 MPA_PNP_EM_seqs_non_topgraph_seqs_final_210318.csv	Uncharacterized protein n=6 Tax=root TaxID=1 RepID=B0MYL9_9BACT
	agilent_2098	6.02034e-06	0.307037	-0.7195	-2.10007	0.661069	12.9032	7.31707	0.567073	UniRef90_P03300	776	Genome polyprotein (6/6) & polyprotein (7/9) & VP1 (1/4) & coat protein VP1 & VP4	Genome polyprotein n=1168 Tax=Enterovirus TaxID=12059 RepID=POLG_POL1M
	agilent_35132	6.03105e-06	0.307584	0.883524	-0.813689	2.58074	3.22581	7.31707	2.26829	UniRef90_A0A0M0VLA5	777	MH0188_GL0103785 MPA_PNP_EM_seqs_non_topgraph_seqs_final_210318.csv	Phosphate-binding protein PstS n=64 Tax=Bifidobacterium TaxID=1678 RepID=A0A0M0VLA5_BIFLN
	agilent_237838	6.03689e-06	0.307881	0.424358	-0.391317	1.24003	27.957	39.0244	1.39587	UniRef90_Q54835	778	VFG000950(gb|NP_665531) (emm) M protein type 3 [M protein (VF0242)] [Streptococcus pyogenes MGAS315]	M3 protein n=36 Tax=Streptococcus pyogenes TaxID=1314 RepID=Q54835_STRPY
	agilent_72079	6.07669e-06	0.309911	-0.690118	-2.0222	0.641963	15.0538	7.31707	0.486063	UniRef90_W0U8M0	779	MH0014_GL0012091 MPA_PNP_EM_seqs_non_topgraph_seqs_final_210318.csv	Uncharacterized protein n=23 Tax=Ruminococcus TaxID=1263 RepID=W0U8M0_9FIRM
	agilent_223157	6.08147e-06	0.310155	-0.743893	-2.1805	0.69271	11.828	7.31707	0.618625	UniRef90_P27951	780	VFG001795(gb|BAC98831) (cba) c protein beta antigen [<beta>-C protein (VF0277)] [Streptococcus agalactiae FM027022]	IgA FC receptor n=71 Tax=Streptococcus TaxID=1301 RepID=BAG_STRAG
	agilent_8622	6.09922e-06	0.31106	0.527922	-0.493507	1.54935	75.2688	85.3659	1.13415	UniRef90_Q9ANY1	781	pneumococcal histidine triad protein E & hydrolase & HIT family hydrolase	Bvh-3 n=444 Tax=Bacteria TaxID=2 RepID=Q9ANY1_STREE
	agilent_188098	6.11523e-06	0.311877	-1.10018	-3.23241	1.03205	8.60215	2.43902	0.283537	UniRef90_F7LZF2	782	ED20A_GL0026873 (1/1) MPA_and_EM_topgraph_220218_subsample.csv	STN domain-containing protein n=108 Tax=Bacteroidaceae TaxID=815 RepID=F7LZF2_9BACE
	agilent_47871	6.1234e-06	0.312293	-0.834773	-2.45402	0.784478	10.7527	4.87805	0.453659	UniRef90_A0A415Y4C9	783	MH0212_GL0040623 MPA_PNP_EM_seqs_non_topgraph_seqs_final_210318.csv	Fibronectin type-III domain-containing protein n=4 Tax=Lachnospiraceae TaxID=186803 RepID=A0A415Y4C9_9FIRM
	agilent_223646	6.12701e-06	0.312478	-0.402558	-1.18372	0.378601	47.3118	39.0244	0.824834	UniRef90_Q9JNH0	784	VFG000972(gb|NP_269972) (sic) inhibitor of complement-mediated lysis [SIC (VF0255)] [Streptococcus pyogenes M1 GAS]	Sic1.225 n=20 Tax=Streptococcus pyogenes TaxID=1314 RepID=Q9JNH0_STRPY
	agilent_235643	6.13457e-06	0.312863	0.411541	-0.387685	1.21077	30.1075	39.0244	1.29617	UniRef90_P11311	785	VFG002033(gb|NP_109829) (p1/MgPa/gapA) ADP1_MYCPN adhesin P1 [Cytadherence organelle (VF0330)] [Mycoplasma pneumoniae M129]	Adhesin P1 n=56 Tax=Mycoplasma pneumoniae TaxID=2104 RepID=ADP1_MYCPN
	twist_25199	6.13518e-06	0.312894	-0.719914	-2.1181	0.678274	11.828	7.31707	0.618625		786	allergen_name False allergome_name Oct f 2 (2/2) (1/1) allergenonline_name Unassigned (1/1) (1/1) SDAP_name False iedb_name False
	twist_75772	6.13705e-06	0.312989	0.562712	-0.530379	1.6558	10.7527	17.0732	1.5878		787	NP_695160.1 minor capsid protein [Lactobacillus phage phig1e]
	agilent_239271	6.16514e-06	0.314422	0.737876	-0.699728	2.17548	5.37634	9.7561	1.81463	UniRef90_Q48031	788	VFG001151(gb|AAA20527) (hmw1A) adhesin HMW1A, two-partner secretion (TPS) pathway TpsA exoprotein [HMW1/HMW2 (VF0038)] [Haemophilus influenzae str. 12]	Adhesin n=8 Tax=Haemophilus influenzae TaxID=727 RepID=Q48031_HAEIF
	twist_94855	6.18402e-06	0.315385	0.539986	-0.514165	1.59414	11.828	19.5122	1.64967		789	YP_007003214.1 phage tail tape measure protein [Lactobacillus phage LF1]
	agilent_908	6.19413e-06	0.3159	0.410537	-0.391759	1.21283	37.6344	43.9024	1.16655	UniRef90_P03460	790	Hemagglutinin (2/2)	Hemagglutinin n=16903 Tax=Influenza B virus TaxID=11520 RepID=HEMA_INBLE
	agilent_106204	6.2e-06	0.3162	-1.17311	-3.46709	1.12087	5.37634	2.43902	0.453659	UniRef90_Q6GE15	791	WP_000792567.1 strains_non_MPA_non_topgraph_cdhit70_190118.csv	Immunoglobulin-binding protein Sbi n=35 Tax=Staphylococcus aureus TaxID=1280 RepID=SBI_STAAR
	twist_4461	6.20081e-06	0.316241	-1.10362	-3.26189	1.05466	7.52688	2.43902	0.324042		792	allergen_name False allergome_name Ory s GBSS_I (15/54) (1/1) allergenonline_name False SDAP_name False iedb_name False
	agilent_9904	6.23568e-06	0.31802	-0.399532	-1.18375	0.384684	52.6882	46.3415	0.879542	UniRef90_P12978	793	nuclear protein EBNA2 & EBNA-2 & Epstein-Barr nuclear antigen 2	Epstein-Barr nuclear antigen 2 n=125 Tax=Epstein-Barr virus (strain GD1) TaxID=10376 RepID=EBNA2_EBVB9
	agilent_190190	6.2486e-06	0.318679	-0.558801	-1.65713	0.53953	20.4301	12.1951	0.596919	UniRef90_Q4W8L5	794	WP_000744110.1 strains_non_MPA_non_topgraph_cdhit70_190118.csv	Staphylocoagulase n=113 Tax=Bacillales TaxID=1385 RepID=Q4W8L5_STAAU
	twist_38683	6.25374e-06	0.318941	0.57137	-0.552273	1.69501	9.67742	17.0732	1.76423		795	heme transporter IsdB
	agilent_240514	6.25697e-06	0.319106	-1.10871	-3.28981	1.0724	7.52688	2.43902	0.324042	UniRef90_A0A0B2E0Q2	796	VFG000282(gb|NP_207318) (cag3) type IV secretion system protein Cag3, component outer membrane subcomplex [Type IV secretion system (VF0060)] [Helicobacter pylori 26695]	Sodium:calcium antiporter n=8 Tax=Helicobacter pylori TaxID=210 RepID=A0A0B2E0Q2_HELPX
	agilent_8688	6.26499e-06	0.319514	-0.4308	-1.27901	0.417406	34.4086	26.8293	0.779726	UniRef90_Q66478	797	polyprotein (3/9) & structural protein (3/3) & VP1 (2/4) & capsid protein VP1 & VP1 protein (2/2) & VP1 protein, partial [Enterovirus A71]	Genome polyprotein n=10068 Tax=root TaxID=1 RepID=POLG_HE71B
	agilent_219870	6.29319e-06	0.320953	0.394002	-0.384062	1.17207	37.6344	46.3415	1.23136	UniRef90_Q48824	798	VFG001854(gb|YP_095369) (fliC) flagellin [Flagella (VF0157)] [Legionella pneumophila subsp. pneumophila str. Philadelphia 1]	Flagellin n=45 Tax=Legionellaceae TaxID=444 RepID=Q48824_LEGPN
	agilent_6339	6.29459e-06	0.321024	0.412087	-0.401811	1.22598	32.2581	39.0244	1.20976	UniRef90_P08318	799	phosphoprotein 150 & Large structural phosphoprotein	Large structural phosphoprotein n=145 Tax=root TaxID=1 RepID=PP150_HCMVA
	agilent_34618	6.31194e-06	0.321909	0.648514	-0.634686	1.93171	7.52688	12.1951	1.62021	UniRef90_I8UVD1	800	MH0013_GL0009074 (1/1) MPA_and_EM_topgraph_220218_subsample.csv	SusC/RagA family TonB-linked outer membrane protein n=11 Tax=root TaxID=1 RepID=I8UVD1_9BACE
	agilent_184597	6.3188e-06	0.322259	0.721579	-0.707225	2.15038	5.37634	9.7561	1.81463	UniRef90_K5Y925	801	MH0020_GL0056409 MPA_PNP_EM_seqs_non_topgraph_seqs_final_210318.csv	OstA-like_N domain-containing protein n=18 Tax=Parabacteroides TaxID=375288 RepID=K5Y925_9BACT
	twist_43493	6.32603e-06	0.322627	0.564209	-0.553837	1.68225	77.4194	87.8049	1.13415		802	Enterovirus polyprotein (VP0, VP1, VP2, VP4) – capsid proteins, Coxsackievirus A9 (2.9 Å structure, chains 1–4)
	twist_27925	6.32968e-06	0.322814	0.56694	-0.55695	1.69083	10.7527	14.6341	1.36098		803	Ovomucoid precursor
	agilent_71398	6.34217e-06	0.323451	-0.512431	-1.5296	0.50474	23.6559	14.6341	0.618625	UniRef90_A0A173WZX5	804	MH0014_GL0042651 (1/2) MPA_and_EM_topgraph_220218_subsample.csv	D-gamma-glutamyl-meso-diaminopimelic acid endopeptidase CwlS n=68 Tax=Firmicutes TaxID=1239 RepID=A0A173WZX5_9FIRM
	agilent_1378	6.35046e-06	0.323873	0.483092	-0.47668	1.44286	16.129	21.9512	1.36098	UniRef90_P09257	805	Glycoprotein B precursor (Glycoprotein II)	Envelope glycoprotein B n=52 Tax=Human herpesvirus 3 TaxID=10335 RepID=GB_VZVD
	twist_32109	6.35069e-06	0.323885	-0.396683	-1.1848	0.391436	50.5376	41.4634	0.820446		806	EBNA-1 HHV 4 & BKRF1
	twist_55606	6.35656e-06	0.324185	0.860361	-0.850042	2.57076	3.22581	7.31707	2.26829		807	Interleukin-1 receptor type 1
	agilent_224194	6.36413e-06	0.32457	-0.400559	-1.19751	0.396389	67.7419	60.9756	0.900116	UniRef90_Q2FE79	808	VFG002421(gb|NP_647158) (sbi) IgG-binding protein SBI [Sbi (VF0423)] [Staphylococcus aureus subsp. aureus MW2]	Immunoglobulin-binding protein Sbi n=295 Tax=Bacteria TaxID=2 RepID=SBI_STAA3
	twist_58049	6.37434e-06	0.325091	0.804566	-0.797916	2.40705	87.0968	95.122	1.09214		809	positive (exact): Enterovirus B Genome polyprotein
	twist_42090	6.37554e-06	0.325152	0.390884	-0.387751	1.16952	49.4624	58.5366	1.18346		810	envelope glycoprotein G (2/2) & glycoprotein G (2/2)
	agilent_222853	6.37614e-06	0.325183	0.714332	-0.708697	2.13736	5.37634	12.1951	2.26829	UniRef90_P81177	811	VFG001314(gb|NP_647375) (aur) zinc metalloproteinase aureolysin [Aureolysin (VF0024)] [Staphylococcus aureus subsp. aureus MW2]	Zinc metalloproteinase aureolysin n=337 Tax=Bacilli TaxID=91061 RepID=AURE_STAAU
	twist_45703	6.39007e-06	0.325893	-0.685858	-2.05417	0.682455	12.9032	7.31707	0.567073		812	BZLF1 [Human gammaherpesvirus 4] & BZLF1 & Trans-activator protein BZLF1
	agilent_212629	6.39488e-06	0.326139	-0.669495	-2.00584	0.666851	15.0538	7.31707	0.486063	UniRef90_R6BPC8	813	MH0270_GL0030519 MPA_PNP_EM_seqs_non_topgraph_seqs_final_210318.csv	Ser/Thr phosphatase family protein n=5 Tax=Firmicutes TaxID=1239 RepID=R6BPC8_9FIRM
	agilent_164671	6.39571e-06	0.326181	1.45384	-1.44835	4.35602	1.07527	2.43902	2.26829	UniRef90_A0A174IP95	814	T2D-105A_GL0053933 MPA_PNP_EM_seqs_non_topgraph_seqs_final_210318.csv	Flagellin n=3 Tax=Clostridiales TaxID=186802 RepID=A0A174IP95_9FIRM
	agilent_164666	6.39571e-06	0.326181	1.45384	-1.44835	4.35602	1.07527	2.43902	2.26829	UniRef90_A0A1C5VBJ4	815	MH0369_GL0102815 MPA_PNP_EM_seqs_non_topgraph_seqs_final_210318.csv	Flagellin n=16 Tax=Roseburia TaxID=841 RepID=A0A1C5VBJ4_9FIRM
	agilent_164668	6.39571e-06	0.326181	1.45384	-1.44835	4.35602	1.07527	2.43902	2.26829	UniRef90_C0FTT4	816	WP_007886088.1 MPA_PNP_EM_seqs_non_topgraph_seqs_final_210318.csv	Flagellin n=5 Tax=Roseburia inulinivorans TaxID=360807 RepID=C0FTT4_9FIRM
	agilent_164673	6.39571e-06	0.326181	1.45384	-1.44835	4.35602	1.07527	2.43902	2.26829	UniRef90_D4KUB5	817	SZEY-64A_GL0055442 MPA_PNP_EM_seqs_non_topgraph_seqs_final_210318.csv	Flagellin n=6 Tax=Roseburia TaxID=841 RepID=D4KUB5_9FIRM
	agilent_12898	6.39648e-06	0.326221	-0.719517	-2.15595	0.716918	10.7527	7.31707	0.680488	UniRef90_A0A173SW06	818	MH0004_GL0030372 (2/2) MPA_and_EM_topgraph_220218_subsample.csv	D-galactose/ D-glucose-binding protein n=36 Tax=Clostridiales TaxID=186802 RepID=A0A173SW06_9FIRM
	agilent_210148	6.39654e-06	0.326223	0.533801	-0.53188	1.59948	12.9032	17.0732	1.32317	UniRef90_A0A4P6M6N2	819	WP_018598489.1 strains_non_MPA_non_topgraph_cdhit70_190118.csv	Toxin A n=3 Tax=Blautia TaxID=572511 RepID=A0A4P6M6N2_9FIRM
	twist_48565	6.40394e-06	0.326601	0.689115	-0.687707	2.06594	5.37634	12.1951	2.26829		820	glycoprotein BALF4 & Glycoprotein GP110 precursor & BALF4
	twist_28814	6.40817e-06	0.326817	0.410495	-0.410023	1.23101	32.2581	39.0244	1.20976		821	positive (from uniprot): Rhinovirus B Genome polyprotein
	agilent_3950	6.41109e-06	0.326966	-0.454056	-1.36193	0.453814	29.0323	21.9512	0.756098	UniRef90_A0A0N7AYT6	822	positive (from uniprot): Human respiratory syncytial virus Attachment glycoprotein	Major surface glycoprotein G n=47 Tax=Pneumoviridae TaxID=11244 RepID=A0A0N7AYT6_HRSV
	agilent_226915	6.41443e-06	0.327136	0.487515	-0.487597	1.46263	75.2688	82.9268	1.10174	UniRef90_A0A4M7JVU5	823	VFG001353(gb|NP_344916) (cbpG) choline binding protein G [CBPs (VF0145)] [Streptococcus pneumoniae TIGR4]	Choline binding protein G n=61 Tax=Streptococcus pneumoniae TaxID=1313 RepID=A0A4M7JVU5_STREE
	agilent_73128	6.41555e-06	0.327193	0.388703	-0.388861	1.16627	38.7097	46.3415	1.19715	UniRef90_R5E067	824	MH0010_GL0007892 MPA_PNP_EM_seqs_non_topgraph_seqs_final_210318.csv	Flagellin n=2 Tax=Eubacterium TaxID=1730 RepID=R5E067_9FIRM
	agilent_223844	6.43066e-06	0.327964	-0.820659	-2.46493	0.82361	9.67742	4.87805	0.504065	UniRef90_Q5WVE4	825	VFG045548(gb|YP_095924) (lpg1907) Dot/Icm type IV secretion system effector [Dot/Icm (VF0156)] [Legionella pneumophila subsp. pneumophila str. Philadelphia 1]	Uncharacterized protein n=32 Tax=Legionella pneumophila TaxID=446 RepID=Q5WVE4_LEGPL
	twist_94732	6.43349e-06	0.328108	-0.65698	-1.97369	0.659735	11.828	9.7561	0.824834		826	YP_006908363.1 hypothetical protein BCB4_0134 [Bacillus phage B4]
	agilent_180387	6.44576e-06	0.328734	0.753455	-0.758569	2.26548	4.30108	9.7561	2.26829	UniRef90_A0A1B1LEZ9	827	NP_834897.1 strains_non_MPA_non_topgraph_cdhit70_190118.csv	Endopeptidase LytF n=106 Tax=Bacillus TaxID=55087 RepID=A0A1B1LEZ9_BACTU
	agilent_13152	6.46579e-06	0.329755	-0.419828	-1.26411	0.424458	35.4839	26.8293	0.756098	UniRef90_B2GAN9	828	WP_080503619.1 strains_non_MPA_non_topgraph_cdhit70_190118.csv	Extracellular surface protein n=25 Tax=Lactobacillus TaxID=1578 RepID=B2GAN9_LACF3
	agilent_68224	6.47394e-06	0.330171	0.646825	-0.655078	1.94873	6.45161	12.1951	1.89024	UniRef90_A0A3D0XEE9	829	WP_092978152.1 (3/3) non_MPA_topgraph_sampling_040218.csv	Glycosyltransferase n=2 Tax=Ruminococcus TaxID=1263 RepID=A0A3D0XEE9_9FIRM
	agilent_73215	6.47888e-06	0.330423	0.395627	-0.40109	1.19234	31.1828	39.0244	1.25147	UniRef90_A0A173T5V3	830	MH0260_GL0103278 MPA_PNP_EM_seqs_non_topgraph_seqs_final_210318.csv	Flagellin n=2 Tax=Roseburia faecis TaxID=301302 RepID=A0A173T5V3_9FIRM
	agilent_78103	6.48101e-06	0.330532	-0.594432	-1.79177	0.60291	19.3548	9.7561	0.504065	UniRef90_Q8G7F6	831	WP_058102159.1 (2/6) non_MPA_topgraph_sampling_040218.csv	Uncharacterized protein n=165 Tax=Terrabacteria group TaxID=1783272 RepID=Q8G7F6_BIFLO
	agilent_188501	6.48288e-06	0.330627	-0.61463	-1.8529	0.623639	15.0538	9.7561	0.648084	UniRef90_A0A3A9YAX1	832	YP_194478.1 (1/1) non_MPA_topgraph_sampling_040218.csv	YSIRK-type signal peptide-containing protein n=15 Tax=Lactobacillus acidophilus TaxID=1579 RepID=A0A3A9YAX1_LACAI
	agilent_226048	6.48317e-06	0.330641	-1.07488	-3.24047	1.0907	8.60215	2.43902	0.283537	UniRef90_Q9Z4N7	833	VFG002179(gb|AAD09858) (esp) Enterococcal surface protein; Esp [Esp (VF0353)] [Enterococcus faecalis str. MMH594]	EF0056 n=75 Tax=Bacteria TaxID=2 RepID=Q9Z4N7_ENTFL
	agilent_109851	6.48905e-06	0.330942	-0.83558	-2.52009	0.848925	8.60215	4.87805	0.567073	UniRef90_A0A0M6WSF3	834	MH0062_GL0000166 MPA_PNP_EM_seqs_non_topgraph_seqs_final_210318.csv	GRAM_POS_ANCHORING domain-containing protein n=97 Tax=root TaxID=1 RepID=A0A0M6WSF3_9FIRM
	agilent_229692	6.50601e-06	0.331806	-0.658952	-1.98976	0.671853	16.129	7.31707	0.453659	UniRef90_P44969	835	VFG000337(gb|NP_439153) (iga1) immunoglobin A1 protease [IgA1 protease (VF0045)] [Haemophilus influenzae Rd KW20]	Immunoglobulin A1 protease autotransporter n=1 Tax=Haemophilus influenzae (strain ATCC 51907 / DSM 11121 / KW20 / Rd) TaxID=71421 RepID=IGA0_HAEIN
	agilent_47238	6.50757e-06	0.331886	-1.05878	-3.19742	1.07986	8.60215	2.43902	0.283537	UniRef90_A0A4P6LZP8	836	WP_018593969.1 strains_non_MPA_non_topgraph_cdhit70_190118.csv	Uncharacterized protein n=4 Tax=Clostridiales TaxID=186802 RepID=A0A4P6LZP8_9FIRM
	agilent_191243	6.51597e-06	0.332315	-0.833213	-2.51772	0.851296	8.60215	4.87805	0.567073	UniRef90_B2GDH5	837	WP_012391510.1 strains_non_MPA_non_topgraph_cdhit70_190118.csv	Extracellular protein n=15 Tax=Lactobacillus fermentum TaxID=1613 RepID=B2GDH5_LACF3
	twist_16231	6.54678e-06	0.333886	-1.08417	-3.28317	1.11483	6.45161	2.43902	0.378049		838	allergen_name False allergome_name Ory s GBSS_I (17/54) (1/1) allergenonline_name False SDAP_name False iedb_name False
	agilent_243229	6.54878e-06	0.333988	-0.55655	-1.68563	0.57253	18.2796	12.1951	0.667145	UniRef90_UPI000B5938A4	839	VFG001356(gb|NP_345446) (lytB) endo-beta-N-acetylglucosaminidase [CBPs (VF0145)] [Streptococcus pneumoniae TIGR4]	endo-beta-N-acetylglucosaminidase n=2 Tax=Streptococcus pneumoniae TaxID=1313 RepID=UPI000B5938A4
	agilent_234348	6.5502e-06	0.33406	-0.595844	-1.80482	0.613133	16.129	9.7561	0.604878	UniRef90_Q8P2T7	840	VFG000976(gb|NP_268546) (slo) streptolysin O precursor [SLO (VF0250)] [Streptococcus pyogenes M1 GAS]	Streptolysin O n=132 Tax=Streptococcus TaxID=1301 RepID=TACY_STRP8
	twist_54947	6.55778e-06	0.334447	-0.389659	-1.18091	0.401597	46.2366	41.4634	0.896767		841	positive (from uniprot): Rhinovirus B Genome polyprotein
	agilent_147318	6.55878e-06	0.334498	-0.41023	-1.24335	0.422887	36.5591	29.2683	0.800574	UniRef90_A0A416XD23	842	O2.UC8-1_GL0068365 MPA_PNP_EM_seqs_non_topgraph_seqs_final_210318.csv	Inhibitor_I69 domain-containing protein n=1 Tax=Bacteroides sp. AF14-46 TaxID=2292914 RepID=A0A416XD23_9BACE
	agilent_204624	6.57198e-06	0.335171	0.460752	-0.476272	1.39778	72.043	80.4878	1.11722	UniRef90_A0A0E1XBT2	843	WP_001208900.1 strains_non_MPA_non_topgraph_cdhit70_190118.csv	Gram-positive signal peptide protein, YSIRK family n=24 Tax=Staphylococcaceae TaxID=90964 RepID=A0A0E1XBT2_STAAU
	twist_26346	6.58138e-06	0.33565	-0.917246	-2.78449	0.949993	6.45161	4.87805	0.756098		844	EBNA-3B nuclear protein [Human gammaherpesvirus 4] & Epstein-Barr nuclear antigen 4
	agilent_122600	6.58599e-06	0.335886	-0.671151	-2.03808	0.695777	12.9032	7.31707	0.567073	UniRef90_I8YZJ0	845	764649650-stool1_revised_C454888_1_gene81622 MPA_PNP_EM_seqs_non_topgraph_seqs_final_210318.csv	YD repeat (Two copies) n=64 Tax=Bacteroidaceae TaxID=815 RepID=I8YZJ0_BACOV
	agilent_79824	6.58659e-06	0.335916	0.421845	-0.437379	1.28107	23.6559	34.1463	1.44346	UniRef90_A0A174WE81	846	MH0061_GL0017930 MPA_PNP_EM_seqs_non_topgraph_seqs_final_210318.csv	Acetylhydrolase n=10 Tax=Bacteroides TaxID=816 RepID=A0A174WE81_9BACE
	agilent_201764	6.62238e-06	0.337741	-0.506098	-1.54083	0.528635	21.5054	14.6341	0.680488	UniRef90_A0A417QP75	847	WP_005330461.1 strains_non_MPA_non_topgraph_cdhit70_190118.csv	Uncharacterized protein n=81 Tax=Firmicutes TaxID=1239 RepID=A0A417QP75_9FIRM
	twist_84400	6.63271e-06	0.338268	0.605488	-0.633802	1.84478	8.60215	12.1951	1.41768		848	YP_009037366.1 hypothetical protein JS09_043 [Escherichia phage vB_EcoM_JS09]
	agilent_294	6.63961e-06	0.33862	-0.514094	-1.56709	0.5389	19.3548	17.0732	0.882114	UniRef90_Q99WQ6	849	Lipase 2 precursor (Glycerol ester hydrolase 2)	Lipase 2 n=451 Tax=Bacteria TaxID=2 RepID=LIP2_STAAM
	twist_98002	6.6508e-06	0.339191	-0.695688	-2.12232	0.730942	10.7527	7.31707	0.680488		850	YP_005102508.1 putative phage terminase large subunit [Bacteroides phage B124-14]
	twist_64561	6.66231e-06	0.339778	-0.499485	-1.52501	0.526042	20.4301	17.0732	0.835687		851	YP_008532047.1 putative tail fiber protein [Klebsiella phage 0507-KN2-1]
	agilent_75769	6.66239e-06	0.339782	-1.11338	-3.39937	1.1726	5.37634	2.43902	0.453659	UniRef90_A1JIS0	852	WP_000527953.1 (1/1) non_MPA_topgraph_sampling_040218.csv	Adenylosuccinate synthetase n=1732 Tax=root TaxID=1 RepID=PURA_YERE8
	twist_43798	6.66589e-06	0.33996	-0.393599	-1.20203	0.414832	64.5161	60.9756	0.945122		853	BZLF1 [Human gammaherpesvirus 4] & BZLF1 & Trans-activator protein BZLF1
	agilent_136533	6.68377e-06	0.340872	-0.653565	-1.99849	0.69136	13.9785	7.31707	0.523452	UniRef90_Q6GJK9	854	WP_001170274.1 strains_non_MPA_non_topgraph_cdhit70_190118.csv	N-acetylmuramoyl-L-alanine amidase sle1 n=31 Tax=Staphylococcus aureus TaxID=1280 RepID=SLE1_STAAR
	agilent_228932	6.69271e-06	0.341328	-0.437985	-1.34014	0.464165	35.4839	24.3902	0.687361	UniRef90_P71401	855	VFG001157(gb|AAC44560) (hsf) Hsf [Hia/Hsf (VF0039)] [Haemophilus influenzae C54]	Hsf n=19 Tax=Haemophilus influenzae TaxID=727 RepID=P71401_HAEIF
	twist_50462	6.69312e-06	0.341349	-0.470234	-1.43885	0.498382	25.8065	19.5122	0.756098		856	positive (from uniprot): Human adenovirus C Pre-histone-like nucleoprotein
	agilent_202587	6.70541e-06	0.341976	0.667051	-0.708768	2.04287	6.45161	9.7561	1.5122	UniRef90_U6R855	857	DOM015_GL0041013 (2/2) MPA_and_EM_topgraph_220218_subsample.csv	Uncharacterized protein n=5 Tax=Bacteroidaceae TaxID=815 RepID=U6R855_9BACE
	agilent_110011	6.71153e-06	0.342288	0.60772	-0.646536	1.86198	8.60215	12.1951	1.41768	UniRef90_K0WTY8	858	MH0012_GL0233205 MPA_PNP_EM_seqs_non_topgraph_seqs_final_210318.csv	Por secretion system C-terminal sorting domain-containing protein n=3 Tax=Bacteroidales TaxID=171549 RepID=K0WTY8_9BACT
	agilent_85705	6.71397e-06	0.342412	1.45508	-1.5488	4.45896	1.07527	2.43902	2.26829	UniRef90_A0A416JDV1	859	MH0250_GL0256152 MPA_PNP_EM_seqs_non_topgraph_seqs_final_210318.csv	Flagellin (Fragment) n=1 Tax=Clostridium sp. AM49-4BH TaxID=2293035 RepID=A0A416JDV1_9CLOT
	agilent_164662	6.71397e-06	0.342412	1.45508	-1.5488	4.45896	1.07527	2.43902	2.26829	UniRef90_C0FT85	860	WP_081453897.1 MPA_PNP_EM_seqs_non_topgraph_seqs_final_210318.csv	Flagellin n=3 Tax=Roseburia inulinivorans TaxID=360807 RepID=C0FT85_9FIRM
	agilent_19374	6.71711e-06	0.342573	-1.16011	-3.55585	1.23562	4.30108	2.43902	0.567073	UniRef90_A0A0I9TM41	861	YP_098907.1 strains_non_MPA_non_topgraph_cdhit70_190118.csv	Uncharacterized protein n=24 Tax=Bacteroides TaxID=816 RepID=A0A0I9TM41_BACFG
	twist_25071	6.7195e-06	0.342694	0.638252	-0.680127	1.95663	6.45161	12.1951	1.89024		862	allergen_name False allergome_name Str py Streptokinase (8/12) (1/1) allergenonline_name False SDAP_name False iedb_name False
	twist_50600	6.72708e-06	0.343081	-0.527909	-1.61924	0.563419	89.2473	82.9268	0.92918		863	polyprotein (3/9) & structural protein (3/3) & VP1 (2/4) & capsid protein VP1 & VP1 protein (2/2) & VP1 protein, partial [Enterovirus A71]
	twist_31907	6.73186e-06	0.343325	0.594611	-0.635229	1.82445	7.52688	14.6341	1.94425		864	Replication protein E1
	twist_58902	6.75076e-06	0.344289	-0.771269	-2.36968	0.827143	11.828	4.87805	0.412417		865	H3N2 A/Brisbane/10/2007 HA
	agilent_222761	6.75891e-06	0.344704	0.561143	-0.602798	1.72509	10.7527	14.6341	1.36098	UniRef90_UPI000DA9B94C	866	VFG001290(gb|NP_647368) (clfB) Clumping factor B, adhesin [Clumping factor (VF0004)] [Staphylococcus aureus subsp. aureus MW2]	MSCRAMM family adhesin clumping factor ClfB n=15 Tax=Staphylococcus aureus TaxID=1280 RepID=UPI000DA9B94C
	agilent_151982	6.75989e-06	0.344754	0.615721	-0.661559	1.893	7.52688	12.1951	1.62021	UniRef90_U6R7P0	867	MH0039_GL0042967 (1/1) MPA_and_EM_topgraph_220218_subsample.csv	SusC/RagA family TonB-linked outer membrane protein n=2 Tax=Bacteroides TaxID=816 RepID=U6R7P0_9BACE
	agilent_12509	6.76005e-06	0.344763	0.698173	-0.750174	2.14652	5.37634	9.7561	1.81463	UniRef90_P06177	868	WP_020438185.1 strains_non_MPA_non_topgraph_cdhit70_190118.csv	Flagellin n=155 Tax=Salmonella TaxID=590 RepID=FLIC_SALMU
	agilent_240794	6.76425e-06	0.344977	-0.805928	-2.47855	0.866697	8.60215	4.87805	0.567073	UniRef90_P62575	869	VFG001378(gb|NP_359129) (nanA) neuraminidase A [Neuraminidase (VF0148)] [Streptococcus pneumoniae R6]	Sialidase A n=43 Tax=Bacteria TaxID=2 RepID=NANA_STREE
	agilent_4836	6.7651e-06	0.34502	0.389428	-0.418864	1.19772	59.1398	68.2927	1.15477	UniRef90_B2RM93	870	protease precursor	Gingipain R1 n=47 Tax=Porphyromonas gingivalis TaxID=837 RepID=CPG1_PORG3
	agilent_65775	6.76626e-06	0.345079	-0.668193	-2.05526	0.718872	12.9032	7.31707	0.567073	UniRef90_A0A174XCR6	871	MH0020_GL0053675 MPA_PNP_EM_seqs_non_topgraph_seqs_final_210318.csv	Periplasmic beta-glucosidase n=38 Tax=Bacteroidales TaxID=171549 RepID=A0A174XCR6_9BACT
	agilent_9372	6.78507e-06	0.346039	0.527222	-0.569388	1.62383	11.828	19.5122	1.64967	UniRef90_P11311	872	Adhesin P1 precursor (Cytadhesin P1) (Attachment protein) & ADP1_MYCPN adhesin P1	Adhesin P1 n=56 Tax=Mycoplasma pneumoniae TaxID=2104 RepID=ADP1_MYCPN
	twist_34374	6.78577e-06	0.346074	-0.581614	-1.79145	0.628219	16.129	9.7561	0.604878		873	EBNA-1 HHV 4
	twist_52503	6.78922e-06	0.34625	-0.373179	-1.14972	0.403366	54.8387	48.7805	0.889527		874	polyprotein (3/9) & structural protein (3/3) & VP1 (2/4) & capsid protein VP1 & VP1 protein (2/2) & VP1 protein, partial [Enterovirus A71]
	twist_58592	6.79727e-06	0.346661	-0.582764	-1.79647	0.630937	17.2043	9.7561	0.567073		875	EBNA-1 HHV 4
	twist_15000	6.7992e-06	0.346759	0.659977	-0.714812	2.03477	6.45161	9.7561	1.5122		876	allergen_name False allergome_name Tri a 28 (25/27) (1/1) allergenonline_name False SDAP_name False iedb_name False
	agilent_204343	6.80097e-06	0.34685	0.526755	-0.570727	1.62424	12.9032	17.0732	1.32317	UniRef90_A0A3R6J631	877	MH0105_GL0034973 MPA_PNP_EM_seqs_non_topgraph_seqs_final_210318.csv	Uncharacterized protein n=6 Tax=Parabacteroides TaxID=375288 RepID=A0A3R6J631_9BACT
	agilent_14706	6.81566e-06	0.347599	0.602249	-0.654475	1.85897	9.67742	12.1951	1.26016	UniRef90_A0A380YT47	878	YP_097475.1 strains_non_MPA_non_topgraph_cdhit70_190118.csv	Beta-galactosidase n=49 Tax=Bacteroides TaxID=816 RepID=A0A380YT47_BACFG
	twist_52554	6.82918e-06	0.348288	0.44053	-0.480047	1.36111	18.2796	26.8293	1.46772		879	45 kDa immediate-early protein 2
	agilent_11271	6.83441e-06	0.348555	0.582923	-0.635888	1.80173	82.7957	90.2439	1.08996		880	positive (exact): Enterovirus B Genome polyprotein
	twist_57645	6.84188e-06	0.348936	-0.79844	-2.46919	0.872307	8.60215	4.87805	0.567073		881	alpha S1 casein & Alpha-S1-casein
	twist_51993	6.86267e-06	0.349996	-1.02569	-3.17668	1.12531	7.52688	2.43902	0.324042		882	calcium channel BI-1
	agilent_214358	6.87152e-06	0.350447	-0.480934	-1.49046	0.528588	21.5054	17.0732	0.793902	UniRef90_A0A166DEL7	883	WP_000728052.1 strains_non_MPA_non_topgraph_cdhit70_190118.csv	Exported protein n=20 Tax=Staphylococcus aureus TaxID=1280 RepID=A0A166DEL7_STAAU
	agilent_381	6.87188e-06	0.350466	-0.372747	-1.15521	0.409712	59.1398	53.6585	0.907317	UniRef90_A7X0T9	884	Bifunctional autolysin precursor	Bifunctional autolysin n=763 Tax=Bacteria TaxID=2 RepID=ATL_STAA1
	agilent_67960	6.87269e-06	0.350507	0.585784	-0.64398	1.81555	9.67742	12.1951	1.26016	UniRef90_K5ZET5	885	MH0067_GL0017747 MPA_PNP_EM_seqs_non_topgraph_seqs_final_210318.csv	PNPLA domain-containing protein n=20 Tax=Parabacteroides TaxID=375288 RepID=K5ZET5_9BACT
	twist_10138	6.88345e-06	0.351056	-0.520124	-1.61329	0.573042	20.4301	12.1951	0.596919		886	allergen_name False allergome_name Lol p FT (2/3) (1/1) allergenonline_name False SDAP_name False iedb_name False
	agilent_132716	6.89031e-06	0.351406	-0.542759	-1.68433	0.598809	18.2796	12.1951	0.667145	UniRef90_J8KDN0	887	NP_831259.1 strains_non_MPA_non_topgraph_cdhit70_190118.csv	LysM domain-containing protein n=166 Tax=Bacillus TaxID=55087 RepID=J8KDN0_BACCE
	agilent_238925	6.89095e-06	0.351439	-0.793427	-2.46233	0.875476	9.67742	4.87805	0.504065	UniRef90_P11311	888	VFG002033(gb|NP_109829) (p1/MgPa/gapA) ADP1_MYCPN adhesin P1 [Cytadherence organelle (VF0330)] [Mycoplasma pneumoniae M129]	Adhesin P1 n=56 Tax=Mycoplasma pneumoniae TaxID=2104 RepID=ADP1_MYCPN
	agilent_177491	6.89622e-06	0.351707	0.374054	-0.413175	1.16128	53.7634	58.5366	1.08878	UniRef90_P52143	889	NP_311542.2 strains_non_MPA_non_topgraph_cdhit70_190118.csv	Uncharacterized outer membrane protein YpjA n=569 Tax=Bacteria TaxID=2 RepID=YPJA_ECOLI
	agilent_11949	6.90459e-06	0.352134	-0.760328	-2.36192	0.841265	95.6989	92.6829	0.968485		890	positive (exact): Human adenovirus C Pre-histone-like nucleoprotein
	agilent_3962	6.90968e-06	0.352394	0.68855	-0.76263	2.13973	5.37634	9.7561	1.81463	UniRef90_P07210	891	polyprotein (9/9) & VP1 capsid protein (1/3) & Chain 2, Human Rhinovirus Serotype 2 (Hrv2)	Genome polyprotein n=273 Tax=Enterovirus TaxID=12059 RepID=POLG_HRV8A
	twist_76831	6.91718e-06	0.352776	0.477356	-0.529513	1.48423	13.9785	19.5122	1.39587		892	YP_008772099.1 unnamed protein product [Streptococcus phage TP-778L]
	twist_6459	6.94227e-06	0.354056	-0.754633	-2.35059	0.841323	10.7527	4.87805	0.453659		893	allergen_name False allergome_name Cas s 1 (6/6) (1/1) allergenonline_name Unassigned (1/1) (1/1) SDAP_name False iedb_name False
	agilent_50246	6.94236e-06	0.35406	0.368835	-0.411212	1.14888	37.6344	43.9024	1.16655	UniRef90_R5LM81	894	MH0092_GL0010172 MPA_PNP_EM_seqs_non_topgraph_seqs_final_210318.csv	Flagellin n=2 Tax=Clostridiales TaxID=186802 RepID=R5LM81_9FIRM
	agilent_41924	6.94334e-06	0.35411	-0.576887	-1.79707	0.643295	16.129	9.7561	0.604878	UniRef90_A0A1H0NAI1	895	WP_020917636.1 strains_non_MPA_non_topgraph_cdhit70_190118.csv	LysM domain-containing protein n=15 Tax=Streptococcus TaxID=1301 RepID=A0A1H0NAI1_STREI
	agilent_220720	6.94391e-06	0.35414	-0.391772	-1.22047	0.436922	43.0108	29.2683	0.680488	UniRef90_P71401	896	VFG001157(gb|AAC44560) (hsf) Hsf [Hia/Hsf (VF0039)] [Haemophilus influenzae C54]	Hsf n=19 Tax=Haemophilus influenzae TaxID=727 RepID=P71401_HAEIF
	twist_27265	6.94423e-06	0.354156	0.808782	-0.902046	2.51961	3.22581	7.31707	2.26829		897	huntingtin & Huntingtin
	agilent_223570	6.94748e-06	0.354321	0.490193	-0.547077	1.52746	12.9032	19.5122	1.5122	UniRef90_Q54835	898	VFG000950(gb|NP_665531) (emm) M protein type 3 [M protein (VF0242)] [Streptococcus pyogenes MGAS315]	M3 protein n=36 Tax=Streptococcus pyogenes TaxID=1314 RepID=Q54835_STRPY
	agilent_214044	6.95552e-06	0.354732	0.376785	-0.421189	1.17476	33.3333	39.0244	1.17073	UniRef90_A0A173T8A2	899	V1.CD15-3_GL0052858 MPA_PNP_EM_seqs_non_topgraph_seqs_final_210318.csv	Flagellin n=21 Tax=Clostridiales TaxID=186802 RepID=A0A173T8A2_9FIRM
	agilent_61850	6.95839e-06	0.354878	0.796906	-0.891332	2.48514	3.22581	9.7561	3.02439	UniRef90_Q6GF50	900	WP_000595617.1 strains_non_MPA_non_topgraph_cdhit70_190118.csv	Uncharacterized leukocidin-like protein 1 n=24 Tax=Staphylococcus TaxID=1279 RepID=LUKL1_STAAR
	agilent_149939	6.962e-06	0.355062	-1.043	-3.25344	1.16743	6.45161	2.43902	0.378049	UniRef90_J5DKJ0	901	NP_814463.1 strains_non_MPA_non_topgraph_cdhit70_190118.csv	WxL domain-containing protein n=84 Tax=Bacilli TaxID=91061 RepID=J5DKJ0_ENTFL
	agilent_221374	6.98005e-06	0.355983	-0.442407	-1.3818	0.496984	29.0323	21.9512	0.756098	UniRef90_A0A0K5P078	902	VFG000743(gb|AAC38395) (espD) EspD [EspD (VF0180)] [Escherichia coli O127:H6 str. E2348/69]	Translocon EspD n=21 Tax=Escherichia coli TaxID=562 RepID=A0A0K5P078_ECOLX
	agilent_151560	6.98145e-06	0.356054	0.584547	-0.656843	1.82594	8.60215	12.1951	1.41768	UniRef90_A0A174FE64	903	WP_005825265.1 MPA_PNP_EM_seqs_non_topgraph_seqs_final_210318.csv	D-alanyl-D-alanine carboxypeptidase/D-alanyl-D-alanine-endopeptidase n=57 Tax=Bacteroides TaxID=816 RepID=A0A174FE64_BACUN
	agilent_6461	6.98182e-06	0.356073	-0.647846	-2.02372	0.728024	12.9032	7.31707	0.567073	UniRef90_P06484	904	envelope glycoprotein G (2/2) & glycoprotein G (2/2)	Envelope glycoprotein G n=376 Tax=Human herpesvirus 1 TaxID=10298 RepID=GG_HHV11
	agilent_44948	6.9937e-06	0.356678	-0.646959	-2.02268	0.728759	12.9032	7.31707	0.567073	UniRef90_A6BI29	905	MH0042_GL0020673 (2/2) MPA_and_EM_topgraph_220218_subsample.csv	LysM domain protein n=5 Tax=Dorea TaxID=189330 RepID=A6BI29_9FIRM
	agilent_171544	6.99878e-06	0.356938	-1.0392	-3.25018	1.17179	6.45161	2.43902	0.378049	UniRef90_F3PVF2	906	WP_005824861.1 (3/4) MPA_and_EM_topgraph_220218_subsample.csv	Phosphatidylglycerol--prolipoprotein diacylglyceryl transferase n=47 Tax=root TaxID=1 RepID=F3PVF2_9BACE
	twist_38675	7.00303e-06	0.357155	0.497826	-0.561819	1.55747	76.3441	85.3659	1.11817		907	pneumococcal histidine triad protein E & hydrolase & HIT family hydrolase
	twist_47027	7.00438e-06	0.357223	-1.01323	-3.17024	1.14378	7.52688	2.43902	0.324042		908	nuclear protein EBNA2 & EBNA-2 & Epstein-Barr nuclear antigen 2
	twist_58058	7.00943e-06	0.357481	-0.382417	-1.19696	0.432127	38.7097	34.1463	0.882114		909	positive (exact): Norwalk virus Non-structural polyprotein
	agilent_210454	7.02894e-06	0.358476	0.383079	-0.434565	1.20072	55.914	60.9756	1.09053	UniRef90_A0A0U1MQG2	910	WP_000669729.1 strains_non_MPA_non_topgraph_cdhit70_190118.csv	Protein map n=15 Tax=Staphylococcaceae TaxID=90964 RepID=A0A0U1MQG2_STAAU
	twist_3119	7.03297e-06	0.358682	0.712782	-0.809232	2.2348	4.30108	9.7561	2.26829		911	allergen_name False allergome_name Str py Streptokinase (10/12) (1/1) allergenonline_name False SDAP_name False iedb_name False
	agilent_13363	7.03666e-06	0.35887	-0.513084	-1.60911	0.582942	19.3548	14.6341	0.756098	UniRef90_A0A0G9GVP9	912	YP_004888341.1 strains_non_MPA_non_topgraph_cdhit70_190118.csv	Aggregation promoting factor n=38 Tax=Lactobacillus plantarum TaxID=1590 RepID=A0A0G9GVP9_LACPN
	twist_53354	7.04124e-06	0.359103	-0.372304	-1.16799	0.42338	44.086	36.5854	0.829863		913	pneumococcal histidine triad protein E & hydrolase & HIT family hydrolase
	twist_74769	7.04558e-06	0.359325	0.574324	-0.653681	1.80233	8.60215	12.1951	1.41768		914	YP_009277725.1 hypothetical protein [Shigella phage SHFML-11]
	agilent_212303	7.05732e-06	0.359923	0.475377	-0.54233	1.49308	13.9785	19.5122	1.39587	UniRef90_A0A173WVL9	915	O2.UC18-1_GL0086283 (1/6) MPA_and_EM_topgraph_220218_subsample.csv	Phosphoglycerol transferase and related proteins, alkaline phosphatase superfamily n=34 Tax=Clostridiales TaxID=186802 RepID=A0A173WVL9_9FIRM
	agilent_135255	7.07122e-06	0.360632	-0.395292	-1.2428	0.452216	76.3441	68.2927	0.894538	UniRef90_A0A381IPJ2	916	WP_011590251.1 strains_non_MPA_non_topgraph_cdhit70_190118.csv	Cell wall binding repeat-containing protein n=19 Tax=Clostridium perfringens TaxID=1502 RepID=A0A381IPJ2_CLOPF
	agilent_166003	7.08235e-06	0.3612	0.466863	-0.535277	1.469	15.0538	19.5122	1.29617	UniRef90_D6ZV98	917	WP_003830342.1 (2/4) non_MPA_topgraph_sampling_040218.csv	Uncharacterized protein n=26 Tax=Bacteria TaxID=2 RepID=D6ZV98_BIFLJ
	twist_35332	7.08653e-06	0.361413	-0.516984	-1.6272	0.593234	86.0215	82.9268	0.964024		918	EBNA-1 HHV 4 & BKRF1
	agilent_223654	7.09562e-06	0.361876	0.471559	-0.542088	1.48521	17.2043	19.5122	1.13415	UniRef90_P45387	919	VFG001149(gb|AAB03707) (hap) autotransporter, fibronectin-binding adhesin [Hap (VF0037)] [Haemophilus influenzae N187]	Adhesion and penetration protein autotransporter n=2 Tax=Haemophilus influenzae TaxID=727 RepID=HAP2_HAEIF
	twist_99873	7.09787e-06	0.361991	-0.517819	-1.63117	0.595534	20.4301	12.1951	0.596919		920	YP_001285556.1 gp66 [Escherichia virus TLS]
	agilent_240829	7.09986e-06	0.362093	-0.745751	-2.34952	0.858013	10.7527	4.87805	0.453659	UniRef90_P0C2J9	921	VFG001363(gb|NP_346351) (ply) pneumolysin [Pneumolysin (VF0149)] [Streptococcus pneumoniae TIGR4]	Pneumolysin n=256 Tax=Bacteria TaxID=2 RepID=TACY_STRPN
	twist_53656	7.10414e-06	0.362311	-0.57093	-1.79929	0.657433	15.0538	9.7561	0.648084		922	HCMVUL35
	twist_48100	7.11566e-06	0.362899	-0.744355	-2.3478	0.859096	10.7527	4.87805	0.453659		923	butyrophilin precursor & Butyrophilin subfamily 1 member A1 & butyrophilin, partial
	twist_23200	7.1175e-06	0.362993	0.667301	-0.770446	2.10505	5.37634	9.7561	1.81463		924	allergen_name False allergome_name Aix ga 1 (1/2), Aix sp 1 (1/1), Alo ae 1 (1/2), Ana ca 1 (1/2), Ana p 1 (1/2), Chl pi 1 (1/2), Cya cy 1 (1/2), Lop cu 1 (1/2), Lop sp 1 (1/2), Neo ju 1 (1/2), Sar ml 1 (1/2), Tad ra 1 (1/2) (1/1) allergenonline_name False SDAP_name False iedb_name False
	twist_23869	7.1299e-06	0.363625	-0.801259	-2.5299	0.927385	7.52688	4.87805	0.648084		925	allergen_name False allergome_name Gos h Vicilin (2/2) (1/1) allergenonline_name False SDAP_name False iedb_name False
	agilent_53162	7.13833e-06	0.364055	0.627003	-0.726913	1.98092	7.52688	9.7561	1.29617	UniRef90_U6RKM4	926	MH0028_GL0078214 MPA_PNP_EM_seqs_non_topgraph_seqs_final_210318.csv	N-glycanase_N domain-containing protein n=3 Tax=Bacteroidaceae TaxID=815 RepID=U6RKM4_9BACE
	agilent_126254	7.13965e-06	0.364122	0.731212	-0.847948	2.31037	4.30108	7.31707	1.70122	UniRef90_A0A416JDV1	927	MH0250_GL0256152 MPA_PNP_EM_seqs_non_topgraph_seqs_final_210318.csv	Flagellin (Fragment) n=1 Tax=Clostridium sp. AM49-4BH TaxID=2293035 RepID=A0A416JDV1_9CLOT
	agilent_64147	7.15305e-06	0.364806	0.356391	-0.414385	1.12717	39.7849	48.7805	1.2261	UniRef90_A6LDM2	928	MH0012_GL0221699 MPA_PNP_EM_seqs_non_topgraph_seqs_final_210318.csv	Uncharacterized protein n=36 Tax=Bacteroidales TaxID=171549 RepID=A6LDM2_PARD8
	twist_36071	7.1758e-06	0.365966	-0.387001	-1.22601	0.452005	38.7097	29.2683	0.756098		929	positive (exact): Influenza A virus Hemagglutinin
	twist_28806	7.18077e-06	0.366219	-0.437364	-1.38606	0.511328	27.957	19.5122	0.697936		930	Enterovirus polyprotein (VP0, VP1, VP2, VP4) – capsid proteins, Coxsackievirus A9 (2.9 Å structure, chains 1–4)
	agilent_205439	7.18669e-06	0.366521	0.423991	-0.496273	1.34426	18.2796	24.3902	1.33429	UniRef90_D6D6J2	931	NOM028_GL0019456 MPA_PNP_EM_seqs_non_topgraph_seqs_final_210318.csv	Uncharacterized protein n=42 Tax=Bacteroides TaxID=816 RepID=D6D6J2_9BACE
	twist_57095	7.20801e-06	0.367608	-0.435254	-1.38211	0.511603	31.1828	19.5122	0.625736		932	ORF68
	agilent_134645	7.21557e-06	0.367994	-0.3665	-1.16443	0.43143	50.5376	46.3415	0.916969	UniRef90_A0A4V6L8I8	933	WP_000739205.1 strains_non_MPA_non_topgraph_cdhit70_190118.csv	Extracellular fibrinogen-binding protein n=26 Tax=Staphylococcus TaxID=1279 RepID=A0A4V6L8I8_STAHY
	twist_21096	7.25854e-06	0.370186	-0.558837	-1.7811	0.663426	15.0538	9.7561	0.648084		934	allergen_name False allergome_name Por tr 2 (14/17) (1/1) allergenonline_name False SDAP_name False iedb_name False
	agilent_243666	7.26159e-06	0.370341	-0.80206	-2.55686	0.952736	8.60215	4.87805	0.567073	UniRef90_C1IDV3	935	VFG002419(gb|NP_645021) (coa) staphylocoagulase precursor [Staphylocoagulase (VF0421)] [Staphylococcus aureus subsp. aureus MW2]	Staphylocoagulase n=45 Tax=Staphylococcaceae TaxID=90964 RepID=C1IDV3_STAAU
	agilent_225839	7.26268e-06	0.370396	-0.987525	-3.14835	1.1733	7.52688	2.43902	0.324042	UniRef90_A0A0H3K1N3	936	VFG001282(gb|NP_647237) (fnbB) fibronectin-binding protein B [FnBPs (VF0010)] [Staphylococcus aureus subsp. aureus MW2]	FnbB protein n=80 Tax=Staphylococcus TaxID=1279 RepID=A0A0H3K1N3_STAAW
	twist_10203	7.28212e-06	0.371388	-0.561598	-1.79299	0.669794	15.0538	9.7561	0.648084		937	allergen_name False allergome_name Por tr 2 (1/17) (1/1) allergenonline_name False SDAP_name False iedb_name False
	agilent_56259	7.28758e-06	0.371667	0.354448	-0.423187	1.13208	45.1613	53.6585	1.18815	UniRef90_A0A174IP95	938	T2D-105A_GL0053933 MPA_PNP_EM_seqs_non_topgraph_seqs_final_210318.csv	Flagellin n=3 Tax=Clostridiales TaxID=186802 RepID=A0A174IP95_9FIRM
	agilent_217974	7.29538e-06	0.372064	0.584152	-0.698506	1.86681	6.45161	14.6341	2.26829	UniRef90_A0A1Q6NL23	939	MH0188_GL0157323 MPA_PNP_EM_seqs_non_topgraph_seqs_final_210318.csv	LytR_cpsA_psr domain-containing protein n=12 Tax=Clostridiales TaxID=186802 RepID=A0A1Q6NL23_9FIRM
	agilent_224217	7.29693e-06	0.372143	-0.536569	-1.71494	0.641802	17.2043	12.1951	0.708841	UniRef90_C1IDV3	940	VFG002419(gb|NP_645021) (coa) staphylocoagulase precursor [Staphylocoagulase (VF0421)] [Staphylococcus aureus subsp. aureus MW2]	Staphylocoagulase n=45 Tax=Staphylococcaceae TaxID=90964 RepID=C1IDV3_STAAU
	agilent_70626	7.29846e-06	0.372222	0.581917	-0.696253	1.86009	7.52688	12.1951	1.62021	UniRef90_D4MYA1	941	MH0088_GL0134456 (1/4) MPA_and_EM_topgraph_220218_subsample.csv	Chromosome segregation protein n=15 Tax=Clostridiales TaxID=186802 RepID=D4MYA1_ANAHA
	agilent_241827	7.30165e-06	0.372384	-0.74802	-2.39159	0.895551	9.67742	4.87805	0.504065	UniRef90_A0A0H3K1N3	942	VFG001282(gb|NP_647237) (fnbB) fibronectin-binding protein B [FnBPs (VF0010)] [Staphylococcus aureus subsp. aureus MW2]	FnbB protein n=80 Tax=Staphylococcus TaxID=1279 RepID=A0A0H3K1N3_STAAW
	agilent_11266	7.31285e-06	0.372956	-0.359786	-1.15126	0.431692	55.914	53.6585	0.959662	UniRef90_P54634	943	positive (from uniprot): Norwalk virus Non-structural polyprotein	Genome polyprotein n=5814 Tax=root TaxID=1 RepID=POLG_LORDV
	agilent_73853	7.3206e-06	0.373351	0.644345	-0.774293	2.06298	5.37634	9.7561	1.81463	UniRef90_C3R8Q2	944	159369152-stool1_revised_C241355_1_gene48043 (2/2) MPA_and_EM_topgraph_220218_subsample.csv	Conjugative transposon TraM protein n=40 Tax=Bacteria TaxID=2 RepID=C3R8Q2_9BACE
	agilent_89422	7.33735e-06	0.374205	0.487888	-0.588205	1.56398	11.828	17.0732	1.44346	UniRef90_A0A173RR50	945	MH0188_GL0047837 MPA_PNP_EM_seqs_non_topgraph_seqs_final_210318.csv	Alanine--tRNA ligase n=9 Tax=Clostridiales TaxID=186802 RepID=A0A173RR50_9FIRM
	agilent_222335	7.35017e-06	0.374858	0.347542	-0.420051	1.11513	44.086	53.6585	1.21713	UniRef90_Q6GHV7	946	VFG001317(gb|YP_001332074) (isdB) iron-regulated surface determinant protein B, haemoglobin receptor [Isd (VF0015)] [Staphylococcus aureus subsp. aureus str. Newman]	Iron-regulated surface determinant protein B n=509 Tax=Bacilli TaxID=91061 RepID=ISDB_STAAR
	agilent_241884	7.35386e-06	0.375047	0.379927	-0.459524	1.21938	31.1828	34.1463	1.09504	UniRef90_P15926	947	VFG000974(gb|NP_269970) (scpA) C5a peptidase precursor [C5a peptidase (VF0245)] [Streptococcus pyogenes M1 GAS]	C5a peptidase n=760 Tax=Bacteria TaxID=2 RepID=C5AP_STRPY
	twist_16064	7.35577e-06	0.375144	0.42639	-0.515914	1.36869	19.3548	24.3902	1.26016		948	allergen_name False allergome_name Ory s GBSS_I (25/54) (1/1) allergenonline_name False SDAP_name False iedb_name False
	agilent_7143	7.35943e-06	0.375331	0.380232	-0.460393	1.22086	29.0323	34.1463	1.17615	UniRef90_P08318	949	phosphoprotein 150 & Large structural phosphoprotein	Large structural phosphoprotein n=145 Tax=root TaxID=1 RepID=PP150_HCMVA
	twist_47945	7.36593e-06	0.375663	-0.472486	-1.51779	0.572822	21.5054	14.6341	0.680488		950	envelope glycoprotein gp350 [Human gammaherpesvirus 4] & major outer envelope glycoprotein gp350 [Human gammaherpesvirus 4] & BLLF1 & Envelope glycoprotein GP350 & major outer envelope glycoprotein gp350
	agilent_134048	7.36677e-06	0.375705	-0.383515	-1.23206	0.465034	34.4086	26.8293	0.779726	UniRef90_R5ESF2	951	MH0043_GL0060107 MPA_PNP_EM_seqs_non_topgraph_seqs_final_210318.csv	SGNH_hydro domain-containing protein n=3 Tax=Bacteroidales TaxID=171549 RepID=R5ESF2_9BACE
	twist_8779	7.36769e-06	0.375752	-0.754085	-2.4227	0.914534	8.60215	4.87805	0.567073		952	allergen_name False allergome_name Por tr 2 (14/17) (1/1) allergenonline_name False SDAP_name False iedb_name False
	agilent_221942	7.37167e-06	0.375955	0.410029	-0.497658	1.31772	22.5806	26.8293	1.18815	UniRef90_Q8GM74	953	VFG001150(gb|AAL79954) (hia) adhesin [Hia/Hsf (VF0039)] [Haemophilus influenzae nontypable strain 3179B]	Adhesin n=5 Tax=Haemophilus influenzae TaxID=727 RepID=Q8GM74_HAEIF
	twist_70917	7.37896e-06	0.376327	-0.439477	-1.41311	0.534157	24.7312	17.0732	0.69035		954	NP_680496.1 putative host interaction protein [Lactobacillus phage A2]
	twist_47864	7.38307e-06	0.376537	-0.448954	-1.44402	0.546113	83.871	80.4878	0.959662		955	Capsid protein VP26 & capsid protein VP26 [Human gammaherpesvirus 4] & BFRF3
	twist_15962	7.40483e-06	0.377646	-0.512029	-1.64954	0.625481	17.2043	12.1951	0.708841		956	allergen_name False allergome_name Nas vi AK (2/2) (1/1) allergenonline_name False SDAP_name False iedb_name False
	twist_47443	7.42218e-06	0.378531	-0.604648	-1.95041	0.741116	13.9785	7.31707	0.523452		957	Enterovirus polyprotein (VP0, VP1, VP2, VP4) – capsid proteins, Coxsackievirus A9 (2.9 Å structure, chains 1–4)
	agilent_11483	7.42545e-06	0.378698	-0.489113	-1.57811	0.599887	21.5054	12.1951	0.567073	UniRef90_P03204	958	EBNA-3C HHV 4 latent protein	Epstein-Barr nuclear antigen 6 n=14 Tax=Epstein-Barr virus (strain GD1) TaxID=10376 RepID=EBNA6_EBVB9
	agilent_62056	7.44279e-06	0.379582	-0.614183	-1.98419	0.755822	12.9032	7.31707	0.567073	UniRef90_Q9ZFS5	959	WP_000769829.1 strains_non_MPA_non_topgraph_cdhit70_190118.csv	Exotoxin 1 n=31 Tax=Staphylococcus aureus TaxID=1280 RepID=Q9ZFS5_STAAU
	agilent_223729	7.44994e-06	0.379947	-0.358208	-1.15784	0.441427	43.0108	36.5854	0.85061	UniRef90_UPI000F53326A	960	VFG000261(gb|NP_273742) (iga) IgA-specific serine endopeptidase [IgA1 protease (VF0080)] [Neisseria meningitidis MC58]	IgA-specific serine endopeptidase autotransporter n=1 Tax=Neisseria meningitidis TaxID=487 RepID=UPI000F53326A
	twist_95886	7.45119e-06	0.380011	-0.962327	-3.11084	1.18618	7.52688	2.43902	0.324042		961	YP_002003938.1 gp1 [Enterobacteria phage 13a]
	agilent_241862	7.45981e-06	0.38045	-0.757875	-2.45148	0.935733	8.60215	4.87805	0.567073	UniRef90_P27951	962	VFG001795(gb|BAC98831) (cba) c protein beta antigen [<beta>-C protein (VF0277)] [Streptococcus agalactiae FM027022]	IgA FC receptor n=71 Tax=Streptococcus TaxID=1301 RepID=BAG_STRAG
	twist_76975	7.46301e-06	0.380613	-0.73028	-2.36278	0.902221	9.67742	4.87805	0.504065		963	ACZ63895.1 endolysin [Enterococcus phage phiFL1C]
	twist_28813	7.4656e-06	0.380745	0.36732	-0.454031	1.18867	48.3871	53.6585	1.10894		964	positive (from uniprot): Rhinovirus B Genome polyprotein
	twist_44153	7.48879e-06	0.381928	0.677025	-0.840613	2.19466	4.30108	9.7561	2.26829		965	hypothetical protein PFD0985wa
	twist_1854	7.49587e-06	0.38229	-0.718696	-2.33097	0.893575	10.7527	4.87805	0.453659		966	allergen_name False allergome_name Hor v GBSS_I (3/5) (1/1) allergenonline_name False SDAP_name False iedb_name False
	agilent_166980	7.49806e-06	0.382401	-0.654916	-2.12445	0.81462	9.67742	7.31707	0.756098	UniRef90_A0A2N5PBF4	967	WP_024853610.1 strains_non_MPA_non_topgraph_cdhit70_190118.csv	Uncharacterized protein n=12 Tax=Lachnospiraceae TaxID=186803 RepID=A0A2N5PBF4_RUMGN
	agilent_77839	7.50563e-06	0.382787	0.766239	-0.954485	2.48696	3.22581	7.31707	2.26829	UniRef90_F9XZT3	968	WP_015439328.1 (2/6) non_MPA_topgraph_sampling_040218.csv	Phage infection protein n=49 Tax=Bacteria TaxID=2 RepID=F9XZT3_BIFBU
	twist_35334	7.51412e-06	0.38322	-0.474557	-1.54123	0.592115	84.9462	82.9268	0.976227		969	EBNA-1 HHV 4 & BKRF1
	agilent_5557	7.52979e-06	0.384019	0.418731	-0.524042	1.36151	17.2043	24.3902	1.41768	UniRef90_Q9ANY1	970	pneumococcal histidine triad protein E & hydrolase & HIT family hydrolase	Bvh-3 n=444 Tax=Bacteria TaxID=2 RepID=Q9ANY1_STREE
	twist_60159	7.53373e-06	0.38422	0.547184	-0.685322	1.77969	8.60215	12.1951	1.41768		971	AFN38704.1 hypothetical protein phi_MSA6_ORF041 [Staphylococcus phage MSA6]
	twist_16254	7.54796e-06	0.384946	0.605938	-0.760994	1.97287	7.52688	9.7561	1.29617		972	allergen_name Len c 1 (2/2) (1/1) allergome_name Len c 1 (3/3) (1/1) allergenonline_name Len c 1.0102 (1/1) (1/1) SDAP_name Len c 1.0102 (1/1) (1/1) iedb_name False
	agilent_225587	7.5625e-06	0.385688	-0.394554	-1.28602	0.496908	79.5699	68.2927	0.858273	UniRef90_A0A4I7YG16	973	VFG001357(gb|NP_346601) (cbpA) choline binding protein A [CbpA/PspC (VF0150)] [Streptococcus pneumoniae TIGR4]	Choline binding protein A n=44 Tax=Streptococcus pneumoniae TaxID=1313 RepID=A0A4I7YG16_STREE
	agilent_156737	7.56863e-06	0.386	-0.750031	-2.44578	0.945717	8.60215	4.87805	0.567073	UniRef90_K8Q794	974	WP_014570243.1 (2/2) non_MPA_topgraph_sampling_040218.csv	Periplasmic component of efflux system n=25 Tax=Lactobacillaceae TaxID=33958 RepID=K8Q794_LACRH
	agilent_78727	7.58055e-06	0.386608	-0.571971	-1.8668	0.722856	12.9032	9.7561	0.756098	UniRef90_B0MTP6	975	MH0002_GL0065375 (1/1) MPA_and_EM_topgraph_220218_subsample.csv	Ion-translocating oxidoreductase complex subunit G n=6 Tax=root TaxID=1 RepID=B0MTP6_9BACT
	twist_48625	7.59688e-06	0.387441	0.373836	-0.473939	1.22161	27.957	31.7073	1.13415		976	phosphoprotein 150 & Large structural phosphoprotein
	agilent_194578	7.59864e-06	0.387531	-0.701332	-2.29209	0.889431	10.7527	4.87805	0.453659	UniRef90_E8MX38	977	WP_058101887.1 (1/1) non_MPA_topgraph_sampling_040218.csv	Putative xylanase n=131 Tax=Bacteria TaxID=2 RepID=E8MX38_BIFL1
	twist_54095	7.60068e-06	0.387635	0.343894	-0.436299	1.12409	49.4624	58.5366	1.18346		978	Bifunctional autolysin precursor
	agilent_144773	7.60093e-06	0.387648	-0.651863	-2.13079	0.82706	10.7527	7.31707	0.680488	UniRef90_A7B6A6	979	WP_081741110.1 strains_non_MPA_non_topgraph_cdhit70_190118.csv	Uncharacterized protein n=20 Tax=Clostridiales TaxID=186802 RepID=A7B6A6_RUMGV
	agilent_241598	7.6172e-06	0.388477	0.497416	-0.633078	1.62791	12.9032	14.6341	1.13415	UniRef90_Q8GM74	980	VFG001150(gb|AAL79954) (hia) adhesin [Hia/Hsf (VF0039)] [Haemophilus influenzae nontypable strain 3179B]	Adhesin n=5 Tax=Haemophilus influenzae TaxID=727 RepID=Q8GM74_HAEIF
	agilent_75020	7.62433e-06	0.388841	-1.06203	-3.4776	1.35353	4.30108	2.43902	0.567073	UniRef90_A0A168G0T0	981	YP_004890681.1 (1/2) non_MPA_topgraph_sampling_040218.csv	GRAM_POS_ANCHORING domain-containing protein n=138 Tax=Lactobacillaceae TaxID=33958 RepID=A0A168G0T0_LACPN
	twist_51758	7.6292e-06	0.389089	0.840058	-1.07163	2.75175	3.22581	4.87805	1.5122		982	Glycoprotein M
	agilent_1167	7.64518e-06	0.389904	0.342931	-0.438807	1.12467	51.6129	58.5366	1.13415	UniRef90_P06484	983	envelope glycoprotein G (2/2) & glycoprotein G (2/2)	Envelope glycoprotein G n=376 Tax=Human herpesvirus 1 TaxID=10298 RepID=GG_HHV11
	twist_45853	7.6575e-06	0.390533	0.410911	-0.527038	1.34886	16.129	26.8293	1.66341		984	hypothetical protein PFD0985wa
	twist_48218	7.66197e-06	0.390761	0.416687	-0.534903	1.36828	17.2043	21.9512	1.27591		985	BZLF1 [Human gammaherpesvirus 4] & BZLF1 & Trans-activator protein BZLF1
	agilent_178864	7.68004e-06	0.391682	-0.645968	-2.12404	0.832105	9.67742	7.31707	0.756098	UniRef90_A0A120A5I1	986	MH0436_GL0026008 (2/2) MPA_and_EM_topgraph_220218_subsample.csv	Carboxypeptidase regulatory-like domain protein n=64 Tax=Bacteroides TaxID=816 RepID=A0A120A5I1_9BACE
	agilent_11380	7.69108e-06	0.392245	0.371455	-0.479502	1.22241	24.7312	31.7073	1.28208	UniRef90_P08392	987	Trans-acting transcriptional protein ICP4	Major viral transcription factor ICP4 n=1 Tax=Human herpesvirus 1 (strain 17) TaxID=10299 RepID=ICP4_HHV11
	twist_37560	7.69769e-06	0.392582	0.354215	-0.457825	1.16626	30.1075	39.0244	1.29617		988	positive (from uniprot): Rhinovirus B Genome polyprotein
	agilent_8673	7.70182e-06	0.392793	0.370854	-0.479709	1.22142	25.8065	31.7073	1.22866	UniRef90_Q82081	989	positive (from uniprot): Rhinovirus B Genome polyprotein	Genome polyprotein n=46 Tax=Enterovirus TaxID=12059 RepID=POLG_HRV3
	twist_59221	7.70788e-06	0.393102	0.375851	-0.486736	1.23844	23.6559	29.2683	1.23725		990	B B/Shanghai/361/2002 HA
	agilent_174779	7.71694e-06	0.393564	-0.947955	-3.12566	1.22975	7.52688	2.43902	0.324042	UniRef90_D4MVC3	991	MH0089_GL0093714 (1/3) MPA_and_EM_topgraph_220218_subsample.csv	ABC-type multidrug transport system, ATPase and permease components n=20 Tax=Firmicutes TaxID=1239 RepID=D4MVC3_ANAHA
	agilent_71450	7.71742e-06	0.393588	-0.334807	-1.10399	0.434374	58.0645	51.2195	0.882114	UniRef90_UPI0004537308	992	WP_000728715.1 strains_non_MPA_non_topgraph_cdhit70_190118.csv	staphylococcal protein A n=1 Tax=Staphylococcus aureus TaxID=1280 RepID=UPI0004537308
	agilent_79443	7.72279e-06	0.393862	0.692408	-0.899243	2.28406	4.30108	7.31707	1.70122	UniRef90_D8H130	993	NP_830479.1 strains_non_MPA_non_topgraph_cdhit70_190118.csv	Immune inhibitor A, metalloprotease n=671 Tax=Bacillaceae TaxID=186817 RepID=D8H130_BACAI
	agilent_164349	7.72834e-06	0.394145	-0.701749	-2.31584	0.91234	10.7527	4.87805	0.453659	UniRef90_R5VF48	994	MH0098_GL0098662 (1/1) MPA_and_EM_topgraph_220218_subsample.csv	Glycosyltransferase Family 51 candidate bifunctional family GT51 b-glycosyltransferase/PBP transpeptidase (Candidate murein polymerase) n=7 Tax=Roseburia TaxID=841 RepID=R5VF48_9FIRM
	agilent_64948	7.73324e-06	0.394395	0.62992	-0.819721	2.07956	5.37634	9.7561	1.81463	UniRef90_B7C9D6	995	MH0204_GL0135594 (1/10) MPA_and_EM_topgraph_220218_subsample.csv	Na/Pi-cotransporter II-like protein n=15 Tax=Firmicutes TaxID=1239 RepID=B7C9D6_9FIRM
	twist_65448	7.73507e-06	0.394489	0.592992	-0.771936	1.95792	6.45161	9.7561	1.5122		996	YP_003934834.1 RNA polymerase ADP-ribosylase [Shigella phage SP18]
	agilent_1606	7.73961e-06	0.39472	-0.484105	-1.59895	0.630736	18.2796	12.1951	0.667145	UniRef90_P04012	997	major capsid protein (2/4) & major capsid protein L1 (2/3)	Major capsid protein L1 n=210 Tax=Papillomaviridae TaxID=151340 RepID=VL1_HPV11
	twist_10999	7.75475e-06	0.395492	-0.563235	-1.86243	0.735955	11.828	9.7561	0.824834		998	allergen_name False allergome_name Bla g 9 (4/4) (1/1) allergenonline_name False SDAP_name False iedb_name False
	agilent_7061	7.75476e-06	0.395493	0.354683	-0.46345	1.17282	30.1075	39.0244	1.29617	UniRef90_P08392	999	Trans-acting transcriptional protein ICP4	Major viral transcription factor ICP4 n=1 Tax=Human herpesvirus 1 (strain 17) TaxID=10299 RepID=ICP4_HHV11
	agilent_235465	7.75527e-06	0.395519	-0.347288	-1.14841	0.453831	47.3118	34.1463	0.721729	UniRef90_P71401	1000	VFG001157(gb|AAC44560) (hsf) Hsf [Hia/Hsf (VF0039)] [Haemophilus influenzae C54]	Hsf n=19 Tax=Haemophilus influenzae TaxID=727 RepID=P71401_HAEIF
	agilent_113148	7.76104e-06	0.395813	0.595331	-0.778825	1.96949	6.45161	9.7561	1.5122	UniRef90_R5ASD5	1001	V1.CD20-4_GL0045840 MPA_PNP_EM_seqs_non_topgraph_seqs_final_210318.csv	Putative DNA methylase n=1 Tax=Prevotella sp. CAG:1031 TaxID=1262917 RepID=R5ASD5_9BACT
	agilent_3468	7.76306e-06	0.395916	-0.368269	-1.2185	0.481964	74.1935	68.2927	0.920467	UniRef90_P03211	1002	EBNA-1 HHV 4 & BKRF1	Epstein-Barr nuclear antigen 1 n=37 Tax=Epstein-Barr virus (strain GD1) TaxID=10376 RepID=EBNA1_EBVB9
	agilent_12002	7.77646e-06	0.3966	0.357091	-0.468529	1.18271	30.1075	34.1463	1.13415		1003	positive (exact): Human respiratory syncytial virus Attachment glycoprotein
	twist_58288	7.77993e-06	0.396777	-0.353494	-1.1711	0.464115	37.6344	31.7073	0.842509		1004	polyprotein (9/9) & VP1 capsid protein (1/3) & Chain 2, Human Rhinovirus Serotype 2 (Hrv2)
	agilent_222759	7.79827e-06	0.397712	0.46228	-0.609064	1.53362	13.9785	17.0732	1.22139	UniRef90_UPI000DA9B94C	1005	VFG001290(gb|NP_647368) (clfB) Clumping factor B, adhesin [Clumping factor (VF0004)] [Staphylococcus aureus subsp. aureus MW2]	MSCRAMM family adhesin clumping factor ClfB n=15 Tax=Staphylococcus aureus TaxID=1280 RepID=UPI000DA9B94C
	agilent_184733	7.80518e-06	0.398064	0.745088	-0.982961	2.47314	3.22581	7.31707	2.26829	UniRef90_Q8XB59	1006	WP_001292722.1 (2/2) non_MPA_topgraph_sampling_040218.csv	Phosphoglycerol transferase I n=2394 Tax=root TaxID=1 RepID=OPGB_ECO57
	agilent_160350	7.80928e-06	0.398273	-0.654747	-2.17395	0.864451	8.60215	7.31707	0.85061	UniRef90_A0A174RB78	1007	MH0013_GL0029147 MPA_PNP_EM_seqs_non_topgraph_seqs_final_210318.csv	Beta-hexosaminidase n=16 Tax=Bacteroides TaxID=816 RepID=A0A174RB78_9BACE
	twist_59695	7.81544e-06	0.398587	0.576594	-0.762158	1.91535	7.52688	12.1951	1.62021		1008	B B/Florida/4/2006 HA
	agilent_7854	7.82907e-06	0.399282	-0.406838	-1.35284	0.539164	25.8065	19.5122	0.756098	UniRef90_P14738	1009	fibronectin-binding protein A	Fibronectin-binding protein A n=540 Tax=Staphylococcaceae TaxID=90964 RepID=FNBA_STAA8
	agilent_240856	7.84515e-06	0.400103	0.384222	-0.510748	1.27919	22.5806	26.8293	1.18815	UniRef90_O86489	1010	VFG001281(gb|NP_645335) (sdrE) Ser-Asp rich fibrinogen-binding bone sialoprotein-binding protein [SDr (VF0019)] [Staphylococcus aureus subsp. aureus MW2]	Serine-aspartate repeat-containing protein E n=489 Tax=Bacteria TaxID=2 RepID=SDRE_STAAE
	twist_50464	7.84729e-06	0.400212	-0.45715	-1.52224	0.607938	20.4301	14.6341	0.716303		1011	positive (from uniprot): Human adenovirus C Pre-histone-like nucleoprotein
	agilent_1008	7.84836e-06	0.400266	-0.932832	-3.10643	1.24077	7.52688	2.43902	0.324042	UniRef90_P18892	1012	butyrophilin precursor & Butyrophilin subfamily 1 member A1 & butyrophilin, partial	Butyrophilin subfamily 1 member A1 n=22 Tax=Pecora TaxID=35500 RepID=BT1A1_BOVIN
	agilent_126598	7.85922e-06	0.40082	0.382148	-0.509348	1.27364	21.5054	26.8293	1.24756	UniRef90_A0A0Q1HMM5	1013	MH0316_GL0084816 MPA_PNP_EM_seqs_non_topgraph_seqs_final_210318.csv	Flagellin n=6 Tax=Clostridiales TaxID=186802 RepID=A0A0Q1HMM5_9FIRM
	agilent_202934	7.8657e-06	0.401151	-0.692237	-2.30826	0.923784	9.67742	4.87805	0.504065	UniRef90_F9ZA18	1014	MH0012_GL0186444 MPA_PNP_EM_seqs_non_topgraph_seqs_final_210318.csv	Uncharacterized protein n=5 Tax=Odoribacter TaxID=283168 RepID=F9ZA18_ODOSD
	twist_29882	7.86866e-06	0.401302	0.436979	-0.583471	1.45743	15.0538	19.5122	1.29617		1015	HCMVUL99 & Tegument protein UL11 homolog
	agilent_222116	7.88338e-06	0.402052	-0.939681	-3.13756	1.2582	6.45161	2.43902	0.378049	UniRef90_Q669T5	1016	VFG043207(gb|YP_001006775) (cheB) chemotaxis-specific methylesterase CheB [peritrichous flagella (AI145)] [Yersinia enterocolitica subsp. enterocolitica 8081]	Protein-glutamate methylesterase/protein-glutamine glutaminase n=121 Tax=Enterobacterales TaxID=91347 RepID=CHEB_YERPS
	agilent_115718	7.89154e-06	0.402469	0.610211	-0.818315	2.03874	5.37634	9.7561	1.81463	UniRef90_A0A1Q6U1L1	1017	NLM026_GL0059834 MPA_PNP_EM_seqs_non_topgraph_seqs_final_210318.csv	Dihydrofolate reductase n=9 Tax=Bacteria TaxID=2 RepID=A0A1Q6U1L1_9FIRM
	agilent_30237	7.89638e-06	0.402715	0.539178	-0.72372	1.80208	9.67742	12.1951	1.26016	UniRef90_I9A5K4	1018	MH0349_GL0007090 MPA_PNP_EM_seqs_non_topgraph_seqs_final_210318.csv	TPM_phosphatase domain-containing protein n=49 Tax=Bacteroides TaxID=816 RepID=I9A5K4_BACVU
	agilent_231997	7.89822e-06	0.402809	-0.521527	-1.74332	0.700271	15.0538	9.7561	0.648084	UniRef90_Q99XV0	1019	VFG000968(gb|NP_269973) (emm) M protein type 1 [M protein (VF0242)] [Streptococcus pyogenes M1 GAS]	M protein type 1 n=54 Tax=Streptococcus pyogenes TaxID=1314 RepID=Q99XV0_STRP1
	agilent_199239	7.90164e-06	0.402984	0.455836	-0.612463	1.52414	11.828	17.0732	1.44346	UniRef90_C7H765	1020	MH0229_GL0196969 (1/1) MPA_and_EM_topgraph_220218_subsample.csv	Transglycosylase n=10 Tax=Faecalibacterium prausnitzii TaxID=853 RepID=C7H765_9FIRM
	twist_49209	7.90206e-06	0.403005	0.420662	-0.565246	1.40657	13.9785	24.3902	1.74484		1021	conserved Plasmodium membrane protein, unknown function
	agilent_167235	7.91596e-06	0.403714	-0.421206	-1.40988	0.567467	22.5806	17.0732	0.756098	UniRef90_B0MY53	1022	MH0170_GL0112448 (2/2) MPA_and_EM_topgraph_220218_subsample.csv	PASTA domain protein n=4 Tax=root TaxID=1 RepID=B0MY53_9BACT
	twist_66343	7.92356e-06	0.404102	-0.731355	-2.44944	0.98673	8.60215	4.87805	0.567073		1023	AFN38773.1 DhlB [Staphylococcus phage MSA6]
	agilent_225880	7.93026e-06	0.404443	0.37813	-0.510811	1.26707	20.4301	26.8293	1.31322	UniRef90_P62575	1024	VFG001378(gb|NP_359129) (nanA) neuraminidase A [Neuraminidase (VF0148)] [Streptococcus pneumoniae R6]	Sialidase A n=43 Tax=Bacteria TaxID=2 RepID=NANA_STREE
	agilent_131312	7.93081e-06	0.404472	-0.432428	-1.44908	0.584223	21.5054	17.0732	0.793902	UniRef90_Q8G4Z1	1025	WP_025332084.1 (1/2) non_MPA_topgraph_sampling_040218.csv	Uncharacterized protein n=77 Tax=Bifidobacterium TaxID=1678 RepID=Q8G4Z1_BIFLO
	agilent_62315	7.93195e-06	0.404529	-0.956452	-3.20538	1.29247	5.37634	2.43902	0.453659	UniRef90_E7GPZ1	1026	764042746-stool1_revised_scaffold8151_1_gene3146 MPA_PNP_EM_seqs_non_topgraph_seqs_final_210318.csv	OmpR/PhoB-type domain-containing protein n=30 Tax=Clostridiales TaxID=186802 RepID=E7GPZ1_CLOSY
	agilent_225414	7.93518e-06	0.404694	0.560429	-0.757781	1.87864	6.45161	12.1951	1.89024	UniRef90_A0A0E8T3C9	1027	VFG001354(gb|NP_345414) (pce) choline binding protein E [CBPs (VF0145)] [Streptococcus pneumoniae TIGR4]	Choline binding protein E CbpE n=250 Tax=Bacteria TaxID=2 RepID=A0A0E8T3C9_STREE
	agilent_56127	7.9431e-06	0.405098	-0.390858	-1.311	0.529287	30.1075	19.5122	0.648084	UniRef90_F3QTC0	1028	MH0006_GL0176289 MPA_PNP_EM_seqs_non_topgraph_seqs_final_210318.csv	F5/8 type C domain protein n=4 Tax=Paraprevotella TaxID=577309 RepID=F3QTC0_9BACT
	agilent_228585	7.94644e-06	0.405268	-0.335638	-1.12607	0.454797	48.3871	36.5854	0.756098	UniRef90_Q8GM74	1029	VFG001150(gb|AAL79954) (hia) adhesin [Hia/Hsf (VF0039)] [Haemophilus influenzae nontypable strain 3179B]	Adhesin n=5 Tax=Haemophilus influenzae TaxID=727 RepID=Q8GM74_HAEIF
	twist_35317	7.94776e-06	0.405336	-0.738473	-2.47784	1.0009	8.60215	4.87805	0.567073		1030	EBNA-3B nuclear protein [Human gammaherpesvirus 4] & Epstein-Barr nuclear antigen 4
	agilent_235793	7.96793e-06	0.406364	0.464328	-0.631729	1.56038	10.7527	17.0732	1.5878	UniRef90_Q50341	1031	VFG002030(gb|NP_109830) (orf6/MgpC/crmA) cytadherence protein [Cytadherence organelle (VF0330)] [Mycoplasma pneumoniae M129]	Mgp-operon protein 3 n=22 Tax=Mycoplasma pneumoniae TaxID=2104 RepID=MGP3_MYCPN
	agilent_198671	7.96942e-06	0.406441	-0.484858	-1.62956	0.659847	16.129	12.1951	0.756098	UniRef90_Q9ZFS5	1032	WP_000769829.1 strains_non_MPA_non_topgraph_cdhit70_190118.csv	Exotoxin 1 n=31 Tax=Staphylococcus aureus TaxID=1280 RepID=Q9ZFS5_STAAU
	twist_28374	7.97824e-06	0.40689	-0.350313	-1.17816	0.477537	36.5591	29.2683	0.800574		1033	positive (from uniprot): Rhinovirus B Genome polyprotein
	agilent_201785	7.98143e-06	0.407053	0.52714	-0.719015	1.7733	8.60215	12.1951	1.41768	UniRef90_C7H1Z9	1034	V1.UC54-4_GL0096277 MPA_PNP_EM_seqs_non_topgraph_seqs_final_210318.csv	Uncharacterized protein n=12 Tax=Faecalibacterium TaxID=216851 RepID=C7H1Z9_9FIRM
	agilent_119378	7.98528e-06	0.407249	-0.43609	-1.46744	0.595255	21.5054	14.6341	0.680488	UniRef90_D4KUB5	1035	SZEY-64A_GL0055442 MPA_PNP_EM_seqs_non_topgraph_seqs_final_210318.csv	Flagellin n=6 Tax=Roseburia TaxID=841 RepID=D4KUB5_9FIRM
	agilent_212612	7.99225e-06	0.407605	-0.921796	-3.10348	1.25989	6.45161	2.43902	0.378049	UniRef90_R7JJN0	1036	V1.CD16-0_GL0012863 MPA_PNP_EM_seqs_non_topgraph_seqs_final_210318.csv	Uncharacterized protein n=5 Tax=root TaxID=1 RepID=R7JJN0_9BACT
	agilent_12511	7.99602e-06	0.407797	-0.966306	-3.25427	1.32166	5.37634	2.43902	0.453659	UniRef90_Q9S0U1	1037	WP_000079699.1 strains_non_MPA_non_topgraph_cdhit70_190118.csv	Flagellin n=50 Tax=Enterobacteriaceae TaxID=543 RepID=Q9S0U1_ECOLX
	agilent_193099	8.00903e-06	0.40846	-0.59999	-2.02263	0.822646	10.7527	7.31707	0.680488	UniRef90_A0A1C6BGW9	1038	MH0251_GL0036528 MPA_PNP_EM_seqs_non_topgraph_seqs_final_210318.csv	Oligopeptide-binding protein AppA n=5 Tax=Clostridiales TaxID=186802 RepID=A0A1C6BGW9_9FIRM
	twist_12102	8.03058e-06	0.409559	-0.679412	-2.29415	0.935325	9.67742	4.87805	0.504065		1039	allergen_name False allergome_name Cas s 1 (1/6) (1/1) allergenonline_name Unassigned (1/1) (1/1) SDAP_name False iedb_name False
	agilent_881	8.03201e-06	0.409633	-0.3309	-1.11746	0.455661	46.2366	41.4634	0.896767	UniRef90_Q66575	1040	positive (from uniprot): Enterovirus B Genome polyprotein	Genome polyprotein n=20 Tax=Enterovirus B TaxID=138949 RepID=POLG_EC12T
	agilent_19018	8.03437e-06	0.409753	-0.959533	-3.24097	1.3219	5.37634	2.43902	0.453659	UniRef90_K0X949	1041	MH0028_GL0014352 MPA_PNP_EM_seqs_non_topgraph_seqs_final_210318.csv	Por secretion system C-terminal sorting domain-containing protein n=3 Tax=Bacteroidales TaxID=171549 RepID=K0X949_9BACT
	agilent_27755	8.03595e-06	0.409833	-1.01124	-3.41603	1.39355	4.30108	2.43902	0.567073	UniRef90_A0A069SCX9	1042	MH0020_GL0003463 MPA_PNP_EM_seqs_non_topgraph_seqs_final_210318.csv	Uncharacterized protein n=25 Tax=Bacteroidales TaxID=171549 RepID=A0A069SCX9_9BACT
	agilent_189818	8.04457e-06	0.410273	-0.407178	-1.37638	0.562025	24.7312	17.0732	0.69035	UniRef90_F9URS3	1043	YP_004890426.1 strains_non_MPA_non_topgraph_cdhit70_190118.csv	Glycosyl hydrolase, family 25 n=68 Tax=Lactobacillaceae TaxID=33958 RepID=F9URS3_LACPL
	agilent_224288	8.05175e-06	0.410639	0.455255	-0.629233	1.53974	12.9032	17.0732	1.32317	UniRef90_P44969	1044	VFG000337(gb|NP_439153) (iga1) immunoglobin A1 protease [IgA1 protease (VF0045)] [Haemophilus influenzae Rd KW20]	Immunoglobulin A1 protease autotransporter n=1 Tax=Haemophilus influenzae (strain ATCC 51907 / DSM 11121 / KW20 / Rd) TaxID=71421 RepID=IGA0_HAEIN
	twist_41261	8.05593e-06	0.410852	-0.377516	-1.27723	0.522195	30.1075	21.9512	0.729094		1045	positive (from uniprot): Rhinovirus B Genome polyprotein
	agilent_125546	8.06245e-06	0.411185	-0.599544	-2.02942	0.83033	10.7527	7.31707	0.680488	UniRef90_A0A0J9FCU0	1046	WP_004319541.1 MPA_PNP_EM_seqs_non_topgraph_seqs_final_210318.csv	GP-PDE domain-containing protein n=37 Tax=Bacteroidaceae TaxID=815 RepID=A0A0J9FCU0_9BACE
	twist_31025	8.07204e-06	0.411674	0.675488	-0.937192	2.28817	4.30108	7.31707	1.70122		1047	positive (from uniprot): Norwalk virus Non-structural polyprotein
	agilent_234840	8.08024e-06	0.412092	0.382483	-0.531486	1.29645	21.5054	24.3902	1.13415	UniRef90_UPI000E01835F	1048	VFG001313(gb|NP_644899) (spa) Immunoglobulin G binding protein A precursor [SpA (VF0017)] [Staphylococcus aureus subsp. aureus MW2]	staphylococcal protein A n=3 Tax=Staphylococcus aureus TaxID=1280 RepID=UPI000E01835F
	twist_95165	8.08025e-06	0.412093	-0.484984	-1.64389	0.673919	17.2043	12.1951	0.708841		1049	AFU63124.1 endolysin [Lactobacillus phage ATCC 8014-B2]
	twist_6249	8.08797e-06	0.412486	0.601931	-0.837636	2.0415	5.37634	9.7561	1.81463		1050	allergen_name False allergome_name Act e 1 (4/7) (1/1) allergenonline_name False SDAP_name False iedb_name False
	agilent_32	8.0916e-06	0.412672	0.361247	-0.503048	1.22554	24.7312	31.7073	1.28208	UniRef90_P06473	1051	Glycoprotein B precursor & glycoprotein B (1/2)	Envelope glycoprotein B n=908 Tax=Viruses TaxID=10239 RepID=GB_HCMVA
	twist_47285	8.1054e-06	0.413375	-0.411621	-1.39792	0.574679	22.5806	17.0732	0.756098		1052	early antigen protein D (EA-D) & DNA polymerase processivity factor BMRF1
	agilent_237093	8.10717e-06	0.413466	0.336029	-0.469299	1.14136	59.1398	65.8537	1.11353	UniRef90_A0A4M7JVU5	1053	VFG001353(gb|NP_344916) (cbpG) choline binding protein G [CBPs (VF0145)] [Streptococcus pneumoniae TIGR4]	Choline binding protein G n=61 Tax=Streptococcus pneumoniae TaxID=1313 RepID=A0A4M7JVU5_STREE
	agilent_196991	8.12445e-06	0.414347	-0.579566	-1.97118	0.812047	11.828	7.31707	0.618625	UniRef90_A0A174N6A9	1054	WP_005425276.1 MPA_PNP_EM_seqs_non_topgraph_seqs_final_210318.csv	Kappa-carrageenase n=9 Tax=Blautia obeum TaxID=40520 RepID=A0A174N6A9_9FIRM
	agilent_141285	8.13169e-06	0.414716	-0.606881	-2.06523	0.851472	10.7527	7.31707	0.680488	UniRef90_Q4W8L5	1055	WP_000744110.1 strains_non_MPA_non_topgraph_cdhit70_190118.csv	Staphylocoagulase n=113 Tax=Bacillales TaxID=1385 RepID=Q4W8L5_STAAU
	twist_35870	8.14078e-06	0.41518	-0.325517	-1.10852	0.457488	64.5161	56.0976	0.869512		1056	EBNA-3C HHV 4 latent protein
	agilent_179201	8.14263e-06	0.415274	0.473097	-0.665129	1.61132	10.7527	14.6341	1.36098	UniRef90_A0A3Z5V395	1057	WP_000030577.1 (2/2) non_MPA_topgraph_sampling_040218.csv	Cell envelope integrity protein TolA n=29 Tax=Salmonella TaxID=590 RepID=A0A3Z5V395_SALET
	agilent_231281	8.14608e-06	0.41545	0.467954	-0.658323	1.59423	11.828	14.6341	1.23725	UniRef90_O85626	1058	VFG000799(gb|NP_290255) (espD) Type III secretion system translocator protein EspD, pore protein [EspD (VF0200)] [Escherichia coli O157:H7 str. EDL933]	L0021 n=35 Tax=Enterobacteriaceae TaxID=543 RepID=O85626_ECOLX
	agilent_101196	8.15721e-06	0.416018	-0.578038	-1.97096	0.814886	11.828	7.31707	0.618625	UniRef90_P66208	1059	WP_003726143.1 strains_non_MPA_non_topgraph_cdhit70_190118.csv	50S ribosomal protein L32-2 n=26 Tax=Listeria TaxID=1637 RepID=RL322_LISIN
	twist_29742	8.15759e-06	0.416037	0.523706	-0.738345	1.78576	7.52688	12.1951	1.62021		1060	Genome polyprotein (6/6) & polyprotein (7/9) & VP1 (1/4) & coat protein VP1 & VP4
	twist_54786	8.16917e-06	0.416628	0.346798	-0.48999	1.18359	26.8817	34.1463	1.27024		1061	phosphoprotein 150 & Large structural phosphoprotein
	twist_46764	8.17694e-06	0.417024	0.390088	-0.551955	1.33213	17.2043	24.3902	1.41768		1062	fibronectin-binding protein A
	agilent_103902	8.18946e-06	0.417663	-0.622853	-2.12908	0.883371	8.60215	7.31707	0.85061	UniRef90_A0A3A9Y4J3	1063	YP_193148.1 strains_non_MPA_non_topgraph_cdhit70_190118.csv	SlpA domain-containing protein n=3 Tax=Lactobacillus acidophilus TaxID=1579 RepID=A0A3A9Y4J3_LACAI
	twist_45196	8.20698e-06	0.418556	-0.556311	-1.9042	0.791582	15.0538	7.31707	0.486063		1064	polyprotein (3/9) & structural protein (3/3) & VP1 (2/4) & capsid protein VP1 & VP1 protein (2/2) & VP1 protein, partial [Enterovirus A71]
	agilent_64780	8.20752e-06	0.418583	-0.680517	-2.32945	0.968413	8.60215	4.87805	0.567073	UniRef90_A0A1Q6L500	1065	MH0188_GL0134690 MPA_PNP_EM_seqs_non_topgraph_seqs_final_210318.csv	Alpha/beta hydrolase n=6 Tax=Clostridiales TaxID=186802 RepID=A0A1Q6L500_9FIRM
	agilent_2111	8.21276e-06	0.418851	0.384306	-0.547423	1.31603	17.2043	24.3902	1.41768	UniRef90_P0C6Z0	1066	early antigen protein D (EA-D) & DNA polymerase processivity factor BMRF1	DNA polymerase processivity factor BMRF1 n=54 Tax=Epstein-Barr virus (strain GD1) TaxID=10376 RepID=EAD_EBVA8
	agilent_198500	8.21541e-06	0.418986	0.42225	-0.60177	1.44627	15.0538	19.5122	1.29617	UniRef90_A0A1X3AI86	1067	NP_816693.1 strains_non_MPA_non_topgraph_cdhit70_190118.csv	ABC-type enterochelin transport system, periplasmic component n=115 Tax=Bacilli TaxID=91061 RepID=A0A1X3AI86_ENTFL
	agilent_199622	8.21688e-06	0.419061	-0.495569	-1.69759	0.706455	16.129	9.7561	0.604878	UniRef90_A0A2N8HER6	1068	WP_012419884.1 strains_non_MPA_non_topgraph_cdhit70_190118.csv	Chaperone protein ClpB n=85 Tax=Bacteria TaxID=2 RepID=A0A2N8HER6_9BACT
	twist_24274	8.22159e-06	0.419301	-0.387615	-1.32828	0.553047	25.8065	19.5122	0.756098		1069	Allergen Gal d 1 & Ovomucoid precursor
	twist_54751	8.22941e-06	0.4197	0.475794	-0.679852	1.63144	9.67742	14.6341	1.5122		1070	EBNA3A HHV4
	twist_54195	8.25672e-06	0.421093	-0.902237	-3.10024	1.29577	6.45161	2.43902	0.378049		1071	EBNA3A HHV4
	twist_23370	8.26232e-06	0.421378	0.386205	-0.555234	1.32764	20.4301	24.3902	1.19384		1072	allergen_name False allergome_name Sec c 37 (1/2) (1/1) allergenonline_name False SDAP_name False iedb_name False
	agilent_83883	8.27636e-06	0.422094	-0.569516	-1.95995	0.820918	11.828	7.31707	0.618625	UniRef90_A7LVX4	1073	MH0020_GL0063163 (1/1) MPA_and_EM_topgraph_220218_subsample.csv	TonB-linked outer membrane protein, SusC/RagA family n=54 Tax=Bacteroidales TaxID=171549 RepID=A7LVX4_BACO1
	twist_87344	8.28011e-06	0.422285	-0.894065	-3.07776	1.28963	6.45161	2.43902	0.378049		1074	YP_001469501.1 gp20 portal vertex protein of head [Enterobacteria phage Phi1]
	agilent_226533	8.28021e-06	0.422291	-0.658909	-2.26827	0.950453	10.7527	4.87805	0.453659	UniRef90_Q50341	1075	VFG002030(gb|NP_109830) (orf6/MgpC/crmA) cytadherence protein [Cytadherence organelle (VF0330)] [Mycoplasma pneumoniae M129]	Mgp-operon protein 3 n=22 Tax=Mycoplasma pneumoniae TaxID=2104 RepID=MGP3_MYCPN
	agilent_4080	8.28469e-06	0.422519	-0.344815	-1.18743	0.497798	35.4839	34.1463	0.962306	UniRef90_P07210	1076	polyprotein (9/9) & VP1 capsid protein (1/3) & Chain 2, Human Rhinovirus Serotype 2 (Hrv2)	Genome polyprotein n=273 Tax=Enterovirus TaxID=12059 RepID=POLG_HRV8A
	twist_28808	8.28855e-06	0.422716	0.332534	-0.480413	1.14548	40.8602	48.7805	1.19384		1077	Enterovirus polyprotein (VP0, VP1, VP2, VP4) – capsid proteins, Coxsackievirus A9 (2.9 Å structure, chains 1–4)
	agilent_160014	8.29532e-06	0.423062	0.559888	-0.809893	1.92967	6.45161	9.7561	1.5122	UniRef90_D4IQG0	1078	MH0196_GL0028267 MPA_PNP_EM_seqs_non_topgraph_seqs_final_210318.csv	Peptidase family S41 n=7 Tax=Rikenellaceae TaxID=171550 RepID=D4IQG0_9BACT
	twist_26511	8.29885e-06	0.423241	-0.420089	-1.44825	0.608069	82.7957	80.4878	0.972125		1079	EBNA-1 HHV 4
	agilent_163523	8.30378e-06	0.423493	-0.490443	-1.69144	0.710555	16.129	9.7561	0.604878	UniRef90_Q69HT9	1080	WP_000277154.1 strains_non_MPA_non_topgraph_cdhit70_190118.csv	Multicopper oxidase mco n=129 Tax=Bacteria TaxID=2 RepID=MCO_STAAU
	agilent_205649	8.32953e-06	0.424806	-0.466582	-1.61239	0.679228	15.0538	14.6341	0.972125	UniRef90_Q9ZFS3	1081	WP_000778504.1 strains_non_MPA_non_topgraph_cdhit70_190118.csv	Exotoxin 4 n=27 Tax=Staphylococcus aureus TaxID=1280 RepID=Q9ZFS3_STAAU
	twist_22039	8.33953e-06	0.425316	0.458935	-0.669339	1.58721	10.7527	14.6341	1.36098		1082	allergen_name False allergome_name Gal d 1 (2/3) (1/1) allergenonline_name Unassigned (1/1) (1/1) SDAP_name False iedb_name False
	agilent_240059	8.356e-06	0.426156	0.458197	-0.670308	1.5867	10.7527	14.6341	1.36098	UniRef90_A0A380Q2U5	1083	VFG042312(gb|YP_002348854) (yapE) autotransporter protein YapE [YapE (VF0505)] [Yersinia pestis CO92]	Autotransporter protein n=84 Tax=Yersinia TaxID=444888 RepID=A0A380Q2U5_YERPU
	twist_45861	8.35616e-06	0.426164	-0.546442	-1.89231	0.799427	13.9785	7.31707	0.523452		1084	RNA polymerase beta'-subunit
	twist_52777	8.38757e-06	0.427766	0.333252	-0.490387	1.15689	34.4086	39.0244	1.13415		1085	Glycoprotein B precursor & glycoprotein B (1/2)
	agilent_23656	8.38876e-06	0.427827	1.16164	-1.70976	4.03305	1.07527	2.43902	2.26829	UniRef90_A0A249N2W5	1086	WP_014569812.1 (1/1) non_MPA_topgraph_sampling_040218.csv	SBP_bac_5 domain-containing protein n=18 Tax=Lactobacillaceae TaxID=33958 RepID=A0A249N2W5_LACRH
	agilent_24542	8.39132e-06	0.427958	-0.672058	-2.33375	0.989635	8.60215	4.87805	0.567073	UniRef90_A0A1C7IDY3	1087	WP_018595366.1 strains_non_MPA_non_topgraph_cdhit70_190118.csv	ABC transporter substrate-binding protein n=2 Tax=Blautia TaxID=572511 RepID=A0A1C7IDY3_9FIRM
	agilent_133116	8.39236e-06	0.42801	0.350251	-0.515859	1.21636	22.5806	31.7073	1.40418	UniRef90_A0A2N0UJ56	1088	ED10A_GL0135741 (1/1) MPA_and_EM_topgraph_220218_subsample.csv	Phosphoserine phosphatase RsbU n=23 Tax=root TaxID=1 RepID=A0A2N0UJ56_9FIRM
	agilent_222910	8.39522e-06	0.428156	-0.489019	-1.69866	0.72062	16.129	9.7561	0.604878	UniRef90_A0A4I7YG16	1089	VFG001357(gb|NP_346601) (cbpA) choline binding protein A [CbpA/PspC (VF0150)] [Streptococcus pneumoniae TIGR4]	Choline binding protein A n=44 Tax=Streptococcus pneumoniae TaxID=1313 RepID=A0A4I7YG16_STREE
	agilent_6224	8.3972e-06	0.428257	0.35422	-0.522173	1.23061	23.6559	31.7073	1.34035	UniRef90_A7X0T9	1090	Bifunctional autolysin precursor	Bifunctional autolysin n=763 Tax=Bacteria TaxID=2 RepID=ATL_STAA1
	agilent_206569	8.40154e-06	0.428479	0.552124	-0.814566	1.91881	6.45161	9.7561	1.5122	UniRef90_I9QA96	1091	SZEY-24A_GL0007462 MPA_PNP_EM_seqs_non_topgraph_seqs_final_210318.csv	SGNH_hydro domain-containing protein n=38 Tax=Bacteroides TaxID=816 RepID=I9QA96_9BACE
	twist_67146	8.40557e-06	0.428684	-0.871632	-3.03017	1.28691	7.52688	2.43902	0.324042		1092	YP_009284326.1 putative endolysin [Enterobacter phage Arya]
	agilent_8675	8.41205e-06	0.429014	0.349805	-0.517085	1.2167	26.8817	29.2683	1.08878	UniRef90_Q82081	1093	positive (from uniprot): Rhinovirus B Genome polyprotein	Genome polyprotein n=46 Tax=Enterovirus TaxID=12059 RepID=POLG_HRV3
	agilent_120883	8.41811e-06	0.429324	-0.594878	-2.0701	0.880342	9.67742	7.31707	0.756098	UniRef90_A6BJ99	1094	411462.DORLON_02394 (2/2) MPA_and_EM_topgraph_220218_subsample.csv	DUF4097 domain-containing protein n=7 Tax=Dorea TaxID=189330 RepID=A6BJ99_9FIRM
	twist_46454	8.43602e-06	0.430237	0.566991	-0.84186	1.97584	6.45161	9.7561	1.5122		1095	11-1 polypeptide
	agilent_236613	8.44217e-06	0.43055	0.334474	-0.497188	1.16614	62.3656	70.7317	1.13415	UniRef90_Q5XAT9	1096	VFG000956(gb|NP_607775) (sda) streptodornase [DNase (VF0252)] [Streptococcus pyogenes MGAS8232]	Sda n=3 Tax=root TaxID=1 RepID=Q5XAT9_STRP6
	agilent_15627	8.44956e-06	0.430927	0.54942	-0.817816	1.91666	6.45161	9.7561	1.5122	UniRef90_H1GAG6	1097	WP_012951188.1 strains_non_MPA_non_topgraph_cdhit70_190118.csv	FTR1 family protein n=142 Tax=Listeria TaxID=1637 RepID=H1GAG6_LISIO
	agilent_21927	8.45095e-06	0.430998	-0.340132	-1.18668	0.50642	33.3333	26.8293	0.804878	UniRef90_A0A1D7TS41	1098	YP_535927.1 strains_non_MPA_non_topgraph_cdhit70_190118.csv	Peptidoglycan-binding protein LysM n=5 Tax=Lactobacillus TaxID=1578 RepID=A0A1D7TS41_9LACO
	twist_5585	8.4655e-06	0.43174	-0.449927	-1.57155	0.671698	17.2043	12.1951	0.708841		1099	allergen_name False allergome_name Lim p 2 (2/2) (1/1) allergenonline_name False SDAP_name False iedb_name False
	agilent_235500	8.46622e-06	0.431777	0.401483	-0.599455	1.40242	15.0538	19.5122	1.29617	UniRef90_A0A0K5P078	1100	VFG000743(gb|AAC38395) (espD) EspD [EspD (VF0180)] [Escherichia coli O127:H6 str. E2348/69]	Translocon EspD n=21 Tax=Escherichia coli TaxID=562 RepID=A0A0K5P078_ECOLX
	agilent_222755	8.48272e-06	0.432619	0.388187	-0.581374	1.35775	18.2796	21.9512	1.20086	UniRef90_Q2G0L4	1101	VFG001280(gb|NP_645334) (sdrD) Ser-Asp rich fibrinogen-binding bone sialoprotein-binding protein [SDr (VF0019)] [Staphylococcus aureus subsp. aureus MW2]	Serine-aspartate repeat-containing protein D n=1957 Tax=Bacteria TaxID=2 RepID=SDRD_STAA8
	twist_31619	8.48557e-06	0.432764	0.640675	-0.960023	2.24137	4.30108	7.31707	1.70122		1102	immunoglobulin A1 protease
	agilent_29665	8.48617e-06	0.432795	0.556769	-0.834385	1.94792	6.45161	9.7561	1.5122	UniRef90_A0A0A1GM27	1103	WP_022527392.1 strains_non_MPA_non_topgraph_cdhit70_190118.csv	Solute-binding protein of the ABC-type sugar transport system n=85 Tax=Bifidobacterium TaxID=1678 RepID=A0A0A1GM27_BIFLN
	agilent_243736	8.49142e-06	0.433062	-0.310689	-1.08743	0.466056	49.4624	39.0244	0.788971	UniRef90_P12255	1104	VFG000001(gb|NP_880571) (fhaB) filamentous hemagglutinin/adhesin [FHA (VF0025)] [Bordetella pertussis Tohama I]	Filamentous hemagglutinin n=89 Tax=Bordetella TaxID=517 RepID=FHAB_BORPE
	twist_54766	8.49794e-06	0.433395	-0.494447	-1.7315	0.742602	13.9785	9.7561	0.697936		1105	EBNA3A HHV4
	agilent_159573	8.50271e-06	0.433638	0.604112	-0.908106	2.11633	5.37634	9.7561	1.81463	UniRef90_R6WN88	1106	MH0196_GL0089710 (1/1) MPA_and_EM_topgraph_220218_subsample.csv	TonB-dependent Receptor Plug Domain./TonB dependent receptor n=6 Tax=Alistipes TaxID=239759 RepID=R6WN88_9BACT
	twist_3120	8.5062e-06	0.433816	0.577893	-0.869252	2.02504	5.37634	9.7561	1.81463		1107	allergen_name False allergome_name Str py Streptokinase (9/12) (1/1) allergenonline_name False SDAP_name False iedb_name False
	twist_6232	8.5062e-06	0.433816	0.577893	-0.869252	2.02504	5.37634	9.7561	1.81463		1108	allergen_name False allergome_name Str dy Streptokinase (8/8) (1/1) allergenonline_name False SDAP_name False iedb_name False
	twist_46237	8.50801e-06	0.433909	-0.681506	-2.38846	1.02545	7.52688	4.87805	0.648084		1109	Voltage-dependent T-type calcium channel subunit alpha-1H
	twist_11437	8.5105e-06	0.434036	-0.643223	-2.25474	0.96829	9.67742	4.87805	0.504065		1110	allergen_name Equ c 3 (1/1) (1/1) allergome_name Equ c 3 (2/3) (1/1) allergenonline_name Equ c 3.0101 (1/1) (1/1) SDAP_name Equ c 3 (1/1) (1/1) iedb_name False
	agilent_228892	8.51325e-06	0.434176	-0.541815	-1.89968	0.816048	12.9032	7.31707	0.567073	UniRef90_P71401	1111	VFG001157(gb|AAC44560) (hsf) Hsf [Hia/Hsf (VF0039)] [Haemophilus influenzae C54]	Hsf n=19 Tax=Haemophilus influenzae TaxID=727 RepID=P71401_HAEIF
	twist_54623	8.53004e-06	0.435032	-0.424696	-1.49103	0.641636	19.3548	14.6341	0.756098		1112	putative zinc metalloprotease
	agilent_142983	8.53098e-06	0.43508	-0.430517	-1.51158	0.650543	88.172	82.9268	0.940512	UniRef90_A0A174WBH1	1113	MH0001_GL0017187 MPA_PNP_EM_seqs_non_topgraph_seqs_final_210318.csv	T9SS C-terminal target domain-containing protein n=14 Tax=Prevotella TaxID=838 RepID=A0A174WBH1_9BACT
	twist_49223	8.53153e-06	0.435108	0.367317	-0.555098	1.28973	20.4301	24.3902	1.19384		1114	phosphoprotein 150 & Large structural phosphoprotein
	agilent_228577	8.53284e-06	0.435175	0.483184	-0.730377	1.69674	10.7527	12.1951	1.13415	UniRef90_Q8GM74	1115	VFG001150(gb|AAL79954) (hia) adhesin [Hia/Hsf (VF0039)] [Haemophilus influenzae nontypable strain 3179B]	Adhesin n=5 Tax=Haemophilus influenzae TaxID=727 RepID=Q8GM74_HAEIF
	agilent_201607	8.54375e-06	0.435731	0.491032	-0.743736	1.7258	8.60215	12.1951	1.41768	UniRef90_A0A448F0Y5	1116	WP_003657051.1 strains_non_MPA_non_topgraph_cdhit70_190118.csv	Muramidase n=21 Tax=Lactobacillus TaxID=1578 RepID=A0A448F0Y5_LACAI
	twist_47437	8.54908e-06	0.436003	-0.678901	-2.3871	1.0293	7.52688	4.87805	0.648084		1117	titin isoform IC
	agilent_8926	8.58968e-06	0.438074	0.6443	-0.98418	2.27278	5.37634	7.31707	1.36098	UniRef90_Q59947	1118	immunoglobulin A1 protease	Immunoglobulin A1 protease n=446 Tax=Streptococcus pneumoniae TaxID=1313 RepID=IGA1_STRR6
	twist_72396	8.59418e-06	0.438303	0.599568	-0.91661	2.11575	5.37634	7.31707	1.36098		1119	YP_002003938.1 gp1 [Enterobacteria phage 13a]
	agilent_12512	8.6e-06	0.4386	0.539725	-0.826008	1.90546	6.45161	9.7561	1.5122	UniRef90_Q7DBI0	1120	NP_310689.1 strains_non_MPA_non_topgraph_cdhit70_190118.csv	Flagellin n=88 Tax=Bacteria TaxID=2 RepID=Q7DBI0_ECO57
	agilent_73395	8.61857e-06	0.439547	-0.442291	-1.56379	0.679212	18.2796	12.1951	0.667145	UniRef90_A0A173VM56	1121	MH0044_GL0005871 MPA_PNP_EM_seqs_non_topgraph_seqs_final_210318.csv	Flagellin n=8 Tax=Roseburia TaxID=841 RepID=A0A173VM56_9FIRM
	agilent_167179	8.62067e-06	0.439654	0.736467	-1.1314	2.60434	3.22581	4.87805	1.5122	UniRef90_R5WFA2	1122	MH0379_GL0128099 MPA_PNP_EM_seqs_non_topgraph_seqs_final_210318.csv	Flagellin n=4 Tax=Clostridiales TaxID=186802 RepID=R5WFA2_9CLOT
	twist_58044	8.63082e-06	0.440172	-0.436206	-1.54379	0.671379	16.129	14.6341	0.907317		1123	positive (from uniprot): Norwalk virus Non-structural polyprotein
	agilent_3467	8.63427e-06	0.440348	-0.456637	-1.61654	0.70327	87.0968	85.3659	0.980126	UniRef90_P03211	1124	EBNA-1 HHV 4 & BKRF1	Epstein-Barr nuclear antigen 1 n=37 Tax=Epstein-Barr virus (strain GD1) TaxID=10376 RepID=EBNA1_EBVB9
	agilent_39341	8.66966e-06	0.442153	-0.645158	-2.29042	1.0001	8.60215	4.87805	0.567073	UniRef90_A0A454A614	1125	WP_016265893.1 strains_non_MPA_non_topgraph_cdhit70_190118.csv	Autotransporter domain-containing protein n=484 Tax=Gammaproteobacteria TaxID=1236 RepID=A0A454A614_ECOL5
	agilent_161807	8.69118e-06	0.44325	-0.634694	-2.25717	0.987781	9.67742	4.87805	0.504065	UniRef90_A6LA41	1126	MH0012_GL0159926 (3/4) MPA_and_EM_topgraph_220218_subsample.csv	Putative ABC transporter permease n=38 Tax=Bacteroidales TaxID=171549 RepID=A6LA41_PARD8
	twist_28232	8.69188e-06	0.443286	-0.433134	-1.54045	0.674177	20.4301	12.1951	0.596919		1127	polyprotein (9/9) & VP1 capsid protein (1/3) & Chain 2, Human Rhinovirus Serotype 2 (Hrv2)
	agilent_223034	8.69499e-06	0.443445	-0.338002	-1.20241	0.526405	32.2581	24.3902	0.756098	UniRef90_A0A4I7XYI6	1128	VFG001361(gb|NP_344663) (pspA) pneumococcal surface protein A [PspA (VF0152)] [Streptococcus pneumoniae TIGR4]	Surface protein A n=87 Tax=Streptococcus pneumoniae TaxID=1313 RepID=A0A4I7XYI6_STREE
	agilent_230434	8.7071e-06	0.444062	-0.311686	-1.10987	0.486501	46.2366	36.5854	0.791265	UniRef90_P71401	1129	VFG001157(gb|AAC44560) (hsf) Hsf [Hia/Hsf (VF0039)] [Haemophilus influenzae C54]	Hsf n=19 Tax=Haemophilus influenzae TaxID=727 RepID=P71401_HAEIF
	agilent_183889	8.71312e-06	0.444369	-0.417321	-1.48675	0.652103	20.4301	17.0732	0.835687	UniRef90_A0A174HY43	1130	WP_005425557.1 MPA_PNP_EM_seqs_non_topgraph_seqs_final_210318.csv	Uncharacterized protein n=25 Tax=Clostridiales TaxID=186802 RepID=A0A174HY43_9FIRM
	twist_58727	8.72638e-06	0.445046	-0.378296	-1.34916	0.592565	82.7957	78.0488	0.942667		1131	positive (exact): Human adenovirus C Pre-histone-like nucleoprotein
	agilent_138563	8.73751e-06	0.445613	0.459415	-0.7211	1.63993	9.67742	14.6341	1.5122	UniRef90_A0A174SSM1	1132	MH0260_GL0044204 (4/6) MPA_and_EM_topgraph_220218_subsample.csv	PTS system mannose-specific EIID component n=11 Tax=Clostridiales TaxID=186802 RepID=A0A174SSM1_ANAHA
	twist_88647	8.74793e-06	0.446145	0.554527	-0.872055	1.98111	6.45161	9.7561	1.5122		1133	YP_002455801.1 fiber tail protein [Lactobacillus phage Lv-1]
	twist_57916	8.76406e-06	0.446967	0.461099	-0.727277	1.64948	10.7527	12.1951	1.13415		1134	Glycoprotein D HHV-1
	agilent_26064	8.77908e-06	0.447733	0.328552	-0.519643	1.17675	24.7312	31.7073	1.28208	UniRef90_A0A4P6M4H6	1135	WP_018598481.1 strains_non_MPA_non_topgraph_cdhit70_190118.csv	Toxin A n=3 Tax=Blautia TaxID=572511 RepID=A0A4P6M4H6_9FIRM
	agilent_241970	8.78112e-06	0.447837	-0.910604	-3.26197	1.44077	4.30108	2.43902	0.567073	UniRef90_P55981	1136	VFG000279(gb|NP_207680) (vacA) vacuolating cytotoxin [VacA (VF0058)] [Helicobacter pylori 26695]	Vacuolating cytotoxin autotransporter n=8 Tax=Helicobacter pylori TaxID=210 RepID=VACA_HELPY
	agilent_187024	8.78239e-06	0.447902	-0.461209	-1.65232	0.7299	16.129	12.1951	0.756098	UniRef90_A0A0G9GVP9	1137	YP_004888341.1 strains_non_MPA_non_topgraph_cdhit70_190118.csv	Aggregation promoting factor n=38 Tax=Lactobacillus plantarum TaxID=1590 RepID=A0A0G9GVP9_LACPN
	twist_76871	8.80592e-06	0.449102	0.379484	-0.603159	1.36213	19.3548	21.9512	1.13415		1138	NP_510993.1 tail tape measure protein [Listeria phage 2389]
	twist_67850	8.81273e-06	0.449449	-0.907433	-3.25896	1.44409	4.30108	2.43902	0.567073		1139	NP_695183.1 zinc finger protein [Lactobacillus phage phig1e]
	agilent_22148	8.81891e-06	0.449765	-0.668198	-2.40097	1.06458	7.52688	4.87805	0.648084	UniRef90_B0GA13	1140	WP_006426016.1 (1/1) non_MPA_topgraph_sampling_040218.csv	Uncharacterized protein n=10 Tax=Clostridiales TaxID=186802 RepID=B0GA13_9FIRM
	agilent_9318	8.82222e-06	0.449933	-0.540238	-1.94171	0.861231	11.828	7.31707	0.618625	UniRef90_Q9J3M8	1141	ORF68	Envelope glycoprotein E n=30 Tax=Human herpesvirus 3 TaxID=10335 RepID=GE_VZVO
	twist_24318	8.825e-06	0.450075	-0.667067	-2.3981	1.06396	7.52688	4.87805	0.648084		1142	allergen_name False allergome_name Cand a PGK (2/2) (1/1) allergenonline_name False SDAP_name False iedb_name False
	agilent_168007	8.84012e-06	0.450846	-0.490498	-1.7655	0.784504	12.9032	9.7561	0.756098	UniRef90_E5VBB8	1143	MH0003_GL0074909 MPA_PNP_EM_seqs_non_topgraph_seqs_final_210318.csv	Uncharacterized protein n=30 Tax=Bacteroides TaxID=816 RepID=E5VBB8_9BACE
	agilent_150795	8.84698e-06	0.451196	0.29868	-0.47831	1.07567	49.4624	56.0976	1.13415	UniRef90_R5ESE1	1144	V1.FI13_GL0078788 MPA_PNP_EM_seqs_non_topgraph_seqs_final_210318.csv	Fibronectin type III domain protein n=2 Tax=Bacteroides TaxID=816 RepID=R5ESE1_9BACE
	agilent_8318	8.86755e-06	0.452245	-0.307061	-1.10771	0.493587	64.5161	58.5366	0.907317	UniRef90_Q1HVF7	1145	EBNA-1 HHV 4	Epstein-Barr nuclear antigen 1 n=48 Tax=Epstein-Barr virus (strain GD1) TaxID=10376 RepID=EBNA1_EBVA8
	twist_31610	8.88063e-06	0.452912	-0.545745	-1.97085	0.87936	11.828	7.31707	0.618625		1146	Hemagglutinin (2/2)
	agilent_160375	8.88193e-06	0.452979	-0.6172	-2.22913	0.994734	9.67742	4.87805	0.504065	UniRef90_A0A173YNI1	1147	MH0055_GL0056550 MPA_PNP_EM_seqs_non_topgraph_seqs_final_210318.csv	Glucan endo-1,3-beta-glucosidase A1 n=16 Tax=Lachnospiraceae TaxID=186803 RepID=A0A173YNI1_9FIRM
	agilent_1150	8.88592e-06	0.453182	-0.404285	-1.46063	0.652058	20.4301	14.6341	0.716303	UniRef90_Q9QL88	1148	Enterovirus polyprotein (VP0, VP1, VP2, VP4) – capsid proteins, Coxsackievirus A9 (2.9 Å structure, chains 1–4)	Genome polyprotein n=36 Tax=Enterovirus B TaxID=138949 RepID=POLG_CXB6S
	twist_43231	8.90938e-06	0.454379	0.311356	-0.504335	1.12705	31.1828	36.5854	1.17325		1149	minor core protein
	agilent_224314	8.90953e-06	0.454386	0.313402	-0.507662	1.13447	30.1075	34.1463	1.13415	UniRef90_Q2G0L4	1150	VFG001280(gb|NP_645334) (sdrD) Ser-Asp rich fibrinogen-binding bone sialoprotein-binding protein [SDr (VF0019)] [Staphylococcus aureus subsp. aureus MW2]	Serine-aspartate repeat-containing protein D n=1957 Tax=Bacteria TaxID=2 RepID=SDRD_STAA8
	agilent_235311	8.93629e-06	0.455751	0.524448	-0.853689	1.90258	6.45161	12.1951	1.89024	UniRef90_Q93SM9	1151	VFG002418(gb|YP_001331791) (vWbp) secreted von Willebrand factor-binding protein precursor [vWbp (VF0420)] [Staphylococcus aureus subsp. aureus str. Newman]	Coagulase n=92 Tax=Staphylococcus TaxID=1279 RepID=Q93SM9_STAAU
	twist_54860	8.93689e-06	0.455782	-0.823914	-2.98913	1.3413	7.52688	2.43902	0.324042		1152	immunoglobulin A1 protease
	agilent_229777	8.94151e-06	0.456017	-0.607177	-2.20365	0.989297	10.7527	4.87805	0.453659	UniRef90_P45387	1153	VFG001149(gb|AAB03707) (hap) autotransporter, fibronectin-binding adhesin [Hap (VF0037)] [Haemophilus influenzae N187]	Adhesion and penetration protein autotransporter n=2 Tax=Haemophilus influenzae TaxID=727 RepID=HAP2_HAEIF
	twist_44069	8.94217e-06	0.456051	0.331049	-0.539455	1.20155	23.6559	29.2683	1.23725		1154	putative BLRF2 protein [Human gammaherpesvirus 4] & Tegument protein BLRF2
	agilent_100240	8.94994e-06	0.456447	-0.350876	-1.27433	0.572576	27.957	19.5122	0.697936	UniRef90_S5N0F3	1155	WP_045160255.1 (5/5) non_MPA_topgraph_sampling_040218.csv	Phage-related tail protein n=334 Tax=Salmonella TaxID=590 RepID=S5N0F3_SALBN
	agilent_233963	8.952e-06	0.456552	0.624595	-1.01963	2.26882	4.30108	7.31707	1.70122	UniRef90_A0A4V0BAJ1	1156	VFG014369(gb|NP_249789) (fleS) two-component sensor [Deoxyhexose linking sugar, 209 Da capping structure (AI138)] [Pseudomonas aeruginosa PAO1]	Phosphate regulon sensor protein PhoR (SphS) n=173 Tax=Bacteria TaxID=2 RepID=A0A4V0BAJ1_STREQ
	agilent_52620	8.95745e-06	0.45683	-0.628949	-2.28566	1.02776	8.60215	4.87805	0.567073	UniRef90_A0A3E4V6B7	1157	WP_024853414.1 (1/1) non_MPA_topgraph_sampling_040218.csv	Uncharacterized protein n=4 Tax=Ruminococcus gnavus TaxID=33038 RepID=A0A3E4V6B7_RUMGN
	twist_25201	8.96258e-06	0.457092	-0.393608	-1.43101	0.643794	20.4301	14.6341	0.716303		1158	allergen_name False allergome_name Der f 20 (4/4) (1/1) allergenonline_name Der f 20.0101 (1/1) (1/1) SDAP_name False iedb_name False
	agilent_174140	8.96682e-06	0.457308	0.506181	-0.828562	1.84092	7.52688	9.7561	1.29617	UniRef90_U6RBT0	1159	MH0028_GL0082397 MPA_PNP_EM_seqs_non_topgraph_seqs_final_210318.csv	Cell division protein FtsZ n=28 Tax=root TaxID=1 RepID=U6RBT0_9BACE
	agilent_23950	8.98711e-06	0.458342	0.496709	-0.816073	1.80949	7.52688	12.1951	1.62021	UniRef90_B6W1Z1	1160	O2.UC38-1_GL0148535 (2/2) MPA_and_EM_topgraph_220218_subsample.csv	STN domain-containing protein n=48 Tax=Bacteroides TaxID=816 RepID=B6W1Z1_9BACE
	agilent_12024	8.99008e-06	0.458494	0.522271	-0.858536	1.90308	88.172	92.6829	1.05116	UniRef90_A0A0N7AYT6	1161	positive (from uniprot): Human respiratory syncytial virus Attachment glycoprotein	Major surface glycoprotein G n=47 Tax=Pneumoviridae TaxID=11244 RepID=A0A0N7AYT6_HRSV
	agilent_167108	8.99252e-06	0.458618	0.543778	-0.89429	1.98185	5.37634	9.7561	1.81463	UniRef90_A0A2S3U8G5	1162	YP_004890908.1 (1/1) non_MPA_topgraph_sampling_040218.csv	DUF3324 domain-containing protein n=30 Tax=Lactobacillus TaxID=1578 RepID=A0A2S3U8G5_LACPN
	agilent_1145	9.00732e-06	0.459373	0.321964	-0.530929	1.17486	29.0323	31.7073	1.09214	UniRef90_P03300	1163	Genome polyprotein (6/6) & polyprotein (7/9) & VP1 (1/4) & coat protein VP1 & VP4	Genome polyprotein n=1168 Tax=Enterovirus TaxID=12059 RepID=POLG_POL1M
	twist_57410	9.01769e-06	0.459902	0.300774	-0.496926	1.09847	31.1828	39.0244	1.25147		1164	heme transporter IsdB
	twist_15452	9.02967e-06	0.460513	-0.619483	-2.26469	1.02572	8.60215	4.87805	0.567073		1165	allergen_name False allergome_name Ory s GBSS_I (29/54) (1/1) allergenonline_name False SDAP_name False iedb_name False
	twist_19755	9.02967e-06	0.460513	-0.619483	-2.26469	1.02572	8.60215	4.87805	0.567073		1166	allergen_name False allergome_name Ory s GBSS_I (37/54) (1/1) allergenonline_name False SDAP_name False iedb_name False
	twist_30937	9.05402e-06	0.461755	0.370512	-0.616214	1.35724	16.129	19.5122	1.20976		1167	Glycoprotein B precursor (Glycoprotein II)
	agilent_58858	9.06047e-06	0.462084	0.542486	-0.903291	1.98826	5.37634	9.7561	1.81463	UniRef90_E5VBB8	1168	MH0003_GL0074909 MPA_PNP_EM_seqs_non_topgraph_seqs_final_210318.csv	Uncharacterized protein n=30 Tax=Bacteroides TaxID=816 RepID=E5VBB8_9BACE
	agilent_121	9.06126e-06	0.462124	-0.818575	-3.00035	1.3632	7.52688	2.43902	0.324042	UniRef90_Q59947	1169	immunoglobulin A1 protease	Immunoglobulin A1 protease n=446 Tax=Streptococcus pneumoniae TaxID=1313 RepID=IGA1_STRR6
	agilent_40805	9.06454e-06	0.462292	-0.815408	-2.98956	1.35874	6.45161	2.43902	0.378049	UniRef90_A0A174WK63	1170	MH0013_GL0019935 MPA_PNP_EM_seqs_non_topgraph_seqs_final_210318.csv	Carbohydrate-binding protein n=18 Tax=Bacteroides TaxID=816 RepID=A0A174WK63_9BACE
	twist_48854	9.08782e-06	0.463479	-0.348437	-1.27995	0.58308	24.7312	21.9512	0.887593		1171	fibronectin-binding protein A
	agilent_1320	9.10098e-06	0.46415	0.404723	-0.678896	1.48834	11.828	17.0732	1.44346	UniRef90_A0A2U3RZL8	1172	pneumococcal histidine triad protein D (1/2) & histidine motif-containing protein, partial	Pneumococcal histidine triad protein D n=4 Tax=Streptococcus pneumoniae TaxID=1313 RepID=A0A2U3RZL8_STREE
	agilent_9542	9.10431e-06	0.46432	-0.666358	-2.45117	1.11845	6.45161	4.87805	0.756098	UniRef90_P03204	1173	EBNA-3C HHV 4 latent protein	Epstein-Barr nuclear antigen 6 n=14 Tax=Epstein-Barr virus (strain GD1) TaxID=10376 RepID=EBNA6_EBVB9
	agilent_182601	9.10622e-06	0.464417	-0.413093	-1.51978	0.693598	19.3548	12.1951	0.630081	UniRef90_P0ADA3	1174	NP_708547.2 (1/1) non_MPA_topgraph_sampling_040218.csv	Murein hydrolase activator NlpD n=742 Tax=Bacteria TaxID=2 RepID=NLPD_ECOLI
	twist_81063	9.11064e-06	0.464643	-0.811846	-2.98791	1.36422	6.45161	2.43902	0.378049		1175	YP_009037492.1 modifier of transcription [Escherichia phage vB_EcoM_JS09]
	agilent_73623	9.1134e-06	0.464784	0.392191	-0.659366	1.44375	12.9032	17.0732	1.32317	UniRef90_A0A1C5R2C8	1176	MH0062_GL0024816 (1/2) MPA_and_EM_topgraph_220218_subsample.csv	Putative serine protease HtrA n=9 Tax=Faecalibacterium TaxID=216851 RepID=A0A1C5R2C8_9FIRM
	twist_17161	9.11417e-06	0.464822	0.30433	-0.511721	1.12038	32.2581	43.9024	1.36098		1177	allergen_name False allergome_name Str pn PspC (2/2) (1/1) allergenonline_name False SDAP_name False iedb_name False
	twist_34375	9.13336e-06	0.465801	-0.386366	-1.42467	0.651939	20.4301	14.6341	0.716303		1178	EBNA-1 HHV 4 & BKRF1
	agilent_178307	9.15185e-06	0.466744	-0.460066	-1.69905	0.778914	13.9785	9.7561	0.697936	UniRef90_Q2G222	1179	WP_001125631.1 strains_non_MPA_non_topgraph_cdhit70_190118.csv	N-acetylmuramoyl-L-alanine amidase domain-containing protein SAOUHSC_02979 n=302 Tax=Bacteria TaxID=2 RepID=Y2979_STAA8
	twist_57489	9.15308e-06	0.466807	0.495064	-0.838354	1.82848	8.60215	9.7561	1.13415		1180	BRCA1-associated protein
	agilent_48955	9.15501e-06	0.466905	-0.808862	-2.98796	1.37023	6.45161	2.43902	0.378049	UniRef90_D4IK33	1181	MH0302_GL0007319 MPA_PNP_EM_seqs_non_topgraph_seqs_final_210318.csv	Membrane proteins related to metalloendopeptidases n=5 Tax=Alistipes TaxID=239759 RepID=D4IK33_9BACT
	agilent_17769	9.15515e-06	0.466912	-0.333068	-1.23038	0.564239	29.0323	21.9512	0.756098	UniRef90_A0A346MV28	1182	WP_041818626.1 strains_non_MPA_non_topgraph_cdhit70_190118.csv	Uncharacterized protein n=50 Tax=Bacilli TaxID=91061 RepID=A0A346MV28_LACJH
	agilent_9495	9.16565e-06	0.467448	-0.326491	-1.20714	0.554154	37.6344	24.3902	0.648084	UniRef90_P08563	1183	polyprotein (5/9) & unnamed protein product (6/8) & structural polyprotein (3/3) & 110 kd polyprotein precursor & Structural polyprotein (1/2) & E1 protein	Structural polyprotein n=1562 Tax=Rubella virus TaxID=11041 RepID=POLS_RUBVM
	agilent_9543	9.16768e-06	0.467552	-0.702927	-2.59938	1.19352	5.37634	4.87805	0.907317	UniRef90_P03204	1184	EBNA-3C HHV 4 latent protein	Epstein-Barr nuclear antigen 6 n=14 Tax=Epstein-Barr virus (strain GD1) TaxID=10376 RepID=EBNA6_EBVB9
	twist_40222	9.17156e-06	0.46775	-0.740491	-2.73917	1.25819	4.30108	4.87805	1.13415		1185	titin isoform IC
	agilent_241858	9.17825e-06	0.468091	0.350886	-0.596929	1.2987	17.2043	24.3902	1.41768	UniRef90_Q50341	1186	VFG002030(gb|NP_109830) (orf6/MgpC/crmA) cytadherence protein [Cytadherence organelle (VF0330)] [Mycoplasma pneumoniae M129]	Mgp-operon protein 3 n=22 Tax=Mycoplasma pneumoniae TaxID=2104 RepID=MGP3_MYCPN
	twist_59172	9.19455e-06	0.468922	0.50982	-0.869884	1.88952	6.45161	9.7561	1.5122		1187	H3N2 A/Moscow/10/99 HA
	agilent_84757	9.19528e-06	0.468959	0.409044	-0.698026	1.51611	12.9032	14.6341	1.13415	UniRef90_Q931I5	1188	WP_000791402.1 strains_non_MPA_non_topgraph_cdhit70_190118.csv	Uncharacterized leukocidin-like protein 2 n=180 Tax=Bacteria TaxID=2 RepID=LUKL2_STAAM
	twist_73458	9.21218e-06	0.469821	0.698896	-1.19633	2.59412	3.22581	4.87805	1.5122		1189	YP_009190618.1 hypothetical protein JD18_037 [Klebsiella phage JD18]
	agilent_133306	9.21752e-06	0.470093	-0.540096	-2.00559	0.925401	9.67742	7.31707	0.756098	UniRef90_A0A0K4DLT7	1190	WP_001441996.1 strains_non_MPA_non_topgraph_cdhit70_190118.csv	Protein n=244 Tax=Enterobacteriaceae TaxID=543 RepID=A0A0K4DLT7_ECOLX
	twist_48321	9.23042e-06	0.470752	-0.414799	-1.54198	0.712387	88.172	85.3659	0.968174		1191	pneumococcal histidine triad protein E & hydrolase & HIT family hydrolase
	agilent_208541	9.23856e-06	0.471166	-0.519543	-1.93269	0.8936	10.7527	7.31707	0.680488	UniRef90_A0A174N6A9	1192	WP_005425276.1 MPA_PNP_EM_seqs_non_topgraph_seqs_final_210318.csv	Kappa-carrageenase n=9 Tax=Blautia obeum TaxID=40520 RepID=A0A174N6A9_9FIRM
	twist_83465	9.2662e-06	0.472576	-0.357605	-1.33338	0.61817	23.6559	17.0732	0.721729		1193	YP_009168587.1 putative large terminase [Lactobacillus phage LBR48]
	twist_63421	9.27212e-06	0.472878	-0.589737	-2.20001	1.02054	9.67742	4.87805	0.504065		1194	YP_009150301.1 putative DNA-dependent RNA polymerase [Proteus phage PM 75]
	twist_10484	9.27416e-06	0.472982	0.526398	-0.911269	1.96406	5.37634	9.7561	1.81463		1195	allergen_name False allergome_name Str py Streptokinase (6/12) (1/1) allergenonline_name False SDAP_name False iedb_name False
	agilent_110645	9.27464e-06	0.473007	0.449065	-0.777463	1.67559	9.67742	12.1951	1.26016	UniRef90_R5QL50	1196	WP_004845480.1 strains_non_MPA_non_topgraph_cdhit70_190118.csv	NLPC_P60 domain-containing protein n=7 Tax=Clostridiales TaxID=186802 RepID=R5QL50_9FIRM
	twist_51085	9.28227e-06	0.473396	0.438074	-0.759487	1.63564	9.67742	12.1951	1.26016		1197	HCMVUL99 & Tegument protein UL11 homolog
	agilent_63822	9.28677e-06	0.473625	-0.490325	-1.83142	0.85077	13.9785	7.31707	0.523452	UniRef90_Q2FWV5	1198	WP_000727649.1 strains_non_MPA_non_topgraph_cdhit70_190118.csv	Chemotaxis inhibitory protein n=103 Tax=root TaxID=1 RepID=CHIPS_STAA8
	agilent_60134	9.30177e-06	0.47439	-0.587944	-2.19882	1.02293	10.7527	4.87805	0.453659	UniRef90_E5V828	1199	MH0037_GL0027576 MPA_PNP_EM_seqs_non_topgraph_seqs_final_210318.csv	RagB/SusD family nutrient uptake outer membrane protein n=41 Tax=Bacteroides TaxID=816 RepID=E5V828_9BACE
	agilent_223695	9.3086e-06	0.474738	-0.304893	-1.14091	0.531127	35.4839	34.1463	0.962306	UniRef90_A0A4I7XYI6	1200	VFG001361(gb|NP_344663) (pspA) pneumococcal surface protein A [PspA (VF0152)] [Streptococcus pneumoniae TIGR4]	Surface protein A n=87 Tax=Streptococcus pneumoniae TaxID=1313 RepID=A0A4I7XYI6_STREE
	agilent_11485	9.31037e-06	0.474829	-0.400188	-1.49773	0.697357	20.4301	12.1951	0.596919	UniRef90_P03204	1201	EBNA-3C HHV 4 latent protein	Epstein-Barr nuclear antigen 6 n=14 Tax=Epstein-Barr virus (strain GD1) TaxID=10376 RepID=EBNA6_EBVB9
	twist_31240	9.3307e-06	0.475866	-0.46736	-1.75214	0.817424	12.9032	9.7561	0.756098		1202	EBNA-1 HHV 4
	agilent_2331	9.33803e-06	0.476239	0.502696	-0.880398	1.88579	6.45161	9.7561	1.5122	UniRef90_P20810	1203	Calpastatin	Calpastatin n=278 Tax=Simiiformes TaxID=314293 RepID=ICAL_HUMAN
	twist_10213	9.34843e-06	0.47677	-0.604004	-2.26783	1.05983	8.60215	4.87805	0.567073		1204	allergen_name Que a 1 (3/3) (1/1) allergome_name Que a 1 (5/5) (1/1) allergenonline_name Que a 1.0301 (1/1) (1/1) SDAP_name Que a 1.0301 (1/1) (1/1) iedb_name False
	agilent_129840	9.35513e-06	0.477112	0.282444	-0.496198	1.06109	39.7849	43.9024	1.10349	UniRef90_A0A173VM56	1205	MH0044_GL0005871 MPA_PNP_EM_seqs_non_topgraph_seqs_final_210318.csv	Flagellin n=8 Tax=Roseburia TaxID=841 RepID=A0A173VM56_9FIRM
	agilent_168440	9.39341e-06	0.479064	-0.609995	-2.29911	1.07912	8.60215	4.87805	0.567073	UniRef90_A0A4Q5IQQ4	1206	MH0431_GL0183407 MPA_PNP_EM_seqs_non_topgraph_seqs_final_210318.csv	Sugar-binding protein n=5 Tax=Akkermansia muciniphila TaxID=239935 RepID=A0A4Q5IQQ4_9BACT
	agilent_1152	9.39841e-06	0.479319	0.320241	-0.56704	1.20752	21.5054	26.8293	1.24756	UniRef90_Q9QL88	1207	Enterovirus polyprotein (VP0, VP1, VP2, VP4) – capsid proteins, Coxsackievirus A9 (2.9 Å structure, chains 1–4)	Genome polyprotein n=36 Tax=Enterovirus B TaxID=138949 RepID=POLG_CXB6S
	agilent_185712	9.40134e-06	0.479469	-0.809829	-3.05436	1.4347	5.37634	2.43902	0.453659	UniRef90_A7X0T9	1208	WP_001074519.1 strains_non_MPA_non_topgraph_cdhit70_190118.csv	Bifunctional autolysin n=763 Tax=Bacteria TaxID=2 RepID=ATL_STAA1
	agilent_2112	9.42559e-06	0.480705	-0.415526	-1.57045	0.739397	15.0538	12.1951	0.810105	UniRef90_P0C6Z0	1209	early antigen protein D (EA-D) & DNA polymerase processivity factor BMRF1	DNA polymerase processivity factor BMRF1 n=54 Tax=Epstein-Barr virus (strain GD1) TaxID=10376 RepID=EAD_EBVA8
	agilent_54867	9.4256e-06	0.480706	-0.589543	-2.22814	1.04905	8.60215	4.87805	0.567073	UniRef90_A0A2M9V9V5	1210	YP_097627.1 strains_non_MPA_non_topgraph_cdhit70_190118.csv	Arabinan endo-1,5-alpha-L-arabinosidase n=54 Tax=Bacteroides TaxID=816 RepID=A0A2M9V9V5_BACFG
	agilent_139785	9.43012e-06	0.480936	-0.416276	-1.57389	0.741341	15.0538	12.1951	0.810105	UniRef90_A0A015W0V2	1211	O2.UC29-0_GL0041089 MPA_PNP_EM_seqs_non_topgraph_seqs_final_210318.csv	Uncharacterized protein n=22 Tax=Bacteroidales TaxID=171549 RepID=A0A015W0V2_BACFG
	agilent_138663	9.44108e-06	0.481495	-0.78019	-2.95258	1.3922	6.45161	2.43902	0.378049	UniRef90_R9IFE0	1212	WP_008782291.1 MPA_PNP_EM_seqs_non_topgraph_seqs_final_210318.csv	Alpha-N-arabinofuranosidase n=38 Tax=Bacteria TaxID=2 RepID=R9IFE0_9BACE
	twist_97483	9.44557e-06	0.481724	0.333987	-0.596463	1.26444	18.2796	24.3902	1.33429		1213	YP_009099361.1 hypothetical protein P108_0024 [Staphylococcus phage P108]
	agilent_15672	9.44734e-06	0.481815	0.518372	-0.926054	1.9628	5.37634	9.7561	1.81463	UniRef90_Q2FVE7	1214	WP_001229076.1 strains_non_MPA_non_topgraph_cdhit70_190118.csv	Metal-staphylopine-binding protein CntA n=261 Tax=Bacteria TaxID=2 RepID=CNTA_STAA8
	agilent_1147	9.44932e-06	0.481915	0.303094	-0.541661	1.14785	26.8817	31.7073	1.17951	UniRef90_Q66575	1215	positive (from uniprot): Enterovirus B Genome polyprotein	Genome polyprotein n=20 Tax=Enterovirus B TaxID=138949 RepID=POLG_EC12T
	agilent_109226	9.46773e-06	0.482854	0.439297	-0.787699	1.66629	8.60215	12.1951	1.41768	UniRef90_R5F6G4	1216	V1.CD6-0-PT_GL0140162 MPA_PNP_EM_seqs_non_topgraph_seqs_final_210318.csv	LysM domain-containing protein n=2 Tax=Bacteroides TaxID=816 RepID=R5F6G4_9BACE
	twist_48824	9.46784e-06	0.48286	-0.349225	-1.32466	0.626204	24.7312	17.0732	0.69035		1217	polyprotein (9/9) & VP1 capsid protein (1/3) & Chain 2, Human Rhinovirus Serotype 2 (Hrv2)
	agilent_230641	9.47297e-06	0.483122	-0.783948	-2.97492	1.40703	6.45161	2.43902	0.378049	UniRef90_P62575	1218	VFG001378(gb|NP_359129) (nanA) neuraminidase A [Neuraminidase (VF0148)] [Streptococcus pneumoniae R6]	Sialidase A n=43 Tax=Bacteria TaxID=2 RepID=NANA_STREE
	twist_69876	9.48051e-06	0.483506	-0.576071	-2.18749	1.03534	9.67742	4.87805	0.504065		1219	YP_003934796.1 short tail fibers [Shigella phage SP18]
	twist_50584	9.48083e-06	0.483522	-0.2782	-1.05642	0.500023	46.2366	39.0244	0.844016		1220	putative zinc metalloprotease
	agilent_5580	9.48958e-06	0.483968	-0.380403	-1.44561	0.684807	18.2796	14.6341	0.800574	UniRef90_Q59947	1221	immunoglobulin A1 protease	Immunoglobulin A1 protease n=446 Tax=Streptococcus pneumoniae TaxID=1313 RepID=IGA1_STRR6
	twist_98287	9.49228e-06	0.484106	0.481205	-0.866696	1.82911	9.67742	9.7561	1.00813		1222	YP_009148980.1 ribonucleotide reductase of class III (anaerobic) activating protein [Salmonella phage SSE121]
	twist_24985	9.5033e-06	0.484668	-0.57224	-2.1772	1.03272	9.67742	4.87805	0.504065		1223	allergen_name False allergome_name Equ as 3 (2/2) (1/1) allergenonline_name False SDAP_name False iedb_name False
	agilent_101070	9.50626e-06	0.484819	0.547683	-0.988934	2.0843	4.30108	9.7561	2.26829	UniRef90_A0A174DKM9	1224	O2.UC53-2_GL0015479 MPA_PNP_EM_seqs_non_topgraph_seqs_final_210318.csv	Succinate dehydrogenase/fumarate reductase iron-sulfur subunit n=19 Tax=Lachnospiraceae TaxID=186803 RepID=A0A174DKM9_9FIRM
	agilent_188119	9.5116e-06	0.485092	-0.403824	-1.53753	0.72988	15.0538	14.6341	0.972125	UniRef90_A0A0E0VL48	1225	WP_000702714.1 strains_non_MPA_non_topgraph_cdhit70_190118.csv	Exotoxin n=60 Tax=Staphylococcaceae TaxID=90964 RepID=A0A0E0VL48_STAA5
	agilent_26654	9.5154e-06	0.485285	0.299548	-0.541782	1.14088	63.4409	70.7317	1.11492	UniRef90_Q6GJK9	1226	WP_001170274.1 strains_non_MPA_non_topgraph_cdhit70_190118.csv	N-acetylmuramoyl-L-alanine amidase sle1 n=31 Tax=Staphylococcus aureus TaxID=1280 RepID=SLE1_STAAR
	agilent_228819	9.52043e-06	0.485542	0.297143	-0.537923	1.13221	65.5914	70.7317	1.07837	UniRef90_Q99XV0	1227	VFG000968(gb|NP_269973) (emm) M protein type 1 [M protein (VF0242)] [Streptococcus pyogenes M1 GAS]	M protein type 1 n=54 Tax=Streptococcus pyogenes TaxID=1314 RepID=Q99XV0_STRP1
	twist_38305	9.52266e-06	0.485656	-0.436484	-1.66346	0.790495	15.0538	9.7561	0.648084		1228	Dense granule protein 2 precursor
	twist_2130	9.52821e-06	0.485939	-0.584314	-2.22792	1.05929	8.60215	4.87805	0.567073		1229	allergen_name False allergome_name Tri a GBSS_I (3/14) (1/1) allergenonline_name False SDAP_name False iedb_name False
	agilent_88956	9.54012e-06	0.486546	0.289694	-0.526316	1.1057	62.3656	65.8537	1.05593	UniRef90_A0A3R6J631	1230	MH0105_GL0034973 MPA_PNP_EM_seqs_non_topgraph_seqs_final_210318.csv	Uncharacterized protein n=6 Tax=Parabacteroides TaxID=375288 RepID=A0A3R6J631_9BACT
	agilent_4907	9.54019e-06	0.486549	-0.372801	-1.42292	0.677313	20.4301	14.6341	0.716303	UniRef90_P07210	1231	polyprotein (9/9) & VP1 capsid protein (1/3) & Chain 2, Human Rhinovirus Serotype 2 (Hrv2)	Genome polyprotein n=273 Tax=Enterovirus TaxID=12059 RepID=POLG_HRV8A
	agilent_147742	9.55044e-06	0.487073	0.427942	-0.778942	1.63483	9.67742	12.1951	1.26016	UniRef90_A0A0E1XBT2	1232	WP_001208900.1 strains_non_MPA_non_topgraph_cdhit70_190118.csv	Gram-positive signal peptide protein, YSIRK family n=24 Tax=Staphylococcaceae TaxID=90964 RepID=A0A0E1XBT2_STAAU
	twist_62435	9.56874e-06	0.488006	-0.624179	-2.38827	1.13991	6.45161	4.87805	0.756098		1233	AFQ97034.1 protein kinase [Enterobacteria phage T7M]
	agilent_124605	9.5779e-06	0.488473	0.280714	-0.513509	1.07494	32.2581	39.0244	1.20976	UniRef90_A6BI29	1234	MH0042_GL0020673 (1/2) MPA_and_EM_topgraph_220218_subsample.csv	LysM domain protein n=5 Tax=Dorea TaxID=189330 RepID=A6BI29_9FIRM
	agilent_243372	9.58047e-06	0.488604	-0.767445	-2.93943	1.40454	6.45161	2.43902	0.378049	UniRef90_A0A129LTP0	1235	VFG001883(gb|YP_096644) (enhC) enhanced entry protein EnhC [enh loci (VF0163)] [Legionella pneumophila subsp. pneumophila str. Philadelphia 1]	Sel1 repeat n=46 Tax=Gammaproteobacteria TaxID=1236 RepID=A0A129LTP0_LEGPN
	agilent_129843	9.58653e-06	0.488913	-0.366118	-1.40302	0.670787	20.4301	14.6341	0.716303	UniRef90_A0A1C5XGK9	1236	MH0007_GL0015775 MPA_PNP_EM_seqs_non_topgraph_seqs_final_210318.csv	Flagellin n=12 Tax=root TaxID=1 RepID=A0A1C5XGK9_9CLOT
	twist_48823	9.5883e-06	0.489003	0.285821	-0.523839	1.09548	61.2903	65.8537	1.07445		1237	polyprotein (9/9) & VP1 capsid protein (1/3) & Chain 2, Human Rhinovirus Serotype 2 (Hrv2)
	agilent_869	9.58932e-06	0.489055	-0.313738	-1.20259	0.575109	33.3333	24.3902	0.731707	UniRef90_P03277	1238	Hexon protein	Hexon protein n=779 Tax=Adenoviridae TaxID=10508 RepID=CAPSH_ADE02
	agilent_60540	9.59406e-06	0.489297	-0.772996	-2.96418	1.41819	6.45161	2.43902	0.378049	UniRef90_A0A3C1D014	1239	MH0356_GL0127272 MPA_PNP_EM_seqs_non_topgraph_seqs_final_210318.csv	Molybdate ABC transporter permease subunit (Fragment) n=1 Tax=Collinsella sp. TaxID=1965294 RepID=A0A3C1D014_9ACTN
	agilent_242702	9.60286e-06	0.489746	0.484424	-0.890176	1.85902	6.45161	9.7561	1.5122	UniRef90_UPI000E01835F	1240	VFG001313(gb|NP_644899) (spa) Immunoglobulin G binding protein A precursor [SpA (VF0017)] [Staphylococcus aureus subsp. aureus MW2]	staphylococcal protein A n=3 Tax=Staphylococcus aureus TaxID=1280 RepID=UPI000E01835F
	agilent_220150	9.60393e-06	0.4898	-0.274494	-1.05349	0.504506	56.9892	53.6585	0.941555	UniRef90_A0A4I7XYI6	1241	VFG001361(gb|NP_344663) (pspA) pneumococcal surface protein A [PspA (VF0152)] [Streptococcus pneumoniae TIGR4]	Surface protein A n=87 Tax=Streptococcus pneumoniae TaxID=1313 RepID=A0A4I7XYI6_STREE
	agilent_225962	9.61378e-06	0.490303	-0.764453	-2.93645	1.40754	6.45161	2.43902	0.378049	UniRef90_P71401	1242	VFG001157(gb|AAC44560) (hsf) Hsf [Hia/Hsf (VF0039)] [Haemophilus influenzae C54]	Hsf n=19 Tax=Haemophilus influenzae TaxID=727 RepID=P71401_HAEIF
	twist_34871	9.62387e-06	0.490817	0.508529	-0.938039	1.9551	6.45161	9.7561	1.5122		1243	EBNA-3C HHV 4 latent protein
	twist_47074	9.63194e-06	0.491229	0.39253	-0.725127	1.51019	10.7527	17.0732	1.5878		1244	Glycoprotein B precursor (Glycoprotein II)
	agilent_42	9.64788e-06	0.492042	0.385845	-0.71484	1.48653	12.9032	14.6341	1.13415	UniRef90_P68950	1245	positive (from uniprot): Human adenovirus C Pre-histone-like nucleoprotein	Pre-histone-like nucleoprotein n=24 Tax=root TaxID=1 RepID=NP_ADE02
	agilent_237631	9.65206e-06	0.492255	0.329865	-0.611591	1.27132	75.2688	80.4878	1.06934	UniRef90_Q54835	1246	VFG000950(gb|NP_665531) (emm) M protein type 3 [M protein (VF0242)] [Streptococcus pyogenes MGAS315]	M3 protein n=36 Tax=Streptococcus pyogenes TaxID=1314 RepID=Q54835_STRPY
	agilent_229560	9.66514e-06	0.492922	-0.787281	-3.0377	1.46314	5.37634	2.43902	0.453659	UniRef90_Q93SM9	1247	VFG002418(gb|YP_001331791) (vWbp) secreted von Willebrand factor-binding protein precursor [vWbp (VF0420)] [Staphylococcus aureus subsp. aureus str. Newman]	Coagulase n=92 Tax=Staphylococcus TaxID=1279 RepID=Q93SM9_STAAU
	twist_82617	9.67694e-06	0.493524	0.427873	-0.796894	1.65264	9.67742	12.1951	1.26016		1248	YP_009320813.1 hypothetical protein [Salmonella phage 100268_sal2]
	twist_49499	9.68526e-06	0.493948	0.502638	-0.937555	1.94283	5.37634	9.7561	1.81463		1249	granule antigen protein GRA7 & dense granule protein 7 & dense granule protein, putative
	twist_75592	9.6911e-06	0.494246	-0.478929	-1.85213	0.894276	11.828	7.31707	0.618625		1250	YP_009222317.1 hypothetical protein LfeInf_079 [Lactobacillus phage LfeInf]
	twist_48652	9.70283e-06	0.494844	-0.269254	-1.04234	0.503832	55.914	51.2195	0.916041		1251	nuclear protein EBNA2 & EBNA-2 & Epstein-Barr nuclear antigen 2
	agilent_235576	9.70387e-06	0.494897	0.297657	-0.557086	1.1524	24.7312	29.2683	1.18346	UniRef90_P19579	1252	VFG000680(gb|AAF13661) (capA) CapA, required for Poly-gamma-glutamate transport [Capsule (VF0141)] [Bacillus anthracis]	Capsule biosynthesis protein CapA n=16 Tax=Bacillus TaxID=55087 RepID=CAPA_BACAN
	twist_38157	9.7123e-06	0.495327	-0.787014	-3.04924	1.47521	5.37634	2.43902	0.453659		1253	myelin basic protein (3/3)
	twist_36070	9.71645e-06	0.495539	-0.58942	-2.2845	1.10566	7.52688	4.87805	0.648084		1254	positive (exact): Influenza A virus Hemagglutinin
	agilent_6706	9.75437e-06	0.497473	-0.475268	-1.84822	0.897684	11.828	7.31707	0.618625	UniRef90_Q9QL88	1255	Enterovirus polyprotein (VP0, VP1, VP2, VP4) – capsid proteins, Coxsackievirus A9 (2.9 Å structure, chains 1–4)	Genome polyprotein n=36 Tax=Enterovirus B TaxID=138949 RepID=POLG_CXB6S
	twist_51161	9.75569e-06	0.49754	0.498712	-0.942189	1.93961	5.37634	9.7561	1.81463		1256	Lipase 2 precursor (Glycerol ester hydrolase 2)
	agilent_896	9.75587e-06	0.497549	0.285475	-0.53935	1.1103	63.4409	65.8537	1.03803	UniRef90_P09256	1257	positive (from uniprot): Human herpesvirus 3 Envelope glycoprotein C	Envelope glycoprotein C n=119 Tax=Human herpesvirus 3 TaxID=10335 RepID=GC_VZVD
	agilent_149779	9.75911e-06	0.497714	-0.304159	-1.18331	0.574988	29.0323	24.3902	0.840108	UniRef90_UPI0004537308	1258	WP_000728715.1 strains_non_MPA_non_topgraph_cdhit70_190118.csv	staphylococcal protein A n=1 Tax=Staphylococcus aureus TaxID=1280 RepID=UPI0004537308
	agilent_229700	9.7669e-06	0.498112	-0.755871	-2.94267	1.43093	6.45161	2.43902	0.378049	UniRef90_C1IDV3	1259	VFG002419(gb|NP_645021) (coa) staphylocoagulase precursor [Staphylocoagulase (VF0421)] [Staphylococcus aureus subsp. aureus MW2]	Staphylocoagulase n=45 Tax=Staphylococcaceae TaxID=90964 RepID=C1IDV3_STAAU
	twist_57309	9.78177e-06	0.49887	0.378997	-0.719414	1.47741	12.9032	14.6341	1.13415		1260	HCMVUL132
	agilent_223292	9.78969e-06	0.499274	-0.584067	-2.27841	1.11027	7.52688	4.87805	0.648084	UniRef90_Q5WSS9	1261	VFG045603(gb|YP_096878) (lpg2884) Dot/Icm type IV secretion system effector [Dot/Icm (VF0156)] [Legionella pneumophila subsp. pneumophila str. Philadelphia 1]	Uncharacterized protein n=23 Tax=Legionella pneumophila TaxID=446 RepID=Q5WSS9_LEGPL
	agilent_2920	9.79995e-06	0.499797	-0.562052	-2.19452	1.07041	9.67742	4.87805	0.504065	UniRef90_Q66575	1262	positive (from uniprot): Enterovirus B Genome polyprotein	Genome polyprotein n=20 Tax=Enterovirus B TaxID=138949 RepID=POLG_EC12T
	agilent_45284	9.80368e-06	0.499988	0.57138	-1.08892	2.23168	90.3226	95.122	1.05314	UniRef90_Q6GHS9	1263	WP_000791575.1 strains_non_MPA_non_topgraph_cdhit70_190118.csv	Fibrinogen-binding protein n=22 Tax=Staphylococcus aureus TaxID=1280 RepID=FIB_STAAR
	twist_28036	9.81051e-06	0.500336	0.52864	-1.00871	2.06599	6.45161	7.31707	1.13415		1264	Urease subunit alpha
	twist_92572	9.81394e-06	0.500511	0.359533	-0.686462	1.40553	12.9032	19.5122	1.5122		1265	YP_007501259.1 hypothetical protein [Salmonella phage vB_SenMS16]
	agilent_6963	9.82146e-06	0.500895	0.397745	-0.760458	1.55595	10.7527	14.6341	1.36098	UniRef90_Q59947	1266	immunoglobulin A1 protease	Immunoglobulin A1 protease n=446 Tax=Streptococcus pneumoniae TaxID=1313 RepID=IGA1_STRR6
	agilent_172699	9.83195e-06	0.501429	-0.563259	-2.20548	1.07896	8.60215	4.87805	0.567073	UniRef90_A0A4P6M723	1267	WP_018598482.1 strains_non_MPA_non_topgraph_cdhit70_190118.csv	Toxin A n=4 Tax=Blautia TaxID=572511 RepID=A0A4P6M723_9FIRM
	agilent_226184	9.85938e-06	0.502828	-0.306618	-1.20351	0.590275	30.1075	21.9512	0.729094	UniRef90_P71401	1268	VFG001157(gb|AAC44560) (hsf) Hsf [Hia/Hsf (VF0039)] [Haemophilus influenzae C54]	Hsf n=19 Tax=Haemophilus influenzae TaxID=727 RepID=P71401_HAEIF
	agilent_240086	9.86963e-06	0.503351	0.301543	-0.581585	1.18467	23.6559	26.8293	1.13415	UniRef90_P81177	1269	VFG001314(gb|NP_647375) (aur) zinc metalloproteinase aureolysin [Aureolysin (VF0024)] [Staphylococcus aureus subsp. aureus MW2]	Zinc metalloproteinase aureolysin n=337 Tax=Bacilli TaxID=91061 RepID=AURE_STAAU
	agilent_45754	9.88236e-06	0.504	-0.289735	-1.13957	0.560104	33.3333	26.8293	0.804878	UniRef90_UPI0004537308	1270	WP_000728715.1 strains_non_MPA_non_topgraph_cdhit70_190118.csv	staphylococcal protein A n=1 Tax=Staphylococcus aureus TaxID=1280 RepID=UPI0004537308
	agilent_184704	9.88502e-06	0.504136	-0.414744	-1.63164	0.802154	15.0538	9.7561	0.648084	UniRef90_S5QWV8	1271	WP_020916641.1 strains_non_MPA_non_topgraph_cdhit70_190118.csv	Uncharacterized protein n=4 Tax=Streptococcus TaxID=1301 RepID=S5QWV8_9STRE
	agilent_243108	9.89374e-06	0.504581	-0.32391	-1.27528	0.627465	79.5699	78.0488	0.980883	UniRef90_Q9KK48	1272	VFG005316(gb|NP_359586) (pspC/cbpA) Choline binding protein A [Choline-binding proteins (CVF122)] [Streptococcus pneumoniae R6]	Surface protein PspC n=12 Tax=Streptococcus pneumoniae TaxID=1313 RepID=Q9KK48_STREE
	agilent_7826	9.89686e-06	0.50474	0.287869	-0.557963	1.1337	25.8065	31.7073	1.22866	UniRef90_P08318	1273	phosphoprotein 150 & Large structural phosphoprotein	Large structural phosphoprotein n=145 Tax=root TaxID=1 RepID=PP150_HCMVA
	agilent_98530	9.91327e-06	0.505577	0.470844	-0.915337	1.85703	6.45161	9.7561	1.5122	UniRef90_P0A1W3	1274	WP_000157810.1 (1/2) non_MPA_topgraph_sampling_040218.csv	Signal peptidase I n=1166 Tax=root TaxID=1 RepID=LEP_SALTI
	agilent_218068	9.9256e-06	0.506206	-0.780195	-3.08051	1.52012	5.37634	2.43902	0.453659	UniRef90_A0A353BLN1	1275	MH0227_GL0096298 MPA_PNP_EM_seqs_non_topgraph_seqs_final_210318.csv	Big_4 domain-containing protein n=3 Tax=Ruminococcaceae TaxID=541000 RepID=A0A353BLN1_9FIRM
	twist_36610	9.93225e-06	0.506545	-0.388798	-1.53604	0.758443	16.129	12.1951	0.756098		1276	positive (from uniprot): Human respiratory syncytial virus Attachment glycoprotein
	agilent_90354	9.94095e-06	0.506988	-0.560548	-2.21631	1.09521	8.60215	4.87805	0.567073	UniRef90_A7AH99	1277	MH0067_GL0069334 (1/1) MPA_and_EM_topgraph_220218_subsample.csv	TonB-linked outer membrane protein, SusC/RagA family n=13 Tax=Parabacteroides TaxID=375288 RepID=A7AH99_9BACT
	twist_34104	9.9449e-06	0.50719	0.309201	-0.604558	1.22296	20.4301	24.3902	1.19384		1278	fibronectin-binding protein A
	agilent_12000	9.95431e-06	0.50767	0.285163	-0.558512	1.12884	67.7419	70.7317	1.04413		1279	positive (exact): Human respiratory syncytial virus Attachment glycoprotein
	agilent_6936	9.95636e-06	0.507774	-0.292154	-1.15672	0.572417	69.8925	68.2927	0.977111	UniRef90_P12978	1280	nuclear protein EBNA2 & EBNA-2 & Epstein-Barr nuclear antigen 2	Epstein-Barr nuclear antigen 2 n=125 Tax=Epstein-Barr virus (strain GD1) TaxID=10376 RepID=EBNA2_EBVB9
	twist_35319	1.0001e-05	0.510049	-0.322283	-1.28115	0.636582	22.5806	19.5122	0.864111		1281	EBNA-3C HHV 4 latent protein
	twist_58792	1.00188e-05	0.510959	-0.539369	-2.14757	1.06883	9.67742	4.87805	0.504065		1282	positive (from uniprot): Enterovirus C Genome polyprotein [on Uniprot the BLAST matches are "Capsid protein" from "Human poliovirus"
	twist_43440	1.00355e-05	0.511809	0.366963	-0.729392	1.46332	11.828	17.0732	1.44346		1283	HCMVUL99 & Tegument protein UL11 homolog
	twist_88148	1.00462e-05	0.512358	-0.738409	-2.94739	1.47057	5.37634	2.43902	0.453659		1284	YP_001285535.1 TtpM [Escherichia virus TLS]
	twist_20844	1.00474e-05	0.512417	-0.375772	-1.50006	0.74852	18.2796	12.1951	0.667145		1285	allergen_name False allergome_name Cap h 10 (1/2), Cap h 8 (1/5) (1/1) allergenonline_name False SDAP_name False iedb_name False
	twist_64075	1.00514e-05	0.512621	-0.777557	-3.10509	1.54998	4.30108	2.43902	0.567073		1286	YP_006593.1 putative tail assembly chaperone [Klebsiella phage phiKO2]
	agilent_12387	1.00576e-05	0.512938	-0.314016	-1.2547	0.626667	24.7312	19.5122	0.788971	UniRef90_K6B887	1287	MH0374_GL0152176 (1/1) MPA_and_EM_topgraph_220218_subsample.csv	Biotin_lipoyl_2 domain-containing protein n=28 Tax=Bacteroidales TaxID=171549 RepID=K6B887_9BACT
	agilent_24623	1.00725e-05	0.5137	0.339346	-0.679058	1.35775	77.4194	82.9268	1.07114	UniRef90_A0A166DEL7	1288	WP_000728052.1 strains_non_MPA_non_topgraph_cdhit70_190118.csv	Exported protein n=20 Tax=Staphylococcus aureus TaxID=1280 RepID=A0A166DEL7_STAAU
	agilent_191187	1.00876e-05	0.51447	-0.334916	-1.34186	0.672032	20.4301	17.0732	0.835687	UniRef90_A0A1L9L6D8	1289	WP_039451873.1 strains_non_MPA_non_topgraph_cdhit70_190118.csv	Chitodextrinase n=50 Tax=Vibrionaceae TaxID=641 RepID=A0A1L9L6D8_VIBFL
	twist_50558	1.00988e-05	0.51504	0.686162	-1.37963	2.75196	3.22581	4.87805	1.5122		1290	HCMVUL80
	agilent_26184	1.00993e-05	0.515065	0.363516	-0.730971	1.458	11.828	17.0732	1.44346	UniRef90_A0A508Z0K2	1291	WP_014569540.1 (1/1) non_MPA_topgraph_sampling_040218.csv	Dipeptide-binding protein DppE n=18 Tax=Lactobacillaceae TaxID=33958 RepID=A0A508Z0K2_LACRH
	agilent_116244	1.0113e-05	0.515761	-0.771379	-3.09772	1.55496	4.30108	2.43902	0.567073	UniRef90_A0A0K2HGL4	1292	MH0318_GL0253184 MPA_PNP_EM_seqs_non_topgraph_seqs_final_210318.csv	RagB/SusD family nutrient uptake outer membrane protein n=28 Tax=Bacteroides TaxID=816 RepID=A0A0K2HGL4_9BACE
	agilent_29812	1.01177e-05	0.516004	-0.464601	-1.86657	0.937364	10.7527	7.31707	0.680488	UniRef90_A0A1C5XBP0	1293	MH0014_GL0019697 (1/2) MPA_and_EM_topgraph_220218_subsample.csv	Macrolide export ATP-binding/permease protein MacB n=22 Tax=Ruminococcus TaxID=1263 RepID=A0A1C5XBP0_9FIRM
	agilent_188106	1.01216e-05	0.516202	0.456224	-0.921114	1.83356	6.45161	9.7561	1.5122	UniRef90_Q1WS65	1294	YP_536347.1 strains_non_MPA_non_topgraph_cdhit70_190118.csv	Uncharacterized protein n=36 Tax=Lactobacillus TaxID=1578 RepID=Q1WS65_LACS1
	agilent_2750	1.01257e-05	0.516413	0.29301	-0.592029	1.17805	23.6559	26.8293	1.13415	UniRef90_P68950	1295	positive (from uniprot): Human adenovirus C Pre-histone-like nucleoprotein	Pre-histone-like nucleoprotein n=24 Tax=root TaxID=1 RepID=NP_ADE02
	twist_34981	1.01319e-05	0.516729	0.622054	-1.25828	2.50239	4.30108	4.87805	1.13415		1296	Influenza hemagglutinin (HA) – precursor, HA1, HA2, partial forms
	twist_31338	1.01364e-05	0.516955	0.614287	-1.24357	2.47215	3.22581	4.87805	1.5122		1297	thymidine kinase
	agilent_41807	1.0138e-05	0.517036	-0.426517	-1.71673	0.8637	11.828	9.7561	0.824834	UniRef90_A0A0G9FAG5	1298	YP_004890585.1 strains_non_MPA_non_topgraph_cdhit70_190118.csv	Extracellular protein n=36 Tax=Lactobacillaceae TaxID=33958 RepID=A0A0G9FAG5_LACPN
	agilent_201880	1.01381e-05	0.517043	0.262565	-0.53171	1.05684	55.914	60.9756	1.09053	UniRef90_A0A174B1N0	1299	WP_012743453.1 MPA_PNP_EM_seqs_non_topgraph_seqs_final_210318.csv	Toxin A n=2 Tax=[Eubacterium] rectale TaxID=39491 RepID=A0A174B1N0_9FIRM
	agilent_39198	1.01619e-05	0.518258	0.552284	-1.12326	2.22783	92.4731	95.122	1.02864	UniRef90_K0X2W1	1300	MH0028_GL0034983 MPA_PNP_EM_seqs_non_topgraph_seqs_final_210318.csv	Uncharacterized protein n=3 Tax=Bacteroidales TaxID=171549 RepID=K0X2W1_9BACT
	twist_58725	1.0162e-05	0.518262	-0.30735	-1.23981	0.625111	80.6452	75.6098	0.937561		1301	positive (exact): Human adenovirus C Pre-histone-like nucleoprotein
	twist_33384	1.01631e-05	0.51832	-0.4652	-1.87676	0.946354	8.60215	9.7561	1.13415		1302	zinc metalloproteinase aureolysin
	agilent_226597	1.01697e-05	0.518656	-0.334996	-1.35229	0.682296	20.4301	17.0732	0.835687	UniRef90_A0A0K5P078	1303	VFG000743(gb|AAC38395) (espD) EspD [EspD (VF0180)] [Escherichia coli O127:H6 str. E2348/69]	Translocon EspD n=21 Tax=Escherichia coli TaxID=562 RepID=A0A0K5P078_ECOLX
	agilent_176582	1.01816e-05	0.51926	-0.366208	-1.47989	0.747477	18.2796	12.1951	0.667145	UniRef90_B0G3Y5	1304	WP_052302907.1 strains_non_MPA_non_topgraph_cdhit70_190118.csv	N-acetylmuramoyl-L-alanine amidase n=2 Tax=Dorea formicigenerans TaxID=39486 RepID=B0G3Y5_9FIRM
	agilent_214282	1.01844e-05	0.519405	-0.464736	-1.87855	0.949075	11.828	7.31707	0.618625	UniRef90_R7C520	1305	MH0003_GL0096874 MPA_PNP_EM_seqs_non_topgraph_seqs_final_210318.csv	SH3 type 3 domain protein n=7 Tax=Clostridiales TaxID=186802 RepID=R7C520_9CLOT
	twist_58154	1.01866e-05	0.519516	-0.281037	-1.13623	0.574155	32.2581	26.8293	0.831707		1306	Capsid protein VP26 & capsid protein VP26 [Human gammaherpesvirus 4] & BFRF3
	twist_31816	1.01911e-05	0.519748	0.325395	-0.665329	1.31612	16.129	19.5122	1.20976		1307	tegument protein pp65 & 65 kDa lower matrix phosphoprotein & pp65 & HCMVUL83
	agilent_91530	1.02026e-05	0.520331	-0.762471	-3.0872	1.56226	4.30108	2.43902	0.567073	UniRef90_K0WU80	1308	MH0199_GL0131299 MPA_PNP_EM_seqs_non_topgraph_seqs_final_210318.csv	Uncharacterized protein n=3 Tax=Bacteroidales TaxID=171549 RepID=K0WU80_9BACT
	agilent_233272	1.02066e-05	0.520537	0.527364	-1.08133	2.13606	4.30108	7.31707	1.70122	UniRef90_Q3JY46	1309	VFG002535(gb|YP_109915) (fliC) flagellin [Flagella (VF0430)] [Burkholderia pseudomallei K96243]	Flagellin n=43 Tax=Burkholderiaceae TaxID=119060 RepID=Q3JY46_BURP1
	twist_39967	1.02071e-05	0.520564	0.300808	-0.616849	1.21846	19.3548	24.3902	1.26016		1310	immunoglobulin A1 protease
	twist_27788	1.02119e-05	0.520805	-0.4011	-1.62542	0.823219	13.9785	9.7561	0.697936		1311	early antigen protein D (EA-D) & DNA polymerase processivity factor BMRF1
	agilent_158347	1.0218e-05	0.521119	-0.364683	-1.47868	0.749316	17.2043	12.1951	0.708841	UniRef90_A0A139KHP0	1312	MH0003_GL0049565 MPA_PNP_EM_seqs_non_topgraph_seqs_final_210318.csv	SusC/RagA family TonB-linked outer membrane protein n=31 Tax=Bacteroides TaxID=816 RepID=A0A139KHP0_BACUN
	agilent_110572	1.02182e-05	0.521128	-0.260471	-1.05615	0.535208	40.8602	36.5854	0.895379	UniRef90_A0A1C3SKW8	1313	WP_020916184.1 strains_non_MPA_non_topgraph_cdhit70_190118.csv	Peptidase C51 domain-containing protein n=23 Tax=Streptococcus TaxID=1301 RepID=A0A1C3SKW8_STRMC
	twist_33039	1.02186e-05	0.521146	-0.71401	-2.89524	1.46722	6.45161	2.43902	0.378049		1314	protein disulfide-isomerase precursor
	twist_59335	1.02258e-05	0.521517	0.430965	-0.886764	1.74869	9.67742	9.7561	1.00813		1315	H3N2 B/Brisbane/60/2008 NP
	twist_27929	1.0254e-05	0.522955	-0.469464	-1.90988	0.970949	9.67742	7.31707	0.756098		1316	virion spike glycoprotein precursor & negative (from uniprot): spike glycoprotein [Zaire ebolavirus]
	agilent_241791	1.02619e-05	0.523356	0.268886	-0.556911	1.09468	26.8817	34.1463	1.27024	UniRef90_A0A4I7XYI6	1317	VFG001361(gb|NP_344663) (pspA) pneumococcal surface protein A [PspA (VF0152)] [Streptococcus pneumoniae TIGR4]	Surface protein A n=87 Tax=Streptococcus pneumoniae TaxID=1313 RepID=A0A4I7XYI6_STREE
	agilent_224116	1.02624e-05	0.523384	-0.551368	-2.24483	1.14209	7.52688	4.87805	0.648084	UniRef90_P46005	1318	VFG000849(gb|AAA57452) (aggC) usher protein [AAFs (VF0214)] [Escherichia coli 17-2]	Outer membrane usher protein AggC n=23 Tax=Escherichia coli TaxID=562 RepID=AGGC_ECOLX
	twist_71923	1.02628e-05	0.5234	-0.367833	-1.49763	0.761967	17.2043	12.1951	0.708841		1319	YP_009222298.1 prohead peptidase [Lactobacillus phage LfeInf]
	agilent_222104	1.02724e-05	0.523893	0.328078	-0.680812	1.33697	16.129	19.5122	1.20976	UniRef90_O86487	1320	VFG001279(gb|NP_645333) (sdrC) Ser-Asp rich fibrinogen-binding bone sialoprotein-binding protein [SDr (VF0019)] [Staphylococcus aureus subsp. aureus MW2]	Serine-aspartate repeat-containing protein C n=909 Tax=Staphylococcaceae TaxID=90964 RepID=SDRC_STAAE
	twist_48742	1.02901e-05	0.524794	-0.378245	-1.54393	0.787443	16.129	12.1951	0.756098		1321	DNA polymerase processivity factor
	agilent_202443	1.03189e-05	0.526266	0.341182	-0.714029	1.39639	13.9785	17.0732	1.22139	UniRef90_Q2G0D4	1322	WP_000731642.1 strains_non_MPA_non_topgraph_cdhit70_190118.csv	Probable autolysin SsaALP n=204 Tax=Bacteria TaxID=2 RepID=SSAAL_STAA8
	agilent_40609	1.03241e-05	0.52653	0.436188	-0.913721	1.7861	7.52688	9.7561	1.29617	UniRef90_J7QJR4	1323	WP_000695880.1 (2/2) non_MPA_topgraph_sampling_040218.csv	C4-dicarboxylate ABC transporter substrate-binding protein n=335 Tax=Bacteria TaxID=2 RepID=J7QJR4_ECOLX
	agilent_129819	1.03252e-05	0.526586	0.250398	-0.524636	1.02543	44.086	48.7805	1.10648	UniRef90_R7HD48	1324	MH0113_GL0055733 MPA_PNP_EM_seqs_non_topgraph_seqs_final_210318.csv	Flagellin n=1 Tax=Eubacterium sp. CAG:38 TaxID=1262889 RepID=R7HD48_9FIRM
	agilent_240382	1.03295e-05	0.526802	0.273721	-0.573945	1.12139	31.1828	31.7073	1.01682	UniRef90_Q8GM74	1325	VFG001150(gb|AAL79954) (hia) adhesin [Hia/Hsf (VF0039)] [Haemophilus influenzae nontypable strain 3179B]	Adhesin n=5 Tax=Haemophilus influenzae TaxID=727 RepID=Q8GM74_HAEIF
	twist_48385	1.03339e-05	0.527028	0.341858	-0.717394	1.40111	79.5699	85.3659	1.07284		1326	positive (exact): Enterovirus B Genome polyprotein
	agilent_11484	1.0337e-05	0.527188	-0.355427	-1.45715	0.746294	19.3548	12.1951	0.630081	UniRef90_P03204	1327	EBNA-3C HHV 4 latent protein	Epstein-Barr nuclear antigen 6 n=14 Tax=Epstein-Barr virus (strain GD1) TaxID=10376 RepID=EBNA6_EBVB9
	twist_63743	1.03707e-05	0.528908	-0.746036	-3.0682	1.57612	4.30108	2.43902	0.567073		1328	AIK68654.1 HNH endonuclease [Lactococcus phage phi145]
	agilent_19698	1.03733e-05	0.529036	0.389055	-0.82232	1.60043	10.7527	12.1951	1.13415	UniRef90_A0A0U1MQG2	1329	WP_000669729.1 strains_non_MPA_non_topgraph_cdhit70_190118.csv	Protein map n=15 Tax=Staphylococcaceae TaxID=90964 RepID=A0A0U1MQG2_STAAU
	agilent_7032	1.0375e-05	0.529127	-0.384624	-1.58246	0.813217	16.129	9.7561	0.604878	UniRef90_A3PV79	1330	RNA polymerase beta'-subunit	DNA-directed RNA polymerase subunit beta' n=6 Tax=Mycobacteriaceae TaxID=1762 RepID=RPOC_MYCSJ
	agilent_12510	1.0388e-05	0.529788	0.444691	-0.942444	1.83183	6.45161	9.7561	1.5122	UniRef90_Q09012	1331	WP_000079828.1 strains_non_MPA_non_topgraph_cdhit70_190118.csv	Flagellin n=54 Tax=Enterobacteriaceae TaxID=543 RepID=Q09012_SHISO
	agilent_240651	1.03977e-05	0.530282	-0.386564	-1.59383	0.820703	16.129	9.7561	0.604878	UniRef90_A7X6I5	1332	VFG001283(gb|NP_647238) (fnbA) fibronectin-binding protein A [FnBPs (VF0010)] [Staphylococcus aureus subsp. aureus MW2]	Fibronectin-binding protein A n=697 Tax=Bacteria TaxID=2 RepID=FNBA_STAA1
	agilent_21920	1.04196e-05	0.531399	-0.247489	-1.02252	0.527541	47.3118	41.4634	0.876386	UniRef90_Q931I5	1333	WP_000791402.1 strains_non_MPA_non_topgraph_cdhit70_190118.csv	Uncharacterized leukocidin-like protein 2 n=180 Tax=Bacteria TaxID=2 RepID=LUKL2_STAAM
	twist_55461	1.04241e-05	0.53163	-0.703542	-2.90798	1.50089	5.37634	2.43902	0.453659		1334	Collagen type II alpha-1 chain (precursor, isoforms 1 & 2)
	agilent_236333	1.04241e-05	0.531631	0.245243	-0.523186	1.01367	50.5376	56.0976	1.11002	UniRef90_A0A0H3K1N3	1335	VFG001282(gb|NP_647237) (fnbB) fibronectin-binding protein B [FnBPs (VF0010)] [Staphylococcus aureus subsp. aureus MW2]	FnbB protein n=80 Tax=Staphylococcus TaxID=1279 RepID=A0A0H3K1N3_STAAW
	agilent_7434	1.04437e-05	0.53263	0.280741	-0.601063	1.16254	22.5806	26.8293	1.18815	UniRef90_P14738	1336	fibronectin-binding protein A	Fibronectin-binding protein A n=540 Tax=Staphylococcaceae TaxID=90964 RepID=FNBA_STAA8
	twist_92147	1.04558e-05	0.533244	-0.439961	-1.82394	0.944023	12.9032	7.31707	0.567073		1337	AFQ97075.1 internal virion protein D [Enterobacteria phage T7M]
	twist_52560	1.04621e-05	0.533568	0.284661	-0.611506	1.18083	24.7312	26.8293	1.08484		1338	phosphoprotein 150 & Large structural phosphoprotein
	agilent_11277	1.04904e-05	0.535008	0.249802	-0.539397	1.039	48.3871	56.0976	1.15935		1339	positive (exact): Influenza A virus Hemagglutinin
	twist_35714	1.04935e-05	0.53517	-0.537609	-2.23675	1.16153	7.52688	4.87805	0.648084		1340	nuclear protein EBNA2 & EBNA-2 & Epstein-Barr nuclear antigen 2
	agilent_11048	1.04995e-05	0.535472	0.279447	-0.604414	1.16331	70.9677	75.6098	1.06541	UniRef90_P07210	1341	polyprotein (9/9) & VP1 capsid protein (1/3) & Chain 2, Human Rhinovirus Serotype 2 (Hrv2)	Genome polyprotein n=273 Tax=Enterovirus TaxID=12059 RepID=POLG_HRV8A
	twist_42511	1.05009e-05	0.535546	-0.32901	-1.36982	0.711801	18.2796	17.0732	0.934003		1342	CELL SURFACE LIPOPROTEIN MPT83 (LIPOPROTEIN P23)
	agilent_224401	1.05214e-05	0.53659	-0.243934	-1.01759	0.529722	49.4624	43.9024	0.887593	UniRef90_UPI000B5938A4	1343	VFG001356(gb|NP_345446) (lytB) endo-beta-N-acetylglucosaminidase [CBPs (VF0145)] [Streptococcus pneumoniae TIGR4]	endo-beta-N-acetylglucosaminidase n=2 Tax=Streptococcus pneumoniae TaxID=1313 RepID=UPI000B5938A4
	twist_58361	1.05259e-05	0.536819	0.609272	-1.32417	2.54271	3.22581	4.87805	1.5122		1344	Flagellar filament 41 kDa core protein
	twist_4264	1.05286e-05	0.536957	0.250835	-0.545424	1.04709	37.6344	41.4634	1.10174		1345	allergen_name False allergome_name Str pn PspC (2/2) (1/1) allergenonline_name False SDAP_name False iedb_name False
	twist_75494	1.0529e-05	0.536981	0.663572	-1.44302	2.77016	2.15054	4.87805	2.26829		1346	YP_007003209.1 head-tail joining protein [Lactobacillus phage LF1]
	agilent_162642	1.05382e-05	0.537448	0.598804	-1.30436	2.50197	3.22581	4.87805	1.5122	UniRef90_P06177	1347	WP_020438185.1 strains_non_MPA_non_topgraph_cdhit70_190118.csv	Flagellin n=155 Tax=Salmonella TaxID=590 RepID=FLIC_SALMU
	agilent_241401	1.05393e-05	0.537504	-0.297456	-1.24298	0.64807	25.8065	19.5122	0.756098	UniRef90_Q9Z4J8	1348	VFG001377(gb|NP_359024) (lytC) 1,4-beta-N-acetylmuramidase [CBPs (VF0145)] [Streptococcus pneumoniae R6]	1,4-beta-N-acetylmuramidase n=231 Tax=Streptococcus TaxID=1301 RepID=Q9Z4J8_STREE
	agilent_48005	1.05657e-05	0.538852	0.375225	-0.821466	1.57192	9.67742	12.1951	1.26016	UniRef90_A0A4P6LZT0	1349	WP_026255328.1 strains_non_MPA_non_topgraph_cdhit70_190118.csv	Cell shape-determining protein MreC n=5 Tax=Lachnospiraceae TaxID=186803 RepID=A0A4P6LZT0_9FIRM
	twist_87290	1.05685e-05	0.538992	-0.329771	-1.38186	0.722319	17.2043	17.0732	0.992378		1350	YP_001469494.1 SegC homing endonuclease [Enterobacteria phage Phi1]
	twist_3824	1.05691e-05	0.539022	0.389362	-0.852937	1.63166	8.60215	12.1951	1.41768		1351	allergen_name False allergome_name Mel g 1 (3/4) (1/1) allergenonline_name False SDAP_name False iedb_name False
	twist_28862	1.05762e-05	0.539385	0.247969	-0.543911	1.03985	33.3333	39.0244	1.17073		1352	positive (exact): Rhinovirus B Genome polyprotein
	agilent_79003	1.05827e-05	0.539719	0.310303	-0.681454	1.30206	16.129	19.5122	1.20976	UniRef90_Q8XMR4	1353	WP_003460505.1 strains_non_MPA_non_topgraph_cdhit70_190118.csv	LYZ2 domain-containing protein n=27 Tax=Clostridium perfringens TaxID=1502 RepID=Q8XMR4_CLOPE
	agilent_104875	1.05871e-05	0.539943	0.47951	-1.05389	2.01291	5.37634	7.31707	1.36098	UniRef90_A0A0P0M2X6	1354	765701615-stool1_revised_scaffold44391_1_gene221686 MPA_PNP_EM_seqs_non_topgraph_seqs_final_210318.csv	Bifunctional metallophosphatase/5'-nucleotidase n=46 Tax=Bacteroides TaxID=816 RepID=A0A0P0M2X6_BACVU
	twist_28029	1.05898e-05	0.54008	0.376809	-0.82858	1.5822	83.871	90.2439	1.07598		1355	pneumococcal histidine triad protein D (1/2) & histidine motif-containing protein, partial
	twist_36734	1.05967e-05	0.540434	0.480062	-1.05697	2.01709	5.37634	7.31707	1.36098		1356	pol protein
	agilent_130668	1.06076e-05	0.540985	0.462877	-1.02115	1.9469	6.45161	7.31707	1.13415	UniRef90_S2ZJA6	1357	WP_015438525.1 (1/2) non_MPA_topgraph_sampling_040218.csv	SBP_bac_5 domain-containing protein n=97 Tax=Bifidobacterium TaxID=1678 RepID=S2ZJA6_BIFBR
	agilent_161799	1.0614e-05	0.541314	-0.423162	-1.78097	0.934642	9.67742	9.7561	1.00813	UniRef90_E5VDQ4	1358	V1.FI19_GL0078193 (1/2) MPA_and_EM_topgraph_220218_subsample.csv	ABC transporter permease n=53 Tax=Bacteroides TaxID=816 RepID=E5VDQ4_9BACE
	agilent_42055	1.06274e-05	0.541996	-0.501649	-2.11401	1.11071	9.67742	4.87805	0.504065	UniRef90_A0A166Q5A2	1359	WP_001081338.1 strains_non_MPA_non_topgraph_cdhit70_190118.csv	Iron(III) dicitrate-binding protein n=239 Tax=Bacteria TaxID=2 RepID=A0A166Q5A2_STAAU
	agilent_83922	1.06382e-05	0.542548	0.332656	-0.738004	1.40332	13.9785	17.0732	1.22139	UniRef90_C4ZGU4	1360	WP_012743452.1 MPA_PNP_EM_seqs_non_topgraph_seqs_final_210318.csv	N-acetylmuramoyl-L-alanine amidase n=2 Tax=[Eubacterium] rectale TaxID=39491 RepID=C4ZGU4_AGARV
	twist_66218	1.06478e-05	0.543037	0.483284	-1.07406	2.04063	4.30108	9.7561	2.26829		1361	YP_009322870.1 hypothetical protein BPS11Q3_63 [Salmonella phage BPS11Q3]
	agilent_4009	1.06482e-05	0.543056	-0.300553	-1.26911	0.668001	21.5054	19.5122	0.907317	UniRef90_Q66478	1362	polyprotein (3/9) & structural protein (3/3) & VP1 (2/4) & capsid protein VP1 & VP1 protein (2/2) & VP1 protein, partial [Enterovirus A71]	Genome polyprotein n=10068 Tax=root TaxID=1 RepID=POLG_HE71B
	twist_58712	1.06511e-05	0.543207	-0.442659	-1.8697	0.984377	9.67742	7.31707	0.756098		1363	histone H5
	agilent_241703	1.06535e-05	0.543327	0.254359	-0.565883	1.0746	30.1075	34.1463	1.13415	UniRef90_P71401	1364	VFG001157(gb|AAC44560) (hsf) Hsf [Hia/Hsf (VF0039)] [Haemophilus influenzae C54]	Hsf n=19 Tax=Haemophilus influenzae TaxID=727 RepID=P71401_HAEIF
	twist_59224	1.06536e-05	0.543333	0.367272	-0.817101	1.55164	11.828	12.1951	1.03104		1365	B B/Ann Arbor/1/86 HA
	agilent_241474	1.06539e-05	0.543348	-0.296334	-1.25198	0.659315	25.8065	19.5122	0.756098	UniRef90_Q8GM74	1366	VFG001150(gb|AAL79954) (hia) adhesin [Hia/Hsf (VF0039)] [Haemophilus influenzae nontypable strain 3179B]	Adhesin n=5 Tax=Haemophilus influenzae TaxID=727 RepID=Q8GM74_HAEIF
	twist_75746	1.06555e-05	0.543432	0.469535	-1.04499	1.98406	5.37634	7.31707	1.36098		1367	YP_008772082.1 unnamed protein product [Streptococcus phage TP-778L]
	agilent_23359	1.06604e-05	0.54368	-0.263123	-1.11237	0.586124	32.2581	29.2683	0.907317	UniRef90_A7X6T9	1368	WP_000751265.1 strains_non_MPA_non_topgraph_cdhit70_190118.csv	Probable transglycosylase IsaA n=197 Tax=Bacteria TaxID=2 RepID=ISAA_STAA1
	agilent_236639	1.06609e-05	0.543707	0.252694	-0.562947	1.06834	62.3656	65.8537	1.05593	UniRef90_UPI000E01835F	1369	VFG001313(gb|NP_644899) (spa) Immunoglobulin G binding protein A precursor [SpA (VF0017)] [Staphylococcus aureus subsp. aureus MW2]	staphylococcal protein A n=3 Tax=Staphylococcus aureus TaxID=1280 RepID=UPI000E01835F
	agilent_46608	1.06644e-05	0.543885	0.58934	-1.31376	2.49244	3.22581	4.87805	1.5122	UniRef90_A0A413ZL06	1370	NLF014_GL0005739 MPA_PNP_EM_seqs_non_topgraph_seqs_final_210318.csv	Toxin-antitoxin system YwqK family antitoxin n=11 Tax=Bacteroides TaxID=816 RepID=A0A413ZL06_BACSE
	agilent_897	1.0671e-05	0.544221	0.24122	-0.53838	1.02082	51.6129	53.6585	1.03963	UniRef90_P09256	1371	positive (from uniprot): Human herpesvirus 3 Envelope glycoprotein C	Envelope glycoprotein C n=119 Tax=Human herpesvirus 3 TaxID=10335 RepID=GC_VZVD
	agilent_241381	1.06765e-05	0.544502	-0.482056	-2.0411	1.07699	94.6237	92.6829	0.97949	UniRef90_Q8P2T7	1372	VFG000976(gb|NP_268546) (slo) streptolysin O precursor [SLO (VF0250)] [Streptococcus pyogenes M1 GAS]	Streptolysin O n=132 Tax=Streptococcus TaxID=1301 RepID=TACY_STRP8
	agilent_9755	1.06895e-05	0.545165	-0.453773	-1.92377	1.01622	9.67742	7.31707	0.756098	UniRef90_P03204	1373	EBNA-3C HHV 4 latent protein	Epstein-Barr nuclear antigen 6 n=14 Tax=Epstein-Barr virus (strain GD1) TaxID=10376 RepID=EBNA6_EBVB9
	agilent_61084	1.06916e-05	0.54527	-0.468756	-1.98769	1.05018	94.6237	92.6829	0.97949	UniRef90_K0X0Z8	1374	158499257-stool2_revised_scaffold67395_1_gene40147 MPA_PNP_EM_seqs_non_topgraph_seqs_final_210318.csv	Ig-like domain-containing protein n=4 Tax=Bacteroidales TaxID=171549 RepID=K0X0Z8_9BACT
	twist_42986	1.07242e-05	0.546936	0.257834	-0.581111	1.09678	30.1075	31.7073	1.05314		1375	Botulinum neurotoxin type B precursor & neurotoxin B
	agilent_18552	1.07313e-05	0.547297	-0.513087	-2.18408	1.15791	7.52688	4.87805	0.648084	UniRef90_A0A2M9VA06	1376	YP_100397.1 strains_non_MPA_non_topgraph_cdhit70_190118.csv	Xanthan lyase n=60 Tax=Bacteroides TaxID=816 RepID=A0A2M9VA06_BACFG
	twist_59065	1.07315e-05	0.547306	-0.279443	-1.18954	0.630653	27.957	21.9512	0.785178		1377	H3N2 A/Wuhan/359/95 HA
	agilent_196845	1.0738e-05	0.547636	-0.419663	-1.78756	0.948231	11.828	7.31707	0.618625	UniRef90_K0N9Y4	1378	WP_005687202.1 (1/1) non_MPA_topgraph_sampling_040218.csv	ABC transporter glutamine-binding protein glnH n=48 Tax=Lactobacillaceae TaxID=33958 RepID=K0N9Y4_LACCA
	agilent_115129	1.07568e-05	0.548597	-0.502537	-2.1445	1.13943	8.60215	4.87805	0.567073	UniRef90_A0A069S3C5	1379	158458797-stool1_revised_scaffold19117_2_gene52074 (2/2) MPA_and_EM_topgraph_220218_subsample.csv	Efflux transporter, RND family, MFP subunit n=29 Tax=Bacteroidales TaxID=171549 RepID=A0A069S3C5_9BACT
	twist_50777	1.07794e-05	0.549751	0.475876	-1.08348	2.03523	4.30108	9.7561	2.26829		1380	Mediator of RNA polymerase II transcription subunit 13-like
	agilent_220456	1.07988e-05	0.550739	-0.339328	-1.454	0.775342	15.0538	14.6341	0.972125	UniRef90_Q99WQ6	1381	VFG001316(gb|NP_645114) (geh) glycerol ester hydrolase [Lipase (VF0012)] [Staphylococcus aureus subsp. aureus MW2]	Lipase 2 n=451 Tax=Bacteria TaxID=2 RepID=LIP2_STAAM
	agilent_108539	1.08014e-05	0.550873	0.364234	-0.832649	1.56112	12.9032	12.1951	0.945122	UniRef90_A0A174FE65	1382	WP_004847598.1 strains_non_MPA_non_topgraph_cdhit70_190118.csv	Beta-N-acetylhexosaminidase n=9 Tax=root TaxID=1 RepID=A0A174FE65_9FIRM
	agilent_49182	1.08082e-05	0.551217	0.373927	-0.855871	1.60372	8.60215	12.1951	1.41768	UniRef90_A0A457MNA8	1383	WP_012952037.1 strains_non_MPA_non_topgraph_cdhit70_190118.csv	Collagen-binding protein n=343 Tax=Bacteria TaxID=2 RepID=A0A457MNA8_LISMN
	agilent_108406	1.08189e-05	0.551765	0.416921	-0.956171	1.79001	7.52688	9.7561	1.29617	UniRef90_A0A173SXQ5	1384	MH0142_GL0047247 MPA_PNP_EM_seqs_non_topgraph_seqs_final_210318.csv	Cyclodextrin-binding protein n=5 Tax=Roseburia TaxID=841 RepID=A0A173SXQ5_9FIRM
	agilent_20730	1.08276e-05	0.55221	0.46416	-1.06622	1.99454	5.37634	7.31707	1.36098	UniRef90_K5ZIF6	1385	MH0139_GL0119905 MPA_PNP_EM_seqs_non_topgraph_seqs_final_210318.csv	Translation initiation factor IF-2 n=19 Tax=Parabacteroides TaxID=375288 RepID=K5ZIF6_9BACT
	agilent_8582	1.08389e-05	0.552786	-0.356966	-1.53563	0.821693	15.0538	12.1951	0.810105	UniRef90_P11311	1386	Adhesin P1 precursor (Cytadhesin P1) (Attachment protein) & ADP1_MYCPN adhesin P1	Adhesin P1 n=56 Tax=Mycoplasma pneumoniae TaxID=2104 RepID=ADP1_MYCPN
	twist_163	1.08486e-05	0.553277	-0.397982	-1.7137	0.917734	10.7527	9.7561	0.907317		1387	allergen_name False allergome_name Hor v 5 (4/6) (1/1) allergenonline_name False SDAP_name False iedb_name False
	twist_59530	1.08489e-05	0.553292	0.363816	-0.838995	1.56663	12.9032	12.1951	0.945122		1388	H3N2 B/PHUKET/3073/2013 NP
	agilent_235082	1.08491e-05	0.553302	-0.447925	-1.92884	1.03299	94.6237	90.2439	0.953714	UniRef90_A0A4I7YG16	1389	VFG001357(gb|NP_346601) (cbpA) choline binding protein A [CbpA/PspC (VF0150)] [Streptococcus pneumoniae TIGR4]	Choline binding protein A n=44 Tax=Streptococcus pneumoniae TaxID=1313 RepID=A0A4I7YG16_STREE
	agilent_229725	1.0871e-05	0.554421	-0.245909	-1.06123	0.569407	38.7097	39.0244	1.00813	UniRef90_A0A4I7XYI6	1390	VFG001361(gb|NP_344663) (pspA) pneumococcal surface protein A [PspA (VF0152)] [Streptococcus pneumoniae TIGR4]	Surface protein A n=87 Tax=Streptococcus pneumoniae TaxID=1313 RepID=A0A4I7XYI6_STREE
	agilent_238476	1.08874e-05	0.55526	-0.363334	-1.57053	0.843862	15.0538	9.7561	0.648084	UniRef90_UPI000F53326A	1391	VFG000261(gb|NP_273742) (iga) IgA-specific serine endopeptidase [IgA1 protease (VF0080)] [Neisseria meningitidis MC58]	IgA-specific serine endopeptidase autotransporter n=1 Tax=Neisseria meningitidis TaxID=487 RepID=UPI000F53326A
	agilent_218855	1.08936e-05	0.555572	0.41683	-0.969206	1.80287	6.45161	9.7561	1.5122	UniRef90_A0A1C6JTR2	1392	O2.UC35-2_GL0067534 (1/1) MPA_and_EM_topgraph_220218_subsample.csv	Transposase and inactivated derivatives n=1 Tax=uncultured Eubacterium sp. TaxID=165185 RepID=A0A1C6JTR2_9FIRM
	agilent_137015	1.09034e-05	0.556072	-0.416804	-1.8045	0.970896	10.7527	7.31707	0.680488	UniRef90_V5MD09	1393	NP_833224.1 strains_non_MPA_non_topgraph_cdhit70_190118.csv	Beta-lactamase domain-containing protein n=363 Tax=Bacillaceae TaxID=186817 RepID=V5MD09_BACTU
	agilent_6502	1.09055e-05	0.55618	-0.34481	-1.49313	0.80351	15.0538	12.1951	0.810105	UniRef90_P11311	1394	Adhesin P1 precursor (Cytadhesin P1) (Attachment protein) & ADP1_MYCPN adhesin P1	Adhesin P1 n=56 Tax=Mycoplasma pneumoniae TaxID=2104 RepID=ADP1_MYCPN
	twist_71861	1.09116e-05	0.55649	0.415777	-0.969973	1.80153	6.45161	9.7561	1.5122		1395	YP_009190806.1 hypothetical protein JD18_225 [Klebsiella phage JD18]
	agilent_240037	1.09484e-05	0.558369	-0.346748	-1.50796	0.814458	15.0538	12.1951	0.810105	UniRef90_P11311	1396	VFG002033(gb|NP_109829) (p1/MgPa/gapA) ADP1_MYCPN adhesin P1 [Cytadherence organelle (VF0330)] [Mycoplasma pneumoniae M129]	Adhesin P1 n=56 Tax=Mycoplasma pneumoniae TaxID=2104 RepID=ADP1_MYCPN
	agilent_2143	1.09528e-05	0.558592	0.25032	-0.588437	1.08908	65.5914	70.7317	1.07837	UniRef90_P03300	1397	Genome polyprotein (6/6) & polyprotein (7/9) & VP1 (1/4) & coat protein VP1 & VP4	Genome polyprotein n=1168 Tax=Enterovirus TaxID=12059 RepID=POLG_POL1M
	twist_28905	1.09735e-05	0.559648	0.394864	-0.931784	1.72151	7.52688	9.7561	1.29617		1398	neuraminidase
	agilent_226792	1.09841e-05	0.560189	-0.379605	-1.65675	0.897536	12.9032	9.7561	0.756098	UniRef90_P06653	1399	VFG001358(gb|NP_346365) (lytA) autolysin [Autolysin (VF0143)] [Streptococcus pneumoniae TIGR4]	Autolysin n=1457 Tax=root TaxID=1 RepID=ALYS_STRPN
	twist_2100	1.09959e-05	0.560789	0.311969	-0.739226	1.36316	15.0538	17.0732	1.13415		1400	allergen_name False allergome_name Tri m 37 (10/11) (1/1) allergenonline_name False SDAP_name False iedb_name False
	twist_91487	1.09967e-05	0.560831	0.441471	-1.04624	1.92919	6.45161	7.31707	1.13415		1401	YP_007005337.1 predicted P-loop ATPase [Clostridium phage phiCP34O]
	agilent_11511	1.09982e-05	0.560908	-0.438012	-1.91436	1.03834	8.60215	7.31707	0.85061	UniRef90_P03300	1402	Genome polyprotein (6/6) & polyprotein (7/9) & VP1 (1/4) & coat protein VP1 & VP4	Genome polyprotein n=1168 Tax=Enterovirus TaxID=12059 RepID=POLG_POL1M
	agilent_193475	1.1004e-05	0.561206	-0.338556	-1.48055	0.80344	15.0538	12.1951	0.810105	UniRef90_A0A0B8REE2	1403	WP_010989342.1 strains_non_MPA_non_topgraph_cdhit70_190118.csv	ATP phosphoribosyltransferase regulatory subunit n=304 Tax=Bacteria TaxID=2 RepID=A0A0B8REE2_LISMN
	twist_27789	1.10319e-05	0.562629	-0.514617	-2.25682	1.22758	6.45161	4.87805	0.756098		1404	early antigen protein D (EA-D) & DNA polymerase processivity factor BMRF1
	agilent_242556	1.1041e-05	0.563092	0.368428	-0.88034	1.6172	8.60215	12.1951	1.41768	UniRef90_Q00879	1405	VFG000009(gb|NP_880574) (fimD) fimbrial adhesin [Fimbriae (VF0031)] [Bordetella pertussis Tohama I]	Protein FhaE n=35 Tax=Bordetella TaxID=517 RepID=FHAE_BORPE
	agilent_201606	1.1048e-05	0.563448	0.286646	-0.685811	1.2591	16.129	21.9512	1.36098	UniRef90_Q74LM8	1406	WP_011161370.1 strains_non_MPA_non_topgraph_cdhit70_190118.csv	LYZ2 domain-containing protein n=25 Tax=Lactobacillus TaxID=1578 RepID=Q74LM8_LACJO
	agilent_1169	1.10516e-05	0.56363	-0.647923	-2.84705	1.55121	6.45161	2.43902	0.378049	UniRef90_A3PV79	1407	RNA polymerase beta'-subunit	DNA-directed RNA polymerase subunit beta' n=6 Tax=Mycobacteriaceae TaxID=1762 RepID=RPOC_MYCSJ
	twist_18575	1.10562e-05	0.563867	0.54949	-1.31668	2.41566	3.22581	4.87805	1.5122		1408	allergen_name False allergome_name Tri a 20 (32/49) (1/1) allergenonline_name False SDAP_name False iedb_name False
	agilent_228606	1.1064e-05	0.564265	0.258873	-0.621206	1.13895	23.6559	26.8293	1.13415	UniRef90_P44969	1409	VFG000337(gb|NP_439153) (iga1) immunoglobin A1 protease [IgA1 protease (VF0045)] [Haemophilus influenzae Rd KW20]	Immunoglobulin A1 protease autotransporter n=1 Tax=Haemophilus influenzae (strain ATCC 51907 / DSM 11121 / KW20 / Rd) TaxID=71421 RepID=IGA0_HAEIN
	agilent_229776	1.10807e-05	0.565115	0.348229	-0.838219	1.53468	11.828	12.1951	1.03104	UniRef90_P45387	1410	VFG001149(gb|AAB03707) (hap) autotransporter, fibronectin-binding adhesin [Hap (VF0037)] [Haemophilus influenzae N187]	Adhesion and penetration protein autotransporter n=2 Tax=Haemophilus influenzae TaxID=727 RepID=HAP2_HAEIF
	twist_47759	1.10826e-05	0.565211	-0.645111	-2.8436	1.55338	6.45161	2.43902	0.378049		1411	immunoglobulin A1 protease
	twist_28164	1.10862e-05	0.565395	-0.277547	-1.22385	0.66876	24.7312	19.5122	0.788971		1412	Ovomucoid precursor
	twist_35894	1.10872e-05	0.565446	0.547825	-1.32025	2.4159	3.22581	4.87805	1.5122		1413	structural polyprotein (1/3) & E2 protein (2/4)
	agilent_2243	1.1093e-05	0.565744	-0.510394	-2.25216	1.23138	6.45161	4.87805	0.756098	UniRef90_P14738	1414	fibronectin-binding protein A	Fibronectin-binding protein A n=540 Tax=Staphylococcaceae TaxID=90964 RepID=FNBA_STAA8
	twist_32960	1.10945e-05	0.565821	0.358307	-0.864695	1.58131	9.67742	12.1951	1.26016		1415	Glycoprotein M
	twist_55292	1.11017e-05	0.566186	0.521098	-1.25923	2.30142	4.30108	7.31707	1.70122		1416	EBNA-3C HHV 4 latent protein
	agilent_209928	1.11313e-05	0.567698	0.223538	-0.543159	0.990234	48.3871	53.6585	1.10894	UniRef90_A0A174RQL3	1417	O2.UC53-2_GL0085658 MPA_PNP_EM_seqs_non_topgraph_seqs_final_210318.csv	Toxin A n=24 Tax=Lachnospiraceae TaxID=186803 RepID=A0A174RQL3_9FIRM
	agilent_135214	1.11338e-05	0.567826	0.442137	-1.07482	1.9591	5.37634	7.31707	1.36098	UniRef90_A0A379XTI8	1418	WP_021294045.1 (1/1) non_MPA_topgraph_sampling_040218.csv	Putative flagellin structural protein n=133 Tax=Enterobacteriaceae TaxID=543 RepID=A0A379XTI8_SALER
	twist_36132	1.11376e-05	0.568017	-0.250208	-1.10909	0.608673	30.1075	26.8293	0.891115		1419	polyprotein (9/9) & VP1 capsid protein (1/3) & Chain 2, Human Rhinovirus Serotype 2 (Hrv2)
	agilent_34763	1.11386e-05	0.56807	0.445481	-1.08392	1.97488	5.37634	7.31707	1.36098	UniRef90_E8MX38	1420	WP_058101887.1 (1/1) non_MPA_topgraph_sampling_040218.csv	Putative xylanase n=131 Tax=Bacteria TaxID=2 RepID=E8MX38_BIFL1
	agilent_223692	1.11457e-05	0.56843	0.434475	-1.05852	1.92747	6.45161	7.31707	1.13415	UniRef90_Q54835	1421	VFG000950(gb|NP_665531) (emm) M protein type 3 [M protein (VF0242)] [Streptococcus pyogenes MGAS315]	M3 protein n=36 Tax=Streptococcus pyogenes TaxID=1314 RepID=Q54835_STRPY
	twist_42051	1.11461e-05	0.56845	0.542601	-1.32205	2.40725	3.22581	4.87805	1.5122		1422	45 kDa immediate-early protein 2
	twist_16774	1.1149e-05	0.568601	0.556149	-1.35581	2.46811	3.22581	4.87805	1.5122		1423	allergen_name Alt a 6 (1/1) (1/1) allergome_name Alt a 6 (2/2) (1/1) allergenonline_name Alt a 6.0101 (1/1) (1/1) SDAP_name Alt a 6 (1/1) (1/1) iedb_name False
	agilent_11272	1.11735e-05	0.569849	0.35828	-0.87742	1.59398	86.0215	90.2439	1.04909		1424	positive (exact): Enterovirus B Genome polyprotein
	agilent_11275	1.11855e-05	0.57046	-0.231491	-1.03117	0.568184	46.2366	41.4634	0.896767		1425	positive (exact): Influenza A virus Hemagglutinin
	agilent_133371	1.11945e-05	0.57092	-0.366533	-1.63421	0.901146	11.828	9.7561	0.824834	UniRef90_A0A174RAJ5	1426	WP_044925903.1 MPA_PNP_EM_seqs_non_topgraph_seqs_final_210318.csv	Uncharacterized protein n=18 Tax=Clostridiales TaxID=186802 RepID=A0A174RAJ5_9FIRM
	twist_28586	1.11975e-05	0.571074	0.402041	-0.989005	1.79309	88.172	92.6829	1.05116		1427	positive (from uniprot): Rhinovirus B Genome polyprotein
	twist_53511	1.12023e-05	0.571315	-0.47348	-2.11273	1.16577	8.60215	4.87805	0.567073		1428	Chromodomain-helicase-DNA-binding protein 7
	twist_59514	1.12031e-05	0.571357	0.250469	-0.616779	1.11772	25.8065	29.2683	1.13415		1429	B B/Beijing/184/93 HA
	agilent_220657	1.12044e-05	0.571423	-0.226672	-1.01166	0.558316	62.3656	56.0976	0.899495	UniRef90_P15276	1430	VFG000117(gb|NP_253940) (algP/algR3) alginate regulatory protein AlgP [Alginate (VF0091)] [Pseudomonas aeruginosa PAO1]	Transcriptional regulatory protein AlgP n=6 Tax=Pseudomonas aeruginosa TaxID=287 RepID=ALGP_PSEAE
	twist_73224	1.12241e-05	0.572431	0.464275	-1.14778	2.07633	4.30108	7.31707	1.70122		1431	YP_001293415.1 hypothetical protein ORF008 [Pseudomonas phage 73]
	agilent_4946	1.12454e-05	0.573513	-0.330106	-1.47953	0.819323	15.0538	12.1951	0.810105	UniRef90_A0A0N7AYT6	1432	positive (from uniprot): Human respiratory syncytial virus Attachment glycoprotein	Major surface glycoprotein G n=47 Tax=Pneumoviridae TaxID=11244 RepID=A0A0N7AYT6_HRSV
	agilent_223687	1.1256e-05	0.574054	-0.25248	-1.13286	0.627896	27.957	26.8293	0.959662	UniRef90_UPI000F53326A	1433	VFG000261(gb|NP_273742) (iga) IgA-specific serine endopeptidase [IgA1 protease (VF0080)] [Neisseria meningitidis MC58]	IgA-specific serine endopeptidase autotransporter n=1 Tax=Neisseria meningitidis TaxID=487 RepID=UPI000F53326A
	agilent_243291	1.12648e-05	0.574502	0.2244	-0.558982	1.00778	51.6129	58.5366	1.13415	UniRef90_A0A4I7YG16	1434	VFG001357(gb|NP_346601) (cbpA) choline binding protein A [CbpA/PspC (VF0150)] [Streptococcus pneumoniae TIGR4]	Choline binding protein A n=44 Tax=Streptococcus pneumoniae TaxID=1313 RepID=A0A4I7YG16_STREE
	twist_33645	1.12802e-05	0.575289	0.255683	-0.638745	1.15011	20.4301	26.8293	1.31322		1435	EBNA3A HHV4
	agilent_223567	1.12926e-05	0.575921	-0.250011	-1.12605	0.626024	30.1075	24.3902	0.810105	UniRef90_Q2YX95	1436	VFG001318(gb|YP_001332075) (isdA) iron-regulated surface determinant protein A [Isd (VF0015)] [Staphylococcus aureus subsp. aureus str. Newman]	Iron-regulated surface determinant protein A n=287 Tax=Bacteria TaxID=2 RepID=ISDA_STAAB
	agilent_1683	1.12935e-05	0.575966	0.321587	-0.805383	1.44856	81.7204	87.8049	1.07445	UniRef90_Q66575	1437	positive (from uniprot): Enterovirus B Genome polyprotein	Genome polyprotein n=20 Tax=Enterovirus B TaxID=138949 RepID=POLG_EC12T
	agilent_142700	1.12954e-05	0.576067	-0.344219	-1.55082	0.862382	15.0538	9.7561	0.648084	UniRef90_A0A166DEL7	1438	WP_000728052.1 strains_non_MPA_non_topgraph_cdhit70_190118.csv	Exported protein n=20 Tax=Staphylococcus aureus TaxID=1280 RepID=A0A166DEL7_STAAU
	agilent_166976	1.13202e-05	0.57733	0.719332	-1.81053	3.2492	2.15054	2.43902	1.13415	UniRef90_A0A173T5V3	1439	MH0260_GL0103278 MPA_PNP_EM_seqs_non_topgraph_seqs_final_210318.csv	Flagellin n=2 Tax=Roseburia faecis TaxID=301302 RepID=A0A173T5V3_9FIRM
	agilent_164667	1.13202e-05	0.57733	0.719332	-1.81053	3.2492	2.15054	2.43902	1.13415	UniRef90_A0A173T5V3	1440	MH0260_GL0103278 MPA_PNP_EM_seqs_non_topgraph_seqs_final_210318.csv	Flagellin n=2 Tax=Roseburia faecis TaxID=301302 RepID=A0A173T5V3_9FIRM
	agilent_103772	1.13238e-05	0.577514	0.458465	-1.15472	2.07165	4.30108	7.31707	1.70122	UniRef90_Q88XZ0	1441	YP_004888954.1 strains_non_MPA_non_topgraph_cdhit70_190118.csv	30S ribosomal protein S12 n=23 Tax=Lactobacillus TaxID=1578 RepID=RS12_LACPL
	agilent_2748	1.13372e-05	0.578196	0.250247	-0.631866	1.13236	24.7312	26.8293	1.08484	UniRef90_P68950	1442	positive (from uniprot): Human adenovirus C Pre-histone-like nucleoprotein	Pre-histone-like nucleoprotein n=24 Tax=root TaxID=1 RepID=NP_ADE02
	agilent_8301	1.13392e-05	0.578298	0.256776	-0.648596	1.16215	21.5054	24.3902	1.13415	UniRef90_P68950	1443	positive (from uniprot): Human adenovirus C Pre-histone-like nucleoprotein	Pre-histone-like nucleoprotein n=24 Tax=root TaxID=1 RepID=NP_ADE02
	agilent_235466	1.134e-05	0.578342	0.263351	-0.665313	1.19201	76.3441	78.0488	1.02233	UniRef90_Q99XV0	1444	VFG000968(gb|NP_269973) (emm) M protein type 1 [M protein (VF0242)] [Streptococcus pyogenes M1 GAS]	M protein type 1 n=54 Tax=Streptococcus pyogenes TaxID=1314 RepID=Q99XV0_STRP1
	agilent_3327	1.13497e-05	0.578835	0.272593	-0.689907	1.23509	17.2043	21.9512	1.27591	UniRef90_P03211	1445	EBNA-1 HHV 4 & BKRF1	Epstein-Barr nuclear antigen 1 n=37 Tax=Epstein-Barr virus (strain GD1) TaxID=10376 RepID=EBNA1_EBVB9
	agilent_91159	1.13528e-05	0.578993	0.324092	-0.820725	1.46891	10.7527	14.6341	1.36098	UniRef90_A0A0C2UJK6	1446	MH0341_GL0063914 MPA_PNP_EM_seqs_non_topgraph_seqs_final_210318.csv	Extracellular solute-binding protein n=28 Tax=Bifidobacterium TaxID=1678 RepID=A0A0C2UJK6_BIFAD
	agilent_241521	1.13569e-05	0.5792	0.341692	-0.865953	1.54934	11.828	12.1951	1.03104	UniRef90_P44969	1447	VFG000337(gb|NP_439153) (iga1) immunoglobin A1 protease [IgA1 protease (VF0045)] [Haemophilus influenzae Rd KW20]	Immunoglobulin A1 protease autotransporter n=1 Tax=Haemophilus influenzae (strain ATCC 51907 / DSM 11121 / KW20 / Rd) TaxID=71421 RepID=IGA0_HAEIN
	agilent_3635	1.13649e-05	0.579612	0.217627	-0.55237	0.987625	39.7849	46.3415	1.1648	UniRef90_Q9ANY1	1448	pneumococcal histidine triad protein E & hydrolase & HIT family hydrolase	Bvh-3 n=444 Tax=Bacteria TaxID=2 RepID=Q9ANY1_STREE
	agilent_166348	1.13691e-05	0.579826	0.293364	-0.745189	1.33192	13.9785	17.0732	1.22139	UniRef90_A0A354D3V1	1449	MH0436_GL0046035 MPA_PNP_EM_seqs_non_topgraph_seqs_final_210318.csv	Flagellin n=2 Tax=Clostridiales TaxID=186802 RepID=A0A354D3V1_9FIRM
	agilent_39688	1.13732e-05	0.580033	0.220325	-0.560084	1.00073	48.3871	51.2195	1.05854	UniRef90_A7X0T9	1450	WP_001074519.1 strains_non_MPA_non_topgraph_cdhit70_190118.csv	Bifunctional autolysin n=763 Tax=Bacteria TaxID=2 RepID=ATL_STAA1
	agilent_235257	1.13751e-05	0.580131	-0.394146	-1.79061	1.00231	10.7527	7.31707	0.680488	UniRef90_O33930	1451	VFG032821(gb|NP_463939) (inlF) internalin F [InlF (VF0447)] [Listeria monocytogenes EGD-e]	Class 1 internalin InlF n=194 Tax=Bacteria TaxID=2 RepID=O33930_LISMN
	agilent_47707	1.13852e-05	0.580647	0.352381	-0.897806	1.60257	8.60215	12.1951	1.41768	UniRef90_R6XBP1	1452	MH0408_GL0052554 MPA_PNP_EM_seqs_non_topgraph_seqs_final_210318.csv	Uncharacterized protein n=24 Tax=Parabacteroides TaxID=375288 RepID=R6XBP1_9BACT
	agilent_228204	1.13904e-05	0.580912	-0.469179	-2.13492	1.19656	7.52688	4.87805	0.648084	UniRef90_Q06114	1453	VFG000379(gb|NP_395163) (yopB) type III secretion system hydrophobic translocator, pore protein YopB [TTSS (VF0140)] [Yersinia pestis CO92]	Protein YopB n=28 Tax=Yersinia TaxID=444888 RepID=YOPB_YERPS
	agilent_225378	1.13946e-05	0.581127	0.23836	-0.608376	1.0851	68.8172	70.7317	1.02782	UniRef90_A0A4I7XYI6	1454	VFG001361(gb|NP_344663) (pspA) pneumococcal surface protein A [PspA (VF0152)] [Streptococcus pneumoniae TIGR4]	Surface protein A n=87 Tax=Streptococcus pneumoniae TaxID=1313 RepID=A0A4I7XYI6_STREE
	agilent_235426	1.13959e-05	0.581192	-0.383617	-1.74659	0.979355	11.828	7.31707	0.618625	UniRef90_Q8GM74	1455	VFG001150(gb|AAL79954) (hia) adhesin [Hia/Hsf (VF0039)] [Haemophilus influenzae nontypable strain 3179B]	Adhesin n=5 Tax=Haemophilus influenzae TaxID=727 RepID=Q8GM74_HAEIF
	agilent_200789	1.13987e-05	0.581331	-0.224487	-1.02237	0.573397	66.6667	60.9756	0.914634	UniRef90_A0A3R5Z1C7	1456	MH0188_GL0111429 MPA_PNP_EM_seqs_non_topgraph_seqs_final_210318.csv	Uncharacterized protein n=8 Tax=Parabacteroides TaxID=375288 RepID=A0A3R5Z1C7_9BACT
	agilent_243890	1.14018e-05	0.581491	0.217455	-0.555763	0.990673	44.086	46.3415	1.05116	UniRef90_A0A0H3K1N3	1457	VFG001282(gb|NP_647237) (fnbB) fibronectin-binding protein B [FnBPs (VF0010)] [Staphylococcus aureus subsp. aureus MW2]	FnbB protein n=80 Tax=Staphylococcus TaxID=1279 RepID=A0A0H3K1N3_STAAW
	agilent_236695	1.14109e-05	0.581955	0.235029	-0.601706	1.07176	27.957	31.7073	1.13415	UniRef90_Q6GHV7	1458	VFG001317(gb|YP_001332074) (isdB) iron-regulated surface determinant protein B, haemoglobin receptor [Isd (VF0015)] [Staphylococcus aureus subsp. aureus str. Newman]	Iron-regulated surface determinant protein B n=509 Tax=Bacilli TaxID=91061 RepID=ISDB_STAAR
	agilent_221881	1.14166e-05	0.582246	0.3358	-0.860616	1.53222	9.67742	14.6341	1.5122	UniRef90_Q50341	1459	VFG002030(gb|NP_109830) (orf6/MgpC/crmA) cytadherence protein [Cytadherence organelle (VF0330)] [Mycoplasma pneumoniae M129]	Mgp-operon protein 3 n=22 Tax=Mycoplasma pneumoniae TaxID=2104 RepID=MGP3_MYCPN
	twist_73226	1.14194e-05	0.58239	0.333326	-0.854728	1.52138	11.828	12.1951	1.03104		1460	YP_009277541.1 portal vertex of the head [Shigella phage SHFML-11]
	twist_27904	1.14245e-05	0.582649	-0.224629	-1.02581	0.576553	45.1613	39.0244	0.864111		1461	EBNA3A HHV4
	agilent_30625	1.14298e-05	0.582921	0.339635	-0.872612	1.55188	9.67742	12.1951	1.26016	UniRef90_A0A369ZK90	1462	WP_014065289.1 strains_non_MPA_non_topgraph_cdhit70_190118.csv	Glucose-6-phosphate isomerase n=13 Tax=Haemophilus TaxID=724 RepID=A0A369ZK90_HAEPA
	twist_34032	1.14567e-05	0.584293	-0.635125	-2.91033	1.64008	4.30108	2.43902	0.567073		1463	Hepatitis C virus (HCV) polyprotein – includes core, envelope glycoproteins (E1, E2/NS1, gp35, gp70, hypervariable regions), and nonstructural proteins (NS3, NS4, NS5, NS5B, RNA-dependent RNA polymerase); covers structural and nonstructural regions, precue protein (1/2) & polyprotein precursor (1/3) & Polyprotein (1/2) & E2 protein (4/4) & precursor protein & Hepatitis C virus core, matrix, envel…
	agilent_185270	1.14585e-05	0.584385	0.427216	-1.10357	1.958	5.37634	7.31707	1.36098	UniRef90_A0A2N5P776	1464	WP_044930034.1 (1/1) non_MPA_topgraph_sampling_040218.csv	Sensor histidine kinase n=14 Tax=Clostridiales TaxID=186802 RepID=A0A2N5P776_RUMGN
	agilent_203587	1.14586e-05	0.584389	-0.614486	-2.81632	1.58735	5.37634	2.43902	0.453659	UniRef90_B0P3X3	1465	MH0088_GL0102357 (1/2) MPA_and_EM_topgraph_220218_subsample.csv	Glycosyltransferase, group 2 family protein n=14 Tax=Clostridiales TaxID=186802 RepID=B0P3X3_9CLOT
	agilent_201897	1.14602e-05	0.58447	-0.454583	-2.0838	1.17463	8.60215	4.87805	0.567073	UniRef90_A0A367FWU6	1466	MH0367_GL0106810 MPA_PNP_EM_seqs_non_topgraph_seqs_final_210318.csv	Peptidase_C39_2 domain-containing protein n=4 Tax=root TaxID=1 RepID=A0A367FWU6_9FIRM
	twist_9883	1.14807e-05	0.585518	-0.61262	-2.81438	1.58914	5.37634	2.43902	0.453659		1467	allergen_name False allergome_name Tet ni 2 (4/7) (1/1) allergenonline_name False SDAP_name False iedb_name False
	agilent_9198	1.14898e-05	0.585982	-0.310516	-1.4279	0.806864	16.129	17.0732	1.05854	UniRef90_P11311	1468	Adhesin P1 precursor (Cytadhesin P1) (Attachment protein) & ADP1_MYCPN adhesin P1	Adhesin P1 n=56 Tax=Mycoplasma pneumoniae TaxID=2104 RepID=ADP1_MYCPN
	twist_46270	1.14935e-05	0.586167	0.307263	-0.798955	1.41348	12.9032	14.6341	1.13415		1469	Twist-related protein 1
	agilent_51197	1.14989e-05	0.586446	-0.688971	-3.17128	1.79334	4.30108	2.43902	0.567073	UniRef90_UPI000FEBEFBA	1470	763435843-stool1_revised_scaffold1821_1_gene20649 MPA_PNP_EM_seqs_non_topgraph_seqs_final_210318.csv	ATP-dependent helicase n=1 Tax=Apibacter sp. HY039 TaxID=2501476 RepID=UPI000FEBEFBA
	twist_10921	1.14993e-05	0.586464	-0.467993	-2.15421	1.21823	7.52688	4.87805	0.648084		1471	allergen_name False allergome_name Tri a GBSS_I (7/14) (1/1) allergenonline_name False SDAP_name False iedb_name False
	agilent_167634	1.15022e-05	0.586614	-0.281098	-1.29432	0.732129	20.4301	17.0732	0.835687	UniRef90_A0A0G9GVP9	1472	YP_004888341.1 strains_non_MPA_non_topgraph_cdhit70_190118.csv	Aggregation promoting factor n=38 Tax=Lactobacillus plantarum TaxID=1590 RepID=A0A0G9GVP9_LACPN
	twist_27732	1.15025e-05	0.586626	-0.244712	-1.12681	0.63739	27.957	24.3902	0.87242		1473	Surface protein pspA
	twist_53612	1.15025e-05	0.586627	-0.610792	-2.8125	1.59091	5.37634	2.43902	0.453659		1474	Genome polyprotein (5/6) & envelope glycoprotein (7/8) & envelope protein (7/8) & prM protein
	twist_36540	1.15025e-05	0.586627	-0.610792	-2.8125	1.59091	5.37634	2.43902	0.453659		1475	protease precursor
	twist_31718	1.15047e-05	0.586742	-0.238239	-1.09727	0.620796	30.1075	29.2683	0.972125		1476	pneumococcal histidine triad protein E & hydrolase & HIT family hydrolase
	twist_98413	1.15109e-05	0.587055	-0.408651	-1.88339	1.06608	8.60215	7.31707	0.85061		1477	YP_006908464.1 putative transcriptional regulator 2 [Bacillus phage B4]
	agilent_36299	1.15112e-05	0.587072	-0.47034	-2.16777	1.22709	9.67742	4.87805	0.504065	UniRef90_A0A508YGM1	1478	WP_003669346.1 strains_non_MPA_non_topgraph_cdhit70_190118.csv	Autolysin n=73 Tax=Lactobacillus TaxID=1578 RepID=A0A508YGM1_LACRE
	twist_23602	1.15293e-05	0.587995	-0.38604	-1.78268	1.0106	10.7527	7.31707	0.680488		1479	allergen_name False allergome_name Hom g 2 (2/2) (1/1) allergenonline_name False SDAP_name False iedb_name False
	twist_2099	1.15514e-05	0.589121	0.368578	-0.968926	1.70608	8.60215	9.7561	1.13415		1480	allergen_name False allergome_name Tri a 37 (9/9) (1/1) allergenonline_name False SDAP_name False iedb_name False
	agilent_234352	1.15817e-05	0.590665	-0.446633	-2.07412	1.18086	8.60215	4.87805	0.567073	UniRef90_Q99U09	1481	VFG001278(gb|NP_646186) (ebp) cell surface elastin binding protein [EbpS (VF0008)] [Staphylococcus aureus subsp. aureus MW2]	Elastin-binding protein EbpS n=445 Tax=Bacteria TaxID=2 RepID=EBPS_STAAM
	twist_59627	1.15823e-05	0.590697	0.341569	-0.903186	1.58632	8.60215	12.1951	1.41768		1482	H3N2 B/Brisbane/60/2008 NP
	agilent_127557	1.15912e-05	0.591149	-0.340564	-1.58317	0.902042	12.9032	9.7561	0.756098	UniRef90_A0A173RRE4	1483	MH0091_GL0095745 (4/5) MPA_and_EM_topgraph_220218_subsample.csv	Glutaconyl-CoA decarboxylase subunit beta n=40 Tax=Faecalibacterium TaxID=216851 RepID=A0A173RRE4_9FIRM
	agilent_7784	1.15932e-05	0.591253	0.23896	-0.633171	1.11109	22.5806	29.2683	1.29617	UniRef90_P12978	1484	nuclear protein EBNA2 & EBNA-2 & Epstein-Barr nuclear antigen 2	Epstein-Barr nuclear antigen 2 n=125 Tax=Epstein-Barr virus (strain GD1) TaxID=10376 RepID=EBNA2_EBVB9
	agilent_11154	1.16017e-05	0.591686	0.251759	-0.668157	1.17167	75.2688	78.0488	1.03693	UniRef90_Q9ANY1	1485	pneumococcal histidine triad protein E & hydrolase & HIT family hydrolase	Bvh-3 n=444 Tax=Bacteria TaxID=2 RepID=Q9ANY1_STREE
	agilent_15204	1.16136e-05	0.592295	-0.273172	-1.27298	0.726632	20.4301	17.0732	0.835687	UniRef90_U6RAW1	1486	MH0003_GL0007178 MPA_PNP_EM_seqs_non_topgraph_seqs_final_210318.csv	DNA gyrase subunit B n=3 Tax=Bacteroides TaxID=816 RepID=U6RAW1_9BACE
	agilent_194178	1.16175e-05	0.592494	-0.333375	-1.55418	0.887425	13.9785	9.7561	0.697936	UniRef90_G1WNG6	1487	WP_005335292.1 (2/2) non_MPA_topgraph_sampling_040218.csv	LysM domain-containing protein n=15 Tax=Dorea TaxID=189330 RepID=G1WNG6_9FIRM
	agilent_34554	1.16459e-05	0.59394	0.353627	-0.94641	1.65366	7.52688	12.1951	1.62021	UniRef90_A0A374HQG2	1488	MH0217_GL0039172 (2/2) MPA_and_EM_topgraph_220218_subsample.csv	SrtB family sortase n=6 Tax=Roseburia TaxID=841 RepID=A0A374HQG2_9FIRM
	twist_52251	1.16475e-05	0.59402	0.240345	-0.643427	1.12412	21.5054	29.2683	1.36098		1489	EBNA-3C HHV 4 latent protein
	agilent_18111	1.16546e-05	0.594385	-0.35495	-1.66143	0.951527	10.7527	9.7561	0.907317	UniRef90_E1WSL3	1490	YP_098689.1 strains_non_MPA_non_topgraph_cdhit70_190118.csv	DUF4595 domain-containing protein n=43 Tax=Bacteroides TaxID=816 RepID=E1WSL3_BACF6
	agilent_231580	1.16596e-05	0.594638	0.454268	-1.21892	2.12746	4.30108	9.7561	2.26829	UniRef90_P0C2E9	1491	VFG002275(gb|NP_561079) (pfoA) perfringolysin O [theta-toxin/PFO (VF0382)] [Clostridium perfringens str. 13]	Perfringolysin O n=33 Tax=Clostridium perfringens TaxID=1502 RepID=TACY_CLOPE
	agilent_205050	1.16641e-05	0.594871	0.347929	-0.934396	1.63025	8.60215	12.1951	1.41768	UniRef90_A0A1Q6JQF1	1492	MH0220_GL0226081 MPA_PNP_EM_seqs_non_topgraph_seqs_final_210318.csv	Peptidase M23 n=2 Tax=Clostridiales TaxID=186802 RepID=A0A1Q6JQF1_9FIRM
	twist_92306	1.1667e-05	0.595016	0.399243	-1.07279	1.87127	6.45161	7.31707	1.13415		1493	NP_945017.1 Putative HNH endonuclease [Salmonella phage FelixO1]
	agilent_17763	1.16723e-05	0.595289	0.375401	-1.00975	1.76055	6.45161	9.7561	1.5122	UniRef90_A0A174CSM3	1494	WP_007856161.1 MPA_PNP_EM_seqs_non_topgraph_seqs_final_210318.csv	Beta-xylosidase n=22 Tax=Bacteroides TaxID=816 RepID=A0A174CSM3_BACVU
	agilent_241453	1.16783e-05	0.595591	-0.30272	-1.42061	0.815168	18.2796	12.1951	0.667145	UniRef90_P09616	1495	VFG001293(gb|NP_645861) (hly/hla) Alpha-Hemolysin precursor [<alpha>-hemolysin (VF0001)] [Staphylococcus aureus subsp. aureus MW2]	Alpha-hemolysin n=273 Tax=Bacteria TaxID=2 RepID=HLA_STAAU
	twist_35178	1.16854e-05	0.595956	0.220335	-0.594129	1.0348	30.1075	36.5854	1.21516		1496	positive (from uniprot): Rhinovirus B Genome polyprotein
	agilent_73393	1.16882e-05	0.5961	0.680011	-1.83462	3.19464	2.15054	2.43902	1.13415	UniRef90_D4S2X1	1497	MH0005_GL0011337 MPA_PNP_EM_seqs_non_topgraph_seqs_final_210318.csv	Flagellin n=3 Tax=Butyrivibrio TaxID=830 RepID=D4S2X1_9FIRM
	agilent_212	1.17037e-05	0.596886	-0.240043	-1.12961	0.649522	73.1183	70.7317	0.96736	UniRef90_P12978	1498	nuclear protein EBNA2 & EBNA-2 & Epstein-Barr nuclear antigen 2	Epstein-Barr nuclear antigen 2 n=125 Tax=Epstein-Barr virus (strain GD1) TaxID=10376 RepID=EBNA2_EBVB9
	agilent_3414	1.1708e-05	0.597108	-0.353442	-1.66404	0.957152	91.3978	90.2439	0.987374	UniRef90_Q9ANY1	1499	pneumococcal histidine triad protein E & hydrolase & HIT family hydrolase	Bvh-3 n=444 Tax=Bacteria TaxID=2 RepID=Q9ANY1_STREE
	agilent_235068	1.17342e-05	0.598445	-0.26239	-1.23891	0.714134	22.5806	19.5122	0.864111	UniRef90_Q8P2T7	1500	VFG000976(gb|NP_268546) (slo) streptolysin O precursor [SLO (VF0250)] [Streptococcus pyogenes M1 GAS]	Streptolysin O n=132 Tax=Streptococcus TaxID=1301 RepID=TACY_STRP8
	agilent_48876	1.17482e-05	0.599159	-0.212338	-1.00413	0.579457	43.0108	36.5854	0.85061	UniRef90_E5WWA2	1501	MH0006_GL0012770 MPA_PNP_EM_seqs_non_topgraph_seqs_final_210318.csv	Chondroitin sulfate ABC lyase n=8 Tax=Bacteroidaceae TaxID=815 RepID=E5WWA2_9BACE
	agilent_222359	1.17602e-05	0.599769	0.394152	-1.07807	1.86637	6.45161	7.31707	1.13415	UniRef90_P71401	1502	VFG001157(gb|AAC44560) (hsf) Hsf [Hia/Hsf (VF0039)] [Haemophilus influenzae C54]	Hsf n=19 Tax=Haemophilus influenzae TaxID=727 RepID=P71401_HAEIF
	agilent_113561	1.17707e-05	0.600304	0.347395	-0.952087	1.64688	9.67742	9.7561	1.00813	UniRef90_A0A354D3V1	1503	MH0436_GL0046035 MPA_PNP_EM_seqs_non_topgraph_seqs_final_210318.csv	Flagellin n=2 Tax=Clostridiales TaxID=186802 RepID=A0A354D3V1_9FIRM
	agilent_11153	1.17732e-05	0.600434	-0.213783	-1.01376	0.58619	40.8602	41.4634	1.01476	UniRef90_A0A2U3RZL8	1504	pneumococcal histidine triad protein D (1/2) & histidine motif-containing protein, partial	Pneumococcal histidine triad protein D n=4 Tax=Streptococcus pneumoniae TaxID=1313 RepID=A0A2U3RZL8_STREE
	agilent_182343	1.17896e-05	0.601268	-0.48358	-2.29728	1.33012	5.37634	4.87805	0.907317	UniRef90_K6B3W2	1505	MH0068_GL0048984 (1/1) MPA_and_EM_topgraph_220218_subsample.csv	STN domain-containing protein n=30 Tax=Bacteroidales TaxID=171549 RepID=K6B3W2_9BACT
	agilent_239721	1.17935e-05	0.601468	-0.327094	-1.55456	0.900369	13.9785	9.7561	0.697936	UniRef90_O84091	1506	VFG002125(gb|NP_219592) (copN) Type III secretion system effector CopN [TTSS (VF0344)] [Chlamydia trachomatis D/UW-3/CX]	Low Calcium Response E n=20 Tax=Chlamydia trachomatis TaxID=813 RepID=O84091_CHLTR
	agilent_178076	1.18203e-05	0.602836	0.2892	-0.800159	1.37856	13.9785	14.6341	1.0469	UniRef90_A0A460AZD5	1507	WP_010959017.1 (1/1) non_MPA_topgraph_sampling_040218.csv	LPXTG cell wall anchor domain-containing protein n=248 Tax=Listeriaceae TaxID=186820 RepID=A0A460AZD5_LISMN
	agilent_1516	1.1832e-05	0.603431	-0.296778	-1.41651	0.822959	18.2796	12.1951	0.667145	UniRef90_P07210	1508	polyprotein (9/9) & VP1 capsid protein (1/3) & Chain 2, Human Rhinovirus Serotype 2 (Hrv2)	Genome polyprotein n=273 Tax=Enterovirus TaxID=12059 RepID=POLG_HRV8A
	agilent_8059	1.18339e-05	0.60353	-0.209971	-1.00241	0.582464	50.5376	46.3415	0.916969	UniRef90_P12978	1509	nuclear protein EBNA2 & EBNA-2 & Epstein-Barr nuclear antigen 2	Epstein-Barr nuclear antigen 2 n=125 Tax=Epstein-Barr virus (strain GD1) TaxID=10376 RepID=EBNA2_EBVB9
	twist_34608	1.18517e-05	0.604435	-0.363539	-1.73898	1.0119	11.828	7.31707	0.618625		1510	putative zinc metalloprotease
	agilent_86715	1.18571e-05	0.604713	0.411226	-1.14583	1.96828	5.37634	7.31707	1.36098	UniRef90_A0A173TJV6	1511	MH0068_GL0058773 MPA_PNP_EM_seqs_non_topgraph_seqs_final_210318.csv	Phage protein D n=27 Tax=Bacteroidales TaxID=171549 RepID=A0A173TJV6_9BACT
	twist_81512	1.18608e-05	0.604902	0.3709	-1.03421	1.77601	7.52688	9.7561	1.29617		1512	YP_006908131.1 hypothetical protein [Campylobacter phage CP30A]
	agilent_139744	1.18915e-05	0.606468	0.3523	-0.988149	1.69275	7.52688	12.1951	1.62021	UniRef90_K0X4C2	1513	MH0006_GL0181762 MPA_PNP_EM_seqs_non_topgraph_seqs_final_210318.csv	Uncharacterized protein n=3 Tax=Bacteroidales TaxID=171549 RepID=K0X4C2_9BACT
	agilent_73214	1.18936e-05	0.606575	0.223926	-0.628333	1.07618	25.8065	29.2683	1.13415	UniRef90_C4ZDZ6	1514	WP_012744138.1 MPA_PNP_EM_seqs_non_topgraph_seqs_final_210318.csv	Flagellin n=1 Tax=Agathobacter rectalis (strain ATCC 33656 / DSM 3377 / JCM 17463 / KCTC 5835 / VPI 0990) TaxID=515619 RepID=C4ZDZ6_AGARV
	agilent_188287	1.18983e-05	0.606814	0.328837	-0.923544	1.58122	8.60215	12.1951	1.41768	UniRef90_B1R5P4	1515	WP_011590707.1 strains_non_MPA_non_topgraph_cdhit70_190118.csv	Mannosyl-glycoprotein endo-beta-N-acetylglucosamidase domain protein, possible enterotoxin n=1 Tax=Clostridium perfringens B str. ATCC 3626 TaxID=451754 RepID=B1R5P4_CLOPF
	twist_49721	1.19031e-05	0.607056	0.215318	-0.605277	1.03591	32.2581	34.1463	1.05854		1516	Glycoprotein B precursor & glycoprotein B (1/2)
	agilent_5172	1.19196e-05	0.607901	-0.218165	-1.05157	0.615238	41.9355	34.1463	0.814259	UniRef90_Q9J3M8	1517	ORF68	Envelope glycoprotein E n=30 Tax=Human herpesvirus 3 TaxID=10335 RepID=GE_VZVO
	agilent_40254	1.19307e-05	0.608464	-0.35493	-1.71291	1.00305	12.9032	7.31707	0.567073	UniRef90_K0WUB3	1518	MH0128_GL0035420 MPA_PNP_EM_seqs_non_topgraph_seqs_final_210318.csv	Por secretion system C-terminal sorting domain-containing protein n=3 Tax=Bacteroidales TaxID=171549 RepID=K0WUB3_9BACT
	twist_31200	1.19398e-05	0.608929	-0.223283	-1.07869	0.632121	32.2581	26.8293	0.831707		1519	positive (from uniprot): Rhinovirus B Genome polyprotein
	twist_28807	1.19408e-05	0.608983	0.208609	-0.590698	1.00792	34.4086	39.0244	1.13415		1520	Enterovirus polyprotein (VP0, VP1, VP2, VP4) – capsid proteins, Coxsackievirus A9 (2.9 Å structure, chains 1–4)
	agilent_11583	1.19446e-05	0.609175	-0.244546	-1.18205	0.692961	24.7312	19.5122	0.788971	UniRef90_P11089	1521	Flagellar filament 41 kDa core protein	Flagellar filament 41 kDa core protein n=535 Tax=Borreliaceae TaxID=1643685 RepID=FLA1_BORBU
	twist_88089	1.1952e-05	0.609552	0.258241	-0.732811	1.24929	16.129	19.5122	1.20976		1522	YP_003344862.1 tail protein [Streptococcus virus ALQ132]
	agilent_417	1.19558e-05	0.609746	0.243691	-0.69203	1.17941	20.4301	21.9512	1.07445	UniRef90_P08392	1523	Trans-acting transcriptional protein ICP4	Major viral transcription factor ICP4 n=1 Tax=Human herpesvirus 1 (strain 17) TaxID=10299 RepID=ICP4_HHV11
	agilent_9575	1.19685e-05	0.610393	0.306127	-0.871465	1.48372	10.7527	12.1951	1.13415	UniRef90_Q9P2D1	1524	Chromodomain-helicase-DNA-binding protein 7	Chromodomain-helicase-DNA-binding protein 7 n=159 Tax=Amniota TaxID=32524 RepID=CHD7_HUMAN
	agilent_193153	1.19695e-05	0.610446	0.241461	-0.687515	1.17044	20.4301	21.9512	1.07445	UniRef90_A0A1E3KV71	1525	YP_004890527.1 (1/1) non_MPA_topgraph_sampling_040218.csv	Gram_pos_anchor domain-containing protein n=52 Tax=Lactobacillaceae TaxID=33958 RepID=A0A1E3KV71_LACPN
	agilent_8993	1.19777e-05	0.610863	-0.203059	-0.985204	0.579087	63.4409	58.5366	0.922695	UniRef90_P03204	1526	EBNA-3C HHV 4 latent protein	Epstein-Barr nuclear antigen 6 n=14 Tax=Epstein-Barr virus (strain GD1) TaxID=10376 RepID=EBNA6_EBVB9
	twist_36320	1.19797e-05	0.610965	0.346562	-0.988711	1.68184	7.52688	9.7561	1.29617		1527	Outer membrane protein P1
	agilent_181972	1.19858e-05	0.611278	-0.207412	-1.00725	0.592429	38.7097	34.1463	0.882114	UniRef90_A0A357GPR4	1528	MH0062_GL0013161 MPA_PNP_EM_seqs_non_topgraph_seqs_final_210318.csv	MurNAc-LAA domain-containing protein n=24 Tax=Lachnospiraceae TaxID=186803 RepID=A0A357GPR4_9FIRM
	twist_23604	1.19922e-05	0.611602	-0.243977	-1.18568	0.697729	24.7312	19.5122	0.788971		1529	allergen_name False allergome_name Art fr 2 (2/2) (1/1) allergenonline_name False SDAP_name False iedb_name False
	twist_42474	1.19987e-05	0.611936	0.234656	-0.671921	1.14123	22.5806	24.3902	1.08014		1530	HCMVUL132
	agilent_387	1.20196e-05	0.613	-0.285297	-1.39083	0.820234	18.2796	12.1951	0.667145	UniRef90_P75330	1531	P30 adhesin	P30 adhesin n=9 Tax=Mycoplasma pneumoniae TaxID=2104 RepID=P30_MYCPN
	agilent_223819	1.20202e-05	0.613031	-0.382011	-1.86244	1.09842	8.60215	7.31707	0.85061	UniRef90_P81177	1532	VFG001314(gb|NP_647375) (aur) zinc metalloproteinase aureolysin [Aureolysin (VF0024)] [Staphylococcus aureus subsp. aureus MW2]	Zinc metalloproteinase aureolysin n=337 Tax=Bacilli TaxID=91061 RepID=AURE_STAAU
	agilent_179678	1.20267e-05	0.613362	0.341724	-0.983812	1.66726	8.60215	9.7561	1.13415	UniRef90_E3EMG2	1533	YP_003971337.1 strains_non_MPA_non_topgraph_cdhit70_190118.csv	Putative serine/cysteine peptidase n=18 Tax=Bacteria TaxID=2 RepID=E3EMG2_BIFBS
	twist_28811	1.20518e-05	0.614644	0.198347	-0.573822	0.970517	47.3118	53.6585	1.13415		1534	polyprotein (9/9) & VP1 capsid protein (1/3) & Chain 2, Human Rhinovirus Serotype 2 (Hrv2)
	agilent_49012	1.2052e-05	0.61465	0.230423	-0.666633	1.12748	72.043	78.0488	1.08336	UniRef90_A0A0E1XBT2	1535	WP_001208900.1 strains_non_MPA_non_topgraph_cdhit70_190118.csv	Gram-positive signal peptide protein, YSIRK family n=24 Tax=Staphylococcaceae TaxID=90964 RepID=A0A0E1XBT2_STAAU
	agilent_166288	1.20534e-05	0.614725	0.396689	-1.14798	1.94136	5.37634	7.31707	1.36098	UniRef90_K0XG12	1536	MH0012_GL0139045 MPA_PNP_EM_seqs_non_topgraph_seqs_final_210318.csv	5_nucleotid_C domain-containing protein n=3 Tax=Bacteroidales TaxID=171549 RepID=K0XG12_9BACT
	agilent_15630	1.20542e-05	0.614762	0.267838	-0.775211	1.31089	15.0538	17.0732	1.13415	UniRef90_Q9ZFS5	1537	WP_000769829.1 strains_non_MPA_non_topgraph_cdhit70_190118.csv	Exotoxin 1 n=31 Tax=Staphylococcus aureus TaxID=1280 RepID=Q9ZFS5_STAAU
	agilent_92408	1.2056e-05	0.614857	-0.293073	-1.4347	0.848553	13.9785	14.6341	1.0469	UniRef90_A0A2S1FUJ1	1538	WP_000769147.1 strains_non_MPA_non_topgraph_cdhit70_190118.csv	Superantigen-like protein 11 n=24 Tax=Bacteria TaxID=2 RepID=A0A2S1FUJ1_STAAU
	twist_54402	1.2062e-05	0.615164	-0.416094	-2.03834	1.20615	8.60215	4.87805	0.567073		1539	U14 gene product
	twist_27538	1.20698e-05	0.61556	0.197534	-0.573463	0.968531	41.9355	48.7805	1.16323		1540	EBNA-1 HHV 4
	agilent_205324	1.20777e-05	0.615962	-0.5659	-2.7772	1.6454	5.37634	2.43902	0.453659	UniRef90_G2T5W2	1541	MH0268_GL0121737 MPA_PNP_EM_seqs_non_topgraph_seqs_final_210318.csv	Flagellin n=3 Tax=Roseburia TaxID=841 RepID=G2T5W2_ROSHA
	agilent_88528	1.20813e-05	0.616145	-0.263364	-1.29301	0.766283	21.5054	14.6341	0.680488	UniRef90_F0EQQ6	1542	WP_014064443.1 strains_non_MPA_non_topgraph_cdhit70_190118.csv	Chaperone SurA n=29 Tax=Pasteurellaceae TaxID=712 RepID=F0EQQ6_HAEPA
	agilent_198014	1.20833e-05	0.616248	0.197708	-0.575475	0.97089	43.0108	46.3415	1.07744	UniRef90_B0G3Z1	1543	WP_005331743.1 strains_non_MPA_non_topgraph_cdhit70_190118.csv	ErfK/YbiS/YcfS/YnhG n=4 Tax=Dorea formicigenerans TaxID=39486 RepID=B0G3Z1_9FIRM
	twist_27514	1.20848e-05	0.616324	0.35732	-1.04037	1.755	6.45161	9.7561	1.5122		1544	envelope glycoprotein G (1/2) & glycoprotein G (1/2)
	agilent_10	1.20868e-05	0.616429	-0.303789	-1.49244	0.88486	12.9032	12.1951	0.945122	UniRef90_Q99WQ6	1545	Lipase 2 precursor (Glycerol ester hydrolase 2)	Lipase 2 n=451 Tax=Bacteria TaxID=2 RepID=LIP2_STAAM
	agilent_42883	1.21019e-05	0.617199	0.262602	-0.76714	1.29234	15.0538	17.0732	1.13415	UniRef90_A0A0U1MQG2	1546	WP_000669729.1 strains_non_MPA_non_topgraph_cdhit70_190118.csv	Protein map n=15 Tax=Staphylococcaceae TaxID=90964 RepID=A0A0U1MQG2_STAAU
	agilent_85550	1.21177e-05	0.618002	0.291431	-0.853971	1.43683	10.7527	14.6341	1.36098	UniRef90_Q6GJK9	1547	WP_001170274.1 strains_non_MPA_non_topgraph_cdhit70_190118.csv	N-acetylmuramoyl-L-alanine amidase sle1 n=31 Tax=Staphylococcus aureus TaxID=1280 RepID=SLE1_STAAR
	twist_52398	1.21206e-05	0.618149	-0.36368	-1.79364	1.06628	9.67742	7.31707	0.756098		1548	Syncytin-1
	agilent_186674	1.21234e-05	0.618293	-0.364078	-1.79619	1.06803	9.67742	7.31707	0.756098	UniRef90_A0A373Q9H7	1549	MH0211_GL0137677 MPA_PNP_EM_seqs_non_topgraph_seqs_final_210318.csv	Cellulase domain-containing protein n=4 Tax=Firmicutes TaxID=1239 RepID=A0A373Q9H7_9FIRM
	twist_58056	1.21237e-05	0.618309	0.203786	-0.597849	1.00542	38.7097	43.9024	1.13415		1550	positive (from uniprot): Influenza A virus Hemagglutinin
	agilent_206027	1.21242e-05	0.618332	0.2108	-0.61848	1.04008	27.957	34.1463	1.22139	UniRef90_K5ZDW3	1551	764447348-stool1_revised_C488760_1_gene19628 MPA_PNP_EM_seqs_non_topgraph_seqs_final_210318.csv	Uncharacterized protein n=14 Tax=Parabacteroides TaxID=375288 RepID=K5ZDW3_9BACT
	agilent_8065	1.21268e-05	0.618465	-0.30951	-1.52758	0.908555	13.9785	9.7561	0.697936	UniRef90_P03211	1552	EBNA-1 HHV 4 & BKRF1	Epstein-Barr nuclear antigen 1 n=37 Tax=Epstein-Barr virus (strain GD1) TaxID=10376 RepID=EBNA1_EBVB9
	twist_88894	1.21272e-05	0.618486	0.280977	-0.82486	1.38681	12.9032	14.6341	1.13415		1553	YP_009222335.1 hypothetical protein LfeInf_097 [Lactobacillus phage LfeInf]
	agilent_11376	1.21529e-05	0.619797	0.289609	-0.854475	1.43369	10.7527	14.6341	1.36098	UniRef90_P14348	1554	Capsid protein VP26 & capsid protein VP26 [Human gammaherpesvirus 4] & BFRF3	Small capsomere-interacting protein n=30 Tax=Epstein-Barr virus (strain GD1) TaxID=10376 RepID=SCP_EBVB9
	twist_27571	1.22015e-05	0.622278	-0.303086	-1.50895	0.902775	11.828	14.6341	1.23725		1555	Lipase 2 precursor (Glycerol ester hydrolase 2)
	twist_42031	1.22077e-05	0.622591	-0.2058	-1.02534	0.613737	37.6344	36.5854	0.972125		1556	titin isoform IC
	agilent_200788	1.22105e-05	0.622737	0.194197	-0.579459	0.967853	54.8387	58.5366	1.06743	UniRef90_A0A3R6PDK7	1557	MH0462_GL0114644 MPA_PNP_EM_seqs_non_topgraph_seqs_final_210318.csv	Uncharacterized protein n=6 Tax=Parabacteroides merdae TaxID=46503 RepID=A0A3R6PDK7_9BACT
	agilent_151860	1.22236e-05	0.623402	-0.300321	-1.49905	0.89841	12.9032	12.1951	0.945122	UniRef90_A0A508ZG25	1558	WP_015438400.1 strains_non_MPA_non_topgraph_cdhit70_190118.csv	Lactose-binding protein n=31 Tax=Bifidobacterium TaxID=1678 RepID=A0A508ZG25_BIFBR
	agilent_227453	1.22252e-05	0.623486	-0.325861	-1.62685	0.975126	10.7527	9.7561	0.907317	UniRef90_P09616	1559	VFG001293(gb|NP_645861) (hly/hla) Alpha-Hemolysin precursor [<alpha>-hemolysin (VF0001)] [Staphylococcus aureus subsp. aureus MW2]	Alpha-hemolysin n=273 Tax=Bacteria TaxID=2 RepID=HLA_STAAU
	agilent_192424	1.22466e-05	0.624579	-0.346642	-1.73497	1.04168	10.7527	7.31707	0.680488	UniRef90_A0A0E7QX42	1560	WP_000751209.1 strains_non_MPA_non_topgraph_cdhit70_190118.csv	CHAP domain protein n=226 Tax=Bacteria TaxID=2 RepID=A0A0E7QX42_STAAU
	twist_46451	1.2249e-05	0.624701	-0.417988	-2.09265	1.25667	7.52688	4.87805	0.648084		1561	11-1 polypeptide
	agilent_219988	1.22526e-05	0.624882	0.240985	-0.725021	1.20699	16.129	24.3902	1.5122	UniRef90_Q99WQ6	1562	VFG001316(gb|NP_645114) (geh) glycerol ester hydrolase [Lipase (VF0012)] [Staphylococcus aureus subsp. aureus MW2]	Lipase 2 n=451 Tax=Bacteria TaxID=2 RepID=LIP2_STAAM
	agilent_26664	1.22555e-05	0.625031	0.37675	-1.13413	1.88763	6.45161	7.31707	1.13415	UniRef90_A0A1Q6KN20	1563	MH0418_GL0109208 MPA_PNP_EM_seqs_non_topgraph_seqs_final_210318.csv	Site-specific integrase n=11 Tax=Clostridiales TaxID=186802 RepID=A0A1Q6KN20_9FIRM
	agilent_229642	1.22606e-05	0.625291	0.222745	-0.671201	1.11669	23.6559	24.3902	1.03104	UniRef90_P15276	1564	VFG000117(gb|NP_253940) (algP/algR3) alginate regulatory protein AlgP [Alginate (VF0091)] [Pseudomonas aeruginosa PAO1]	Transcriptional regulatory protein AlgP n=6 Tax=Pseudomonas aeruginosa TaxID=287 RepID=ALGP_PSEAE
	agilent_16426	1.22623e-05	0.625377	-0.413763	-2.07474	1.24721	7.52688	4.87805	0.648084	UniRef90_A0A174ZBF0	1565	MH0002_GL0055178 MPA_PNP_EM_seqs_non_topgraph_seqs_final_210318.csv	Flagellar hook-associated protein 2 n=11 Tax=root TaxID=1 RepID=A0A174ZBF0_9FIRM
	twist_27916	1.22637e-05	0.625448	0.365766	-1.10283	1.83437	6.45161	7.31707	1.13415		1566	tegument protein pp65 & 65 kDa lower matrix phosphoprotein & pp65 & HCMVUL83
	agilent_141966	1.2264e-05	0.625465	-0.378178	-1.89669	1.14033	7.52688	7.31707	0.972125	UniRef90_K0WUB3	1567	MH0128_GL0035420 MPA_PNP_EM_seqs_non_topgraph_seqs_final_210318.csv	Por secretion system C-terminal sorting domain-containing protein n=3 Tax=Bacteroidales TaxID=171549 RepID=K0WUB3_9BACT
	agilent_12004	1.22705e-05	0.625793	0.220421	-0.665483	1.10632	73.1183	75.6098	1.03407		1568	positive (exact): Human herpesvirus 3 Envelope glycoprotein C
	agilent_212061	1.22793e-05	0.626244	0.193785	-0.586084	0.973654	41.9355	43.9024	1.0469	UniRef90_K0XJ87	1569	MH0012_GL0005694 MPA_PNP_EM_seqs_non_topgraph_seqs_final_210318.csv	Uncharacterized protein n=4 Tax=Bacteria TaxID=2 RepID=K0XJ87_9BACT
	twist_28804	1.22825e-05	0.626406	0.201192	-0.608865	1.01125	39.7849	41.4634	1.04219		1570	positive (from uniprot): Enterovirus B Genome polyprotein
	agilent_164728	1.22912e-05	0.626851	0.329796	-0.999772	1.65936	7.52688	9.7561	1.29617	UniRef90_A0A2N8HER6	1571	MH0268_GL0146331 MPA_PNP_EM_seqs_non_topgraph_seqs_final_210318.csv	Chaperone protein ClpB n=85 Tax=Bacteria TaxID=2 RepID=A0A2N8HER6_9BACT
	twist_94411	1.22956e-05	0.627077	-0.406074	-2.04423	1.23209	9.67742	4.87805	0.504065		1572	YP_009148980.1 ribonucleotide reductase of class III (anaerobic) activating protein [Salmonella phage SSE121]
	twist_35479	1.22978e-05	0.627186	-0.448173	-2.25674	1.36039	5.37634	4.87805	0.907317		1573	erythrocyte membrane protein 1 (3/9)
	twist_86056	1.22987e-05	0.627232	0.322215	-0.97823	1.62266	9.67742	9.7561	1.00813		1574	NP_510995.1 Gp14 protein [Listeria phage 2389]
	twist_41599	1.23063e-05	0.627621	0.226271	-0.68798	1.14052	23.6559	24.3902	1.03104		1575	Tetanus toxin precursor & Tetanus toxin
	agilent_169663	1.23102e-05	0.627818	-0.41705	-2.10311	1.26901	7.52688	4.87805	0.648084	UniRef90_A6BI27	1576	MH0147_GL0047345 (1/3) MPA_and_EM_topgraph_220218_subsample.csv	Putative phage holin, LL-H family n=4 Tax=Dorea TaxID=189330 RepID=A6BI27_9FIRM
	twist_25044	1.23203e-05	0.628336	-0.409658	-2.06833	1.24901	7.52688	4.87805	0.648084		1577	allergen_name False allergome_name Tri m GBSS_I (3/3) (1/1) allergenonline_name False SDAP_name False iedb_name False
	twist_56934	1.23243e-05	0.628541	-0.26459	-1.33653	0.807353	16.129	17.0732	1.05854		1578	EBNA3A HHV4
	agilent_55558	1.23264e-05	0.628647	-0.297727	-1.50429	0.908839	90.3226	87.8049	0.972125	UniRef90_A0A3R6GSL8	1579	MH0020_GL0042782 MPA_PNP_EM_seqs_non_topgraph_seqs_final_210318.csv	T9SS C-terminal target domain-containing protein n=10 Tax=Bacteroidales TaxID=171549 RepID=A0A3R6GSL8_9BACT
	twist_59703	1.23293e-05	0.628796	0.353421	-1.07947	1.78631	6.45161	9.7561	1.5122		1580	B B/Hong Kong/05/1972 HA
	agilent_185336	1.23399e-05	0.629334	-0.342169	-1.73162	1.04728	10.7527	7.31707	0.680488	UniRef90_Q7BS42	1581	NP_708747.3 (1/1) non_MPA_topgraph_sampling_040218.csv	Serine protease pic autotransporter n=149 Tax=Enterobacteriaceae TaxID=543 RepID=PIC_ECO44
	agilent_210016	1.234e-05	0.629342	0.305346	-0.934608	1.5453	9.67742	12.1951	1.26016	UniRef90_A7M5N9	1582	WP_004302135.1 MPA_PNP_EM_seqs_non_topgraph_seqs_final_210318.csv	Glug domain-containing protein n=35 Tax=Bacteroidia TaxID=200643 RepID=A7M5N9_BACO1
	agilent_220077	1.23493e-05	0.629813	-0.414902	-2.10206	1.27226	7.52688	4.87805	0.648084	UniRef90_Q97T80	1583	VFG001362(gb|NP_344620) (zmpC) immunoglobulin A1 protease [IgA1 protease (VF0147)] [Streptococcus pneumoniae TIGR4]	Zinc metalloprotease ZmpC n=66 Tax=Terrabacteria group TaxID=1783272 RepID=ZMPC_STRPN
	agilent_106628	1.23511e-05	0.629908	0.193946	-0.594935	0.982827	35.4839	39.0244	1.09978	UniRef90_A0A174RQL3	1584	O2.UC53-2_GL0085658 MPA_PNP_EM_seqs_non_topgraph_seqs_final_210318.csv	Toxin A n=24 Tax=Lachnospiraceae TaxID=186803 RepID=A0A174RQL3_9FIRM
	agilent_236678	1.23624e-05	0.630482	0.341646	-1.05034	1.73363	6.45161	9.7561	1.5122	UniRef90_Q6GHV7	1585	VFG001317(gb|YP_001332074) (isdB) iron-regulated surface determinant protein B, haemoglobin receptor [Isd (VF0015)] [Staphylococcus aureus subsp. aureus str. Newman]	Iron-regulated surface determinant protein B n=509 Tax=Bacilli TaxID=91061 RepID=ISDB_STAAR
	agilent_241347	1.23828e-05	0.631524	0.190665	-0.588545	0.969875	46.2366	48.7805	1.05502	UniRef90_A2T8Z5	1586	VFG000948(gb|NP_663908) (fbaB) fibronectin-bing protein SfbII [FBPs (VF0243)] [Streptococcus pyogenes MGAS315]	PrtF2 n=111 Tax=Streptococcus pyogenes TaxID=1314 RepID=A2T8Z5_STRPY
	twist_76536	1.23984e-05	0.632317	0.366548	-1.13495	1.86805	6.45161	7.31707	1.13415		1587	AFU63091.1 major capsid protein [Lactobacillus phage ATCC 8014-B2]
	agilent_182998	1.2399e-05	0.63235	0.374928	-1.16105	1.91091	5.37634	7.31707	1.36098	UniRef90_A0A3T2KDV1	1588	WP_009928427.1 strains_non_MPA_non_topgraph_cdhit70_190118.csv	LPXTG cell wall anchor domain-containing protein n=42 Tax=Listeria monocytogenes TaxID=1639 RepID=A0A3T2KDV1_LISMN
	agilent_3552	1.24396e-05	0.634418	-0.242131	-1.24013	0.755872	20.4301	17.0732	0.835687	UniRef90_A0A2U3RZL8	1589	pneumococcal histidine triad protein D (1/2) & histidine motif-containing protein, partial	Pneumococcal histidine triad protein D n=4 Tax=Streptococcus pneumoniae TaxID=1313 RepID=A0A2U3RZL8_STREE
	agilent_224087	1.24414e-05	0.634511	-0.204964	-1.05001	0.640078	34.4086	29.2683	0.85061	UniRef90_Q48031	1590	VFG001151(gb|AAA20527) (hmw1A) adhesin HMW1A, two-partner secretion (TPS) pathway TpsA exoprotein [HMW1/HMW2 (VF0038)] [Haemophilus influenzae str. 12]	Adhesin n=8 Tax=Haemophilus influenzae TaxID=727 RepID=Q48031_HAEIF
	agilent_224254	1.24439e-05	0.634637	0.288706	-0.902038	1.47945	10.7527	12.1951	1.13415	UniRef90_D8H130	1591	VFG016338(gb|YP_026915) (inhA) immune inhibitor A metalloprotease [InhA (VF0536)] [Bacillus anthracis str. Sterne]	Immune inhibitor A, metalloprotease n=671 Tax=Bacillaceae TaxID=186817 RepID=D8H130_BACAI
	agilent_226780	1.24504e-05	0.634972	-0.189026	-0.969422	0.591369	63.4409	58.5366	0.922695	UniRef90_A0A098ZMW6	1592	VFG001355(gb|NP_346612) (cbpD) choline binding protein D [CBPs (VF0145)] [Streptococcus pneumoniae TIGR4]	Autolysin n=355 Tax=Streptococcus TaxID=1301 RepID=A0A098ZMW6_STREE
	twist_41824	1.2466e-05	0.635766	0.352958	-1.10765	1.81357	7.52688	7.31707	0.972125		1593	Junctional protein associated with coronary artery disease
	agilent_213170	1.24752e-05	0.636234	-0.446225	-2.29536	1.40291	5.37634	4.87805	0.907317	UniRef90_A0A3E5A441	1594	MH0009_GL0056469 MPA_PNP_EM_seqs_non_topgraph_seqs_final_210318.csv	Inhibitor_I69 domain-containing protein n=6 Tax=Prevotella TaxID=838 RepID=A0A3E5A441_9BACT
	twist_88459	1.24769e-05	0.63632	0.37033	-1.16469	1.90535	5.37634	7.31707	1.36098		1595	YP_009222256.1 hypothetical protein LfeInf_018 [Lactobacillus phage LfeInf]
	agilent_78022	1.24775e-05	0.636351	-0.296452	-1.52536	0.932456	13.9785	9.7561	0.697936	UniRef90_A0A174R002	1596	MH0417_GL0121824 MPA_PNP_EM_seqs_non_topgraph_seqs_final_210318.csv	Hyaluronoglucosaminidase n=7 Tax=Bacteroides TaxID=816 RepID=A0A174R002_9BACE
	agilent_233880	1.25136e-05	0.638196	0.238904	-0.756886	1.23469	19.3548	19.5122	1.00813	UniRef90_P09983	1597	VFG000906(gb|NP_755445) (hlyA) Hemolysin A [Hemolysin (VF0225)] [Escherichia coli CFT073]	Hemolysin, chromosomal n=225 Tax=Bacteria TaxID=2 RepID=HLYAC_ECOLX
	agilent_225335	1.25184e-05	0.638438	0.367912	-1.16671	1.90254	5.37634	7.31707	1.36098	UniRef90_P35671	1598	VFG000558(gb|NP_461818) (invE) type III secretion system gatekeeper invE [TTSS(SPI-1 encode) (VF0116)] [Salmonella enterica subsp. enterica serovar Typhimurium str. LT2]	Invasion protein InvE n=504 Tax=Salmonella TaxID=590 RepID=INVE_SALTY
	agilent_205432	1.25208e-05	0.638559	0.259634	-0.823731	1.343	13.9785	14.6341	1.0469	UniRef90_U6RBT0	1599	MH0028_GL0082397 MPA_PNP_EM_seqs_non_topgraph_seqs_final_210318.csv	Cell division protein FtsZ n=28 Tax=root TaxID=1 RepID=U6RBT0_9BACE
	twist_65044	1.25212e-05	0.638579	-0.231867	-1.19943	0.735694	20.4301	21.9512	1.07445		1600	YP_001469494.1 SegC homing endonuclease [Enterobacteria phage Phi1]
	agilent_222419	1.25281e-05	0.638931	0.205291	-0.652273	1.06286	69.8925	73.1707	1.0469	UniRef90_Q54703	1601	VFG000955(gb|NP_608047) (emm) M18 protein precursor [M protein (VF0242)] [Streptococcus pyogenes MGAS8232]	Emm18.1 protein n=9 Tax=Streptococcus pyogenes TaxID=1314 RepID=Q54703_STRPY
	agilent_16305	1.25316e-05	0.639114	-0.397682	-2.05983	1.26446	7.52688	4.87805	0.648084	UniRef90_UPI0004663A1F	1602	WP_024853976.1 (1/1) non_MPA_topgraph_sampling_040218.csv	Cna B-type domain-containing protein n=1 Tax=Ruminococcus gnavus TaxID=33038 RepID=UPI0004663A1F
	agilent_74132	1.2534e-05	0.639234	-0.286149	-1.48256	0.910261	11.828	14.6341	1.23725	UniRef90_A0A3A9Y6N9	1603	YP_193106.1 strains_non_MPA_non_topgraph_cdhit70_190118.csv	N-acetylmuramidase n=3 Tax=Lactobacillus acidophilus TaxID=1579 RepID=A0A3A9Y6N9_LACAI
	twist_51731	1.25387e-05	0.639476	-0.18847	-0.977044	0.600105	43.0108	43.9024	1.02073		1604	positive (exact): Norwalk virus Non-structural polyprotein
	twist_48198	1.254e-05	0.639539	0.195781	-0.623541	1.0151	61.2903	68.2927	1.11425		1605	Genome polyprotein (6/6) & polyprotein (7/9) & VP1 (1/4) & coat protein VP1 & VP4
	agilent_129839	1.25543e-05	0.64027	0.185352	-0.592022	0.962726	39.7849	43.9024	1.10349	UniRef90_A0A3D2TUV9	1606	MH0172_GL0065659 MPA_PNP_EM_seqs_non_topgraph_seqs_final_210318.csv	Flagellin n=7 Tax=Clostridiales TaxID=186802 RepID=A0A3D2TUV9_9FIRM
	twist_79681	1.25574e-05	0.640425	0.357511	-1.1426	1.85762	6.45161	7.31707	1.13415		1607	YP_008531984.1 putative thymidylate synthase [Klebsiella phage 0507-KN2-1]
	agilent_3949	1.2561e-05	0.640611	-0.311375	-1.61863	0.995877	10.7527	9.7561	0.907317	UniRef90_A0A0N7AYT6	1608	positive (from uniprot): Human respiratory syncytial virus Attachment glycoprotein	Major surface glycoprotein G n=47 Tax=Pneumoviridae TaxID=11244 RepID=A0A0N7AYT6_HRSV
	agilent_112424	1.25632e-05	0.640725	-0.361541	-1.87992	1.15684	7.52688	7.31707	0.972125	UniRef90_A0A2N8IRZ8	1609	WP_031930870.1 strains_non_MPA_non_topgraph_cdhit70_190118.csv	Cell division protein CpoB n=29 Tax=Akkermansia TaxID=239934 RepID=A0A2N8IRZ8_9BACT
	twist_52478	1.25651e-05	0.640821	0.198563	-0.635592	1.03272	31.1828	31.7073	1.01682		1610	phosphoprotein 150 & Large structural phosphoprotein
	twist_69336	1.25675e-05	0.640943	-0.385536	-2.00575	1.23468	8.60215	4.87805	0.567073		1611	YP_007005334.1 3''-phosphoadenosine 5''-phosphosulfate sulfotransferase/FAD synthetase-related enzyme [Clostridium phage phiCP34O]
	twist_34377	1.25883e-05	0.642005	0.182496	-0.58689	0.951882	46.2366	48.7805	1.05502		1612	EBNA-1 HHV 4 & BKRF1
	agilent_4825	1.25922e-05	0.642204	0.191565	-0.616537	0.999667	31.1828	36.5854	1.17325	UniRef90_P14738	1613	fibronectin-binding protein A	Fibronectin-binding protein A n=540 Tax=Staphylococcaceae TaxID=90964 RepID=FNBA_STAA8
	agilent_7411	1.26114e-05	0.643182	0.197179	-0.637058	1.03142	33.3333	34.1463	1.02439	UniRef90_P06473	1614	Glycoprotein B precursor & glycoprotein B (1/2)	Envelope glycoprotein B n=908 Tax=Viruses TaxID=10239 RepID=GB_HCMVA
	twist_58292	1.26132e-05	0.643272	0.316845	-1.02404	1.65774	7.52688	9.7561	1.29617		1615	Enterovirus polyprotein (VP0, VP1, VP2, VP4) – capsid proteins, Coxsackievirus A9 (2.9 Å structure, chains 1–4)
	agilent_226077	1.26422e-05	0.644752	-0.185019	-0.971526	0.601488	62.3656	56.0976	0.899495	UniRef90_P71401	1616	VFG001157(gb|AAC44560) (hsf) Hsf [Hia/Hsf (VF0039)] [Haemophilus influenzae C54]	Hsf n=19 Tax=Haemophilus influenzae TaxID=727 RepID=P71401_HAEIF
	agilent_35533	1.26594e-05	0.645631	-0.267684	-1.40863	0.87326	17.2043	12.1951	0.708841	UniRef90_A0A381IPS4	1617	WP_003460499.1 strains_non_MPA_non_topgraph_cdhit70_190118.csv	Cell wall binding repeat-containing protein/zinc carboxypeptidase n=15 Tax=Clostridium perfringens TaxID=1502 RepID=A0A381IPS4_CLOPF
	agilent_234083	1.26659e-05	0.645961	0.299826	-0.979395	1.57905	9.67742	12.1951	1.26016	UniRef90_Q7W135	1618	VFG000028(gb|NP_882012) (brkB) serum resistance protein [Brk (VF0034)] [Bordetella pertussis Tohama I]	Serum resistance protein n=18 Tax=Bordetella TaxID=517 RepID=Q7W135_BORPA
	agilent_72410	1.26688e-05	0.646111	0.212795	-0.695515	1.12111	20.4301	24.3902	1.19384	UniRef90_A0A1C5XGK9	1619	MH0007_GL0015775 MPA_PNP_EM_seqs_non_topgraph_seqs_final_210318.csv	Flagellin n=12 Tax=root TaxID=1 RepID=A0A1C5XGK9_9CLOT
	agilent_164669	1.26717e-05	0.646257	0.416519	-1.36217	2.19521	4.30108	4.87805	1.13415	UniRef90_A0A173UAU5	1620	WP_007884712.1 MPA_PNP_EM_seqs_non_topgraph_seqs_final_210318.csv	Flagellin n=3 Tax=Roseburia inulinivorans TaxID=360807 RepID=A0A173UAU5_9FIRM
	agilent_207238	1.27115e-05	0.648287	-0.31001	-1.64206	1.02204	11.828	9.7561	0.824834	UniRef90_A0A4P6M607	1621	WP_018594521.1 strains_non_MPA_non_topgraph_cdhit70_190118.csv	D-galactose-binding periplasmic protein n=6 Tax=Lachnospiraceae TaxID=186803 RepID=A0A4P6M607_9FIRM
	agilent_12006	1.2715e-05	0.648467	0.186945	-0.616764	0.990653	61.2903	63.4146	1.03466		1622	positive (exact): Human herpesvirus 3 Envelope glycoprotein C
	agilent_91287	1.27376e-05	0.649616	-0.261857	-1.39159	0.867871	16.129	12.1951	0.756098	UniRef90_R5DW89	1623	MH0021_GL0008491 MPA_PNP_EM_seqs_non_topgraph_seqs_final_210318.csv	Flagellin n=2 Tax=Eubacterium TaxID=1730 RepID=R5DW89_9FIRM
	twist_68925	1.27431e-05	0.649898	-0.412141	-2.19177	1.36749	6.45161	4.87805	0.756098		1624	YP_009320836.1 ribonucleotide reductase of class III (anaerobic) large subunit [Salmonella phage 100268_sal2]
	agilent_174922	1.27445e-05	0.649967	0.447464	-1.4851	2.38003	3.22581	4.87805	1.5122	UniRef90_R5F400	1625	MH0131_GL0122184 MPA_PNP_EM_seqs_non_topgraph_seqs_final_210318.csv	Uncharacterized protein n=3 Tax=Bacteroidales TaxID=171549 RepID=R5F400_9BACE
	agilent_1140	1.27495e-05	0.650225	-0.190751	-1.01524	0.63374	35.4839	31.7073	0.89357	UniRef90_P07210	1626	polyprotein (9/9) & VP1 capsid protein (1/3) & Chain 2, Human Rhinovirus Serotype 2 (Hrv2)	Genome polyprotein n=273 Tax=Enterovirus TaxID=12059 RepID=POLG_HRV8A
	twist_34337	1.27535e-05	0.650428	0.185833	-0.617903	0.989569	33.3333	39.0244	1.17073		1627	zinc metalloproteinase aureolysin
	twist_38486	1.27587e-05	0.650695	0.223985	-0.745551	1.19352	18.2796	19.5122	1.06743		1628	EBNA-1 HHV 4
	agilent_117770	1.2759e-05	0.650711	0.354208	-1.17908	1.8875	5.37634	7.31707	1.36098	UniRef90_A0A374E4C7	1629	MH0197_GL0075679 MPA_PNP_EM_seqs_non_topgraph_seqs_final_210318.csv	Peptidylprolyl isomerase n=21 Tax=Clostridiales TaxID=186802 RepID=A0A374E4C7_9FIRM
	agilent_9594	1.27624e-05	0.650882	0.1818	-0.605585	0.969185	58.0645	58.5366	1.00813	UniRef90_O36633	1630	Major surface glycoprotein G	Major surface glycoprotein G n=342 Tax=Pneumoviridae TaxID=11244 RepID=GLYC_HRSVB
	agilent_150014	1.27756e-05	0.651554	-0.521708	-2.78592	1.74251	5.37634	2.43902	0.453659	UniRef90_D4MZ61	1631	MH0088_GL0122239 (1/6) MPA_and_EM_topgraph_220218_subsample.csv	Cation/multidrug efflux pump n=21 Tax=Firmicutes TaxID=1239 RepID=D4MZ61_ANAHA
	agilent_139934	1.27814e-05	0.651853	-0.383697	-2.05047	1.28308	7.52688	4.87805	0.648084	UniRef90_A0A174MPU4	1632	T2D-189A_GL0064880 MPA_PNP_EM_seqs_non_topgraph_seqs_final_210318.csv	Flagellin n=3 Tax=Clostridiales TaxID=186802 RepID=A0A174MPU4_9FIRM
	agilent_1141	1.27892e-05	0.65225	0.190865	-0.639263	1.02099	29.0323	31.7073	1.09214	UniRef90_P07210	1633	polyprotein (9/9) & VP1 capsid protein (1/3) & Chain 2, Human Rhinovirus Serotype 2 (Hrv2)	Genome polyprotein n=273 Tax=Enterovirus TaxID=12059 RepID=POLG_HRV8A
	twist_58521	1.28164e-05	0.653637	-0.209427	-1.12419	0.705339	72.043	73.1707	1.01565		1634	nuclear protein EBNA2 & EBNA-2 & Epstein-Barr nuclear antigen 2
	twist_39114	1.28234e-05	0.653992	-0.3233	-1.73701	1.09041	9.67742	7.31707	0.756098		1635	erythrocyte membrane protein 1 (2/9) & VAR2CSA & erythrocyte membrane protein 1 (PfEMP1)
	twist_53018	1.28257e-05	0.654109	-0.264229	-1.42005	0.891594	13.9785	12.1951	0.87242		1636	BMLF1 protein
	agilent_12005	1.28297e-05	0.654316	0.181084	-0.611542	0.973709	58.0645	60.9756	1.05014		1637	positive (exact): Human herpesvirus 3 Envelope glycoprotein C
	agilent_88432	1.28304e-05	0.654351	0.350234	-1.18295	1.88342	5.37634	7.31707	1.36098	UniRef90_A0A0E1R719	1638	WP_003725975.1 (1/1) non_MPA_topgraph_sampling_040218.csv	Endolytic murein transglycosylase n=258 Tax=Listeria TaxID=1637 RepID=A0A0E1R719_LISMN
	agilent_153298	1.28313e-05	0.654394	-0.273918	-1.47318	0.925344	89.2473	87.8049	0.983838	UniRef90_S5QWV8	1639	WP_020916641.1 strains_non_MPA_non_topgraph_cdhit70_190118.csv	Uncharacterized protein n=4 Tax=Streptococcus TaxID=1301 RepID=S5QWV8_9STRE
	twist_70489	1.28327e-05	0.654468	-0.4479	-2.40934	1.51354	4.30108	4.87805	1.13415		1640	YP_001293423.1 hypothetical protein ORF016 [Pseudomonas phage 73]
	agilent_198958	1.28424e-05	0.65496	0.309784	-1.04889	1.66845	6.45161	12.1951	1.89024	UniRef90_P17327	1641	WP_000775022.1 (6/6) non_MPA_topgraph_sampling_040218.csv	Glycine betaine/proline betaine transport system permease protein ProW n=155 Tax=root TaxID=1 RepID=PROW_SALTY
	agilent_240812	1.28424e-05	0.65496	0.223701	-0.757423	1.20483	18.2796	19.5122	1.06743	UniRef90_P09983	1642	VFG000906(gb|NP_755445) (hlyA) Hemolysin A [Hemolysin (VF0225)] [Escherichia coli CFT073]	Hemolysin, chromosomal n=225 Tax=Bacteria TaxID=2 RepID=HLYAC_ECOLX
	agilent_223185	1.28445e-05	0.655068	-0.174742	-0.941396	0.591911	50.5376	46.3415	0.916969	UniRef90_UPI000E01835F	1643	VFG001313(gb|NP_644899) (spa) Immunoglobulin G binding protein A precursor [SpA (VF0017)] [Staphylococcus aureus subsp. aureus MW2]	staphylococcal protein A n=3 Tax=Staphylococcus aureus TaxID=1280 RepID=UPI000E01835F
	agilent_91999	1.28487e-05	0.655284	-0.389618	-2.10015	1.32091	6.45161	4.87805	0.756098	UniRef90_P33379	1644	WP_025370531.1 (1/1) non_MPA_topgraph_sampling_040218.csv	Actin assembly-inducing protein n=1136 Tax=Bacteria TaxID=2 RepID=ACTA_LISMO
	twist_3668	1.28562e-05	0.655665	0.297176	-1.00905	1.6034	7.52688	12.1951	1.62021		1645	allergen_name False allergome_name Ory s 11 (2/2) (1/1) allergenonline_name False SDAP_name False iedb_name False
	agilent_157295	1.28571e-05	0.655713	-0.412352	-2.2251	1.4004	5.37634	4.87805	0.907317	UniRef90_Q7MNW1	1646	WP_039447969.1 strains_non_MPA_non_topgraph_cdhit70_190118.csv	Penicillin-binding protein activator LpoA n=64 Tax=Vibrionaceae TaxID=641 RepID=LPOA_VIBVY
	twist_27117	1.28589e-05	0.655804	0.203672	-0.691948	1.09929	21.5054	26.8293	1.24756		1647	Immunoglobulin G-binding protein G precursor & Immunoglobulin G-binding protein G
	twist_34373	1.28617e-05	0.655945	-0.391201	-2.11221	1.3298	6.45161	4.87805	0.756098		1648	EBNA-1 HHV 4
	agilent_241725	1.28625e-05	0.655988	0.192946	-0.655992	1.04188	30.1075	31.7073	1.05314	UniRef90_A2T8Z5	1649	VFG000948(gb|NP_663908) (fbaB) fibronectin-bing protein SfbII [FBPs (VF0243)] [Streptococcus pyogenes MGAS315]	PrtF2 n=111 Tax=Streptococcus pyogenes TaxID=1314 RepID=A2T8Z5_STRPY
	agilent_236018	1.28695e-05	0.656346	0.223157	-0.759798	1.20611	16.129	21.9512	1.36098	UniRef90_A0A4I7XYI6	1650	VFG001361(gb|NP_344663) (pspA) pneumococcal surface protein A [PspA (VF0152)] [Streptococcus pneumoniae TIGR4]	Surface protein A n=87 Tax=Streptococcus pneumoniae TaxID=1313 RepID=A0A4I7XYI6_STREE
	agilent_204074	1.28827e-05	0.65702	0.42643	-1.45584	2.3087	3.22581	4.87805	1.5122	UniRef90_B1R5P4	1651	WP_011590707.1 strains_non_MPA_non_topgraph_cdhit70_190118.csv	Mannosyl-glycoprotein endo-beta-N-acetylglucosamidase domain protein, possible enterotoxin n=1 Tax=Clostridium perfringens B str. ATCC 3626 TaxID=451754 RepID=B1R5P4_CLOPF
	twist_31719	1.28887e-05	0.657322	-0.20067	-1.08727	0.685926	26.8817	26.8293	0.998049		1652	pneumococcal histidine triad protein D (1/2) & histidine motif-containing protein, partial
	agilent_84836	1.28959e-05	0.65769	-0.300517	-1.62978	1.02875	9.67742	9.7561	1.00813	UniRef90_A0A2N8IRZ8	1653	MH0002_GL0006995 MPA_PNP_EM_seqs_non_topgraph_seqs_final_210318.csv	Cell division protein CpoB n=29 Tax=Akkermansia TaxID=239934 RepID=A0A2N8IRZ8_9BACT
	twist_36072	1.29116e-05	0.65849	-0.209409	-1.138	0.71918	25.8065	21.9512	0.85061		1654	positive (exact): Influenza A virus Hemagglutinin
	agilent_32775	1.29169e-05	0.658761	-0.214556	-1.16677	0.737662	24.7312	19.5122	0.788971	UniRef90_Q8G7F6	1655	WP_058102159.1 (2/6) non_MPA_topgraph_sampling_040218.csv	Uncharacterized protein n=165 Tax=Terrabacteria group TaxID=1783272 RepID=Q8G7F6_BIFLO
	agilent_223825	1.29366e-05	0.659766	0.238312	-0.822671	1.2993	12.9032	17.0732	1.32317	UniRef90_Q9KK48	1656	VFG005316(gb|NP_359586) (pspC/cbpA) Choline binding protein A [Choline-binding proteins (CVF122)] [Streptococcus pneumoniae R6]	Surface protein PspC n=12 Tax=Streptococcus pneumoniae TaxID=1313 RepID=Q9KK48_STREE
	twist_59566	1.2937e-05	0.659786	-0.376231	-2.05135	1.29888	7.52688	4.87805	0.648084		1657	B B/Phuket/3073/2013 HA
	agilent_236420	1.29375e-05	0.659813	0.295952	-1.02184	1.61375	8.60215	9.7561	1.13415	UniRef90_C1IDV3	1658	VFG002419(gb|NP_645021) (coa) staphylocoagulase precursor [Staphylocoagulase (VF0421)] [Staphylococcus aureus subsp. aureus MW2]	Staphylocoagulase n=45 Tax=Staphylococcaceae TaxID=90964 RepID=C1IDV3_STAAU
	twist_26858	1.29505e-05	0.660475	0.181105	-0.626982	0.989191	35.4839	41.4634	1.16851		1659	Bifunctional autolysin precursor
	agilent_206667	1.2955e-05	0.660705	-0.387485	-2.11769	1.34272	6.45161	4.87805	0.756098	UniRef90_D4J4E9	1660	MH0059_GL0029485 (3/4) MPA_and_EM_topgraph_220218_subsample.csv	ABC-type transport system, involved in lipoprotein release, permease component n=38 Tax=Firmicutes TaxID=1239 RepID=D4J4E9_9FIRM
	agilent_154800	1.2955e-05	0.660705	-0.387485	-2.11769	1.34272	6.45161	4.87805	0.756098	UniRef90_D4J4E9	1661	MH0246_GL0105472 (3/4) MPA_and_EM_topgraph_220218_subsample.csv	ABC-type transport system, involved in lipoprotein release, permease component n=38 Tax=Firmicutes TaxID=1239 RepID=D4J4E9_9FIRM
	agilent_61197	1.2955e-05	0.660705	-0.387485	-2.11769	1.34272	6.45161	4.87805	0.756098	UniRef90_D4J4E9	1662	MH0059_GL0029485 (3/4) MPA_and_EM_topgraph_220218_subsample.csv	ABC-type transport system, involved in lipoprotein release, permease component n=38 Tax=Firmicutes TaxID=1239 RepID=D4J4E9_9FIRM
	twist_12614	1.29598e-05	0.660949	0.201804	-0.699989	1.1036	25.8065	26.8293	1.03963		1663	allergen_name False allergome_name Tri ur 37 (3/7) (1/1) allergenonline_name False SDAP_name False iedb_name False
	agilent_239736	1.29617e-05	0.661048	-0.315807	-1.72748	1.09586	9.67742	7.31707	0.756098	UniRef90_P06886	1664	VFG001809(gb|NP_375120) (tsst-1) toxic shock syndrome toxin-1 [TSST-1 (VF0022)] [Staphylococcus aureus subsp. aureus N315]	Toxic shock syndrome toxin-1 n=58 Tax=Bacteria TaxID=2 RepID=TSST_STAAU
	agilent_51788	1.29824e-05	0.662104	0.298787	-1.04125	1.63883	7.52688	9.7561	1.29617	UniRef90_B0G7W2	1665	WP_005334232.1 (1/7) non_MPA_topgraph_sampling_040218.csv	Ferrous iron transport protein B n=13 Tax=Dorea TaxID=189330 RepID=B0G7W2_9FIRM
	agilent_240518	1.2985e-05	0.662235	0.231378	-0.806767	1.26952	15.0538	17.0732	1.13415	UniRef90_A7X6I5	1666	VFG001283(gb|NP_647238) (fnbA) fibronectin-binding protein A [FnBPs (VF0010)] [Staphylococcus aureus subsp. aureus MW2]	Fibronectin-binding protein A n=697 Tax=Bacteria TaxID=2 RepID=FNBA_STAA1
	twist_59480	1.30042e-05	0.663212	0.288366	-1.00948	1.58621	8.60215	9.7561	1.13415		1667	H1N1 A/Bayern/7/95 NA
	agilent_51357	1.30147e-05	0.663751	0.380482	-1.33487	2.09583	4.30108	7.31707	1.70122	UniRef90_A0A249NLN6	1668	WP_003647944.1 strains_non_MPA_non_topgraph_cdhit70_190118.csv	GRAM_POS_ANCHORING domain-containing protein n=3 Tax=Lactobacillus gasseri TaxID=1596 RepID=A0A249NLN6_LACGS
	twist_78072	1.30228e-05	0.664162	0.221781	-0.779391	1.22295	16.129	19.5122	1.20976		1669	YP_007003214.1 phage tail tape measure protein [Lactobacillus phage LF1]
	twist_52249	1.30259e-05	0.66432	-0.17964	-0.990983	0.631704	36.5591	36.5854	1.00072		1670	EBNA-3C HHV 4 latent protein
	twist_26456	1.30393e-05	0.665007	-0.493414	-2.72678	1.73996	5.37634	2.43902	0.453659		1671	Transcription factor-like 5 protein (Cha transcription factor) (HPV-16 E2-binding protein 1) (E2BP-1)
	agilent_76377	1.30628e-05	0.666203	0.364914	-1.29312	2.02295	4.30108	7.31707	1.70122	UniRef90_B7JEJ8	1672	NP_834706.1 strains_non_MPA_non_topgraph_cdhit70_190118.csv	Neutral metalloproteinase n=667 Tax=Bacillaceae TaxID=186817 RepID=B7JEJ8_BACC0
	agilent_160727	1.30789e-05	0.667026	0.266011	-0.945825	1.47785	9.67742	12.1951	1.26016	UniRef90_B0G4V9	1673	WP_005332275.1 (1/1) non_MPA_topgraph_sampling_040218.csv	Uncharacterized protein n=11 Tax=Dorea TaxID=189330 RepID=B0G4V9_9FIRM
	agilent_43627	1.30811e-05	0.667136	-0.497397	-2.76413	1.76933	4.30108	2.43902	0.567073	UniRef90_A0A412W1I0	1674	MH0105_GL0061088 MPA_PNP_EM_seqs_non_topgraph_seqs_final_210318.csv	SPOR domain-containing protein n=9 Tax=Odoribacter TaxID=283168 RepID=A0A412W1I0_9BACT
	twist_30408	1.30916e-05	0.667673	0.183519	-0.65425	1.02129	65.5914	68.2927	1.04118		1675	immunoglobulin A1 protease
	agilent_202464	1.30928e-05	0.667733	0.282278	-1.00657	1.57113	7.52688	12.1951	1.62021	UniRef90_A0A149NQL8	1676	YP_101348.1 strains_non_MPA_non_topgraph_cdhit70_190118.csv	Peptidylprolyl isomerase n=30 Tax=Bacteroides TaxID=816 RepID=A0A149NQL8_BACFG
	agilent_164670	1.31017e-05	0.668187	-0.484037	-2.69732	1.72925	5.37634	2.43902	0.453659	UniRef90_C4ZDZ6	1677	WP_012744138.1 MPA_PNP_EM_seqs_non_topgraph_seqs_final_210318.csv	Flagellin n=1 Tax=Agathobacter rectalis (strain ATCC 33656 / DSM 3377 / JCM 17463 / KCTC 5835 / VPI 0990) TaxID=515619 RepID=C4ZDZ6_AGARV
	twist_60306	1.31132e-05	0.668772	-0.244713	-1.36577	0.876349	16.129	12.1951	0.756098		1678	YP_001642351.1 putative recombination protein [Lactobacillus prophage Lj771]
	agilent_220768	1.31149e-05	0.668862	0.317937	-1.13899	1.77487	7.52688	7.31707	0.972125	UniRef90_Q54835	1679	VFG000950(gb|NP_665531) (emm) M protein type 3 [M protein (VF0242)] [Streptococcus pyogenes MGAS315]	M3 protein n=36 Tax=Streptococcus pyogenes TaxID=1314 RepID=Q54835_STRPY
	twist_10261	1.31542e-05	0.670865	0.223663	-0.807894	1.25522	13.9785	19.5122	1.39587		1680	allergen_name False allergome_name Str pn PspC (2/2) (1/1) allergenonline_name False SDAP_name False iedb_name False
	agilent_114177	1.31641e-05	0.67137	-0.482865	-2.71352	1.74779	5.37634	2.43902	0.453659	UniRef90_F7M4X1	1681	MH0003_GL0051133 (1/1) MPA_and_EM_topgraph_220218_subsample.csv	STN domain-containing protein n=61 Tax=Bacteroidaceae TaxID=815 RepID=F7M4X1_9BACE
	agilent_241665	1.3173e-05	0.671821	0.187512	-0.679989	1.05501	63.4409	73.1707	1.15337	UniRef90_Q2FE79	1682	VFG002421(gb|NP_647158) (sbi) IgG-binding protein SBI [Sbi (VF0423)] [Staphylococcus aureus subsp. aureus MW2]	Immunoglobulin-binding protein Sbi n=295 Tax=Bacteria TaxID=2 RepID=SBI_STAA3
	agilent_12144	1.31758e-05	0.671968	-0.351095	-1.97616	1.27397	8.60215	4.87805	0.567073	UniRef90_A0A416X5Y1	1683	MH0059_GL0107921 (1/1) MPA_and_EM_topgraph_220218_subsample.csv	Cell surface protein SprA n=4 Tax=Bacteroidales TaxID=171549 RepID=A0A416X5Y1_9BACE
	twist_17100	1.31904e-05	0.672709	0.170567	-0.620815	0.961949	39.7849	48.7805	1.2261		1684	allergen_name False allergome_name Str pn PspC (2/2) (1/1) allergenonline_name False SDAP_name False iedb_name False
	agilent_241053	1.32056e-05	0.673483	-0.493754	-2.79039	1.80289	4.30108	2.43902	0.567073	UniRef90_C7F880	1685	VFG012362(gb|NP_290254) (espB) Type III secretion system translocator protein EspB, pore protein [TTSS (VF0191)] [Escherichia coli O157:H7 str. EDL933]	EaeB n=37 Tax=Enterobacteriaceae TaxID=543 RepID=C7F880_ECOLX
	twist_58867	1.32084e-05	0.673628	0.27901	-1.01938	1.5774	8.60215	9.7561	1.13415		1686	H1N1 A/Solomon Islands/3/2006 NA
	agilent_24508	1.32094e-05	0.673682	-0.480231	-2.71541	1.75495	5.37634	2.43902	0.453659	UniRef90_G1WTS1	1687	WP_040015261.1 strains_non_MPA_non_topgraph_cdhit70_190118.csv	Peripla_BP_4 domain-containing protein n=15 Tax=Dorea TaxID=189330 RepID=G1WTS1_9FIRM
	twist_27120	1.32261e-05	0.674532	0.17958	-0.658572	1.01773	30.1075	31.7073	1.05314		1688	Glycoprotein B precursor & glycoprotein B (1/2)
	twist_58786	1.32527e-05	0.67589	0.211281	-0.779211	1.20177	16.129	19.5122	1.20976		1689	positive (exact): Enterovirus C Genome polyprotein [on Uniprot the BLAST matches are "Capsid protein" from "Human poliovirus"
	twist_31746	1.32605e-05	0.676285	-0.3566	-2.03051	1.31732	7.52688	4.87805	0.648084		1690	rhoptry protein, putative & rhoptry protein
	agilent_1631	1.32722e-05	0.676884	-0.206612	-1.17837	0.765151	20.4301	19.5122	0.955071	UniRef90_Q66575	1691	positive (from uniprot): Enterovirus B Genome polyprotein	Genome polyprotein n=20 Tax=Enterovirus B TaxID=138949 RepID=POLG_EC12T
	twist_77700	1.32746e-05	0.677005	-0.307307	-1.75325	1.13863	8.60215	7.31707	0.85061		1692	YP_001469491.1 gp12 Short tail fibers [Enterobacteria phage Phi1]
	twist_30077	1.32795e-05	0.677254	0.27848	-1.03289	1.58985	8.60215	9.7561	1.13415		1693	Bifunctional autolysin precursor
	agilent_208242	1.32804e-05	0.677298	0.276498	-1.02573	1.57873	7.52688	12.1951	1.62021	UniRef90_A0A416SG61	1694	DOM014_GL0025097 MPA_PNP_EM_seqs_non_topgraph_seqs_final_210318.csv	PcfB family protein n=261 Tax=root TaxID=1 RepID=A0A416SG61_9FIRM
	agilent_196719	1.32879e-05	0.677685	0.382467	-1.42114	2.18607	4.30108	4.87805	1.13415	UniRef90_D4IJ36	1695	MH0238_GL0000483 (1/1) MPA_and_EM_topgraph_220218_subsample.csv	Capsular exopolysaccharide family n=7 Tax=Rikenellaceae TaxID=171550 RepID=D4IJ36_9BACT
	agilent_140119	1.33081e-05	0.678715	-0.225485	-1.29242	0.841451	18.2796	14.6341	0.800574	UniRef90_Q4W8L5	1696	WP_000744110.1 strains_non_MPA_non_topgraph_cdhit70_190118.csv	Staphylocoagulase n=113 Tax=Bacillales TaxID=1385 RepID=Q4W8L5_STAAU
	agilent_1151	1.33107e-05	0.678847	0.185133	-0.691248	1.06151	30.1075	29.2683	0.972125	UniRef90_Q9QL88	1697	Enterovirus polyprotein (VP0, VP1, VP2, VP4) – capsid proteins, Coxsackievirus A9 (2.9 Å structure, chains 1–4)	Genome polyprotein n=36 Tax=Enterovirus B TaxID=138949 RepID=POLG_CXB6S
	agilent_48033	1.33119e-05	0.678907	0.199222	-0.74404	1.14248	19.3548	21.9512	1.13415	UniRef90_R7P730	1698	MH0081_GL0068106 MPA_PNP_EM_seqs_non_topgraph_seqs_final_210318.csv	Uncharacterized protein n=1 Tax=Clostridium sp. CAG:609 TaxID=1262827 RepID=R7P730_9CLOT
	agilent_108474	1.33183e-05	0.679233	-0.308749	-1.77217	1.15467	8.60215	7.31707	0.85061	UniRef90_S3Y4N2	1699	MH0039_GL0046690 MPA_PNP_EM_seqs_non_topgraph_seqs_final_210318.csv	DUF4296 domain-containing protein n=13 Tax=root TaxID=1 RepID=S3Y4N2_BACSE
	agilent_192983	1.33309e-05	0.679875	0.162252	-0.608425	0.932929	52.6882	56.0976	1.06471	UniRef90_R5ENZ6	1700	MH0012_GL0173413 (2/2) MPA_and_EM_topgraph_220218_subsample.csv	MurNAc-LAA domain-containing protein n=3 Tax=Bacteroidales TaxID=171549 RepID=R5ENZ6_9BACE
	agilent_229487	1.33309e-05	0.679878	0.281448	-1.05541	1.61831	7.52688	9.7561	1.29617	UniRef90_Q5WVT8	1701	VFG002005(gb|YP_095785) (fliG) flagellar motor switch protein G [Flagella (VF0157)] [Legionella pneumophila subsp. pneumophila str. Philadelphia 1]	Flagellar motor switch protein FliG n=11 Tax=Legionella TaxID=445 RepID=Q5WVT8_LEGPL
	agilent_229360	1.33327e-05	0.679967	0.286769	-1.07577	1.64931	7.52688	9.7561	1.29617	UniRef90_O86489	1702	VFG001281(gb|NP_645335) (sdrE) Ser-Asp rich fibrinogen-binding bone sialoprotein-binding protein [SDr (VF0019)] [Staphylococcus aureus subsp. aureus MW2]	Serine-aspartate repeat-containing protein E n=489 Tax=Bacteria TaxID=2 RepID=SDRE_STAAE
	twist_8031	1.33366e-05	0.680169	0.1921	-0.721243	1.10544	21.5054	29.2683	1.36098		1703	allergen_name False allergome_name Str pn PspC (2/2) (1/1) allergenonline_name False SDAP_name False iedb_name False
	agilent_870	1.33508e-05	0.680892	-0.189412	-1.09213	0.71331	31.1828	24.3902	0.78217	UniRef90_P03277	1704	Hexon protein	Hexon protein n=779 Tax=Adenoviridae TaxID=10508 RepID=CAPSH_ADE02
	agilent_45161	1.33676e-05	0.68175	-0.188764	-1.09096	0.713435	78.4946	73.1707	0.932175	UniRef90_UPI0004537308	1705	WP_000728715.1 strains_non_MPA_non_topgraph_cdhit70_190118.csv	staphylococcal protein A n=1 Tax=Staphylococcus aureus TaxID=1280 RepID=UPI0004537308
	agilent_121687	1.33857e-05	0.682671	0.252064	-0.956378	1.46051	9.67742	12.1951	1.26016	UniRef90_A7LY99	1706	T2D-48A_GL0057154 MPA_PNP_EM_seqs_non_topgraph_seqs_final_210318.csv	Uncharacterized protein n=30 Tax=Bacteroides TaxID=816 RepID=A7LY99_BACO1
	agilent_174838	1.33926e-05	0.683024	0.368495	-1.40022	2.13721	4.30108	4.87805	1.13415	UniRef90_S5RM75	1707	WP_020917166.1 strains_non_MPA_non_topgraph_cdhit70_190118.csv	Inhibitor_I42 domain-containing protein n=19 Tax=Streptococcus TaxID=1301 RepID=S5RM75_9STRE
	agilent_120430	1.33992e-05	0.683359	-0.189121	-1.09789	0.719645	25.8065	21.9512	0.85061	UniRef90_A0A4P6M4H6	1708	WP_018598481.1 strains_non_MPA_non_topgraph_cdhit70_190118.csv	Toxin A n=3 Tax=Blautia TaxID=572511 RepID=A0A4P6M4H6_9FIRM
	agilent_71939	1.3408e-05	0.683806	0.230958	-0.880504	1.34242	13.9785	14.6341	1.0469	UniRef90_UPI0006C7ABC3	1709	V1.FI09_GL0113779 MPA_PNP_EM_seqs_non_topgraph_seqs_final_210318.csv	hypothetical protein n=1 Tax=Clostridia bacterium UC5.1-1D1 TaxID=1697794 RepID=UPI0006C7ABC3
	agilent_73272	1.34114e-05	0.68398	-0.300206	-1.74575	1.14534	8.60215	7.31707	0.85061	UniRef90_A0A1C5XBP0	1710	MH0014_GL0019697 (1/2) MPA_and_EM_topgraph_220218_subsample.csv	Macrolide export ATP-binding/permease protein MacB n=22 Tax=Ruminococcus TaxID=1263 RepID=A0A1C5XBP0_9FIRM
	agilent_17165	1.34227e-05	0.684558	0.396042	-1.51467	2.30675	3.22581	4.87805	1.5122	UniRef90_A0A1C7H5J0	1711	158499257-stool2_revised_scaffold50574_1_gene187162 MPA_PNP_EM_seqs_non_topgraph_seqs_final_210318.csv	SusC/RagA family TonB-linked outer membrane protein n=47 Tax=Bacteria TaxID=2 RepID=A0A1C7H5J0_9BACE
	agilent_148358	1.34261e-05	0.684729	0.167652	-0.641649	0.976952	33.3333	34.1463	1.02439	UniRef90_R7HQD9	1712	V1.FI35_GL0037423 MPA_PNP_EM_seqs_non_topgraph_seqs_final_210318.csv	Peptidase C10 family n=1 Tax=Prevotella sp. CAG:279 TaxID=1262924 RepID=R7HQD9_9BACT
	agilent_230765	1.34656e-05	0.686747	-0.218333	-1.27946	0.842793	18.2796	14.6341	0.800574	UniRef90_A6QIG2	1713	VFG001799(gb|CAB94853) (map) extracellular proteins Map [Eap/Map (VF0016)] [Staphylococcus aureus str. Newman D2C (ATCC 25904)]	65 kDa membrane protein n=124 Tax=Bacteria TaxID=2 RepID=OMP7_STAAE
	twist_7553	1.34742e-05	0.687186	-0.340429	-1.99741	1.31656	7.52688	4.87805	0.648084		1714	allergen_name False allergome_name Aeg um GBSS_I (3/3) (1/1) allergenonline_name False SDAP_name False iedb_name False
	agilent_321	1.34789e-05	0.687422	-0.163968	-0.962692	0.634756	64.5161	58.5366	0.907317	UniRef90_P03211	1715	EBNA-1 HHV 4 & BKRF1	Epstein-Barr nuclear antigen 1 n=37 Tax=Epstein-Barr virus (strain GD1) TaxID=10376 RepID=EBNA1_EBVB9
	agilent_237617	1.34849e-05	0.687728	0.282081	-1.09342	1.65758	6.45161	14.6341	2.26829	UniRef90_Q50341	1716	VFG002030(gb|NP_109830) (orf6/MgpC/crmA) cytadherence protein [Cytadherence organelle (VF0330)] [Mycoplasma pneumoniae M129]	Mgp-operon protein 3 n=22 Tax=Mycoplasma pneumoniae TaxID=2104 RepID=MGP3_MYCPN
	agilent_11743	1.34851e-05	0.687742	0.173234	-0.671538	1.01801	29.0323	39.0244	1.34417	UniRef90_P12978	1717	nuclear protein EBNA2 & EBNA-2 & Epstein-Barr nuclear antigen 2	Epstein-Barr nuclear antigen 2 n=125 Tax=Epstein-Barr virus (strain GD1) TaxID=10376 RepID=EBNA2_EBVB9
	agilent_3387	1.34907e-05	0.688028	0.211859	-0.822267	1.24598	15.0538	17.0732	1.13415	UniRef90_Q1HVF7	1718	EBNA-1 HHV 4	Epstein-Barr nuclear antigen 1 n=48 Tax=Epstein-Barr virus (strain GD1) TaxID=10376 RepID=EBNA1_EBVA8
	agilent_208732	1.34916e-05	0.688072	-0.280602	-1.65048	1.08928	9.67742	9.7561	1.00813	UniRef90_K5ZMW0	1719	MH0133_GL0069865 MPA_PNP_EM_seqs_non_topgraph_seqs_final_210318.csv	Dipeptidyl-peptidase n=18 Tax=Parabacteroides TaxID=375288 RepID=K5ZMW0_9BACT
	agilent_3244	1.34999e-05	0.688495	-0.160699	-0.946347	0.624949	56.9892	56.0976	0.984353	UniRef90_A0A1D8D445	1720	positive (from uniprot): Enterovirus C Genome polyprotein [on Uniprot the BLAST matches are "Capsid protein" from "Human poliovirus"	VP1 (Fragment) n=1 Tax=Human poliovirus 3 TaxID=12086 RepID=A0A1D8D445_9ENTO
	agilent_90858	1.3508e-05	0.68891	-0.183157	-1.07986	0.713545	29.0323	21.9512	0.756098	UniRef90_P0ADA3	1721	NP_311623.1 strains_non_MPA_non_topgraph_cdhit70_190118.csv	Murein hydrolase activator NlpD n=742 Tax=Bacteria TaxID=2 RepID=NLPD_ECOLI
	twist_58591	1.35105e-05	0.689036	-0.230975	-1.36227	0.900322	16.129	12.1951	0.756098		1722	EBNA-1 HHV 4 & BKRF1
	agilent_67882	1.35119e-05	0.689108	-0.286909	-1.6925	1.11868	9.67742	7.31707	0.756098	UniRef90_A0A173TJV6	1723	MH0068_GL0058773 MPA_PNP_EM_seqs_non_topgraph_seqs_final_210318.csv	Phage protein D n=27 Tax=Bacteroidales TaxID=171549 RepID=A0A173TJV6_9BACT
	agilent_153201	1.35183e-05	0.689435	0.232418	-0.907488	1.37232	10.7527	14.6341	1.36098	UniRef90_A0A374MXJ0	1724	MH0350_GL0010307 (3/3) MPA_and_EM_topgraph_220218_subsample.csv	Peptidase_M56 domain-containing protein n=9 Tax=Clostridiales TaxID=186802 RepID=A0A374MXJ0_9FIRM
	twist_28333	1.35314e-05	0.6901	-0.351226	-2.07773	1.37528	6.45161	4.87805	0.756098		1725	BZLF1 [Human gammaherpesvirus 4] & BZLF1 & Trans-activator protein BZLF1
	agilent_220658	1.35407e-05	0.690577	0.172169	-0.675527	1.01986	27.957	29.2683	1.0469	UniRef90_P15926	1726	VFG000974(gb|NP_269970) (scpA) C5a peptidase precursor [C5a peptidase (VF0245)] [Streptococcus pyogenes M1 GAS]	C5a peptidase n=760 Tax=Bacteria TaxID=2 RepID=C5AP_STRPY
	agilent_229160	1.35416e-05	0.690621	0.33209	-1.30325	1.96743	4.30108	7.31707	1.70122	UniRef90_A0A4I7XYI6	1727	VFG001361(gb|NP_344663) (pspA) pneumococcal surface protein A [PspA (VF0152)] [Streptococcus pneumoniae TIGR4]	Surface protein A n=87 Tax=Streptococcus pneumoniae TaxID=1313 RepID=A0A4I7XYI6_STREE
	agilent_30572	1.35484e-05	0.690968	-0.202335	-1.19989	0.79522	20.4301	19.5122	0.955071	UniRef90_A0A264Y915	1728	MH0073_GL0045612 MPA_PNP_EM_seqs_non_topgraph_seqs_final_210318.csv	Uncharacterized protein n=1 Tax=Prevotella sp. 885 TaxID=2022527 RepID=A0A264Y915_9BACT
	agilent_53537	1.3567e-05	0.691915	0.364141	-1.43697	2.16525	4.30108	4.87805	1.13415	UniRef90_A0A0P0SPT5	1729	WP_001032962.1 strains_non_MPA_non_topgraph_cdhit70_190118.csv	Exopolygalacturonate lyase n=137 Tax=Enterobacteriaceae TaxID=543 RepID=A0A0P0SPT5_ECOLX
	agilent_207497	1.35787e-05	0.692515	0.165482	-0.654706	0.98567	30.1075	34.1463	1.13415	UniRef90_A0A2N5P539	1730	WP_024854521.1 (1/1) non_MPA_topgraph_sampling_040218.csv	Penicillin-binding protein 2 n=22 Tax=Clostridiales TaxID=186802 RepID=A0A2N5P539_RUMGN
	agilent_60130	1.35807e-05	0.692616	-0.460049	-2.74101	1.82091	4.30108	2.43902	0.567073	UniRef90_A0A4P8LD83	1731	YP_099216.1 strains_non_MPA_non_topgraph_cdhit70_190118.csv	Type VI secretion system protein TssR n=55 Tax=Bacteroides fragilis TaxID=817 RepID=A0A4P8LD83_BACFG
	twist_43590	1.35853e-05	0.692852	0.15736	-0.623473	0.938193	41.9355	43.9024	1.0469		1732	glycoprotein B (2/2)
	agilent_7111	1.36006e-05	0.69363	-0.277145	-1.65605	1.10176	10.7527	7.31707	0.680488	UniRef90_P54634	1733	positive (from uniprot): Norwalk virus Non-structural polyprotein	Genome polyprotein n=5814 Tax=root TaxID=1 RepID=POLG_LORDV
	twist_35955	1.36144e-05	0.694334	0.275188	-1.0973	1.64767	7.52688	9.7561	1.29617		1734	polyprotein (9/9) & VP1 capsid protein (1/3) & Chain 2, Human Rhinovirus Serotype 2 (Hrv2)
	twist_31672	1.36152e-05	0.694377	0.329958	-1.31593	1.97585	4.30108	7.31707	1.70122		1735	Replicase polyprotein 1ab
	agilent_91518	1.36324e-05	0.69525	0.197008	-0.788666	1.18268	17.2043	19.5122	1.13415	UniRef90_F7M4F9	1736	457387.HMPREF0127_02356 (2/2) MPA_and_EM_topgraph_220218_subsample.csv	Uncharacterized protein n=55 Tax=Bacteroidales TaxID=171549 RepID=F7M4F9_9BACE
	twist_94237	1.36467e-05	0.69598	0.257495	-1.03407	1.54906	7.52688	12.1951	1.62021		1737	YP_009098678.1 collagen repeats protein [Lactobacillus phage Ld17]
	agilent_174220	1.36519e-05	0.696249	-0.290276	-1.74762	1.16706	8.60215	7.31707	0.85061	UniRef90_R7CNE5	1738	MH0133_GL0028481 MPA_PNP_EM_seqs_non_topgraph_seqs_final_210318.csv	Lipoprotein n=2 Tax=Dialister TaxID=39948 RepID=R7CNE5_9FIRM
	agilent_2036	1.36614e-05	0.696731	0.327259	-1.31851	1.97303	4.30108	7.31707	1.70122	UniRef90_P03188	1739	glycoprotein BALF4 & Glycoprotein GP110 precursor & BALF4	Envelope glycoprotein B n=86 Tax=Epstein-Barr virus (strain GD1) TaxID=10376 RepID=GB_EBVB9
	twist_57218	1.36656e-05	0.696943	0.165573	-0.667698	0.998844	67.7419	68.2927	1.00813		1740	polyprotein (9/9) & VP1 capsid protein (1/3) & Chain 2, Human Rhinovirus Serotype 2 (Hrv2)
	twist_27790	1.36745e-05	0.697398	-0.250072	-1.51058	1.01044	11.828	9.7561	0.824834		1741	early antigen protein D (EA-D) & DNA polymerase processivity factor BMRF1
	twist_51746	1.36932e-05	0.698351	0.244038	-0.990149	1.47822	10.7527	12.1951	1.13415		1742	alpha S1 casein & Alpha-S1-casein
	agilent_20117	1.36983e-05	0.698613	-0.194067	-1.17643	0.788298	22.5806	19.5122	0.864111	UniRef90_Q6GE15	1743	WP_000792567.1 strains_non_MPA_non_topgraph_cdhit70_190118.csv	Immunoglobulin-binding protein Sbi n=35 Tax=Staphylococcus aureus TaxID=1280 RepID=SBI_STAAR
	agilent_187158	1.37124e-05	0.699335	0.183108	-0.746119	1.11233	20.4301	24.3902	1.19384	UniRef90_A0A1C6HNE0	1744	WP_044922804.1 MPA_PNP_EM_seqs_non_topgraph_seqs_final_210318.csv	Fibronectin type III domain n=12 Tax=Clostridiales TaxID=186802 RepID=A0A1C6HNE0_9FIRM
	agilent_122606	1.37148e-05	0.699456	-0.309278	-1.87945	1.2609	7.52688	7.31707	0.972125	UniRef90_A0A1G8KSP5	1745	MH0003_GL0051134 MPA_PNP_EM_seqs_non_topgraph_seqs_final_210318.csv	RagB/SusD family nutrient uptake outer membrane protein n=47 Tax=Bacteroidaceae TaxID=815 RepID=A0A1G8KSP5_BACOV
	twist_53579	1.3719e-05	0.699669	-0.339986	-2.06734	1.38737	6.45161	4.87805	0.756098		1746	VP1 protein (1/2)
	twist_1760	1.37237e-05	0.699908	0.214828	-0.877562	1.30722	13.9785	14.6341	1.0469		1747	allergen_name False allergome_name Lup a 1 (3/3) (1/1) allergenonline_name Unassigned (1/1) (1/1) SDAP_name False iedb_name False
	twist_34788	1.373e-05	0.700231	-0.253237	-1.54239	1.03592	10.7527	9.7561	0.907317		1748	positive (from uniprot): Enterovirus B Genome polyprotein
	agilent_111970	1.37348e-05	0.700473	0.48575	-1.98915	2.96065	2.15054	2.43902	1.13415	UniRef90_C0FTT4	1749	WP_007886088.1 MPA_PNP_EM_seqs_non_topgraph_seqs_final_210318.csv	Flagellin n=5 Tax=Roseburia inulinivorans TaxID=360807 RepID=C0FTT4_9FIRM
	agilent_71860	1.37348e-05	0.700473	0.48575	-1.98915	2.96065	2.15054	2.43902	1.13415	UniRef90_A0A174IP95	1750	T2D-105A_GL0053933 MPA_PNP_EM_seqs_non_topgraph_seqs_final_210318.csv	Flagellin n=3 Tax=Clostridiales TaxID=186802 RepID=A0A174IP95_9FIRM
	agilent_7902	1.37486e-05	0.701179	-0.238785	-1.45842	0.980848	13.9785	9.7561	0.697936	UniRef90_O43159	1751	Ribosomal RNA-processing protein 8	Ribosomal RNA-processing protein 8 n=17 Tax=Hominoidea TaxID=314295 RepID=RRP8_HUMAN
	agilent_138829	1.37617e-05	0.701848	0.190474	-0.784697	1.16564	16.129	21.9512	1.36098	UniRef90_A0A174B1N0	1752	WP_012743453.1 MPA_PNP_EM_seqs_non_topgraph_seqs_final_210318.csv	Toxin A n=2 Tax=[Eubacterium] rectale TaxID=39491 RepID=A0A174B1N0_9FIRM
	twist_35869	1.37642e-05	0.701974	-0.154188	-0.943938	0.635562	64.5161	60.9756	0.945122		1753	EBNA-3C HHV 4 latent protein
	agilent_139646	1.37662e-05	0.702077	-0.477908	-2.92663	1.97082	3.22581	2.43902	0.756098	UniRef90_A0A449FI35	1754	NP_816427.1 strains_non_MPA_non_topgraph_cdhit70_190118.csv	Endolysin n=234 Tax=root TaxID=1 RepID=A0A449FI35_ENTFL
	agilent_7063	1.37849e-05	0.703029	-0.149345	-0.917139	0.618449	52.6882	48.7805	0.925834	UniRef90_P03204	1755	EBNA-3C HHV 4 latent protein	Epstein-Barr nuclear antigen 6 n=14 Tax=Epstein-Barr virus (strain GD1) TaxID=10376 RepID=EBNA6_EBVB9
[truncated: 795 more rows]
