# Supplementary material for: Systemic antibody responses against bacterial and viral antigens associate with fatigue in patients with inflammatory bowel disease
Source: iScience. 2026 Jul 20;29(8):116828. doi: 10.1016/j.isci.2026.116828 (PMC13393791; doi:10.1016/j.isci.2026.116828)
Supplement: Table S9. Logistic regression results for the association between individual antibody reactivity and fatigue status in the remission UC cohort comparing high fatigue (Q4) with low-to-moderate fatigue (<Q4) [file mmc9.xlsx]

## Sheet: Table S9
	Table S9. Logistic regression results for the association between individual antibodies and fatigue status (Q4: highly fatigued, n = 32; <Q4: moderately to minimally fatigued, n = 44) in the Remission UC. Models were adjusted for age, sex, and smoking. Antibodies are ranked by p-value. Yellow-colored cells indicate nominal significance (p < 0.05), and orange cells indicate p < 0.1.
	Peptide-ID	Benjamini-Hochberg value	P-Value	Regression Coefficient	Lower Confidence Interval Value	Upper Confidence Interval Value	% of individuals with peptide present in lesser fatigued group (<Q4)	% of individuals with peptide present in higher fatigued group (Q4)	Fold Change	UniRef-ID	Rank based on P-Value	Peptide Name	Function according to Universal Protein Reference database (UniRef)
	agilent_218197	3.24363e-08	0.00165425	-2.06054	-3.34418	-0.776886	52.2727	21.875	0.418478	UniRef90_A0A4V0BU85	1	WP_000185311.1 strains_non_MPA_non_topgraph_cdhit70_190118.csv	Glycerophosphoryl diester phosphodiesterase n=217 Tax=Bacteria TaxID=2 RepID=A0A4V0BU85_STREQ
	agilent_241214	4.817e-08	0.00245667	-1.69563	-2.79294	-0.598309	75	40.625	0.541667	UniRef90_Q9KK48	2	VFG005316(gb|NP_359586) (pspC/cbpA) Choline binding protein A [Choline-binding proteins (CVF122)] [Streptococcus pneumoniae R6]	Surface protein PspC n=12 Tax=Streptococcus pneumoniae TaxID=1313 RepID=Q9KK48_STREE
	twist_26441	7.38912e-08	0.00376845	1.89532	0.613006	3.17763	11.3636	37.5	3.3		3	Hemagglutinin (2/2)
	agilent_7115	7.52487e-08	0.00383768	-2.63783	-4.42603	-0.849631	31.8182	9.375	0.294643	UniRef90_P0C6Z0	4	early antigen protein D (EA-D) & DNA polymerase processivity factor BMRF1	DNA polymerase processivity factor BMRF1 n=54 Tax=Epstein-Barr virus (strain GD1) TaxID=10376 RepID=EAD_EBVA8
	twist_48386	1.06359e-07	0.0054243	1.68977	0.498739	2.88079	15.9091	46.875	2.94643		5	positive (exact): Enterovirus B Genome polyprotein
	agilent_7113	1.08748e-07	0.00554614	-2.55342	-4.35787	-0.748963	29.5455	9.375	0.317308	UniRef90_P0C6Z0	6	early antigen protein D (EA-D) & DNA polymerase processivity factor BMRF1	DNA polymerase processivity factor BMRF1 n=54 Tax=Epstein-Barr virus (strain GD1) TaxID=10376 RepID=EAD_EBVA8
	twist_27718	1.41623e-07	0.00722277	-2.41971	-4.1851	-0.654315	29.5455	9.375	0.317308		7	early antigen protein D (EA-D) & DNA polymerase processivity factor BMRF1
	twist_58938	1.45075e-07	0.00739882	1.63068	0.437375	2.82398	13.6364	40.625	2.97917		8	B B/Ann Arbor/1/86 HA
	twist_27720	1.6501e-07	0.00841552	-2.45604	-4.28295	-0.629141	27.2727	9.375	0.34375		9	early antigen protein D (EA-D) & DNA polymerase processivity factor BMRF1
	twist_27719	1.93866e-07	0.00988714	-2.67118	-4.70061	-0.641753	25	6.25	0.25		10	early antigen protein D (EA-D) & DNA polymerase processivity factor BMRF1
	agilent_240269	1.95332e-07	0.00996195	2.13259	0.510719	3.75446	63.6364	93.75	1.47321	UniRef90_Q99XV0	11	VFG000968(gb|NP_269973) (emm) M protein type 1 [M protein (VF0242)] [Streptococcus pyogenes M1 GAS]	M protein type 1 n=54 Tax=Streptococcus pyogenes TaxID=1314 RepID=Q99XV0_STRP1
	agilent_150432	2.07906e-07	0.0106032	-2.14073	-3.78257	-0.498884	31.8182	9.375	0.294643	UniRef90_A0A3E1ZVB6	12	WP_001202315.1 (1/1) non_MPA_topgraph_sampling_040218.csv	Outer membrane lipoprotein RcsF n=19 Tax=Enterobacteriaceae TaxID=543 RepID=A0A3E1ZVB6_9ENTR
	agilent_7114	2.25117e-07	0.0114809	-2.40533	-4.27041	-0.540258	25	9.375	0.375	UniRef90_P0C6Z0	13	early antigen protein D (EA-D) & DNA polymerase processivity factor BMRF1	DNA polymerase processivity factor BMRF1 n=54 Tax=Epstein-Barr virus (strain GD1) TaxID=10376 RepID=EAD_EBVA8
	twist_43321	2.61199e-07	0.0133212	-1.96095	-3.5138	-0.408107	31.8182	9.375	0.294643		14	alpha S1 casein & Alpha-S1-casein
	twist_13611	2.93857e-07	0.0149867	-1.78621	-3.22531	-0.347106	34.0909	12.5	0.366667		15	allergen_name False allergome_name False allergenonline_name Unassigned (1/1) (1/1) SDAP_name Bos d 8 (1/13) (1/1) iedb_name False
	twist_25139	3.14081e-07	0.0160181	-2.25684	-4.09338	-0.420294	25	6.25	0.25		16	allergen_name False allergome_name Bub b 8 (5/6), Bub b 9 (1/2) (1/1) allergenonline_name False SDAP_name False iedb_name False
	agilent_7854	3.21356e-07	0.0163892	-1.90293	-3.45687	-0.348984	29.5455	9.375	0.317308	UniRef90_P14738	17	fibronectin-binding protein A	Fibronectin-binding protein A n=540 Tax=Staphylococcaceae TaxID=90964 RepID=FNBA_STAA8
	agilent_169687	3.71013e-07	0.0189217	1.86152	0.307024	3.41602	6.81818	21.875	3.20833	UniRef90_E2QQR7	18	WP_001529381.1 strains_non_MPA_non_topgraph_cdhit70_190118.csv	SnoH n=24 Tax=Escherichia coli TaxID=562 RepID=E2QQR7_ECOLX
	twist_58726	3.71846e-07	0.0189641	-2.00334	-3.67686	-0.329819	93.1818	78.125	0.838415		19	positive (exact): Human adenovirus C Pre-histone-like nucleoprotein
	twist_25138	4.0498e-07	0.020654	-2.06638	-3.81642	-0.316341	27.2727	6.25	0.229167		20	allergen_name False allergome_name Ovi a 8 (5/5), Ovi a 9 (2/2) (1/1) allergenonline_name False SDAP_name False iedb_name False
	twist_48854	4.55423e-07	0.0232266	-1.69103	-3.1513	-0.230759	29.5455	12.5	0.423077		21	fibronectin-binding protein A
	twist_31841	4.6542e-07	0.0237364	1.33534	0.177979	2.4927	20.4545	40.625	1.98611		22	putative BLRF2 protein [Human gammaherpesvirus 4] & Tegument protein BLRF2
	agilent_70265	4.67572e-07	0.0238462	1.66762	0.221135	3.11411	9.09091	25	2.75	UniRef90_A0A3R6B1D0	23	MH0009_GL0052424 MPA_PNP_EM_seqs_non_topgraph_seqs_final_210318.csv	Peptidase C10 family protein n=11 Tax=Prevotella copri TaxID=165179 RepID=A0A3R6B1D0_9BACT
	twist_50962	4.76283e-07	0.0242904	-1.57067	-2.93735	-0.203988	36.3636	18.75	0.515625		24	alpha S1 casein & Alpha-S1-casein
	twist_14067	4.76283e-07	0.0242904	-1.57067	-2.93735	-0.203988	36.3636	18.75	0.515625		25	allergen_name False allergome_name Ovi a 8 (5/5), Ovi a 9 (2/2) (1/1) allergenonline_name False SDAP_name False iedb_name False
	twist_20503	4.76283e-07	0.0242904	-1.57067	-2.93735	-0.203988	36.3636	18.75	0.515625		26	allergen_name False allergome_name False allergenonline_name Unassigned (1/1) (1/1) SDAP_name Bos d 8 (6/13) (1/1) iedb_name False
	twist_13630	5.11242e-07	0.0260733	-1.3494	-2.538	-0.1608	50	28.125	0.5625		27	allergen_name False allergome_name False allergenonline_name Unassigned (1/1) (1/1) SDAP_name Bos d 8 (6/13) (1/1) iedb_name False
	twist_59101	5.37893e-07	0.0274325	1.52102	0.169216	2.87282	9.09091	31.25	3.4375		28	H3N2 A/Victoria/3/75 HA
	agilent_220150	5.40945e-07	0.0275882	-1.18066	-2.23102	-0.130295	65.9091	46.875	0.711207	UniRef90_A0A4I7XYI6	29	VFG001361(gb|NP_344663) (pspA) pneumococcal surface protein A [PspA (VF0152)] [Streptococcus pneumoniae TIGR4]	Surface protein A n=87 Tax=Streptococcus pneumoniae TaxID=1313 RepID=A0A4I7XYI6_STREE
	agilent_106304	5.50595e-07	0.0280803	2.56341	0.275696	4.85113	2.27273	15.625	6.875	UniRef90_B8K1G7	30	WP_001047565.1 (1/2) non_MPA_topgraph_sampling_040218.csv	Gp23 n=116 Tax=root TaxID=1 RepID=B8K1G7_9CAUD
	agilent_90348	5.604e-07	0.0285804	-2.15949	-4.09284	-0.226148	22.7273	6.25	0.275	UniRef90_A0A508YGM1	31	WP_003669346.1 strains_non_MPA_non_topgraph_cdhit70_190118.csv	Autolysin n=73 Tax=Lactobacillus TaxID=1578 RepID=A0A508YGM1_LACRE
	twist_59593	5.64035e-07	0.0287658	1.63537	0.169556	3.10118	9.09091	21.875	2.40625		32	H3N2 A/Michigan/45/2015 M1
	twist_27025	5.7628e-07	0.0293903	2.07165	0.207571	3.93574	4.54545	15.625	3.4375		33	collagen, type IV, alpha 3 (Goodpasture antigen)
	agilent_4907	5.90158e-07	0.030098	-1.53118	-2.91492	-0.147437	31.8182	12.5	0.392857	UniRef90_P07210	34	polyprotein (9/9) & VP1 capsid protein (1/3) & Chain 2, Human Rhinovirus Serotype 2 (Hrv2)	Genome polyprotein n=273 Tax=Enterovirus TaxID=12059 RepID=POLG_HRV8A
	twist_36994	5.97472e-07	0.0304711	-1.21554	-2.31652	-0.114564	61.3636	37.5	0.611111		35	polyprotein (9/9) & VP1 capsid protein (1/3) & Chain 2, Human Rhinovirus Serotype 2 (Hrv2)
	agilent_231997	6.302e-07	0.0321402	-2.20053	-4.21343	-0.187633	20.4545	6.25	0.305556	UniRef90_Q99XV0	36	VFG000968(gb|NP_269973) (emm) M protein type 1 [M protein (VF0242)] [Streptococcus pyogenes M1 GAS]	M protein type 1 n=54 Tax=Streptococcus pyogenes TaxID=1314 RepID=Q99XV0_STRP1
	agilent_9537	6.55142e-07	0.0334122	2.4649	0.193673	4.73613	2.27273	15.625	6.875	UniRef90_P14738	37	fibronectin-binding protein A	Fibronectin-binding protein A n=540 Tax=Staphylococcaceae TaxID=90964 RepID=FNBA_STAA8
	agilent_64436	6.57132e-07	0.0335137	-2.41524	-4.64199	-0.188494	22.7273	3.125	0.1375	UniRef90_R5EP71	38	MH0062_GL0064339 MPA_PNP_EM_seqs_non_topgraph_seqs_final_210318.csv	NAGPA domain-containing protein n=3 Tax=Bacteroidales TaxID=171549 RepID=R5EP71_9BACE
	agilent_223034	6.57901e-07	0.033553	-1.29225	-2.48392	-0.100588	40.9091	15.625	0.381944	UniRef90_A0A4I7XYI6	39	VFG001361(gb|NP_344663) (pspA) pneumococcal surface protein A [PspA (VF0152)] [Streptococcus pneumoniae TIGR4]	Surface protein A n=87 Tax=Streptococcus pneumoniae TaxID=1313 RepID=A0A4I7XYI6_STREE
	agilent_224709	6.68653e-07	0.0341013	-3.0207	-5.81486	-0.226541	13.6364	3.125	0.229167	UniRef90_Q5WVE4	40	VFG045548(gb|YP_095924) (lpg1907) Dot/Icm type IV secretion system effector [Dot/Icm (VF0156)] [Legionella pneumophila subsp. pneumophila str. Philadelphia 1]	Uncharacterized protein n=32 Tax=Legionella pneumophila TaxID=446 RepID=Q5WVE4_LEGPL
	twist_94893	6.69183e-07	0.0341283	1.99193	0.14911	3.83475	4.54545	18.75	4.125		41	YP_009277541.1 portal vertex of the head [Shigella phage SHFML-11]
	twist_8126	6.74905e-07	0.0344201	1.48579	0.108988	2.8626	9.09091	28.125	3.09375		42	allergen_name False allergome_name Str pn PspC (2/2) (1/1) allergenonline_name False SDAP_name False iedb_name False
	twist_21142	6.98047e-07	0.0356004	-2.64004	-5.10233	-0.177763	15.9091	3.125	0.196429		43	allergen_name False allergome_name False allergenonline_name Unassigned (1/1) (1/1) SDAP_name Bos d 8 (6/13) (1/1) iedb_name False
	agilent_226184	7.15021e-07	0.0364661	-1.39466	-2.70149	-0.0878313	36.3636	15.625	0.429687	UniRef90_P71401	44	VFG001157(gb|AAC44560) (hsf) Hsf [Hia/Hsf (VF0039)] [Haemophilus influenzae C54]	Hsf n=19 Tax=Haemophilus influenzae TaxID=727 RepID=P71401_HAEIF
	twist_2830	7.25798e-07	0.0370157	-1.3947	-2.70539	-0.0840109	36.3636	21.875	0.601562		45	allergen_name False allergome_name Bub b 8 (5/6), Bub b 9 (1/2) (1/1) allergenonline_name False SDAP_name False iedb_name False
	agilent_243165	7.27716e-07	0.0371135	1.66712	0.0996102	3.23463	6.81818	21.875	3.20833	UniRef90_Q9JNH0	46	VFG000972(gb|NP_269972) (sic) inhibitor of complement-mediated lysis [SIC (VF0255)] [Streptococcus pyogenes M1 GAS]	Sic1.225 n=20 Tax=Streptococcus pyogenes TaxID=1314 RepID=Q9JNH0_STRPY
	twist_163	7.32167e-07	0.0373405	-2.42444	-4.70674	-0.142131	15.9091	6.25	0.392857		47	allergen_name False allergome_name Hor v 5 (4/6) (1/1) allergenonline_name False SDAP_name False iedb_name False
	twist_47284	7.40345e-07	0.0377576	-1.96634	-3.82146	-0.111226	20.4545	9.375	0.458333		48	early antigen protein D (EA-D) & DNA polymerase processivity factor BMRF1
	agilent_79810	7.57185e-07	0.0386165	-1.76426	-3.43616	-0.092371	29.5455	6.25	0.211538	UniRef90_R7HD48	49	MH0113_GL0055733 MPA_PNP_EM_seqs_non_topgraph_seqs_final_210318.csv	Flagellin n=1 Tax=Eubacterium sp. CAG:38 TaxID=1262889 RepID=R7HD48_9FIRM
	agilent_243229	7.6043e-07	0.0387819	-1.68359	-3.2804	-0.0867907	25	9.375	0.375	UniRef90_UPI000B5938A4	50	VFG001356(gb|NP_345446) (lytB) endo-beta-N-acetylglucosaminidase [CBPs (VF0145)] [Streptococcus pneumoniae TIGR4]	endo-beta-N-acetylglucosaminidase n=2 Tax=Streptococcus pneumoniae TaxID=1313 RepID=UPI000B5938A4
	twist_51732	7.6331e-07	0.0389288	-1.12017	-2.18339	-0.0569457	56.8182	40.625	0.715		51	positive (exact): Norwalk virus Non-structural polyprotein
	agilent_229725	7.7053e-07	0.039297	-1.27947	-2.49619	-0.0627605	40.9091	28.125	0.6875	UniRef90_A0A4I7XYI6	52	VFG001361(gb|NP_344663) (pspA) pneumococcal surface protein A [PspA (VF0152)] [Streptococcus pneumoniae TIGR4]	Surface protein A n=87 Tax=Streptococcus pneumoniae TaxID=1313 RepID=A0A4I7XYI6_STREE
	twist_31794	7.76562e-07	0.0396046	1.99844	0.0950589	3.90182	4.54545	15.625	3.4375		53	HCMVUL80
	agilent_227075	7.84222e-07	0.0399953	-1.70794	-3.33785	-0.0780317	29.5455	6.25	0.211538	UniRef90_P09983	54	VFG000906(gb|NP_755445) (hlyA) Hemolysin A [Hemolysin (VF0225)] [Escherichia coli CFT073]	Hemolysin, chromosomal n=225 Tax=Bacteria TaxID=2 RepID=HLYAC_ECOLX
	twist_7818	8.17089e-07	0.0416716	-2.49269	-4.89136	-0.0940167	15.9091	3.125	0.196429		55	allergen_name False allergome_name Bub b 8 (5/6), Bub b 9 (1/2) (1/1) allergenonline_name False SDAP_name False iedb_name False
	agilent_226736	8.25318e-07	0.0420912	-1.21613	-2.3888	-0.0434691	45.4545	34.375	0.75625	UniRef90_Q9KK48	56	VFG005316(gb|NP_359586) (pspC/cbpA) Choline binding protein A [Choline-binding proteins (CVF122)] [Streptococcus pneumoniae R6]	Surface protein PspC n=12 Tax=Streptococcus pneumoniae TaxID=1313 RepID=Q9KK48_STREE
	agilent_6329	8.46923e-07	0.0431931	1.31719	0.0403099	2.59407	11.3636	28.125	2.475	UniRef90_P14738	57	fibronectin-binding protein A	Fibronectin-binding protein A n=540 Tax=Staphylococcaceae TaxID=90964 RepID=FNBA_STAA8
	agilent_111172	8.53944e-07	0.0435511	-1.8208	-3.58889	-0.0527023	22.7273	6.25	0.275	UniRef90_Q92CG8	58	WP_026747284.1 strains_non_MPA_non_topgraph_cdhit70_190118.csv	Lin1204 protein n=84 Tax=Listeria TaxID=1637 RepID=Q92CG8_LISIN
	agilent_112962	8.70056e-07	0.0443728	2.33867	0.0588436	4.6185	2.27273	15.625	6.875	UniRef90_A0A1Q6RJ96	59	MH0257_GL0136324 MPA_PNP_EM_seqs_non_topgraph_seqs_final_210318.csv	Uncharacterized protein n=1 Tax=Oscillibacter sp. 57_20 TaxID=1897011 RepID=A0A1Q6RJ96_9FIRM
	twist_44831	8.70829e-07	0.0444123	1.22824	0.0306817	2.42579	13.6364	34.375	2.52083		60	fibronectin-binding protein A
	twist_34181	8.90599e-07	0.0454206	1.03501	0.0210933	2.04893	40.9091	65.625	1.60417		61	positive (from uniprot): Enterovirus B Genome polyprotein
	twist_35344	8.91245e-07	0.0454535	-1.29015	-2.55419	-0.0261001	34.0909	21.875	0.641667		62	polyprotein (9/9) & VP1 capsid protein (1/3) & Chain 2, Human Rhinovirus Serotype 2 (Hrv2)
	twist_25254	8.95925e-07	0.0456922	-2.52758	-5.00676	-0.0483981	13.6364	6.25	0.458333		63	allergen_name False allergome_name Bub b 8 (5/6), Bub b 9 (1/2) (1/1) allergenonline_name False SDAP_name False iedb_name False
	agilent_130471	9.11027e-07	0.0464624	1.80359	0.0282648	3.57891	4.54545	18.75	4.125	UniRef90_A0A4R3JKG7	64	WP_024852985.1 (1/2) non_MPA_topgraph_sampling_040218.csv	CHAP domain-containing protein n=2 Tax=Lachnospiraceae TaxID=186803 RepID=A0A4R3JKG7_9FIRM
	twist_51733	9.13164e-07	0.0465714	-1.11062	-2.20438	-0.0168607	50	34.375	0.6875		65	positive (exact): Norwalk virus Non-structural polyprotein
	twist_52032	9.18002e-07	0.0468181	1.63889	0.0230653	3.25471	6.81818	21.875	3.20833		66	EBNA-3B nuclear protein [Human gammaherpesvirus 4] & Epstein-Barr nuclear antigen 4
	agilent_70667	9.20919e-07	0.0469669	-1.67245	-3.32247	-0.0224229	27.2727	6.25	0.229167	UniRef90_Q2FZL2	67	WP_000676561.1 strains_non_MPA_non_topgraph_cdhit70_190118.csv	Glutamyl endopeptidase n=383 Tax=Bacilli TaxID=91061 RepID=SSPA_STAA8
	twist_28963	9.22618e-07	0.0470535	-2.26083	-4.49223	-0.0294347	20.4545	3.125	0.152778		68	Trans-acting transcriptional protein ICP4
	agilent_241029	9.23506e-07	0.0470988	-1.25158	-2.48712	-0.0160414	36.3636	15.625	0.429687	UniRef90_Q99WQ6	69	VFG001316(gb|NP_645114) (geh) glycerol ester hydrolase [Lipase (VF0012)] [Staphylococcus aureus subsp. aureus MW2]	Lipase 2 n=451 Tax=Bacteria TaxID=2 RepID=LIP2_STAAM
	twist_32056	9.24673e-07	0.0471583	-1.50433	-2.98978	-0.0188802	27.2727	9.375	0.34375		70	tegument protein US11
	twist_95690	9.27077e-07	0.0472809	-2.97116	-5.90665	-0.0356623	13.6364	3.125	0.229167		71	AFU63124.1 endolysin [Lactobacillus phage ATCC 8014-B2]
	twist_32271	9.34926e-07	0.0476812	2.41037	0.0246301	4.79612	2.27273	12.5	5.5		72	HCMVUS22
	agilent_226915	9.4241e-07	0.0480629	1.35159	0.0115192	2.69165	68.1818	87.5	1.28333	UniRef90_A0A4M7JVU5	73	VFG001353(gb|NP_344916) (cbpG) choline binding protein G [CBPs (VF0145)] [Streptococcus pneumoniae TIGR4]	Choline binding protein G n=61 Tax=Streptococcus pneumoniae TaxID=1313 RepID=A0A4M7JVU5_STREE
	agilent_237004	9.43108e-07	0.0480985	-1.22416	-2.43808	-0.01024	36.3636	18.75	0.515625	UniRef90_Q2FWV5	74	VFG002422(gb|YP_001332911) (chp) chemotaxis-inhibiting protein CHIPS [CHIPS (VF0424)] [Staphylococcus aureus subsp. aureus str. Newman]	Chemotaxis inhibitory protein n=103 Tax=root TaxID=1 RepID=CHIPS_STAA8
	twist_99693	9.45107e-07	0.0482005	-1.18515	-2.36093	-0.00937795	45.4545	25	0.55		75	YP_009222289.1 lysin [Lactobacillus phage LfeInf]
	twist_1603	9.51498e-07	0.0485264	-1.55405	-3.09805	-0.0100563	25	9.375	0.375		76	Allergen Gal d 1 & Ovomucoid precursor
	agilent_167207	9.62165e-07	0.0490704	-1.08707	-2.16971	-0.00442741	47.7273	28.125	0.589286	UniRef90_A0A381IPS4	77	WP_003460499.1 strains_non_MPA_non_topgraph_cdhit70_190118.csv	Cell wall binding repeat-containing protein/zinc carboxypeptidase n=15 Tax=Clostridium perfringens TaxID=1502 RepID=A0A381IPS4_CLOPF
	twist_51931	9.64246e-07	0.0491765	1.56159	0.00563172	3.11755	6.81818	18.75	2.75		78	HCMVUL132
	twist_34372	1.00966e-06	0.0514926	-2.20181	-4.41789	0.0142606	20.4545	3.125	0.152778		79	EBNA-1 HHV 4
	agilent_235929	1.01801e-06	0.0519187	1.04117	-0.00865431	2.09099	47.7273	68.75	1.44048	UniRef90_Q8P2T7	80	VFG000976(gb|NP_268546) (slo) streptolysin O precursor [SLO (VF0250)] [Streptococcus pyogenes M1 GAS]	Streptolysin O n=132 Tax=Streptococcus TaxID=1301 RepID=TACY_STRP8
	twist_53656	1.0326e-06	0.0526625	-2.36459	-4.75638	0.0271962	15.9091	3.125	0.196429		81	HCMVUL35
	agilent_237676	1.03307e-06	0.0526865	-1.51079	-3.0391	0.017531	25	9.375	0.375	UniRef90_A7X6I5	82	VFG001283(gb|NP_647238) (fnbA) fibronectin-binding protein A [FnBPs (VF0010)] [Staphylococcus aureus subsp. aureus MW2]	Fibronectin-binding protein A n=697 Tax=Bacteria TaxID=2 RepID=FNBA_STAA1
	agilent_235311	1.03466e-06	0.0527679	2.38786	-0.0285392	4.80425	2.27273	15.625	6.875	UniRef90_Q93SM9	83	VFG002418(gb|YP_001331791) (vWbp) secreted von Willebrand factor-binding protein precursor [vWbp (VF0420)] [Staphylococcus aureus subsp. aureus str. Newman]	Coagulase n=92 Tax=Staphylococcus TaxID=1279 RepID=Q93SM9_STAAU
	agilent_2232	1.04746e-06	0.0534204	-1.48869	-2.99931	0.0219328	27.2727	15.625	0.572917	UniRef90_P14738	84	fibronectin-binding protein A	Fibronectin-binding protein A n=540 Tax=Staphylococcaceae TaxID=90964 RepID=FNBA_STAA8
	twist_58649	1.08863e-06	0.0555201	1.21337	-0.02863	2.45538	13.6364	28.125	2.0625		85	matrix protein 1 & matrix protein & M1 protein
	agilent_132716	1.08913e-06	0.0555458	-1.45593	-2.94638	0.0345102	29.5455	12.5	0.423077	UniRef90_J8KDN0	86	NP_831259.1 strains_non_MPA_non_topgraph_cdhit70_190118.csv	LysM domain-containing protein n=166 Tax=Bacillus TaxID=55087 RepID=J8KDN0_BACCE
	agilent_121832	1.0929e-06	0.055738	-1.9409	-3.92938	0.0475675	18.1818	6.25	0.34375	UniRef90_A0A0E1X7G8	87	WP_000824491.1 strains_non_MPA_non_topgraph_cdhit70_190118.csv	Uncharacterized protein n=10 Tax=Staphylococcus aureus TaxID=1280 RepID=A0A0E1X7G8_STAAU
	agilent_122181	1.1013e-06	0.0561665	1.61374	-0.0424382	3.26992	6.81818	18.75	2.75	UniRef90_A0A4P6M723	88	WP_018598482.1 strains_non_MPA_non_topgraph_cdhit70_190118.csv	Toxin A n=4 Tax=Blautia TaxID=572511 RepID=A0A4P6M723_9FIRM
	twist_58805	1.11114e-06	0.056668	1.49828	-0.0425312	3.03909	6.81818	18.75	2.75		89	H3N2 A/Hong Kong/4801/2014 M1
	twist_48626	1.119e-06	0.0570692	-1.28315	-2.60487	0.038562	31.8182	15.625	0.491071		90	positive (from uniprot): Norwalk virus Non-structural polyprotein
	agilent_182072	1.13002e-06	0.0576311	-1.61459	-3.28146	0.0522782	20.4545	9.375	0.458333	UniRef90_Q64MM2	91	YP_101799.1 strains_non_MPA_non_topgraph_cdhit70_190118.csv	Uncharacterized protein n=50 Tax=Bacteroidaceae TaxID=815 RepID=Q64MM2_BACFR
	twist_39841	1.13607e-06	0.0579394	1.71574	-0.0577368	3.48922	4.54545	21.875	4.8125		92	Major surface glycoprotein G
	agilent_231437	1.13734e-06	0.0580042	-1.08474	-2.20628	0.0367926	63.6364	46.875	0.736607	UniRef90_Q48028	93	VFG001154(gb|AAA20524) (hmw2A) adhesin HMW2A, two-partner secretion (TPS) pathway TpsA exoprotein [HMW1/HMW2 (VF0038)] [Haemophilus influenzae str. 12]	Adhesin n=8 Tax=Haemophilus influenzae TaxID=727 RepID=Q48028_HAEIF
	agilent_153499	1.1565e-06	0.0589817	-1.492	-3.04059	0.0565994	25	9.375	0.375	UniRef90_Q2FWV5	94	WP_000727649.1 strains_non_MPA_non_topgraph_cdhit70_190118.csv	Chemotaxis inhibitory protein n=103 Tax=root TaxID=1 RepID=CHIPS_STAA8
	agilent_142983	1.16011e-06	0.0591654	-1.57051	-3.20178	0.0607589	93.1818	81.25	0.871951	UniRef90_A0A174WBH1	95	MH0001_GL0017187 MPA_PNP_EM_seqs_non_topgraph_seqs_final_210318.csv	T9SS C-terminal target domain-containing protein n=14 Tax=Prevotella TaxID=838 RepID=A0A174WBH1_9BACT
	twist_58813	1.16383e-06	0.0593552	1.18896	-0.0469207	2.42485	13.6364	28.125	2.0625		96	H3N2 A/Michigan/45/2015 M1
	agilent_155324	1.16394e-06	0.0593609	1.35134	-0.0533604	2.75604	9.09091	25	2.75	UniRef90_K8QHQ9	97	WP_014569529.1 strains_non_MPA_non_topgraph_cdhit70_190118.csv	Alpha-galactosidase n=4 Tax=Lactobacillus rhamnosus TaxID=47715 RepID=K8QHQ9_LACRH
	agilent_148372	1.1686e-06	0.0595985	1.35286	-0.054733	2.76044	13.6364	21.875	1.60417	UniRef90_K0X778	98	MH0012_GL0067549 MPA_PNP_EM_seqs_non_topgraph_seqs_final_210318.csv	Por secretion system C-terminal sorting domain-containing protein n=2 Tax=Bacteroidales TaxID=171549 RepID=K0X778_9BACT
	twist_53116	1.16945e-06	0.0596421	1.26737	-0.0515002	2.58625	11.3636	25	2.2		99	granule antigen protein GRA6 & granule antigen protein GRA6, putative & dense granule antigen & dense granule protein
	agilent_110974	1.18239e-06	0.0603018	-1.25878	-2.57209	0.0545328	31.8182	12.5	0.392857	UniRef90_A0A4V2EHS9	100	WP_039447067.1 strains_non_MPA_non_topgraph_cdhit70_190118.csv	Alpha-glucosidase n=84 Tax=Vibrionaceae TaxID=641 RepID=A0A4V2EHS9_VIBVL
	agilent_329	1.1825e-06	0.0603074	2.71251	-0.117573	5.54259	2.27273	25	11	UniRef90_P36717	101	minor core protein	Core-capsid bridging protein n=3 Tax=Human mastadenovirus A TaxID=129875 RepID=CORE5_ADE12
	twist_59494	1.18642e-06	0.0605073	2.23391	-0.0986417	4.56646	2.27273	12.5	5.5		102	H3N2 B/Brisbane/60/2008 M1
	agilent_223695	1.19065e-06	0.060723	-1.19978	-2.45359	0.0540281	34.0909	25	0.733333	UniRef90_A0A4I7XYI6	103	VFG001361(gb|NP_344663) (pspA) pneumococcal surface protein A [PspA (VF0152)] [Streptococcus pneumoniae TIGR4]	Surface protein A n=87 Tax=Streptococcus pneumoniae TaxID=1313 RepID=A0A4I7XYI6_STREE
	agilent_225587	1.19853e-06	0.0611249	-1.16003	-2.37419	0.0541259	84.0909	62.5	0.743243	UniRef90_A0A4I7YG16	104	VFG001357(gb|NP_346601) (cbpA) choline binding protein A [CbpA/PspC (VF0150)] [Streptococcus pneumoniae TIGR4]	Choline binding protein A n=44 Tax=Streptococcus pneumoniae TaxID=1313 RepID=A0A4I7YG16_STREE
	agilent_73623	1.20313e-06	0.0613596	1.42706	-0.0679389	2.92206	6.81818	25	3.66667	UniRef90_A0A1C5R2C8	105	MH0062_GL0024816 (1/2) MPA_and_EM_topgraph_220218_subsample.csv	Putative serine protease HtrA n=9 Tax=Faecalibacterium TaxID=216851 RepID=A0A1C5R2C8_9FIRM
	agilent_179435	1.21344e-06	0.0618852	-1.02998	-2.11118	0.0512181	45.4545	28.125	0.61875	UniRef90_A0A166EPD7	106	WP_000669541.1 strains_non_MPA_non_topgraph_cdhit70_190118.csv	Exported protein n=21 Tax=Staphylococcaceae TaxID=90964 RepID=A0A166EPD7_STAAU
	twist_59400	1.22544e-06	0.0624975	1.3245	-0.0691235	2.71812	9.09091	21.875	2.40625		107	H3N2 A/Hong Kong/4801/2014 M1
	agilent_9756	1.22679e-06	0.0625663	2.28081	-0.119662	4.68128	2.27273	12.5	5.5	UniRef90_P03204	108	EBNA-3C HHV 4 latent protein	Epstein-Barr nuclear antigen 6 n=14 Tax=Epstein-Barr virus (strain GD1) TaxID=10376 RepID=EBNA6_EBVB9
	twist_34086	1.24133e-06	0.0633081	-0.991044	-2.03703	0.0549377	50	25	0.5		109	polyprotein (5/9) & unnamed protein product (6/8) & structural polyprotein (3/3) & 110 kd polyprotein precursor & Structural polyprotein (1/2) & E1 protein
	twist_41824	1.24993e-06	0.0637465	1.57387	-0.0899997	3.23774	6.81818	15.625	2.29167		110	Junctional protein associated with coronary artery disease
	twist_59624	1.25909e-06	0.0642138	1.47378	-0.0870177	3.03459	6.81818	18.75	2.75		111	B B/Shanghai/361/2002 HA
	twist_34870	1.28303e-06	0.0654347	1.73587	-0.11089	3.58264	4.54545	15.625	3.4375		112	EBNA-3C HHV 4 latent protein
	twist_34869	1.28303e-06	0.0654347	1.73587	-0.11089	3.58264	4.54545	15.625	3.4375		113	EBNA-3C HHV 4 latent protein
	agilent_202527	1.3041e-06	0.0665091	-2.75984	-5.70766	0.187982	11.3636	3.125	0.275	UniRef90_Q5LFP9	114	YP_098680.1 strains_non_MPA_non_topgraph_cdhit70_190118.csv	Uncharacterized protein n=53 Tax=Bacteroides TaxID=816 RepID=Q5LFP9_BACFN
	twist_48625	1.31118e-06	0.06687	1.0585	-0.0735976	2.1906	25	37.5	1.5		115	phosphoprotein 150 & Large structural phosphoprotein
	agilent_5001	1.32169e-06	0.0674064	-1.25816	-2.60644	0.0901229	29.5455	12.5	0.423077	UniRef90_Q66478	116	polyprotein (3/9) & structural protein (3/3) & VP1 (2/4) & capsid protein VP1 & VP1 protein (2/2) & VP1 protein, partial [Enterovirus A71]	Genome polyprotein n=10068 Tax=root TaxID=1 RepID=POLG_HE71B
	agilent_11583	1.34975e-06	0.0688373	-2.01537	-4.18635	0.155602	20.4545	3.125	0.152778	UniRef90_P11089	117	Flagellar filament 41 kDa core protein	Flagellar filament 41 kDa core protein n=535 Tax=Borreliaceae TaxID=1643685 RepID=FLA1_BORBU
	agilent_224194	1.35287e-06	0.0689965	-0.967575	-2.01045	0.075302	68.1818	53.125	0.779167	UniRef90_Q2FE79	118	VFG002421(gb|NP_647158) (sbi) IgG-binding protein SBI [Sbi (VF0423)] [Staphylococcus aureus subsp. aureus MW2]	Immunoglobulin-binding protein Sbi n=295 Tax=Bacteria TaxID=2 RepID=SBI_STAA3
	agilent_240812	1.35428e-06	0.0690684	1.14181	-0.0891807	2.3728	13.6364	31.25	2.29167	UniRef90_P09983	119	VFG000906(gb|NP_755445) (hlyA) Hemolysin A [Hemolysin (VF0225)] [Escherichia coli CFT073]	Hemolysin, chromosomal n=225 Tax=Bacteria TaxID=2 RepID=HLYAC_ECOLX
	agilent_241595	1.41028e-06	0.0719244	-1.02613	-2.14369	0.0914411	45.4545	34.375	0.75625	UniRef90_A0A4I7XYI6	120	VFG001361(gb|NP_344663) (pspA) pneumococcal surface protein A [PspA (VF0152)] [Streptococcus pneumoniae TIGR4]	Surface protein A n=87 Tax=Streptococcus pneumoniae TaxID=1313 RepID=A0A4I7XYI6_STREE
	agilent_9701	1.41484e-06	0.0721568	-1.11094	-2.32187	0.0999877	36.3636	15.625	0.429687	UniRef90_Q99WQ6	121	Lipase 2 precursor (Glycerol ester hydrolase 2)	Lipase 2 n=451 Tax=Bacteria TaxID=2 RepID=LIP2_STAAM
	agilent_127557	1.42554e-06	0.0727024	-2.01284	-4.21103	0.185358	20.4545	3.125	0.152778	UniRef90_A0A173RRE4	122	MH0091_GL0095745 (4/5) MPA_and_EM_topgraph_220218_subsample.csv	Glutaconyl-CoA decarboxylase subunit beta n=40 Tax=Faecalibacterium TaxID=216851 RepID=A0A173RRE4_9FIRM
	agilent_10959	1.44383e-06	0.0736351	1.37556	-0.13156	2.88268	9.09091	18.75	2.0625	UniRef90_Q69091	123	Glycoprotein D HHV-1	Envelope glycoprotein D n=279 Tax=root TaxID=1 RepID=GD_HHV11
	agilent_220340	1.46498e-06	0.0747139	2.1919	-0.218606	4.6024	2.27273	12.5	5.5	UniRef90_P12255	124	VFG000001(gb|NP_880571) (fhaB) filamentous hemagglutinin/adhesin [FHA (VF0025)] [Bordetella pertussis Tohama I]	Filamentous hemagglutinin n=89 Tax=Bordetella TaxID=517 RepID=FHAB_BORPE
	twist_95398	1.4865e-06	0.0758116	0.908464	-0.0943712	1.9113	43.1818	65.625	1.51974		125	YP_003344856.1 hypothetical protein [Streptococcus virus ALQ132]
	twist_46739	1.50492e-06	0.0767511	2.11872	-0.227581	4.46502	2.27273	12.5	5.5		126	GRB2-associated-binding protein 1
	twist_51731	1.50577e-06	0.0767941	-0.962056	-2.02761	0.103494	54.5455	43.75	0.802083		127	positive (exact): Norwalk virus Non-structural polyprotein
	agilent_224401	1.51342e-06	0.0771846	-0.969797	-2.04534	0.105747	52.2727	31.25	0.597826	UniRef90_UPI000B5938A4	128	VFG001356(gb|NP_345446) (lytB) endo-beta-N-acetylglucosaminidase [CBPs (VF0145)] [Streptococcus pneumoniae TIGR4]	endo-beta-N-acetylglucosaminidase n=2 Tax=Streptococcus pneumoniae TaxID=1313 RepID=UPI000B5938A4
	agilent_223844	1.5147e-06	0.0772496	-2.42769	-5.12068	0.265308	11.3636	3.125	0.275	UniRef90_Q5WVE4	129	VFG045548(gb|YP_095924) (lpg1907) Dot/Icm type IV secretion system effector [Dot/Icm (VF0156)] [Legionella pneumophila subsp. pneumophila str. Philadelphia 1]	Uncharacterized protein n=32 Tax=Legionella pneumophila TaxID=446 RepID=Q5WVE4_LEGPL
	twist_34608	1.5209e-06	0.0775657	-2.08341	-4.39698	0.230152	15.9091	3.125	0.196429		130	putative zinc metalloprotease
	agilent_166980	1.55447e-06	0.0792782	1.55757	-0.182016	3.29715	4.54545	18.75	4.125	UniRef90_A0A2N5PBF4	131	WP_024853610.1 strains_non_MPA_non_topgraph_cdhit70_190118.csv	Uncharacterized protein n=12 Tax=Lachnospiraceae TaxID=186803 RepID=A0A2N5PBF4_RUMGN
	twist_48005	1.58355e-06	0.0807611	1.09402	-0.133865	2.3219	20.4545	31.25	1.52778		132	phosphoprotein 150 & Large structural phosphoprotein
	twist_30726	1.5995e-06	0.0815744	-1.27014	-2.69951	0.159232	25	12.5	0.5		133	Ovomucoid precursor
	agilent_11266	1.61018e-06	0.0821194	-0.949278	-2.01947	0.120915	68.1818	56.25	0.825	UniRef90_P54634	134	positive (from uniprot): Norwalk virus Non-structural polyprotein	Genome polyprotein n=5814 Tax=root TaxID=1 RepID=POLG_LORDV
	twist_22570	1.61212e-06	0.0822182	-1.97009	-4.19184	0.251659	18.1818	3.125	0.171875		135	allergen_name False allergome_name Str pn PspC (2/2) (1/1) allergenonline_name False SDAP_name False iedb_name False
	twist_53579	1.61931e-06	0.0825847	2.12975	-0.274926	4.53443	2.27273	9.375	4.125		136	VP1 protein (1/2)
	agilent_231668	1.63438e-06	0.0833531	-1.08813	-2.31979	0.143536	34.0909	18.75	0.55	UniRef90_P71401	137	VFG001157(gb|AAC44560) (hsf) Hsf [Hia/Hsf (VF0039)] [Haemophilus influenzae C54]	Hsf n=19 Tax=Haemophilus influenzae TaxID=727 RepID=P71401_HAEIF
	agilent_5189	1.6379e-06	0.0835328	2.63767	-0.349674	5.62501	86.3636	96.875	1.12171	UniRef90_Q82081	138	positive (from uniprot): Rhinovirus B Genome polyprotein	Genome polyprotein n=46 Tax=Enterovirus TaxID=12059 RepID=POLG_HRV3
	twist_57645	1.6445e-06	0.0838696	-2.78955	-5.95235	0.373253	9.09091	3.125	0.34375		139	alpha S1 casein & Alpha-S1-casein
	agilent_11154	1.65935e-06	0.0846269	1.14289	-0.156089	2.44186	70.4545	84.375	1.19758	UniRef90_Q9ANY1	140	pneumococcal histidine triad protein E & hydrolase & HIT family hydrolase	Bvh-3 n=444 Tax=Bacteria TaxID=2 RepID=Q9ANY1_STREE
	agilent_26184	1.6842e-06	0.0858943	1.21866	-0.172071	2.6094	9.09091	21.875	2.40625	UniRef90_A0A508Z0K2	141	WP_014569540.1 (1/1) non_MPA_topgraph_sampling_040218.csv	Dipeptide-binding protein DppE n=18 Tax=Lactobacillaceae TaxID=33958 RepID=A0A508Z0K2_LACRH
	agilent_140119	1.69146e-06	0.0862643	-1.45131	-3.10949	0.206872	20.4545	9.375	0.458333	UniRef90_Q4W8L5	142	WP_000744110.1 strains_non_MPA_non_topgraph_cdhit70_190118.csv	Staphylocoagulase n=113 Tax=Bacillales TaxID=1385 RepID=Q4W8L5_STAAU
	agilent_4651	1.69234e-06	0.0863094	1.07037	-0.152747	2.29348	13.6364	31.25	2.29167	UniRef90_P07210	143	polyprotein (9/9) & VP1 capsid protein (1/3) & Chain 2, Human Rhinovirus Serotype 2 (Hrv2)	Genome polyprotein n=273 Tax=Enterovirus TaxID=12059 RepID=POLG_HRV8A
	agilent_236729	1.7032e-06	0.086863	2.03466	-0.294449	4.36377	2.27273	12.5	5.5	UniRef90_Q50341	144	VFG002030(gb|NP_109830) (orf6/MgpC/crmA) cytadherence protein [Cytadherence organelle (VF0330)] [Mycoplasma pneumoniae M129]	Mgp-operon protein 3 n=22 Tax=Mycoplasma pneumoniae TaxID=2104 RepID=MGP3_MYCPN
	agilent_21927	1.71099e-06	0.0872605	-1.15269	-2.47386	0.168476	29.5455	12.5	0.423077	UniRef90_A0A1D7TS41	145	YP_535927.1 strains_non_MPA_non_topgraph_cdhit70_190118.csv	Peptidoglycan-binding protein LysM n=5 Tax=Lactobacillus TaxID=1578 RepID=A0A1D7TS41_9LACO
	twist_20848	1.72033e-06	0.0877366	-0.965188	-2.07311	0.142735	47.7273	28.125	0.589286		146	allergen_name False allergome_name Bos d 8 (2/6), Bos d 9 (2/3) (1/1) allergenonline_name False SDAP_name False iedb_name False
	agilent_66164	1.72503e-06	0.0879766	-1.50158	-3.22652	0.223362	18.1818	9.375	0.515625	UniRef90_A0A2G9ACD4	147	WP_001034480.1 strains_non_MPA_non_topgraph_cdhit70_190118.csv	Accessory colonization factor AcfD n=219 Tax=root TaxID=1 RepID=A0A2G9ACD4_ECOLX
	twist_34406	1.72882e-06	0.0881699	1.63585	-0.244479	3.51619	4.54545	12.5	2.75		148	HCMVUL112; HCMVUL113
	agilent_8061	1.74874e-06	0.0891856	-1.92509	-4.14494	0.294764	18.1818	3.125	0.171875	UniRef90_Q1HVF7	149	EBNA-1 HHV 4	Epstein-Barr nuclear antigen 1 n=48 Tax=Epstein-Barr virus (strain GD1) TaxID=10376 RepID=EBNA1_EBVA8
	twist_50868	1.75173e-06	0.0893383	-2.22098	-4.78325	0.341293	13.6364	3.125	0.229167		150	45 kDa immediate-early protein 2
	agilent_133306	1.78898e-06	0.091238	-1.99197	-4.30364	0.319701	15.9091	3.125	0.196429	UniRef90_A0A0K4DLT7	151	WP_001441996.1 strains_non_MPA_non_topgraph_cdhit70_190118.csv	Protein n=244 Tax=Enterobacteriaceae TaxID=543 RepID=A0A0K4DLT7_ECOLX
	agilent_41055	1.80511e-06	0.0920607	-2.76254	-5.97659	0.451513	9.09091	3.125	0.34375	UniRef90_UPI000D3C16C0	152	WP_014569703.1 (1/1) non_MPA_topgraph_sampling_040218.csv	peptidase n=12 Tax=Lactobacillus TaxID=1578 RepID=UPI000D3C16C0
	agilent_881	1.81197e-06	0.0924105	0.860069	-0.141647	1.86179	34.0909	56.25	1.65	UniRef90_Q66575	153	positive (from uniprot): Enterovirus B Genome polyprotein	Genome polyprotein n=20 Tax=Enterovirus B TaxID=138949 RepID=POLG_EC12T
	twist_58867	1.813e-06	0.0924631	1.99736	-0.329325	4.32405	2.27273	12.5	5.5		154	H1N1 A/Solomon Islands/3/2006 NA
	twist_59221	1.816e-06	0.0926159	0.971317	-0.160681	2.10332	18.1818	34.375	1.89062		155	B B/Shanghai/361/2002 HA
	twist_20427	1.82447e-06	0.093048	1.98962	-0.332205	4.31145	2.27273	12.5	5.5		156	allergen_name False allergome_name Sola t 1 (7/9) (1/1) allergenonline_name False SDAP_name False iedb_name False
	agilent_136654	1.8365e-06	0.0936617	-1.46203	-3.17137	0.247313	20.4545	6.25	0.305556	UniRef90_A0A0P0GSM5	157	675950834-stool1_revised_scaffold34866_1_gene47343 MPA_PNP_EM_seqs_non_topgraph_seqs_final_210318.csv	Streptopain n=9 Tax=Bacteroides TaxID=816 RepID=A0A0P0GSM5_9BACE
	agilent_78246	1.85946e-06	0.0948326	1.96356	-0.340331	4.26746	2.27273	15.625	6.875	UniRef90_A0A1C5UUU7	158	MH0198_GL0135499 MPA_PNP_EM_seqs_non_topgraph_seqs_final_210318.csv	Gamma-DL-glutamyl hydrolase n=5 Tax=Firmicutes TaxID=1239 RepID=A0A1C5UUU7_9CLOT
	agilent_23664	1.88445e-06	0.0961067	-0.934303	-2.03476	0.166159	43.1818	31.25	0.723684	UniRef90_A0A563X9J4	159	NP_814228.1 strains_non_MPA_non_topgraph_cdhit70_190118.csv	LysM domain-containing protein n=60 Tax=Bacilli TaxID=91061 RepID=A0A563X9J4_ENTFL
	twist_3375	1.88735e-06	0.096255	-0.997762	-2.17349	0.177969	36.3636	28.125	0.773437		160	allergen_name False allergome_name Str pn PspC (2/2) (1/1) allergenonline_name False SDAP_name False iedb_name False
	agilent_70892	1.88781e-06	0.0962785	-1.98902	-4.33298	0.354943	13.6364	3.125	0.229167	UniRef90_A0A173TD61	161	MH0329_GL0071733 (1/2) MPA_and_EM_topgraph_220218_subsample.csv	Uncharacterized protein n=7 Tax=Roseburia TaxID=841 RepID=A0A173TD61_9FIRM
	agilent_222335	1.89532e-06	0.0966611	0.870175	-0.156462	1.89681	36.3636	53.125	1.46094	UniRef90_Q6GHV7	162	VFG001317(gb|YP_001332074) (isdB) iron-regulated surface determinant protein B, haemoglobin receptor [Isd (VF0015)] [Staphylococcus aureus subsp. aureus str. Newman]	Iron-regulated surface determinant protein B n=509 Tax=Bacilli TaxID=91061 RepID=ISDB_STAAR
	agilent_179678	1.90296e-06	0.0970511	1.58479	-0.287138	3.45671	4.54545	12.5	2.75	UniRef90_E3EMG2	163	YP_003971337.1 strains_non_MPA_non_topgraph_cdhit70_190118.csv	Putative serine/cysteine peptidase n=18 Tax=Bacteria TaxID=2 RepID=E3EMG2_BIFBS
	agilent_83884	1.90396e-06	0.0971019	-2.00832	-4.38089	0.364237	13.6364	3.125	0.229167	UniRef90_B2URG0	164	MH0054_GL0074264 MPA_PNP_EM_seqs_non_topgraph_seqs_final_210318.csv	Alpha-N-acetylglucosaminidase n=30 Tax=Akkermansia TaxID=239934 RepID=B2URG0_AKKM8
	agilent_179632	1.91733e-06	0.0977838	1.96135	-0.360441	4.28314	2.27273	18.75	8.25	UniRef90_UPI0008DA98AF	165	SZEY-104A_GL0018364 MPA_PNP_EM_seqs_non_topgraph_seqs_final_210318.csv	flagellar filament capping protein FliD n=1 Tax=Romboutsia timonensis TaxID=1776391 RepID=UPI0008DA98AF
	agilent_240248	1.92091e-06	0.0979663	1.23919	-0.228527	2.70691	9.09091	21.875	2.40625	UniRef90_P71401	166	VFG001157(gb|AAC44560) (hsf) Hsf [Hia/Hsf (VF0039)] [Haemophilus influenzae C54]	Hsf n=19 Tax=Haemophilus influenzae TaxID=727 RepID=P71401_HAEIF
	agilent_205439	1.93685e-06	0.0987792	1.0989	-0.205804	2.40361	11.3636	25	2.2	UniRef90_D6D6J2	167	NOM028_GL0019456 MPA_PNP_EM_seqs_non_topgraph_seqs_final_210318.csv	Uncharacterized protein n=42 Tax=Bacteroides TaxID=816 RepID=D6D6J2_9BACE
	twist_61938	1.93825e-06	0.0988506	1.17692	-0.220709	2.57454	9.09091	21.875	2.40625		168	YP_009150309.1 putative internal core protein [Proteus phage PM 75]
	agilent_157295	1.94203e-06	0.0990434	-2.66093	-5.82268	0.500816	9.09091	3.125	0.34375	UniRef90_Q7MNW1	169	WP_039447969.1 strains_non_MPA_non_topgraph_cdhit70_190118.csv	Penicillin-binding protein activator LpoA n=64 Tax=Vibrionaceae TaxID=641 RepID=LPOA_VIBVY
	agilent_3101	1.94207e-06	0.0990455	-0.922852	-2.0194	0.173697	52.2727	37.5	0.717391	UniRef90_Q82081	170	positive (from uniprot): Rhinovirus B Genome polyprotein	Genome polyprotein n=46 Tax=Enterovirus TaxID=12059 RepID=POLG_HRV3
	agilent_239271	1.96592e-06	0.100262	1.53627	-0.29572	3.36825	4.54545	15.625	3.4375	UniRef90_Q48031	171	VFG001151(gb|AAA20527) (hmw1A) adhesin HMW1A, two-partner secretion (TPS) pathway TpsA exoprotein [HMW1/HMW2 (VF0038)] [Haemophilus influenzae str. 12]	Adhesin n=8 Tax=Haemophilus influenzae TaxID=727 RepID=Q48031_HAEIF
	twist_27495	1.97581e-06	0.100766	0.915905	-0.177926	2.00974	29.5455	40.625	1.375		172	HCMVUL99 & Tegument protein UL11 homolog
	agilent_241665	1.98353e-06	0.10116	-0.954816	-2.09643	0.186802	70.4545	62.5	0.887097	UniRef90_Q2FE79	173	VFG002421(gb|NP_647158) (sbi) IgG-binding protein SBI [Sbi (VF0423)] [Staphylococcus aureus subsp. aureus MW2]	Immunoglobulin-binding protein Sbi n=295 Tax=Bacteria TaxID=2 RepID=SBI_STAA3
	agilent_224628	1.98611e-06	0.101292	0.984698	-0.193103	2.1625	15.9091	31.25	1.96429	UniRef90_Q54835	174	VFG000950(gb|NP_665531) (emm) M protein type 3 [M protein (VF0242)] [Streptococcus pyogenes MGAS315]	M3 protein n=36 Tax=Streptococcus pyogenes TaxID=1314 RepID=Q54835_STRPY
	twist_51746	1.98662e-06	0.101318	-2.09665	-4.60466	0.411354	11.3636	3.125	0.275		175	alpha S1 casein & Alpha-S1-casein
	agilent_8064	2.02009e-06	0.103024	-1.87991	-4.13988	0.380048	15.9091	3.125	0.196429	UniRef90_P03211	176	EBNA-1 HHV 4 & BKRF1	Epstein-Barr nuclear antigen 1 n=37 Tax=Epstein-Barr virus (strain GD1) TaxID=10376 RepID=EBNA1_EBVB9
	twist_23869	2.02044e-06	0.103043	1.90789	-0.385826	4.20161	2.27273	12.5	5.5		177	allergen_name False allergome_name Gos h Vicilin (2/2) (1/1) allergenonline_name False SDAP_name False iedb_name False
	twist_35836	2.02676e-06	0.103365	1.52784	-0.310686	3.36636	4.54545	15.625	3.4375		178	polyprotein (3/9) & structural protein (3/3) & VP1 (2/4) & capsid protein VP1 & VP1 protein (2/2) & VP1 protein, partial [Enterovirus A71]
	twist_27539	2.03213e-06	0.103638	0.951188	-0.194333	2.09671	20.4545	34.375	1.68056		179	EBNA-1 HHV 4 & BKRF1
	twist_58727	2.03351e-06	0.103709	-1.11054	-2.44823	0.22716	88.6364	75	0.846154		180	positive (exact): Human adenovirus C Pre-histone-like nucleoprotein
	twist_98002	2.0362e-06	0.103846	-2.15738	-4.75709	0.442325	11.3636	3.125	0.275		181	YP_005102508.1 putative phage terminase large subunit [Bacteroides phage B124-14]
	twist_26236	2.041e-06	0.104091	0.952948	-0.196195	2.10209	18.1818	31.25	1.71875		182	matrix protein 1 & matrix protein & M1 protein
	twist_53305	2.04712e-06	0.104403	-1.47062	-3.24561	0.304374	18.1818	6.25	0.34375		183	P30 adhesin
	twist_31025	2.05884e-06	0.105001	1.49401	-0.312322	3.30035	4.54545	15.625	3.4375		184	positive (from uniprot): Norwalk virus Non-structural polyprotein
	agilent_113335	2.06253e-06	0.105189	1.98748	-0.416783	4.39174	2.27273	9.375	4.125	UniRef90_A0A166DEL7	185	WP_000728052.1 strains_non_MPA_non_topgraph_cdhit70_190118.csv	Exported protein n=20 Tax=Staphylococcus aureus TaxID=1280 RepID=A0A166DEL7_STAAU
	twist_84706	2.0629e-06	0.105208	-1.81707	-4.0153	0.381167	18.1818	3.125	0.171875		186	YP_007002967.1 putative HNH endonuclease [Lactobacillus phage JCL1032]
	agilent_9755	2.07135e-06	0.105639	1.58407	-0.334663	3.50281	4.54545	12.5	2.75	UniRef90_P03204	187	EBNA-3C HHV 4 latent protein	Epstein-Barr nuclear antigen 6 n=14 Tax=Epstein-Barr virus (strain GD1) TaxID=10376 RepID=EBNA6_EBVB9
	agilent_92970	2.07573e-06	0.105862	-2.13999	-4.73374	0.453771	11.3636	3.125	0.275	UniRef90_D1PA52	188	MH0001_GL0016815 MPA_PNP_EM_seqs_non_topgraph_seqs_final_210318.csv	ATPase family associated with various cellular activities (AAA) n=36 Tax=root TaxID=1 RepID=D1PA52_9BACT
	agilent_227453	2.10141e-06	0.107172	-1.57177	-3.48397	0.340425	15.9091	6.25	0.392857	UniRef90_P09616	189	VFG001293(gb|NP_645861) (hly/hla) Alpha-Hemolysin precursor [<alpha>-hemolysin (VF0001)] [Staphylococcus aureus subsp. aureus MW2]	Alpha-hemolysin n=273 Tax=Bacteria TaxID=2 RepID=HLA_STAAU
	twist_27187	2.11283e-06	0.107754	1.17902	-0.257739	2.61578	9.09091	28.125	3.09375		190	putative BLRF2 protein [Human gammaherpesvirus 4] & Tegument protein BLRF2
	agilent_208732	2.11749e-06	0.107992	-1.91827	-4.25746	0.420917	13.6364	3.125	0.229167	UniRef90_K5ZMW0	191	MH0133_GL0069865 MPA_PNP_EM_seqs_non_topgraph_seqs_final_210318.csv	Dipeptidyl-peptidase n=18 Tax=Parabacteroides TaxID=375288 RepID=K5ZMW0_9BACT
	agilent_8106	2.1187e-06	0.108054	-1.79459	-3.98335	0.394164	18.1818	3.125	0.171875	UniRef90_P89479	192	tegument protein US11	Probable RNA-binding protein n=11 Tax=Human herpesvirus 2 TaxID=10310 RepID=RNB_HHV2H
	twist_39408	2.11907e-06	0.108072	2.37917	-0.522713	5.28106	2.27273	12.5	5.5		193	positive (from uniprot): Enterovirus B Genome polyprotein
	agilent_25174	2.14243e-06	0.109264	1.08062	-0.241867	2.40311	13.6364	21.875	1.60417	UniRef90_A0A1B7LU00	194	WP_003668652.1 strains_non_MPA_non_topgraph_cdhit70_190118.csv	Mannosyl-glycoprotein endo-beta-N-acetylglucosamidase n=3 Tax=Lactobacillus reuteri TaxID=1598 RepID=A0A1B7LU00_LACRE
	agilent_203503	2.14726e-06	0.10951	1.01612	-0.228294	2.26053	13.6364	31.25	2.29167	UniRef90_Q74IZ8	195	WP_011162134.1 strains_non_MPA_non_topgraph_cdhit70_190118.csv	Uncharacterized protein n=3 Tax=Lactobacillus johnsonii TaxID=33959 RepID=Q74IZ8_LACJO
	twist_15555	2.14727e-06	0.109511	-2.79589	-6.21994	0.628165	6.81818	3.125	0.458333		196	allergen_name False allergome_name Pha v PHA (7/15) (1/1) allergenonline_name False SDAP_name False iedb_name False
	twist_1184	2.1558e-06	0.109946	-1.81813	-4.04747	0.411217	15.9091	3.125	0.196429		197	Allergen Bos d alpha 2 (I) collagen type I
	twist_27925	2.15746e-06	0.11003	-1.77083	-3.9427	0.401035	18.1818	3.125	0.171875		198	Ovomucoid precursor
	agilent_195778	2.17785e-06	0.11107	1.07511	-0.24733	2.39755	11.3636	25	2.2	UniRef90_E1W618	199	WP_014065439.1 strains_non_MPA_non_topgraph_cdhit70_190118.csv	Uncharacterized protein n=1 Tax=Haemophilus parainfluenzae (strain T3T1) TaxID=862965 RepID=E1W618_HAEP3
	agilent_205947	2.18692e-06	0.111533	1.67558	-0.388138	3.7393	4.54545	15.625	3.4375	UniRef90_C9L9J0	200	MH0004_GL0017989 MPA_PNP_EM_seqs_non_topgraph_seqs_final_210318.csv	30S ribosomal protein S12 n=10 Tax=Clostridiales TaxID=186802 RepID=C9L9J0_BLAHA
	agilent_240206	2.19007e-06	0.111694	1.89352	-0.439667	4.22671	2.27273	12.5	5.5	UniRef90_A0A4I7YG16	201	VFG001357(gb|NP_346601) (cbpA) choline binding protein A [CbpA/PspC (VF0150)] [Streptococcus pneumoniae TIGR4]	Choline binding protein A n=44 Tax=Streptococcus pneumoniae TaxID=1313 RepID=A0A4I7YG16_STREE
	twist_58059	2.20854e-06	0.112635	-0.881091	-1.96962	0.207439	45.4545	37.5	0.825		202	positive (exact): Norwalk virus Non-structural polyprotein
	agilent_104204	2.23425e-06	0.113947	-0.886847	-1.98648	0.212785	70.4545	62.5	0.887097	UniRef90_Q6GE15	203	WP_000792567.1 strains_non_MPA_non_topgraph_cdhit70_190118.csv	Immunoglobulin-binding protein Sbi n=35 Tax=Staphylococcus aureus TaxID=1280 RepID=SBI_STAAR
	agilent_11147	2.23847e-06	0.114162	1.44205	-0.34706	3.23115	4.54545	15.625	3.4375	UniRef90_P14738	204	fibronectin-binding protein A	Fibronectin-binding protein A n=540 Tax=Staphylococcaceae TaxID=90964 RepID=FNBA_STAA8
	agilent_237838	2.27458e-06	0.116003	0.859502	-0.212278	1.93128	22.7273	43.75	1.925	UniRef90_Q54835	205	VFG000950(gb|NP_665531) (emm) M protein type 3 [M protein (VF0242)] [Streptococcus pyogenes MGAS315]	M3 protein n=36 Tax=Streptococcus pyogenes TaxID=1314 RepID=Q54835_STRPY
	agilent_229658	2.2858e-06	0.116576	-0.849093	-1.90955	0.211368	45.4545	31.25	0.6875	UniRef90_Q5WUD8	206	VFG045563(gb|YP_096320) (ceg28) Dot/Icm type IV secretion system effector Ceg28 [Dot/Icm (VF0156)] [Legionella pneumophila subsp. pneumophila str. Philadelphia 1]	Uncharacterized protein n=28 Tax=Legionella pneumophila TaxID=446 RepID=Q5WUD8_LEGPL
	agilent_24508	2.33273e-06	0.118969	1.90738	-0.490388	4.30515	2.27273	9.375	4.125	UniRef90_G1WTS1	207	WP_040015261.1 strains_non_MPA_non_topgraph_cdhit70_190118.csv	Peripla_BP_4 domain-containing protein n=15 Tax=Dorea TaxID=189330 RepID=G1WTS1_9FIRM
	twist_35800	2.35238e-06	0.119971	1.41029	-0.367398	3.18798	6.81818	12.5	1.83333		208	HCMVUL80
	agilent_12530	2.37731e-06	0.121243	-1.18615	-2.68644	0.314137	22.7273	9.375	0.4125	UniRef90_A0A4V0Z735	209	WP_018593186.1 strains_non_MPA_non_topgraph_cdhit70_190118.csv	Uncharacterized protein n=3 Tax=Blautia TaxID=572511 RepID=A0A4V0Z735_9FIRM
	twist_60641	2.38492e-06	0.121631	1.92145	-0.511408	4.35432	2.27273	9.375	4.125		210	YP_009150305.1 tail tubular protein A [Proteus phage PM 75]
	agilent_85590	2.38912e-06	0.121845	-1.9904	-4.51199	0.531202	11.3636	6.25	0.55	UniRef90_A0A174D4S3	211	O2.UC16-1_GL0015012 MPA_PNP_EM_seqs_non_topgraph_seqs_final_210318.csv	Cellulase n=39 Tax=Bacteroides TaxID=816 RepID=A0A174D4S3_BACUN
	agilent_11271	2.4205e-06	0.123446	2.08044	-0.566534	4.72741	84.0909	96.875	1.15203		212	positive (exact): Enterovirus B Genome polyprotein
	twist_58289	2.43079e-06	0.12397	-1.16419	-2.64748	0.319096	22.7273	9.375	0.4125		213	Genome polyprotein (6/6) & polyprotein (7/9) & VP1 (1/4) & coat protein VP1 & VP4
	agilent_79454	2.43414e-06	0.124141	-1.73203	-3.93979	0.47574	15.9091	3.125	0.196429	UniRef90_B1R5P4	214	WP_011590707.1 strains_non_MPA_non_topgraph_cdhit70_190118.csv	Mannosyl-glycoprotein endo-beta-N-acetylglucosamidase domain protein, possible enterotoxin n=1 Tax=Clostridium perfringens B str. ATCC 3626 TaxID=451754 RepID=B1R5P4_CLOPF
	twist_29710	2.44076e-06	0.124479	1.97499	-0.544736	4.49472	2.27273	9.375	4.125		215	HCMVUL80
	agilent_241907	2.44641e-06	0.124767	-1.21366	-2.76326	0.335932	22.7273	9.375	0.4125	UniRef90_Q8NX98	216	VFG001296(gb|NP_645749) (sspA) serine protease; V8 protease; glutamyl endopeptidase [V8 protease (VF0023)] [Staphylococcus aureus subsp. aureus MW2]	Glutamyl endopeptidase n=99 Tax=Staphylococcaceae TaxID=90964 RepID=SSPA_STAAW
	agilent_60297	2.45003e-06	0.124952	1.40868	-0.390794	3.20816	4.54545	15.625	3.4375	UniRef90_B7B8G5	217	MH0057_GL0030983 MPA_PNP_EM_seqs_non_topgraph_seqs_final_210318.csv	Peptidyl-prolyl cis-trans isomerase, cyclophilin-type n=17 Tax=Parabacteroides TaxID=375288 RepID=B7B8G5_9BACT
	twist_43100	2.45632e-06	0.125272	1.43847	-0.400619	3.27756	4.54545	12.5	2.75		218	aldolase B
	twist_58050	2.48731e-06	0.126853	1.07443	-0.304974	2.45383	65.9091	84.375	1.28017		219	positive (exact): Enterovirus B Genome polyprotein
	agilent_228892	2.49376e-06	0.127182	-1.57078	-3.58917	0.447612	13.6364	6.25	0.458333	UniRef90_P71401	220	VFG001157(gb|AAC44560) (hsf) Hsf [Hia/Hsf (VF0039)] [Haemophilus influenzae C54]	Hsf n=19 Tax=Haemophilus influenzae TaxID=727 RepID=P71401_HAEIF
	agilent_134645	2.52056e-06	0.128549	-0.824062	-1.88675	0.23863	47.7273	37.5	0.785714	UniRef90_A0A4V6L8I8	221	WP_000739205.1 strains_non_MPA_non_topgraph_cdhit70_190118.csv	Extracellular fibrinogen-binding protein n=26 Tax=Staphylococcus TaxID=1279 RepID=A0A4V6L8I8_STAHY
	twist_58290	2.52088e-06	0.128565	-1.07704	-2.46603	0.311945	25	12.5	0.5		222	positive (from uniprot): Rhinovirus B Genome polyprotein
	agilent_211706	2.52297e-06	0.128672	-1.44316	-3.30483	0.418505	15.9091	6.25	0.392857	UniRef90_B2URG0	223	MH0054_GL0074264 MPA_PNP_EM_seqs_non_topgraph_seqs_final_210318.csv	Alpha-N-acetylglucosaminidase n=30 Tax=Akkermansia TaxID=239934 RepID=B2URG0_AKKM8
	agilent_23665	2.52699e-06	0.128876	-1.04163	-2.38604	0.302784	27.2727	12.5	0.458333	UniRef90_A0A1H0NAI1	224	WP_020917636.1 strains_non_MPA_non_topgraph_cdhit70_190118.csv	LysM domain-containing protein n=15 Tax=Streptococcus TaxID=1301 RepID=A0A1H0NAI1_STREI
	agilent_1463	2.53615e-06	0.129344	-0.839728	-1.92487	0.245418	40.9091	25	0.611111	UniRef90_P07210	225	polyprotein (9/9) & VP1 capsid protein (1/3) & Chain 2, Human Rhinovirus Serotype 2 (Hrv2)	Genome polyprotein n=273 Tax=Enterovirus TaxID=12059 RepID=POLG_HRV8A
	twist_59703	2.55033e-06	0.130067	1.86907	-0.55081	4.28894	2.27273	9.375	4.125		226	B B/Hong Kong/05/1972 HA
	agilent_224288	2.55612e-06	0.130362	1.24102	-0.366963	2.84901	6.81818	21.875	3.20833	UniRef90_P44969	227	VFG000337(gb|NP_439153) (iga1) immunoglobin A1 protease [IgA1 protease (VF0045)] [Haemophilus influenzae Rd KW20]	Immunoglobulin A1 protease autotransporter n=1 Tax=Haemophilus influenzae (strain ATCC 51907 / DSM 11121 / KW20 / Rd) TaxID=71421 RepID=IGA0_HAEIN
	agilent_121077	2.5737e-06	0.131259	-2.26149	-5.19851	0.675538	9.09091	3.125	0.34375	UniRef90_A0A412M4I2	228	MH0091_GL0064430 MPA_PNP_EM_seqs_non_topgraph_seqs_final_210318.csv	Carboxypeptidase-like regulatory domain-containing protein n=26 Tax=Parabacteroides TaxID=375288 RepID=A0A412M4I2_9BACT
	twist_48171	2.59904e-06	0.132551	-2.23218	-5.14087	0.6765	9.09091	3.125	0.34375		229	cell wall anchor protein, partial (2/2)
	agilent_139400	2.60879e-06	0.133048	-0.825911	-1.90351	0.251686	43.1818	28.125	0.651316	UniRef90_Q2FZL2	230	WP_000676561.1 strains_non_MPA_non_topgraph_cdhit70_190118.csv	Glutamyl endopeptidase n=383 Tax=Bacilli TaxID=91061 RepID=SSPA_STAA8
	twist_50600	2.6088e-06	0.133049	-1.0907	-2.51377	0.332379	90.9091	75	0.825		231	polyprotein (3/9) & structural protein (3/3) & VP1 (2/4) & capsid protein VP1 & VP1 protein (2/2) & VP1 protein, partial [Enterovirus A71]
	agilent_223208	2.62631e-06	0.133942	-1.40695	-3.24689	0.432981	13.6364	12.5	0.916667	UniRef90_Q9KK48	232	VFG005316(gb|NP_359586) (pspC/cbpA) Choline binding protein A [Choline-binding proteins (CVF122)] [Streptococcus pneumoniae R6]	Surface protein PspC n=12 Tax=Streptococcus pneumoniae TaxID=1313 RepID=Q9KK48_STREE
	agilent_12002	2.65169e-06	0.135236	-0.886434	-2.04952	0.27665	36.3636	21.875	0.601562		233	positive (exact): Human respiratory syncytial virus Attachment glycoprotein
	agilent_8060	2.67421e-06	0.136385	-1.73797	-4.02506	0.549114	13.6364	3.125	0.229167	UniRef90_Q1HVF7	234	EBNA-1 HHV 4	Epstein-Barr nuclear antigen 1 n=48 Tax=Epstein-Barr virus (strain GD1) TaxID=10376 RepID=EBNA1_EBVA8
	agilent_236127	2.6882e-06	0.137098	-0.903291	-2.09414	0.287559	40.9091	34.375	0.840278	UniRef90_Q54972	235	VFG005313(gb|NP_357715) (pspA) Surface protein pspA precursor [Choline-binding proteins (CVF122)] [Streptococcus pneumoniae R6]	Pneumococcal surface protein A n=17 Tax=Streptococcus pneumoniae TaxID=1313 RepID=Q54972_STREE
	agilent_73272	2.69564e-06	0.137477	1.35397	-0.432755	3.1407	4.54545	18.75	4.125	UniRef90_A0A1C5XBP0	236	MH0014_GL0019697 (1/2) MPA_and_EM_topgraph_220218_subsample.csv	Macrolide export ATP-binding/permease protein MacB n=22 Tax=Ruminococcus TaxID=1263 RepID=A0A1C5XBP0_9FIRM
	agilent_241703	2.72218e-06	0.138831	0.785272	-0.254553	1.8251	25	43.75	1.75	UniRef90_P71401	237	VFG001157(gb|AAC44560) (hsf) Hsf [Hia/Hsf (VF0039)] [Haemophilus influenzae C54]	Hsf n=19 Tax=Haemophilus influenzae TaxID=727 RepID=P71401_HAEIF
	agilent_220388	2.72781e-06	0.139118	-1.03209	-2.39975	0.335556	25	12.5	0.5	UniRef90_P09983	238	VFG000906(gb|NP_755445) (hlyA) Hemolysin A [Hemolysin (VF0225)] [Escherichia coli CFT073]	Hemolysin, chromosomal n=225 Tax=Bacteria TaxID=2 RepID=HLYAC_ECOLX
	agilent_5580	2.74267e-06	0.139876	-1.32671	-3.08814	0.434713	15.9091	9.375	0.589286	UniRef90_Q59947	239	immunoglobulin A1 protease	Immunoglobulin A1 protease n=446 Tax=Streptococcus pneumoniae TaxID=1313 RepID=IGA1_STRR6
	twist_34276	2.74395e-06	0.139942	0.760116	-0.249227	1.76946	47.7273	68.75	1.44048		240	pneumococcal histidine triad protein E & hydrolase & HIT family hydrolase
	agilent_161898	2.74511e-06	0.140001	1.48527	-0.487286	3.45782	4.54545	9.375	2.0625	UniRef90_A0A3R6HP82	241	160582958-stool1_revised_scaffold9779_1_gene44654 (1/2) MPA_and_EM_topgraph_220218_subsample.csv	Nucleotide pyrophosphatase n=8 Tax=Parabacteroides TaxID=375288 RepID=A0A3R6HP82_9BACT
	agilent_129843	2.75053e-06	0.140277	-1.65069	-3.84446	0.543085	15.9091	3.125	0.196429	UniRef90_A0A1C5XGK9	242	MH0007_GL0015775 MPA_PNP_EM_seqs_non_topgraph_seqs_final_210318.csv	Flagellin n=12 Tax=root TaxID=1 RepID=A0A1C5XGK9_9CLOT
	twist_43411	2.75182e-06	0.140343	-2.43213	-5.66499	0.800722	6.81818	3.125	0.458333		243	putative zinc metalloprotease
	twist_43391	2.75844e-06	0.14068	-1.19488	-2.7845	0.394736	22.7273	9.375	0.4125		244	55 kDa immediate-early protein 1
	agilent_8318	2.76288e-06	0.140907	-0.777579	-1.81263	0.257468	72.7273	53.125	0.730469	UniRef90_Q1HVF7	245	EBNA-1 HHV 4	Epstein-Barr nuclear antigen 1 n=48 Tax=Epstein-Barr virus (strain GD1) TaxID=10376 RepID=EBNA1_EBVA8
	agilent_115477	2.76374e-06	0.140951	1.36406	-0.451859	3.17997	4.54545	15.625	3.4375	UniRef90_A0A417NJ28	246	MH0192_GL0143211 MPA_PNP_EM_seqs_non_topgraph_seqs_final_210318.csv	Stage II sporulation protein P n=7 Tax=Firmicutes TaxID=1239 RepID=A0A417NJ28_9FIRM
	twist_72458	2.78217e-06	0.141891	1.29809	-0.434096	3.03028	6.81818	12.5	1.83333		247	YP_006908362.1 Ig-like domain containing protein [Bacillus phage B4]
	agilent_150541	2.78999e-06	0.142289	-1.14782	-2.68101	0.385374	20.4545	12.5	0.611111	UniRef90_A0A076JBG3	248	WP_005841703.1 MPA_PNP_EM_seqs_non_topgraph_seqs_final_210318.csv	PorT family protein n=35 Tax=Bacteroides TaxID=816 RepID=A0A076JBG3_9BACE
	agilent_44948	2.79554e-06	0.142573	-1.73217	-4.04754	0.583209	13.6364	3.125	0.229167	UniRef90_A6BI29	249	MH0042_GL0020673 (2/2) MPA_and_EM_topgraph_220218_subsample.csv	LysM domain protein n=5 Tax=Dorea TaxID=189330 RepID=A6BI29_9FIRM
	agilent_63822	2.79691e-06	0.142642	-1.64293	-3.8394	0.553545	15.9091	3.125	0.196429	UniRef90_Q2FWV5	250	WP_000727649.1 strains_non_MPA_non_topgraph_cdhit70_190118.csv	Chemotaxis inhibitory protein n=103 Tax=root TaxID=1 RepID=CHIPS_STAA8
	agilent_31887	2.81745e-06	0.14369	1.79544	-0.611226	4.20211	2.27273	9.375	4.125	UniRef90_I9UCI8	251	MH0360_GL0027291 (4/8) MPA_and_EM_topgraph_220218_subsample.csv	1-acylglycerol-3-phosphate O-acyltransferase n=1 Tax=Bacteroides vulgatus CL09T03C04 TaxID=997891 RepID=I9UCI8_BACVU
	agilent_18547	2.825e-06	0.144075	-1.66377	-3.89608	0.568545	15.9091	3.125	0.196429	UniRef90_A0A161TT46	252	NP_831211.1 strains_non_MPA_non_topgraph_cdhit70_190118.csv	Murein DD-endopeptidase MepM n=540 Tax=Bacillaceae TaxID=186817 RepID=A0A161TT46_BACCE
	agilent_42705	2.83185e-06	0.144424	-1.41926	-3.32517	0.486649	13.6364	6.25	0.458333	UniRef90_D4K1P5	253	MH0161_GL0091744 MPA_PNP_EM_seqs_non_topgraph_seqs_final_210318.csv	Uncharacterized protein n=7 Tax=Faecalibacterium TaxID=216851 RepID=D4K1P5_9FIRM
	agilent_241827	2.83801e-06	0.144738	-1.79141	-4.19897	0.61614	11.3636	3.125	0.275	UniRef90_A0A0H3K1N3	254	VFG001282(gb|NP_647237) (fnbB) fibronectin-binding protein B [FnBPs (VF0010)] [Staphylococcus aureus subsp. aureus MW2]	FnbB protein n=80 Tax=Staphylococcus TaxID=1279 RepID=A0A0H3K1N3_STAAW
	twist_59590	2.83979e-06	0.144829	0.989454	-0.340615	2.31952	11.3636	25	2.2		255	H3N2 A/Beijing/32/92 HA
	twist_92532	2.85739e-06	0.145727	1.06408	-0.369499	2.49766	9.09091	18.75	2.0625		256	YP_009043500.1 hypothetical protein [Listeria phage List-36]
	agilent_109931	2.85883e-06	0.1458	1.15139	-0.4001	2.70288	6.81818	21.875	3.20833	UniRef90_R7CNE5	257	MH0133_GL0028481 MPA_PNP_EM_seqs_non_topgraph_seqs_final_210318.csv	Lipoprotein n=2 Tax=Dialister TaxID=39948 RepID=R7CNE5_9FIRM
	agilent_26147	2.86665e-06	0.146199	1.08405	-0.378145	2.54625	9.09091	18.75	2.0625	UniRef90_B6VSZ9	258	MH0184_GL0120904 (2/2) MPA_and_EM_topgraph_220218_subsample.csv	STN domain-containing protein n=28 Tax=Bacteroides TaxID=816 RepID=B6VSZ9_9BACE
	twist_31183	2.86674e-06	0.146204	-1.63094	-3.83082	0.568939	15.9091	3.125	0.196429		259	liver stage antigen-1 & hypothetical protein PF14_0175
	agilent_221241	2.8693e-06	0.146335	-0.833605	-1.95837	0.291161	43.1818	34.375	0.796053	UniRef90_UPI000F53326A	260	VFG000261(gb|NP_273742) (iga) IgA-specific serine endopeptidase [IgA1 protease (VF0080)] [Neisseria meningitidis MC58]	IgA-specific serine endopeptidase autotransporter n=1 Tax=Neisseria meningitidis TaxID=487 RepID=UPI000F53326A
	agilent_233963	2.87312e-06	0.146529	1.78661	-0.625186	4.1984	2.27273	9.375	4.125	UniRef90_A0A4V0BAJ1	261	VFG014369(gb|NP_249789) (fleS) two-component sensor [Deoxyhexose linking sugar, 209 Da capping structure (AI138)] [Pseudomonas aeruginosa PAO1]	Phosphate regulon sensor protein PhoR (SphS) n=173 Tax=Bacteria TaxID=2 RepID=A0A4V0BAJ1_STREQ
	agilent_1772	2.87316e-06	0.146531	-1.42097	-3.33919	0.497248	13.6364	6.25	0.458333	UniRef90_Q66478	262	polyprotein (3/9) & structural protein (3/3) & VP1 (2/4) & capsid protein VP1 & VP1 protein (2/2) & VP1 protein, partial [Enterovirus A71]	Genome polyprotein n=10068 Tax=root TaxID=1 RepID=POLG_HE71B
	agilent_241858	2.87647e-06	0.1467	1.08502	-0.380301	2.55035	9.09091	25	2.75	UniRef90_Q50341	263	VFG002030(gb|NP_109830) (orf6/MgpC/crmA) cytadherence protein [Cytadherence organelle (VF0330)] [Mycoplasma pneumoniae M129]	Mgp-operon protein 3 n=22 Tax=Mycoplasma pneumoniae TaxID=2104 RepID=MGP3_MYCPN
	agilent_53519	2.89743e-06	0.147769	-1.23737	-2.91287	0.438122	20.4545	6.25	0.305556	UniRef90_A0A4U5DTR8	264	NP_816482.1 strains_non_MPA_non_topgraph_cdhit70_190118.csv	Uncharacterized protein n=132 Tax=Bacilli TaxID=91061 RepID=A0A4U5DTR8_ENTFL
	agilent_239739	2.90418e-06	0.148113	-1.60449	-3.77894	0.569956	18.1818	3.125	0.171875	UniRef90_P44969	265	VFG000337(gb|NP_439153) (iga1) immunoglobin A1 protease [IgA1 protease (VF0045)] [Haemophilus influenzae Rd KW20]	Immunoglobulin A1 protease autotransporter n=1 Tax=Haemophilus influenzae (strain ATCC 51907 / DSM 11121 / KW20 / Rd) TaxID=71421 RepID=IGA0_HAEIN
	twist_59092	2.90544e-06	0.148177	1.36453	-0.485005	3.21406	4.54545	12.5	2.75		266	B B/Brisbane/60/2008 HA
	twist_59814	2.90653e-06	0.148233	-0.936968	-2.20715	0.333209	27.2727	18.75	0.6875		267	YP_006908363.1 hypothetical protein BCB4_0134 [Bacillus phage B4]
	twist_33645	2.90682e-06	0.148248	0.80484	-0.286261	1.89594	20.4545	37.5	1.83333		268	EBNA3A HHV4
	agilent_93438	2.90743e-06	0.148279	-1.74913	-4.12056	0.622302	11.3636	3.125	0.275	UniRef90_R7JVJ7	269	MH0356_GL0190005 MPA_PNP_EM_seqs_non_topgraph_seqs_final_210318.csv	SBP_bac_5 domain-containing protein n=25 Tax=Lachnospiraceae TaxID=186803 RepID=R7JVJ7_9FIRM
	twist_33998	2.93502e-06	0.149686	-0.777082	-1.83429	0.280122	43.1818	31.25	0.723684		270	positive (from uniprot): Enterovirus B Genome polyprotein
	agilent_8582	2.94611e-06	0.150252	-1.25263	-2.95916	0.453914	15.9091	12.5	0.785714	UniRef90_P11311	271	Adhesin P1 precursor (Cytadhesin P1) (Attachment protein) & ADP1_MYCPN adhesin P1	Adhesin P1 n=56 Tax=Mycoplasma pneumoniae TaxID=2104 RepID=ADP1_MYCPN
	agilent_26930	2.95358e-06	0.150633	1.39205	-0.506209	3.29031	4.54545	12.5	2.75	UniRef90_A0A173RIM6	272	MH0001_GL0008804 (2/2) MPA_and_EM_topgraph_220218_subsample.csv	Penicillin-binding protein A n=7 Tax=Roseburia TaxID=841 RepID=A0A173RIM6_9FIRM
	twist_35416	2.99913e-06	0.152956	-1.72305	-4.08603	0.639941	11.3636	3.125	0.275		273	EBNA-1 HHV 4 & BKRF1
	agilent_101098	3.00012e-06	0.153006	0.978009	-0.363398	2.31942	11.3636	21.875	1.925	UniRef90_C0ET85	274	WP_044921670.1 MPA_PNP_EM_seqs_non_topgraph_seqs_final_210318.csv	BIG2 domain-containing protein n=3 Tax=Clostridiales TaxID=186802 RepID=C0ET85_9FIRM
	agilent_7902	3.00182e-06	0.153093	-1.88081	-4.46102	0.699397	11.3636	3.125	0.275	UniRef90_O43159	275	Ribosomal RNA-processing protein 8	Ribosomal RNA-processing protein 8 n=17 Tax=Hominoidea TaxID=314295 RepID=RRP8_HUMAN
	twist_59627	3.0038e-06	0.153194	1.32681	-0.493836	3.14746	4.54545	15.625	3.4375		276	H3N2 B/Brisbane/60/2008 NP
	agilent_228561	3.01082e-06	0.153552	-0.844465	-2.00425	0.315316	34.0909	18.75	0.55	UniRef90_P71401	277	VFG001157(gb|AAC44560) (hsf) Hsf [Hia/Hsf (VF0039)] [Haemophilus influenzae C54]	Hsf n=19 Tax=Haemophilus influenzae TaxID=727 RepID=P71401_HAEIF
	agilent_240518	3.02899e-06	0.154479	-1.01897	-2.42156	0.383627	22.7273	12.5	0.55	UniRef90_A7X6I5	278	VFG001283(gb|NP_647238) (fnbA) fibronectin-binding protein A [FnBPs (VF0010)] [Staphylococcus aureus subsp. aureus MW2]	Fibronectin-binding protein A n=697 Tax=Bacteria TaxID=2 RepID=FNBA_STAA1
	agilent_243666	3.0328e-06	0.154673	-2.42507	-5.76472	0.914577	9.09091	3.125	0.34375	UniRef90_C1IDV3	279	VFG002419(gb|NP_645021) (coa) staphylocoagulase precursor [Staphylocoagulase (VF0421)] [Staphylococcus aureus subsp. aureus MW2]	Staphylocoagulase n=45 Tax=Staphylococcaceae TaxID=90964 RepID=C1IDV3_STAAU
	twist_4264	3.03871e-06	0.154974	-0.777391	-1.84875	0.293964	50	34.375	0.6875		280	allergen_name False allergome_name Str pn PspC (2/2) (1/1) allergenonline_name False SDAP_name False iedb_name False
	twist_88491	3.04576e-06	0.155334	-1.43339	-3.41053	0.543747	13.6364	6.25	0.458333		281	YP_006908093.1 hypothetical protein [Campylobacter phage CP30A]
	twist_57801	3.04705e-06	0.1554	-1.6259	-3.86892	0.617129	13.6364	3.125	0.229167		282	HCMVUL35
	agilent_200412	3.0516e-06	0.155632	-0.862128	-2.05215	0.327899	36.3636	25	0.6875	UniRef90_P37710	283	NP_814543.1 strains_non_MPA_non_topgraph_cdhit70_190118.csv	Autolysin n=202 Tax=Firmicutes TaxID=1239 RepID=ALYS_ENTFA
	agilent_226780	3.07318e-06	0.156732	-0.716329	-1.70773	0.275078	63.6364	46.875	0.736607	UniRef90_A0A098ZMW6	284	VFG001355(gb|NP_346612) (cbpD) choline binding protein D [CBPs (VF0145)] [Streptococcus pneumoniae TIGR4]	Autolysin n=355 Tax=Streptococcus TaxID=1301 RepID=A0A098ZMW6_STREE
	twist_22083	3.07366e-06	0.156757	-1.5823	-3.77234	0.607749	15.9091	3.125	0.196429		285	allergen_name False allergome_name Bub b 10 (2/3), Bub b 8 (6/6) (1/1) allergenonline_name False SDAP_name False iedb_name False
	twist_79853	3.11947e-06	0.159093	-1.80032	-4.30617	0.70553	9.09091	9.375	1.03125		286	YP_007501131.1 hypothetical protein [Salmonella phage vB_SenMS16]
	agilent_241693	3.12721e-06	0.159488	-1.60184	-3.83354	0.629861	11.3636	6.25	0.55	UniRef90_A0A4I7XYI6	287	VFG001361(gb|NP_344663) (pspA) pneumococcal surface protein A [PspA (VF0152)] [Streptococcus pneumoniae TIGR4]	Surface protein A n=87 Tax=Streptococcus pneumoniae TaxID=1313 RepID=A0A4I7XYI6_STREE
	agilent_42179	3.12997e-06	0.159629	-0.748294	-1.79118	0.294589	45.4545	34.375	0.75625	UniRef90_A0A381IPS4	288	WP_003460499.1 strains_non_MPA_non_topgraph_cdhit70_190118.csv	Cell wall binding repeat-containing protein/zinc carboxypeptidase n=15 Tax=Clostridium perfringens TaxID=1502 RepID=A0A381IPS4_CLOPF
	agilent_91159	3.13894e-06	0.160086	-1.38391	-3.31476	0.546934	13.6364	6.25	0.458333	UniRef90_A0A0C2UJK6	289	MH0341_GL0063914 MPA_PNP_EM_seqs_non_topgraph_seqs_final_210318.csv	Extracellular solute-binding protein n=28 Tax=Bifidobacterium TaxID=1678 RepID=A0A0C2UJK6_BIFAD
	twist_56156	3.14275e-06	0.16028	0.777992	-0.307973	1.86396	34.0909	43.75	1.28333		290	positive (from uniprot): Human herpesvirus 5 Envelope glycoprotein M
	twist_28154	3.14275e-06	0.16028	0.777992	-0.307973	1.86396	34.0909	43.75	1.28333		291	Glycoprotein M
	agilent_12023	3.14275e-06	0.16028	0.777992	-0.307973	1.86396	34.0909	43.75	1.28333		292	positive (exact): Human herpesvirus 5 Envelope glycoprotein M
	agilent_12021	3.14275e-06	0.16028	0.777992	-0.307973	1.86396	34.0909	43.75	1.28333		293	positive (exact): Human herpesvirus 5 Envelope glycoprotein M
	twist_58801	3.14275e-06	0.16028	0.777992	-0.307973	1.86396	34.0909	43.75	1.28333		294	positive (exact): Human herpesvirus 5 Envelope glycoprotein M
	twist_47779	3.15432e-06	0.160871	-1.6297	-3.90773	0.648339	13.6364	3.125	0.229167		295	Mediator of RNA polymerase II transcription subunit 13-like
	twist_26346	3.17954e-06	0.162157	1.68608	-0.678011	4.05017	2.27273	15.625	6.875		296	EBNA-3B nuclear protein [Human gammaherpesvirus 4] & Epstein-Barr nuclear antigen 4
	agilent_220946	3.18837e-06	0.162607	-0.805471	-1.93605	0.325109	38.6364	18.75	0.485294	UniRef90_Q9KK48	297	VFG005316(gb|NP_359586) (pspC/cbpA) Choline binding protein A [Choline-binding proteins (CVF122)] [Streptococcus pneumoniae R6]	Surface protein PspC n=12 Tax=Streptococcus pneumoniae TaxID=1313 RepID=Q9KK48_STREE
	twist_34803	3.2158e-06	0.164006	-1.37284	-3.30621	0.56053	15.9091	6.25	0.392857		298	DNA polymerase processivity factor
	twist_77281	3.21639e-06	0.164036	-1.71912	-4.14033	0.702089	11.3636	3.125	0.275		299	NP_680496.1 putative host interaction protein [Lactobacillus phage A2]
	twist_48652	3.21963e-06	0.164201	0.726524	-0.297113	1.75016	47.7273	65.625	1.375		300	nuclear protein EBNA2 & EBNA-2 & Epstein-Barr nuclear antigen 2
	agilent_119378	3.23012e-06	0.164736	-1.54876	-3.73366	0.636136	15.9091	3.125	0.196429	UniRef90_D4KUB5	301	SZEY-64A_GL0055442 MPA_PNP_EM_seqs_non_topgraph_seqs_final_210318.csv	Flagellin n=6 Tax=Roseburia TaxID=841 RepID=D4KUB5_9FIRM
	agilent_73213	3.23012e-06	0.164736	-1.54876	-3.73366	0.636136	15.9091	3.125	0.196429	UniRef90_A0A173UAU5	302	WP_007884712.1 MPA_PNP_EM_seqs_non_topgraph_seqs_final_210318.csv	Flagellin n=3 Tax=Roseburia inulinivorans TaxID=360807 RepID=A0A173UAU5_9FIRM
	agilent_135179	3.23912e-06	0.165195	0.820144	-0.338122	1.97841	18.1818	28.125	1.54688	UniRef90_A0A174IZD9	303	MH0003_GL0005371 (1/1) MPA_and_EM_topgraph_220218_subsample.csv	Outer membrane receptor proteins, mostly Fe transport n=138 Tax=Bacteria TaxID=2 RepID=A0A174IZD9_9BACE
	agilent_191187	3.24482e-06	0.165486	-1.33101	-3.21206	0.550033	13.6364	6.25	0.458333	UniRef90_A0A1L9L6D8	304	WP_039451873.1 strains_non_MPA_non_topgraph_cdhit70_190118.csv	Chitodextrinase n=50 Tax=Vibrionaceae TaxID=641 RepID=A0A1L9L6D8_VIBFL
	agilent_161575	3.2577e-06	0.166143	-1.70902	-4.12803	0.709991	11.3636	3.125	0.275	UniRef90_A0A1Y4CBV1	305	MH0262_GL0172360 MPA_PNP_EM_seqs_non_topgraph_seqs_final_210318.csv	Uncharacterized protein n=1 Tax=Flavonifractor sp. An306 TaxID=1965629 RepID=A0A1Y4CBV1_9FIRM
	agilent_236812	3.27155e-06	0.166849	-1.6687	-4.03458	0.69718	9.09091	6.25	0.6875	UniRef90_Q9KK48	306	VFG005316(gb|NP_359586) (pspC/cbpA) Choline binding protein A [Choline-binding proteins (CVF122)] [Streptococcus pneumoniae R6]	Surface protein PspC n=12 Tax=Streptococcus pneumoniae TaxID=1313 RepID=Q9KK48_STREE
	agilent_8926	3.27983e-06	0.167271	1.81146	-0.759383	4.38231	2.27273	12.5	5.5	UniRef90_Q59947	307	immunoglobulin A1 protease	Immunoglobulin A1 protease n=446 Tax=Streptococcus pneumoniae TaxID=1313 RepID=IGA1_STRR6
	agilent_21414	3.28596e-06	0.167584	-1.60023	-3.87296	0.672504	13.6364	3.125	0.229167	UniRef90_B0G3Z1	308	WP_005331743.1 strains_non_MPA_non_topgraph_cdhit70_190118.csv	ErfK/YbiS/YcfS/YnhG n=4 Tax=Dorea formicigenerans TaxID=39486 RepID=B0G3Z1_9FIRM
	agilent_31896	3.29197e-06	0.167891	-1.45975	-3.53446	0.614964	13.6364	12.5	0.916667	UniRef90_D7HBW7	309	WP_000782345.1 strains_non_MPA_non_topgraph_cdhit70_190118.csv	CBAH domain-containing protein n=93 Tax=Vibrio cholerae TaxID=666 RepID=D7HBW7_VIBCL
	agilent_230434	3.32121e-06	0.169382	0.708027	-0.301808	1.71786	34.0909	53.125	1.55833	UniRef90_P71401	310	VFG001157(gb|AAC44560) (hsf) Hsf [Hia/Hsf (VF0039)] [Haemophilus influenzae C54]	Hsf n=19 Tax=Haemophilus influenzae TaxID=727 RepID=P71401_HAEIF
	agilent_41163	3.32247e-06	0.169446	1.27743	-0.544801	3.09967	4.54545	12.5	2.75	UniRef90_A0A413MR02	311	NLM010_GL0019665 MPA_PNP_EM_seqs_non_topgraph_seqs_final_210318.csv	DUF5033 domain-containing protein n=11 Tax=Bacteroides TaxID=816 RepID=A0A413MR02_9BACE
	twist_32235	3.32521e-06	0.169586	-1.65381	-4.0137	0.706087	9.09091	6.25	0.6875		312	VP1 protein (1/2)
	agilent_237918	3.34052e-06	0.170366	-0.796186	-1.93438	0.342008	75	62.5	0.833333	UniRef90_Q48028	313	VFG001154(gb|AAA20524) (hmw2A) adhesin HMW2A, two-partner secretion (TPS) pathway TpsA exoprotein [HMW1/HMW2 (VF0038)] [Haemophilus influenzae str. 12]	Adhesin n=8 Tax=Haemophilus influenzae TaxID=727 RepID=Q48028_HAEIF
	agilent_224420	3.3527e-06	0.170988	-0.92991	-2.2612	0.401384	27.2727	12.5	0.458333	UniRef90_Q97T80	314	VFG001362(gb|NP_344620) (zmpC) immunoglobulin A1 protease [IgA1 protease (VF0147)] [Streptococcus pneumoniae TIGR4]	Zinc metalloprotease ZmpC n=66 Tax=Terrabacteria group TaxID=1783272 RepID=ZMPC_STRPN
	agilent_223292	3.35278e-06	0.170992	1.27149	-0.54884	3.09182	4.54545	15.625	3.4375	UniRef90_Q5WSS9	315	VFG045603(gb|YP_096878) (lpg2884) Dot/Icm type IV secretion system effector [Dot/Icm (VF0156)] [Legionella pneumophila subsp. pneumophila str. Philadelphia 1]	Uncharacterized protein n=23 Tax=Legionella pneumophila TaxID=446 RepID=Q5WSS9_LEGPL
	agilent_47707	3.40471e-06	0.17364	-1.5867	-3.87237	0.698965	11.3636	3.125	0.275	UniRef90_R6XBP1	316	MH0408_GL0052554 MPA_PNP_EM_seqs_non_topgraph_seqs_final_210318.csv	Uncharacterized protein n=24 Tax=Parabacteroides TaxID=375288 RepID=R6XBP1_9BACT
	agilent_72079	3.40669e-06	0.173741	-1.17734	-2.87372	0.519034	18.1818	6.25	0.34375	UniRef90_W0U8M0	317	MH0014_GL0012091 MPA_PNP_EM_seqs_non_topgraph_seqs_final_210318.csv	Uncharacterized protein n=23 Tax=Ruminococcus TaxID=1263 RepID=W0U8M0_9FIRM
	twist_32960	3.41174e-06	0.173999	1.15869	-0.511811	2.82919	6.81818	12.5	1.83333		318	Glycoprotein M
	agilent_8993	3.41248e-06	0.174036	0.738002	-0.32608	1.80208	59.0909	71.875	1.21635	UniRef90_P03204	319	EBNA-3C HHV 4 latent protein	Epstein-Barr nuclear antigen 6 n=14 Tax=Epstein-Barr virus (strain GD1) TaxID=10376 RepID=EBNA6_EBVB9
	agilent_73399	3.42645e-06	0.174749	-1.01381	-2.47798	0.450361	22.7273	9.375	0.4125	UniRef90_A0A354D669	320	MH0193_GL0075334 MPA_PNP_EM_seqs_non_topgraph_seqs_final_210318.csv	Flagellin n=1 Tax=Lachnospiraceae bacterium TaxID=1898203 RepID=A0A354D669_9FIRM
	agilent_204160	3.43429e-06	0.175149	-1.60878	-3.93437	0.716817	11.3636	3.125	0.275	UniRef90_A0A0U5JI25	321	WP_011953364.1 strains_non_MPA_non_topgraph_cdhit70_190118.csv	Clumping factor ClfA, fibrinogen-binding protein n=28 Tax=Lactobacillus reuteri TaxID=1598 RepID=A0A0U5JI25_LACRE
	agilent_8212	3.43527e-06	0.175199	0.802488	-0.357697	1.96267	20.4545	28.125	1.375	UniRef90_P08318	322	phosphoprotein 150 & Large structural phosphoprotein	Large structural phosphoprotein n=145 Tax=root TaxID=1 RepID=PP150_HCMVA
	twist_29901	3.44018e-06	0.175449	0.779828	-0.348251	1.90791	20.4545	40.625	1.98611		323	hypothetical protein PFD0985wa
	agilent_152493	3.44409e-06	0.175649	1.19551	-0.534681	2.92569	6.81818	12.5	1.83333	UniRef90_A0A0P0EUJ1	324	MH0013_GL0035403 MPA_PNP_EM_seqs_non_topgraph_seqs_final_210318.csv	MORN repeat protein n=82 Tax=Bacteroidaceae TaxID=815 RepID=A0A0P0EUJ1_BACT4
	agilent_166420	3.44676e-06	0.175785	-1.51409	-3.70605	0.677857	15.9091	3.125	0.196429	UniRef90_A0A385XME4	325	YP_534942.1 (1/1) non_MPA_topgraph_sampling_040218.csv	Sensor histidine kinase WalK n=35 Tax=Lactobacillus TaxID=1578 RepID=A0A385XME4_9LACO
	agilent_73395	3.45023e-06	0.175962	-1.56648	-3.83519	0.702238	13.6364	3.125	0.229167	UniRef90_A0A173VM56	326	MH0044_GL0005871 MPA_PNP_EM_seqs_non_topgraph_seqs_final_210318.csv	Flagellin n=8 Tax=Roseburia TaxID=841 RepID=A0A173VM56_9FIRM
	agilent_227833	3.45057e-06	0.175979	-0.719868	-1.76249	0.322753	65.9091	56.25	0.853448	UniRef90_A0A4I7YG16	327	VFG001357(gb|NP_346601) (cbpA) choline binding protein A [CbpA/PspC (VF0150)] [Streptococcus pneumoniae TIGR4]	Choline binding protein A n=44 Tax=Streptococcus pneumoniae TaxID=1313 RepID=A0A4I7YG16_STREE
	twist_27283	3.46077e-06	0.176499	0.739411	-0.332804	1.81163	52.2727	68.75	1.31522		328	positive (exact): Enterovirus C Genome polyprotein [on Uniprot the BLAST matches are "Capsid protein" from "Human poliovirus"
	agilent_25733	3.46517e-06	0.176723	1.35662	-0.611626	3.32487	4.54545	9.375	2.0625	UniRef90_A0A1Q6NWS0	329	MH0003_GL0111647 MPA_PNP_EM_seqs_non_topgraph_seqs_final_210318.csv	Uncharacterized protein n=4 Tax=Clostridiales TaxID=186802 RepID=A0A1Q6NWS0_9FIRM
	agilent_29665	3.46526e-06	0.176728	1.6484	-0.743199	4.04001	2.27273	12.5	5.5	UniRef90_A0A0A1GM27	330	WP_022527392.1 strains_non_MPA_non_topgraph_cdhit70_190118.csv	Solute-binding protein of the ABC-type sugar transport system n=85 Tax=Bifidobacterium TaxID=1678 RepID=A0A0A1GM27_BIFLN
	agilent_1151	3.46919e-06	0.176929	0.748345	-0.337902	1.83459	29.5455	37.5	1.26923	UniRef90_Q9QL88	331	Enterovirus polyprotein (VP0, VP1, VP2, VP4) – capsid proteins, Coxsackievirus A9 (2.9 Å structure, chains 1–4)	Genome polyprotein n=36 Tax=Enterovirus B TaxID=138949 RepID=POLG_CXB6S
	agilent_198958	3.47432e-06	0.17719	1.64589	-0.744616	4.03639	2.27273	12.5	5.5	UniRef90_P17327	332	WP_000775022.1 (6/6) non_MPA_topgraph_sampling_040218.csv	Glycine betaine/proline betaine transport system permease protein ProW n=155 Tax=root TaxID=1 RepID=PROW_SALTY
	agilent_8688	3.47529e-06	0.17724	0.721848	-0.326691	1.77039	25	40.625	1.625	UniRef90_Q66478	333	polyprotein (3/9) & structural protein (3/3) & VP1 (2/4) & capsid protein VP1 & VP1 protein (2/2) & VP1 protein, partial [Enterovirus A71]	Genome polyprotein n=10068 Tax=root TaxID=1 RepID=POLG_HE71B
	agilent_115049	3.48023e-06	0.177492	1.63426	-0.741009	4.00953	2.27273	9.375	4.125	UniRef90_A0A087A310	334	WP_015439335.1 strains_non_MPA_non_topgraph_cdhit70_190118.csv	MalE-type ABC sugar transport system periplasmic component n=37 Tax=Bacteria TaxID=2 RepID=A0A087A310_9BIFI
	twist_36734	3.48023e-06	0.177492	1.63426	-0.741009	4.00953	2.27273	9.375	4.125		335	pol protein
	twist_54219	3.49128e-06	0.178055	0.91454	-0.4164	2.24548	11.3636	21.875	1.925		336	PPE family protein (1/9) & PPE FAMILY PROTEIN (4/6) & PPE family protein [Mycobacterium tuberculosis] (4/11)
	twist_55292	3.4957e-06	0.178281	1.73562	-0.791558	4.26279	2.27273	9.375	4.125		337	EBNA-3C HHV 4 latent protein
	twist_3668	3.51044e-06	0.179032	-1.65553	-4.07027	0.759206	11.3636	3.125	0.275		338	allergen_name False allergome_name Ory s 11 (2/2) (1/1) allergenonline_name False SDAP_name False iedb_name False
	agilent_40320	3.51861e-06	0.179449	1.62759	-0.748669	4.00385	2.27273	9.375	4.125	UniRef90_D7VFB1	339	YP_004890684.1 (2/2) non_MPA_topgraph_sampling_040218.csv	Uncharacterized protein n=5 Tax=Lactobacillus plantarum TaxID=1590 RepID=D7VFB1_LACPN
	twist_56007	3.52547e-06	0.179799	0.738712	-0.340665	1.81809	27.2727	37.5	1.375		340	phosphoprotein 150 & Large structural phosphoprotein
	twist_34375	3.53692e-06	0.180383	-1.01067	-2.48939	0.468061	22.7273	9.375	0.4125		341	EBNA-1 HHV 4 & BKRF1
	agilent_232048	3.54516e-06	0.180803	-1.53246	-3.77681	0.71188	13.6364	3.125	0.229167	UniRef90_Q48824	342	VFG001854(gb|YP_095369) (fliC) flagellin [Flagella (VF0157)] [Legionella pneumophila subsp. pneumophila str. Philadelphia 1]	Flagellin n=45 Tax=Legionellaceae TaxID=444 RepID=Q48824_LEGPN
	twist_36969	3.54604e-06	0.180848	-1.12824	-2.78076	0.524277	20.4545	6.25	0.305556		343	Alpha-S2-casein precursor
	agilent_193475	3.55898e-06	0.181508	-1.27819	-3.15317	0.596788	13.6364	6.25	0.458333	UniRef90_A0A0B8REE2	344	WP_010989342.1 strains_non_MPA_non_topgraph_cdhit70_190118.csv	ATP phosphoribosyltransferase regulatory subunit n=304 Tax=Bacteria TaxID=2 RepID=A0A0B8REE2_LISMN
	twist_55253	3.56353e-06	0.18174	0.672064	-0.31431	1.65844	38.6364	59.375	1.53676		345	EBNA-3B nuclear protein [Human gammaherpesvirus 4] & Epstein-Barr nuclear antigen 4
	agilent_89931	3.60828e-06	0.184022	1.23867	-0.588803	3.06614	4.54545	12.5	2.75	UniRef90_Q0SQA8	346	WP_003459331.1 strains_non_MPA_non_topgraph_cdhit70_190118.csv	Negative regulator of genetic competence MecB/ClpC n=38 Tax=Clostridium perfringens TaxID=1502 RepID=Q0SQA8_CLOPS
	agilent_240487	3.61234e-06	0.18423	-0.780659	-1.93295	0.371632	34.0909	18.75	0.55	UniRef90_P71401	347	VFG001157(gb|AAC44560) (hsf) Hsf [Hia/Hsf (VF0039)] [Haemophilus influenzae C54]	Hsf n=19 Tax=Haemophilus influenzae TaxID=727 RepID=P71401_HAEIF
	agilent_133116	3.63467e-06	0.185368	-0.78936	-1.95752	0.378799	31.8182	21.875	0.6875	UniRef90_A0A2N0UJ56	348	ED10A_GL0135741 (1/1) MPA_and_EM_topgraph_220218_subsample.csv	Phosphoserine phosphatase RsbU n=23 Tax=root TaxID=1 RepID=A0A2N0UJ56_9FIRM
	agilent_9904	3.65003e-06	0.186152	0.692356	-0.334075	1.71879	40.9091	62.5	1.52778	UniRef90_P12978	349	nuclear protein EBNA2 & EBNA-2 & Epstein-Barr nuclear antigen 2	Epstein-Barr nuclear antigen 2 n=125 Tax=Epstein-Barr virus (strain GD1) TaxID=10376 RepID=EBNA2_EBVB9
	agilent_14706	3.65421e-06	0.186365	1.02744	-0.496499	2.55138	9.09091	15.625	1.71875	UniRef90_A0A380YT47	350	YP_097475.1 strains_non_MPA_non_topgraph_cdhit70_190118.csv	Beta-galactosidase n=49 Tax=Bacteroides TaxID=816 RepID=A0A380YT47_BACFG
	agilent_221282	3.67868e-06	0.187613	-1.1958	-2.97448	0.582882	13.6364	9.375	0.6875	UniRef90_Q48028	351	VFG001154(gb|AAA20524) (hmw2A) adhesin HMW2A, two-partner secretion (TPS) pathway TpsA exoprotein [HMW1/HMW2 (VF0038)] [Haemophilus influenzae str. 12]	Adhesin n=8 Tax=Haemophilus influenzae TaxID=727 RepID=Q48028_HAEIF
	agilent_241791	3.69149e-06	0.188266	-0.837037	-2.08392	0.40985	27.2727	21.875	0.802083	UniRef90_A0A4I7XYI6	352	VFG001361(gb|NP_344663) (pspA) pneumococcal surface protein A [PspA (VF0152)] [Streptococcus pneumoniae TIGR4]	Surface protein A n=87 Tax=Streptococcus pneumoniae TaxID=1313 RepID=A0A4I7XYI6_STREE
	twist_96611	3.69428e-06	0.188408	1.724	-0.844972	4.29297	2.27273	6.25	2.75		353	YP_006908482.1 3D domain protein [Bacillus phage B4]
	agilent_76173	3.69915e-06	0.188657	1.25687	-0.617074	3.13081	4.54545	12.5	2.75	UniRef90_A0A174Z2U6	354	V1.UC13-0_GL0049070 MPA_PNP_EM_seqs_non_topgraph_seqs_final_210318.csv	Methionine aminopeptidase n=12 Tax=Eubacterium TaxID=1730 RepID=A0A174Z2U6_9FIRM
	twist_69609	3.70131e-06	0.188767	-1.83861	-4.5806	0.903371	9.09091	3.125	0.34375		355	NP_695158.1 minor capsid protein [Lactobacillus phage phig1e]
	twist_69666	3.70992e-06	0.189206	-0.843249	-2.10206	0.415566	27.2727	15.625	0.572917		356	YP_008767323.1 host interaction protein [Lactobacillus phage PL-1]
	agilent_231204	3.71821e-06	0.189629	-1.27422	-3.1782	0.629771	13.6364	6.25	0.458333	UniRef90_Q51104	357	VFG000266(gb|NP_274673) (hmbR) hemoglobin receptor [HmbR (VF0048)] [Neisseria meningitidis MC58]	Hemoglobin receptor n=204 Tax=Proteobacteria TaxID=1224 RepID=Q51104_NEIME
	twist_58788	3.72013e-06	0.189727	0.728066	-0.360081	1.81621	52.2727	68.75	1.31522		358	positive (exact): Enterovirus C Genome polyprotein [on Uniprot the BLAST matches are "Capsid protein" from "Human poliovirus"
	twist_32175	3.72614e-06	0.190033	-1.15179	-2.87441	0.570834	93.1818	84.375	0.905488		359	EBNA-1 HHV 4 & BKRF1
	twist_34374	3.72883e-06	0.19017	-1.13602	-2.83559	0.563545	18.1818	6.25	0.34375		360	EBNA-1 HHV 4
	agilent_908	3.73263e-06	0.190364	0.708032	-0.351696	1.76776	31.8182	46.875	1.47321	UniRef90_P03460	361	Hemagglutinin (2/2)	Hemagglutinin n=16903 Tax=Influenza B virus TaxID=11520 RepID=HEMA_INBLE
	agilent_207595	3.7396e-06	0.19072	-0.829272	-2.07146	0.412915	27.2727	18.75	0.6875	UniRef90_W0U8M0	362	MH0014_GL0012091 MPA_PNP_EM_seqs_non_topgraph_seqs_final_210318.csv	Uncharacterized protein n=23 Tax=Ruminococcus TaxID=1263 RepID=W0U8M0_9FIRM
	agilent_196845	3.74007e-06	0.190744	-1.35286	-3.37944	0.673729	11.3636	6.25	0.55	UniRef90_K0N9Y4	363	WP_005687202.1 (1/1) non_MPA_topgraph_sampling_040218.csv	ABC transporter glutamine-binding protein glnH n=48 Tax=Lactobacillaceae TaxID=33958 RepID=K0N9Y4_LACCA
	twist_92306	3.74831e-06	0.191164	-1.48332	-3.70744	0.740804	13.6364	3.125	0.229167		364	NP_945017.1 Putative HNH endonuclease [Salmonella phage FelixO1]
	twist_35030	3.75173e-06	0.191338	-0.782088	-1.95523	0.391055	34.0909	34.375	1.00833		365	fibronectin-binding protein A
	twist_99873	3.75787e-06	0.191651	-0.973221	-2.4341	0.487654	22.7273	9.375	0.4125		366	YP_001285556.1 gp66 [Escherichia virus TLS]
	twist_54402	3.77454e-06	0.192502	-1.47807	-3.70102	0.74487	13.6364	3.125	0.229167		367	U14 gene product
	agilent_2098	3.78249e-06	0.192907	-1.32212	-3.31233	0.66809	11.3636	6.25	0.55	UniRef90_P03300	368	Genome polyprotein (6/6) & polyprotein (7/9) & VP1 (1/4) & coat protein VP1 & VP4	Genome polyprotein n=1168 Tax=Enterovirus TaxID=12059 RepID=POLG_POL1M
	agilent_192601	3.80512e-06	0.194061	-1.18991	-2.98574	0.605928	13.6364	9.375	0.6875	UniRef90_A0A0K9CPU5	369	T2D-149A_GL0084358 (2/2) MPA_and_EM_topgraph_220218_subsample.csv	OmpA-like domain-containing protein n=66 Tax=Bacteria TaxID=2 RepID=A0A0K9CPU5_9BACE
	agilent_51292	3.81266e-06	0.194446	-1.62325	-4.07522	0.828711	9.09091	6.25	0.6875	UniRef90_A0A173VWM0	370	MH0073_GL0015196 MPA_PNP_EM_seqs_non_topgraph_seqs_final_210318.csv	Hydrolase n=11 Tax=Roseburia TaxID=841 RepID=A0A173VWM0_9FIRM
	agilent_206719	3.81509e-06	0.19457	-0.966266	-2.42624	0.493708	22.7273	9.375	0.4125	UniRef90_A0A2V2E9Z5	371	MH0188_GL0033238 MPA_PNP_EM_seqs_non_topgraph_seqs_final_210318.csv	Molybdopterin molybdenumtransferase n=1 Tax=Coriobacteriia bacterium TaxID=2052159 RepID=A0A2V2E9Z5_9ACTN
	agilent_198474	3.81791e-06	0.194714	1.57794	-0.807008	3.96289	2.27273	9.375	4.125	UniRef90_A0A1G6G7P6	372	MH0456_GL0032128 MPA_PNP_EM_seqs_non_topgraph_seqs_final_210318.csv	Concanavalin A-like lectin/glucanases superfamily protein n=55 Tax=Bacteroidaceae TaxID=815 RepID=A0A1G6G7P6_BACOV
	twist_79236	3.82117e-06	0.194879	1.0309	-0.527812	2.58961	6.81818	18.75	2.75		373	YP_009210509.1 hypothetical protein SE25_061 [Listeria phage vB_LmoS_293]
	agilent_227428	3.83004e-06	0.195332	-1.08949	-2.73847	0.559482	15.9091	9.375	0.589286	UniRef90_P27951	374	VFG001795(gb|BAC98831) (cba) c protein beta antigen [<beta>-C protein (VF0277)] [Streptococcus agalactiae FM027022]	IgA FC receptor n=71 Tax=Streptococcus TaxID=1301 RepID=BAG_STRAG
	twist_31225	3.83069e-06	0.195365	1.19109	-0.611789	2.99397	4.54545	15.625	3.4375		375	GRA 1 & dense granule protein 1 / major antigenp24, putative & Dense granule protein 1 precursor & dense granule protein 1 / major antigenp24 & P24 granule antigen
	twist_34744	3.83462e-06	0.195566	-1.03318	-2.59775	0.531385	18.1818	9.375	0.515625		376	zinc metalloproteinase aureolysin
	agilent_220077	3.84779e-06	0.196238	-1.70884	-4.30045	0.882776	9.09091	3.125	0.34375	UniRef90_Q97T80	377	VFG001362(gb|NP_344620) (zmpC) immunoglobulin A1 protease [IgA1 protease (VF0147)] [Streptococcus pneumoniae TIGR4]	Zinc metalloprotease ZmpC n=66 Tax=Terrabacteria group TaxID=1783272 RepID=ZMPC_STRPN
	agilent_40684	3.852e-06	0.196452	0.763384	-0.394915	1.92168	18.1818	28.125	1.54688	UniRef90_D4IQV3	378	MH0116_GL0003989 (2/2) MPA_and_EM_topgraph_220218_subsample.csv	TonB-dependent Receptor Plug Domain./TonB dependent receptor n=5 Tax=Alistipes TaxID=239759 RepID=D4IQV3_9BACT
	twist_52560	3.85983e-06	0.196851	0.779211	-0.404157	1.96258	22.7273	28.125	1.2375		379	phosphoprotein 150 & Large structural phosphoprotein
	agilent_3245	3.86166e-06	0.196945	0.693451	-0.359896	1.7468	50	65.625	1.3125	UniRef90_A0A1D8D445	380	positive (from uniprot): Enterovirus C Genome polyprotein [on Uniprot the BLAST matches are "Capsid protein" from "Human poliovirus"	VP1 (Fragment) n=1 Tax=Human poliovirus 3 TaxID=12086 RepID=A0A1D8D445_9ENTO
	twist_53014	3.87615e-06	0.197684	1.61878	-0.844194	4.08175	2.27273	9.375	4.125		381	Trans-acting transcriptional protein ICP4
	twist_46294	3.87615e-06	0.197684	1.61878	-0.844194	4.08175	2.27273	9.375	4.125		382	EBNA-3B nuclear protein [Human gammaherpesvirus 4] & Epstein-Barr nuclear antigen 4
	agilent_91518	3.87735e-06	0.197745	-0.886402	-2.23525	0.462443	25	12.5	0.5	UniRef90_F7M4F9	383	457387.HMPREF0127_02356 (2/2) MPA_and_EM_topgraph_220218_subsample.csv	Uncharacterized protein n=55 Tax=Bacteroidales TaxID=171549 RepID=F7M4F9_9BACE
	twist_32174	3.89334e-06	0.198561	-0.923116	-2.33038	0.484153	88.6364	81.25	0.916667		384	EBNA-1 HHV 4 & BKRF1
	agilent_6461	3.89692e-06	0.198743	-1.15024	-2.90448	0.603989	15.9091	6.25	0.392857	UniRef90_P06484	385	envelope glycoprotein G (2/2) & glycoprotein G (2/2)	Envelope glycoprotein G n=376 Tax=Human herpesvirus 1 TaxID=10298 RepID=GG_HHV11
	twist_35869	3.89717e-06	0.198756	0.70776	-0.371673	1.78719	61.3636	71.875	1.1713		386	EBNA-3C HHV 4 latent protein
	agilent_220721	3.90664e-06	0.199239	-0.741492	-1.87359	0.390604	34.0909	28.125	0.825	UniRef90_Q54972	387	VFG005313(gb|NP_357715) (pspA) Surface protein pspA precursor [Choline-binding proteins (CVF122)] [Streptococcus pneumoniae R6]	Pneumococcal surface protein A n=17 Tax=Streptococcus pneumoniae TaxID=1313 RepID=Q54972_STREE
	agilent_44109	3.90773e-06	0.199294	-1.34788	-3.40606	0.710295	11.3636	6.25	0.55	UniRef90_A0A174K340	388	WP_005830324.1 MPA_PNP_EM_seqs_non_topgraph_seqs_final_210318.csv	Membrane protein n=27 Tax=Bacteroides TaxID=816 RepID=A0A174K340_BACUN
	agilent_186083	3.91192e-06	0.199508	1.27852	-0.674668	3.2317	4.54545	9.375	2.0625	UniRef90_A0A1T4XPY4	389	MH0161_GL0044217 (4/4) MPA_and_EM_topgraph_220218_subsample.csv	ATP-binding cassette, subfamily B n=5 Tax=Ruminococcaceae TaxID=541000 RepID=A0A1T4XPY4_9FIRM
	agilent_228577	3.92545e-06	0.200198	-1.17339	-2.96873	0.621947	15.9091	6.25	0.392857	UniRef90_Q8GM74	390	VFG001150(gb|AAL79954) (hia) adhesin [Hia/Hsf (VF0039)] [Haemophilus influenzae nontypable strain 3179B]	Adhesin n=5 Tax=Haemophilus influenzae TaxID=727 RepID=Q8GM74_HAEIF
	agilent_156142	3.92893e-06	0.200376	1.53644	-0.815303	3.88818	2.27273	12.5	5.5	UniRef90_R5DN88	391	WP_092975188.1 (1/1) non_MPA_topgraph_sampling_040218.csv	Elongation factor 4 n=29 Tax=Clostridiales TaxID=186802 RepID=R5DN88_9FIRM
	agilent_159573	3.93117e-06	0.20049	1.68815	-0.896465	4.27277	2.27273	12.5	5.5	UniRef90_R6WN88	392	MH0196_GL0089710 (1/1) MPA_and_EM_topgraph_220218_subsample.csv	TonB-dependent Receptor Plug Domain./TonB dependent receptor n=6 Tax=Alistipes TaxID=239759 RepID=R6WN88_9BACT
	twist_47285	3.93174e-06	0.200519	-0.897421	-2.27149	0.476649	22.7273	15.625	0.6875		393	early antigen protein D (EA-D) & DNA polymerase processivity factor BMRF1
	agilent_39688	3.93601e-06	0.200736	0.727447	-0.386909	1.8418	45.4545	56.25	1.2375	UniRef90_A7X0T9	394	WP_001074519.1 strains_non_MPA_non_topgraph_cdhit70_190118.csv	Bifunctional autolysin n=763 Tax=Bacteria TaxID=2 RepID=ATL_STAA1
	agilent_161715	3.94718e-06	0.201306	-1.12925	-2.8613	0.602805	18.1818	9.375	0.515625	UniRef90_F7MCN8	395	MH0229_GL0170278 MPA_PNP_EM_seqs_non_topgraph_seqs_final_210318.csv	Uncharacterized protein n=12 Tax=Bacteroidales TaxID=171549 RepID=F7MCN8_9BACE
	agilent_3468	3.95324e-06	0.201615	-0.722498	-1.83143	0.386438	79.5455	65.625	0.825	UniRef90_P03211	396	EBNA-1 HHV 4 & BKRF1	Epstein-Barr nuclear antigen 1 n=37 Tax=Epstein-Barr virus (strain GD1) TaxID=10376 RepID=EBNA1_EBVB9
	agilent_77839	3.96432e-06	0.20218	1.55499	-0.834699	3.94468	2.27273	9.375	4.125	UniRef90_F9XZT3	397	WP_015439328.1 (2/6) non_MPA_topgraph_sampling_040218.csv	Phage infection protein n=49 Tax=Bacteria TaxID=2 RepID=F9XZT3_BIFBU
	agilent_2243	3.97236e-06	0.202591	-1.63419	-4.14788	0.879497	9.09091	3.125	0.34375	UniRef90_P14738	398	fibronectin-binding protein A	Fibronectin-binding protein A n=540 Tax=Staphylococcaceae TaxID=90964 RepID=FNBA_STAA8
	agilent_110645	3.97454e-06	0.202702	-1.49142	-3.78606	0.803225	13.6364	3.125	0.229167	UniRef90_R5QL50	399	WP_004845480.1 strains_non_MPA_non_topgraph_cdhit70_190118.csv	NLPC_P60 domain-containing protein n=7 Tax=Clostridiales TaxID=186802 RepID=R5QL50_9FIRM
	twist_54773	3.97523e-06	0.202737	1.08529	-0.584625	2.7552	77.2727	90.625	1.17279		400	positive (from uniprot): Enterovirus B Genome polyprotein
	agilent_223732	3.98545e-06	0.203258	0.91682	-0.495504	2.32914	9.09091	21.875	2.40625	UniRef90_D0W5Z8	401	VFG000232(gb|NP_273117) (pilT) twitching motility protein PilT [Type IV pili (VF0075)] [Neisseria meningitidis MC58]	Twitching motility protein n=4 Tax=Neisseria TaxID=482 RepID=D0W5Z8_NEICI
	agilent_15630	3.99038e-06	0.20351	0.959139	-0.519199	2.43748	9.09091	18.75	2.0625	UniRef90_Q9ZFS5	402	WP_000769829.1 strains_non_MPA_non_topgraph_cdhit70_190118.csv	Exotoxin 1 n=31 Tax=Staphylococcus aureus TaxID=1280 RepID=Q9ZFS5_STAAU
	agilent_171544	4.00791e-06	0.204403	-1.67157	-4.25309	0.909948	9.09091	3.125	0.34375	UniRef90_F3PVF2	403	WP_005824861.1 (3/4) MPA_and_EM_topgraph_220218_subsample.csv	Phosphatidylglycerol--prolipoprotein diacylglyceryl transferase n=47 Tax=root TaxID=1 RepID=F3PVF2_9BACE
	agilent_106204	4.02279e-06	0.205162	-1.95886	-4.98913	1.07141	6.81818	3.125	0.458333	UniRef90_Q6GE15	404	WP_000792567.1 strains_non_MPA_non_topgraph_cdhit70_190118.csv	Immunoglobulin-binding protein Sbi n=35 Tax=Staphylococcus aureus TaxID=1280 RepID=SBI_STAAR
	twist_34982	4.03442e-06	0.205755	-1.66595	-4.24647	0.914575	9.09091	3.125	0.34375		405	pneumococcal histidine triad protein E & hydrolase & HIT family hydrolase
	agilent_2036	4.03442e-06	0.205755	-1.66595	-4.24647	0.914575	9.09091	3.125	0.34375	UniRef90_P03188	406	glycoprotein BALF4 & Glycoprotein GP110 precursor & BALF4	Envelope glycoprotein B n=86 Tax=Epstein-Barr virus (strain GD1) TaxID=10376 RepID=GB_EBVB9
	twist_48565	4.03442e-06	0.205755	-1.66595	-4.24647	0.914575	9.09091	3.125	0.34375		407	glycoprotein BALF4 & Glycoprotein GP110 precursor & BALF4
	agilent_160350	4.04527e-06	0.206309	-1.47748	-3.76887	0.813905	9.09091	6.25	0.6875	UniRef90_A0A174RB78	408	MH0013_GL0029147 MPA_PNP_EM_seqs_non_topgraph_seqs_final_210318.csv	Beta-hexosaminidase n=16 Tax=Bacteroides TaxID=816 RepID=A0A174RB78_9BACE
	twist_48321	4.05496e-06	0.206803	-0.910699	-2.32462	0.503218	88.6364	81.25	0.916667		409	pneumococcal histidine triad protein E & hydrolase & HIT family hydrolase
	agilent_71450	4.05705e-06	0.20691	-0.645838	-1.64878	0.357102	56.8182	46.875	0.825	UniRef90_UPI0004537308	410	WP_000728715.1 strains_non_MPA_non_topgraph_cdhit70_190118.csv	staphylococcal protein A n=1 Tax=Staphylococcus aureus TaxID=1280 RepID=UPI0004537308
	agilent_193099	4.06202e-06	0.207163	1.02093	-0.565387	2.60725	6.81818	15.625	2.29167	UniRef90_A0A1C6BGW9	411	MH0251_GL0036528 MPA_PNP_EM_seqs_non_topgraph_seqs_final_210318.csv	Oligopeptide-binding protein AppA n=5 Tax=Clostridiales TaxID=186802 RepID=A0A1C6BGW9_9FIRM
	agilent_113561	4.08389e-06	0.208279	-1.49403	-3.82116	0.833092	11.3636	3.125	0.275	UniRef90_A0A354D3V1	412	MH0436_GL0046035 MPA_PNP_EM_seqs_non_topgraph_seqs_final_210318.csv	Flagellin n=2 Tax=Clostridiales TaxID=186802 RepID=A0A354D3V1_9FIRM
	twist_59480	4.08778e-06	0.208477	1.18877	-0.663678	3.04121	4.54545	12.5	2.75		413	H1N1 A/Bayern/7/95 NA
	twist_99262	4.09395e-06	0.208791	-0.769822	-1.97026	0.430615	34.0909	21.875	0.641667		414	YP_009222289.1 lysin [Lactobacillus phage LfeInf]
	agilent_26641	4.10209e-06	0.209207	1.00091	-0.5613	2.56311	6.81818	18.75	2.75	UniRef90_A0A1X3AI86	415	NP_816693.1 strains_non_MPA_non_topgraph_cdhit70_190118.csv	ABC-type enterochelin transport system, periplasmic component n=115 Tax=Bacilli TaxID=91061 RepID=A0A1X3AI86_ENTFL
	agilent_161316	4.11514e-06	0.209872	-1.1831	-3.03236	0.66617	13.6364	6.25	0.458333	UniRef90_A0A3A9Y217	416	YP_193425.2 strains_non_MPA_non_topgraph_cdhit70_190118.csv	SlpX protein n=4 Tax=Lactobacillus acidophilus TaxID=1579 RepID=A0A3A9Y217_LACAI
	agilent_3596	4.12927e-06	0.210593	-0.763468	-1.95871	0.431775	29.5455	21.875	0.740385	UniRef90_Q66478	417	polyprotein (3/9) & structural protein (3/3) & VP1 (2/4) & capsid protein VP1 & VP1 protein (2/2) & VP1 protein, partial [Enterovirus A71]	Genome polyprotein n=10068 Tax=root TaxID=1 RepID=POLG_HE71B
	agilent_230765	4.13092e-06	0.210677	-1.06496	-2.7325	0.602587	20.4545	6.25	0.305556	UniRef90_A6QIG2	418	VFG001799(gb|CAB94853) (map) extracellular proteins Map [Eap/Map (VF0016)] [Staphylococcus aureus str. Newman D2C (ATCC 25904)]	65 kDa membrane protein n=124 Tax=Bacteria TaxID=2 RepID=OMP7_STAAE
	agilent_122600	4.14109e-06	0.211196	-1.04411	-2.68088	0.592655	15.9091	9.375	0.589286	UniRef90_I8YZJ0	419	764649650-stool1_revised_C454888_1_gene81622 MPA_PNP_EM_seqs_non_topgraph_seqs_final_210318.csv	YD repeat (Two copies) n=64 Tax=Bacteroidaceae TaxID=815 RepID=I8YZJ0_BACOV
	agilent_37449	4.14483e-06	0.211386	1.02977	-0.585186	2.64472	6.81818	15.625	2.29167	UniRef90_A0A3R6ENC0	420	MH0315_GL0162216 MPA_PNP_EM_seqs_non_topgraph_seqs_final_210318.csv	T9SS C-terminal target domain-containing protein n=39 Tax=Bacteroidales TaxID=171549 RepID=A0A3R6ENC0_9BACT
	agilent_113791	4.16571e-06	0.212451	1.17156	-0.670047	3.01317	4.54545	12.5	2.75	UniRef90_I9A5F1	421	MH0091_GL0038462 MPA_PNP_EM_seqs_non_topgraph_seqs_final_210318.csv	DUF4136 domain-containing protein n=32 Tax=Bacteroides TaxID=816 RepID=I9A5F1_BACVU
	agilent_224035	4.17206e-06	0.212775	1.02665	-0.588313	2.64161	6.81818	15.625	2.29167	UniRef90_Q327J1	422	VFG012802(gb|NP_858136) (ospB) type III secretion system effector OspB [T3SS (SS011)] [Shigella flexneri 2a str. 301]	OspB n=95 Tax=Enterobacteriaceae TaxID=543 RepID=Q327J1_SHIDS
	agilent_78387	4.18082e-06	0.213222	-1.13685	-2.92691	0.653209	15.9091	6.25	0.392857	UniRef90_J6PDD5	423	NP_816789.1 strains_non_MPA_non_topgraph_cdhit70_190118.csv	WxL domain-containing protein n=92 Tax=Bacteria TaxID=2 RepID=J6PDD5_ENTFL
	agilent_62315	4.18155e-06	0.213259	-1.54865	-3.98731	0.890016	9.09091	3.125	0.34375	UniRef90_E7GPZ1	424	764042746-stool1_revised_scaffold8151_1_gene3146 MPA_PNP_EM_seqs_non_topgraph_seqs_final_210318.csv	OmpR/PhoB-type domain-containing protein n=30 Tax=Clostridiales TaxID=186802 RepID=E7GPZ1_CLOSY
	twist_59562	4.18222e-06	0.213293	1.17556	-0.675739	3.02686	4.54545	12.5	2.75		425	H1N1 A/Beijing/262/95 NA
	twist_59391	4.18222e-06	0.213293	1.17556	-0.675739	3.02686	4.54545	12.5	2.75		426	H1N1 A/USSR/90/77 NA
	twist_22032	4.18983e-06	0.213681	1.00068	-0.57655	2.57791	6.81818	18.75	2.75		427	allergen_name False allergome_name Str py Streptokinase (11/12) (1/1) allergenonline_name False SDAP_name False iedb_name False
	agilent_3552	4.19357e-06	0.213872	0.75513	-0.435572	1.94583	15.9091	28.125	1.76786	UniRef90_A0A2U3RZL8	428	pneumococcal histidine triad protein D (1/2) & histidine motif-containing protein, partial	Pneumococcal histidine triad protein D n=4 Tax=Streptococcus pneumoniae TaxID=1313 RepID=A0A2U3RZL8_STREE
	agilent_235466	4.19923e-06	0.214161	0.938544	-0.542299	2.41939	79.5455	90.625	1.13929	UniRef90_Q99XV0	429	VFG000968(gb|NP_269973) (emm) M protein type 1 [M protein (VF0242)] [Streptococcus pyogenes M1 GAS]	M protein type 1 n=54 Tax=Streptococcus pyogenes TaxID=1314 RepID=Q99XV0_STRP1
	twist_95117	4.2214e-06	0.215291	-1.47894	-3.81818	0.860306	11.3636	3.125	0.275		430	YP_008767331.1 hypothetical protein PL1_25 [Lactobacillus phage PL-1]
	agilent_18111	4.22206e-06	0.215325	-1.29119	-3.33362	0.751243	11.3636	6.25	0.55	UniRef90_E1WSL3	431	YP_098689.1 strains_non_MPA_non_topgraph_cdhit70_190118.csv	DUF4595 domain-containing protein n=43 Tax=Bacteroides TaxID=816 RepID=E1WSL3_BACF6
	twist_78072	4.22423e-06	0.215436	-0.937948	-2.42197	0.546075	20.4545	9.375	0.458333		432	YP_007003214.1 phage tail tape measure protein [Lactobacillus phage LF1]
	twist_37139	4.23667e-06	0.21607	-0.65388	-1.68988	0.382122	52.2727	46.875	0.896739		433	Immunoglobulin G-binding protein G precursor & Immunoglobulin G-binding protein G
	twist_31610	4.23789e-06	0.216132	0.894103	-0.522698	2.3109	11.3636	18.75	1.65		434	Hemagglutinin (2/2)
	agilent_74514	4.23962e-06	0.21622	-1.10064	-2.84504	0.643773	15.9091	6.25	0.392857	UniRef90_K5ZQT7	435	MH0092_GL0084257 (2/2) MPA_and_EM_topgraph_220218_subsample.csv	TonB family domain-containing protein n=17 Tax=Parabacteroides TaxID=375288 RepID=K5ZQT7_9BACT
	agilent_161585	4.29707e-06	0.21915	1.60003	-0.952072	4.15213	2.27273	6.25	2.75	UniRef90_K0X402	436	V1.FI12_GL0135524 MPA_PNP_EM_seqs_non_topgraph_seqs_final_210318.csv	Por secretion system C-terminal sorting domain-containing protein n=3 Tax=Bacteroidales TaxID=171549 RepID=K0X402_9BACT
	twist_843	4.32152e-06	0.220398	-0.985581	-2.56187	0.590713	22.7273	9.375	0.4125		437	allergen_name False allergome_name Ovi a 12 (1/2), Ovi a 8 (2/5) (1/1) allergenonline_name False SDAP_name False iedb_name False
	twist_36320	4.32409e-06	0.220529	-1.41494	-3.67857	0.848693	11.3636	3.125	0.275		438	Outer membrane protein P1
	twist_1162	4.32677e-06	0.220665	-0.679567	-1.76707	0.407933	38.6364	34.375	0.889706		439	allergen_name False allergome_name Str pn PspC (2/2) (1/1) allergenonline_name False SDAP_name False iedb_name False
	twist_78015	4.32802e-06	0.220729	1.18573	-0.712032	3.08348	4.54545	12.5	2.75		440	YP_009196345.1 DNA-directed RNA polymerase [Enterobacter phage phiEap-1]
	agilent_202587	4.36716e-06	0.222725	-1.44849	-3.77684	0.87986	11.3636	3.125	0.275	UniRef90_U6R855	441	DOM015_GL0041013 (2/2) MPA_and_EM_topgraph_220218_subsample.csv	Uncharacterized protein n=5 Tax=Bacteroidaceae TaxID=815 RepID=U6R855_9BACE
	agilent_5557	4.36917e-06	0.222828	0.767446	-0.466445	2.00134	13.6364	31.25	2.29167	UniRef90_Q9ANY1	442	pneumococcal histidine triad protein E & hydrolase & HIT family hydrolase	Bvh-3 n=444 Tax=Bacteria TaxID=2 RepID=Q9ANY1_STREE
	twist_59335	4.37881e-06	0.223319	1.06964	-0.65194	2.79121	6.81818	12.5	1.83333		443	H3N2 B/Brisbane/60/2008 NP
	agilent_230820	4.38146e-06	0.223454	-0.661886	-1.7275	0.403729	43.1818	34.375	0.796053	UniRef90_Q2FWV6	444	VFG002423(gb|YP_001332910) (scn) complement inhibitor SCIN [SCIN (VF0425)] [Staphylococcus aureus subsp. aureus str. Newman]	Staphylococcal complement inhibitor n=109 Tax=root TaxID=1 RepID=SCIN_STAA8
	agilent_30237	4.38321e-06	0.223544	1.00573	-0.613772	2.62523	9.09091	12.5	1.375	UniRef90_I9A5K4	445	MH0349_GL0007090 MPA_PNP_EM_seqs_non_topgraph_seqs_final_210318.csv	TPM_phosphatase domain-containing protein n=49 Tax=Bacteroides TaxID=816 RepID=I9A5K4_BACVU
	agilent_10447	4.39871e-06	0.224334	-0.821201	-2.14582	0.50342	25	12.5	0.5	UniRef90_P03188	446	glycoprotein BALF4 & Glycoprotein GP110 precursor & BALF4	Envelope glycoprotein B n=86 Tax=Epstein-Barr virus (strain GD1) TaxID=10376 RepID=GB_EBVB9
	agilent_223876	4.39871e-06	0.224334	-0.821201	-2.14582	0.50342	25	12.5	0.5	UniRef90_UPI000B5938A4	447	VFG001356(gb|NP_345446) (lytB) endo-beta-N-acetylglucosaminidase [CBPs (VF0145)] [Streptococcus pneumoniae TIGR4]	endo-beta-N-acetylglucosaminidase n=2 Tax=Streptococcus pneumoniae TaxID=1313 RepID=UPI000B5938A4
	agilent_199155	4.40691e-06	0.224753	-0.643269	-1.68182	0.395279	68.1818	56.25	0.825	UniRef90_Q8XMR4	448	WP_003460505.1 strains_non_MPA_non_topgraph_cdhit70_190118.csv	LYZ2 domain-containing protein n=27 Tax=Clostridium perfringens TaxID=1502 RepID=Q8XMR4_CLOPE
	agilent_209627	4.41127e-06	0.224975	-1.44453	-3.77783	0.888762	11.3636	3.125	0.275	UniRef90_A0A4Q1QKD7	449	WP_014569134.1 (6/6) non_MPA_topgraph_sampling_040218.csv	ABC transporter n=7 Tax=Lactobacillaceae TaxID=33958 RepID=A0A4Q1QKD7_LACRH
	agilent_48255	4.41499e-06	0.225165	-1.5404	-4.02957	0.948765	9.09091	3.125	0.34375	UniRef90_K5YWW8	450	MH0343_GL0152713 (2/2) MPA_and_EM_topgraph_220218_subsample.csv	Coenzyme A biosynthesis bifunctional protein CoaBC n=29 Tax=Parabacteroides TaxID=375288 RepID=K5YWW8_9BACT
	agilent_121369	4.41499e-06	0.225165	-1.5404	-4.02957	0.948765	9.09091	3.125	0.34375	UniRef90_K5YWW8	451	MH0343_GL0152713 (2/2) MPA_and_EM_topgraph_220218_subsample.csv	Coenzyme A biosynthesis bifunctional protein CoaBC n=29 Tax=Parabacteroides TaxID=375288 RepID=K5YWW8_9BACT
	agilent_1379	4.42957e-06	0.225908	0.785642	-0.485928	2.05721	15.9091	21.875	1.375	UniRef90_Q2FUY2	452	Clumping factor B precursor (Fibrinogen-binding protein B) (Fibrinogen receptor B)	Clumping factor B n=3 Tax=Staphylococcus aureus TaxID=1280 RepID=CLFB_STAA8
	agilent_32166	4.43359e-06	0.226113	-0.886407	-2.3217	0.548887	22.7273	9.375	0.4125	UniRef90_A0A174IP95	453	T2D-105A_GL0053933 MPA_PNP_EM_seqs_non_topgraph_seqs_final_210318.csv	Flagellin n=3 Tax=Clostridiales TaxID=186802 RepID=A0A174IP95_9FIRM
	agilent_19835	4.43973e-06	0.226426	-1.83783	-4.8157	1.14004	6.81818	3.125	0.458333	UniRef90_B0G6M5	454	WP_005333649.1 strains_non_MPA_non_topgraph_cdhit70_190118.csv	Peripla_BP_4 domain-containing protein n=15 Tax=Dorea TaxID=189330 RepID=B0G6M5_9FIRM
	agilent_151982	4.43979e-06	0.226429	1.00681	-0.624553	2.63817	6.81818	15.625	2.29167	UniRef90_U6R7P0	455	MH0039_GL0042967 (1/1) MPA_and_EM_topgraph_220218_subsample.csv	SusC/RagA family TonB-linked outer membrane protein n=2 Tax=Bacteroides TaxID=816 RepID=U6R7P0_9BACE
	agilent_138733	4.44014e-06	0.226447	1.20456	-0.747301	3.15643	4.54545	9.375	2.0625	UniRef90_R9I6B2	456	V1.CD12-0_GL0059331 MPA_PNP_EM_seqs_non_topgraph_seqs_final_210318.csv	SusC/RagA family TonB-linked outer membrane protein n=47 Tax=root TaxID=1 RepID=R9I6B2_9BACE
	twist_72914	4.44247e-06	0.226566	0.756613	-0.469711	1.98294	20.4545	25	1.22222		457	YP_001469501.1 gp20 portal vertex protein of head [Enterobacteria phage Phi1]
	agilent_8991	4.44934e-06	0.226916	0.637873	-0.396776	1.67252	56.8182	68.75	1.21	UniRef90_P03204	458	EBNA-3C HHV 4 latent protein	Epstein-Barr nuclear antigen 6 n=14 Tax=Epstein-Barr virus (strain GD1) TaxID=10376 RepID=EBNA6_EBVB9
	twist_58889	4.45835e-06	0.227376	1.20091	-0.748928	3.15074	4.54545	9.375	2.0625		459	B B/Brisbane/60/2008 HA
	twist_20844	4.46242e-06	0.227583	-1.03066	-2.70482	0.643501	18.1818	6.25	0.34375		460	allergen_name False allergome_name Cap h 10 (1/2), Cap h 8 (1/5) (1/1) allergenonline_name False SDAP_name False iedb_name False
	twist_46237	4.47106e-06	0.228024	-1.20213	-3.15668	0.752415	11.3636	6.25	0.55		461	Voltage-dependent T-type calcium channel subunit alpha-1H
	twist_41261	4.48936e-06	0.228957	-0.685496	-1.80228	0.431289	36.3636	25	0.6875		462	positive (from uniprot): Rhinovirus B Genome polyprotein
	agilent_58674	4.4898e-06	0.22898	1.48702	-0.935698	3.90974	2.27273	9.375	4.125	UniRef90_K0WYA3	463	V1.FI15_GL0102470 MPA_PNP_EM_seqs_non_topgraph_seqs_final_210318.csv	Por secretion system C-terminal sorting domain-containing protein n=3 Tax=Bacteroidales TaxID=171549 RepID=K0WYA3_9BACT
	twist_32238	4.49749e-06	0.229372	-0.772806	-2.03296	0.487343	27.2727	15.625	0.572917		464	Lipase 2 precursor (Glycerol ester hydrolase 2)
	agilent_235068	4.50915e-06	0.229966	-0.867833	-2.28474	0.549075	25	18.75	0.75	UniRef90_Q8P2T7	465	VFG000976(gb|NP_268546) (slo) streptolysin O precursor [SLO (VF0250)] [Streptococcus pyogenes M1 GAS]	Streptolysin O n=132 Tax=Streptococcus TaxID=1301 RepID=TACY_STRP8
	twist_43493	4.51451e-06	0.23024	1.05946	-0.671333	2.79025	77.2727	87.5	1.13235		466	Enterovirus polyprotein (VP0, VP1, VP2, VP4) – capsid proteins, Coxsackievirus A9 (2.9 Å structure, chains 1–4)
	agilent_200789	4.52779e-06	0.230917	-0.628874	-1.65773	0.399983	70.4545	56.25	0.798387	UniRef90_A0A3R5Z1C7	467	MH0188_GL0111429 MPA_PNP_EM_seqs_non_topgraph_seqs_final_210318.csv	Uncharacterized protein n=8 Tax=Parabacteroides TaxID=375288 RepID=A0A3R5Z1C7_9BACT
	agilent_222883	4.53568e-06	0.23132	-1.81194	-4.7789	1.15501	6.81818	3.125	0.458333	UniRef90_A0A376Y356	468	VFG042537(gb|AAA92620) (f17d-C) F17 fimbrial uscher [F17 pili (AI037)] [Escherichia coli str. 111KH86]	F17-like fimbrial usher n=91 Tax=Escherichia coli TaxID=562 RepID=A0A376Y356_ECOLX
	twist_33322	4.53821e-06	0.231449	-1.07714	-2.84138	0.687103	15.9091	6.25	0.392857		469	45 kDa immediate-early protein 2
	agilent_229757	4.53919e-06	0.231499	-0.816135	-2.15302	0.520752	22.7273	15.625	0.6875	UniRef90_A0A4I7YG16	470	VFG001357(gb|NP_346601) (cbpA) choline binding protein A [CbpA/PspC (VF0150)] [Streptococcus pneumoniae TIGR4]	Choline binding protein A n=44 Tax=Streptococcus pneumoniae TaxID=1313 RepID=A0A4I7YG16_STREE
	agilent_47871	4.54015e-06	0.231547	-1.11539	-2.94266	0.711888	13.6364	6.25	0.458333	UniRef90_A0A415Y4C9	471	MH0212_GL0040623 MPA_PNP_EM_seqs_non_topgraph_seqs_final_210318.csv	Fibronectin type-III domain-containing protein n=4 Tax=Lachnospiraceae TaxID=186803 RepID=A0A415Y4C9_9FIRM
	agilent_206745	4.56193e-06	0.232659	0.891316	-0.572355	2.35499	9.09091	15.625	1.71875	UniRef90_U6RAC5	472	158802708-stool1_revised_scaffold38795_2_gene43419 MPA_PNP_EM_seqs_non_topgraph_seqs_final_210318.csv	Uncharacterized protein n=3 Tax=Bacteroidaceae TaxID=815 RepID=U6RAC5_9BACE
	agilent_193153	4.56828e-06	0.232982	-0.871993	-2.30492	0.560939	25	9.375	0.375	UniRef90_A0A1E3KV71	473	YP_004890527.1 (1/1) non_MPA_topgraph_sampling_040218.csv	Gram_pos_anchor domain-containing protein n=52 Tax=Lactobacillaceae TaxID=33958 RepID=A0A1E3KV71_LACPN
	agilent_78022	4.5732e-06	0.233233	-1.34924	-3.56761	0.869134	13.6364	3.125	0.229167	UniRef90_A0A174R002	474	MH0417_GL0121824 MPA_PNP_EM_seqs_non_topgraph_seqs_final_210318.csv	Hyaluronoglucosaminidase n=7 Tax=Bacteroides TaxID=816 RepID=A0A174R002_9BACE
	twist_48017	4.57531e-06	0.233341	0.705556	-0.454763	1.86587	56.8182	71.875	1.265		475	positive (from uniprot): Enterovirus C Genome polyprotein [on Uniprot the BLAST matches are "Capsid protein" from "Human poliovirus"
	twist_52503	4.57907e-06	0.233532	0.604634	-0.390121	1.59939	45.4545	59.375	1.30625		476	polyprotein (3/9) & structural protein (3/3) & VP1 (2/4) & capsid protein VP1 & VP1 protein (2/2) & VP1 protein, partial [Enterovirus A71]
	agilent_132331	4.58027e-06	0.233594	0.97979	-0.63239	2.59197	6.81818	15.625	2.29167	UniRef90_A0A2Y2VXK6	477	NP_706220.1 strains_non_MPA_non_topgraph_cdhit70_190118.csv	Putative Rhs-family protein n=15 Tax=Shigella TaxID=620 RepID=A0A2Y2VXK6_SHIFL
	twist_51296	4.58593e-06	0.233882	0.685019	-0.442831	1.81287	65.9091	78.125	1.18534		478	EBNA-3C HHV 4 latent protein
	agilent_236929	4.59097e-06	0.234139	-0.746905	-1.97732	0.483514	27.2727	18.75	0.6875	UniRef90_A7X6I5	479	VFG001283(gb|NP_647238) (fnbA) fibronectin-binding protein A [FnBPs (VF0010)] [Staphylococcus aureus subsp. aureus MW2]	Fibronectin-binding protein A n=697 Tax=Bacteria TaxID=2 RepID=FNBA_STAA1
	twist_39967	4.59451e-06	0.23432	0.734203	-0.475758	1.94416	15.9091	28.125	1.76786		480	immunoglobulin A1 protease
	agilent_228606	4.59538e-06	0.234365	-0.749346	-1.98438	0.485688	27.2727	18.75	0.6875	UniRef90_P44969	481	VFG000337(gb|NP_439153) (iga1) immunoglobin A1 protease [IgA1 protease (VF0045)] [Haemophilus influenzae Rd KW20]	Immunoglobulin A1 protease autotransporter n=1 Tax=Haemophilus influenzae (strain ATCC 51907 / DSM 11121 / KW20 / Rd) TaxID=71421 RepID=IGA0_HAEIN
	twist_24318	4.59802e-06	0.234499	-1.70877	-4.5259	1.10835	9.09091	3.125	0.34375		482	allergen_name False allergome_name Cand a PGK (2/2) (1/1) allergenonline_name False SDAP_name False iedb_name False
	agilent_174220	4.60509e-06	0.23486	0.981163	-0.637652	2.59998	6.81818	15.625	2.29167	UniRef90_R7CNE5	483	MH0133_GL0028481 MPA_PNP_EM_seqs_non_topgraph_seqs_final_210318.csv	Lipoprotein n=2 Tax=Dialister TaxID=39948 RepID=R7CNE5_9FIRM
	agilent_120883	4.60663e-06	0.234938	1.12526	-0.731609	2.98213	4.54545	18.75	4.125	UniRef90_A6BJ99	484	411462.DORLON_02394 (2/2) MPA_and_EM_topgraph_220218_subsample.csv	DUF4097 domain-containing protein n=7 Tax=Dorea TaxID=189330 RepID=A6BJ99_9FIRM
	agilent_210016	4.60848e-06	0.235032	-1.11074	-2.94401	0.722537	15.9091	9.375	0.589286	UniRef90_A7M5N9	485	WP_004302135.1 MPA_PNP_EM_seqs_non_topgraph_seqs_final_210318.csv	Glug domain-containing protein n=35 Tax=Bacteroidia TaxID=200643 RepID=A7M5N9_BACO1
	agilent_136533	4.61587e-06	0.235409	-0.924435	-2.45145	0.602576	18.1818	9.375	0.515625	UniRef90_Q6GJK9	486	WP_001170274.1 strains_non_MPA_non_topgraph_cdhit70_190118.csv	N-acetylmuramoyl-L-alanine amidase sle1 n=31 Tax=Staphylococcus aureus TaxID=1280 RepID=SLE1_STAAR
	twist_7301	4.616e-06	0.235416	-1.05209	-2.78998	0.685808	15.9091	6.25	0.392857		487	allergen_name False allergome_name Hor v 37 (3/6) (1/1) allergenonline_name False SDAP_name False iedb_name False
	agilent_137474	4.61794e-06	0.235515	-1.54859	-4.10717	1.01	97.7273	93.75	0.959302	UniRef90_K0XG25	488	O2.UC46-1_GL0134711 MPA_PNP_EM_seqs_non_topgraph_seqs_final_210318.csv	Por secretion system C-terminal sorting domain-containing protein n=3 Tax=Bacteroidales TaxID=171549 RepID=K0XG25_9BACT
	agilent_220708	4.61972e-06	0.235606	1.55326	-1.01354	4.12005	2.27273	9.375	4.125	UniRef90_P15926	489	VFG000974(gb|NP_269970) (scpA) C5a peptidase precursor [C5a peptidase (VF0245)] [Streptococcus pyogenes M1 GAS]	C5a peptidase n=760 Tax=Bacteria TaxID=2 RepID=C5AP_STRPY
	agilent_76826	4.65897e-06	0.237608	-0.594044	-1.57992	0.39183	54.5455	37.5	0.6875	UniRef90_A0A4P6LV93	490	WP_018594597.1 strains_non_MPA_non_topgraph_cdhit70_190118.csv	Autolysin n=3 Tax=Blautia TaxID=572511 RepID=A0A4P6LV93_9FIRM
	twist_77319	4.66827e-06	0.238082	-0.914539	-2.43384	0.604762	18.1818	12.5	0.6875		491	YP_009222325.1 endonuclease [Lactobacillus phage LfeInf]
	agilent_37743	4.68162e-06	0.238762	-1.34926	-3.59401	0.895484	9.09091	6.25	0.6875	UniRef90_A0A4P6M4D4	492	WP_018594515.1 strains_non_MPA_non_topgraph_cdhit70_190118.csv	D-galactose-binding periplasmic protein n=4 Tax=Clostridiales TaxID=186802 RepID=A0A4P6M4D4_9FIRM
	twist_65730	4.69595e-06	0.239493	1.42682	-0.950655	3.80429	2.27273	12.5	5.5		493	NP_944975.1 Putative exodeoxyribonuclease [Salmonella phage FelixO1]
	agilent_106728	4.71017e-06	0.240219	-1.08042	-2.88347	0.722637	15.9091	6.25	0.392857	UniRef90_C0BEV3	494	MH0088_GL0045527 (1/1) MPA_and_EM_topgraph_220218_subsample.csv	LysM domain protein n=11 Tax=Coprococcus TaxID=33042 RepID=C0BEV3_9FIRM
	agilent_240059	4.71094e-06	0.240258	-1.11279	-2.97003	0.744444	13.6364	6.25	0.458333	UniRef90_A0A380Q2U5	495	VFG042312(gb|YP_002348854) (yapE) autotransporter protein YapE [YapE (VF0505)] [Yersinia pestis CO92]	Autotransporter protein n=84 Tax=Yersinia TaxID=444888 RepID=A0A380Q2U5_YERPU
	agilent_48668	4.71639e-06	0.240536	-1.34287	-3.58542	0.899687	9.09091	6.25	0.6875	UniRef90_U6RH14	496	N037A_GL0109873 MPA_PNP_EM_seqs_non_topgraph_seqs_final_210318.csv	Peptidyl-prolyl cis-trans isomerase n=3 Tax=Bacteroidaceae TaxID=815 RepID=U6RH14_9BACE
	agilent_205432	4.72321e-06	0.240884	-0.998515	-2.66724	0.670214	18.1818	6.25	0.34375	UniRef90_U6RBT0	497	MH0028_GL0082397 MPA_PNP_EM_seqs_non_topgraph_seqs_final_210318.csv	Cell division protein FtsZ n=28 Tax=root TaxID=1 RepID=U6RBT0_9BACE
	twist_58885	4.72646e-06	0.24105	1.45101	-0.974789	3.87681	2.27273	9.375	4.125		498	H1N1 A/Michigan/45/2015 NA
	agilent_112869	4.72783e-06	0.24112	1.42923	-0.960513	3.81898	2.27273	9.375	4.125	UniRef90_R7IBA0	499	MH0012_GL0104868 MPA_PNP_EM_seqs_non_topgraph_seqs_final_210318.csv	Uncharacterized protein n=4 Tax=Clostridiales TaxID=186802 RepID=R7IBA0_9FIRM
	agilent_171284	4.73667e-06	0.24157	-0.659477	-1.76321	0.444258	38.6364	25	0.647059	UniRef90_Q5HEA4	500	WP_000752015.1 strains_non_MPA_non_topgraph_cdhit70_190118.csv	Probable transglycosylase SceD n=172 Tax=Bacteria TaxID=2 RepID=SCED_STAAC
	agilent_8775	4.73787e-06	0.241631	0.653259	-0.44021	1.74673	31.8182	37.5	1.17857	UniRef90_P08318	501	phosphoprotein 150 & Large structural phosphoprotein	Large structural phosphoprotein n=145 Tax=root TaxID=1 RepID=PP150_HCMVA
	agilent_174704	4.74221e-06	0.241853	0.598237	-0.403604	1.60008	45.4545	56.25	1.2375	UniRef90_A6LEY7	502	158458797-stool1_revised_scaffold5915_1_gene28910 MPA_PNP_EM_seqs_non_topgraph_seqs_final_210318.csv	Uncharacterized protein n=16 Tax=Bacteroidales TaxID=171549 RepID=A6LEY7_PARD8
	twist_73458	4.75599e-06	0.242555	1.51509	-1.02595	4.05613	2.27273	6.25	2.75		503	YP_009190618.1 hypothetical protein JD18_037 [Klebsiella phage JD18]
	agilent_226440	4.75629e-06	0.242571	-1.11091	-2.97413	0.752319	13.6364	6.25	0.458333	UniRef90_A0A0H2XFP1	504	VFG002406(gb|NP_645074) (esaA) type VII secretion system protein EsaA [Type VII secretion system (VF0403)] [Staphylococcus aureus subsp. aureus MW2]	Type VII secretion system accessory factor EsaA n=547 Tax=Bacteria TaxID=2 RepID=ESAA_STAA3
	agilent_205324	4.77716e-06	0.243635	-1.36458	-3.65845	0.929285	11.3636	3.125	0.275	UniRef90_G2T5W2	505	MH0268_GL0121737 MPA_PNP_EM_seqs_non_topgraph_seqs_final_210318.csv	Flagellin n=3 Tax=Roseburia TaxID=841 RepID=G2T5W2_ROSHA
	twist_63421	4.79964e-06	0.244782	-1.38013	-3.70577	0.945517	11.3636	3.125	0.275		506	YP_009150301.1 putative DNA-dependent RNA polymerase [Proteus phage PM 75]
	twist_3703	4.81196e-06	0.24541	-0.786031	-2.11233	0.54027	22.7273	15.625	0.6875		507	Allergen Gal d 1 & Ovomucoid precursor
	twist_91008	4.81231e-06	0.245428	1.50328	-1.03336	4.03992	2.27273	6.25	2.75		508	YP_009168575.1 putative DNA methylase [Lactobacillus phage LBR48]
	twist_36070	4.81343e-06	0.245485	1.09865	-0.755438	2.95273	4.54545	12.5	2.75		509	positive (exact): Influenza A virus Hemagglutinin
	agilent_60256	4.83306e-06	0.246486	1.08904	-0.752736	2.93083	4.54545	15.625	3.4375	UniRef90_R6CE75	510	MH0191_GL0003028 MPA_PNP_EM_seqs_non_topgraph_seqs_final_210318.csv	SBP_bac_5 domain-containing protein n=6 Tax=Firmicutes TaxID=1239 RepID=R6CE75_9FIRM
	agilent_181551	4.83329e-06	0.246498	-1.46008	-3.92941	1.00925	9.09091	3.125	0.34375	UniRef90_A0A1L9L0T2	511	WP_038968447.1 strains_non_MPA_non_topgraph_cdhit70_190118.csv	Type II secretion system protein D n=17 Tax=Vibrio TaxID=662 RepID=A0A1L9L0T2_VIBFL
	twist_33402	4.83676e-06	0.246675	-1.14553	-3.08361	0.792552	11.3636	6.25	0.55		512	hypothetical protein PFL0115w
	agilent_231635	4.84411e-06	0.247049	-1.05453	-2.84006	0.731005	15.9091	6.25	0.392857	UniRef90_P44969	513	VFG000337(gb|NP_439153) (iga1) immunoglobin A1 protease [IgA1 protease (VF0045)] [Haemophilus influenzae Rd KW20]	Immunoglobulin A1 protease autotransporter n=1 Tax=Haemophilus influenzae (strain ATCC 51907 / DSM 11121 / KW20 / Rd) TaxID=71421 RepID=IGA0_HAEIN
	agilent_172984	4.84596e-06	0.247144	0.946534	-0.656465	2.54953	9.09091	12.5	1.375	UniRef90_P75859	514	NP_706865.1 strains_non_MPA_non_topgraph_cdhit70_190118.csv	Uncharacterized fimbrial-like protein YcbU n=401 Tax=Bacteria TaxID=2 RepID=YCBU_ECOLI
	twist_59093	4.87723e-06	0.248739	1.17305	-0.820271	3.16636	4.54545	12.5	2.75		515	B B/Massachusetts/02/2012 HA
	twist_9883	4.89351e-06	0.249569	-1.32829	-3.58937	0.932791	11.3636	3.125	0.275		516	allergen_name False allergome_name Tet ni 2 (4/7) (1/1) allergenonline_name False SDAP_name False iedb_name False
	twist_11359	4.89351e-06	0.249569	-1.32829	-3.58937	0.932791	11.3636	3.125	0.275		517	allergen_name False allergome_name Tak ru 2 (5/7) (1/1) allergenonline_name False SDAP_name False iedb_name False
	twist_51758	4.90679e-06	0.250246	1.48489	-1.04638	4.01615	2.27273	6.25	2.75		518	Glycoprotein M
	agilent_35533	4.91473e-06	0.250651	-0.878393	-2.37706	0.62027	20.4545	9.375	0.458333	UniRef90_A0A381IPS4	519	WP_003460499.1 strains_non_MPA_non_topgraph_cdhit70_190118.csv	Cell wall binding repeat-containing protein/zinc carboxypeptidase n=15 Tax=Clostridium perfringens TaxID=1502 RepID=A0A381IPS4_CLOPF
	twist_53218	4.92558e-06	0.251205	0.746974	-0.528959	2.02291	15.9091	21.875	1.375		520	phosphoprotein 150 & Large structural phosphoprotein
	twist_87004	4.93517e-06	0.251694	0.862325	-0.612164	2.33681	9.09091	18.75	2.0625		521	AFQ97034.1 protein kinase [Enterobacteria phage T7M]
	twist_30796	4.94206e-06	0.252045	0.955087	-0.679227	2.5894	6.81818	12.5	1.83333		522	Tegument protein UL25
	agilent_8131	4.94533e-06	0.252212	0.740352	-0.52696	2.00766	13.6364	21.875	1.60417	UniRef90_P09256	523	positive (from uniprot): Human herpesvirus 3 Envelope glycoprotein C	Envelope glycoprotein C n=119 Tax=Human herpesvirus 3 TaxID=10335 RepID=GC_VZVD
	agilent_9495	4.98009e-06	0.253985	-0.611076	-1.66101	0.43886	43.1818	25	0.578947	UniRef90_P08563	524	polyprotein (5/9) & unnamed protein product (6/8) & structural polyprotein (3/3) & 110 kd polyprotein precursor & Structural polyprotein (1/2) & E1 protein	Structural polyprotein n=1562 Tax=Rubella virus TaxID=11041 RepID=POLS_RUBVM
	agilent_104875	4.98846e-06	0.254411	1.11627	-0.8034	3.03594	4.54545	9.375	2.0625	UniRef90_A0A0P0M2X6	525	765701615-stool1_revised_scaffold44391_1_gene221686 MPA_PNP_EM_seqs_non_topgraph_seqs_final_210318.csv	Bifunctional metallophosphatase/5'-nucleotidase n=46 Tax=Bacteroides TaxID=816 RepID=A0A0P0M2X6_BACVU
	twist_36700	5.01006e-06	0.255513	-1.03283	-2.81312	0.747468	13.6364	9.375	0.6875		526	fibronectin-binding protein A
	twist_34885	5.01928e-06	0.255983	-1.9636	-5.35162	1.42443	4.54545	3.125	0.6875		527	positive (from uniprot): Norwalk virus Non-structural polyprotein
	agilent_154061	5.03086e-06	0.256574	-0.994005	-2.71121	0.723201	13.6364	9.375	0.6875	UniRef90_Q64R34	528	YP_100581.1 strains_non_MPA_non_topgraph_cdhit70_190118.csv	Peptidase_M48 domain-containing protein n=39 Tax=Bacteroidaceae TaxID=815 RepID=Q64R34_BACFR
	agilent_3073	5.03595e-06	0.256833	-1.12567	-3.07138	0.820052	11.3636	6.25	0.55	UniRef90_Q99WQ6	529	Lipase 2 precursor (Glycerol ester hydrolase 2)	Lipase 2 n=451 Tax=Bacteria TaxID=2 RepID=LIP2_STAAM
	twist_94237	5.03873e-06	0.256975	1.06298	-0.774936	2.9009	4.54545	15.625	3.4375		530	YP_009098678.1 collagen repeats protein [Lactobacillus phage Ld17]
	agilent_205650	5.08395e-06	0.259281	-0.92407	-2.52956	0.681424	15.9091	9.375	0.589286	UniRef90_A0A3S4NMH7	531	WP_000668994.1 strains_non_MPA_non_topgraph_cdhit70_190118.csv	Exotoxin n=39 Tax=Staphylococcaceae TaxID=90964 RepID=A0A3S4NMH7_STAAU
	twist_37907	5.09265e-06	0.259725	0.765017	-0.565375	2.09541	75	84.375	1.125		532	pneumococcal histidine triad protein D (1/2) & histidine motif-containing protein, partial
	agilent_148788	5.10542e-06	0.260376	-1.07173	-2.93806	0.794596	13.6364	9.375	0.6875	UniRef90_Q4W8L5	533	WP_000744110.1 strains_non_MPA_non_topgraph_cdhit70_190118.csv	Staphylocoagulase n=113 Tax=Bacillales TaxID=1385 RepID=Q4W8L5_STAAU
	agilent_220658	5.11795e-06	0.261015	0.633408	-0.471096	1.73791	22.7273	37.5	1.65	UniRef90_P15926	534	VFG000974(gb|NP_269970) (scpA) C5a peptidase precursor [C5a peptidase (VF0245)] [Streptococcus pyogenes M1 GAS]	C5a peptidase n=760 Tax=Bacteria TaxID=2 RepID=C5AP_STRPY
	agilent_17769	5.1202e-06	0.26113	-0.77186	-2.11811	0.574394	25	12.5	0.5	UniRef90_A0A346MV28	535	WP_041818626.1 strains_non_MPA_non_topgraph_cdhit70_190118.csv	Uncharacterized protein n=50 Tax=Bacilli TaxID=91061 RepID=A0A346MV28_LACJH
	agilent_7788	5.12221e-06	0.261233	-0.745663	-2.0465	0.555179	29.5455	15.625	0.528846	UniRef90_P08318	536	phosphoprotein 150 & Large structural phosphoprotein	Large structural phosphoprotein n=145 Tax=root TaxID=1 RepID=PP150_HCMVA
	agilent_3414	5.12601e-06	0.261426	-0.955309	-2.62256	0.711946	93.1818	87.5	0.939024	UniRef90_Q9ANY1	537	pneumococcal histidine triad protein E & hydrolase & HIT family hydrolase	Bvh-3 n=444 Tax=Bacteria TaxID=2 RepID=Q9ANY1_STREE
	agilent_50246	5.12877e-06	0.261567	-0.691958	-1.89995	0.516039	31.8182	15.625	0.491071	UniRef90_R5LM81	538	MH0092_GL0010172 MPA_PNP_EM_seqs_non_topgraph_seqs_final_210318.csv	Flagellin n=2 Tax=Clostridiales TaxID=186802 RepID=R5LM81_9FIRM
	twist_28808	5.13756e-06	0.262015	-0.598842	-1.64526	0.44758	50	40.625	0.8125		539	Enterovirus polyprotein (VP0, VP1, VP2, VP4) – capsid proteins, Coxsackievirus A9 (2.9 Å structure, chains 1–4)
	twist_72396	5.15402e-06	0.262855	1.09547	-0.822133	3.01307	4.54545	9.375	2.0625		540	YP_002003938.1 gp1 [Enterobacteria phage 13a]
	twist_46897	5.15506e-06	0.262908	0.633658	-0.475675	1.74299	25	31.25	1.25		541	glycoprotein B (2/2)
	twist_51993	5.15561e-06	0.262936	-1.2857	-3.53668	0.965283	11.3636	3.125	0.275		542	calcium channel BI-1
	twist_58786	5.15952e-06	0.263135	0.786734	-0.591242	2.16471	11.3636	21.875	1.925		543	positive (exact): Enterovirus C Genome polyprotein [on Uniprot the BLAST matches are "Capsid protein" from "Human poliovirus"
	agilent_69593	5.16103e-06	0.263213	1.36658	-1.02739	3.76056	2.27273	12.5	5.5	UniRef90_A0A174H7V1	544	V1.CD22-0_GL0190719 MPA_PNP_EM_seqs_non_topgraph_seqs_final_210318.csv	Uncharacterized protein n=4 Tax=Coprococcus TaxID=33042 RepID=A0A174H7V1_9FIRM
	twist_95886	5.16997e-06	0.263669	1.11729	-0.841847	3.07643	4.54545	9.375	2.0625		545	YP_002003938.1 gp1 [Enterobacteria phage 13a]
	agilent_226048	5.17403e-06	0.263875	-1.27252	-3.50483	0.959778	13.6364	3.125	0.229167	UniRef90_Q9Z4N7	546	VFG002179(gb|AAD09858) (esp) Enterococcal surface protein; Esp [Esp (VF0353)] [Enterococcus faecalis str. MMH594]	EF0056 n=75 Tax=Bacteria TaxID=2 RepID=Q9Z4N7_ENTFL
	agilent_206026	5.18922e-06	0.26465	-0.562213	-1.55007	0.42564	61.3636	46.875	0.763889	UniRef90_K5ZQY0	547	O2.UC53-0_GL0020536 MPA_PNP_EM_seqs_non_topgraph_seqs_final_210318.csv	Uncharacterized protein n=16 Tax=Bacteroidales TaxID=171549 RepID=K5ZQY0_9BACT
	agilent_64365	5.19963e-06	0.265181	-1.1996	-3.30974	0.910536	9.09091	6.25	0.6875	UniRef90_B0PDI1	548	552396.HMPREF0863_00439 MPA_PNP_EM_seqs_non_topgraph_seqs_final_210318.csv	Peptidase C51 domain-containing protein n=95 Tax=root TaxID=1 RepID=B0PDI1_9FIRM
	agilent_16154	5.22535e-06	0.266493	-0.643056	-1.77732	0.491209	34.0909	25	0.733333	UniRef90_A7X0T9	549	WP_001074519.1 strains_non_MPA_non_topgraph_cdhit70_190118.csv	Bifunctional autolysin n=763 Tax=Bacteria TaxID=2 RepID=ATL_STAA1
	twist_54751	5.23355e-06	0.266911	0.76387	-0.584673	2.11241	11.3636	21.875	1.925		550	EBNA3A HHV4
	twist_40058	5.24695e-06	0.267594	1.10519	-0.848709	3.05908	4.54545	9.375	2.0625		551	polyprotein (3/9) & structural protein (3/3) & VP1 (2/4) & capsid protein VP1 & VP1 protein (2/2) & VP1 protein, partial [Enterovirus A71]
	twist_60306	5.26747e-06	0.268641	-0.854909	-2.36964	0.65982	18.1818	9.375	0.515625		552	YP_001642351.1 putative recombination protein [Lactobacillus prophage Lj771]
	twist_36072	5.28367e-06	0.269467	0.655961	-0.50828	1.8202	18.1818	31.25	1.71875		553	positive (exact): Influenza A virus Hemagglutinin
	agilent_212164	5.29087e-06	0.269834	-1.3173	-3.65713	1.02252	9.09091	3.125	0.34375	UniRef90_A0A508ZG25	554	WP_015438400.1 strains_non_MPA_non_topgraph_cdhit70_190118.csv	Lactose-binding protein n=31 Tax=Bifidobacterium TaxID=1678 RepID=A0A508ZG25_BIFBR
	twist_27364	5.29568e-06	0.27008	1.02664	-0.797835	2.85111	6.81818	9.375	1.375		555	pneumococcal histidine triad protein D (1/2) & histidine motif-containing protein, partial
	agilent_8797	5.3017e-06	0.270387	0.610186	-0.474892	1.69526	56.8182	71.875	1.265	UniRef90_P03300	556	Genome polyprotein (6/6) & polyprotein (7/9) & VP1 (1/4) & coat protein VP1 & VP4	Genome polyprotein n=1168 Tax=Enterovirus TaxID=12059 RepID=POLG_POL1M
	agilent_60579	5.30525e-06	0.270568	-0.665597	-1.84966	0.518464	31.8182	18.75	0.589286	UniRef90_UPI0004537308	557	WP_000728715.1 strains_non_MPA_non_topgraph_cdhit70_190118.csv	staphylococcal protein A n=1 Tax=Staphylococcus aureus TaxID=1280 RepID=UPI0004537308
	agilent_186597	5.30619e-06	0.270616	-1.04108	-2.89329	0.811129	13.6364	6.25	0.458333	UniRef90_A0A3R6KAI3	558	MH0020_GL0043089 (1/3) MPA_and_EM_topgraph_220218_subsample.csv	Membrane protein insertase YidC n=21 Tax=Parabacteroides TaxID=375288 RepID=A0A3R6KAI3_9BACT
	twist_64690	5.30854e-06	0.270735	0.745205	-0.580938	2.07135	11.3636	25	2.2		559	NP_076624.1 tail protein [Lactococcus phage bIL285]
	agilent_27073	5.31111e-06	0.270867	0.820183	-0.639789	2.28015	9.09091	15.625	1.71875	UniRef90_A9MPP4	560	WP_000249224.1 (1/1) non_MPA_topgraph_sampling_040218.csv	Penicillin-binding protein activator LpoA n=1048 Tax=Enterobacteriaceae TaxID=543 RepID=A9MPP4_SALAR
	twist_53354	5.31846e-06	0.271241	0.575648	-0.449839	1.60114	31.8182	46.875	1.47321		561	pneumococcal histidine triad protein E & hydrolase & HIT family hydrolase
	agilent_8065	5.31919e-06	0.271279	-0.97506	-2.71221	0.762094	15.9091	6.25	0.392857	UniRef90_P03211	562	EBNA-1 HHV 4 & BKRF1	Epstein-Barr nuclear antigen 1 n=37 Tax=Epstein-Barr virus (strain GD1) TaxID=10376 RepID=EBNA1_EBVB9
	agilent_223185	5.32226e-06	0.271435	-0.560937	-1.56062	0.438748	52.2727	43.75	0.836957	UniRef90_UPI000E01835F	563	VFG001313(gb|NP_644899) (spa) Immunoglobulin G binding protein A precursor [SpA (VF0017)] [Staphylococcus aureus subsp. aureus MW2]	staphylococcal protein A n=3 Tax=Staphylococcus aureus TaxID=1280 RepID=UPI000E01835F
	agilent_241118	5.33979e-06	0.272329	0.60815	-0.477699	1.694	27.2727	40.625	1.48958	UniRef90_P15926	564	VFG001797(gb|NP_735749) (scpB) streptococcal C5a peptidase [C5a peptidase (VF0278)] [Streptococcus agalactiae NEM316]	C5a peptidase n=760 Tax=Bacteria TaxID=2 RepID=C5AP_STRPY
	twist_27904	5.34652e-06	0.272673	0.581243	-0.457308	1.61979	47.7273	56.25	1.17857		565	EBNA3A HHV4
	twist_26521	5.3543e-06	0.273069	0.665326	-0.524445	1.8551	15.9091	28.125	1.76786		566	EBNA-3C HHV 4 latent protein
	twist_32572	5.35513e-06	0.273112	0.653525	-0.515247	1.8223	18.1818	28.125	1.54688		567	EBNA3A HHV4
	agilent_72400	5.36806e-06	0.273771	-0.835934	-2.33298	0.661116	20.4545	9.375	0.458333	UniRef90_A0A0Q1HMM5	568	MH0316_GL0084816 MPA_PNP_EM_seqs_non_topgraph_seqs_final_210318.csv	Flagellin n=6 Tax=Clostridiales TaxID=186802 RepID=A0A0Q1HMM5_9FIRM
	agilent_105317	5.37462e-06	0.274106	-0.672335	-1.87724	0.53257	81.8182	75	0.916667	UniRef90_A0A166EPD7	569	WP_000669541.1 strains_non_MPA_non_topgraph_cdhit70_190118.csv	Exported protein n=21 Tax=Staphylococcaceae TaxID=90964 RepID=A0A166EPD7_STAAU
	agilent_2463	5.39075e-06	0.274928	1.07353	-0.853666	3.00073	4.54545	12.5	2.75	UniRef90_Q66478	570	polyprotein (3/9) & structural protein (3/3) & VP1 (2/4) & capsid protein VP1 & VP1 protein (2/2) & VP1 protein, partial [Enterovirus A71]	Genome polyprotein n=10068 Tax=root TaxID=1 RepID=POLG_HE71B
	agilent_12144	5.39736e-06	0.275266	0.910298	-0.725013	2.54561	6.81818	12.5	1.83333	UniRef90_A0A416X5Y1	571	MH0059_GL0107921 (1/1) MPA_and_EM_topgraph_220218_subsample.csv	Cell surface protein SprA n=4 Tax=Bacteroidales TaxID=171549 RepID=A0A416X5Y1_9BACE
	agilent_62056	5.40303e-06	0.275554	0.915469	-0.730121	2.56106	6.81818	15.625	2.29167	UniRef90_Q9ZFS5	572	WP_000769829.1 strains_non_MPA_non_topgraph_cdhit70_190118.csv	Exotoxin 1 n=31 Tax=Staphylococcus aureus TaxID=1280 RepID=Q9ZFS5_STAAU
	twist_22609	5.40444e-06	0.275627	1.39124	-1.10994	3.89241	2.27273	12.5	5.5		573	allergen_name False allergome_name Str py Streptokinase (5/12) (1/1) allergenonline_name False SDAP_name False iedb_name False
	twist_70489	5.40444e-06	0.275627	1.39124	-1.10994	3.89241	2.27273	12.5	5.5		574	YP_001293423.1 hypothetical protein ORF016 [Pseudomonas phage 73]
	agilent_158166	5.40964e-06	0.275892	-1.2478	-3.49235	0.996747	11.3636	3.125	0.275	UniRef90_Q7MIZ7	575	WP_017422029.1 strains_non_MPA_non_topgraph_cdhit70_190118.csv	Uncharacterized protein n=23 Tax=Vibrio TaxID=662 RepID=Q7MIZ7_VIBVY
	twist_55398	5.4229e-06	0.276568	0.909839	-0.729087	2.54877	6.81818	12.5	1.83333		576	glycoprotein BALF4 & Glycoprotein GP110 precursor & BALF4
	agilent_193057	5.43416e-06	0.277142	-1.29132	-3.6202	1.03756	9.09091	3.125	0.34375	UniRef90_A0A174N033	577	160704339-stool1_revised_scaffold21700_1_gene53377 (1/1) MPA_and_EM_topgraph_220218_subsample.csv	SusC/RagA family TonB-linked outer membrane protein n=13 Tax=Bacteroides TaxID=816 RepID=A0A174N033_9BACE
	agilent_1167	5.44232e-06	0.277558	-0.546068	-1.53175	0.439614	56.8182	40.625	0.715	UniRef90_P06484	578	envelope glycoprotein G (2/2) & glycoprotein G (2/2)	Envelope glycoprotein G n=376 Tax=Human herpesvirus 1 TaxID=10298 RepID=GG_HHV11
	agilent_88528	5.4877e-06	0.279873	-0.665518	-1.87261	0.541575	29.5455	15.625	0.528846	UniRef90_F0EQQ6	579	WP_014064443.1 strains_non_MPA_non_topgraph_cdhit70_190118.csv	Chaperone SurA n=29 Tax=Pasteurellaceae TaxID=712 RepID=F0EQQ6_HAEPA
	twist_47074	5.48793e-06	0.279884	-1.14284	-3.21575	0.930056	9.09091	6.25	0.6875		580	Glycoprotein B precursor (Glycoprotein II)
	agilent_83883	5.48831e-06	0.279904	-0.989854	-2.78533	0.805625	13.6364	6.25	0.458333	UniRef90_A7LVX4	581	MH0020_GL0063163 (1/1) MPA_and_EM_topgraph_220218_subsample.csv	TonB-linked outer membrane protein, SusC/RagA family n=54 Tax=Bacteroidales TaxID=171549 RepID=A7LVX4_BACO1
	twist_29560	5.49083e-06	0.280032	1.01257	-0.824607	2.84975	4.54545	15.625	3.4375		582	major DNA-binding protein [Human gammaherpesvirus 4] & BALF2 [Human gammaherpesvirus 4] & single-stranded DNA binding protein [Human gammaherpesvirus 4] & Major DNA-binding protein
	twist_58800	5.49714e-06	0.280354	1.08344	-0.883632	3.05051	4.54545	9.375	2.0625		583	positive (exact): Human herpesvirus 5 Envelope glycoprotein M
	twist_2100	5.50612e-06	0.280812	-0.759841	-2.14071	0.621027	22.7273	12.5	0.55		584	allergen_name False allergome_name Tri m 37 (10/11) (1/1) allergenonline_name False SDAP_name False iedb_name False
	twist_22888	5.50612e-06	0.280812	-0.759841	-2.14071	0.621027	22.7273	12.5	0.55		585	allergen_name False allergome_name Aeg ta 37 (2/2) (1/1) allergenonline_name False SDAP_name False iedb_name False
	twist_51598	5.51068e-06	0.281045	0.65778	-0.538189	1.85375	15.9091	28.125	1.76786		586	Fusion glycoprotein F0 precursor (2/2) & fusion protein (1/2) & fusion glycoprotein
	agilent_124047	5.53378e-06	0.282223	1.04849	-0.862535	2.95951	4.54545	12.5	2.75	UniRef90_B0G7P7	587	WP_040015567.1 (3/4) non_MPA_topgraph_sampling_040218.csv	Cobalamin biosynthesis protein CobD n=23 Tax=Dorea TaxID=189330 RepID=B0G7P7_9FIRM
	agilent_88260	5.53952e-06	0.282515	-1.01556	-2.86769	0.836571	13.6364	6.25	0.458333	UniRef90_I9U8P6	588	159490532-stool1_revised_scaffold8888_2_gene50955 (2/2) MPA_and_EM_topgraph_220218_subsample.csv	SusC/RagA family TonB-linked outer membrane protein n=31 Tax=Bacteroides TaxID=816 RepID=I9U8P6_BACVU
	twist_59158	5.54878e-06	0.282988	1.05023	-0.867012	2.96747	4.54545	9.375	2.0625		589	H3N2 A/Hong Kong/4801/2014 NP
	agilent_161265	5.554e-06	0.283254	-1.23848	-3.50062	1.02367	13.6364	3.125	0.229167	UniRef90_A0A0P0M1N3	590	T2D-176A_GL0037914 MPA_PNP_EM_seqs_non_topgraph_seqs_final_210318.csv	Exo-poly-alpha-D-galacturonosidase n=35 Tax=root TaxID=1 RepID=A0A0P0M1N3_BACVU
	agilent_217424	5.56646e-06	0.28389	0.780086	-0.646667	2.20684	9.09091	25	2.75	UniRef90_A0A0E0VLX7	591	WP_000782834.1 strains_non_MPA_non_topgraph_cdhit70_190118.csv	Exotoxin n=44 Tax=Staphylococcus TaxID=1279 RepID=A0A0E0VLX7_STAA5
	twist_22039	5.56934e-06	0.284037	-0.98064	-2.77475	0.813467	13.6364	6.25	0.458333		592	allergen_name False allergome_name Gal d 1 (2/3) (1/1) allergenonline_name Unassigned (1/1) (1/1) SDAP_name False iedb_name False
	twist_35871	5.56978e-06	0.284059	0.591111	-0.490392	1.67261	63.6364	71.875	1.12946		593	EBNA-3C HHV 4 latent protein
	agilent_240644	5.58795e-06	0.284985	-0.697355	-1.9757	0.580991	25	15.625	0.625	UniRef90_A0A0E8T3C9	594	VFG001354(gb|NP_345414) (pce) choline binding protein E [CBPs (VF0145)] [Streptococcus pneumoniae TIGR4]	Choline binding protein E CbpE n=250 Tax=Bacteria TaxID=2 RepID=A0A0E8T3C9_STREE
	agilent_124373	5.59385e-06	0.285286	-1.12742	-3.19541	0.940582	9.09091	6.25	0.6875	UniRef90_B0G5S8	595	WP_005332882.1 (1/4) non_MPA_topgraph_sampling_040218.csv	Uncharacterized protein n=12 Tax=Dorea TaxID=189330 RepID=B0G5S8_9FIRM
	twist_35870	5.61898e-06	0.286568	0.578467	-0.48543	1.64236	61.3636	68.75	1.12037		596	EBNA-3C HHV 4 latent protein
	twist_28036	5.62836e-06	0.287046	0.876234	-0.736906	2.48937	9.09091	12.5	1.375		597	Urease subunit alpha
	agilent_223157	5.62839e-06	0.287048	-1.03618	-2.94378	0.871425	13.6364	6.25	0.458333	UniRef90_P27951	598	VFG001795(gb|BAC98831) (cba) c protein beta antigen [<beta>-C protein (VF0277)] [Streptococcus agalactiae FM027022]	IgA FC receptor n=71 Tax=Streptococcus TaxID=1301 RepID=BAG_STRAG
	agilent_25980	5.64836e-06	0.288066	1.00959	-0.852996	2.87218	4.54545	12.5	2.75	UniRef90_A0A249DEN2	599	WP_005692765.1 (1/1) non_MPA_topgraph_sampling_040218.csv	Bacterial extracellular solute-binding s, 5 Middle family protein n=16 Tax=Lactobacillaceae TaxID=33958 RepID=A0A249DEN2_LACRH
	twist_48100	5.66748e-06	0.289042	-1.3194	-3.75848	1.11968	9.09091	3.125	0.34375		600	butyrophilin precursor & Butyrophilin subfamily 1 member A1 & butyrophilin, partial
	twist_48742	5.67499e-06	0.289424	-0.859422	-2.44943	0.730591	18.1818	9.375	0.515625		601	DNA polymerase processivity factor
	twist_34196	5.68496e-06	0.289933	1.03565	-0.882427	2.95373	4.54545	9.375	2.0625		602	immunoglobulin A1 protease
	agilent_52294	5.68718e-06	0.290046	0.76577	-0.652806	2.18435	11.3636	18.75	1.65	UniRef90_A0A4U9NYM5	603	WP_011590223.1 strains_non_MPA_non_topgraph_cdhit70_190118.csv	Cell wall binding repeat-containing protein n=9 Tax=Clostridium perfringens TaxID=1502 RepID=A0A4U9NYM5_CLOPF
	agilent_2709	5.6902e-06	0.2902	-0.672837	-1.91965	0.573979	27.2727	18.75	0.6875	UniRef90_Q9UQF0	604	Syncytin-1	Syncytin-1 n=15 Tax=Catarrhini TaxID=9526 RepID=SYCY1_HUMAN
	agilent_236983	5.69218e-06	0.290301	0.986003	-0.841516	2.81352	6.81818	9.375	1.375	UniRef90_P43840	605	VFG000335(gb|NP_439322) (ompP5) outer membrane protein P5 (ompA), human factor H binding protein [P5 protein (VF0041)] [Haemophilus influenzae Rd KW20]	Outer membrane protein P5 n=60 Tax=Pasteurellaceae TaxID=712 RepID=OMP5_HAEIN
	agilent_204518	5.69328e-06	0.290357	-0.595227	-1.69859	0.508132	34.0909	25	0.733333	UniRef90_Q6GJK9	606	WP_001170274.1 strains_non_MPA_non_topgraph_cdhit70_190118.csv	N-acetylmuramoyl-L-alanine amidase sle1 n=31 Tax=Staphylococcus aureus TaxID=1280 RepID=SLE1_STAAR
	agilent_225311	5.69544e-06	0.290468	-1.02717	-2.93164	0.877304	11.3636	6.25	0.55	UniRef90_P71401	607	VFG001157(gb|AAC44560) (hsf) Hsf [Hia/Hsf (VF0039)] [Haemophilus influenzae C54]	Hsf n=19 Tax=Haemophilus influenzae TaxID=727 RepID=P71401_HAEIF
	twist_30408	5.69586e-06	0.290489	-0.575541	-1.6427	0.491618	70.4545	62.5	0.887097		608	immunoglobulin A1 protease
	agilent_77798	5.70234e-06	0.290819	0.68002	-0.581725	1.94176	15.9091	25	1.57143	UniRef90_Q5FMK0	609	YP_193105.1 strains_non_MPA_non_topgraph_cdhit70_190118.csv	S-layer protein n=14 Tax=Lactobacillus acidophilus TaxID=1579 RepID=Q5FMK0_LACAC
	twist_73875	5.70639e-06	0.291026	0.660344	-0.565419	1.88611	15.9091	25	1.57143		610	YP_008532047.1 putative tail fiber protein [Klebsiella phage 0507-KN2-1]
	agilent_188098	5.72742e-06	0.292098	-1.21379	-3.4719	1.04432	11.3636	3.125	0.275	UniRef90_F7LZF2	611	ED20A_GL0026873 (1/1) MPA_and_EM_topgraph_220218_subsample.csv	STN domain-containing protein n=108 Tax=Bacteroidaceae TaxID=815 RepID=F7LZF2_9BACE
	twist_59198	5.75315e-06	0.293411	0.651266	-0.563634	1.86617	15.9091	31.25	1.96429		612	H3N2 A/Texas/1/77 HA
	agilent_75020	5.7575e-06	0.293632	-1.44195	-4.13306	1.24916	6.81818	3.125	0.458333	UniRef90_A0A168G0T0	613	YP_004890681.1 (1/2) non_MPA_topgraph_sampling_040218.csv	GRAM_POS_ANCHORING domain-containing protein n=138 Tax=Lactobacillaceae TaxID=33958 RepID=A0A168G0T0_LACPN
	twist_45861	5.77113e-06	0.294328	-0.784687	-2.25126	0.681886	20.4545	9.375	0.458333		614	RNA polymerase beta'-subunit
	twist_12614	5.77274e-06	0.29441	-0.669864	-1.92205	0.582319	31.8182	18.75	0.589286		615	allergen_name False allergome_name Tri ur 37 (3/7) (1/1) allergenonline_name False SDAP_name False iedb_name False
	agilent_134190	5.78655e-06	0.295114	-0.983342	-2.82419	0.857511	15.9091	6.25	0.392857	UniRef90_A0A139KXE4	616	MH0003_GL0052312 MPA_PNP_EM_seqs_non_topgraph_seqs_final_210318.csv	Uncharacterized protein n=26 Tax=Bacteroides TaxID=816 RepID=A0A139KXE4_BACOV
	twist_59501	5.78903e-06	0.29524	0.648738	-0.566041	1.86352	18.1818	28.125	1.54688		617	H3N2 A/Fujian/411/2002 HA
	agilent_228087	5.79154e-06	0.295368	-0.672457	-1.93198	0.58707	25	21.875	0.875	UniRef90_P81177	618	VFG001314(gb|NP_647375) (aur) zinc metalloproteinase aureolysin [Aureolysin (VF0024)] [Staphylococcus aureus subsp. aureus MW2]	Zinc metalloproteinase aureolysin n=337 Tax=Bacilli TaxID=91061 RepID=AURE_STAAU
	agilent_220437	5.79693e-06	0.295643	-0.562935	-1.61793	0.492056	45.4545	43.75	0.9625	UniRef90_O85626	619	VFG000799(gb|NP_290255) (espD) Type III secretion system translocator protein EspD, pore protein [EspD (VF0200)] [Escherichia coli O157:H7 str. EDL933]	L0021 n=35 Tax=Enterobacteriaceae TaxID=543 RepID=O85626_ECOLX
	agilent_86868	5.80101e-06	0.295851	-0.981423	-2.82149	0.858644	18.1818	6.25	0.34375	UniRef90_P37710	620	NP_814543.1 strains_non_MPA_non_topgraph_cdhit70_190118.csv	Autolysin n=202 Tax=Firmicutes TaxID=1239 RepID=ALYS_ENTFA
	agilent_34618	5.80884e-06	0.296251	0.875473	-0.767307	2.51825	6.81818	15.625	2.29167	UniRef90_I8UVD1	621	MH0013_GL0009074 (1/1) MPA_and_EM_topgraph_220218_subsample.csv	SusC/RagA family TonB-linked outer membrane protein n=11 Tax=root TaxID=1 RepID=I8UVD1_9BACE
	agilent_241474	5.81978e-06	0.296809	-0.604847	-1.74112	0.53143	34.0909	21.875	0.641667	UniRef90_Q8GM74	622	VFG001150(gb|AAL79954) (hia) adhesin [Hia/Hsf (VF0039)] [Haemophilus influenzae nontypable strain 3179B]	Adhesin n=5 Tax=Haemophilus influenzae TaxID=727 RepID=Q8GM74_HAEIF
	agilent_125554	5.83594e-06	0.297633	-1.18341	-3.41037	1.04356	13.6364	3.125	0.229167	UniRef90_A0A1C5PUG1	623	V1.UC28-0_GL0019745 MPA_PNP_EM_seqs_non_topgraph_seqs_final_210318.csv	Histidine kinase n=84 Tax=Bacteria TaxID=2 RepID=A0A1C5PUG1_9FIRM
	agilent_6004	5.83999e-06	0.297839	0.649426	-0.573202	1.87205	18.1818	21.875	1.20312	UniRef90_P05777	624	matrix protein 1 & matrix protein & M1 protein	Matrix protein 1 n=61979 Tax=root TaxID=1 RepID=M1_I33A0
	agilent_7811	5.88592e-06	0.300182	0.570587	-0.508837	1.65001	38.6364	43.75	1.13235	UniRef90_P08318	625	phosphoprotein 150 & Large structural phosphoprotein	Large structural phosphoprotein n=145 Tax=root TaxID=1 RepID=PP150_HCMVA
	agilent_8947	5.88592e-06	0.300182	0.570587	-0.508837	1.65001	38.6364	43.75	1.13235	UniRef90_P08318	626	phosphoprotein 150 & Large structural phosphoprotein	Large structural phosphoprotein n=145 Tax=root TaxID=1 RepID=PP150_HCMVA
	twist_30800	5.88592e-06	0.300182	0.570587	-0.508837	1.65001	38.6364	43.75	1.13235		627	HCMVUL99 & Tegument protein UL11 homolog
	agilent_188933	5.89266e-06	0.300526	-0.746129	-2.15864	0.666386	20.4545	12.5	0.611111	UniRef90_A0A1T4WZF4	628	MH0203_GL0039843 MPA_PNP_EM_seqs_non_topgraph_seqs_final_210318.csv	Peptidylprolyl isomerase n=5 Tax=Ruminococcaceae TaxID=541000 RepID=A0A1T4WZF4_9FIRM
	agilent_73398	5.89532e-06	0.300661	-1.18975	-3.44274	1.06323	11.3636	3.125	0.275	UniRef90_A0A173T8R6	629	MH0001_GL0000932 MPA_PNP_EM_seqs_non_topgraph_seqs_final_210318.csv	Flagellin n=6 Tax=Roseburia TaxID=841 RepID=A0A173T8R6_9FIRM
	agilent_47052	5.89755e-06	0.300775	0.856008	-0.765357	2.47737	9.09091	12.5	1.375	UniRef90_B6FIV8	630	765620695-stool1_revised_scaffold4629_1_gene93858 MPA_PNP_EM_seqs_non_topgraph_seqs_final_210318.csv	F5/8 type C domain protein n=6 Tax=Clostridiales TaxID=186802 RepID=B6FIV8_9FIRM
	twist_50643	5.9109e-06	0.301456	0.570173	-0.511314	1.65166	36.3636	40.625	1.11719		631	phosphoprotein 150 & Large structural phosphoprotein
	agilent_199016	5.92672e-06	0.302263	0.894961	-0.805409	2.59533	6.81818	12.5	1.83333	UniRef90_A0A174AWF9	632	MH0187_GL0063508 (3/3) MPA_and_EM_topgraph_220218_subsample.csv	Probable multidrug resistance ABC transporter ATP-binding/permease protein YheH n=36 Tax=Clostridiales TaxID=186802 RepID=A0A174AWF9_9FIRM
	agilent_85452	5.93146e-06	0.302505	-1.109	-3.21709	0.999086	9.09091	6.25	0.6875	UniRef90_A0A0M6WAJ0	633	MH0356_GL0161949 (1/1) MPA_and_EM_topgraph_220218_subsample.csv	Bmp domain-containing protein n=6 Tax=Roseburia TaxID=841 RepID=A0A0M6WAJ0_9FIRM
	twist_77700	5.94109e-06	0.302996	0.979206	-0.884048	2.84246	4.54545	12.5	2.75		634	YP_001469491.1 gp12 Short tail fibers [Enterobacteria phage Phi1]
	twist_52590	5.94415e-06	0.303152	0.568015	-0.513165	1.6492	34.0909	40.625	1.19167		635	phosphoprotein 150 & Large structural phosphoprotein
	agilent_101196	5.96065e-06	0.303993	-0.934684	-2.71689	0.847526	13.6364	6.25	0.458333	UniRef90_P66208	636	WP_003726143.1 strains_non_MPA_non_topgraph_cdhit70_190118.csv	50S ribosomal protein L32-2 n=26 Tax=Listeria TaxID=1637 RepID=RL322_LISIN
	twist_39114	5.98341e-06	0.305154	-1.08429	-3.15673	0.988149	9.09091	6.25	0.6875		637	erythrocyte membrane protein 1 (2/9) & VAR2CSA & erythrocyte membrane protein 1 (PfEMP1)
	twist_32176	5.98383e-06	0.305176	-0.702638	-2.04567	0.640397	86.3636	78.125	0.904605		638	EBNA-1 HHV 4 & BKRF1
	agilent_228819	5.99707e-06	0.305851	0.600544	-0.54895	1.75004	65.9091	81.25	1.23276	UniRef90_Q99XV0	639	VFG000968(gb|NP_269973) (emm) M protein type 1 [M protein (VF0242)] [Streptococcus pyogenes M1 GAS]	M protein type 1 n=54 Tax=Streptococcus pyogenes TaxID=1314 RepID=Q99XV0_STRP1
	twist_53767	6.00319e-06	0.306163	1.31991	-1.20815	3.84798	2.27273	9.375	4.125		640	SKC-2 & streptokinase
	agilent_185336	6.00729e-06	0.306372	-0.95611	-2.78816	0.875941	13.6364	6.25	0.458333	UniRef90_Q7BS42	641	NP_708747.3 (1/1) non_MPA_topgraph_sampling_040218.csv	Serine protease pic autotransporter n=149 Tax=Enterobacteriaceae TaxID=543 RepID=PIC_ECO44
	agilent_219731	6.01268e-06	0.306646	-0.544387	-1.58811	0.499334	59.0909	50	0.846154	UniRef90_P37710	642	NP_814543.1 strains_non_MPA_non_topgraph_cdhit70_190118.csv	Autolysin n=202 Tax=Firmicutes TaxID=1239 RepID=ALYS_ENTFA
	agilent_142700	6.01642e-06	0.306838	-0.937499	-2.73562	0.860622	13.6364	6.25	0.458333	UniRef90_A0A166DEL7	643	WP_000728052.1 strains_non_MPA_non_topgraph_cdhit70_190118.csv	Exported protein n=20 Tax=Staphylococcus aureus TaxID=1280 RepID=A0A166DEL7_STAAU
	agilent_73396	6.02363e-06	0.307205	-0.882602	-2.57672	0.811514	15.9091	6.25	0.392857	UniRef90_A0A3D2TUV9	644	MH0172_GL0065659 MPA_PNP_EM_seqs_non_topgraph_seqs_final_210318.csv	Flagellin n=7 Tax=Clostridiales TaxID=186802 RepID=A0A3D2TUV9_9FIRM
	twist_5606	6.02467e-06	0.307258	-0.779593	-2.27615	0.716965	18.1818	9.375	0.515625		645	allergen_name False allergome_name Nas vi 12 (2/2) (1/1) allergenonline_name False SDAP_name False iedb_name False
	agilent_4407	6.02783e-06	0.307419	-0.91549	-2.67351	0.842531	13.6364	6.25	0.458333	UniRef90_Q9QL88	646	Enterovirus polyprotein (VP0, VP1, VP2, VP4) – capsid proteins, Coxsackievirus A9 (2.9 Å structure, chains 1–4)	Genome polyprotein n=36 Tax=Enterovirus B TaxID=138949 RepID=POLG_CXB6S
	agilent_1606	6.03172e-06	0.307617	-0.661372	-1.93193	0.609185	25	15.625	0.625	UniRef90_P04012	647	major capsid protein (2/4) & major capsid protein L1 (2/3)	Major capsid protein L1 n=210 Tax=Papillomaviridae TaxID=151340 RepID=VL1_HPV11
	agilent_6396	6.04101e-06	0.308091	-0.968418	-2.83066	0.893827	11.3636	9.375	0.825	UniRef90_P81177	648	zinc metalloproteinase aureolysin	Zinc metalloproteinase aureolysin n=337 Tax=Bacilli TaxID=91061 RepID=AURE_STAAU
	agilent_35474	6.04101e-06	0.308091	-0.968418	-2.83066	0.893827	11.3636	9.375	0.825	UniRef90_P81177	649	WP_001819612.1 strains_non_MPA_non_topgraph_cdhit70_190118.csv	Zinc metalloproteinase aureolysin n=337 Tax=Bacilli TaxID=91061 RepID=AURE_STAAU
	agilent_542	6.04722e-06	0.308408	-0.624401	-1.82589	0.577093	84.0909	68.75	0.817568	UniRef90_P09256	650	positive (from uniprot): Human herpesvirus 3 Envelope glycoprotein C	Envelope glycoprotein C n=119 Tax=Human herpesvirus 3 TaxID=10335 RepID=GC_VZVD
	twist_30263	6.04988e-06	0.308544	-1.28964	-3.7719	1.19262	9.09091	3.125	0.34375		651	polyprotein (3/9) & structural protein (3/3) & VP1 (2/4) & capsid protein VP1 & VP1 protein (2/2) & VP1 protein, partial [Enterovirus A71]
	agilent_237594	6.06347e-06	0.309237	0.866149	-0.803382	2.53568	6.81818	12.5	1.83333	UniRef90_UPI000DA9B94C	652	VFG001290(gb|NP_647368) (clfB) Clumping factor B, adhesin [Clumping factor (VF0004)] [Staphylococcus aureus subsp. aureus MW2]	MSCRAMM family adhesin clumping factor ClfB n=15 Tax=Staphylococcus aureus TaxID=1280 RepID=UPI000DA9B94C
	agilent_39198	6.06428e-06	0.309278	1.21106	-1.1235	3.54563	90.9091	96.875	1.06563	UniRef90_K0X2W1	653	MH0028_GL0034983 MPA_PNP_EM_seqs_non_topgraph_seqs_final_210318.csv	Uncharacterized protein n=3 Tax=Bacteroidales TaxID=171549 RepID=K0X2W1_9BACT
	twist_34930	6.06483e-06	0.309306	0.830266	-0.770329	2.43086	9.09091	12.5	1.375		654	HCMVUL80
	agilent_242702	6.06519e-06	0.309325	0.998226	-0.926238	2.92269	4.54545	9.375	2.0625	UniRef90_UPI000E01835F	655	VFG001313(gb|NP_644899) (spa) Immunoglobulin G binding protein A precursor [SpA (VF0017)] [Staphylococcus aureus subsp. aureus MW2]	staphylococcal protein A n=3 Tax=Staphylococcus aureus TaxID=1280 RepID=UPI000E01835F
	agilent_123600	6.07582e-06	0.309867	0.99633	-0.926633	2.91929	4.54545	9.375	2.0625	UniRef90_G1WUK1	656	WP_005336074.1 (3/3) non_MPA_topgraph_sampling_040218.csv	Wzz domain-containing protein n=14 Tax=Firmicutes TaxID=1239 RepID=G1WUK1_9FIRM
	agilent_227810	6.09109e-06	0.310646	-1.14357	-3.35426	1.06713	9.09091	9.375	1.03125	UniRef90_Q6GHV7	657	VFG001317(gb|YP_001332074) (isdB) iron-regulated surface determinant protein B, haemoglobin receptor [Isd (VF0015)] [Staphylococcus aureus subsp. aureus str. Newman]	Iron-regulated surface determinant protein B n=509 Tax=Bacilli TaxID=91061 RepID=ISDB_STAAR
	agilent_203238	6.09555e-06	0.310873	-0.794105	-2.32995	0.741744	15.9091	12.5	0.785714	UniRef90_Q64R34	658	YP_100581.1 strains_non_MPA_non_topgraph_cdhit70_190118.csv	Peptidase_M48 domain-containing protein n=39 Tax=Bacteroidaceae TaxID=815 RepID=Q64R34_BACFR
	agilent_143760	6.09595e-06	0.310893	-1.496	-4.38947	1.39748	6.81818	3.125	0.458333	UniRef90_A0A3D3RTP4	659	V1.UC12-4_GL0063875 MPA_PNP_EM_seqs_non_topgraph_seqs_final_210318.csv	PG_binding_4 domain-containing protein (Fragment) n=24 Tax=Lachnospiraceae TaxID=186803 RepID=A0A3D3RTP4_9FIRM
	agilent_1169	6.09869e-06	0.311033	-1.17954	-3.4616	1.10252	11.3636	3.125	0.275	UniRef90_A3PV79	660	RNA polymerase beta'-subunit	DNA-directed RNA polymerase subunit beta' n=6 Tax=Mycobacteriaceae TaxID=1762 RepID=RPOC_MYCSJ
	twist_47714	6.10276e-06	0.311241	0.76257	-0.713411	2.23855	9.09091	15.625	1.71875		661	Adhesin P1 precursor (Cytadhesin P1) (Attachment protein) & ADP1_MYCPN adhesin P1
	agilent_191430	6.10438e-06	0.311323	-0.587927	-1.72607	0.55022	31.8182	21.875	0.6875	UniRef90_U6RSF2	662	MH0002_GL0031714 MPA_PNP_EM_seqs_non_topgraph_seqs_final_210318.csv	GTPase HflX n=32 Tax=root TaxID=1 RepID=U6RSF2_9BACE
	agilent_72861	6.10806e-06	0.311511	0.511733	-0.479297	1.50276	38.6364	53.125	1.375	UniRef90_A0A174WHL6	663	469589.HMPREF0103_2196 MPA_PNP_EM_seqs_non_topgraph_seqs_final_210318.csv	Streptopain n=22 Tax=Bacteroidales TaxID=171549 RepID=A0A174WHL6_9BACT
	agilent_11376	6.13393e-06	0.31283	-1.25497	-3.69199	1.18206	9.09091	3.125	0.34375	UniRef90_P14348	664	Capsid protein VP26 & capsid protein VP26 [Human gammaherpesvirus 4] & BFRF3	Small capsomere-interacting protein n=30 Tax=Epstein-Barr virus (strain GD1) TaxID=10376 RepID=SCP_EBVB9
	agilent_242753	6.13676e-06	0.312975	-0.695003	-2.04503	0.655028	22.7273	15.625	0.6875	UniRef90_P44969	665	VFG000337(gb|NP_439153) (iga1) immunoglobin A1 protease [IgA1 protease (VF0045)] [Haemophilus influenzae Rd KW20]	Immunoglobulin A1 protease autotransporter n=1 Tax=Haemophilus influenzae (strain ATCC 51907 / DSM 11121 / KW20 / Rd) TaxID=71421 RepID=IGA0_HAEIN
	twist_27514	6.16948e-06	0.314643	-1.25359	-3.69706	1.18989	9.09091	3.125	0.34375		666	envelope glycoprotein G (1/2) & glycoprotein G (1/2)
	twist_58592	6.17452e-06	0.3149	-0.73613	-2.17175	0.69949	22.7273	9.375	0.4125		667	EBNA-1 HHV 4
	agilent_2143	6.1816e-06	0.315262	0.588235	-0.559813	1.73628	63.6364	75	1.17857	UniRef90_P03300	668	Genome polyprotein (6/6) & polyprotein (7/9) & VP1 (1/4) & coat protein VP1 & VP4	Genome polyprotein n=1168 Tax=Enterovirus TaxID=12059 RepID=POLG_POL1M
	agilent_45754	6.20036e-06	0.316218	-0.554897	-1.64002	0.530229	36.3636	25	0.6875	UniRef90_UPI0004537308	669	WP_000728715.1 strains_non_MPA_non_topgraph_cdhit70_190118.csv	staphylococcal protein A n=1 Tax=Staphylococcus aureus TaxID=1280 RepID=UPI0004537308
	agilent_19698	6.22362e-06	0.317404	-0.872206	-2.58203	0.837618	15.9091	6.25	0.392857	UniRef90_A0A0U1MQG2	670	WP_000669729.1 strains_non_MPA_non_topgraph_cdhit70_190118.csv	Protein map n=15 Tax=Staphylococcaceae TaxID=90964 RepID=A0A0U1MQG2_STAAU
	agilent_173004	6.2257e-06	0.31751	0.696962	-0.669623	2.06355	13.6364	18.75	1.375	UniRef90_B0G3Y5	671	WP_052302907.1 strains_non_MPA_non_topgraph_cdhit70_190118.csv	N-acetylmuramoyl-L-alanine amidase n=2 Tax=Dorea formicigenerans TaxID=39486 RepID=B0G3Y5_9FIRM
	twist_54095	6.24497e-06	0.318494	0.552453	-0.532985	1.63789	43.1818	56.25	1.30263		672	Bifunctional autolysin precursor
	agilent_220768	6.2484e-06	0.318668	-1.31191	-3.89042	1.26661	9.09091	3.125	0.34375	UniRef90_Q54835	673	VFG000950(gb|NP_665531) (emm) M protein type 3 [M protein (VF0242)] [Streptococcus pyogenes MGAS315]	M3 protein n=36 Tax=Streptococcus pyogenes TaxID=1314 RepID=Q54835_STRPY
	twist_51449	6.25119e-06	0.318811	-0.959358	-2.8455	0.926787	11.3636	6.25	0.55		674	ORF22
	agilent_223819	6.25782e-06	0.319149	-1.04479	-3.10034	1.01076	9.09091	9.375	1.03125	UniRef90_P81177	675	VFG001314(gb|NP_647375) (aur) zinc metalloproteinase aureolysin [Aureolysin (VF0024)] [Staphylococcus aureus subsp. aureus MW2]	Zinc metalloproteinase aureolysin n=337 Tax=Bacilli TaxID=91061 RepID=AURE_STAAU
	agilent_148497	6.29296e-06	0.320941	1.28257	-1.25015	3.81529	2.27273	6.25	2.75	UniRef90_A0JQG8	676	YP_535698.1 strains_non_MPA_non_topgraph_cdhit70_190118.csv	Phage lysin n=18 Tax=Lactobacillus salivarius TaxID=1624 RepID=A0JQG8_LACS1
	agilent_20375	6.30015e-06	0.321308	0.746753	-0.728996	2.2225	9.09091	15.625	1.71875	UniRef90_Q6SED6	677	WP_011162194.1 strains_non_MPA_non_topgraph_cdhit70_190118.csv	Uncharacterized protein n=3 Tax=root TaxID=1 RepID=Q6SED6_9CAUD
	twist_34871	6.30743e-06	0.321679	0.857839	-0.838741	2.55442	6.81818	12.5	1.83333		678	EBNA-3C HHV 4 latent protein
	twist_27542	6.31548e-06	0.32209	0.513504	-0.502934	1.52994	45.4545	59.375	1.30625		679	BZLF1 [Human gammaherpesvirus 4] & BZLF1 & Trans-activator protein BZLF1
	agilent_25775	6.32158e-06	0.322401	-1.34371	-4.00517	1.31776	6.81818	3.125	0.458333	UniRef90_UPI000A3CE4AB	680	WP_000775561.1 (1/1) non_MPA_topgraph_sampling_040218.csv	succinate dehydrogenase flavoprotein subunit n=2 Tax=Enterobacteriaceae TaxID=543 RepID=UPI000A3CE4AB
	agilent_220720	6.32377e-06	0.322512	-0.518672	-1.54624	0.508892	45.4545	31.25	0.6875	UniRef90_P71401	681	VFG001157(gb|AAC44560) (hsf) Hsf [Hia/Hsf (VF0039)] [Haemophilus influenzae C54]	Hsf n=19 Tax=Haemophilus influenzae TaxID=727 RepID=P71401_HAEIF
	agilent_9372	6.32931e-06	0.322795	0.678078	-0.666077	2.02223	11.3636	21.875	1.925	UniRef90_P11311	682	Adhesin P1 precursor (Cytadhesin P1) (Attachment protein) & ADP1_MYCPN adhesin P1	Adhesin P1 n=56 Tax=Mycoplasma pneumoniae TaxID=2104 RepID=ADP1_MYCPN
	agilent_7473	6.3378e-06	0.323228	0.697203	-0.686101	2.08051	15.9091	18.75	1.17857	UniRef90_P43840	683	fimbrial protein (1/2) & Outer membrane protein P5 precursor (OMP P5) (Fimbrin)	Outer membrane protein P5 n=60 Tax=Pasteurellaceae TaxID=712 RepID=OMP5_HAEIN
	twist_6459	6.36677e-06	0.324705	-1.42427	-4.25877	1.41023	6.81818	3.125	0.458333		684	allergen_name False allergome_name Cas s 1 (6/6) (1/1) allergenonline_name Unassigned (1/1) (1/1) SDAP_name False iedb_name False
	twist_17161	6.37499e-06	0.325124	-0.544723	-1.62974	0.540295	36.3636	34.375	0.945312		685	allergen_name False allergome_name Str pn PspC (2/2) (1/1) allergenonline_name False SDAP_name False iedb_name False
	twist_52620	6.37771e-06	0.325263	0.520981	-0.517042	1.559	29.5455	37.5	1.26923		686	Junctional protein associated with coronary artery disease
	agilent_204874	6.38087e-06	0.325424	0.966696	-0.960031	2.89342	4.54545	9.375	2.0625	UniRef90_A0A3V9NUN2	687	WP_001127942.1 (2/2) non_MPA_topgraph_sampling_040218.csv	Prepilin-type N-terminal cleavage/methylation domain-containing protein n=51 Tax=Salmonella TaxID=590 RepID=A0A3V9NUN2_SALGL
	agilent_2827	6.38909e-06	0.325843	0.732935	-0.729148	2.19502	11.3636	21.875	1.925	UniRef90_P03277	688	Hexon protein	Hexon protein n=779 Tax=Adenoviridae TaxID=10508 RepID=CAPSH_ADE02
	agilent_38976	6.39863e-06	0.32633	0.849104	-0.846421	2.54463	6.81818	12.5	1.83333	UniRef90_D6D0J3	689	O2.UC31-1_GL0186667 MPA_PNP_EM_seqs_non_topgraph_seqs_final_210318.csv	Glycoside hydrolase 97 n=72 Tax=Bacteroidaceae TaxID=815 RepID=D6D0J3_9BACE
	agilent_82717	6.40119e-06	0.326461	0.700721	-0.698885	2.10033	11.3636	15.625	1.375	UniRef90_K0XAX2	690	MH0012_GL0168243 MPA_PNP_EM_seqs_non_topgraph_seqs_final_210318.csv	M6 family metalloprotease domain-containing protein n=3 Tax=Bacteroidales TaxID=171549 RepID=K0XAX2_9BACT
	agilent_141373	6.40971e-06	0.326895	-0.688927	-2.06621	0.688357	20.4545	12.5	0.611111	UniRef90_A0A174HLQ5	691	MH0092_GL0002834 MPA_PNP_EM_seqs_non_topgraph_seqs_final_210318.csv	Autolysin n=21 Tax=Lachnospiraceae TaxID=186803 RepID=A0A174HLQ5_9FIRM
	agilent_137015	6.43296e-06	0.328081	-0.9385	-2.81933	0.942329	11.3636	6.25	0.55	UniRef90_V5MD09	692	NP_833224.1 strains_non_MPA_non_topgraph_cdhit70_190118.csv	Beta-lactamase domain-containing protein n=363 Tax=Bacillaceae TaxID=186817 RepID=V5MD09_BACTU
	twist_75152	6.43673e-06	0.328273	-0.98573	-2.962	0.990538	9.09091	9.375	1.03125		693	AFU63107.1 lysin [Lactobacillus phage ATCC 8014-B2]
	twist_52554	6.45772e-06	0.329344	0.626718	-0.632558	1.88599	15.9091	25	1.57143		694	45 kDa immediate-early protein 2
	agilent_108889	6.46347e-06	0.329637	-1.25546	-3.7796	1.26869	6.81818	3.125	0.458333	UniRef90_A0A0K6BRS0	695	YP_098302.1 strains_non_MPA_non_topgraph_cdhit70_190118.csv	Insulinase family protein n=52 Tax=Bacteroidaceae TaxID=815 RepID=A0A0K6BRS0_BACFG
	agilent_47783	6.46656e-06	0.329795	-0.807989	-2.43301	0.817034	13.6364	12.5	0.916667	UniRef90_A0A1H4EYC0	696	MH0192_GL0120909 (2/2) MPA_and_EM_topgraph_220218_subsample.csv	TonB-linked outer membrane protein, SusC/RagA family n=7 Tax=Alistipes TaxID=239759 RepID=A0A1H4EYC0_9BACT
	agilent_215637	6.46815e-06	0.329875	-0.686036	-2.06602	0.693946	20.4545	15.625	0.763889	UniRef90_B0P2M9	697	SZEY-69A_GL0045916 MPA_PNP_EM_seqs_non_topgraph_seqs_final_210318.csv	Uncharacterized protein n=11 Tax=Clostridiales TaxID=186802 RepID=B0P2M9_9CLOT
	agilent_242339	6.47482e-06	0.330216	-0.820355	-2.47169	0.830976	13.6364	9.375	0.6875	UniRef90_A0A0K5P078	698	VFG000743(gb|AAC38395) (espD) EspD [EspD (VF0180)] [Escherichia coli O127:H6 str. E2348/69]	Translocon EspD n=21 Tax=Escherichia coli TaxID=562 RepID=A0A0K5P078_ECOLX
	twist_46937	6.49977e-06	0.331488	0.573123	-0.583583	1.72983	18.1818	34.375	1.89062		699	EBNA3A HHV4
	twist_46764	6.50387e-06	0.331697	0.57904	-0.590113	1.74819	18.1818	31.25	1.71875		700	fibronectin-binding protein A
	twist_57095	6.51544e-06	0.332288	-0.548742	-1.65807	0.560588	40.9091	25	0.611111		701	ORF68
	agilent_50247	6.52865e-06	0.332961	-0.715111	-2.16279	0.732566	20.4545	9.375	0.458333	UniRef90_A0A354D3V1	702	MH0436_GL0046035 MPA_PNP_EM_seqs_non_topgraph_seqs_final_210318.csv	Flagellin n=2 Tax=Clostridiales TaxID=186802 RepID=A0A354D3V1_9FIRM
	twist_59190	6.54336e-06	0.333711	1.06806	-1.09749	3.23361	4.54545	6.25	1.375		703	B B/Phuket/3073/2013 HA
	twist_36723	6.54652e-06	0.333872	1.24873	-1.28398	3.78144	2.27273	9.375	4.125		704	GRA 1 & dense granule protein 1 / major antigenp24, putative & Dense granule protein 1 precursor & dense granule protein 1 / major antigenp24 & P24 granule antigen
	agilent_218068	6.56093e-06	0.334608	-1.28828	-3.9052	1.32863	9.09091	3.125	0.34375	UniRef90_A0A353BLN1	705	MH0227_GL0096298 MPA_PNP_EM_seqs_non_topgraph_seqs_final_210318.csv	Big_4 domain-containing protein n=3 Tax=Ruminococcaceae TaxID=541000 RepID=A0A353BLN1_9FIRM
	twist_51298	6.56225e-06	0.334675	0.507501	-0.523536	1.53854	59.0909	68.75	1.16346		706	EBNA-3C HHV 4 latent protein
	twist_52287	6.56357e-06	0.334742	-0.716534	-2.17244	0.739376	18.1818	12.5	0.6875		707	Serine-rich 25 kDa antigen protein
	agilent_240037	6.57022e-06	0.335081	-0.743257	-2.25453	0.768012	15.9091	12.5	0.785714	UniRef90_P11311	708	VFG002033(gb|NP_109829) (p1/MgPa/gapA) ADP1_MYCPN adhesin P1 [Cytadherence organelle (VF0330)] [Mycoplasma pneumoniae M129]	Adhesin P1 n=56 Tax=Mycoplasma pneumoniae TaxID=2104 RepID=ADP1_MYCPN
	agilent_161107	6.58047e-06	0.335604	0.969034	-1.00344	2.94151	4.54545	9.375	2.0625	UniRef90_C0M170	709	WP_058914712.1 (2/2) non_MPA_topgraph_sampling_040218.csv	CmeA n=102 Tax=Campylobacter TaxID=194 RepID=C0M170_CAMCO
	agilent_223466	6.5877e-06	0.335972	-1.1346	-3.44585	1.17665	9.09091	3.125	0.34375	UniRef90_Q9KK48	710	VFG005316(gb|NP_359586) (pspC/cbpA) Choline binding protein A [Choline-binding proteins (CVF122)] [Streptococcus pneumoniae R6]	Surface protein PspC n=12 Tax=Streptococcus pneumoniae TaxID=1313 RepID=Q9KK48_STREE
	twist_27640	6.58863e-06	0.33602	-0.609739	-1.85194	0.632459	84.0909	78.125	0.929054		711	Capsid protein VP26 & capsid protein VP26 [Human gammaherpesvirus 4] & BFRF3
	agilent_208068	6.59238e-06	0.336211	1.20306	-1.24885	3.65497	2.27273	9.375	4.125	UniRef90_R5E7L5	712	MH0330_GL0067978 (3/3) MPA_and_EM_topgraph_220218_subsample.csv	Uncharacterized protein n=23 Tax=Ruminococcus TaxID=1263 RepID=R5E7L5_9FIRM
	agilent_2749	6.59746e-06	0.336471	0.522837	-0.543312	1.58899	25	37.5	1.5	UniRef90_P68950	713	positive (from uniprot): Human adenovirus C Pre-histone-like nucleoprotein	Pre-histone-like nucleoprotein n=24 Tax=root TaxID=1 RepID=NP_ADE02
	agilent_212629	6.60188e-06	0.336696	-0.876649	-2.66511	0.911812	13.6364	6.25	0.458333	UniRef90_R6BPC8	714	MH0270_GL0030519 MPA_PNP_EM_seqs_non_topgraph_seqs_final_210318.csv	Ser/Thr phosphatase family protein n=5 Tax=Firmicutes TaxID=1239 RepID=R6BPC8_9FIRM
	agilent_72399	6.60738e-06	0.336977	-1.09669	-3.33535	1.14198	11.3636	3.125	0.275	UniRef90_R5NUV8	715	MH0002_GL0061182 MPA_PNP_EM_seqs_non_topgraph_seqs_final_210318.csv	Flagellin n=7 Tax=Clostridiales TaxID=186802 RepID=R5NUV8_9CLOT
	twist_58058	6.61012e-06	0.337116	-0.507721	-1.54443	0.528988	43.1818	40.625	0.940789		716	positive (exact): Norwalk virus Non-structural polyprotein
	agilent_181972	6.61385e-06	0.337306	-0.49467	-1.50513	0.515788	45.4545	34.375	0.75625	UniRef90_A0A357GPR4	717	MH0062_GL0013161 MPA_PNP_EM_seqs_non_topgraph_seqs_final_210318.csv	MurNAc-LAA domain-containing protein n=24 Tax=Lachnospiraceae TaxID=186803 RepID=A0A357GPR4_9FIRM
	twist_52398	6.62108e-06	0.337675	-0.830378	-2.52788	0.867123	13.6364	9.375	0.6875		718	Syncytin-1
	agilent_21512	6.63033e-06	0.338147	-0.672124	-2.04746	0.703208	20.4545	12.5	0.611111	UniRef90_A0A4P6M1P6	719	WP_081624715.1 strains_non_MPA_non_topgraph_cdhit70_190118.csv	Toxin A n=4 Tax=Lachnospiraceae TaxID=186803 RepID=A0A4P6M1P6_9FIRM
	agilent_178307	6.63477e-06	0.338373	-0.760727	-2.31809	0.796638	15.9091	9.375	0.589286	UniRef90_Q2G222	720	WP_001125631.1 strains_non_MPA_non_topgraph_cdhit70_190118.csv	N-acetylmuramoyl-L-alanine amidase domain-containing protein SAOUHSC_02979 n=302 Tax=Bacteria TaxID=2 RepID=Y2979_STAA8
	agilent_231419	6.63701e-06	0.338488	0.668851	-0.700749	2.03845	79.5455	87.5	1.1	UniRef90_P44602	721	VFG000340(gb|NP_438433) (hxuA) heme-hemopexin utilization protein A, two-partner secretion (TPS) pathway TpsA protein, haem-haemopexin binding protein [HxuABC (VF0269)] [Haemophilus influenzae Rd KW20]	Heme/hemopexin-binding protein n=4 Tax=Haemophilus influenzae TaxID=727 RepID=HXUA1_HAEIN
	agilent_140424	6.66191e-06	0.339757	1.28825	-1.35663	3.93314	2.27273	6.25	2.75	UniRef90_Q08860	722	NP_707809.1 strains_non_MPA_non_topgraph_cdhit70_190118.csv	Flagellin n=40 Tax=Enterobacteriaceae TaxID=543 RepID=FLIC_SHIFL
	twist_93547	6.66385e-06	0.339856	-0.853599	-2.60647	0.899268	13.6364	6.25	0.458333		723	YP_009284266.1 putative large terminase subunit [Enterobacter phage Arya]
	agilent_68224	6.66744e-06	0.340039	0.95775	-1.00974	2.92524	4.54545	9.375	2.0625	UniRef90_A0A3D0XEE9	724	WP_092978152.1 (3/3) non_MPA_topgraph_sampling_040218.csv	Glycosyltransferase n=2 Tax=Ruminococcus TaxID=1263 RepID=A0A3D0XEE9_9FIRM
	twist_45482	6.68678e-06	0.341026	-0.817215	-2.49944	0.865007	13.6364	9.375	0.6875		725	hypothetical protein PFF0380w
	twist_63743	6.69768e-06	0.341582	1.27382	-1.35134	3.89898	2.27273	6.25	2.75		726	AIK68654.1 HNH endonuclease [Lactococcus phage phi145]
	agilent_1257	6.7061e-06	0.342011	-0.483081	-1.47953	0.513364	50	43.75	0.875	UniRef90_P03204	727	EBNA-3C HHV 4 latent protein	Epstein-Barr nuclear antigen 6 n=14 Tax=Epstein-Barr virus (strain GD1) TaxID=10376 RepID=EBNA6_EBVB9
	twist_10138	6.71077e-06	0.342249	-0.572181	-1.753	0.608633	29.5455	18.75	0.634615		728	allergen_name False allergome_name Lol p FT (2/3) (1/1) allergenonline_name False SDAP_name False iedb_name False
	twist_58791	6.71108e-06	0.342265	-0.757602	-2.32112	0.805916	90.9091	84.375	0.928125		729	positive (exact): Rhinovirus B Genome polyprotein
	agilent_39886	6.71124e-06	0.342273	-0.628961	-1.92701	0.669093	22.7273	15.625	0.6875	UniRef90_A0A564W7Z6	730	V1.UC30-0_GL0007903 MPA_PNP_EM_seqs_non_topgraph_seqs_final_210318.csv	sn-glycerol-3-phosphate-binding periplasmic protein UgpB n=25 Tax=Clostridiales TaxID=186802 RepID=A0A564W7Z6_9FIRM
	agilent_94115	6.72033e-06	0.342737	-2.01332	-6.17241	2.14577	4.54545	3.125	0.6875	UniRef90_Q7MEN4	731	WP_039452797.1 strains_non_MPA_non_topgraph_cdhit70_190118.csv	Fatty acid cis/trans isomerase n=76 Tax=Vibrionaceae TaxID=641 RepID=Q7MEN4_VIBVY
	agilent_8301	6.72408e-06	0.342928	0.545967	-0.582334	1.67427	20.4545	28.125	1.375	UniRef90_P68950	732	positive (from uniprot): Human adenovirus C Pre-histone-like nucleoprotein	Pre-histone-like nucleoprotein n=24 Tax=root TaxID=1 RepID=NP_ADE02
	agilent_183889	6.72905e-06	0.343182	-0.648947	-1.99077	0.692877	25	18.75	0.75	UniRef90_A0A174HY43	733	WP_005425557.1 MPA_PNP_EM_seqs_non_topgraph_seqs_final_210318.csv	Uncharacterized protein n=25 Tax=Clostridiales TaxID=186802 RepID=A0A174HY43_9FIRM
	agilent_6983	6.73349e-06	0.343408	1.18655	-1.26802	3.64111	2.27273	9.375	4.125	UniRef90_Q9ANY1	734	pneumococcal histidine triad protein E & hydrolase & HIT family hydrolase	Bvh-3 n=444 Tax=Bacteria TaxID=2 RepID=Q9ANY1_STREE
	twist_30834	6.73755e-06	0.343615	0.642672	-0.687373	1.97272	11.3636	25	2.2		735	putative zinc metalloprotease
	agilent_235643	6.75487e-06	0.344498	0.494292	-0.530547	1.51913	29.5455	43.75	1.48077	UniRef90_P11311	736	VFG002033(gb|NP_109829) (p1/MgPa/gapA) ADP1_MYCPN adhesin P1 [Cytadherence organelle (VF0330)] [Mycoplasma pneumoniae M129]	Adhesin P1 n=56 Tax=Mycoplasma pneumoniae TaxID=2104 RepID=ADP1_MYCPN
	twist_87619	6.77213e-06	0.345378	-1.53353	-4.71889	1.65182	4.54545	3.125	0.6875		737	YP_009277661.1 anti-termination protein [Shigella phage SHFML-11]
	agilent_228204	6.79105e-06	0.346344	1.20846	-1.30669	3.72361	2.27273	6.25	2.75	UniRef90_Q06114	738	VFG000379(gb|NP_395163) (yopB) type III secretion system hydrophobic translocator, pore protein YopB [TTSS (VF0140)] [Yersinia pestis CO92]	Protein YopB n=28 Tax=Yersinia TaxID=444888 RepID=YOPB_YERPS
	agilent_166348	6.79537e-06	0.346564	1.2069	-1.30616	3.71997	2.27273	6.25	2.75	UniRef90_A0A354D3V1	739	MH0436_GL0046035 MPA_PNP_EM_seqs_non_topgraph_seqs_final_210318.csv	Flagellin n=2 Tax=Clostridiales TaxID=186802 RepID=A0A354D3V1_9FIRM
	agilent_229260	6.80029e-06	0.346815	-0.796062	-2.45452	0.862397	13.6364	9.375	0.6875	UniRef90_Q51104	740	VFG000266(gb|NP_274673) (hmbR) hemoglobin receptor [HmbR (VF0048)] [Neisseria meningitidis MC58]	Hemoglobin receptor n=204 Tax=Proteobacteria TaxID=1224 RepID=Q51104_NEIME
	twist_28803	6.81103e-06	0.347363	-0.486581	-1.50144	0.528279	54.5455	40.625	0.744792		741	positive (from uniprot): Enterovirus B Genome polyprotein
	agilent_8566	6.82233e-06	0.347939	-1.00497	-3.10354	1.0936	9.09091	6.25	0.6875	UniRef90_O36634	742	Fusion glycoprotein F0 precursor (2/2) & fusion protein (1/2) & fusion glycoprotein	Fusion glycoprotein F0 n=1724 Tax=Pneumoviridae TaxID=11244 RepID=FUS_HRSVB
	agilent_225438	6.82258e-06	0.347951	-0.511438	-1.57945	0.556569	36.3636	31.25	0.859375	UniRef90_A7X6I5	743	VFG001283(gb|NP_647238) (fnbA) fibronectin-binding protein A [FnBPs (VF0010)] [Staphylococcus aureus subsp. aureus MW2]	Fibronectin-binding protein A n=697 Tax=Bacteria TaxID=2 RepID=FNBA_STAA1
	agilent_292	6.83216e-06	0.34844	0.938579	-1.02339	2.90055	4.54545	9.375	2.0625	UniRef90_P14348	744	Capsid protein VP26 & capsid protein VP26 [Human gammaherpesvirus 4] & BFRF3	Small capsomere-interacting protein n=30 Tax=Epstein-Barr virus (strain GD1) TaxID=10376 RepID=SCP_EBVB9
	twist_48385	6.84536e-06	0.349113	0.901825	-0.985951	2.7896	84.0909	90.625	1.0777		745	positive (exact): Enterovirus B Genome polyprotein
	twist_38296	6.85586e-06	0.349649	-1.11251	-3.4439	1.21888	9.09091	3.125	0.34375		746	Mitochondrial import receptor subunit TOM70
	agilent_158137	6.85758e-06	0.349737	-1.19597	-3.70271	1.31077	6.81818	3.125	0.458333	UniRef90_R5GML6	747	MH0188_GL0104354 (1/1) MPA_and_EM_topgraph_220218_subsample.csv	L-lactate dehydrogenase n=10 Tax=Clostridiales TaxID=186802 RepID=R5GML6_9FIRM
	twist_38402	6.86311e-06	0.350019	-0.805212	-2.49392	0.883496	13.6364	9.375	0.6875		748	positive (from uniprot): Enterovirus B Genome polyprotein
	twist_43249	6.89298e-06	0.351542	0.47073	-0.519621	1.46108	36.3636	50	1.375		749	EBNA3A HHV4
	twist_28809	6.91929e-06	0.352884	-0.532318	-1.65537	0.590731	31.8182	21.875	0.6875		750	polyprotein (9/9) & VP1 capsid protein (1/3) & Chain 2, Human Rhinovirus Serotype 2 (Hrv2)
	agilent_149939	6.92511e-06	0.35318	-1.10328	-3.43234	1.22578	9.09091	3.125	0.34375	UniRef90_J5DKJ0	751	NP_814463.1 strains_non_MPA_non_topgraph_cdhit70_190118.csv	WxL domain-containing protein n=84 Tax=Bacilli TaxID=91061 RepID=J5DKJ0_ENTFL
	twist_10213	6.92513e-06	0.353182	-1.06721	-3.32014	1.18571	11.3636	3.125	0.275		752	allergen_name Que a 1 (3/3) (1/1) allergome_name Que a 1 (5/5) (1/1) allergenonline_name Que a 1.0301 (1/1) (1/1) SDAP_name Que a 1.0301 (1/1) (1/1) iedb_name False
	twist_59530	6.9279e-06	0.353323	0.695035	-0.772641	2.16271	13.6364	15.625	1.14583		753	H3N2 B/PHUKET/3073/2013 NP
	agilent_79020	6.92966e-06	0.353412	0.928026	-1.03201	2.88806	4.54545	9.375	2.0625	UniRef90_C4ZGU4	754	WP_012743452.1 MPA_PNP_EM_seqs_non_topgraph_seqs_final_210318.csv	N-acetylmuramoyl-L-alanine amidase n=2 Tax=[Eubacterium] rectale TaxID=39491 RepID=C4ZGU4_AGARV
	agilent_42883	6.93002e-06	0.353431	0.618263	-0.68759	1.92412	13.6364	18.75	1.375	UniRef90_A0A0U1MQG2	755	WP_000669729.1 strains_non_MPA_non_topgraph_cdhit70_190118.csv	Protein map n=15 Tax=Staphylococcaceae TaxID=90964 RepID=A0A0U1MQG2_STAAU
	agilent_223056	6.93887e-06	0.353882	-0.782986	-2.43831	0.872336	13.6364	9.375	0.6875	UniRef90_Q8GM74	756	VFG001150(gb|AAL79954) (hia) adhesin [Hia/Hsf (VF0039)] [Haemophilus influenzae nontypable strain 3179B]	Adhesin n=5 Tax=Haemophilus influenzae TaxID=727 RepID=Q8GM74_HAEIF
	agilent_171315	6.94753e-06	0.354324	-0.704311	-2.19467	0.78605	18.1818	9.375	0.515625	UniRef90_K5ZJ35	757	MH0020_GL0027100 (2/2) MPA_and_EM_topgraph_220218_subsample.csv	OMP_b-brl_2 domain-containing protein n=11 Tax=Parabacteroides TaxID=375288 RepID=K5ZJ35_9BACT
	agilent_109851	6.95258e-06	0.354581	-1.24411	-3.87813	1.3899	6.81818	3.125	0.458333	UniRef90_A0A0M6WSF3	758	MH0062_GL0000166 MPA_PNP_EM_seqs_non_topgraph_seqs_final_210318.csv	GRAM_POS_ANCHORING domain-containing protein n=97 Tax=root TaxID=1 RepID=A0A0M6WSF3_9FIRM
	twist_48402	6.95258e-06	0.354581	-1.24411	-3.87813	1.3899	6.81818	3.125	0.458333		759	Adhesin P1 precursor (Cytadhesin P1) (Attachment protein) & ADP1_MYCPN adhesin P1
	agilent_9198	6.9632e-06	0.355123	-0.708135	-2.20908	0.792808	15.9091	18.75	1.17857	UniRef90_P11311	760	Adhesin P1 precursor (Cytadhesin P1) (Attachment protein) & ADP1_MYCPN adhesin P1	Adhesin P1 n=56 Tax=Mycoplasma pneumoniae TaxID=2104 RepID=ADP1_MYCPN
	agilent_92686	6.9684e-06	0.355388	0.506325	-0.56746	1.58011	27.2727	40.625	1.48958	UniRef90_A6LHA3	761	159490532-stool2_revised_scaffold3874_1_gene76177 MPA_PNP_EM_seqs_non_topgraph_seqs_final_210318.csv	Uncharacterized protein n=18 Tax=Bacteroidales TaxID=171549 RepID=A6LHA3_PARD8
	agilent_220764	6.97352e-06	0.355649	-1.12161	-3.50155	1.25833	9.09091	3.125	0.34375	UniRef90_P12255	762	VFG000001(gb|NP_880571) (fhaB) filamentous hemagglutinin/adhesin [FHA (VF0025)] [Bordetella pertussis Tohama I]	Filamentous hemagglutinin n=89 Tax=Bordetella TaxID=517 RepID=FHAB_BORPE
	agilent_212612	6.97665e-06	0.355809	0.912897	-1.02482	2.85061	4.54545	9.375	2.0625	UniRef90_R7JJN0	763	V1.CD16-0_GL0012863 MPA_PNP_EM_seqs_non_topgraph_seqs_final_210318.csv	Uncharacterized protein n=5 Tax=root TaxID=1 RepID=R7JJN0_9BACT
	agilent_147318	6.97925e-06	0.355942	0.479932	-0.539051	1.49891	29.5455	46.875	1.58654	UniRef90_A0A416XD23	764	O2.UC8-1_GL0068365 MPA_PNP_EM_seqs_non_topgraph_seqs_final_210318.csv	Inhibitor_I69 domain-containing protein n=1 Tax=Bacteroides sp. AF14-46 TaxID=2292914 RepID=A0A416XD23_9BACE
	agilent_81159	6.98005e-06	0.355983	-0.715165	-2.23372	0.80339	15.9091	12.5	0.785714	UniRef90_Q6GHS9	765	WP_000791575.1 strains_non_MPA_non_topgraph_cdhit70_190118.csv	Fibrinogen-binding protein n=22 Tax=Staphylococcus aureus TaxID=1280 RepID=FIB_STAAR
	twist_70917	6.98056e-06	0.356008	-0.605705	-1.89191	0.680495	22.7273	15.625	0.6875		766	NP_680496.1 putative host interaction protein [Lactobacillus phage A2]
	agilent_129447	6.99962e-06	0.35698	-1.07975	-3.37721	1.21771	9.09091	3.125	0.34375	UniRef90_A0A0M6WV91	767	MH0002_GL0058259 MPA_PNP_EM_seqs_non_topgraph_seqs_final_210318.csv	2Fe-2S ferredoxin-type domain-containing protein n=7 Tax=Roseburia TaxID=841 RepID=A0A0M6WV91_9FIRM
	twist_15602	7.00382e-06	0.357195	-0.5548	-1.73581	0.626215	34.0909	21.875	0.641667		768	allergen_name False allergome_name Hor v 37 (5/6) (1/1) allergenonline_name False SDAP_name False iedb_name False
	twist_30077	7.02325e-06	0.358186	0.796545	-0.902577	2.49567	6.81818	12.5	1.83333		769	Bifunctional autolysin precursor
	twist_18575	7.04367e-06	0.359227	1.17001	-1.33117	3.67118	2.27273	6.25	2.75		770	allergen_name False allergome_name Tri a 20 (32/49) (1/1) allergenonline_name False SDAP_name False iedb_name False
	twist_31746	7.05366e-06	0.359736	-1.0732	-3.36984	1.22345	9.09091	3.125	0.34375		771	rhoptry protein, putative & rhoptry protein
	agilent_230641	7.05516e-06	0.359813	-1.10901	-3.48267	1.26466	9.09091	3.125	0.34375	UniRef90_P62575	772	VFG001378(gb|NP_359129) (nanA) neuraminidase A [Neuraminidase (VF0148)] [Streptococcus pneumoniae R6]	Sialidase A n=43 Tax=Bacteria TaxID=2 RepID=NANA_STREE
	agilent_121687	7.06261e-06	0.360193	0.756161	-0.863568	2.37589	6.81818	15.625	2.29167	UniRef90_A7LY99	773	T2D-48A_GL0057154 MPA_PNP_EM_seqs_non_topgraph_seqs_final_210318.csv	Uncharacterized protein n=30 Tax=Bacteroides TaxID=816 RepID=A7LY99_BACO1
	twist_58792	7.06899e-06	0.360518	-0.82369	-2.58927	0.941885	13.6364	6.25	0.458333		774	positive (from uniprot): Enterovirus C Genome polyprotein [on Uniprot the BLAST matches are "Capsid protein" from "Human poliovirus"
	agilent_221942	7.07206e-06	0.360675	-0.5605	-1.76232	0.64132	29.5455	25	0.846154	UniRef90_Q8GM74	775	VFG001150(gb|AAL79954) (hia) adhesin [Hia/Hsf (VF0039)] [Haemophilus influenzae nontypable strain 3179B]	Adhesin n=5 Tax=Haemophilus influenzae TaxID=727 RepID=Q8GM74_HAEIF
	agilent_1143	7.07283e-06	0.360714	-0.572717	-1.80083	0.655399	27.2727	15.625	0.572917	UniRef90_P03300	776	Genome polyprotein (6/6) & polyprotein (7/9) & VP1 (1/4) & coat protein VP1 & VP4	Genome polyprotein n=1168 Tax=Enterovirus TaxID=12059 RepID=POLG_POL1M
	agilent_110011	7.07458e-06	0.360804	0.772535	-0.884374	2.42944	6.81818	12.5	1.83333	UniRef90_K0WTY8	777	MH0012_GL0233205 MPA_PNP_EM_seqs_non_topgraph_seqs_final_210318.csv	Por secretion system C-terminal sorting domain-containing protein n=3 Tax=Bacteroidales TaxID=171549 RepID=K0WTY8_9BACT
	agilent_19374	7.07659e-06	0.360906	-1.13045	-3.55551	1.29462	6.81818	6.25	0.916667	UniRef90_A0A0I9TM41	778	YP_098907.1 strains_non_MPA_non_topgraph_cdhit70_190118.csv	Uncharacterized protein n=24 Tax=Bacteroides TaxID=816 RepID=A0A0I9TM41_BACFG
	agilent_238476	7.09083e-06	0.361632	-0.694819	-2.18762	0.797981	18.1818	9.375	0.515625	UniRef90_UPI000F53326A	779	VFG000261(gb|NP_273742) (iga) IgA-specific serine endopeptidase [IgA1 protease (VF0080)] [Neisseria meningitidis MC58]	IgA-specific serine endopeptidase autotransporter n=1 Tax=Neisseria meningitidis TaxID=487 RepID=UPI000F53326A
	twist_25694	7.10077e-06	0.362139	-1.06773	-3.36416	1.22869	9.09091	3.125	0.34375		780	XvTALE (avrBs4)
	agilent_103772	7.10871e-06	0.362544	-1.46703	-4.62491	1.69084	4.54545	3.125	0.6875	UniRef90_Q88XZ0	781	YP_004888954.1 strains_non_MPA_non_topgraph_cdhit70_190118.csv	30S ribosomal protein S12 n=23 Tax=Lactobacillus TaxID=1578 RepID=RS12_LACPL
	agilent_138829	7.11567e-06	0.362899	-0.793897	-2.50407	0.916277	13.6364	9.375	0.6875	UniRef90_A0A174B1N0	782	WP_012743453.1 MPA_PNP_EM_seqs_non_topgraph_seqs_final_210318.csv	Toxin A n=2 Tax=[Eubacterium] rectale TaxID=39491 RepID=A0A174B1N0_9FIRM
	agilent_3467	7.12398e-06	0.363323	-0.67195	-2.12071	0.776811	88.6364	81.25	0.916667	UniRef90_P03211	783	EBNA-1 HHV 4 & BKRF1	Epstein-Barr nuclear antigen 1 n=37 Tax=Epstein-Barr virus (strain GD1) TaxID=10376 RepID=EBNA1_EBVB9
	agilent_21513	7.13908e-06	0.364093	0.57567	-0.667499	1.81884	75	81.25	1.08333	UniRef90_A0A4P6M1P6	784	WP_081624715.1 strains_non_MPA_non_topgraph_cdhit70_190118.csv	Toxin A n=4 Tax=Lachnospiraceae TaxID=186803 RepID=A0A4P6M1P6_9FIRM
	agilent_243108	7.14432e-06	0.36436	-0.551957	-1.74458	0.640668	79.5455	75	0.942857	UniRef90_Q9KK48	785	VFG005316(gb|NP_359586) (pspC/cbpA) Choline binding protein A [Choline-binding proteins (CVF122)] [Streptococcus pneumoniae R6]	Surface protein PspC n=12 Tax=Streptococcus pneumoniae TaxID=1313 RepID=Q9KK48_STREE
	agilent_243736	7.14824e-06	0.36456	-0.459353	-1.4523	0.533594	50	37.5	0.75	UniRef90_P12255	786	VFG000001(gb|NP_880571) (fhaB) filamentous hemagglutinin/adhesin [FHA (VF0025)] [Bordetella pertussis Tohama I]	Filamentous hemagglutinin n=89 Tax=Bordetella TaxID=517 RepID=FHAB_BORPE
	agilent_63809	7.1486e-06	0.364579	-1.08327	-3.425	1.25845	9.09091	3.125	0.34375	UniRef90_A0A369ZK90	787	WP_014065289.1 strains_non_MPA_non_topgraph_cdhit70_190118.csv	Glucose-6-phosphate isomerase n=13 Tax=Haemophilus TaxID=724 RepID=A0A369ZK90_HAEPA
	agilent_214358	7.1494e-06	0.364619	-0.616161	-1.94823	0.71591	20.4545	15.625	0.763889	UniRef90_A0A166DEL7	788	WP_000728052.1 strains_non_MPA_non_topgraph_cdhit70_190118.csv	Exported protein n=20 Tax=Staphylococcus aureus TaxID=1280 RepID=A0A166DEL7_STAAU
	agilent_221880	7.16407e-06	0.365367	-1.2133	-3.84043	1.41382	6.81818	3.125	0.458333	UniRef90_P44969	789	VFG000337(gb|NP_439153) (iga1) immunoglobin A1 protease [IgA1 protease (VF0045)] [Haemophilus influenzae Rd KW20]	Immunoglobulin A1 protease autotransporter n=1 Tax=Haemophilus influenzae (strain ATCC 51907 / DSM 11121 / KW20 / Rd) TaxID=71421 RepID=IGA0_HAEIN
	agilent_166288	7.19917e-06	0.367158	-1.05819	-3.35801	1.24164	9.09091	3.125	0.34375	UniRef90_K0XG12	790	MH0012_GL0139045 MPA_PNP_EM_seqs_non_topgraph_seqs_final_210318.csv	5_nucleotid_C domain-containing protein n=3 Tax=Bacteroidales TaxID=171549 RepID=K0XG12_9BACT
	agilent_123141	7.21769e-06	0.368102	0.85812	-1.01057	2.72681	4.54545	15.625	3.4375	UniRef90_A0A316NYM2	791	MH0188_GL0058457 MPA_PNP_EM_seqs_non_topgraph_seqs_final_210318.csv	Uncharacterized protein n=1 Tax=Candidatus Gastranaerophilales bacterium TaxID=2137880 RepID=A0A316NYM2_9BACT
	agilent_11281	7.23029e-06	0.368745	-0.558668	-1.77689	0.659552	25	25	1		792	positive (exact): Norwalk virus Non-structural polyprotein
	twist_94855	7.23425e-06	0.368947	-0.707798	-2.25186	0.836263	15.9091	9.375	0.589286		793	YP_007003214.1 phage tail tape measure protein [Lactobacillus phage LF1]
	agilent_819	7.25749e-06	0.370132	0.496958	-0.589843	1.58376	25	34.375	1.375	UniRef90_P81177	794	zinc metalloproteinase aureolysin	Zinc metalloproteinase aureolysin n=337 Tax=Bacilli TaxID=91061 RepID=AURE_STAAU
	agilent_7143	7.25868e-06	0.370193	0.499507	-0.593007	1.59202	29.5455	34.375	1.16346	UniRef90_P08318	795	phosphoprotein 150 & Large structural phosphoprotein	Large structural phosphoprotein n=145 Tax=root TaxID=1 RepID=PP150_HCMVA
	agilent_42055	7.26122e-06	0.370322	-0.847557	-2.70182	1.00671	11.3636	6.25	0.55	UniRef90_A0A166Q5A2	796	WP_001081338.1 strains_non_MPA_non_topgraph_cdhit70_190118.csv	Iron(III) dicitrate-binding protein n=239 Tax=Bacteria TaxID=2 RepID=A0A166Q5A2_STAAU
	twist_65448	7.26341e-06	0.370434	-1.19957	-3.82456	1.42543	6.81818	3.125	0.458333		797	YP_003934834.1 RNA polymerase ADP-ribosylase [Shigella phage SP18]
	twist_28814	7.26502e-06	0.370516	0.484418	-0.575811	1.54465	31.8182	37.5	1.17857		798	positive (from uniprot): Rhinovirus B Genome polyprotein
	twist_6595	7.26753e-06	0.370644	0.814085	-0.96815	2.59632	6.81818	9.375	1.375		799	allergen_name False allergome_name Tri a 26 (46/64) (1/1) allergenonline_name False SDAP_name False iedb_name False
	agilent_3466	7.2686e-06	0.370699	-0.87483	-2.79027	1.04061	93.1818	87.5	0.939024	UniRef90_P03211	800	EBNA-1 HHV 4 & BKRF1	Epstein-Barr nuclear antigen 1 n=37 Tax=Epstein-Barr virus (strain GD1) TaxID=10376 RepID=EBNA1_EBVB9
	agilent_7263	7.27992e-06	0.371276	-0.685103	-2.18695	0.816742	18.1818	9.375	0.515625	UniRef90_P12978	801	nuclear protein EBNA2 & EBNA-2 & Epstein-Barr nuclear antigen 2	Epstein-Barr nuclear antigen 2 n=125 Tax=Epstein-Barr virus (strain GD1) TaxID=10376 RepID=EBNA2_EBVB9
	twist_12102	7.29246e-06	0.371916	-1.21371	-3.87788	1.45047	6.81818	3.125	0.458333		802	allergen_name False allergome_name Cas s 1 (1/6) (1/1) allergenonline_name Unassigned (1/1) (1/1) SDAP_name False iedb_name False
	agilent_7434	7.29462e-06	0.372026	-0.557337	-1.78102	0.666342	25	18.75	0.75	UniRef90_P14738	803	fibronectin-binding protein A	Fibronectin-binding protein A n=540 Tax=Staphylococcaceae TaxID=90964 RepID=FNBA_STAA8
	agilent_223905	7.29891e-06	0.372245	-0.535774	-1.71265	0.6411	29.5455	21.875	0.740385	UniRef90_Q8GM74	804	VFG001150(gb|AAL79954) (hia) adhesin [Hia/Hsf (VF0039)] [Haemophilus influenzae nontypable strain 3179B]	Adhesin n=5 Tax=Haemophilus influenzae TaxID=727 RepID=Q8GM74_HAEIF
	agilent_240086	7.30616e-06	0.372614	-0.540859	-1.72982	0.648103	29.5455	18.75	0.634615	UniRef90_P81177	805	VFG001314(gb|NP_647375) (aur) zinc metalloproteinase aureolysin [Aureolysin (VF0024)] [Staphylococcus aureus subsp. aureus MW2]	Zinc metalloproteinase aureolysin n=337 Tax=Bacilli TaxID=91061 RepID=AURE_STAAU
	twist_5124	7.3153e-06	0.37308	0.638429	-0.76639	2.04325	11.3636	18.75	1.65		806	Allergen Ech gr EF-1 Echinococcus granulosus ranslation elongation factor dog tape worm
	agilent_96760	7.31696e-06	0.373165	-1.19252	-3.81704	1.432	6.81818	3.125	0.458333	UniRef90_A0A1G5HI57	807	WP_092978492.1 strains_non_MPA_non_topgraph_cdhit70_190118.csv	Uncharacterized protein n=1 Tax=Ruminococcus bromii TaxID=40518 RepID=A0A1G5HI57_9FIRM
	twist_73226	7.3353e-06	0.3741	0.645749	-0.778212	2.06971	11.3636	15.625	1.375		808	YP_009277541.1 portal vertex of the head [Shigella phage SHFML-11]
	agilent_54114	7.33584e-06	0.374128	0.683093	-0.823305	2.18949	9.09091	15.625	1.71875	UniRef90_A0A1Q6JWM2	809	MH0264_GL0103034 MPA_PNP_EM_seqs_non_topgraph_seqs_final_210318.csv	ATP-dependent Clp protease ATP-binding subunit ClpX n=3 Tax=Clostridiales TaxID=186802 RepID=A0A1Q6JWM2_9CLOT
	agilent_8674	7.33884e-06	0.374281	-0.55763	-1.78774	0.672483	27.2727	15.625	0.572917	UniRef90_Q82081	810	positive (from uniprot): Rhinovirus B Genome polyprotein	Genome polyprotein n=46 Tax=Enterovirus TaxID=12059 RepID=POLG_HRV3
	agilent_5090	7.34408e-06	0.374548	-0.638194	-2.04682	0.770429	86.3636	84.375	0.976974	UniRef90_P14348	811	Capsid protein VP26 & capsid protein VP26 [Human gammaherpesvirus 4] & BFRF3	Small capsomere-interacting protein n=30 Tax=Epstein-Barr virus (strain GD1) TaxID=10376 RepID=SCP_EBVB9
	agilent_23359	7.34509e-06	0.374599	-0.499895	-1.60338	0.603593	34.0909	31.25	0.916667	UniRef90_A7X6T9	812	WP_000751265.1 strains_non_MPA_non_topgraph_cdhit70_190118.csv	Probable transglycosylase IsaA n=197 Tax=Bacteria TaxID=2 RepID=ISAA_STAA1
	twist_50558	7.37831e-06	0.376294	1.00641	-1.22308	3.2359	4.54545	9.375	2.0625		813	HCMVUL80
	twist_46140	7.38194e-06	0.376479	1.19396	-1.45203	3.83996	93.1818	96.875	1.03963		814	polyprotein (9/9) & VP1 capsid protein (1/3) & Chain 2, Human Rhinovirus Serotype 2 (Hrv2)
	agilent_26064	7.40342e-06	0.377574	-0.564294	-1.81773	0.689138	27.2727	15.625	0.572917	UniRef90_A0A4P6M4H6	815	WP_018598481.1 strains_non_MPA_non_topgraph_cdhit70_190118.csv	Toxin A n=3 Tax=Blautia TaxID=572511 RepID=A0A4P6M4H6_9FIRM
	twist_28333	7.4112e-06	0.377971	-1.18235	-3.81082	1.44612	6.81818	3.125	0.458333		816	BZLF1 [Human gammaherpesvirus 4] & BZLF1 & Trans-activator protein BZLF1
	agilent_128883	7.41223e-06	0.378024	-0.50682	-1.63365	0.62001	36.3636	25	0.6875	UniRef90_A0A174Z6Y0	817	MH0077_GL0059567 MPA_PNP_EM_seqs_non_topgraph_seqs_final_210318.csv	Flagellin n=3 Tax=Eubacterium TaxID=1730 RepID=A0A174Z6Y0_9FIRM
	agilent_179327	7.41298e-06	0.378062	0.953104	-1.16613	3.07234	4.54545	6.25	1.375	UniRef90_A0A0E1X7G8	818	WP_000824491.1 strains_non_MPA_non_topgraph_cdhit70_190118.csv	Uncharacterized protein n=10 Tax=Staphylococcus aureus TaxID=1280 RepID=A0A0E1X7G8_STAAU
	agilent_201606	7.42612e-06	0.378732	0.575083	-0.705419	1.85559	13.6364	21.875	1.60417	UniRef90_Q74LM8	819	WP_011161370.1 strains_non_MPA_non_topgraph_cdhit70_190118.csv	LYZ2 domain-containing protein n=25 Tax=Lactobacillus TaxID=1578 RepID=Q74LM8_LACJO
	agilent_21926	7.42686e-06	0.37877	1.28484	-1.57626	4.14594	2.27273	6.25	2.75	UniRef90_A0A508W2N3	820	YP_004890451.1 strains_non_MPA_non_topgraph_cdhit70_190118.csv	LysM domain-containing protein [Lactobacillus plantarum] n=1 Tax=Lactobacillus plantarum TaxID=1590 RepID=A0A508W2N3_LACPN
	agilent_206027	7.42892e-06	0.378875	0.509126	-0.624853	1.6431	20.4545	31.25	1.52778	UniRef90_K5ZDW3	821	764447348-stool1_revised_C488760_1_gene19628 MPA_PNP_EM_seqs_non_topgraph_seqs_final_210318.csv	Uncharacterized protein n=14 Tax=Parabacteroides TaxID=375288 RepID=K5ZDW3_9BACT
	agilent_8683	7.43038e-06	0.378949	0.485225	-0.595688	1.56614	31.8182	37.5	1.17857	UniRef90_P08318	822	phosphoprotein 150 & Large structural phosphoprotein	Large structural phosphoprotein n=145 Tax=root TaxID=1 RepID=PP150_HCMVA
	twist_31133	7.43578e-06	0.379225	0.682355	-0.838572	2.20328	9.09091	15.625	1.71875		823	positive (from uniprot): Enterovirus B Genome polyprotein
	agilent_4080	7.44597e-06	0.379744	-0.490543	-1.58513	0.604041	34.0909	34.375	1.00833	UniRef90_P07210	824	polyprotein (9/9) & VP1 capsid protein (1/3) & Chain 2, Human Rhinovirus Serotype 2 (Hrv2)	Genome polyprotein n=273 Tax=Enterovirus TaxID=12059 RepID=POLG_HRV8A
	twist_27929	7.44777e-06	0.379836	-0.740335	-2.39262	0.911946	13.6364	9.375	0.6875		825	virion spike glycoprotein precursor & negative (from uniprot): spike glycoprotein [Zaire ebolavirus]
	agilent_178022	7.45021e-06	0.379961	-0.858715	-2.7757	1.05827	11.3636	6.25	0.55	UniRef90_E5C3L1	826	WP_004319524.1 MPA_PNP_EM_seqs_non_topgraph_seqs_final_210318.csv	BACON domain-containing protein n=7 Tax=Bacteroides TaxID=816 RepID=E5C3L1_9BACE
	agilent_206029	7.4643e-06	0.380679	-0.45179	-1.46188	0.558302	65.9091	53.125	0.806034	UniRef90_A0A3R6GJK9	827	MH0057_GL0035569 MPA_PNP_EM_seqs_non_topgraph_seqs_final_210318.csv	Uncharacterized protein n=6 Tax=Parabacteroides merdae TaxID=46503 RepID=A0A3R6GJK9_9BACT
	agilent_225940	7.46588e-06	0.38076	0.621341	-0.76806	2.01074	13.6364	15.625	1.14583	UniRef90_P62575	828	VFG001378(gb|NP_359129) (nanA) neuraminidase A [Neuraminidase (VF0148)] [Streptococcus pneumoniae R6]	Sialidase A n=43 Tax=Bacteria TaxID=2 RepID=NANA_STREE
	twist_53511	7.4728e-06	0.381113	-1.45195	-4.7011	1.79721	4.54545	3.125	0.6875		829	Chromodomain-helicase-DNA-binding protein 7
	agilent_2750	7.47354e-06	0.38115	0.506063	-0.626489	1.63862	20.4545	31.25	1.52778	UniRef90_P68950	830	positive (from uniprot): Human adenovirus C Pre-histone-like nucleoprotein	Pre-histone-like nucleoprotein n=24 Tax=root TaxID=1 RepID=NP_ADE02
	agilent_141708	7.48507e-06	0.381739	0.730634	-0.906523	2.36779	9.09091	12.5	1.375	UniRef90_A0A4P6M4H6	831	WP_018598481.1 strains_non_MPA_non_topgraph_cdhit70_190118.csv	Toxin A n=3 Tax=Blautia TaxID=572511 RepID=A0A4P6M4H6_9FIRM
	agilent_42039	7.48822e-06	0.381899	-0.695495	-2.25444	0.86345	15.9091	9.375	0.589286	UniRef90_Q2G222	832	WP_001125631.1 strains_non_MPA_non_topgraph_cdhit70_190118.csv	N-acetylmuramoyl-L-alanine amidase domain-containing protein SAOUHSC_02979 n=302 Tax=Bacteria TaxID=2 RepID=Y2979_STAA8
	agilent_235513	7.49177e-06	0.38208	0.854152	-1.06115	2.76945	4.54545	12.5	2.75	UniRef90_A0A4I7YG16	833	VFG001357(gb|NP_346601) (cbpA) choline binding protein A [CbpA/PspC (VF0150)] [Streptococcus pneumoniae TIGR4]	Choline binding protein A n=44 Tax=Streptococcus pneumoniae TaxID=1313 RepID=A0A4I7YG16_STREE
	twist_48555	7.49509e-06	0.382249	-0.451555	-1.46446	0.561346	65.9091	53.125	0.806034		834	putative BLRF2 protein [Human gammaherpesvirus 4] & Tegument protein BLRF2
	twist_38486	7.50841e-06	0.382929	0.528647	-0.658877	1.71617	18.1818	25	1.375		835	EBNA-1 HHV 4
	agilent_182676	7.51141e-06	0.383082	1.12983	-1.40897	3.66863	93.1818	96.875	1.03963	UniRef90_A0A264Y915	836	MH0073_GL0045612 MPA_PNP_EM_seqs_non_topgraph_seqs_final_210318.csv	Uncharacterized protein n=1 Tax=Prevotella sp. 885 TaxID=2022527 RepID=A0A264Y915_9BACT
	agilent_168512	7.52336e-06	0.383692	-0.893894	-2.90511	1.11732	9.09091	6.25	0.6875	UniRef90_B0G7W2	837	WP_005334232.1 (1/7) non_MPA_topgraph_sampling_040218.csv	Ferrous iron transport protein B n=13 Tax=Dorea TaxID=189330 RepID=B0G7W2_9FIRM
	twist_32766	7.52643e-06	0.383848	-0.652451	-2.12092	0.816014	22.7273	18.75	0.825		838	Genome polyprotein (6/6) & polyprotein (7/9) & VP1 (1/4) & coat protein VP1 & VP4
	agilent_40805	7.55041e-06	0.385071	-1.22621	-3.99313	1.54071	6.81818	3.125	0.458333	UniRef90_A0A174WK63	839	MH0013_GL0019935 MPA_PNP_EM_seqs_non_topgraph_seqs_final_210318.csv	Carbohydrate-binding protein n=18 Tax=Bacteroides TaxID=816 RepID=A0A174WK63_9BACE
	twist_39307	7.56771e-06	0.385953	-0.71701	-2.33794	0.903921	13.6364	9.375	0.6875		840	polyprotein (9/9) & VP1 capsid protein (1/3) & Chain 2, Human Rhinovirus Serotype 2 (Hrv2)
	agilent_3006	7.57274e-06	0.38621	1.13512	-1.43241	3.70266	2.27273	9.375	4.125	UniRef90_P03204	841	EBNA-3C HHV 4 latent protein	Epstein-Barr nuclear antigen 6 n=14 Tax=Epstein-Barr virus (strain GD1) TaxID=10376 RepID=EBNA6_EBVB9
	agilent_3004	7.57274e-06	0.38621	1.13512	-1.43241	3.70266	2.27273	9.375	4.125	UniRef90_P03204	842	EBNA-3C HHV 4 latent protein	Epstein-Barr nuclear antigen 6 n=14 Tax=Epstein-Barr virus (strain GD1) TaxID=10376 RepID=EBNA6_EBVB9
	agilent_3005	7.57274e-06	0.38621	1.13512	-1.43241	3.70266	2.27273	9.375	4.125	UniRef90_P03204	843	EBNA-3C HHV 4 latent protein	Epstein-Barr nuclear antigen 6 n=14 Tax=Epstein-Barr virus (strain GD1) TaxID=10376 RepID=EBNA6_EBVB9
	agilent_1683	7.57956e-06	0.386558	0.79469	-1.00414	2.59352	84.0909	90.625	1.0777	UniRef90_Q66575	844	positive (from uniprot): Enterovirus B Genome polyprotein	Genome polyprotein n=20 Tax=Enterovirus B TaxID=138949 RepID=POLG_EC12T
	agilent_24512	7.58897e-06	0.387037	-0.497265	-1.62399	0.629461	36.3636	31.25	0.859375	UniRef90_A0A158SJE1	845	WP_041807921.1 strains_non_MPA_non_topgraph_cdhit70_190118.csv	N-acetylmuramoyl-L-alanine amidase n=55 Tax=Lactobacillus TaxID=1578 RepID=A0A158SJE1_LACFE
	agilent_237631	7.58975e-06	0.387077	0.576391	-0.729733	1.88252	75	87.5	1.16667	UniRef90_Q54835	846	VFG000950(gb|NP_665531) (emm) M protein type 3 [M protein (VF0242)] [Streptococcus pyogenes MGAS315]	M3 protein n=36 Tax=Streptococcus pyogenes TaxID=1314 RepID=Q54835_STRPY
	twist_29274	7.60394e-06	0.387801	-0.528781	-1.72885	0.671285	27.2727	25	0.916667		847	Genome polyprotein (3/6) & polyprotein (2/9) & envelope glycoprotein (1/8) & envelope protein (1/8) & polyprotein precursor (2/3) & envelope protein, partial & Capsid protein (2/2) & NS1 & nonstructural protein 1 (1/2) & Non-structural protein 1 & Nonstructural protein NS4A & nonstructural glycoprotein NS-1 & viral polyprotein & nonstructural protein NS1 & E protein & Dengue type 3 virus complete…
	agilent_40863	7.60509e-06	0.38786	-0.592277	-1.93661	0.752059	20.4545	15.625	0.763889	UniRef90_Q1WS65	848	YP_536347.1 strains_non_MPA_non_topgraph_cdhit70_190118.csv	Uncharacterized protein n=36 Tax=Lactobacillus TaxID=1578 RepID=Q1WS65_LACS1
	agilent_139935	7.61392e-06	0.38831	1.14401	-1.45511	3.74313	2.27273	6.25	2.75	UniRef90_A0A171J956	849	WP_014569630.1 (1/1) non_MPA_topgraph_sampling_040218.csv	LysM domain protein n=19 Tax=Lactobacillaceae TaxID=33958 RepID=A0A171J956_LACRH
	twist_26456	7.61487e-06	0.388358	-1.03713	-3.39364	1.31939	9.09091	3.125	0.34375		850	Transcription factor-like 5 protein (Cha transcription factor) (HPV-16 E2-binding protein 1) (E2BP-1)
	agilent_158347	7.61705e-06	0.38847	-0.663862	-2.17262	0.844894	15.9091	12.5	0.785714	UniRef90_A0A139KHP0	851	MH0003_GL0049565 MPA_PNP_EM_seqs_non_topgraph_seqs_final_210318.csv	SusC/RagA family TonB-linked outer membrane protein n=31 Tax=Bacteroides TaxID=816 RepID=A0A139KHP0_BACUN
	agilent_169153	7.63241e-06	0.389253	0.572769	-0.731112	1.87665	13.6364	18.75	1.375	UniRef90_P33378	852	WP_014929158.1 strains_non_MPA_non_topgraph_cdhit70_190118.csv	Phospholipase C n=130 Tax=Listeria monocytogenes TaxID=1639 RepID=PHLC_LISMO
	twist_31718	7.64592e-06	0.389942	0.505225	-0.646568	1.65702	18.1818	34.375	1.89062		853	pneumococcal histidine triad protein E & hydrolase & HIT family hydrolase
	twist_59399	7.64615e-06	0.389954	0.768178	-0.983128	2.51948	6.81818	9.375	1.375		854	H3N2 A/Michigan/45/2015 M1
	agilent_225839	7.64995e-06	0.390147	-1.11033	-3.64271	1.42206	6.81818	3.125	0.458333	UniRef90_A0A0H3K1N3	855	VFG001282(gb|NP_647237) (fnbB) fibronectin-binding protein B [FnBPs (VF0010)] [Staphylococcus aureus subsp. aureus MW2]	FnbB protein n=80 Tax=Staphylococcus TaxID=1279 RepID=A0A0H3K1N3_STAAW
	agilent_1256	7.66086e-06	0.390704	-0.435473	-1.42984	0.558899	52.2727	46.875	0.896739	UniRef90_P03204	856	EBNA-3C HHV 4 latent protein	Epstein-Barr nuclear antigen 6 n=14 Tax=Epstein-Barr virus (strain GD1) TaxID=10376 RepID=EBNA6_EBVB9
	twist_20162	7.66537e-06	0.390934	1.12406	-1.44391	3.69203	2.27273	6.25	2.75		857	allergen_name Der p 20 (1/1) (1/1) allergome_name Der p 20 (2/2) (1/1) allergenonline_name Der p 20.0101 (1/1) (1/1) SDAP_name Der p 20 (1/1) (1/1) iedb_name False
	agilent_13150	7.67751e-06	0.391553	-0.669885	-2.20227	0.862495	15.9091	9.375	0.589286	UniRef90_Q6JH00	858	WP_003667504.1 strains_non_MPA_non_topgraph_cdhit70_190118.csv	Extracellular surface protein n=35 Tax=Lactobacillus TaxID=1578 RepID=Q6JH00_LACFE
	twist_26048	7.67917e-06	0.391638	0.765016	-0.985293	2.51532	6.81818	9.375	1.375		859	RsTALE
	agilent_34554	7.68209e-06	0.391786	-0.90592	-2.97926	1.16742	9.09091	6.25	0.6875	UniRef90_A0A374HQG2	860	MH0217_GL0039172 (2/2) MPA_and_EM_topgraph_220218_subsample.csv	SrtB family sortase n=6 Tax=Roseburia TaxID=841 RepID=A0A374HQG2_9FIRM
	agilent_153298	7.68684e-06	0.392029	-0.579317	-1.90585	0.747219	86.3636	81.25	0.940789	UniRef90_S5QWV8	861	WP_020916641.1 strains_non_MPA_non_topgraph_cdhit70_190118.csv	Uncharacterized protein n=4 Tax=Streptococcus TaxID=1301 RepID=S5QWV8_9STRE
	agilent_156737	7.69011e-06	0.392196	0.87782	-1.13295	2.88859	4.54545	12.5	2.75	UniRef90_K8Q794	862	WP_014570243.1 (2/2) non_MPA_topgraph_sampling_040218.csv	Periplasmic component of efflux system n=25 Tax=Lactobacillaceae TaxID=33958 RepID=K8Q794_LACRH
	agilent_417	7.71878e-06	0.393658	0.526749	-0.683574	1.73707	18.1818	21.875	1.20312	UniRef90_P08392	863	Trans-acting transcriptional protein ICP4	Major viral transcription factor ICP4 n=1 Tax=Human herpesvirus 1 (strain 17) TaxID=10299 RepID=ICP4_HHV11
	twist_42197	7.7239e-06	0.393919	-0.567503	-1.87219	0.737183	22.7273	18.75	0.825		864	Syncytin-1
	agilent_5601	7.72858e-06	0.394158	-0.471692	-1.55666	0.613272	45.4545	46.875	1.03125	UniRef90_P81177	865	zinc metalloproteinase aureolysin	Zinc metalloproteinase aureolysin n=337 Tax=Bacilli TaxID=91061 RepID=AURE_STAAU
	twist_58782	7.72988e-06	0.394224	-0.489788	-1.61653	0.636956	79.5455	68.75	0.864286		866	positive (exact): Human herpesvirus 3 Envelope glycoprotein C
	agilent_223654	7.73064e-06	0.394263	0.509047	-0.662099	1.68019	22.7273	25	1.1	UniRef90_P45387	867	VFG001149(gb|AAB03707) (hap) autotransporter, fibronectin-binding adhesin [Hap (VF0037)] [Haemophilus influenzae N187]	Adhesion and penetration protein autotransporter n=2 Tax=Haemophilus influenzae TaxID=727 RepID=HAP2_HAEIF
	agilent_192425	7.73468e-06	0.394469	0.851046	-1.10778	2.80987	4.54545	9.375	2.0625	UniRef90_A0A171J9T7	868	WP_005685835.1 strains_non_MPA_non_topgraph_cdhit70_190118.csv	DNA-entry nuclease n=27 Tax=Lactobacillaceae TaxID=33958 RepID=A0A171J9T7_LACRH
	agilent_229243	7.73764e-06	0.39462	0.57099	-0.743659	1.88564	77.2727	84.375	1.09191	UniRef90_A0A098ZMW6	869	VFG001355(gb|NP_346612) (cbpD) choline binding protein D [CBPs (VF0145)] [Streptococcus pneumoniae TIGR4]	Autolysin n=355 Tax=Streptococcus TaxID=1301 RepID=A0A098ZMW6_STREE
	twist_49495	7.74324e-06	0.394905	-0.763643	-2.52292	0.995632	13.6364	6.25	0.458333		870	Nucleoprotein (2/5)
	agilent_164728	7.74942e-06	0.39522	-0.999367	-3.30324	1.3045	9.09091	3.125	0.34375	UniRef90_A0A2N8HER6	871	MH0268_GL0146331 MPA_PNP_EM_seqs_non_topgraph_seqs_final_210318.csv	Chaperone protein ClpB n=85 Tax=Bacteria TaxID=2 RepID=A0A2N8HER6_9BACT
	agilent_222757	7.74967e-06	0.395233	0.622208	-0.812225	2.05664	11.3636	15.625	1.375	UniRef90_Q8NXJ1	872	VFG001289(gb|NP_645581) (clfA) Clumping factor A, fibrinogen-binding protein [Clumping factor (VF0004)] [Staphylococcus aureus subsp. aureus MW2]	Clumping factor A n=98 Tax=Staphylococcus TaxID=1279 RepID=CLFA_STAAW
	twist_73224	7.77585e-06	0.396569	1.11225	-1.45918	3.68368	2.27273	6.25	2.75		873	YP_001293415.1 hypothetical protein ORF008 [Pseudomonas phage 73]
	agilent_210568	7.78101e-06	0.396831	1.27316	-1.67192	4.21825	2.27273	6.25	2.75	UniRef90_A6L8U4	874	MH0012_GL0151455 MPA_PNP_EM_seqs_non_topgraph_seqs_final_210318.csv	Uncharacterized protein n=23 Tax=Bacteroidales TaxID=171549 RepID=A6L8U4_PARD8
	agilent_3328	7.78248e-06	0.396906	0.545336	-0.716338	1.80701	18.1818	21.875	1.20312	UniRef90_P03211	875	EBNA-1 HHV 4 & BKRF1	Epstein-Barr nuclear antigen 1 n=37 Tax=Epstein-Barr virus (strain GD1) TaxID=10376 RepID=EBNA1_EBVB9
	agilent_29812	7.7912e-06	0.397351	0.640156	-0.842288	2.1226	9.09091	18.75	2.0625	UniRef90_A0A1C5XBP0	876	MH0014_GL0019697 (1/2) MPA_and_EM_topgraph_220218_subsample.csv	Macrolide export ATP-binding/permease protein MacB n=22 Tax=Ruminococcus TaxID=1263 RepID=A0A1C5XBP0_9FIRM
	twist_59637	7.79144e-06	0.397364	0.467468	-0.6151	1.55004	25	31.25	1.25		877	B B/Sichuan/379/99 HA
	twist_38332	7.80036e-06	0.397818	-0.92405	-3.06604	1.21794	9.09091	9.375	1.03125		878	heme transporter IsdB
	agilent_221984	7.80422e-06	0.398015	0.582282	-0.768038	1.9326	13.6364	18.75	1.375	UniRef90_Q9JNH0	879	VFG000972(gb|NP_269972) (sic) inhibitor of complement-mediated lysis [SIC (VF0255)] [Streptococcus pyogenes M1 GAS]	Sic1.225 n=20 Tax=Streptococcus pyogenes TaxID=1314 RepID=Q9JNH0_STRPY
	twist_47475	7.81786e-06	0.398711	-0.740219	-2.45933	0.978892	11.3636	12.5	1.1		880	Kinesin-like protein KIF11
	agilent_9999	7.85236e-06	0.40047	0.520996	-0.693509	1.7355	15.9091	25	1.57143	UniRef90_O36633	881	Major surface glycoprotein G	Major surface glycoprotein G n=342 Tax=Pneumoviridae TaxID=11244 RepID=GLYC_HRSVB
	twist_41744	7.85656e-06	0.400685	0.748669	-0.997364	2.4947	6.81818	9.375	1.375		882	45 kDa immediate-early protein 2
	agilent_233907	7.86126e-06	0.400924	0.650672	-0.867587	2.16893	9.09091	15.625	1.71875	UniRef90_UPI000DA9B94C	883	VFG001290(gb|NP_647368) (clfB) Clumping factor B, adhesin [Clumping factor (VF0004)] [Staphylococcus aureus subsp. aureus MW2]	MSCRAMM family adhesin clumping factor ClfB n=15 Tax=Staphylococcus aureus TaxID=1280 RepID=UPI000DA9B94C
	twist_48824	7.86695e-06	0.401215	0.503817	-0.672499	1.68013	20.4545	25	1.22222		884	polyprotein (9/9) & VP1 capsid protein (1/3) & Chain 2, Human Rhinovirus Serotype 2 (Hrv2)
	twist_42090	7.87185e-06	0.401464	-0.42164	-1.40661	0.563331	52.2727	40.625	0.777174		885	envelope glycoprotein G (2/2) & glycoprotein G (2/2)
	twist_34376	7.87632e-06	0.401692	0.557835	-0.745924	1.86159	13.6364	18.75	1.375		886	EBNA-1 HHV 4 & BKRF1
	agilent_168440	7.88201e-06	0.401982	0.958804	-1.28347	3.20108	4.54545	6.25	1.375	UniRef90_A0A4Q5IQQ4	887	MH0431_GL0183407 MPA_PNP_EM_seqs_non_topgraph_seqs_final_210318.csv	Sugar-binding protein n=5 Tax=Akkermansia muciniphila TaxID=239935 RepID=A0A4Q5IQQ4_9BACT
	agilent_190190	7.88207e-06	0.401986	-0.568073	-1.89659	0.760443	20.4545	15.625	0.763889	UniRef90_Q4W8L5	888	WP_000744110.1 strains_non_MPA_non_topgraph_cdhit70_190118.csv	Staphylocoagulase n=113 Tax=Bacillales TaxID=1385 RepID=Q4W8L5_STAAU
	twist_31240	7.89955e-06	0.402877	0.685224	-0.920304	2.29075	9.09091	12.5	1.375		889	EBNA-1 HHV 4
	agilent_73214	7.90164e-06	0.402983	-0.721931	-2.41385	0.969986	15.9091	6.25	0.392857	UniRef90_C4ZDZ6	890	WP_012744138.1 MPA_PNP_EM_seqs_non_topgraph_seqs_final_210318.csv	Flagellin n=1 Tax=Agathobacter rectalis (strain ATCC 33656 / DSM 3377 / JCM 17463 / KCTC 5835 / VPI 0990) TaxID=515619 RepID=C4ZDZ6_AGARV
	twist_31816	7.90313e-06	0.403059	0.562698	-0.756254	1.88165	13.6364	18.75	1.375		891	tegument protein pp65 & 65 kDa lower matrix phosphoprotein & pp65 & HCMVUL83
	twist_18247	7.915e-06	0.403665	0.717885	-0.96699	2.40276	6.81818	12.5	1.83333		892	allergen_name False allergome_name Hom s Idursulfase (4/8) (1/1) allergenonline_name False SDAP_name False iedb_name False
	agilent_240118	7.92267e-06	0.404056	0.628695	-0.84808	2.10547	9.09091	18.75	2.0625	UniRef90_P27951	893	VFG001795(gb|BAC98831) (cba) c protein beta antigen [<beta>-C protein (VF0277)] [Streptococcus agalactiae FM027022]	IgA FC receptor n=71 Tax=Streptococcus TaxID=1301 RepID=BAG_STRAG
	agilent_42	7.92295e-06	0.40407	-0.563109	-1.88587	0.759648	22.7273	12.5	0.55	UniRef90_P68950	894	positive (from uniprot): Human adenovirus C Pre-histone-like nucleoprotein	Pre-histone-like nucleoprotein n=24 Tax=root TaxID=1 RepID=NP_ADE02
	agilent_1793	7.93596e-06	0.404734	0.469278	-0.634625	1.57318	34.0909	37.5	1.1	UniRef90_P08318	895	phosphoprotein 150 & Large structural phosphoprotein	Large structural phosphoprotein n=145 Tax=root TaxID=1 RepID=PP150_HCMVA
	agilent_230235	7.93625e-06	0.404749	-0.879719	-2.94919	1.18975	9.09091	6.25	0.6875	UniRef90_Q99XV0	896	VFG000968(gb|NP_269973) (emm) M protein type 1 [M protein (VF0242)] [Streptococcus pyogenes M1 GAS]	M protein type 1 n=54 Tax=Streptococcus pyogenes TaxID=1314 RepID=Q99XV0_STRP1
	twist_46304	7.93725e-06	0.4048	-0.454885	-1.52508	0.61531	75	62.5	0.833333		897	positive (exact): Human herpesvirus 3 Envelope glycoprotein C
	agilent_133424	7.95469e-06	0.405689	-0.76206	-2.55834	1.03422	13.6364	6.25	0.458333	UniRef90_E1W2P1	898	WP_014064419.1 strains_non_MPA_non_topgraph_cdhit70_190118.csv	Uncharacterized protein n=61 Tax=Pasteurellaceae TaxID=712 RepID=E1W2P1_HAEP3
	agilent_205514	7.9553e-06	0.40572	-0.488432	-1.63981	0.662943	31.8182	25	0.785714	UniRef90_A0A158SJE1	899	WP_041807921.1 strains_non_MPA_non_topgraph_cdhit70_190118.csv	N-acetylmuramoyl-L-alanine amidase n=55 Tax=Lactobacillus TaxID=1578 RepID=A0A158SJE1_LACFE
	agilent_160727	7.96038e-06	0.40598	0.947643	-1.28746	3.18275	4.54545	6.25	1.375	UniRef90_B0G4V9	900	WP_005332275.1 (1/1) non_MPA_topgraph_sampling_040218.csv	Uncharacterized protein n=11 Tax=Dorea TaxID=189330 RepID=B0G4V9_9FIRM
	agilent_8460	7.96498e-06	0.406214	-0.997857	-3.35257	1.35685	9.09091	3.125	0.34375	UniRef90_Q2FUY2	901	Clumping factor B precursor (Fibrinogen-binding protein B) (Fibrinogen receptor B)	Clumping factor B n=3 Tax=Staphylococcus aureus TaxID=1280 RepID=CLFB_STAA8
	twist_83701	7.96871e-06	0.406404	0.956675	-1.30177	3.21512	4.54545	6.25	1.375		902	YP_007005329.1 phage terminase large subunit [Clostridium phage phiCP34O]
	twist_12244	7.98534e-06	0.407252	-0.728896	-2.45273	0.994941	13.6364	6.25	0.458333		903	allergen_name False allergome_name Cte f 9 (6/8) (1/1) allergenonline_name False SDAP_name False iedb_name False
	twist_25205	7.98534e-06	0.407252	-0.728896	-2.45273	0.994941	13.6364	6.25	0.458333		904	allergen_name False allergome_name Bla g 9 (3/4) (1/1) allergenonline_name False SDAP_name False iedb_name False
	agilent_241453	7.99025e-06	0.407503	-0.613805	-2.06623	0.838616	18.1818	12.5	0.6875	UniRef90_P09616	905	VFG001293(gb|NP_645861) (hly/hla) Alpha-Hemolysin precursor [<alpha>-hemolysin (VF0001)] [Staphylococcus aureus subsp. aureus MW2]	Alpha-hemolysin n=273 Tax=Bacteria TaxID=2 RepID=HLA_STAAU
	agilent_203254	8.02259e-06	0.409152	0.888797	-1.22174	2.99933	4.54545	6.25	1.375	UniRef90_A0A0E1R3B1	906	WP_003740459.1 (1/1) non_MPA_topgraph_sampling_040218.csv	Uncharacterized protein n=56 Tax=Listeria monocytogenes TaxID=1639 RepID=A0A0E1R3B1_LISMN
	agilent_129884	8.02593e-06	0.409322	-0.64431	-2.17484	0.886225	15.9091	9.375	0.589286	UniRef90_A0A151G536	907	YP_004888989.1 (1/2) non_MPA_topgraph_sampling_040218.csv	NusG_II domain-containing protein n=25 Tax=Lactobacillus TaxID=1578 RepID=A0A151G536_LACPN
	agilent_164670	8.03788e-06	0.409932	1.2736	-1.75574	4.30295	2.27273	3.125	1.375	UniRef90_C4ZDZ6	908	WP_012744138.1 MPA_PNP_EM_seqs_non_topgraph_seqs_final_210318.csv	Flagellin n=1 Tax=Agathobacter rectalis (strain ATCC 33656 / DSM 3377 / JCM 17463 / KCTC 5835 / VPI 0990) TaxID=515619 RepID=C4ZDZ6_AGARV
	agilent_166976	8.03788e-06	0.409932	1.2736	-1.75574	4.30295	2.27273	3.125	1.375	UniRef90_A0A173T5V3	909	MH0260_GL0103278 MPA_PNP_EM_seqs_non_topgraph_seqs_final_210318.csv	Flagellin n=2 Tax=Roseburia faecis TaxID=301302 RepID=A0A173T5V3_9FIRM
	agilent_164667	8.03788e-06	0.409932	1.2736	-1.75574	4.30295	2.27273	3.125	1.375	UniRef90_A0A173T5V3	910	MH0260_GL0103278 MPA_PNP_EM_seqs_non_topgraph_seqs_final_210318.csv	Flagellin n=2 Tax=Roseburia faecis TaxID=301302 RepID=A0A173T5V3_9FIRM
	agilent_199830	8.03807e-06	0.409942	-0.734995	-2.48326	1.01327	13.6364	9.375	0.6875	UniRef90_Q74IZ8	911	WP_011162134.1 strains_non_MPA_non_topgraph_cdhit70_190118.csv	Uncharacterized protein n=3 Tax=Lactobacillus johnsonii TaxID=33959 RepID=Q74IZ8_LACJO
	agilent_28384	8.04801e-06	0.410449	0.808138	-1.11619	2.73247	4.54545	9.375	2.0625	UniRef90_I9PKT0	912	159551223-stool2_revised_scaffold49362_1_gene115337 (1/1) MPA_and_EM_topgraph_220218_subsample.csv	SusC/RagA family TonB-linked outer membrane protein n=13 Tax=Bacteroides TaxID=816 RepID=I9PKT0_9BACE
	twist_21749	8.06976e-06	0.411558	0.589684	-0.817795	1.99716	11.3636	15.625	1.375		913	allergen_name False allergome_name Sep l 2 (2/2) (1/1) allergenonline_name False SDAP_name False iedb_name False
	agilent_91287	8.07656e-06	0.411904	-0.960982	-3.25639	1.33443	9.09091	3.125	0.34375	UniRef90_R5DW89	914	MH0021_GL0008491 MPA_PNP_EM_seqs_non_topgraph_seqs_final_210318.csv	Flagellin n=2 Tax=Eubacterium TaxID=1730 RepID=R5DW89_9FIRM
	twist_63977	8.08619e-06	0.412396	-0.507496	-1.72098	0.705988	25	18.75	0.75		915	YP_009148886.1 hypothetical protein [Salmonella phage SSE121]
	agilent_24542	8.09315e-06	0.412751	-1.16961	-3.9684	1.62919	6.81818	3.125	0.458333	UniRef90_A0A1C7IDY3	916	WP_018595366.1 strains_non_MPA_non_topgraph_cdhit70_190118.csv	ABC transporter substrate-binding protein n=2 Tax=Blautia TaxID=572511 RepID=A0A1C7IDY3_9FIRM
	agilent_233888	8.09583e-06	0.412887	-0.655839	-2.22568	0.914001	13.6364	18.75	1.375	UniRef90_P15926	917	VFG000974(gb|NP_269970) (scpA) C5a peptidase precursor [C5a peptidase (VF0245)] [Streptococcus pyogenes M1 GAS]	C5a peptidase n=760 Tax=Bacteria TaxID=2 RepID=C5AP_STRPY
	twist_27571	8.10182e-06	0.413193	-0.711516	-2.41574	0.992707	11.3636	15.625	1.375		918	Lipase 2 precursor (Glycerol ester hydrolase 2)
	twist_75746	8.10249e-06	0.413227	-1.02667	-3.48593	1.43259	6.81818	3.125	0.458333		919	YP_008772082.1 unnamed protein product [Streptococcus phage TP-778L]
	twist_46342	8.11011e-06	0.413616	-0.835866	-2.83975	1.16801	11.3636	6.25	0.55		920	DNA polymerase processivity factor
	agilent_11272	8.12353e-06	0.4143	1.06161	-1.48719	3.61041	90.9091	93.75	1.03125		921	positive (exact): Enterovirus B Genome polyprotein
	twist_48627	8.12642e-06	0.414447	-0.624108	-2.12299	0.874777	15.9091	12.5	0.785714		922	positive (from uniprot): Norwalk virus Non-structural polyprotein
	agilent_214049	8.13481e-06	0.414875	-0.823151	-2.80188	1.15558	9.09091	6.25	0.6875	UniRef90_A0A174CNC0	923	V1.FI07_GL0102201 MPA_PNP_EM_seqs_non_topgraph_seqs_final_210318.csv	Beta-galactosidase n=69 Tax=Bacteroidaceae TaxID=815 RepID=A0A174CNC0_BACVU
	agilent_26664	8.13975e-06	0.415127	0.724255	-1.01768	2.46619	6.81818	9.375	1.375	UniRef90_A0A1Q6KN20	924	MH0418_GL0109208 MPA_PNP_EM_seqs_non_topgraph_seqs_final_210318.csv	Site-specific integrase n=11 Tax=Clostridiales TaxID=186802 RepID=A0A1Q6KN20_9FIRM
	twist_33039	8.14908e-06	0.415603	-0.971768	-3.3114	1.36786	9.09091	3.125	0.34375		925	protein disulfide-isomerase precursor
	twist_51547	8.15067e-06	0.415684	-0.513228	-1.74909	0.722635	25	18.75	0.75		926	Genome polyprotein (6/6) & polyprotein (7/9) & VP1 (1/4) & coat protein VP1 & VP4
	twist_1760	8.16051e-06	0.416186	0.60884	-0.858838	2.07652	13.6364	15.625	1.14583		927	allergen_name False allergome_name Lup a 1 (3/3) (1/1) allergenonline_name Unassigned (1/1) (1/1) SDAP_name False iedb_name False
	twist_2099	8.16672e-06	0.416503	-0.767677	-2.61951	1.08415	11.3636	6.25	0.55		928	allergen_name False allergome_name Tri a 37 (9/9) (1/1) allergenonline_name False SDAP_name False iedb_name False
	twist_47437	8.16845e-06	0.416591	-0.723055	-2.46758	1.02147	11.3636	9.375	0.825		929	titin isoform IC
	agilent_226247	8.17232e-06	0.416788	-0.438434	-1.4967	0.619828	40.9091	40.625	0.993056	UniRef90_A0A0H3K1N3	930	VFG001282(gb|NP_647237) (fnbB) fibronectin-binding protein B [FnBPs (VF0010)] [Staphylococcus aureus subsp. aureus MW2]	FnbB protein n=80 Tax=Staphylococcus TaxID=1279 RepID=A0A0H3K1N3_STAAW
	agilent_8689	8.18201e-06	0.417283	0.464939	-0.65849	1.58837	29.5455	31.25	1.05769	UniRef90_P08318	931	phosphoprotein 150 & Large structural phosphoprotein	Large structural phosphoprotein n=145 Tax=root TaxID=1 RepID=PP150_HCMVA
	agilent_1726	8.18587e-06	0.41748	-0.823021	-2.81252	1.16648	9.09091	6.25	0.6875	UniRef90_P14738	932	fibronectin-binding protein A	Fibronectin-binding protein A n=540 Tax=Staphylococcaceae TaxID=90964 RepID=FNBA_STAA8
	agilent_4121	8.18647e-06	0.41751	-0.857207	-2.92948	1.21507	9.09091	6.25	0.6875	UniRef90_Q59947	933	immunoglobulin A1 protease	Immunoglobulin A1 protease n=446 Tax=Streptococcus pneumoniae TaxID=1313 RepID=IGA1_STRR6
	agilent_238898	8.18895e-06	0.417636	0.659972	-0.935926	2.25587	9.09091	12.5	1.375	UniRef90_P13423	934	VFG000677(gb|AAD32414) (pagA) anthrax toxin moiety, protective antigen [Anthrax toxin (VF0142)] [Bacillus anthracis str. Sterne]	Protective antigen n=45 Tax=Bacillus TaxID=55087 RepID=PAG_BACAN
	agilent_134048	8.19515e-06	0.417953	-0.429733	-1.46959	0.610124	38.6364	34.375	0.889706	UniRef90_R5ESF2	935	MH0043_GL0060107 MPA_PNP_EM_seqs_non_topgraph_seqs_final_210318.csv	SGNH_hydro domain-containing protein n=3 Tax=Bacteroidales TaxID=171549 RepID=R5ESF2_9BACE
	agilent_141701	8.21976e-06	0.419208	-0.755519	-2.58864	1.0776	11.3636	6.25	0.55	UniRef90_A0A3A9YAX1	936	YP_194478.1 (1/1) non_MPA_topgraph_sampling_040218.csv	YSIRK-type signal peptide-containing protein n=15 Tax=Lactobacillus acidophilus TaxID=1579 RepID=A0A3A9YAX1_LACAI
	agilent_223646	8.22324e-06	0.419385	-0.417695	-1.43154	0.596149	50	50	1	UniRef90_Q9JNH0	937	VFG000972(gb|NP_269972) (sic) inhibitor of complement-mediated lysis [SIC (VF0255)] [Streptococcus pyogenes M1 GAS]	Sic1.225 n=20 Tax=Streptococcus pyogenes TaxID=1314 RepID=Q9JNH0_STRPY
	agilent_2661	8.22761e-06	0.419608	-1.26703	-4.34388	1.80982	4.54545	3.125	0.6875	UniRef90_P03114	938	Replication protein E1	Replication protein E1 n=962 Tax=root TaxID=1 RepID=VE1_HPV16
	agilent_52480	8.24708e-06	0.420601	-0.82123	-2.81977	1.17731	9.09091	6.25	0.6875	UniRef90_Q4W8L5	939	WP_000744110.1 strains_non_MPA_non_topgraph_cdhit70_190118.csv	Staphylocoagulase n=113 Tax=Bacillales TaxID=1385 RepID=Q4W8L5_STAAU
	agilent_3692	8.24936e-06	0.420717	-0.405952	-1.39412	0.582217	56.8182	43.75	0.77	UniRef90_P06484	940	envelope glycoprotein G (2/2) & glycoprotein G (2/2)	Envelope glycoprotein G n=376 Tax=Human herpesvirus 1 TaxID=10298 RepID=GG_HHV11
	twist_37914	8.25109e-06	0.420806	-0.42528	-1.4607	0.610135	40.9091	28.125	0.6875		941	choline-binding protein D
	twist_10921	8.25242e-06	0.420873	0.86671	-1.24375	2.97717	4.54545	6.25	1.375		942	allergen_name False allergome_name Tri a GBSS_I (7/14) (1/1) allergenonline_name False SDAP_name False iedb_name False
	twist_58890	8.27245e-06	0.421895	0.648617	-0.934256	2.23149	9.09091	12.5	1.375		943	B B/Ann Arbor/1/86 HA
	agilent_86715	8.27245e-06	0.421895	-0.93881	-3.22987	1.35225	9.09091	3.125	0.34375	UniRef90_A0A173TJV6	944	MH0068_GL0058773 MPA_PNP_EM_seqs_non_topgraph_seqs_final_210318.csv	Phage protein D n=27 Tax=Bacteroidales TaxID=171549 RepID=A0A173TJV6_9BACT
	agilent_187062	8.28121e-06	0.422342	-0.66029	-2.2732	0.952621	15.9091	9.375	0.589286	UniRef90_A0A381IRL2	945	WP_011590277.1 strains_non_MPA_non_topgraph_cdhit70_190118.csv	Cell wall binding repeat-containing protein n=21 Tax=Clostridium perfringens TaxID=1502 RepID=A0A381IRL2_CLOPF
	twist_93579	8.29179e-06	0.422882	-1.26877	-4.37164	1.8341	4.54545	3.125	0.6875		946	YP_007173615.1 tape measure protein [Lactobacillus phage phiAQ113]
	agilent_7064	8.29415e-06	0.423002	0.411613	-0.595279	1.4185	52.2727	56.25	1.07609	UniRef90_P03204	947	EBNA-3C HHV 4 latent protein	Epstein-Barr nuclear antigen 6 n=14 Tax=Epstein-Barr virus (strain GD1) TaxID=10376 RepID=EBNA6_EBVB9
	agilent_222162	8.29437e-06	0.423013	0.666841	-0.964433	2.29811	6.81818	15.625	2.29167	UniRef90_Q9JNH0	948	VFG000972(gb|NP_269972) (sic) inhibitor of complement-mediated lysis [SIC (VF0255)] [Streptococcus pyogenes M1 GAS]	Sic1.225 n=20 Tax=Streptococcus pyogenes TaxID=1314 RepID=Q9JNH0_STRPY
	agilent_11153	8.29815e-06	0.423205	0.421363	-0.609833	1.45256	31.8182	50	1.57143	UniRef90_A0A2U3RZL8	949	pneumococcal histidine triad protein D (1/2) & histidine motif-containing protein, partial	Pneumococcal histidine triad protein D n=4 Tax=Streptococcus pneumoniae TaxID=1313 RepID=A0A2U3RZL8_STREE
	twist_43440	8.30507e-06	0.423559	0.62635	-0.907675	2.16037	9.09091	15.625	1.71875		950	HCMVUL99 & Tegument protein UL11 homolog
	agilent_242556	8.31056e-06	0.423839	0.680195	-0.986713	2.3471	6.81818	12.5	1.83333	UniRef90_Q00879	951	VFG000009(gb|NP_880574) (fimD) fimbrial adhesin [Fimbriae (VF0031)] [Bordetella pertussis Tohama I]	Protein FhaE n=35 Tax=Bordetella TaxID=517 RepID=FHAE_BORPE
	twist_27282	8.316e-06	0.424116	0.568981	-0.826216	1.96418	72.7273	87.5	1.20312		952	positive (exact): Enterovirus C Genome polyprotein [on Uniprot the BLAST matches are "Capsid protein" from "Human poliovirus"
	twist_58591	8.32978e-06	0.424819	-0.59182	-2.04522	0.861583	20.4545	9.375	0.458333		953	EBNA-1 HHV 4 & BKRF1
	twist_69249	8.3298e-06	0.42482	-0.49257	-1.70224	0.717096	25	25	1		954	AFU63107.1 lysin [Lactobacillus phage ATCC 8014-B2]
	agilent_10251	8.33159e-06	0.424911	0.421896	-0.614412	1.4582	29.5455	43.75	1.48077	UniRef90_Q9QL88	955	Enterovirus polyprotein (VP0, VP1, VP2, VP4) – capsid proteins, Coxsackievirus A9 (2.9 Å structure, chains 1–4)	Genome polyprotein n=36 Tax=Enterovirus B TaxID=138949 RepID=POLG_CXB6S
	agilent_3635	8.33712e-06	0.425193	0.408701	-0.595807	1.41321	34.0909	46.875	1.375	UniRef90_Q9ANY1	956	pneumococcal histidine triad protein E & hydrolase & HIT family hydrolase	Bvh-3 n=444 Tax=Bacteria TaxID=2 RepID=Q9ANY1_STREE
	agilent_84757	8.3373e-06	0.425203	0.611077	-0.890864	2.11302	11.3636	12.5	1.1	UniRef90_Q931I5	957	WP_000791402.1 strains_non_MPA_non_topgraph_cdhit70_190118.csv	Uncharacterized leukocidin-like protein 2 n=180 Tax=Bacteria TaxID=2 RepID=LUKL2_STAAM
	agilent_173697	8.33743e-06	0.425209	0.552154	-0.80498	1.90929	11.3636	21.875	1.925	UniRef90_S1HSW3	958	WP_000468356.1 strains_non_MPA_non_topgraph_cdhit70_190118.csv	Uncharacterized protein n=36 Tax=root TaxID=1 RepID=S1HSW3_ECOLX
	agilent_205050	8.33772e-06	0.425224	-0.950345	-3.28626	1.38557	9.09091	6.25	0.6875	UniRef90_A0A1Q6JQF1	959	MH0220_GL0226081 MPA_PNP_EM_seqs_non_topgraph_seqs_final_210318.csv	Peptidase M23 n=2 Tax=Clostridiales TaxID=186802 RepID=A0A1Q6JQF1_9FIRM
	agilent_241074	8.33857e-06	0.425267	0.581414	-0.847818	2.01065	11.3636	15.625	1.375	UniRef90_UPI000DA9B94C	960	VFG001290(gb|NP_647368) (clfB) Clumping factor B, adhesin [Clumping factor (VF0004)] [Staphylococcus aureus subsp. aureus MW2]	MSCRAMM family adhesin clumping factor ClfB n=15 Tax=Staphylococcus aureus TaxID=1280 RepID=UPI000DA9B94C
	twist_92656	8.35064e-06	0.425882	-0.634212	-2.19531	0.926882	15.9091	9.375	0.589286		961	YP_001469480.1 gp5.1 conserved hypothetical protein [Enterobacteria phage Phi1]
	agilent_226618	8.3777e-06	0.427263	-0.843582	-2.92624	1.23908	9.09091	6.25	0.6875	UniRef90_Q7BS42	962	VFG000861(gb|YP_006098864) (pic) Pic serine protease precursor, autotransporter [Pic (VF0218)] [Escherichia coli O44:H18 042]	Serine protease pic autotransporter n=149 Tax=Enterobacteriaceae TaxID=543 RepID=PIC_ECO44
	agilent_12000	8.39063e-06	0.427922	0.472426	-0.695578	1.64043	70.4545	78.125	1.10887		963	positive (exact): Human respiratory syncytial virus Attachment glycoprotein
	agilent_6668	8.39382e-06	0.428085	0.456473	-0.672487	1.58543	27.2727	31.25	1.14583	UniRef90_P08318	964	phosphoprotein 150 & Large structural phosphoprotein	Large structural phosphoprotein n=145 Tax=root TaxID=1 RepID=PP150_HCMVA
	agilent_1145	8.40442e-06	0.428625	0.442714	-0.653499	1.53893	27.2727	31.25	1.14583	UniRef90_P03300	965	Genome polyprotein (6/6) & polyprotein (7/9) & VP1 (1/4) & coat protein VP1 & VP4	Genome polyprotein n=1168 Tax=Enterovirus TaxID=12059 RepID=POLG_POL1M
	agilent_100245	8.406e-06	0.428706	1.02201	-1.50906	3.55308	2.27273	6.25	2.75	UniRef90_A0A2R4CZR0	966	YP_002344743.1 strains_non_MPA_non_topgraph_cdhit70_190118.csv	Enterochelin ABC transporter substrate-binding protein n=211 Tax=Campylobacteraceae TaxID=72294 RepID=A0A2R4CZR0_CAMJU
	agilent_8766	8.42043e-06	0.429442	0.609734	-0.902715	2.12218	11.3636	12.5	1.1	UniRef90_A0A1P8L367	967	Phosphoprotein (Protein P)	P n=3 Tax=Pneumoviridae TaxID=11244 RepID=A0A1P8L367_HRSV
	agilent_198014	8.43814e-06	0.430345	-0.39621	-1.38094	0.588518	50	40.625	0.8125	UniRef90_B0G3Z1	968	WP_005331743.1 strains_non_MPA_non_topgraph_cdhit70_190118.csv	ErfK/YbiS/YcfS/YnhG n=4 Tax=Dorea formicigenerans TaxID=39486 RepID=B0G3Z1_9FIRM
	twist_36146	8.44356e-06	0.430622	-0.66861	-2.33135	0.99413	15.9091	9.375	0.589286		969	DNA polymerase processivity factor
	agilent_6936	8.45839e-06	0.431378	0.441828	-0.658741	1.5424	61.3636	75	1.22222	UniRef90_P12978	970	nuclear protein EBNA2 & EBNA-2 & Epstein-Barr nuclear antigen 2	Epstein-Barr nuclear antigen 2 n=125 Tax=Epstein-Barr virus (strain GD1) TaxID=10376 RepID=EBNA2_EBVB9
	twist_36610	8.46301e-06	0.431613	-0.656944	-2.29419	0.980303	13.6364	12.5	0.916667		971	positive (from uniprot): Human respiratory syncytial virus Attachment glycoprotein
	agilent_11278	8.46387e-06	0.431657	-0.425982	-1.48772	0.635759	56.8182	46.875	0.825	UniRef90_O11283	972	positive (from uniprot): Influenza A virus Hemagglutinin	Hemagglutinin n=469 Tax=Influenza A virus TaxID=11320 RepID=HEMA_I89A2
	agilent_167634	8.46598e-06	0.431765	0.481678	-0.719164	1.68252	18.1818	28.125	1.54688	UniRef90_A0A0G9GVP9	973	YP_004888341.1 strains_non_MPA_non_topgraph_cdhit70_190118.csv	Aggregation promoting factor n=38 Tax=Lactobacillus plantarum TaxID=1590 RepID=A0A0G9GVP9_LACPN
	agilent_138563	8.47364e-06	0.432155	-0.719022	-2.51309	1.07505	11.3636	6.25	0.55	UniRef90_A0A174SSM1	974	MH0260_GL0044204 (4/6) MPA_and_EM_topgraph_220218_subsample.csv	PTS system mannose-specific EIID component n=11 Tax=Clostridiales TaxID=186802 RepID=A0A174SSM1_ANAHA
	agilent_115646	8.50366e-06	0.433687	0.634633	-0.954152	2.22342	9.09091	12.5	1.375	UniRef90_C0Q0R5	975	WP_023994321.1 (3/3) non_MPA_topgraph_sampling_040218.csv	Uncharacterized protein n=436 Tax=Salmonella TaxID=590 RepID=C0Q0R5_SALPC
	twist_49296	8.51451e-06	0.43424	-0.406789	-1.4264	0.612823	47.7273	31.25	0.654762		976	glycoprotein B (2/2)
	twist_86056	8.51531e-06	0.434281	0.855921	-1.28962	3.00147	4.54545	6.25	1.375		977	NP_510995.1 Gp14 protein [Listeria phage 2389]
	agilent_110337	8.51925e-06	0.434482	-0.962718	-3.37703	1.45159	6.81818	3.125	0.458333	UniRef90_F7JVT9	978	WP_024852370.1 strains_non_MPA_non_topgraph_cdhit70_190118.csv	Uncharacterized protein n=15 Tax=Clostridiales TaxID=186802 RepID=F7JVT9_9FIRM
	twist_34032	8.51925e-06	0.434482	-0.962718	-3.37703	1.45159	6.81818	3.125	0.458333		979	Hepatitis C virus (HCV) polyprotein – includes core, envelope glycoproteins (E1, E2/NS1, gp35, gp70, hypervariable regions), and nonstructural proteins (NS3, NS4, NS5, NS5B, RNA-dependent RNA polymerase); covers structural and nonstructural regions, precue protein (1/2) & polyprotein precursor (1/3) & Polyprotein (1/2) & E2 protein (4/4) & precursor protein & Hepatitis C virus core, matrix, envel…
	agilent_241521	8.52268e-06	0.434657	-0.67217	-2.35848	1.01414	15.9091	9.375	0.589286	UniRef90_P44969	980	VFG000337(gb|NP_439153) (iga1) immunoglobin A1 protease [IgA1 protease (VF0045)] [Haemophilus influenzae Rd KW20]	Immunoglobulin A1 protease autotransporter n=1 Tax=Haemophilus influenzae (strain ATCC 51907 / DSM 11121 / KW20 / Rd) TaxID=71421 RepID=IGA0_HAEIN
	agilent_229487	8.52875e-06	0.434966	-0.910897	-3.19766	1.37586	9.09091	3.125	0.34375	UniRef90_Q5WVT8	981	VFG002005(gb|YP_095785) (fliG) flagellar motor switch protein G [Flagella (VF0157)] [Legionella pneumophila subsp. pneumophila str. Philadelphia 1]	Flagellar motor switch protein FliG n=11 Tax=Legionella TaxID=445 RepID=Q5WVT8_LEGPL
	agilent_68956	8.53262e-06	0.435164	0.710398	-1.07379	2.49458	6.81818	9.375	1.375	UniRef90_E7GPX5	982	V1.UC11-5_GL0039919 (2/5) MPA_and_EM_topgraph_220218_subsample.csv	Uncharacterized protein n=23 Tax=Clostridiales TaxID=186802 RepID=E7GPX5_CLOSY
	agilent_219851	8.5339e-06	0.435229	-0.403285	-1.41629	0.609722	50	43.75	0.875	UniRef90_UPI000F53326A	983	VFG000261(gb|NP_273742) (iga) IgA-specific serine endopeptidase [IgA1 protease (VF0080)] [Neisseria meningitidis MC58]	IgA-specific serine endopeptidase autotransporter n=1 Tax=Neisseria meningitidis TaxID=487 RepID=UPI000F53326A
	agilent_6963	8.54169e-06	0.435626	0.620292	-0.939161	2.17974	9.09091	12.5	1.375	UniRef90_Q59947	984	immunoglobulin A1 protease	Immunoglobulin A1 protease n=446 Tax=Streptococcus pneumoniae TaxID=1313 RepID=IGA1_STRR6
	agilent_166519	8.54879e-06	0.435988	-0.628827	-2.21099	0.953332	13.6364	12.5	0.916667	UniRef90_R7EMT3	985	MH0002_GL0053999 MPA_PNP_EM_seqs_non_topgraph_seqs_final_210318.csv	TonB-dependent receptor n=1 Tax=Bacteroides uniformis CAG:3 TaxID=1263055 RepID=R7EMT3_9BACE
	agilent_12001	8.56223e-06	0.436674	-0.620527	-2.18414	0.943083	90.9091	87.5	0.9625		986	positive (exact): Human respiratory syncytial virus Attachment glycoprotein
	twist_47862	8.56495e-06	0.436813	-0.600769	-2.11505	0.913513	18.1818	9.375	0.515625		987	P30 adhesin
	agilent_241112	8.5654e-06	0.436835	0.66214	-1.00691	2.33119	6.81818	15.625	2.29167	UniRef90_P27951	988	VFG001795(gb|BAC98831) (cba) c protein beta antigen [<beta>-C protein (VF0277)] [Streptococcus agalactiae FM027022]	IgA FC receptor n=71 Tax=Streptococcus TaxID=1301 RepID=BAG_STRAG
	agilent_90858	8.56635e-06	0.436884	-0.454911	-1.60173	0.691904	31.8182	18.75	0.589286	UniRef90_P0ADA3	989	NP_311623.1 strains_non_MPA_non_topgraph_cdhit70_190118.csv	Murein hydrolase activator NlpD n=742 Tax=Bacteria TaxID=2 RepID=NLPD_ECOLI
	twist_80471	8.56727e-06	0.436931	-0.969128	-3.41252	1.47426	6.81818	3.125	0.458333		990	YP_007517701.1 hypothetical protein [Pelagibacter phage HTVC010P]
	twist_58725	8.56849e-06	0.436993	-0.49229	-1.73363	0.749052	81.8182	75	0.916667		991	positive (exact): Human adenovirus C Pre-histone-like nucleoprotein
	agilent_86177	8.59112e-06	0.438147	-0.83575	-2.94846	1.27696	95.4545	93.75	0.982143	UniRef90_S5QWV8	992	WP_020916641.1 strains_non_MPA_non_topgraph_cdhit70_190118.csv	Uncharacterized protein n=4 Tax=Streptococcus TaxID=1301 RepID=S5QWV8_9STRE
	agilent_178076	8.62128e-06	0.439685	0.510339	-0.784101	1.80478	15.9091	18.75	1.17857	UniRef90_A0A460AZD5	993	WP_010959017.1 (1/1) non_MPA_topgraph_sampling_040218.csv	LPXTG cell wall anchor domain-containing protein n=248 Tax=Listeriaceae TaxID=186820 RepID=A0A460AZD5_LISMN
	twist_28164	8.63732e-06	0.440503	-0.462377	-1.63727	0.712511	27.2727	18.75	0.6875		994	Ovomucoid precursor
	twist_58049	8.66137e-06	0.44173	1.08778	-1.68366	3.85921	88.6364	96.875	1.09295		995	positive (exact): Enterovirus B Genome polyprotein
	twist_47314	8.66388e-06	0.441858	0.461624	-0.714834	1.63808	18.1818	28.125	1.54688		996	Enterovirus polyprotein (VP0, VP1, VP2, VP4) – capsid proteins, Coxsackievirus A9 (2.9 Å structure, chains 1–4)
	twist_30259	8.66704e-06	0.442019	0.429141	-0.664918	1.5232	22.7273	34.375	1.5125		997	polyprotein (3/9) & structural protein (3/3) & VP1 (2/4) & capsid protein VP1 & VP1 protein (2/2) & VP1 protein, partial [Enterovirus A71]
	twist_52307	8.68824e-06	0.4431	0.596791	-0.928289	2.12187	9.09091	12.5	1.375		998	Tegument protein UL25
	agilent_233880	8.68882e-06	0.44313	-0.499372	-1.77558	0.77684	25	15.625	0.625	UniRef90_P09983	999	VFG000906(gb|NP_755445) (hlyA) Hemolysin A [Hemolysin (VF0225)] [Escherichia coli CFT073]	Hemolysin, chromosomal n=225 Tax=Bacteria TaxID=2 RepID=HLYAC_ECOLX
	agilent_3035	8.68912e-06	0.443145	0.421202	-0.655272	1.49768	36.3636	40.625	1.11719	UniRef90_P08318	1000	phosphoprotein 150 & Large structural phosphoprotein	Large structural phosphoprotein n=145 Tax=root TaxID=1 RepID=PP150_HCMVA
	twist_22556	8.69442e-06	0.443415	-0.647677	-2.30394	1.00859	15.9091	9.375	0.589286		1001	allergen_name False allergome_name Bub b 12 (2/2), Bub b 8 (4/6) (1/1) allergenonline_name False SDAP_name False iedb_name False
	agilent_27036	8.6979e-06	0.443593	-0.531068	-1.88966	0.827527	20.4545	12.5	0.611111	UniRef90_A0A1C6CHR2	1002	WP_024853014.1 strains_non_MPA_non_topgraph_cdhit70_190118.csv	D-gamma-glutamyl-meso-diaminopimelic acid endopeptidase CwlS n=27 Tax=Clostridiales TaxID=186802 RepID=A0A1C6CHR2_9FIRM
	agilent_206025	8.70461e-06	0.443935	-0.388004	-1.38135	0.605345	63.6364	53.125	0.834821	UniRef90_A7AIR2	1003	MH0108_GL0011167 MPA_PNP_EM_seqs_non_topgraph_seqs_final_210318.csv	Uncharacterized protein n=14 Tax=Bacteria TaxID=2 RepID=A7AIR2_9BACT
	twist_32586	8.70849e-06	0.444133	-0.399413	-1.42242	0.62359	40.9091	31.25	0.763889		1004	putative BLRF2 protein [Human gammaherpesvirus 4] & Tegument protein BLRF2
	agilent_159126	8.72421e-06	0.444935	-0.594294	-2.11912	0.930533	90.9091	87.5	0.9625	UniRef90_A0A381IPJ2	1005	WP_011590251.1 strains_non_MPA_non_topgraph_cdhit70_190118.csv	Cell wall binding repeat-containing protein n=19 Tax=Clostridium perfringens TaxID=1502 RepID=A0A381IPJ2_CLOPF
	agilent_67882	8.73212e-06	0.445338	-0.709946	-2.53313	1.11323	11.3636	6.25	0.55	UniRef90_A0A173TJV6	1006	MH0068_GL0058773 MPA_PNP_EM_seqs_non_topgraph_seqs_final_210318.csv	Phage protein D n=27 Tax=Bacteroidales TaxID=171549 RepID=A0A173TJV6_9BACT
	agilent_149908	8.73499e-06	0.445484	-0.617315	-2.20312	0.968492	90.9091	87.5	0.9625	UniRef90_R7HR15	1007	MH0243_GL0087980 MPA_PNP_EM_seqs_non_topgraph_seqs_final_210318.csv	Inhibitor_I69 domain-containing protein n=1 Tax=Prevotella sp. CAG:279 TaxID=1262924 RepID=R7HR15_9BACT
	agilent_25	8.73768e-06	0.445622	-0.916455	-3.27143	1.43852	9.09091	3.125	0.34375	UniRef90_P03418	1008	Nucleoprotein (2/5)	Nucleoprotein n=747 Tax=root TaxID=1 RepID=NCAP_HRSVA
	twist_10484	8.74392e-06	0.44594	0.749742	-1.17818	2.67767	4.54545	12.5	2.75		1009	allergen_name False allergome_name Str py Streptokinase (6/12) (1/1) allergenonline_name False SDAP_name False iedb_name False
	agilent_234932	8.74979e-06	0.446239	0.583407	-0.917784	2.0846	9.09091	15.625	1.71875	UniRef90_Q5WSS9	1010	VFG045603(gb|YP_096878) (lpg2884) Dot/Icm type IV secretion system effector [Dot/Icm (VF0156)] [Legionella pneumophila subsp. pneumophila str. Philadelphia 1]	Uncharacterized protein n=23 Tax=Legionella pneumophila TaxID=446 RepID=Q5WSS9_LEGPL
	twist_48890	8.75679e-06	0.446596	0.415873	-0.655069	1.48682	40.9091	43.75	1.06944		1011	phosphoprotein 150 & Large structural phosphoprotein
	twist_52249	8.75832e-06	0.446674	-0.407341	-1.45649	0.641809	38.6364	37.5	0.970588		1012	EBNA-3C HHV 4 latent protein
	agilent_141966	8.76917e-06	0.447228	-0.766345	-2.74256	1.20987	9.09091	6.25	0.6875	UniRef90_K0WUB3	1013	MH0128_GL0035420 MPA_PNP_EM_seqs_non_topgraph_seqs_final_210318.csv	Por secretion system C-terminal sorting domain-containing protein n=3 Tax=Bacteroidales TaxID=171549 RepID=K0WUB3_9BACT
	twist_58263	8.76978e-06	0.447259	0.502177	-0.792899	1.79725	18.1818	18.75	1.03125		1014	EBNA-3C HHV 4 latent protein
	agilent_231039	8.77545e-06	0.447548	0.566927	-0.896066	2.02992	13.6364	15.625	1.14583	UniRef90_A0A4I7XYI6	1015	VFG001361(gb|NP_344663) (pspA) pneumococcal surface protein A [PspA (VF0152)] [Streptococcus pneumoniae TIGR4]	Surface protein A n=87 Tax=Streptococcus pneumoniae TaxID=1313 RepID=A0A4I7XYI6_STREE
	agilent_9840	8.77722e-06	0.447638	0.502518	-0.794521	1.79956	13.6364	21.875	1.60417	UniRef90_O36634	1016	Fusion glycoprotein F0 precursor (2/2) & fusion protein (1/2) & fusion glycoprotein	Fusion glycoprotein F0 n=1724 Tax=Pneumoviridae TaxID=11244 RepID=FUS_HRSVB
	agilent_6871	8.7804e-06	0.4478	-0.588967	-2.10968	0.931747	15.9091	9.375	0.589286	UniRef90_Q9PZT0	1017	Probable coat protein VP1 & VP2 (1/2) & VP1 capsid protein (2/3) & viral protein 2 & VP2 protein & VP1u	Minor capsid protein VP1 n=1787 Tax=Erythroparvovirus TaxID=40121 RepID=CAPSD_PAVHV
	twist_8059	8.79512e-06	0.448551	-0.566547	-2.03179	0.8987	18.1818	9.375	0.515625		1018	allergen_name Plo i 1 (1/1) (1/1) allergome_name Plo i 1 (2/2) (1/1) allergenonline_name Plo i 1.0101 (1/1) (1/1) SDAP_name Plo i 1.0101 (1/1) (1/1) iedb_name False
	twist_58787	8.79733e-06	0.448664	0.514986	-0.81724	1.84721	70.4545	84.375	1.19758		1019	positive (exact): Enterovirus C Genome polyprotein [on Uniprot the BLAST matches are "Capsid protein" from "Human poliovirus"
	twist_26954	8.80721e-06	0.449168	-0.618627	-2.22074	0.983489	13.6364	9.375	0.6875		1020	BMLF1 protein
	twist_63872	8.818e-06	0.449718	-0.678004	-2.43602	1.08002	11.3636	9.375	0.825		1021	YP_009190613.1 hypothetical protein JD18_032 [Klebsiella phage JD18]
	agilent_192983	8.82985e-06	0.450323	-0.376334	-1.35345	0.600781	54.5455	46.875	0.859375	UniRef90_R5ENZ6	1022	MH0012_GL0173413 (2/2) MPA_and_EM_topgraph_220218_subsample.csv	MurNAc-LAA domain-containing protein n=3 Tax=Bacteroidales TaxID=171549 RepID=R5ENZ6_9BACE
	agilent_229692	8.86169e-06	0.451946	-0.474424	-1.71064	0.761796	25	15.625	0.625	UniRef90_P44969	1023	VFG000337(gb|NP_439153) (iga1) immunoglobin A1 protease [IgA1 protease (VF0045)] [Haemophilus influenzae Rd KW20]	Immunoglobulin A1 protease autotransporter n=1 Tax=Haemophilus influenzae (strain ATCC 51907 / DSM 11121 / KW20 / Rd) TaxID=71421 RepID=IGA0_HAEIN
	agilent_3949	8.86289e-06	0.452008	0.732866	-1.17705	2.64278	4.54545	15.625	3.4375	UniRef90_A0A0N7AYT6	1024	positive (from uniprot): Human respiratory syncytial virus Attachment glycoprotein	Major surface glycoprotein G n=47 Tax=Pneumoviridae TaxID=11244 RepID=A0A0N7AYT6_HRSV
	agilent_219870	8.87458e-06	0.452604	-0.451379	-1.62926	0.726505	29.5455	18.75	0.634615	UniRef90_Q48824	1025	VFG001854(gb|YP_095369) (fliC) flagellin [Flagella (VF0157)] [Legionella pneumophila subsp. pneumophila str. Philadelphia 1]	Flagellin n=45 Tax=Legionellaceae TaxID=444 RepID=Q48824_LEGPN
	agilent_73393	8.88204e-06	0.452984	1.13495	-1.82923	4.09914	2.27273	3.125	1.375	UniRef90_D4S2X1	1026	MH0005_GL0011337 MPA_PNP_EM_seqs_non_topgraph_seqs_final_210318.csv	Flagellin n=3 Tax=Butyrivibrio TaxID=830 RepID=D4S2X1_9FIRM
	twist_96182	8.88778e-06	0.453277	-2.97799	-10.7607	4.80473	2.27273	6.25	2.75		1027	YP_006908106.1 putative baseplate wedge subunit [Campylobacter phage CP30A]
	agilent_123302	8.89249e-06	0.453517	-0.878148	-3.17433	1.41804	6.81818	6.25	0.916667	UniRef90_A0A174IKR5	1028	MH0386_GL0162444 MPA_PNP_EM_seqs_non_topgraph_seqs_final_210318.csv	D-galactose/ D-glucose-binding protein n=29 Tax=root TaxID=1 RepID=A0A174IKR5_9FIRM
	agilent_158355	8.89249e-06	0.453517	-0.878148	-3.17433	1.41804	6.81818	6.25	0.916667	UniRef90_R5VRW6	1029	MH0003_GL0058089 MPA_PNP_EM_seqs_non_topgraph_seqs_final_210318.csv	Peripla_BP_4 domain-containing protein n=14 Tax=Lachnospiraceae TaxID=186803 RepID=R5VRW6_9FIRM
	agilent_69292	8.90003e-06	0.453902	0.491696	-0.795089	1.77848	13.6364	25	1.83333	UniRef90_A0A1Q6F5A4	1030	MH0014_GL0072841 MPA_PNP_EM_seqs_non_topgraph_seqs_final_210318.csv	TSPc domain-containing protein n=4 Tax=Alistipes TaxID=239759 RepID=A0A1Q6F5A4_9BACT
	agilent_52620	8.9043e-06	0.454119	-0.768736	-2.78151	1.24404	9.09091	6.25	0.6875	UniRef90_A0A3E4V6B7	1031	WP_024853414.1 (1/1) non_MPA_topgraph_sampling_040218.csv	Uncharacterized protein n=4 Tax=Ruminococcus gnavus TaxID=33038 RepID=A0A3E4V6B7_RUMGN
	agilent_235257	8.9078e-06	0.454298	0.540217	-0.874789	1.95522	11.3636	18.75	1.65	UniRef90_O33930	1032	VFG032821(gb|NP_463939) (inlF) internalin F [InlF (VF0447)] [Listeria monocytogenes EGD-e]	Class 1 internalin InlF n=194 Tax=Bacteria TaxID=2 RepID=O33930_LISMN
	twist_98413	8.91242e-06	0.454533	-0.657689	-2.38129	1.06591	11.3636	9.375	0.825		1033	YP_006908464.1 putative transcriptional regulator 2 [Bacillus phage B4]
	twist_47356	8.92197e-06	0.455021	-0.375396	-1.36026	0.609467	50	37.5	0.75		1034	envelope glycoprotein G (2/2) & glycoprotein G (2/2)
	twist_46270	8.93163e-06	0.455513	0.576462	-0.937558	2.09048	11.3636	12.5	1.1		1035	Twist-related protein 1
	agilent_73128	8.94118e-06	0.456	-0.454839	-1.65072	0.74104	29.5455	18.75	0.634615	UniRef90_R5E067	1036	MH0010_GL0007892 MPA_PNP_EM_seqs_non_topgraph_seqs_final_210318.csv	Flagellin n=2 Tax=Eubacterium TaxID=1730 RepID=R5E067_9FIRM
	agilent_188392	8.94193e-06	0.456039	-0.900336	-3.26774	1.46706	9.09091	3.125	0.34375	UniRef90_D6CY96	1037	MH0019_GL0024039 MPA_PNP_EM_seqs_non_topgraph_seqs_final_210318.csv	Uncharacterized protein n=82 Tax=Bacteroidaceae TaxID=815 RepID=D6CY96_9BACE
	twist_26221	8.94217e-06	0.456051	-0.763081	-2.76963	1.24347	9.09091	6.25	0.6875		1038	fibronectin-binding protein A
	agilent_177491	8.95128e-06	0.456515	0.391646	-0.639264	1.42256	59.0909	65.625	1.11058	UniRef90_P52143	1039	NP_311542.2 strains_non_MPA_non_topgraph_cdhit70_190118.csv	Uncharacterized outer membrane protein YpjA n=569 Tax=Bacteria TaxID=2 RepID=YPJA_ECOLI
	twist_50150	8.95328e-06	0.456617	-0.870757	-3.16332	1.42181	9.09091	3.125	0.34375		1040	Capsid protein VP26 & capsid protein VP26 [Human gammaherpesvirus 4] & BFRF3
	agilent_150244	8.98097e-06	0.458029	-0.393236	-1.43182	0.645347	38.6364	31.25	0.808824	UniRef90_R5F4N5	1041	158499257-stool2_revised_scaffold67727_1_gene85513 MPA_PNP_EM_seqs_non_topgraph_seqs_final_210318.csv	Glyco_hydro_85 domain-containing protein n=3 Tax=Bacteroidales TaxID=171549 RepID=R5F4N5_9BACE
	agilent_140542	8.98832e-06	0.458405	-0.703254	-2.56218	1.15568	11.3636	6.25	0.55	UniRef90_A0A3A9Y0E9	1042	YP_194679.1 (2/2) non_MPA_topgraph_sampling_040218.csv	Murein L,D-transpeptidase n=2 Tax=Lactobacillus acidophilus TaxID=1579 RepID=A0A3A9Y0E9_LACAI
	agilent_240581	8.99556e-06	0.458773	0.384077	-0.631998	1.40015	56.8182	65.625	1.155	UniRef90_A0A098ZMW6	1043	VFG001355(gb|NP_346612) (cbpD) choline binding protein D [CBPs (VF0145)] [Streptococcus pneumoniae TIGR4]	Autolysin n=355 Tax=Streptococcus TaxID=1301 RepID=A0A098ZMW6_STREE
	twist_10973	8.99791e-06	0.458893	-0.553789	-2.01923	0.911649	18.1818	9.375	0.515625		1044	allergen_name False allergome_name Bomb m 1 (1/4) (1/1) allergenonline_name False SDAP_name False iedb_name False
	agilent_2221	9.01548e-06	0.459789	0.944766	-1.56027	3.4498	86.3636	90.625	1.04934	UniRef90_Q9QL88	1045	Enterovirus polyprotein (VP0, VP1, VP2, VP4) – capsid proteins, Coxsackievirus A9 (2.9 Å structure, chains 1–4)	Genome polyprotein n=36 Tax=Enterovirus B TaxID=138949 RepID=POLG_CXB6S
	twist_97077	9.01957e-06	0.459998	-0.519099	-1.89612	0.857927	18.1818	15.625	0.859375		1046	AFN38687.1 hypothetical protein phi_MSA6_ORF022 [Staphylococcus phage MSA6]
	twist_48628	9.03986e-06	0.461033	-0.440234	-1.61075	0.730282	27.2727	25	0.916667		1047	positive (from uniprot): Norwalk virus Non-structural polyprotein
	twist_12245	9.04433e-06	0.461261	-0.674029	-2.46708	1.11902	11.3636	6.25	0.55		1048	allergen_name False allergome_name Cal s 2 (2/3) (1/1) allergenonline_name False SDAP_name False iedb_name False
	twist_25199	9.04433e-06	0.461261	-0.674029	-2.46708	1.11902	11.3636	6.25	0.55		1049	allergen_name False allergome_name Oct f 2 (2/2) (1/1) allergenonline_name Unassigned (1/1) (1/1) SDAP_name False iedb_name False
	twist_20161	9.04433e-06	0.461261	-0.674029	-2.46708	1.11902	11.3636	6.25	0.55		1050	allergen_name Der f 20 (1/1) (1/1) allergome_name Der f 20 (3/4) (1/1) allergenonline_name Der f 20.0201 (1/1) (1/1) SDAP_name False iedb_name False
	twist_38305	9.04868e-06	0.461483	0.537476	-0.893028	1.96798	11.3636	15.625	1.375		1051	Dense granule protein 2 precursor
	agilent_207238	9.0575e-06	0.461932	-0.627381	-2.29884	1.04408	13.6364	9.375	0.6875	UniRef90_A0A4P6M607	1052	WP_018594521.1 strains_non_MPA_non_topgraph_cdhit70_190118.csv	D-galactose-binding periplasmic protein n=6 Tax=Lachnospiraceae TaxID=186803 RepID=A0A4P6M607_9FIRM
	twist_31200	9.06118e-06	0.46212	-0.41063	-1.50509	0.683826	34.0909	28.125	0.825		1053	positive (from uniprot): Rhinovirus B Genome polyprotein
	agilent_222419	9.06189e-06	0.462156	0.43993	-0.732716	1.61258	70.4545	81.25	1.15323	UniRef90_Q54703	1054	VFG000955(gb|NP_608047) (emm) M18 protein precursor [M protein (VF0242)] [Streptococcus pyogenes MGAS8232]	Emm18.1 protein n=9 Tax=Streptococcus pyogenes TaxID=1314 RepID=Q54703_STRPY
	twist_88647	9.06452e-06	0.462291	0.733088	-1.22156	2.68774	4.54545	12.5	2.75		1055	YP_002455801.1 fiber tail protein [Lactobacillus phage Lv-1]
	agilent_2748	9.08887e-06	0.463532	0.414225	-0.693305	1.52176	22.7273	31.25	1.375	UniRef90_P68950	1056	positive (from uniprot): Human adenovirus C Pre-histone-like nucleoprotein	Pre-histone-like nucleoprotein n=24 Tax=root TaxID=1 RepID=NP_ADE02
	twist_27732	9.10659e-06	0.464436	-0.476633	-1.75361	0.800339	22.7273	18.75	0.825		1057	Surface protein pspA
	agilent_44913	9.11181e-06	0.464702	-0.668687	-2.46127	1.1239	11.3636	6.25	0.55	UniRef90_A0A2N8IAB3	1058	WP_022197508.1 strains_non_MPA_non_topgraph_cdhit70_190118.csv	Uncharacterized protein n=25 Tax=Akkermansia TaxID=239934 RepID=A0A2N8IAB3_9BACT
	agilent_45366	9.13411e-06	0.46584	-0.636429	-2.34689	1.07403	11.3636	18.75	1.65	UniRef90_A0A173ZMW8	1059	MH0006_GL0111091 (2/2) MPA_and_EM_topgraph_220218_subsample.csv	LysM domain-containing protein n=31 Tax=Clostridiales TaxID=186802 RepID=A0A173ZMW8_9FIRM
	agilent_131318	9.13646e-06	0.465959	-0.561385	-2.07056	0.947792	15.9091	9.375	0.589286	UniRef90_A0A173WZX5	1060	WP_005334807.1 (1/2) non_MPA_topgraph_sampling_040218.csv	D-gamma-glutamyl-meso-diaminopimelic acid endopeptidase CwlS n=68 Tax=Firmicutes TaxID=1239 RepID=A0A173WZX5_9FIRM
	agilent_224490	9.14116e-06	0.466199	0.439276	-0.74227	1.62082	18.1818	25	1.375	UniRef90_Q99WQ6	1061	VFG001316(gb|NP_645114) (geh) glycerol ester hydrolase [Lipase (VF0012)] [Staphylococcus aureus subsp. aureus MW2]	Lipase 2 n=451 Tax=Bacteria TaxID=2 RepID=LIP2_STAAM
	agilent_242450	9.1565e-06	0.466981	-0.686686	-2.53695	1.16358	9.09091	12.5	1.375	UniRef90_A0A5C1BAU8	1062	VFG043504(gb|NP_357669) (pavB/pfbB) cell wall surface anchor family protein, Plasminogen- and Fibronectin-binding protein B [PavB (VF0524)] [Streptococcus pneumoniae R6]	YSIRK signal domain/LPXTG anchor domain surface protein n=148 Tax=Streptococcus pneumoniae TaxID=1313 RepID=A0A5C1BAU8_STREE
	agilent_78269	9.1631e-06	0.467318	0.507042	-0.860205	1.87429	13.6364	15.625	1.14583	UniRef90_K0WUD6	1063	MH0012_GL0237066 (1/1) MPA_and_EM_topgraph_220218_subsample.csv	Uncharacterized protein n=3 Tax=Bacteroidales TaxID=171549 RepID=K0WUD6_9BACT
	agilent_60540	9.17549e-06	0.46795	-0.928385	-3.43535	1.57858	6.81818	3.125	0.458333	UniRef90_A0A3C1D014	1064	MH0356_GL0127272 MPA_PNP_EM_seqs_non_topgraph_seqs_final_210318.csv	Molybdate ABC transporter permease subunit (Fragment) n=1 Tax=Collinsella sp. TaxID=1965294 RepID=A0A3C1D014_9ACTN
	agilent_192153	9.17678e-06	0.468016	-0.590316	-2.18461	1.00398	13.6364	9.375	0.6875	UniRef90_F4XFQ9	1065	O2.UC59-0_GL0071908 MPA_PNP_EM_seqs_non_topgraph_seqs_final_210318.csv	Phage protein n=66 Tax=root TaxID=1 RepID=F4XFQ9_9FIRM
	agilent_201880	9.17683e-06	0.468019	0.388504	-0.660755	1.43776	61.3636	65.625	1.06944	UniRef90_A0A174B1N0	1066	WP_012743453.1 MPA_PNP_EM_seqs_non_topgraph_seqs_final_210318.csv	Toxin A n=2 Tax=[Eubacterium] rectale TaxID=39491 RepID=A0A174B1N0_9FIRM
	twist_58783	9.18334e-06	0.46835	0.470429	-0.801037	1.7419	15.9091	18.75	1.17857		1067	positive (exact): Human herpesvirus 3 Envelope glycoprotein C
	agilent_32324	9.1921e-06	0.468797	-0.628579	-2.3292	1.07204	11.3636	9.375	0.825	UniRef90_B0NW55	1068	MH0051_GL0052167 MPA_PNP_EM_seqs_non_topgraph_seqs_final_210318.csv	Clostripain family n=12 Tax=Bacteroides TaxID=816 RepID=B0NW55_BACSE
	twist_57916	9.20415e-06	0.469412	0.503589	-0.860755	1.86793	13.6364	15.625	1.14583		1069	Glycoprotein D HHV-1
	twist_64561	9.2045e-06	0.469429	0.55261	-0.944603	2.04982	9.09091	15.625	1.71875		1070	YP_008532047.1 putative tail fiber protein [Klebsiella phage 0507-KN2-1]
	agilent_205647	9.20939e-06	0.469679	0.395903	-0.677338	1.46914	38.6364	50	1.29412	UniRef90_A7X0T9	1071	WP_001074519.1 strains_non_MPA_non_topgraph_cdhit70_190118.csv	Bifunctional autolysin n=763 Tax=Bacteria TaxID=2 RepID=ATL_STAA1
	twist_73447	9.22101e-06	0.470272	-0.877263	-3.25859	1.50406	6.81818	3.125	0.458333		1072	YP_007006998.1 pre-neck appendage [Clostridium phage phi24R]
	agilent_212	9.22224e-06	0.470334	0.431911	-0.740673	1.60449	68.1818	78.125	1.14583	UniRef90_P12978	1073	nuclear protein EBNA2 & EBNA-2 & Epstein-Barr nuclear antigen 2	Epstein-Barr nuclear antigen 2 n=125 Tax=Epstein-Barr virus (strain GD1) TaxID=10376 RepID=EBNA2_EBVB9
	agilent_164349	9.22308e-06	0.470377	0.587102	-1.00696	2.18116	9.09091	12.5	1.375	UniRef90_R5VF48	1074	MH0098_GL0098662 (1/1) MPA_and_EM_topgraph_220218_subsample.csv	Glycosyltransferase Family 51 candidate bifunctional family GT51 b-glycosyltransferase/PBP transpeptidase (Candidate murein polymerase) n=7 Tax=Roseburia TaxID=841 RepID=R5VF48_9FIRM
	twist_50660	9.23146e-06	0.470804	0.403686	-0.693433	1.50081	27.2727	31.25	1.14583		1075	phosphoprotein 150 & Large structural phosphoprotein
	twist_43632	9.25714e-06	0.472114	0.371353	-0.640879	1.38359	34.0909	40.625	1.19167		1076	EBNA-3B nuclear protein [Human gammaherpesvirus 4] & Epstein-Barr nuclear antigen 4
	agilent_240017	9.2576e-06	0.472137	-0.555551	-2.06995	0.958846	15.9091	9.375	0.589286	UniRef90_P71401	1077	VFG001157(gb|AAC44560) (hsf) Hsf [Hia/Hsf (VF0039)] [Haemophilus influenzae C54]	Hsf n=19 Tax=Haemophilus influenzae TaxID=727 RepID=P71401_HAEIF
	twist_13492	9.2576e-06	0.472138	-0.918829	-3.4235	1.58584	6.81818	3.125	0.458333		1078	allergen_name False allergome_name Aeg ta 28 (15/16) (1/1) allergenonline_name False SDAP_name False iedb_name False
	agilent_73129	9.25853e-06	0.472185	-0.539288	-2.00951	0.930935	18.1818	9.375	0.515625	UniRef90_R5NUP6	1079	MH0437_GL0231446 MPA_PNP_EM_seqs_non_topgraph_seqs_final_210318.csv	Flagellin n=6 Tax=Clostridiales TaxID=186802 RepID=R5NUP6_9CLOT
	agilent_184733	9.26737e-06	0.472636	0.928641	-1.60563	3.46291	2.27273	9.375	4.125	UniRef90_Q8XB59	1080	WP_001292722.1 (2/2) non_MPA_topgraph_sampling_040218.csv	Phosphoglycerol transferase I n=2394 Tax=root TaxID=1 RepID=OPGB_ECO57
	agilent_217974	9.26877e-06	0.472707	0.540908	-0.935471	2.01729	9.09091	18.75	2.0625	UniRef90_A0A1Q6NL23	1081	MH0188_GL0157323 MPA_PNP_EM_seqs_non_topgraph_seqs_final_210318.csv	LytR_cpsA_psr domain-containing protein n=12 Tax=Clostridiales TaxID=186802 RepID=A0A1Q6NL23_9FIRM
	agilent_319	9.26883e-06	0.47271	-0.361142	-1.34686	0.624582	54.5455	40.625	0.744792	UniRef90_P03211	1082	EBNA-1 HHV 4 & BKRF1	Epstein-Barr nuclear antigen 1 n=37 Tax=Epstein-Barr virus (strain GD1) TaxID=10376 RepID=EBNA1_EBVB9
	twist_34257	9.27421e-06	0.472985	-0.506022	-1.88805	0.876004	18.1818	15.625	0.859375		1083	putative zinc metalloprotease
	twist_29905	9.27809e-06	0.473183	-0.528147	-1.97124	0.914951	15.9091	15.625	0.982143		1084	ATP-dependant helicase, putative
	agilent_145084	9.27904e-06	0.473231	-0.80769	-3.01485	1.39947	6.81818	6.25	0.916667	UniRef90_K0X0W4	1085	MH0006_GL0083746 MPA_PNP_EM_seqs_non_topgraph_seqs_final_210318.csv	PKD domain-containing protein n=3 Tax=Bacteroidales TaxID=171549 RepID=K0X0W4_9BACT
	agilent_7725	9.28696e-06	0.473635	0.939151	-1.62959	3.50789	2.27273	6.25	2.75	UniRef90_P16112	1086	large aggregating cartilage proteoglycan core protein	Aggrecan core protein n=17 Tax=Catarrhini TaxID=9526 RepID=PGCA_HUMAN
	agilent_129283	9.28696e-06	0.473635	0.939151	-1.62959	3.50789	2.27273	6.25	2.75	UniRef90_S3YFG8	1087	V1.UC52-1_GL0211392 MPA_PNP_EM_seqs_non_topgraph_seqs_final_210318.csv	Uncharacterized protein n=15 Tax=root TaxID=1 RepID=S3YFG8_BACSE
	agilent_139748	9.29495e-06	0.474043	0.926309	-1.60964	3.46226	2.27273	6.25	2.75	UniRef90_A0A174SVM6	1088	MH0006_GL0110127 (2/2) MPA_and_EM_topgraph_220218_subsample.csv	Uncharacterized protein conserved in bacteria n=36 Tax=Clostridiales TaxID=186802 RepID=A0A174SVM6_9FIRM
	agilent_45284	9.30226e-06	0.474415	-0.661099	-2.47251	1.15032	93.1818	90.625	0.972561	UniRef90_Q6GHS9	1089	WP_000791575.1 strains_non_MPA_non_topgraph_cdhit70_190118.csv	Fibrinogen-binding protein n=22 Tax=Staphylococcus aureus TaxID=1280 RepID=FIB_STAAR
	twist_91487	9.30673e-06	0.474643	0.635499	-1.10667	2.37767	6.81818	9.375	1.375		1090	YP_007005337.1 predicted P-loop ATPase [Clostridium phage phiCP34O]
	twist_35334	9.30731e-06	0.474673	-0.475245	-1.77818	0.827688	84.0909	81.25	0.966216		1091	EBNA-1 HHV 4 & BKRF1
	agilent_241401	9.31599e-06	0.475116	-0.460849	-1.72558	0.803884	27.2727	21.875	0.802083	UniRef90_Q9Z4J8	1092	VFG001377(gb|NP_359024) (lytC) 1,4-beta-N-acetylmuramidase [CBPs (VF0145)] [Streptococcus pneumoniae R6]	1,4-beta-N-acetylmuramidase n=231 Tax=Streptococcus TaxID=1301 RepID=Q9Z4J8_STREE
	agilent_200650	9.32058e-06	0.47535	-0.397887	-1.49041	0.694634	75	68.75	0.916667	UniRef90_R5F602	1093	MH0458_GL0016438 MPA_PNP_EM_seqs_non_topgraph_seqs_final_210318.csv	F5/8 type C domain-containing protein n=3 Tax=Bacteroidales TaxID=171549 RepID=R5F602_9BACE
	agilent_9543	9.33598e-06	0.476135	-0.991882	-3.72025	1.73649	4.54545	9.375	2.0625	UniRef90_P03204	1094	EBNA-3C HHV 4 latent protein	Epstein-Barr nuclear antigen 6 n=14 Tax=Epstein-Barr virus (strain GD1) TaxID=10376 RepID=EBNA6_EBVB9
	agilent_240651	9.33762e-06	0.476219	-0.459137	-1.72233	0.804051	22.7273	15.625	0.6875	UniRef90_A7X6I5	1095	VFG001283(gb|NP_647238) (fnbA) fibronectin-binding protein A [FnBPs (VF0010)] [Staphylococcus aureus subsp. aureus MW2]	Fibronectin-binding protein A n=697 Tax=Bacteria TaxID=2 RepID=FNBA_STAA1
	agilent_17763	9.33795e-06	0.476235	0.702149	-1.22969	2.63399	4.54545	12.5	2.75	UniRef90_A0A174CSM3	1096	WP_007856161.1 MPA_PNP_EM_seqs_non_topgraph_seqs_final_210318.csv	Beta-xylosidase n=22 Tax=Bacteroides TaxID=816 RepID=A0A174CSM3_BACVU
	agilent_239266	9.33916e-06	0.476297	-0.440208	-1.65154	0.771119	27.2727	18.75	0.6875	UniRef90_P71401	1097	VFG001157(gb|AAC44560) (hsf) Hsf [Hia/Hsf (VF0039)] [Haemophilus influenzae C54]	Hsf n=19 Tax=Haemophilus influenzae TaxID=727 RepID=P71401_HAEIF
	agilent_2349	9.34349e-06	0.476518	0.553624	-0.970553	2.0778	9.09091	12.5	1.375	UniRef90_Q99WQ6	1098	Lipase 2 precursor (Glycerol ester hydrolase 2)	Lipase 2 n=451 Tax=Bacteria TaxID=2 RepID=LIP2_STAAM
	agilent_12014	9.37301e-06	0.478024	0.548063	-0.96597	2.0621	79.5455	90.625	1.13929	UniRef90_A0A1D8D445	1099	positive (from uniprot): Enterovirus C Genome polyprotein [on Uniprot the BLAST matches are "Capsid protein" from "Human poliovirus"	VP1 (Fragment) n=1 Tax=Human poliovirus 3 TaxID=12086 RepID=A0A1D8D445_9ENTO
	agilent_182601	9.40139e-06	0.479471	-0.483459	-1.82343	0.856509	22.7273	12.5	0.55	UniRef90_P0ADA3	1100	NP_708547.2 (1/1) non_MPA_topgraph_sampling_040218.csv	Murein hydrolase activator NlpD n=742 Tax=Bacteria TaxID=2 RepID=NLPD_ECOLI
	twist_57309	9.40692e-06	0.479753	0.459708	-0.815246	1.73466	15.9091	18.75	1.17857		1101	HCMVUL132
	twist_55461	9.42274e-06	0.48056	-0.861325	-3.25452	1.53187	6.81818	3.125	0.458333		1102	Collagen type II alpha-1 chain (precursor, isoforms 1 & 2)
	twist_36540	9.43119e-06	0.480991	-0.858397	-3.2458	1.52901	6.81818	3.125	0.458333		1103	protease precursor
	agilent_318	9.4494e-06	0.481919	-0.356081	-1.34853	0.636364	47.7273	37.5	0.785714	UniRef90_Q1HVF7	1104	EBNA-1 HHV 4	Epstein-Barr nuclear antigen 1 n=48 Tax=Epstein-Barr virus (strain GD1) TaxID=10376 RepID=EBNA1_EBVA8
	twist_23592	9.45067e-06	0.481984	-1.00333	-3.80014	1.79349	4.54545	6.25	1.375		1105	allergen_name False allergome_name Str pn PspC (2/2) (1/1) allergenonline_name False SDAP_name False iedb_name False
	agilent_17417	9.46197e-06	0.482561	0.441114	-0.79013	1.67236	18.1818	21.875	1.20312	UniRef90_A0A4P6M4H6	1106	WP_018598481.1 strains_non_MPA_non_topgraph_cdhit70_190118.csv	Toxin A n=3 Tax=Blautia TaxID=572511 RepID=A0A4P6M4H6_9FIRM
	twist_94411	9.46442e-06	0.482685	-0.672737	-2.55103	1.20555	11.3636	6.25	0.55		1107	YP_009148980.1 ribonucleotide reductase of class III (anaerobic) activating protein [Salmonella phage SSE121]
	agilent_229642	9.46927e-06	0.482933	-0.393288	-1.49197	0.705397	34.0909	21.875	0.641667	UniRef90_P15276	1108	VFG000117(gb|NP_253940) (algP/algR3) alginate regulatory protein AlgP [Alginate (VF0091)] [Pseudomonas aeruginosa PAO1]	Transcriptional regulatory protein AlgP n=6 Tax=Pseudomonas aeruginosa TaxID=287 RepID=ALGP_PSEAE
	twist_59514	9.47365e-06	0.483156	0.397424	-0.713383	1.50823	25	31.25	1.25		1109	B B/Beijing/184/93 HA
	agilent_11270	9.47706e-06	0.48333	0.522721	-0.938874	1.98432	79.5455	87.5	1.1		1110	positive (exact): Enterovirus B Genome polyprotein
	twist_43828	9.47862e-06	0.48341	0.711978	-1.27916	2.70312	4.54545	9.375	2.0625		1111	NP
	twist_42886	9.48221e-06	0.483593	-0.43851	-1.66538	0.788356	29.5455	15.625	0.528846		1112	glycoprotein D (2/2)
	agilent_9594	9.50336e-06	0.484671	-0.351776	-1.33841	0.634857	61.3636	53.125	0.865741	UniRef90_O36633	1113	Major surface glycoprotein G	Major surface glycoprotein G n=342 Tax=Pneumoviridae TaxID=11244 RepID=GLYC_HRSVB
	twist_30937	9.55798e-06	0.487457	-0.557241	-2.13016	1.01568	18.1818	9.375	0.515625		1114	Glycoprotein B precursor (Glycoprotein II)
	twist_38776	9.56333e-06	0.48773	-0.439131	-1.67944	0.801179	25	15.625	0.625		1115	BZLF1 [Human gammaherpesvirus 4] & BZLF1 & Trans-activator protein BZLF1
	agilent_2403	9.56832e-06	0.487984	0.385367	-0.703724	1.47446	38.6364	40.625	1.05147	UniRef90_P08318	1116	phosphoprotein 150 & Large structural phosphoprotein	Large structural phosphoprotein n=145 Tax=root TaxID=1 RepID=PP150_HCMVA
	agilent_95795	9.57227e-06	0.488186	0.640811	-1.17104	2.45266	6.81818	9.375	1.375	UniRef90_I9R3H6	1117	T2D-11A_GL0151524 MPA_PNP_EM_seqs_non_topgraph_seqs_final_210318.csv	DUF4988 domain-containing protein n=14 Tax=Bacteroides TaxID=816 RepID=I9R3H6_9BACE
	agilent_114834	9.57423e-06	0.488286	-0.869731	-3.3294	1.58994	6.81818	3.125	0.458333	UniRef90_A0A1Q6JQF1	1118	MH0220_GL0226081 MPA_PNP_EM_seqs_non_topgraph_seqs_final_210318.csv	Peptidase M23 n=2 Tax=Clostridiales TaxID=186802 RepID=A0A1Q6JQF1_9FIRM
	twist_69537	9.57757e-06	0.488456	-0.642959	-2.46201	1.17609	11.3636	6.25	0.55		1119	YP_006908491.1 hypothetical protein BCB4_0262 [Bacillus phage B4]
	twist_34337	9.57953e-06	0.488556	-0.383695	-1.46949	0.702098	36.3636	34.375	0.945312		1120	zinc metalloproteinase aureolysin
	agilent_180131	9.58515e-06	0.488843	0.638262	-1.16911	2.44563	6.81818	9.375	1.375	UniRef90_A0A2N8IRW9	1121	WP_022198170.1 strains_non_MPA_non_topgraph_cdhit70_190118.csv	LysM domain-containing protein n=8 Tax=Akkermansia TaxID=239934 RepID=A0A2N8IRW9_9BACT
	agilent_222755	9.60609e-06	0.48991	0.441432	-0.811648	1.69451	15.9091	21.875	1.375	UniRef90_Q2G0L4	1122	VFG001280(gb|NP_645334) (sdrD) Ser-Asp rich fibrinogen-binding bone sialoprotein-binding protein [SDr (VF0019)] [Staphylococcus aureus subsp. aureus MW2]	Serine-aspartate repeat-containing protein D n=1957 Tax=Bacteria TaxID=2 RepID=SDRD_STAA8
	agilent_107181	9.61182e-06	0.490203	0.738292	-1.35889	2.83547	4.54545	6.25	1.375	UniRef90_A0A336Q741	1123	WP_011590270.1 strains_non_MPA_non_topgraph_cdhit70_190118.csv	N-acetylmuramoyl-L-alanine amidase n=56 Tax=Clostridium perfringens TaxID=1502 RepID=A0A336Q741_CLOPF
	twist_25071	9.61801e-06	0.490518	0.58566	-1.07917	2.25048	6.81818	15.625	2.29167		1124	allergen_name False allergome_name Str py Streptokinase (8/12) (1/1) allergenonline_name False SDAP_name False iedb_name False
	twist_4309	9.61801e-06	0.490518	0.58566	-1.07917	2.25048	6.81818	15.625	2.29167		1125	allergen_name False allergome_name Str py Streptokinase (5/12) (1/1) allergenonline_name False SDAP_name False iedb_name False
	twist_31581	9.61801e-06	0.490518	0.58566	-1.07917	2.25048	6.81818	15.625	2.29167		1126	SKC-2 & streptokinase
	agilent_236774	9.61801e-06	0.490518	0.58566	-1.07917	2.25048	6.81818	15.625	2.29167	UniRef90_P10520	1127	VFG000975(gb|NP_269944) (ska) streptokinase A precursor [Streptokinase (VF0247)] [Streptococcus pyogenes M1 GAS]	Streptokinase A n=48 Tax=Streptococcus pyogenes TaxID=1314 RepID=STRP_STRP1
	agilent_39341	9.62266e-06	0.490755	-0.682262	-2.62276	1.25823	9.09091	6.25	0.6875	UniRef90_A0A454A614	1128	WP_016265893.1 strains_non_MPA_non_topgraph_cdhit70_190118.csv	Autotransporter domain-containing protein n=484 Tax=Gammaproteobacteria TaxID=1236 RepID=A0A454A614_ECOL5
	agilent_2111	9.626e-06	0.490926	0.487318	-0.899259	1.87389	11.3636	21.875	1.925	UniRef90_P0C6Z0	1129	early antigen protein D (EA-D) & DNA polymerase processivity factor BMRF1	DNA polymerase processivity factor BMRF1 n=54 Tax=Epstein-Barr virus (strain GD1) TaxID=10376 RepID=EAD_EBVA8
	agilent_180261	9.63183e-06	0.491224	-0.595353	-2.29049	1.09978	11.3636	9.375	0.825	UniRef90_A0A0E1XBT2	1130	WP_001208900.1 strains_non_MPA_non_topgraph_cdhit70_190118.csv	Gram-positive signal peptide protein, YSIRK family n=24 Tax=Staphylococcaceae TaxID=90964 RepID=A0A0E1XBT2_STAAU
	agilent_6984	9.63812e-06	0.491544	-0.440163	-1.69436	0.814031	22.7273	18.75	0.825	UniRef90_P14738	1131	fibronectin-binding protein A	Fibronectin-binding protein A n=540 Tax=Staphylococcaceae TaxID=90964 RepID=FNBA_STAA8
	agilent_231226	9.6472e-06	0.492007	-0.642664	-2.47582	1.19049	9.09091	12.5	1.375	UniRef90_A0A5C1BAU8	1132	VFG043504(gb|NP_357669) (pavB/pfbB) cell wall surface anchor family protein, Plasminogen- and Fibronectin-binding protein B [PavB (VF0524)] [Streptococcus pneumoniae R6]	YSIRK signal domain/LPXTG anchor domain surface protein n=148 Tax=Streptococcus pneumoniae TaxID=1313 RepID=A0A5C1BAU8_STREE
	agilent_193624	9.64726e-06	0.49201	-0.553956	-2.13409	1.02618	13.6364	9.375	0.6875	UniRef90_I9R3H6	1133	T2D-11A_GL0151524 MPA_PNP_EM_seqs_non_topgraph_seqs_final_210318.csv	DUF4988 domain-containing protein n=14 Tax=Bacteroides TaxID=816 RepID=I9R3H6_9BACE
	twist_89475	9.64977e-06	0.492138	0.611379	-1.13307	2.35583	6.81818	12.5	1.83333		1134	YP_009168604.1 hypothetical protein [Lactobacillus phage LBR48]
	twist_92854	9.64977e-06	0.492138	0.611379	-1.13307	2.35583	6.81818	12.5	1.83333		1135	YP_009168604.1 hypothetical protein [Lactobacillus phage LBR48]
	twist_48016	9.65948e-06	0.492634	0.385208	-0.715164	1.48558	59.0909	68.75	1.16346		1136	positive (from uniprot): Enterovirus C Genome polyprotein [on Uniprot the BLAST matches are "Capsid protein" from "Human poliovirus"
	twist_35165	9.66181e-06	0.492752	0.361158	-0.670795	1.39311	52.2727	62.5	1.19565		1137	Genome polyprotein (6/6) & polyprotein (7/9) & VP1 (1/4) & coat protein VP1 & VP4
	agilent_168693	9.66391e-06	0.49286	0.407735	-0.757596	1.57307	22.7273	25	1.1	UniRef90_I9IA10	1138	MH0012_GL0147423 MPA_PNP_EM_seqs_non_topgraph_seqs_final_210318.csv	F5/8 type C domain-containing protein n=7 Tax=Bacteroides TaxID=816 RepID=I9IA10_9BACE
	agilent_141285	9.66968e-06	0.493154	-0.674917	-2.60518	1.25535	11.3636	9.375	0.825	UniRef90_Q4W8L5	1139	WP_000744110.1 strains_non_MPA_non_topgraph_cdhit70_190118.csv	Staphylocoagulase n=113 Tax=Bacillales TaxID=1385 RepID=Q4W8L5_STAAU
	agilent_6664	9.67693e-06	0.493523	-0.363108	-1.40249	0.676271	40.9091	37.5	0.916667	UniRef90_Q82081	1140	positive (from uniprot): Rhinovirus B Genome polyprotein	Genome polyprotein n=46 Tax=Enterovirus TaxID=12059 RepID=POLG_HRV3
	twist_92760	9.69263e-06	0.494324	0.689977	-1.28871	2.66866	4.54545	9.375	2.0625		1141	NP_076624.1 tail protein [Lactococcus phage bIL285]
	twist_50400	9.7038e-06	0.494894	0.623538	-1.16698	2.41406	6.81818	9.375	1.375		1142	ORF68
	agilent_66346	9.70995e-06	0.495207	0.888202	-1.66417	3.44057	2.27273	6.25	2.75	UniRef90_B0N069	1143	O2.UC41-2_GL0077108 MPA_PNP_EM_seqs_non_topgraph_seqs_final_210318.csv	Uncharacterized protein n=3 Tax=root TaxID=1 RepID=B0N069_9BACT
	agilent_129819	9.72521e-06	0.495986	-0.366698	-1.42236	0.688963	38.6364	28.125	0.727941	UniRef90_R7HD48	1144	MH0113_GL0055733 MPA_PNP_EM_seqs_non_topgraph_seqs_final_210318.csv	Flagellin n=1 Tax=Eubacterium sp. CAG:38 TaxID=1262889 RepID=R7HD48_9FIRM
	agilent_12509	9.72859e-06	0.496158	-0.835521	-3.24181	1.57076	6.81818	3.125	0.458333	UniRef90_P06177	1145	WP_020438185.1 strains_non_MPA_non_topgraph_cdhit70_190118.csv	Flagellin n=155 Tax=Salmonella TaxID=590 RepID=FLIC_SALMU
	twist_72932	9.73709e-06	0.496592	-0.580736	-2.25493	1.09346	11.3636	15.625	1.375		1146	YP_009030625.1 tail sheath protein [Escherichia phage vB_EcoM_JS09]
	twist_58799	9.74531e-06	0.497011	0.365914	-0.690001	1.42183	34.0909	37.5	1.1		1147	positive (exact): Human herpesvirus 5 Envelope glycoprotein M
	twist_51161	9.75057e-06	0.497279	-0.963023	-3.74374	1.8177	4.54545	6.25	1.375		1148	Lipase 2 precursor (Glycerol ester hydrolase 2)
	agilent_8059	9.76835e-06	0.498186	0.350052	-0.662854	1.36296	43.1818	50	1.15789	UniRef90_P12978	1149	nuclear protein EBNA2 & EBNA-2 & Epstein-Barr nuclear antigen 2	Epstein-Barr nuclear antigen 2 n=125 Tax=Epstein-Barr virus (strain GD1) TaxID=10376 RepID=EBNA2_EBVB9
	agilent_223218	9.77378e-06	0.498463	-0.588954	-2.29424	1.11633	11.3636	9.375	0.825	UniRef90_A0A0H3K1N3	1150	VFG001282(gb|NP_647237) (fnbB) fibronectin-binding protein B [FnBPs (VF0010)] [Staphylococcus aureus subsp. aureus MW2]	FnbB protein n=80 Tax=Staphylococcus TaxID=1279 RepID=A0A0H3K1N3_STAAW
	twist_34234	9.7799e-06	0.498775	-0.529278	-2.06289	1.00434	18.1818	9.375	0.515625		1151	huntingtin & Huntingtin
	agilent_205930	9.78314e-06	0.49894	0.382502	-0.726247	1.49125	22.7273	28.125	1.2375	UniRef90_A0A4P6M5E2	1152	WP_018596369.1 strains_non_MPA_non_topgraph_cdhit70_190118.csv	Uncharacterized protein n=5 Tax=Clostridiales TaxID=186802 RepID=A0A4P6M5E2_9FIRM
	twist_54195	9.81144e-06	0.500383	0.613146	-1.17016	2.39645	6.81818	9.375	1.375		1153	EBNA3A HHV4
	twist_39713	9.82186e-06	0.500915	0.465515	-0.890091	1.82112	13.6364	18.75	1.375		1154	phosphoprotein 150 & Large structural phosphoprotein
	agilent_235793	9.835e-06	0.501585	0.515816	-0.988624	2.02026	9.09091	18.75	2.0625	UniRef90_Q50341	1155	VFG002030(gb|NP_109830) (orf6/MgpC/crmA) cytadherence protein [Cytadherence organelle (VF0330)] [Mycoplasma pneumoniae M129]	Mgp-operon protein 3 n=22 Tax=Mycoplasma pneumoniae TaxID=2104 RepID=MGP3_MYCPN
	agilent_17770	9.83538e-06	0.501605	-0.626406	-2.45348	1.20067	11.3636	6.25	0.55	UniRef90_D0R5M6	1156	WP_004897884.1 strains_non_MPA_non_topgraph_cdhit70_190118.csv	Aggregation promoting factor n=20 Tax=Lactobacillaceae TaxID=33958 RepID=D0R5M6_LACJF
	agilent_74132	9.83681e-06	0.501677	0.676722	-1.29745	2.65089	4.54545	12.5	2.75	UniRef90_A0A3A9Y6N9	1157	YP_193106.1 strains_non_MPA_non_topgraph_cdhit70_190118.csv	N-acetylmuramidase n=3 Tax=Lactobacillus acidophilus TaxID=1579 RepID=A0A3A9Y6N9_LACAI
	agilent_138817	9.83772e-06	0.501724	0.476348	-0.91343	1.86613	13.6364	15.625	1.14583	UniRef90_K0X429	1158	MH0012_GL0120519 MPA_PNP_EM_seqs_non_topgraph_seqs_final_210318.csv	Por secretion system C-terminal sorting domain-containing protein n=4 Tax=Bacteria TaxID=2 RepID=K0X429_9BACT
	twist_8031	9.84309e-06	0.501998	-0.406382	-1.59279	0.780025	25	25	1		1159	allergen_name False allergome_name Str pn PspC (2/2) (1/1) allergenonline_name False SDAP_name False iedb_name False
	agilent_119064	9.85041e-06	0.502371	0.463174	-0.890214	1.81656	13.6364	18.75	1.375	UniRef90_A0A1C6DAL4	1160	MH0211_GL0137678 MPA_PNP_EM_seqs_non_topgraph_seqs_final_210318.csv	Endo-1,4-beta-xylanase A n=5 Tax=Firmicutes TaxID=1239 RepID=A0A1C6DAL4_9CLOT
	twist_87290	9.85072e-06	0.502387	0.512443	-0.984964	2.00985	9.09091	15.625	1.71875		1161	YP_001469494.1 SegC homing endonuclease [Enterobacteria phage Phi1]
	agilent_60134	9.85294e-06	0.5025	-0.6208	-2.43532	1.19372	11.3636	6.25	0.55	UniRef90_E5V828	1162	MH0037_GL0027576 MPA_PNP_EM_seqs_non_topgraph_seqs_final_210318.csv	RagB/SusD family nutrient uptake outer membrane protein n=41 Tax=Bacteroides TaxID=816 RepID=E5V828_9BACE
	agilent_133710	9.85699e-06	0.502706	-0.625524	-2.45473	1.20369	11.3636	6.25	0.55	UniRef90_K5Y925	1163	MH0020_GL0056409 MPA_PNP_EM_seqs_non_topgraph_seqs_final_210318.csv	OstA-like_N domain-containing protein n=18 Tax=Parabacteroides TaxID=375288 RepID=K5Y925_9BACT
	twist_59566	9.85831e-06	0.502774	0.67587	-1.30088	2.65262	4.54545	9.375	2.0625		1164	B B/Phuket/3073/2013 HA
	agilent_124605	9.8756e-06	0.503656	-0.403827	-1.58736	0.779706	27.2727	21.875	0.802083	UniRef90_A6BI29	1165	MH0042_GL0020673 (1/2) MPA_and_EM_topgraph_220218_subsample.csv	LysM domain protein n=5 Tax=Dorea TaxID=189330 RepID=A6BI29_9FIRM
	twist_21	9.88716e-06	0.504245	-0.529981	-2.0854	1.02543	13.6364	12.5	0.916667		1166	allergen_name Hor v 5 (1/1) (1/1) allergome_name Hor v 5 (6/6) (1/1) allergenonline_name False SDAP_name Hor v 5.0101 (1/1) (1/1) iedb_name False
	twist_92147	9.91131e-06	0.505477	-0.500403	-1.97326	0.972455	18.1818	9.375	0.515625		1167	AFQ97075.1 internal virion protein D [Enterobacteria phage T7M]
	agilent_321	9.91289e-06	0.505558	-0.34415	-1.35729	0.668994	65.9091	50	0.758621	UniRef90_P03211	1168	EBNA-1 HHV 4 & BKRF1	Epstein-Barr nuclear antigen 1 n=37 Tax=Epstein-Barr virus (strain GD1) TaxID=10376 RepID=EBNA1_EBVB9
	agilent_135336	9.91722e-06	0.505778	-0.510088	-2.01252	0.992339	15.9091	9.375	0.589286	UniRef90_A0A174A0Y7	1169	MH0087_GL0039588 MPA_PNP_EM_seqs_non_topgraph_seqs_final_210318.csv	Chromosome segregation protein n=36 Tax=Clostridiales TaxID=186802 RepID=A0A174A0Y7_9FIRM
	agilent_240794	9.91948e-06	0.505893	0.658476	-1.28154	2.5985	4.54545	12.5	2.75	UniRef90_P62575	1170	VFG001378(gb|NP_359129) (nanA) neuraminidase A [Neuraminidase (VF0148)] [Streptococcus pneumoniae R6]	Sialidase A n=43 Tax=Bacteria TaxID=2 RepID=NANA_STREE
	twist_58291	9.92058e-06	0.505949	-0.615394	-2.42872	1.19793	11.3636	6.25	0.55		1171	positive (from uniprot): Enterovirus B Genome polyprotein
	agilent_66018	9.99085e-06	0.509533	-0.5327	-2.11567	1.05027	13.6364	12.5	0.916667	UniRef90_B2UM58	1172	WP_012420717.1 (2/2) non_MPA_topgraph_sampling_040218.csv	TonB-dependent receptor n=97 Tax=Akkermansia TaxID=239934 RepID=B2UM58_AKKM8
	agilent_203304	9.99805e-06	0.5099	-0.541824	-2.15331	1.06966	13.6364	9.375	0.6875	UniRef90_A0A174XCR6	1173	MH0020_GL0053675 MPA_PNP_EM_seqs_non_topgraph_seqs_final_210318.csv	Periplasmic beta-glucosidase n=38 Tax=Bacteroidales TaxID=171549 RepID=A0A174XCR6_9BACT
	twist_30163	9.99934e-06	0.509967	0.39004	-0.770191	1.55027	22.7273	25	1.1		1174	Genome polyprotein (6/6) & polyprotein (7/9) & VP1 (1/4) & coat protein VP1 & VP4
	agilent_3246	1.00006e-05	0.510029	0.358047	-0.707175	1.42327	56.8182	65.625	1.155	UniRef90_A0A1D8D445	1175	positive (from uniprot): Enterovirus C Genome polyprotein [on Uniprot the BLAST matches are "Capsid protein" from "Human poliovirus"	VP1 (Fragment) n=1 Tax=Human poliovirus 3 TaxID=12086 RepID=A0A1D8D445_9ENTO
	agilent_73215	1.00012e-05	0.510062	-0.449468	-1.78678	0.887842	22.7273	12.5	0.55	UniRef90_A0A173T5V3	1176	MH0260_GL0103278 MPA_PNP_EM_seqs_non_topgraph_seqs_final_210318.csv	Flagellin n=2 Tax=Roseburia faecis TaxID=301302 RepID=A0A173T5V3_9FIRM
	agilent_108474	1.00032e-05	0.510163	-0.522011	-2.07553	1.03151	13.6364	12.5	0.916667	UniRef90_S3Y4N2	1177	MH0039_GL0046690 MPA_PNP_EM_seqs_non_topgraph_seqs_final_210318.csv	DUF4296 domain-containing protein n=13 Tax=root TaxID=1 RepID=S3Y4N2_BACSE
	twist_31606	1.00118e-05	0.5106	0.557481	-1.10332	2.21828	6.81818	15.625	2.29167		1178	Surface protein pspA
	agilent_222381	1.00159e-05	0.510812	0.35585	-0.704797	1.4165	34.0909	50	1.46667	UniRef90_A7X6I5	1179	VFG001283(gb|NP_647238) (fnbA) fibronectin-binding protein A [FnBPs (VF0010)] [Staphylococcus aureus subsp. aureus MW2]	Fibronectin-binding protein A n=697 Tax=Bacteria TaxID=2 RepID=FNBA_STAA1
	twist_14325	1.00325e-05	0.511657	-0.397133	-1.5832	0.788931	34.0909	25	0.733333		1180	allergen_name False allergome_name Tri a 37 (4/9) (1/1) allergenonline_name False SDAP_name False iedb_name False
	agilent_4836	1.00667e-05	0.513399	-0.329932	-1.31937	0.659511	61.3636	53.125	0.865741	UniRef90_B2RM93	1181	protease precursor	Gingipain R1 n=47 Tax=Porphyromonas gingivalis TaxID=837 RepID=CPG1_PORG3
	agilent_85550	1.00718e-05	0.513664	-0.473682	-1.89512	0.947752	15.9091	15.625	0.982143	UniRef90_Q6GJK9	1182	WP_001170274.1 strains_non_MPA_non_topgraph_cdhit70_190118.csv	N-acetylmuramoyl-L-alanine amidase sle1 n=31 Tax=Staphylococcus aureus TaxID=1280 RepID=SLE1_STAAR
	agilent_530	1.00789e-05	0.514025	0.362094	-0.725418	1.44961	34.0909	37.5	1.1	UniRef90_P06473	1183	Glycoprotein B precursor & glycoprotein B (1/2)	Envelope glycoprotein B n=908 Tax=Viruses TaxID=10239 RepID=GB_HCMVA
	agilent_230662	1.00802e-05	0.514091	-0.371453	-1.48725	0.744342	36.3636	25	0.6875	UniRef90_P71401	1184	VFG001157(gb|AAC44560) (hsf) Hsf [Hia/Hsf (VF0039)] [Haemophilus influenzae C54]	Hsf n=19 Tax=Haemophilus influenzae TaxID=727 RepID=P71401_HAEIF
	agilent_1147	1.00843e-05	0.514298	0.349794	-0.701457	1.40104	31.8182	34.375	1.08036	UniRef90_Q66575	1185	positive (from uniprot): Enterovirus B Genome polyprotein	Genome polyprotein n=20 Tax=Enterovirus B TaxID=138949 RepID=POLG_EC12T
	agilent_197502	1.01095e-05	0.515585	0.691241	-1.39255	2.77503	4.54545	9.375	2.0625	UniRef90_A0A414QQV5	1186	WP_004848400.1 (1/1) non_MPA_topgraph_sampling_040218.csv	Uncharacterized protein n=54 Tax=root TaxID=1 RepID=A0A414QQV5_9FIRM
	agilent_146164	1.01095e-05	0.515585	0.691241	-1.39255	2.77503	4.54545	9.375	2.0625	UniRef90_A0A174CCG1	1187	BGI-28A_GL0108101 MPA_PNP_EM_seqs_non_topgraph_seqs_final_210318.csv	Oligopeptide-binding protein AppA n=59 Tax=Clostridiales TaxID=186802 RepID=A0A174CCG1_9FIRM
	twist_68925	1.01293e-05	0.516594	-1.15835	-4.65869	2.34198	4.54545	3.125	0.6875		1188	YP_009320836.1 ribonucleotide reductase of class III (anaerobic) large subunit [Salmonella phage 100268_sal2]
	twist_63348	1.01481e-05	0.517555	-0.38999	-1.57117	0.791192	27.2727	25	0.916667		1189	YP_009037358.1 hypothetical protein JS09_035 [Escherichia phage vB_EcoM_JS09]
	twist_71923	1.01501e-05	0.517656	-0.448428	-1.80693	0.910076	18.1818	15.625	0.859375		1190	YP_009222298.1 prohead peptidase [Lactobacillus phage LfeInf]
	agilent_1631	1.01519e-05	0.517748	-0.390336	-1.57311	0.792441	25	21.875	0.875	UniRef90_Q66575	1191	positive (from uniprot): Enterovirus B Genome polyprotein	Genome polyprotein n=20 Tax=Enterovirus B TaxID=138949 RepID=POLG_EC12T
	twist_59618	1.01618e-05	0.518249	0.381659	-0.776212	1.53953	20.4545	34.375	1.68056		1192	H3N2 A/Leningrad/360/1986 HA
	agilent_190	1.01701e-05	0.518674	-0.426016	-1.71977	0.867738	20.4545	15.625	0.763889	UniRef90_P03300	1193	Genome polyprotein (6/6) & polyprotein (7/9) & VP1 (1/4) & coat protein VP1 & VP4	Genome polyprotein n=1168 Tax=Enterovirus TaxID=12059 RepID=POLG_POL1M
	agilent_236703	1.01703e-05	0.518687	0.409028	-0.833174	1.65123	15.9091	21.875	1.375	UniRef90_P71401	1194	VFG001157(gb|AAC44560) (hsf) Hsf [Hia/Hsf (VF0039)] [Haemophilus influenzae C54]	Hsf n=19 Tax=Haemophilus influenzae TaxID=727 RepID=P71401_HAEIF
	agilent_23403	1.01705e-05	0.518697	-0.550576	-2.22269	1.12154	13.6364	9.375	0.6875	UniRef90_A0A0E1XBT2	1195	WP_001208900.1 strains_non_MPA_non_topgraph_cdhit70_190118.csv	Gram-positive signal peptide protein, YSIRK family n=24 Tax=Staphylococcaceae TaxID=90964 RepID=A0A0E1XBT2_STAAU
	agilent_237561	1.01735e-05	0.51885	-0.438336	-1.77006	0.89339	20.4545	18.75	0.916667	UniRef90_UPI000F53326A	1196	VFG000261(gb|NP_273742) (iga) IgA-specific serine endopeptidase [IgA1 protease (VF0080)] [Neisseria meningitidis MC58]	IgA-specific serine endopeptidase autotransporter n=1 Tax=Neisseria meningitidis TaxID=487 RepID=UPI000F53326A
	twist_44333	1.0188e-05	0.519585	0.375252	-0.766825	1.51733	25	31.25	1.25		1197	HCMVUS27
	twist_84196	1.01907e-05	0.519725	-0.785823	-3.17827	1.60662	6.81818	3.125	0.458333		1198	YP_001285547.1 gp57 [Escherichia virus TLS]
	twist_86689	1.02108e-05	0.520751	0.514922	-1.05662	2.08647	9.09091	15.625	1.71875		1199	YP_009010490.1 hypothetical protein GBK2_19 [Geobacillus phage GBK2]
	agilent_180387	1.0212e-05	0.520814	0.846265	-1.73693	3.42946	2.27273	6.25	2.75	UniRef90_A0A1B1LEZ9	1200	NP_834897.1 strains_non_MPA_non_topgraph_cdhit70_190118.csv	Endopeptidase LytF n=106 Tax=Bacillus TaxID=55087 RepID=A0A1B1LEZ9_BACTU
	agilent_131312	1.02161e-05	0.521021	-0.414345	-1.67975	0.851059	22.7273	18.75	0.825	UniRef90_Q8G4Z1	1201	WP_025332084.1 (1/2) non_MPA_topgraph_sampling_040218.csv	Uncharacterized protein n=77 Tax=Bifidobacterium TaxID=1678 RepID=Q8G4Z1_BIFLO
	agilent_131884	1.02163e-05	0.521034	0.358537	-0.736462	1.45354	29.5455	31.25	1.05769	UniRef90_A0A173UAU5	1202	WP_007884712.1 MPA_PNP_EM_seqs_non_topgraph_seqs_final_210318.csv	Flagellin n=3 Tax=Roseburia inulinivorans TaxID=360807 RepID=A0A173UAU5_9FIRM
	agilent_193401	1.022e-05	0.521221	-0.536182	-2.17446	1.1021	11.3636	15.625	1.375	UniRef90_K0WUD6	1203	MH0012_GL0237066 (1/1) MPA_and_EM_topgraph_220218_subsample.csv	Uncharacterized protein n=3 Tax=Bacteroidales TaxID=171549 RepID=K0WUD6_9BACT
	twist_28905	1.02222e-05	0.521333	0.646953	-1.33031	2.62422	4.54545	9.375	2.0625		1204	neuraminidase
	agilent_238459	1.02429e-05	0.522387	-0.456087	-1.85355	0.941373	18.1818	12.5	0.6875	UniRef90_UPI000F53326A	1205	VFG000261(gb|NP_273742) (iga) IgA-specific serine endopeptidase [IgA1 protease (VF0080)] [Neisseria meningitidis MC58]	IgA-specific serine endopeptidase autotransporter n=1 Tax=Neisseria meningitidis TaxID=487 RepID=UPI000F53326A
	agilent_42625	1.0253e-05	0.522901	-0.470037	-1.91202	0.971948	15.9091	12.5	0.785714	UniRef90_A0A1Q6T816	1206	V1.FI36_GL0100331 MPA_PNP_EM_seqs_non_topgraph_seqs_final_210318.csv	Uncharacterized protein n=1 Tax=Subdoligranulum sp. 60_17 TaxID=1897022 RepID=A0A1Q6T816_9FIRM
	agilent_194578	1.02551e-05	0.52301	-0.582309	-2.36919	1.20457	11.3636	6.25	0.55	UniRef90_E8MX38	1207	WP_058101887.1 (1/1) non_MPA_topgraph_sampling_040218.csv	Putative xylanase n=131 Tax=Bacteria TaxID=2 RepID=E8MX38_BIFL1
	agilent_231580	1.02639e-05	0.523459	-1.00263	-4.08263	2.07738	4.54545	9.375	2.0625	UniRef90_P0C2E9	1208	VFG002275(gb|NP_561079) (pfoA) perfringolysin O [theta-toxin/PFO (VF0382)] [Clostridium perfringens str. 13]	Perfringolysin O n=33 Tax=Clostridium perfringens TaxID=1502 RepID=TACY_CLOPE
	agilent_70626	1.02671e-05	0.523622	0.464	-0.961938	1.88994	11.3636	15.625	1.375	UniRef90_D4MYA1	1209	MH0088_GL0134456 (1/4) MPA_and_EM_topgraph_220218_subsample.csv	Chromosome segregation protein n=15 Tax=Clostridiales TaxID=186802 RepID=D4MYA1_ANAHA
	agilent_122417	1.02719e-05	0.523865	0.682842	-1.41686	2.78254	4.54545	9.375	2.0625	UniRef90_A0A174F2X7	1210	O2.UC19-0_GL0007242 MPA_PNP_EM_seqs_non_topgraph_seqs_final_210318.csv	Transposase domain (DUF772) n=16 Tax=Firmicutes TaxID=1239 RepID=A0A174F2X7_9FIRM
	twist_54947	1.02803e-05	0.524293	-0.331559	-1.35214	0.689018	43.1818	43.75	1.01316		1211	positive (from uniprot): Rhinovirus B Genome polyprotein
	agilent_226792	1.02958e-05	0.525086	-0.476077	-1.9443	0.992149	15.9091	15.625	0.982143	UniRef90_P06653	1212	VFG001358(gb|NP_346365) (lytA) autolysin [Autolysin (VF0143)] [Streptococcus pneumoniae TIGR4]	Autolysin n=1457 Tax=root TaxID=1 RepID=ALYS_STRPN
	agilent_74695	1.02985e-05	0.525226	-0.421253	-1.72084	0.878332	20.4545	18.75	0.916667	UniRef90_A0A4P6M6N2	1213	WP_018598489.1 strains_non_MPA_non_topgraph_cdhit70_190118.csv	Toxin A n=3 Tax=Blautia TaxID=572511 RepID=A0A4P6M6N2_9FIRM
	twist_50464	1.03119e-05	0.525907	-0.417041	-1.70575	0.871668	20.4545	18.75	0.916667		1214	positive (from uniprot): Human adenovirus C Pre-histone-like nucleoprotein
	agilent_174140	1.03287e-05	0.526763	-0.576574	-2.36195	1.20881	11.3636	6.25	0.55	UniRef90_U6RBT0	1215	MH0028_GL0082397 MPA_PNP_EM_seqs_non_topgraph_seqs_final_210318.csv	Cell division protein FtsZ n=28 Tax=root TaxID=1 RepID=U6RBT0_9BACE
	agilent_8622	1.03595e-05	0.528334	0.415885	-0.876824	1.70859	75	84.375	1.125	UniRef90_Q9ANY1	1216	pneumococcal histidine triad protein E & hydrolase & HIT family hydrolase	Bvh-3 n=444 Tax=Bacteria TaxID=2 RepID=Q9ANY1_STREE
	agilent_224251	1.03621e-05	0.528468	0.492115	-1.03804	2.02227	9.09091	12.5	1.375	UniRef90_A7X6I5	1217	VFG001283(gb|NP_647238) (fnbA) fibronectin-binding protein A [FnBPs (VF0010)] [Staphylococcus aureus subsp. aureus MW2]	Fibronectin-binding protein A n=697 Tax=Bacteria TaxID=2 RepID=FNBA_STAA1
	twist_85996	1.03624e-05	0.528485	-0.76781	-3.15529	1.61967	6.81818	3.125	0.458333		1218	NP_944906.1 Phage conserved protein [Salmonella phage FelixO1]
	agilent_3990	1.03696e-05	0.528852	0.342308	-0.723037	1.40765	27.2727	34.375	1.26042	UniRef90_O36634	1219	Fusion glycoprotein F0 precursor (2/2) & fusion protein (1/2) & fusion glycoprotein	Fusion glycoprotein F0 n=1724 Tax=Pneumoviridae TaxID=11244 RepID=FUS_HRSVB
	agilent_229776	1.03884e-05	0.529809	-0.483341	-1.99112	1.02443	15.9091	9.375	0.589286	UniRef90_P45387	1220	VFG001149(gb|AAB03707) (hap) autotransporter, fibronectin-binding adhesin [Hap (VF0037)] [Haemophilus influenzae N187]	Adhesion and penetration protein autotransporter n=2 Tax=Haemophilus influenzae TaxID=727 RepID=HAP2_HAEIF
	agilent_139785	1.03925e-05	0.530016	-0.479448	-1.97583	1.01693	15.9091	9.375	0.589286	UniRef90_A0A015W0V2	1221	O2.UC29-0_GL0041089 MPA_PNP_EM_seqs_non_topgraph_seqs_final_210318.csv	Uncharacterized protein n=22 Tax=Bacteroidales TaxID=171549 RepID=A0A015W0V2_BACFG
	agilent_218469	1.04019e-05	0.530498	-0.859444	-3.54496	1.82607	4.54545	3.125	0.6875	UniRef90_A0A1B1LEZ9	1222	NP_834897.1 strains_non_MPA_non_topgraph_cdhit70_190118.csv	Endopeptidase LytF n=106 Tax=Bacillus TaxID=55087 RepID=A0A1B1LEZ9_BACTU
	agilent_72410	1.04243e-05	0.531638	-0.554131	-2.29044	1.18218	13.6364	6.25	0.458333	UniRef90_A0A1C5XGK9	1223	MH0007_GL0015775 MPA_PNP_EM_seqs_non_topgraph_seqs_final_210318.csv	Flagellin n=12 Tax=root TaxID=1 RepID=A0A1C5XGK9_9CLOT
	twist_52778	1.04304e-05	0.531948	-0.96821	-4.00429	2.06787	4.54545	6.25	1.375		1224	EBNA-3C HHV 4 latent protein
	twist_48198	1.04327e-05	0.532066	0.345953	-0.739186	1.43109	59.0909	71.875	1.21635		1225	Genome polyprotein (6/6) & polyprotein (7/9) & VP1 (1/4) & coat protein VP1 & VP4
	agilent_223729	1.04377e-05	0.532323	-0.318574	-1.31846	0.681315	45.4545	40.625	0.89375	UniRef90_UPI000F53326A	1226	VFG000261(gb|NP_273742) (iga) IgA-specific serine endopeptidase [IgA1 protease (VF0080)] [Neisseria meningitidis MC58]	IgA-specific serine endopeptidase autotransporter n=1 Tax=Neisseria meningitidis TaxID=487 RepID=UPI000F53326A
	twist_84400	1.04412e-05	0.532503	-0.561676	-2.32535	1.20199	13.6364	6.25	0.458333		1227	YP_009037366.1 hypothetical protein JS09_043 [Escherichia phage vB_EcoM_JS09]
	agilent_224217	1.04426e-05	0.532571	-0.492742	-2.04022	1.05473	15.9091	15.625	0.982143	UniRef90_C1IDV3	1228	VFG002419(gb|NP_645021) (coa) staphylocoagulase precursor [Staphylocoagulase (VF0421)] [Staphylococcus aureus subsp. aureus MW2]	Staphylocoagulase n=45 Tax=Staphylococcaceae TaxID=90964 RepID=C1IDV3_STAAU
	twist_58778	1.04476e-05	0.532826	-0.638829	-2.64634	1.36868	93.1818	93.75	1.0061		1229	positive (exact): Human respiratory syncytial virus Attachment glycoprotein
	agilent_103212	1.04511e-05	0.533005	-0.554174	-2.29642	1.18807	13.6364	6.25	0.458333	UniRef90_A0A3E4P9Y0	1230	MH0364_GL0033618 (1/1) MPA_and_EM_topgraph_220218_subsample.csv	TPR_REGION domain-containing protein n=25 Tax=Bacteroidales TaxID=171549 RepID=A0A3E4P9Y0_9BACT
	agilent_714	1.04589e-05	0.533405	0.533708	-1.14584	2.21325	9.09091	9.375	1.03125	UniRef90_P06491	1231	major capsid protein (4/4) & UL19	Major capsid protein n=146 Tax=root TaxID=1 RepID=MCP_HHV11
	agilent_240385	1.04604e-05	0.533482	-0.328114	-1.36086	0.704633	50	46.875	0.9375	UniRef90_A0A4I7YG16	1232	VFG001357(gb|NP_346601) (cbpA) choline binding protein A [CbpA/PspC (VF0150)] [Streptococcus pneumoniae TIGR4]	Choline binding protein A n=44 Tax=Streptococcus pneumoniae TaxID=1313 RepID=A0A4I7YG16_STREE
	agilent_172699	1.04684e-05	0.533891	0.666857	-1.43419	2.7679	4.54545	6.25	1.375	UniRef90_A0A4P6M723	1233	WP_018598482.1 strains_non_MPA_non_topgraph_cdhit70_190118.csv	Toxin A n=4 Tax=Blautia TaxID=572511 RepID=A0A4P6M723_9FIRM
	twist_98450	1.04687e-05	0.533906	-0.499893	-2.07495	1.07517	13.6364	9.375	0.6875		1234	YP_001642351.1 putative recombination protein [Lactobacillus prophage Lj771]
	agilent_106774	1.0486e-05	0.534784	0.647654	-1.39736	2.69267	4.54545	9.375	2.0625	UniRef90_A0A4S2FKQ5	1235	WP_063674229.1 MPA_PNP_EM_seqs_non_topgraph_seqs_final_210318.csv	DUF4988 domain-containing protein n=15 Tax=Bacteroidaceae TaxID=815 RepID=A0A4S2FKQ5_9BACE
	agilent_165952	1.04876e-05	0.534868	-0.784989	-3.26415	1.69418	6.81818	3.125	0.458333	UniRef90_B2UPA9	1236	WP_042448428.1 (3/12) non_MPA_topgraph_sampling_040218.csv	Cytochrome c assembly protein n=35 Tax=Akkermansia TaxID=239934 RepID=B2UPA9_AKKM8
	twist_38692	1.05011e-05	0.535555	0.485604	-1.05062	2.02183	9.09091	15.625	1.71875		1237	positive (from uniprot): Enterovirus B Genome polyprotein
	agilent_230634	1.05062e-05	0.535814	0.446543	-0.967007	1.86009	11.3636	15.625	1.375	UniRef90_A0A130BPV0	1238	VFG001839(gb|YP_094495) (icmE/dotG) Dot/Icm type IV secretion system central channel protein IcmE/DotG [Dot/Icm (VF0156)] [Legionella pneumophila subsp. pneumophila str. Philadelphia 1]	50S ribosomal protein L13e n=39 Tax=Gammaproteobacteria TaxID=1236 RepID=A0A130BPV0_LEGPN
	agilent_80375	1.05194e-05	0.536491	-0.438979	-1.8309	0.952939	18.1818	12.5	0.6875	UniRef90_A0A3U8EBS2	1239	NP_052665.1 strains_non_MPA_non_topgraph_cdhit70_190118.csv	Toxin B n=50 Tax=Escherichia coli TaxID=562 RepID=A0A3U8EBS2_ECOLX
	twist_34373	1.05262e-05	0.536837	-0.750867	-3.13374	1.63201	6.81818	3.125	0.458333		1240	EBNA-1 HHV 4
	agilent_241734	1.05434e-05	0.537711	-0.578512	-2.41837	1.26134	9.09091	9.375	1.03125	UniRef90_Q5WTU7	1241	VFG041338(gb|YP_096511) (ceg32/sidI) Dot/Icm type IV secretion system effector Ceg32/SidI [Dot/Icm (SS047)] [Legionella pneumophila subsp. pneumophila str. Philadelphia 1]	Uncharacterized protein n=44 Tax=Legionella pneumophila TaxID=446 RepID=Q5WTU7_LEGPL
	twist_30716	1.05493e-05	0.538012	-0.485645	-2.0313	1.06001	13.6364	12.5	0.916667		1242	Serine-rich 25 kDa antigen protein
	agilent_61545	1.05545e-05	0.538277	0.537129	-1.1735	2.24775	6.81818	12.5	1.83333	UniRef90_A5ZII4	1243	MH0013_GL0018199 MPA_PNP_EM_seqs_non_topgraph_seqs_final_210318.csv	Uncharacterized protein n=9 Tax=Bacteroides TaxID=816 RepID=A5ZII4_9BACE
	twist_42208	1.05815e-05	0.539655	-0.552646	-2.31867	1.21338	11.3636	6.25	0.55		1244	Glycoprotein B precursor & glycoprotein B (1/2)
	agilent_225880	1.05924e-05	0.540213	-0.403758	-1.69578	0.888264	20.4545	15.625	0.763889	UniRef90_P62575	1245	VFG001378(gb|NP_359129) (nanA) neuraminidase A [Neuraminidase (VF0148)] [Streptococcus pneumoniae R6]	Sialidase A n=43 Tax=Bacteria TaxID=2 RepID=NANA_STREE
	twist_92072	1.06119e-05	0.541205	-0.485417	-2.04256	1.07172	13.6364	12.5	0.916667		1246	ADE87487.1 small subunit terminase [Deep-sea thermophilic phage D6E]
	twist_58796	1.06144e-05	0.541336	-0.524643	-2.20816	1.15887	90.9091	84.375	0.928125		1247	positive (exact): Human herpesvirus 4 Epstein-Barr nuclear antigen 1
	agilent_12018	1.06144e-05	0.541336	-0.524643	-2.20816	1.15887	90.9091	84.375	0.928125		1248	positive (exact): Human herpesvirus 4 Epstein-Barr nuclear antigen 1
	agilent_12019	1.06144e-05	0.541336	-0.524643	-2.20816	1.15887	90.9091	84.375	0.928125		1249	positive (exact): Human herpesvirus 4 Epstein-Barr nuclear antigen 1
	twist_47463	1.06144e-05	0.541336	-0.524643	-2.20816	1.15887	90.9091	84.375	0.928125		1250	positive (exact): Human herpesvirus 4 Epstein-Barr nuclear antigen 1
	twist_58797	1.06144e-05	0.541336	-0.524643	-2.20816	1.15887	90.9091	84.375	0.928125		1251	positive (exact): Human herpesvirus 4 Epstein-Barr nuclear antigen 1
	agilent_15627	1.0617e-05	0.541467	0.550366	-1.21627	2.317	6.81818	9.375	1.375	UniRef90_H1GAG6	1252	WP_012951188.1 strains_non_MPA_non_topgraph_cdhit70_190118.csv	FTR1 family protein n=142 Tax=Listeria TaxID=1637 RepID=H1GAG6_LISIO
	agilent_235339	1.06196e-05	0.541598	0.523488	-1.15741	2.20438	6.81818	12.5	1.83333	UniRef90_Q99WQ6	1253	VFG001316(gb|NP_645114) (geh) glycerol ester hydrolase [Lipase (VF0012)] [Staphylococcus aureus subsp. aureus MW2]	Lipase 2 n=451 Tax=Bacteria TaxID=2 RepID=LIP2_STAAM
	agilent_7032	1.06246e-05	0.541854	-0.415725	-1.75144	0.919995	20.4545	12.5	0.611111	UniRef90_A3PV79	1254	RNA polymerase beta'-subunit	DNA-directed RNA polymerase subunit beta' n=6 Tax=Mycobacteriaceae TaxID=1762 RepID=RPOC_MYCSJ
	agilent_154958	1.06261e-05	0.541933	0.945001	-2.09188	3.98188	2.27273	3.125	1.375	UniRef90_A0A0B8R2T7	1255	WP_003744245.1 (2/2) non_MPA_topgraph_sampling_040218.csv	Peptidoglycan-binding protein LysM n=1 Tax=Listeria monocytogenes TaxID=1639 RepID=A0A0B8R2T7_LISMN
	twist_36518	1.06263e-05	0.541942	0.332759	-0.736627	1.40215	38.6364	37.5	0.970588		1256	phosphoprotein 150 & Large structural phosphoprotein
	agilent_10960	1.06367e-05	0.542472	0.615027	-1.36408	2.59413	86.3636	93.75	1.08553	UniRef90_A0A2U3RZL8	1257	pneumococcal histidine triad protein D (1/2) & histidine motif-containing protein, partial	Pneumococcal histidine triad protein D n=4 Tax=Streptococcus pneumoniae TaxID=1313 RepID=A0A2U3RZL8_STREE
	twist_57818	1.06411e-05	0.542696	0.519148	-1.15235	2.19065	9.09091	9.375	1.03125		1258	glycoprotein D (2/2)
	agilent_34763	1.06426e-05	0.54277	0.615209	-1.36594	2.59636	4.54545	9.375	2.0625	UniRef90_E8MX38	1259	WP_058101887.1 (1/1) non_MPA_topgraph_sampling_040218.csv	Putative xylanase n=131 Tax=Bacteria TaxID=2 RepID=E8MX38_BIFL1
	twist_78257	1.06426e-05	0.542772	0.536114	-1.19034	2.26256	6.81818	9.375	1.375		1260	YP_006383486.1 DNA polymerase [Bacillus phage PBC1]
	twist_55875	1.06481e-05	0.543052	-0.338946	-1.43122	0.753323	75	68.75	0.916667		1261	Major surface glycoprotein G
	twist_31719	1.06506e-05	0.543181	0.363976	-0.809329	1.53728	18.1818	31.25	1.71875		1262	pneumococcal histidine triad protein D (1/2) & histidine motif-containing protein, partial
	agilent_221374	1.06538e-05	0.543344	-0.366717	-1.54933	0.815901	27.2727	28.125	1.03125	UniRef90_A0A0K5P078	1263	VFG000743(gb|AAC38395) (espD) EspD [EspD (VF0180)] [Escherichia coli O127:H6 str. E2348/69]	Translocon EspD n=21 Tax=Escherichia coli TaxID=562 RepID=A0A0K5P078_ECOLX
	agilent_121617	1.06755e-05	0.544453	-0.675674	-2.86065	1.5093	6.81818	6.25	0.916667	UniRef90_W0U6R6	1264	V1.CD1-0-PT_GL0044963 (1/10) MPA_and_EM_topgraph_220218_subsample.csv	Putative alginate O-acetyltransferase n=26 Tax=Ruminococcus TaxID=1263 RepID=W0U6R6_9FIRM
	agilent_24484	1.06822e-05	0.54479	0.434237	-0.971162	1.83964	11.3636	15.625	1.375	UniRef90_A0A2X2MA38	1265	WP_000645753.1 strains_non_MPA_non_topgraph_cdhit70_190118.csv	5'-nucleotidase n=579 Tax=Bacteria TaxID=2 RepID=A0A2X2MA38_STAAU
	agilent_69388	1.07053e-05	0.545969	0.510131	-1.14575	2.16601	6.81818	18.75	2.75	UniRef90_A0A2S1FUJ1	1266	WP_000769147.1 strains_non_MPA_non_topgraph_cdhit70_190118.csv	Superantigen-like protein 11 n=24 Tax=Bacteria TaxID=2 RepID=A0A2S1FUJ1_STAAU
	agilent_17390	1.07102e-05	0.546222	-0.379565	-1.61241	0.853276	22.7273	18.75	0.825	UniRef90_A0A3A9Y2H7	1267	YP_193409.1 strains_non_MPA_non_topgraph_cdhit70_190118.csv	Uncharacterized protein n=3 Tax=Lactobacillus acidophilus TaxID=1579 RepID=A0A3A9Y2H7_LACAI
	twist_36437	1.07155e-05	0.546489	-0.302709	-1.28657	0.681154	56.8182	46.875	0.825		1268	envelope glycoprotein G (2/2) & glycoprotein G (2/2)
	agilent_236149	1.07289e-05	0.547176	-0.811081	-3.45177	1.82961	4.54545	9.375	2.0625	UniRef90_A7X6I5	1269	VFG001283(gb|NP_647238) (fnbA) fibronectin-binding protein A [FnBPs (VF0010)] [Staphylococcus aureus subsp. aureus MW2]	Fibronectin-binding protein A n=697 Tax=Bacteria TaxID=2 RepID=FNBA_STAA1
	agilent_222853	1.0754e-05	0.548452	0.522286	-1.18359	2.22816	6.81818	15.625	2.29167	UniRef90_P81177	1270	VFG001314(gb|NP_647375) (aur) zinc metalloproteinase aureolysin [Aureolysin (VF0024)] [Staphylococcus aureus subsp. aureus MW2]	Zinc metalloproteinase aureolysin n=337 Tax=Bacilli TaxID=91061 RepID=AURE_STAAU
	agilent_224850	1.076e-05	0.548759	0.492983	-1.11842	2.10439	9.09091	12.5	1.375	UniRef90_P55980	1271	VFG000306(gb|NP_207343) (cagA) cag T4SS translocated effector CagA [CagA (VF0059)] [Helicobacter pylori 26695]	Cytotoxicity-associated immunodominant antigen n=265 Tax=Helicobacter pylori TaxID=210 RepID=CAGA_HELPY
	agilent_213713	1.07656e-05	0.549046	0.392237	-0.890778	1.67525	15.9091	18.75	1.17857	UniRef90_K0X524	1272	MH0012_GL0229913 MPA_PNP_EM_seqs_non_topgraph_seqs_final_210318.csv	Por secretion system C-terminal sorting domain-containing protein n=3 Tax=Bacteroidales TaxID=171549 RepID=K0X524_9BACT
	twist_75772	1.07688e-05	0.54921	0.471182	-1.0707	2.01306	9.09091	15.625	1.71875		1273	NP_695160.1 minor capsid protein [Lactobacillus phage phig1e]
	twist_58053	1.0774e-05	0.549475	-0.342703	-1.4649	0.77949	61.3636	56.25	0.916667		1274	positive (exact): Influenza A virus Hemagglutinin
	agilent_164398	1.07746e-05	0.549506	-0.406155	-1.73623	0.923918	20.4545	15.625	0.763889	UniRef90_A0A2A7AG89	1275	MH0086_GL0067408 MPA_PNP_EM_seqs_non_topgraph_seqs_final_210318.csv	50S ribosomal protein L2 n=39 Tax=Clostridiales TaxID=186802 RepID=A0A2A7AG89_9FIRM
	agilent_224028	1.07755e-05	0.549548	0.625644	-1.42343	2.67472	4.54545	9.375	2.0625	UniRef90_P75211	1276	VFG002032(gb|NP_110256) (p200) cyto adherence proteins [Cytadherence organelle (VF0330)] [Mycoplasma pneumoniae M129]	Protein P200 n=9 Tax=Mycoplasma pneumoniae TaxID=2104 RepID=P200_MYCPN
	agilent_6384	1.07764e-05	0.549595	-0.648292	-2.77179	1.4752	6.81818	6.25	0.916667	UniRef90_Q99WQ6	1277	Lipase 2 precursor (Glycerol ester hydrolase 2)	Lipase 2 n=451 Tax=Bacteria TaxID=2 RepID=LIP2_STAAM
	agilent_196991	1.07852e-05	0.550047	-0.48666	-2.08253	1.10921	13.6364	9.375	0.6875	UniRef90_A0A174N6A9	1278	WP_005425276.1 MPA_PNP_EM_seqs_non_topgraph_seqs_final_210318.csv	Kappa-carrageenase n=9 Tax=Blautia obeum TaxID=40520 RepID=A0A174N6A9_9FIRM
	agilent_115718	1.07961e-05	0.550599	-0.657121	-2.81496	1.50072	6.81818	6.25	0.916667	UniRef90_A0A1Q6U1L1	1279	NLM026_GL0059834 MPA_PNP_EM_seqs_non_topgraph_seqs_final_210318.csv	Dihydrofolate reductase n=9 Tax=Bacteria TaxID=2 RepID=A0A1Q6U1L1_9FIRM
	agilent_51613	1.07972e-05	0.550659	0.451733	-1.03188	1.93535	11.3636	12.5	1.1	UniRef90_A0A069SKF6	1280	MH0061_GL0015145 MPA_PNP_EM_seqs_non_topgraph_seqs_final_210318.csv	DUF4988 domain-containing protein n=4 Tax=Bacteroides TaxID=816 RepID=A0A069SKF6_BACVU
	agilent_8673	1.08018e-05	0.550894	0.332961	-0.761218	1.42714	27.2727	31.25	1.14583	UniRef90_Q82081	1281	positive (from uniprot): Rhinovirus B Genome polyprotein	Genome polyprotein n=46 Tax=Enterovirus TaxID=12059 RepID=POLG_HRV3
	twist_17100	1.08037e-05	0.550987	-0.332533	-1.42556	0.760495	36.3636	40.625	1.11719		1282	allergen_name False allergome_name Str pn PspC (2/2) (1/1) allergenonline_name False SDAP_name False iedb_name False
	agilent_107097	1.08117e-05	0.551396	-0.610161	-2.61781	1.39748	9.09091	6.25	0.6875	UniRef90_B0G8D4	1283	WP_005334551.1 (1/1) non_MPA_topgraph_sampling_040218.csv	Pyridine nucleotide-disulfide oxidoreductase n=14 Tax=Lachnospiraceae TaxID=186803 RepID=B0G8D4_9FIRM
	twist_41599	1.08213e-05	0.551888	-0.368291	-1.5816	0.845016	25	18.75	0.75		1284	Tetanus toxin precursor & Tetanus toxin
	twist_21947	1.08271e-05	0.552182	-0.751223	-3.2279	1.72546	6.81818	3.125	0.458333		1285	allergen_name False allergome_name Str py Streptokinase (5/12) (1/1) allergenonline_name False SDAP_name False iedb_name False
	agilent_76377	1.08283e-05	0.552246	-0.720216	-3.09505	1.65462	6.81818	3.125	0.458333	UniRef90_B7JEJ8	1286	NP_834706.1 strains_non_MPA_non_topgraph_cdhit70_190118.csv	Neutral metalloproteinase n=667 Tax=Bacillaceae TaxID=186817 RepID=B7JEJ8_BACC0
	agilent_6224	1.08337e-05	0.552518	-0.363416	-1.56256	0.83573	27.2727	25	0.916667	UniRef90_A7X0T9	1287	Bifunctional autolysin precursor	Bifunctional autolysin n=763 Tax=Bacteria TaxID=2 RepID=ATL_STAA1
	twist_45983	1.08438e-05	0.553031	-0.433818	-1.86712	0.999481	15.9091	18.75	1.17857		1288	Adhesin P1 precursor (Cytadhesin P1) (Attachment protein) & ADP1_MYCPN adhesin P1
	agilent_118392	1.08865e-05	0.555212	-0.544785	-2.35464	1.26507	9.09091	12.5	1.375	UniRef90_A0A121XSS7	1289	NP_814183.1 strains_non_MPA_non_topgraph_cdhit70_190118.csv	Peptidoglycan DL-endopeptidase CwlO n=138 Tax=Bacilli TaxID=91061 RepID=A0A121XSS7_LISMN
	agilent_131883	1.08962e-05	0.555706	0.302399	-0.703472	1.30827	40.9091	40.625	0.993056	UniRef90_R5NUP6	1290	MH0437_GL0231446 MPA_PNP_EM_seqs_non_topgraph_seqs_final_210318.csv	Flagellin n=6 Tax=Clostridiales TaxID=186802 RepID=R5NUP6_9CLOT
	agilent_198657	1.08983e-05	0.555815	0.713235	-1.65986	3.08632	93.1818	96.875	1.03963	UniRef90_Q2G0D4	1291	WP_000731642.1 strains_non_MPA_non_topgraph_cdhit70_190118.csv	Probable autolysin SsaALP n=204 Tax=Bacteria TaxID=2 RepID=SSAAL_STAA8
	twist_51085	1.08999e-05	0.555896	-0.531437	-2.30001	1.23714	11.3636	6.25	0.55		1292	HCMVUL99 & Tegument protein UL11 homolog
	agilent_220409	1.09007e-05	0.555935	0.515962	-1.20128	2.2332	6.81818	12.5	1.83333	UniRef90_P96949	1293	VFG000268(gb|NP_283297) (hpuB) haemoglobin-haptoglobin-utilization protein [HpuAB (VF0049)] [Neisseria meningitidis Z2491]	Hemoglobin-haptoglobin utilization protein B n=283 Tax=Neisseriaceae TaxID=481 RepID=HPUB_NEIMC
	agilent_54978	1.0919e-05	0.556872	-0.49831	-2.16074	1.16412	11.3636	9.375	0.825	UniRef90_A0A3A9Y9V3	1294	YP_193899.1 (1/1) non_MPA_topgraph_sampling_040218.csv	LPXTG cell wall anchor domain-containing protein n=8 Tax=Lactobacillus acidophilus TaxID=1579 RepID=A0A3A9Y9V3_LACAI
	agilent_1088	1.09283e-05	0.557342	0.436847	-1.02227	1.89597	11.3636	15.625	1.375	UniRef90_P06725	1295	tegument protein pp65 & 65 kDa lower matrix phosphoprotein & pp65 & HCMVUL83	65 kDa phosphoprotein n=77 Tax=Human cytomegalovirus TaxID=10359 RepID=PP65_HCMVA
	agilent_230924	1.09301e-05	0.557434	-0.329532	-1.43047	0.771402	43.1818	34.375	0.796053	UniRef90_Q8GM74	1296	VFG001150(gb|AAL79954) (hia) adhesin [Hia/Hsf (VF0039)] [Haemophilus influenzae nontypable strain 3179B]	Adhesin n=5 Tax=Haemophilus influenzae TaxID=727 RepID=Q8GM74_HAEIF
	twist_10972	1.09372e-05	0.557798	0.516845	-1.21148	2.24517	6.81818	9.375	1.375		1297	allergen_name False allergome_name Oct v 2 (2/2) (1/1) allergenonline_name False SDAP_name False iedb_name False
	twist_34377	1.09604e-05	0.55898	-0.294929	-1.28414	0.694279	50	37.5	0.75		1298	EBNA-1 HHV 4 & BKRF1
	agilent_53537	1.09729e-05	0.559619	0.645684	-1.5235	2.81487	4.54545	6.25	1.375	UniRef90_A0A0P0SPT5	1299	WP_001032962.1 strains_non_MPA_non_topgraph_cdhit70_190118.csv	Exopolygalacturonate lyase n=137 Tax=Enterobacteriaceae TaxID=543 RepID=A0A0P0SPT5_ECOLX
	twist_73726	1.09791e-05	0.559937	-0.569329	-2.48355	1.34489	9.09091	6.25	0.6875		1300	NP_944804.1 hypothetical protein Felix01p028 [Salmonella phage FelixO1]
	agilent_58858	1.09837e-05	0.560169	-0.555442	-2.42407	1.31319	9.09091	6.25	0.6875	UniRef90_E5VBB8	1301	MH0003_GL0074909 MPA_PNP_EM_seqs_non_topgraph_seqs_final_210318.csv	Uncharacterized protein n=30 Tax=Bacteroides TaxID=816 RepID=E5VBB8_9BACE
	agilent_61470	1.09837e-05	0.560169	-0.555442	-2.42407	1.31319	9.09091	6.25	0.6875	UniRef90_A0A173SVY9	1302	V1.FI07_GL0111911 MPA_PNP_EM_seqs_non_topgraph_seqs_final_210318.csv	mRNA interferase EndoA n=4 Tax=Faecalibacterium TaxID=216851 RepID=A0A173SVY9_9FIRM
	agilent_237411	1.09916e-05	0.560574	-0.308105	-1.34571	0.729498	38.6364	37.5	0.970588	UniRef90_UPI000F53326A	1303	VFG000261(gb|NP_273742) (iga) IgA-specific serine endopeptidase [IgA1 protease (VF0080)] [Neisseria meningitidis MC58]	IgA-specific serine endopeptidase autotransporter n=1 Tax=Neisseria meningitidis TaxID=487 RepID=UPI000F53326A
	agilent_186674	1.10195e-05	0.561992	0.472204	-1.12381	2.06822	9.09091	12.5	1.375	UniRef90_A0A373Q9H7	1304	MH0211_GL0137677 MPA_PNP_EM_seqs_non_topgraph_seqs_final_210318.csv	Cellulase domain-containing protein n=4 Tax=Firmicutes TaxID=1239 RepID=A0A373Q9H7_9FIRM
	agilent_10626	1.10209e-05	0.562066	0.446169	-1.06213	1.95447	9.09091	15.625	1.71875	UniRef90_Q82081	1305	positive (from uniprot): Rhinovirus B Genome polyprotein	Genome polyprotein n=46 Tax=Enterovirus TaxID=12059 RepID=POLG_HRV3
	twist_24985	1.10245e-05	0.562251	-0.524053	-2.29648	1.24837	11.3636	6.25	0.55		1306	allergen_name False allergome_name Equ as 3 (2/2) (1/1) allergenonline_name False SDAP_name False iedb_name False
	agilent_153754	1.10362e-05	0.562848	-0.459445	-2.01573	1.09685	15.9091	9.375	0.589286	UniRef90_A0A173XTU3	1307	WP_004848213.1 (2/2) non_MPA_topgraph_sampling_040218.csv	LysM domain/BON superfamily protein n=7 Tax=Clostridiales TaxID=186802 RepID=A0A173XTU3_9FIRM
	twist_78982	1.10386e-05	0.562967	0.400004	-0.955356	1.75536	13.6364	15.625	1.14583		1308	YP_007003201.1 phage terminase small subunit [Lactobacillus phage LF1]
	agilent_12022	1.10397e-05	0.563023	0.322087	-0.769417	1.41359	29.5455	31.25	1.05769		1309	positive (exact): Human herpesvirus 5 Envelope glycoprotein M
	agilent_238423	1.10616e-05	0.564142	-0.72902	-3.20666	1.74862	6.81818	3.125	0.458333	UniRef90_Q53747	1310	VFG001276(gb|NP_646195) (lukF-PV) Panton-Valentine leukocidin chain F precursor [PVL (VF0018)] [Staphylococcus aureus subsp. aureus MW2]	Leucocidin F n=80 Tax=root TaxID=1 RepID=Q53747_STAAU
	agilent_43110	1.10715e-05	0.564649	-0.467915	-2.06024	1.1244	13.6364	9.375	0.6875	UniRef90_A0A1C5VBJ4	1311	MH0369_GL0102815 MPA_PNP_EM_seqs_non_topgraph_seqs_final_210318.csv	Flagellin n=16 Tax=Roseburia TaxID=841 RepID=A0A1C5VBJ4_9FIRM
	agilent_46608	1.11023e-05	0.566218	-0.725307	-3.20351	1.7529	6.81818	3.125	0.458333	UniRef90_A0A413ZL06	1312	NLF014_GL0005739 MPA_PNP_EM_seqs_non_topgraph_seqs_final_210318.csv	Toxin-antitoxin system YwqK family antitoxin n=11 Tax=Bacteroides TaxID=816 RepID=A0A413ZL06_BACSE
	agilent_30985	1.11074e-05	0.566475	0.616599	-1.49158	2.72478	4.54545	6.25	1.375	UniRef90_A0A139K1E2	1313	T2D-56A_GL0012413 MPA_PNP_EM_seqs_non_topgraph_seqs_final_210318.csv	Glycoside hydrolase family 2 n=19 Tax=Bacteroides TaxID=816 RepID=A0A139K1E2_BACUN
	twist_301	1.11247e-05	0.567357	-0.549036	-2.43049	1.33241	9.09091	6.25	0.6875		1314	allergen_name False allergome_name Act d 1 (10/13) (1/1) allergenonline_name False SDAP_name False iedb_name False
	agilent_7062	1.11275e-05	0.567501	0.290548	-0.705479	1.28658	47.7273	50	1.04762	UniRef90_P03204	1315	EBNA-3C HHV 4 latent protein	Epstein-Barr nuclear antigen 6 n=14 Tax=Epstein-Barr virus (strain GD1) TaxID=10376 RepID=EBNA6_EBVB9
	agilent_187158	1.11369e-05	0.567983	-0.401257	-1.77852	0.976004	20.4545	18.75	0.916667	UniRef90_A0A1C6HNE0	1316	WP_044922804.1 MPA_PNP_EM_seqs_non_topgraph_seqs_final_210318.csv	Fibronectin type III domain n=12 Tax=Clostridiales TaxID=186802 RepID=A0A1C6HNE0_9FIRM
	agilent_161799	1.11445e-05	0.568368	-0.519021	-2.30226	1.26422	9.09091	15.625	1.71875	UniRef90_E5VDQ4	1317	V1.FI19_GL0078193 (1/2) MPA_and_EM_topgraph_220218_subsample.csv	ABC transporter permease n=53 Tax=Bacteroides TaxID=816 RepID=E5VDQ4_9BACE
	agilent_205649	1.11508e-05	0.568691	-0.439108	-1.94905	1.07083	13.6364	21.875	1.60417	UniRef90_Q9ZFS3	1318	WP_000778504.1 strains_non_MPA_non_topgraph_cdhit70_190118.csv	Exotoxin 4 n=27 Tax=Staphylococcus aureus TaxID=1280 RepID=Q9ZFS3_STAAU
	agilent_3897	1.11534e-05	0.568825	-0.690358	-3.06508	1.68437	9.09091	3.125	0.34375	UniRef90_P03418	1319	Nucleoprotein (2/5)	Nucleoprotein n=747 Tax=root TaxID=1 RepID=NCAP_HRSVA
	agilent_153063	1.11561e-05	0.568963	0.418342	-1.0212	1.85789	11.3636	15.625	1.375	UniRef90_A0A1C5S902	1320	WP_005331845.1 (1/3) non_MPA_topgraph_sampling_040218.csv	Histidine kinase n=22 Tax=Dorea TaxID=189330 RepID=A0A1C5S902_9FIRM
	agilent_241533	1.11587e-05	0.569096	-0.557411	-2.47617	1.36134	9.09091	6.25	0.6875	UniRef90_Q8P2T7	1321	VFG000976(gb|NP_268546) (slo) streptolysin O precursor [SLO (VF0250)] [Streptococcus pyogenes M1 GAS]	Streptolysin O n=132 Tax=Streptococcus TaxID=1301 RepID=TACY_STRP8
	agilent_114167	1.11608e-05	0.5692	-0.507158	-2.25339	1.23908	13.6364	6.25	0.458333	UniRef90_A0A173S481	1322	MH0160_GL0068275 MPA_PNP_EM_seqs_non_topgraph_seqs_final_210318.csv	Flagellin n=15 Tax=Lachnospiraceae TaxID=186803 RepID=A0A173S481_9FIRM
	twist_41103	1.11609e-05	0.569204	-0.373867	-1.66117	0.913438	25	18.75	0.75		1323	alpha purothionin
	agilent_36892	1.11984e-05	0.571117	0.792464	-1.94974	3.53466	2.27273	6.25	2.75	UniRef90_A0A373VKN5	1324	O2.UC8-2_GL0035924 MPA_PNP_EM_seqs_non_topgraph_seqs_final_210318.csv	ATP-dependent Clp protease ATP-binding subunit n=2 Tax=unclassified Blautia TaxID=2648079 RepID=A0A373VKN5_9FIRM
	agilent_11275	1.12136e-05	0.571895	-0.304	-1.35807	0.750075	50	46.875	0.9375		1325	positive (exact): Influenza A virus Hemagglutinin
	agilent_9025	1.12176e-05	0.572096	-0.394554	-1.76333	0.974218	84.0909	84.375	1.00338	UniRef90_Q9ANY1	1326	pneumococcal histidine triad protein E & hydrolase & HIT family hydrolase	Bvh-3 n=444 Tax=Bacteria TaxID=2 RepID=Q9ANY1_STREE
	agilent_172041	1.12287e-05	0.572664	-1.35648	-6.06931	3.35634	2.27273	3.125	1.375	UniRef90_A0A073I9S0	1327	MH0355_GL0086487 (3/3) MPA_and_EM_topgraph_220218_subsample.csv	Uncharacterized protein n=30 Tax=Bacteroidales TaxID=171549 RepID=A0A073I9S0_9PORP
	agilent_204624	1.12343e-05	0.572948	-0.329452	-1.47492	0.816011	75	75	1	UniRef90_A0A0E1XBT2	1328	WP_001208900.1 strains_non_MPA_non_topgraph_cdhit70_190118.csv	Gram-positive signal peptide protein, YSIRK family n=24 Tax=Staphylococcaceae TaxID=90964 RepID=A0A0E1XBT2_STAAU
	agilent_9788	1.12378e-05	0.57313	0.312	-0.773296	1.39729	29.5455	34.375	1.16346	UniRef90_P08318	1329	phosphoprotein 150 & Large structural phosphoprotein	Large structural phosphoprotein n=145 Tax=root TaxID=1 RepID=PP150_HCMVA
	twist_2691	1.12539e-05	0.573949	0.590203	-1.46722	2.64763	4.54545	9.375	2.0625		1330	allergen_name False allergome_name Str pn PspC (2/2) (1/1) allergenonline_name False SDAP_name False iedb_name False
	agilent_21712	1.12638e-05	0.574452	-0.547276	-2.45757	1.36301	9.09091	6.25	0.6875	UniRef90_A0A139K1E2	1331	T2D-56A_GL0012413 MPA_PNP_EM_seqs_non_topgraph_seqs_final_210318.csv	Glycoside hydrolase family 2 n=19 Tax=Bacteroides TaxID=816 RepID=A0A139K1E2_BACUN
	twist_25251	1.12658e-05	0.574558	-0.759597	-3.41173	1.89254	4.54545	3.125	0.6875		1332	allergen_name False allergome_name Sus s 12 (2/2), Sus s 8 (6/8) (1/1) allergenonline_name False SDAP_name False iedb_name False
	agilent_229156	1.12671e-05	0.574621	-0.514161	-2.30966	1.28133	11.3636	6.25	0.55	UniRef90_Q8KQR2	1333	VFG001320(gb|NP_645831) (isdD) iron-regulated surface determinant protein D [Isd (VF0015)] [Staphylococcus aureus subsp. aureus MW2]	Heme transporter IsdDEF, membrane component IsdD n=263 Tax=Bacteria TaxID=2 RepID=Q8KQR2_STAAU
	agilent_67960	1.12729e-05	0.574915	-0.440035	-1.97786	1.09779	15.9091	9.375	0.589286	UniRef90_K5ZET5	1334	MH0067_GL0017747 MPA_PNP_EM_seqs_non_topgraph_seqs_final_210318.csv	PNPLA domain-containing protein n=20 Tax=Parabacteroides TaxID=375288 RepID=K5ZET5_9BACT
	agilent_186478	1.12746e-05	0.575002	0.521378	-1.30113	2.34389	6.81818	12.5	1.83333	UniRef90_A0A1Q6S9M0	1335	T2D-45A_GL0062268 MPA_PNP_EM_seqs_non_topgraph_seqs_final_210318.csv	TGFb_propeptide domain-containing protein (Fragment) n=8 Tax=Firmicutes TaxID=1239 RepID=A0A1Q6S9M0_9FIRM
	agilent_11123	1.12824e-05	0.575401	-0.480925	-2.16379	1.20194	11.3636	9.375	0.825	UniRef90_P07210	1336	polyprotein (9/9) & VP1 capsid protein (1/3) & Chain 2, Human Rhinovirus Serotype 2 (Hrv2)	Genome polyprotein n=273 Tax=Enterovirus TaxID=12059 RepID=POLG_HRV8A
	agilent_179201	1.12906e-05	0.57582	0.425243	-1.06441	1.9149	11.3636	12.5	1.1	UniRef90_A0A3Z5V395	1337	WP_000030577.1 (2/2) non_MPA_topgraph_sampling_040218.csv	Cell envelope integrity protein TolA n=29 Tax=Salmonella TaxID=590 RepID=A0A3Z5V395_SALET
	agilent_12009	1.12957e-05	0.576083	0.432641	-1.08397	1.94925	81.8182	90.625	1.10764		1338	positive (exact): Enterovirus C Genome polyprotein [on Uniprot the BLAST matches are "Capsid protein" from "Human poliovirus"
	agilent_229560	1.12986e-05	0.576226	-0.708533	-3.19321	1.77614	6.81818	3.125	0.458333	UniRef90_Q93SM9	1339	VFG002418(gb|YP_001331791) (vWbp) secreted von Willebrand factor-binding protein precursor [vWbp (VF0420)] [Staphylococcus aureus subsp. aureus str. Newman]	Coagulase n=92 Tax=Staphylococcus TaxID=1279 RepID=Q93SM9_STAAU
	agilent_237660	1.13038e-05	0.576493	0.601522	-1.50936	2.71241	4.54545	6.25	1.375	UniRef90_A0A4I7YG16	1340	VFG001357(gb|NP_346601) (cbpA) choline binding protein A [CbpA/PspC (VF0150)] [Streptococcus pneumoniae TIGR4]	Choline binding protein A n=44 Tax=Streptococcus pneumoniae TaxID=1313 RepID=A0A4I7YG16_STREE
	twist_40569	1.13072e-05	0.576668	0.360549	-0.905287	1.62639	15.9091	18.75	1.17857		1341	HCMVTRL10 = IRL10
	agilent_3329	1.13075e-05	0.576684	0.366718	-0.920828	1.65426	18.1818	18.75	1.03125	UniRef90_P03211	1342	EBNA-1 HHV 4 & BKRF1	Epstein-Barr nuclear antigen 1 n=37 Tax=Epstein-Barr virus (strain GD1) TaxID=10376 RepID=EBNA1_EBVB9
	agilent_221881	1.13103e-05	0.576826	0.492704	-1.23783	2.22323	6.81818	12.5	1.83333	UniRef90_Q50341	1343	VFG002030(gb|NP_109830) (orf6/MgpC/crmA) cytadherence protein [Cytadherence organelle (VF0330)] [Mycoplasma pneumoniae M129]	Mgp-operon protein 3 n=22 Tax=Mycoplasma pneumoniae TaxID=2104 RepID=MGP3_MYCPN
	twist_40222	1.13225e-05	0.577445	-0.75718	-3.42096	1.9066	4.54545	9.375	2.0625		1344	titin isoform IC
	twist_14051	1.13367e-05	0.578171	0.501202	-1.26541	2.26781	6.81818	9.375	1.375		1345	allergen_name False allergome_name Sec c GBSS_I (1/2) (1/1) allergenonline_name False SDAP_name False iedb_name False
	agilent_12015	1.13378e-05	0.57823	0.291729	-0.736702	1.32016	59.0909	59.375	1.00481		1346	positive (exact): Human herpesvirus 1 Envelope glycoprotein D
	twist_58795	1.13378e-05	0.57823	0.291729	-0.736702	1.32016	59.0909	59.375	1.00481		1347	positive (exact): Human herpesvirus 1 Envelope glycoprotein D
	agilent_114177	1.13439e-05	0.578539	-0.759844	-3.44069	1.92101	4.54545	3.125	0.6875	UniRef90_F7M4X1	1348	MH0003_GL0051133 (1/1) MPA_and_EM_topgraph_220218_subsample.csv	STN domain-containing protein n=61 Tax=Bacteroidaceae TaxID=815 RepID=F7M4X1_9BACE
	twist_43231	1.1344e-05	0.578544	0.303797	-0.768062	1.37566	29.5455	40.625	1.375		1349	minor core protein
	agilent_148625	1.13693e-05	0.579833	-0.330541	-1.50073	0.839645	25	21.875	0.875	UniRef90_S5N0F3	1350	WP_045160255.1 (5/5) non_MPA_topgraph_sampling_040218.csv	Phage-related tail protein n=334 Tax=Salmonella TaxID=590 RepID=S5N0F3_SALBN
	twist_17479	1.13744e-05	0.580094	-0.603098	-2.73966	1.53347	6.81818	9.375	1.375		1351	allergen_name Asp f 10 (1/1) (1/1) allergome_name Asp f 10 (2/2) (1/1) allergenonline_name Asp f 10.0101 (1/1) (1/1) SDAP_name Asp f 10 (1/1) (1/1) iedb_name False
	twist_77613	1.13783e-05	0.580295	-0.535609	-2.43409	1.36288	9.09091	9.375	1.03125		1352	YP_009196377.1 internal virion protein C [Enterobacter phage phiEap-1]
	twist_882	1.14059e-05	0.581703	0.829219	-2.12094	3.77938	2.27273	3.125	1.375		1353	allergen_name False allergome_name Cul ob 8 (2/2) (1/1) allergenonline_name False SDAP_name False iedb_name False
	agilent_193943	1.14134e-05	0.582082	-0.526106	-2.39974	1.34753	9.09091	6.25	0.6875	UniRef90_A0A174HLQ5	1354	MH0092_GL0002834 MPA_PNP_EM_seqs_non_topgraph_seqs_final_210318.csv	Autolysin n=21 Tax=Lachnospiraceae TaxID=186803 RepID=A0A174HLQ5_9FIRM
	agilent_4413	1.14204e-05	0.58244	0.299286	-0.767582	1.36615	31.8182	34.375	1.08036	UniRef90_P16733	1355	positive (from uniprot): Human herpesvirus 5 Envelope glycoprotein M	Envelope glycoprotein M n=53 Tax=Human cytomegalovirus TaxID=10359 RepID=GM_HCMVA
	agilent_15295	1.14275e-05	0.582801	0.602174	-1.54646	2.75081	4.54545	6.25	1.375	UniRef90_A0A0M6WF57	1356	T2D-51A_GL0139746 MPA_PNP_EM_seqs_non_topgraph_seqs_final_210318.csv	Uncharacterized vancomycin resistance protein n=6 Tax=Roseburia TaxID=841 RepID=A0A0M6WF57_9FIRM
	agilent_187024	1.14307e-05	0.582964	-0.400981	-1.83235	1.03039	18.1818	18.75	1.03125	UniRef90_A0A0G9GVP9	1357	YP_004888341.1 strains_non_MPA_non_topgraph_cdhit70_190118.csv	Aggregation promoting factor n=38 Tax=Lactobacillus plantarum TaxID=1590 RepID=A0A0G9GVP9_LACPN
	twist_27290	1.14338e-05	0.583123	-0.282162	-1.28981	0.725489	47.7273	34.375	0.720238		1358	glycoprotein B (2/2)
	agilent_125065	1.14384e-05	0.583358	-0.404588	-1.85034	1.04117	15.9091	12.5	0.785714	UniRef90_A0A139LN71	1359	DOM017_GL0005686 MPA_PNP_EM_seqs_non_topgraph_seqs_final_210318.csv	Glycerophosphodiester phosphodiesterase n=12 Tax=Bacteroides TaxID=816 RepID=A0A139LN71_BACOV
	twist_57078	1.14508e-05	0.583989	-0.328333	-1.50357	0.846902	25	21.875	0.875		1360	Genome polyprotein (6/6) & polyprotein (7/9) & VP1 (1/4) & coat protein VP1 & VP4
	agilent_130111	1.14717e-05	0.585059	-0.481327	-2.2091	1.24645	13.6364	6.25	0.458333	UniRef90_D4S2X1	1361	MH0005_GL0011337 MPA_PNP_EM_seqs_non_topgraph_seqs_final_210318.csv	Flagellin n=3 Tax=Butyrivibrio TaxID=830 RepID=D4S2X1_9FIRM
	twist_51297	1.14989e-05	0.586443	0.281616	-0.733016	1.29625	59.0909	62.5	1.05769		1362	EBNA-3C HHV 4 latent protein
	agilent_222669	1.15007e-05	0.586535	0.477848	-1.24421	2.1999	6.81818	12.5	1.83333	UniRef90_Q99Z19	1363	VFG000966(gb|NP_269179) (hylP) hyaluronidase, phage associated [Hyaluronidase (VF0246)] [Streptococcus pyogenes M1 GAS]	Hyaluronidase-phage associated n=28 Tax=root TaxID=1 RepID=Q99Z19_STRP1
	agilent_3387	1.15021e-05	0.586607	-0.379613	-1.74792	0.988689	18.1818	12.5	0.6875	UniRef90_Q1HVF7	1364	EBNA-1 HHV 4	Epstein-Barr nuclear antigen 1 n=48 Tax=Epstein-Barr virus (strain GD1) TaxID=10376 RepID=EBNA1_EBVA8
	agilent_220944	1.15055e-05	0.586778	-0.466454	-2.14854	1.21563	11.3636	9.375	0.825	UniRef90_Q54972	1365	VFG005313(gb|NP_357715) (pspA) Surface protein pspA precursor [Choline-binding proteins (CVF122)] [Streptococcus pneumoniae R6]	Pneumococcal surface protein A n=17 Tax=Streptococcus pneumoniae TaxID=1313 RepID=Q54972_STREE
	agilent_48638	1.15089e-05	0.586956	-0.676228	-3.11595	1.76349	6.81818	3.125	0.458333	UniRef90_A0A2N8ISR3	1366	WP_012421014.1 strains_non_MPA_non_topgraph_cdhit70_190118.csv	Uncharacterized protein n=27 Tax=Akkermansia TaxID=239934 RepID=A0A2N8ISR3_9BACT
	agilent_897	1.15161e-05	0.587319	-0.283492	-1.30728	0.740294	65.9091	53.125	0.806034	UniRef90_P09256	1367	positive (from uniprot): Human herpesvirus 3 Envelope glycoprotein C	Envelope glycoprotein C n=119 Tax=Human herpesvirus 3 TaxID=10335 RepID=GC_VZVD
	twist_35479	1.15255e-05	0.587799	0.741778	-1.94048	3.42404	2.27273	6.25	2.75		1368	erythrocyte membrane protein 1 (3/9)
	agilent_123632	1.15418e-05	0.588629	0.739717	-1.94105	3.42048	2.27273	6.25	2.75	UniRef90_A0A174IN05	1369	MH0188_GL0177478 (1/1) MPA_and_EM_topgraph_220218_subsample.csv	Penicillin-binding protein 2 n=11 Tax=Clostridiales TaxID=186802 RepID=A0A174IN05_9FIRM
	twist_36132	1.15419e-05	0.588638	0.295687	-0.775918	1.36729	25	34.375	1.375		1370	polyprotein (9/9) & VP1 capsid protein (1/3) & Chain 2, Human Rhinovirus Serotype 2 (Hrv2)
	agilent_2648	1.1543e-05	0.588693	-0.396828	-1.83519	1.04154	15.9091	15.625	0.982143	UniRef90_P54634	1371	positive (from uniprot): Norwalk virus Non-structural polyprotein	Genome polyprotein n=5814 Tax=root TaxID=1 RepID=POLG_LORDV
	agilent_239006	1.15506e-05	0.589083	-0.428999	-1.9856	1.1276	13.6364	9.375	0.6875	UniRef90_A6QIG2	1372	VFG001799(gb|CAB94853) (map) extracellular proteins Map [Eap/Map (VF0016)] [Staphylococcus aureus str. Newman D2C (ATCC 25904)]	65 kDa membrane protein n=124 Tax=Bacteria TaxID=2 RepID=OMP7_STAAE
	agilent_239239	1.15521e-05	0.589157	0.314546	-0.826996	1.45609	68.1818	78.125	1.14583	UniRef90_Q93SM9	1373	VFG002418(gb|YP_001331791) (vWbp) secreted von Willebrand factor-binding protein precursor [vWbp (VF0420)] [Staphylococcus aureus subsp. aureus str. Newman]	Coagulase n=92 Tax=Staphylococcus TaxID=1279 RepID=Q93SM9_STAAU
	agilent_219988	1.15625e-05	0.589689	0.339441	-0.894209	1.57309	15.9091	28.125	1.76786	UniRef90_Q99WQ6	1374	VFG001316(gb|NP_645114) (geh) glycerol ester hydrolase [Lipase (VF0012)] [Staphylococcus aureus subsp. aureus MW2]	Lipase 2 n=451 Tax=Bacteria TaxID=2 RepID=LIP2_STAAM
	twist_58044	1.15852e-05	0.590845	0.386145	-1.02162	1.79391	11.3636	21.875	1.925		1375	positive (from uniprot): Norwalk virus Non-structural polyprotein
	agilent_226269	1.15895e-05	0.591066	-0.298246	-1.38621	0.789713	31.8182	34.375	1.08036	UniRef90_Q99XV0	1376	VFG000968(gb|NP_269973) (emm) M protein type 1 [M protein (VF0242)] [Streptococcus pyogenes M1 GAS]	M protein type 1 n=54 Tax=Streptococcus pyogenes TaxID=1314 RepID=Q99XV0_STRP1
	twist_99804	1.15916e-05	0.59117	0.734098	-1.94454	3.41273	2.27273	6.25	2.75		1377	AFN38822.1 hypothetical protein phi_MSA6_ORF149 [Staphylococcus phage MSA6]
	twist_3072	1.16042e-05	0.591812	-0.521768	-2.42894	1.3854	9.09091	6.25	0.6875		1378	allergen_name Cas s 1 (1/1) (1/1) allergome_name Cas s 1 (3/6) (1/1) allergenonline_name Cas s 1.0101 (1/1) (1/1) SDAP_name False iedb_name False
	agilent_127282	1.16158e-05	0.592406	-0.6454	-3.00825	1.71745	6.81818	3.125	0.458333	UniRef90_A0A1C5UPB7	1379	MH0099_GL0121059 MPA_PNP_EM_seqs_non_topgraph_seqs_final_210318.csv	Flagellin n=16 Tax=Roseburia TaxID=841 RepID=A0A1C5UPB7_9FIRM
	agilent_218855	1.16158e-05	0.592406	-0.6454	-3.00825	1.71745	6.81818	3.125	0.458333	UniRef90_A0A1C6JTR2	1380	O2.UC35-2_GL0067534 (1/1) MPA_and_EM_topgraph_220218_subsample.csv	Transposase and inactivated derivatives n=1 Tax=uncultured Eubacterium sp. TaxID=165185 RepID=A0A1C6JTR2_9FIRM
	twist_28232	1.16191e-05	0.592572	0.343258	-0.913998	1.60051	18.1818	18.75	1.03125		1381	polyprotein (9/9) & VP1 capsid protein (1/3) & Chain 2, Human Rhinovirus Serotype 2 (Hrv2)
	agilent_188662	1.16192e-05	0.592577	-0.444051	-2.07051	1.1824	11.3636	15.625	1.375	UniRef90_A0A174UJY4	1382	MH0366_GL0095969 MPA_PNP_EM_seqs_non_topgraph_seqs_final_210318.csv	Glycoside hydrolase family 28 protein n=46 Tax=Bacteroides TaxID=816 RepID=A0A174UJY4_BACVU
	agilent_55518	1.16306e-05	0.593161	0.738788	-1.97149	3.44907	2.27273	6.25	2.75	UniRef90_B0ND65	1383	WP_044920031.1 MPA_PNP_EM_seqs_non_topgraph_seqs_final_210318.csv	Ribonuclease Y n=41 Tax=Clostridia TaxID=186801 RepID=B0ND65_CLOS5
	agilent_229718	1.16328e-05	0.593272	-0.294899	-1.37708	0.787278	31.8182	28.125	0.883929	UniRef90_A7X6I5	1384	VFG001283(gb|NP_647238) (fnbA) fibronectin-binding protein A [FnBPs (VF0010)] [Staphylococcus aureus subsp. aureus MW2]	Fibronectin-binding protein A n=697 Tax=Bacteria TaxID=2 RepID=FNBA_STAA1
	twist_34831	1.16422e-05	0.593751	0.583857	-1.56147	2.72919	4.54545	6.25	1.375		1385	Autism susceptibility gene 2 protein
	twist_47286	1.16547e-05	0.594392	-0.307935	-1.44138	0.825514	27.2727	28.125	1.03125		1386	early antigen protein D (EA-D) & DNA polymerase processivity factor BMRF1
	agilent_56881	1.16577e-05	0.594545	0.367954	-0.986974	1.72288	13.6364	28.125	2.0625	UniRef90_R7IJL8	1387	T2D-33A_GL0013585 MPA_PNP_EM_seqs_non_topgraph_seqs_final_210318.csv	Uncharacterized protein n=4 Tax=Clostridiales TaxID=186802 RepID=R7IJL8_9FIRM
	agilent_56676	1.16665e-05	0.594992	-0.583155	-2.73313	1.56682	9.09091	6.25	0.6875	UniRef90_A0A354MMU3	1388	764649650-stool1_revised_scaffold13210_1_gene74009 (2/2) MPA_and_EM_topgraph_220218_subsample.csv	SusC/RagA family TonB-linked outer membrane protein n=6 Tax=Parabacteroides TaxID=375288 RepID=A0A354MMU3_9BACT
	agilent_221016	1.16727e-05	0.595306	-0.489439	-2.29545	1.31657	93.1818	87.5	0.939024	UniRef90_Q54972	1389	VFG005313(gb|NP_357715) (pspA) Surface protein pspA precursor [Choline-binding proteins (CVF122)] [Streptococcus pneumoniae R6]	Pneumococcal surface protein A n=17 Tax=Streptococcus pneumoniae TaxID=1313 RepID=Q54972_STREE
	twist_22942	1.16936e-05	0.596375	0.558437	-1.50817	2.62504	4.54545	9.375	2.0625		1390	allergen_name False allergome_name Sola l Peroxidase (3/3) (1/1) allergenonline_name False SDAP_name False iedb_name False
	agilent_156816	1.16997e-05	0.596683	0.468722	-1.26733	2.20478	6.81818	9.375	1.375	UniRef90_A0A2N0UNM1	1391	MH0023_GL0002802 (1/1) MPA_and_EM_topgraph_220218_subsample.csv	Cohesin domain-containing protein n=22 Tax=Ruminococcus TaxID=1263 RepID=A0A2N0UNM1_9FIRM
	twist_30803	1.17081e-05	0.597115	-0.554865	-2.61239	1.50266	6.81818	9.375	1.375		1392	Immunoglobulin G-binding protein G precursor & Immunoglobulin G-binding protein G
	agilent_117770	1.17088e-05	0.597151	-0.64825	-3.0523	1.7558	6.81818	3.125	0.458333	UniRef90_A0A374E4C7	1393	MH0197_GL0075679 MPA_PNP_EM_seqs_non_topgraph_seqs_final_210318.csv	Peptidylprolyl isomerase n=21 Tax=Clostridiales TaxID=186802 RepID=A0A374E4C7_9FIRM
	twist_17426	1.17133e-05	0.597376	-0.663261	-3.12449	1.79797	6.81818	12.5	1.83333		1394	allergen_name Hor v 20 (1/1) (1/1) allergome_name Hor v 20 (2/3) (1/1) allergenonline_name Unassigned (1/1) (1/1) SDAP_name Hor v 21 (1/1) (1/1) iedb_name False
	agilent_19956	1.17142e-05	0.597426	0.411538	-1.11581	1.93888	11.3636	15.625	1.375	UniRef90_A0A0G9GUT8	1395	YP_004889909.1 strains_non_MPA_non_topgraph_cdhit70_190118.csv	Cell surface protein n=62 Tax=Lactobacillaceae TaxID=33958 RepID=A0A0G9GUT8_LACPN
	agilent_6339	1.17222e-05	0.597833	0.311082	-0.844722	1.46689	34.0909	34.375	1.00833	UniRef90_P08318	1396	phosphoprotein 150 & Large structural phosphoprotein	Large structural phosphoprotein n=145 Tax=root TaxID=1 RepID=PP150_HCMVA
	agilent_15204	1.17289e-05	0.598172	-0.344496	-1.62563	0.936643	20.4545	18.75	0.916667	UniRef90_U6RAW1	1397	MH0003_GL0007178 MPA_PNP_EM_seqs_non_topgraph_seqs_final_210318.csv	DNA gyrase subunit B n=3 Tax=Bacteroides TaxID=816 RepID=U6RAW1_9BACE
	twist_51927	1.17375e-05	0.598613	-0.306559	-1.44799	0.834872	27.2727	21.875	0.802083		1398	nuclear protein EBNA2 & EBNA-2 & Epstein-Barr nuclear antigen 2
	agilent_51197	1.17619e-05	0.599856	-0.827942	-3.92118	2.26529	4.54545	3.125	0.6875	UniRef90_UPI000FEBEFBA	1399	763435843-stool1_revised_scaffold1821_1_gene20649 MPA_PNP_EM_seqs_non_topgraph_seqs_final_210318.csv	ATP-dependent helicase n=1 Tax=Apibacter sp. HY039 TaxID=2501476 RepID=UPI000FEBEFBA
	agilent_48005	1.1763e-05	0.599915	-0.642615	-3.04385	1.75862	6.81818	3.125	0.458333	UniRef90_A0A4P6LZT0	1400	WP_026255328.1 strains_non_MPA_non_topgraph_cdhit70_190118.csv	Cell shape-determining protein MreC n=5 Tax=Lachnospiraceae TaxID=186803 RepID=A0A4P6LZT0_9FIRM
	twist_9442	1.17657e-05	0.600051	-0.510093	-2.41685	1.39666	9.09091	6.25	0.6875		1401	allergen_name False allergome_name False allergenonline_name False SDAP_name Asp f 1 (2/3) (1/1) iedb_name False
	twist_94732	1.17875e-05	0.601163	0.525185	-1.44399	2.49436	4.54545	15.625	3.4375		1402	YP_006908363.1 hypothetical protein BCB4_0134 [Bacillus phage B4]
	agilent_156689	1.17899e-05	0.601287	0.274816	-0.755954	1.30559	31.8182	34.375	1.08036	UniRef90_A0A4P6M5E2	1403	WP_018596369.1 strains_non_MPA_non_topgraph_cdhit70_190118.csv	Uncharacterized protein n=5 Tax=Clostridiales TaxID=186802 RepID=A0A4P6M5E2_9FIRM
	agilent_227745	1.17976e-05	0.601675	-0.330722	-1.57251	0.911064	79.5455	78.125	0.982143	UniRef90_Q48028	1404	VFG001154(gb|AAA20524) (hmw2A) adhesin HMW2A, two-partner secretion (TPS) pathway TpsA exoprotein [HMW1/HMW2 (VF0038)] [Haemophilus influenzae str. 12]	Adhesin n=8 Tax=Haemophilus influenzae TaxID=727 RepID=Q48028_HAEIF
	agilent_55091	1.17997e-05	0.601784	0.49	-1.35039	2.33039	6.81818	9.375	1.375	UniRef90_A0A174SXW8	1405	MH0002_GL0021858 (2/2) MPA_and_EM_topgraph_220218_subsample.csv	TonB-dependent receptor plug n=30 Tax=root TaxID=1 RepID=A0A174SXW8_BACUN
	agilent_69695	1.17997e-05	0.601784	0.49	-1.35039	2.33039	6.81818	9.375	1.375	UniRef90_A0A0M1VZ83	1406	MH0002_GL0038337 (1/1) MPA_and_EM_topgraph_220218_subsample.csv	Plug domain-containing protein n=39 Tax=Bacteroides TaxID=816 RepID=A0A0M1VZ83_9BACE
	agilent_241225	1.17999e-05	0.601797	0.286128	-0.78858	1.36084	25	34.375	1.375	UniRef90_UPI000F53326A	1407	VFG000261(gb|NP_273742) (iga) IgA-specific serine endopeptidase [IgA1 protease (VF0080)] [Neisseria meningitidis MC58]	IgA-specific serine endopeptidase autotransporter n=1 Tax=Neisseria meningitidis TaxID=487 RepID=UPI000F53326A
	agilent_73858	1.18008e-05	0.601841	-0.438597	-2.08618	1.20899	11.3636	9.375	0.825	UniRef90_I8ZDU0	1408	NLM005_GL0046950 (2/2) MPA_and_EM_topgraph_220218_subsample.csv	OMP_b-brl_3 domain-containing protein n=59 Tax=root TaxID=1 RepID=I8ZDU0_BACUN
	agilent_132945	1.18097e-05	0.602294	0.459291	-1.26818	2.18676	9.09091	9.375	1.03125	UniRef90_A0A0E1RFZ8	1409	WP_012952040.1 strains_non_MPA_non_topgraph_cdhit70_190118.csv	Heme sensor protein hssS n=212 Tax=Bacteria TaxID=2 RepID=A0A0E1RFZ8_LISMN
	agilent_7111	1.18136e-05	0.602492	-0.412955	-1.967	1.14109	13.6364	9.375	0.6875	UniRef90_P54634	1410	positive (from uniprot): Norwalk virus Non-structural polyprotein	Genome polyprotein n=5814 Tax=root TaxID=1 RepID=POLG_LORDV
	twist_74769	1.18139e-05	0.602509	-0.41644	-1.98367	1.15079	13.6364	9.375	0.6875		1411	YP_009277725.1 hypothetical protein [Shigella phage SHFML-11]
	twist_54532	1.18144e-05	0.602534	-0.47498	-2.26264	1.31268	13.6364	9.375	0.6875		1412	Kappa-casein precursor
	agilent_183695	1.18224e-05	0.602944	-0.568979	-2.71285	1.57489	95.4545	93.75	0.982143	UniRef90_G5SUU8	1413	MH0006_GL0014259 MPA_PNP_EM_seqs_non_topgraph_seqs_final_210318.csv	Peptidase C10 family protein n=3 Tax=Paraprevotella TaxID=577309 RepID=G5SUU8_9BACT
	agilent_148478	1.18416e-05	0.603923	-0.546628	-2.61185	1.5186	6.81818	9.375	1.375	UniRef90_A0A395YA58	1414	V1.CD17-4_GL0037923 MPA_PNP_EM_seqs_non_topgraph_seqs_final_210318.csv	Ribosome biogenesis GTPase A n=4 Tax=Clostridiales TaxID=186802 RepID=A0A395YA58_9FIRM
	twist_29790	1.18416e-05	0.603923	-0.546628	-2.61185	1.5186	6.81818	9.375	1.375		1415	hypothetical protein PFD0985wa
	agilent_229777	1.18643e-05	0.605078	-0.409899	-1.9635	1.14371	13.6364	9.375	0.6875	UniRef90_P45387	1416	VFG001149(gb|AAB03707) (hap) autotransporter, fibronectin-binding adhesin [Hap (VF0037)] [Haemophilus influenzae N187]	Adhesion and penetration protein autotransporter n=2 Tax=Haemophilus influenzae TaxID=727 RepID=HAP2_HAEIF
	twist_59172	1.18671e-05	0.60522	0.466768	-1.30308	2.23662	6.81818	9.375	1.375		1417	H3N2 A/Moscow/10/99 HA
	agilent_241970	1.18699e-05	0.605365	0.70618	-1.97252	3.38488	2.27273	6.25	2.75	UniRef90_P55981	1418	VFG000279(gb|NP_207680) (vacA) vacuolating cytotoxin [VacA (VF0058)] [Helicobacter pylori 26695]	Vacuolating cytotoxin autotransporter n=8 Tax=Helicobacter pylori TaxID=210 RepID=VACA_HELPY
	twist_55242	1.18894e-05	0.606357	0.396557	-1.11182	1.90493	9.09091	18.75	2.0625		1419	EBNA-3B nuclear protein [Human gammaherpesvirus 4] & Epstein-Barr nuclear antigen 4
	agilent_188441	1.18964e-05	0.606718	-0.285582	-1.37293	0.801769	36.3636	40.625	1.11719	UniRef90_Q931I5	1420	WP_000791402.1 strains_non_MPA_non_topgraph_cdhit70_190118.csv	Uncharacterized leukocidin-like protein 2 n=180 Tax=Bacteria TaxID=2 RepID=LUKL2_STAAM
	agilent_22148	1.18968e-05	0.606738	-0.500966	-2.4085	1.40657	9.09091	6.25	0.6875	UniRef90_B0GA13	1421	WP_006426016.1 (1/1) non_MPA_topgraph_sampling_040218.csv	Uncharacterized protein n=10 Tax=Clostridiales TaxID=186802 RepID=B0GA13_9FIRM
	agilent_200668	1.18996e-05	0.606878	0.719052	-2.01996	3.45807	2.27273	6.25	2.75	UniRef90_P35829	1422	YP_193101.1 strains_non_MPA_non_topgraph_cdhit70_190118.csv	S-layer protein n=17 Tax=Bacteria TaxID=2 RepID=SLAP_LACAC
	agilent_174779	1.19125e-05	0.607537	0.766982	-2.15996	3.69393	2.27273	3.125	1.375	UniRef90_D4MVC3	1423	MH0089_GL0093714 (1/3) MPA_and_EM_topgraph_220218_subsample.csv	ABC-type multidrug transport system, ATPase and permease components n=20 Tax=Firmicutes TaxID=1239 RepID=D4MVC3_ANAHA
	agilent_203030	1.19196e-05	0.607901	-0.498252	-2.4016	1.4051	9.09091	6.25	0.6875	UniRef90_A0A162ELA1	1424	YP_004890412.1 (1/1) non_MPA_topgraph_sampling_040218.csv	Uncharacterized protein n=36 Tax=Lactobacillus TaxID=1578 RepID=A0A162ELA1_LACPN
	agilent_184704	1.19299e-05	0.608425	0.379906	-1.07348	1.83329	11.3636	15.625	1.375	UniRef90_S5QWV8	1425	WP_020916641.1 strains_non_MPA_non_topgraph_cdhit70_190118.csv	Uncharacterized protein n=4 Tax=Streptococcus TaxID=1301 RepID=S5QWV8_9STRE
	agilent_151622	1.19336e-05	0.608613	0.541863	-1.5322	2.61593	4.54545	6.25	1.375	UniRef90_R6BPJ2	1426	MH0270_GL0193139 MPA_PNP_EM_seqs_non_topgraph_seqs_final_210318.csv	NPCBM domain-containing protein n=6 Tax=Firmicutes TaxID=1239 RepID=R6BPJ2_9FIRM
	agilent_40430	1.19353e-05	0.608701	-0.512478	-2.47455	1.44959	9.09091	6.25	0.6875	UniRef90_A0A174KMR6	1427	MH0003_GL0096731 MPA_PNP_EM_seqs_non_topgraph_seqs_final_210318.csv	Alpha-glycosidase n=47 Tax=Bacteroidaceae TaxID=815 RepID=A0A174KMR6_BACVU
	twist_51531	1.19353e-05	0.608701	-0.512478	-2.47455	1.44959	9.09091	6.25	0.6875		1428	Ribosomal RNA-processing protein 8
	twist_81512	1.19511e-05	0.609507	0.558567	-1.58477	2.70191	4.54545	6.25	1.375		1429	YP_006908131.1 hypothetical protein [Campylobacter phage CP30A]
	agilent_147336	1.19539e-05	0.609647	-0.37203	-1.80015	1.05609	88.6364	84.375	0.951923	UniRef90_F3QVU8	1430	MH0006_GL0114400 MPA_PNP_EM_seqs_non_topgraph_seqs_final_210318.csv	Alginate_lyase domain-containing protein n=5 Tax=Paraprevotella TaxID=577309 RepID=F3QVU8_9BACT
	agilent_169724	1.19547e-05	0.609688	0.594155	-1.6869	2.87521	4.54545	9.375	2.0625	UniRef90_A0A1C3SKW8	1431	WP_020916184.1 strains_non_MPA_non_topgraph_cdhit70_190118.csv	Peptidase C51 domain-containing protein n=23 Tax=Streptococcus TaxID=1301 RepID=A0A1C3SKW8_STRMC
	agilent_124801	1.19627e-05	0.610099	-0.567602	-2.74922	1.61402	6.81818	6.25	0.916667	UniRef90_A0AGG6	1432	WP_003721832.1 strains_non_MPA_non_topgraph_cdhit70_190118.csv	Flagellar basal-body rod protein FlgC n=51 Tax=Listeria TaxID=1637 RepID=A0AGG6_LISW6
	twist_54623	1.19841e-05	0.611187	-0.390268	-1.89487	1.11434	13.6364	12.5	0.916667		1433	putative zinc metalloprotease
	twist_42986	1.19949e-05	0.611739	0.280407	-0.802327	1.36314	27.2727	28.125	1.03125		1434	Botulinum neurotoxin type B precursor & neurotoxin B
	agilent_237672	1.2007e-05	0.612358	0.704261	-2.01983	3.42835	4.54545	6.25	1.375	UniRef90_C1IDV3	1435	VFG002419(gb|NP_645021) (coa) staphylocoagulase precursor [Staphylocoagulase (VF0421)] [Staphylococcus aureus subsp. aureus MW2]	Staphylocoagulase n=45 Tax=Staphylococcaceae TaxID=90964 RepID=C1IDV3_STAAU
	agilent_223895	1.20206e-05	0.613051	-0.52472	-2.55831	1.50887	6.81818	12.5	1.83333	UniRef90_P81177	1436	VFG001314(gb|NP_647375) (aur) zinc metalloproteinase aureolysin [Aureolysin (VF0024)] [Staphylococcus aureus subsp. aureus MW2]	Zinc metalloproteinase aureolysin n=337 Tax=Bacilli TaxID=91061 RepID=AURE_STAAU
	agilent_204343	1.20414e-05	0.614112	-0.369885	-1.80769	1.06792	15.9091	12.5	0.785714	UniRef90_A0A3R6J631	1437	MH0105_GL0034973 MPA_PNP_EM_seqs_non_topgraph_seqs_final_210318.csv	Uncharacterized protein n=6 Tax=Parabacteroides TaxID=375288 RepID=A0A3R6J631_9BACT
	agilent_294	1.20431e-05	0.614196	-0.361784	-1.76844	1.04487	15.9091	15.625	0.982143	UniRef90_Q99WQ6	1438	Lipase 2 precursor (Glycerol ester hydrolase 2)	Lipase 2 n=451 Tax=Bacteria TaxID=2 RepID=LIP2_STAAM
	agilent_207470	1.20461e-05	0.614352	-0.344138	-1.68277	0.994495	20.4545	12.5	0.611111	UniRef90_A0A174UY11	1439	435591.BDI_0665 MPA_PNP_EM_seqs_non_topgraph_seqs_final_210318.csv	Beta-hexosaminidase n=38 Tax=Bacteroidales TaxID=171549 RepID=A0A174UY11_9BACT
	agilent_146603	1.20528e-05	0.614691	0.752195	-2.17651	3.6809	2.27273	3.125	1.375	UniRef90_K5Y4U1	1440	MH0020_GL0014932 (9/9) MPA_and_EM_topgraph_220218_subsample.csv	Uncharacterized protein n=28 Tax=Parabacteroides TaxID=375288 RepID=K5Y4U1_9BACT
	twist_51364	1.20595e-05	0.615032	-0.331231	-1.62214	0.959676	20.4545	15.625	0.763889		1441	immediate early protein IE2
	agilent_7301	1.20598e-05	0.61505	0.285746	-0.827945	1.39944	70.4545	71.875	1.02016	UniRef90_P03211	1442	EBNA-1 HHV 4 & BKRF1	Epstein-Barr nuclear antigen 1 n=37 Tax=Epstein-Barr virus (strain GD1) TaxID=10376 RepID=EBNA1_EBVB9
	twist_25498	1.2069e-05	0.615521	-0.425518	-2.08618	1.23515	13.6364	9.375	0.6875		1443	allergen_name False allergome_name Bub b 12 (2/2), Bub b 8 (4/6) (1/1) allergenonline_name False SDAP_name False iedb_name False
	agilent_239214	1.20771e-05	0.615932	0.338058	-0.982814	1.65893	15.9091	15.625	0.982143	UniRef90_P11311	1444	VFG002033(gb|NP_109829) (p1/MgPa/gapA) ADP1_MYCPN adhesin P1 [Cytadherence organelle (VF0330)] [Mycoplasma pneumoniae M129]	Adhesin P1 n=56 Tax=Mycoplasma pneumoniae TaxID=2104 RepID=ADP1_MYCPN
	twist_10617	1.20814e-05	0.616152	-0.489214	-2.40188	1.42345	9.09091	6.25	0.6875		1445	allergen_name False allergome_name Asp rh 1 (2/2) (1/1) allergenonline_name False SDAP_name False iedb_name False
	agilent_204074	1.20858e-05	0.616377	-0.927949	-4.55824	2.70234	2.27273	3.125	1.375	UniRef90_B1R5P4	1446	WP_011590707.1 strains_non_MPA_non_topgraph_cdhit70_190118.csv	Mannosyl-glycoprotein endo-beta-N-acetylglucosamidase domain protein, possible enterotoxin n=1 Tax=Clostridium perfringens B str. ATCC 3626 TaxID=451754 RepID=B1R5P4_CLOPF
	twist_35714	1.20967e-05	0.616933	-0.48839	-2.40207	1.42529	9.09091	6.25	0.6875		1447	nuclear protein EBNA2 & EBNA-2 & Epstein-Barr nuclear antigen 2
	twist_52777	1.21081e-05	0.617514	0.273868	-0.801014	1.34875	36.3636	37.5	1.03125		1448	Glycoprotein B precursor & glycoprotein B (1/2)
	agilent_6734	1.21298e-05	0.618619	0.428557	-1.25875	2.11587	9.09091	9.375	1.03125	UniRef90_P08392	1449	Trans-acting transcriptional protein ICP4	Major viral transcription factor ICP4 n=1 Tax=Human herpesvirus 1 (strain 17) TaxID=10299 RepID=ICP4_HHV11
	agilent_226533	1.21363e-05	0.618951	0.401405	-1.1805	1.98331	9.09091	12.5	1.375	UniRef90_Q50341	1450	VFG002030(gb|NP_109830) (orf6/MgpC/crmA) cytadherence protein [Cytadherence organelle (VF0330)] [Mycoplasma pneumoniae M129]	Mgp-operon protein 3 n=22 Tax=Mycoplasma pneumoniae TaxID=2104 RepID=MGP3_MYCPN
	agilent_69451	1.21447e-05	0.619382	0.523122	-1.54099	2.58723	6.81818	6.25	0.916667	UniRef90_D4K2Y4	1451	MH0176_GL0133648 (1/1) MPA_and_EM_topgraph_220218_subsample.csv	Cell division protein FtsI/penicillin-binding protein 2 n=7 Tax=Faecalibacterium TaxID=216851 RepID=D4K2Y4_9FIRM
	agilent_2826	1.21638e-05	0.620354	0.411842	-1.21771	2.04139	9.09091	15.625	1.71875	UniRef90_P03277	1452	Hexon protein	Hexon protein n=779 Tax=Adenoviridae TaxID=10508 RepID=CAPSH_ADE02
	agilent_73243	1.2165e-05	0.620413	0.368145	-1.08875	1.82504	79.5455	87.5	1.1	UniRef90_A0A091BTX1	1453	WP_020917102.1 strains_non_MPA_non_topgraph_cdhit70_190118.csv	N-acetylmuramidase n=11 Tax=Streptococcus TaxID=1301 RepID=A0A091BTX1_STREI
	agilent_2920	1.21653e-05	0.620431	0.476078	-1.40805	2.3602	6.81818	9.375	1.375	UniRef90_Q66575	1454	positive (from uniprot): Enterovirus B Genome polyprotein	Genome polyprotein n=20 Tax=Enterovirus B TaxID=138949 RepID=POLG_EC12T
	agilent_1144	1.21838e-05	0.621373	-0.275092	-1.36674	0.816553	36.3636	25	0.6875	UniRef90_P03300	1455	Genome polyprotein (6/6) & polyprotein (7/9) & VP1 (1/4) & coat protein VP1 & VP4	Genome polyprotein n=1168 Tax=Enterovirus TaxID=12059 RepID=POLG_POL1M
	agilent_139744	1.21907e-05	0.621728	-0.574669	-2.85745	1.70811	6.81818	9.375	1.375	UniRef90_K0X4C2	1456	MH0006_GL0181762 MPA_PNP_EM_seqs_non_topgraph_seqs_final_210318.csv	Uncharacterized protein n=3 Tax=Bacteroidales TaxID=171549 RepID=K0X4C2_9BACT
	twist_93691	1.21913e-05	0.621759	0.522434	-1.55304	2.5979	4.54545	6.25	1.375		1457	YP_009102607.1 hypothetical protein ECML134_132 [Escherichia phage ECML-134]
	agilent_54867	1.22147e-05	0.622949	0.434669	-1.29805	2.16739	6.81818	9.375	1.375	UniRef90_A0A2M9V9V5	1458	YP_097627.1 strains_non_MPA_non_topgraph_cdhit70_190118.csv	Arabinan endo-1,5-alpha-L-arabinosidase n=54 Tax=Bacteroides TaxID=816 RepID=A0A2M9V9V5_BACFG
	agilent_141666	1.22179e-05	0.623114	0.387176	-1.15696	1.93131	9.09091	15.625	1.71875	UniRef90_B2UPQ4	1459	WP_012421146.1 (2/2) non_MPA_topgraph_sampling_040218.csv	Uncharacterized protein n=22 Tax=Akkermansia TaxID=239934 RepID=B2UPQ4_AKKM8
	agilent_129839	1.22223e-05	0.623338	-0.281019	-1.4025	0.840463	29.5455	21.875	0.740385	UniRef90_A0A3D2TUV9	1460	MH0172_GL0065659 MPA_PNP_EM_seqs_non_topgraph_seqs_final_210318.csv	Flagellin n=7 Tax=Clostridiales TaxID=186802 RepID=A0A3D2TUV9_9FIRM
	twist_30015	1.22358e-05	0.624028	0.395605	-1.1863	1.97751	9.09091	12.5	1.375		1461	Clumping factor B precursor (Fibrinogen-binding protein B) (Fibrinogen receptor B)
	agilent_11510	1.22385e-05	0.624162	0.257808	-0.773489	1.2891	31.8182	34.375	1.08036	UniRef90_P07210	1462	polyprotein (9/9) & VP1 capsid protein (1/3) & Chain 2, Human Rhinovirus Serotype 2 (Hrv2)	Genome polyprotein n=273 Tax=Enterovirus TaxID=12059 RepID=POLG_HRV8A
	twist_52250	1.22414e-05	0.624314	-0.25981	-1.29957	0.779951	36.3636	37.5	1.03125		1463	EBNA-3C HHV 4 latent protein
	twist_15595	1.22582e-05	0.625168	0.362806	-1.09273	1.81834	13.6364	12.5	0.916667		1464	allergen_name False allergome_name Tri a GBSS_I (7/14) (1/1) allergenonline_name False SDAP_name False iedb_name False
	agilent_70589	1.22599e-05	0.625257	-0.541547	-2.71473	1.63164	6.81818	6.25	0.916667	UniRef90_B0G3B4	1465	WP_005331402.1 (7/7) non_MPA_topgraph_sampling_040218.csv	Uncharacterized protein n=2 Tax=Dorea formicigenerans TaxID=39486 RepID=B0G3B4_9FIRM
	agilent_220672	1.22629e-05	0.625405	-0.414854	-2.08035	1.25064	11.3636	9.375	0.825	UniRef90_Q54972	1466	VFG005313(gb|NP_357715) (pspA) Surface protein pspA precursor [Choline-binding proteins (CVF122)] [Streptococcus pneumoniae R6]	Pneumococcal surface protein A n=17 Tax=Streptococcus pneumoniae TaxID=1313 RepID=Q54972_STREE
	twist_54766	1.22651e-05	0.625518	0.328376	-0.990366	1.64712	13.6364	18.75	1.375		1467	EBNA3A HHV4
	agilent_200496	1.22774e-05	0.626146	-0.460339	-2.3124	1.39172	9.09091	6.25	0.6875	UniRef90_A0A2N0UXX5	1468	MH0382_GL0184757 (3/4) MPA_and_EM_topgraph_220218_subsample.csv	ABC transporter permease YtrF n=24 Tax=Ruminococcus TaxID=1263 RepID=A0A2N0UXX5_9FIRM
	agilent_226077	1.22802e-05	0.62629	0.252267	-0.76309	1.26762	56.8182	65.625	1.155	UniRef90_P71401	1469	VFG001157(gb|AAC44560) (hsf) Hsf [Hia/Hsf (VF0039)] [Haemophilus influenzae C54]	Hsf n=19 Tax=Haemophilus influenzae TaxID=727 RepID=P71401_HAEIF
	agilent_1142	1.23272e-05	0.628688	0.263674	-0.805019	1.33237	27.2727	31.25	1.14583	UniRef90_P07210	1470	polyprotein (9/9) & VP1 capsid protein (1/3) & Chain 2, Human Rhinovirus Serotype 2 (Hrv2)	Genome polyprotein n=273 Tax=Enterovirus TaxID=12059 RepID=POLG_HRV8A
	twist_26522	1.23321e-05	0.628939	0.250142	-0.764445	1.26473	34.0909	43.75	1.28333		1471	EBNA-3C HHV 4 latent protein
	agilent_89422	1.23343e-05	0.62905	-0.382165	-1.93274	1.16841	13.6364	9.375	0.6875	UniRef90_A0A173RR50	1472	MH0188_GL0047837 MPA_PNP_EM_seqs_non_topgraph_seqs_final_210318.csv	Alanine--tRNA ligase n=9 Tax=Clostridiales TaxID=186802 RepID=A0A173RR50_9FIRM
	agilent_222756	1.23386e-05	0.629269	0.389665	-1.19235	1.97168	9.09091	12.5	1.375	UniRef90_UPI000DA9B94C	1473	VFG001290(gb|NP_647368) (clfB) Clumping factor B, adhesin [Clumping factor (VF0004)] [Staphylococcus aureus subsp. aureus MW2]	MSCRAMM family adhesin clumping factor ClfB n=15 Tax=Staphylococcus aureus TaxID=1280 RepID=UPI000DA9B94C
	agilent_222910	1.23401e-05	0.629344	0.386164	-1.18198	1.95431	9.09091	12.5	1.375	UniRef90_A0A4I7YG16	1474	VFG001357(gb|NP_346601) (cbpA) choline binding protein A [CbpA/PspC (VF0150)] [Streptococcus pneumoniae TIGR4]	Choline binding protein A n=44 Tax=Streptococcus pneumoniae TaxID=1313 RepID=A0A4I7YG16_STREE
	agilent_27180	1.23422e-05	0.629454	0.661567	-2.02581	3.34895	2.27273	6.25	2.75	UniRef90_A0A1T4WKH5	1475	MH0416_GL0100391 (3/3) MPA_and_EM_topgraph_220218_subsample.csv	ATP-dependent zinc metalloprotease FtsH n=5 Tax=Ruminococcaceae TaxID=541000 RepID=A0A1T4WKH5_9FIRM
	agilent_222104	1.23621e-05	0.630467	0.328516	-1.00991	1.66695	13.6364	18.75	1.375	UniRef90_O86487	1476	VFG001279(gb|NP_645333) (sdrC) Ser-Asp rich fibrinogen-binding bone sialoprotein-binding protein [SDr (VF0019)] [Staphylococcus aureus subsp. aureus MW2]	Serine-aspartate repeat-containing protein C n=909 Tax=Staphylococcaceae TaxID=90964 RepID=SDRC_STAAE
	twist_1854	1.23796e-05	0.631358	0.476668	-1.47044	2.42377	6.81818	6.25	0.916667		1477	allergen_name False allergome_name Hor v GBSS_I (3/5) (1/1) allergenonline_name False SDAP_name False iedb_name False
	agilent_5479	1.23808e-05	0.631423	-0.386453	-1.96534	1.19244	13.6364	12.5	0.916667	UniRef90_Q66575	1478	positive (from uniprot): Enterovirus B Genome polyprotein	Genome polyprotein n=20 Tax=Enterovirus B TaxID=138949 RepID=POLG_EC12T
	twist_44134	1.23901e-05	0.631897	0.37136	-1.14798	1.8907	11.3636	12.5	1.1		1479	Uncharacterized protein UL48A
	agilent_167108	1.24153e-05	0.63318	0.489076	-1.51943	2.49758	4.54545	9.375	2.0625	UniRef90_A0A2S3U8G5	1480	YP_004890908.1 (1/1) non_MPA_topgraph_sampling_040218.csv	DUF3324 domain-containing protein n=30 Tax=Lactobacillus TaxID=1578 RepID=A0A2S3U8G5_LACPN
	twist_51911	1.24185e-05	0.633345	0.335778	-1.04385	1.7154	13.6364	15.625	1.14583		1481	Clumping factor B precursor (Fibrinogen-binding protein B) (Fibrinogen receptor B)
	twist_24153	1.24219e-05	0.633515	-0.623004	-3.18404	1.93803	4.54545	3.125	0.6875		1482	allergen_name False allergome_name Set it GBSS_I (4/5) (1/1) allergenonline_name False SDAP_name False iedb_name False
	agilent_192424	1.24254e-05	0.633695	0.416128	-1.29539	2.12765	9.09091	9.375	1.03125	UniRef90_A0A0E7QX42	1483	WP_000751209.1 strains_non_MPA_non_topgraph_cdhit70_190118.csv	CHAP domain protein n=226 Tax=Bacteria TaxID=2 RepID=A0A0E7QX42_STAAU
	agilent_40576	1.24293e-05	0.633892	-0.580174	-2.9678	1.80745	6.81818	3.125	0.458333	UniRef90_G2T5W2	1484	MH0268_GL0121737 MPA_PNP_EM_seqs_non_topgraph_seqs_final_210318.csv	Flagellin n=3 Tax=Roseburia TaxID=841 RepID=G2T5W2_ROSHA
	agilent_610	1.24391e-05	0.634397	-0.633064	-3.24223	1.9761	4.54545	3.125	0.6875	UniRef90_P27958	1485	Hepatitis C virus (HCV) polyprotein – includes core, envelope glycoproteins (E1, E2/NS1, gp35, gp70, hypervariable regions), and nonstructural proteins (NS3, NS4, NS5, NS5B, RNA-dependent RNA polymerase); covers structural and nonstructural regions, precue protein (1/2) & polyprotein precursor (1/3) & Polyprotein (1/2) & E2 protein (4/4) & precursor protein & Hepatitis C virus core, matrix, envel…	Genome polyprotein n=2057 Tax=Hepacivirus C TaxID=11103 RepID=POLG_HCVH
	twist_28810	1.24622e-05	0.635571	0.2387	-0.74852	1.22592	40.9091	46.875	1.14583		1486	polyprotein (9/9) & VP1 capsid protein (1/3) & Chain 2, Human Rhinovirus Serotype 2 (Hrv2)
	agilent_222322	1.24652e-05	0.635726	-0.305771	-1.57096	0.95942	22.7273	15.625	0.6875	UniRef90_Q2FE79	1487	VFG002421(gb|NP_647158) (sbi) IgG-binding protein SBI [Sbi (VF0423)] [Staphylococcus aureus subsp. aureus MW2]	Immunoglobulin-binding protein Sbi n=295 Tax=Bacteria TaxID=2 RepID=SBI_STAA3
	twist_18921	1.24695e-05	0.635944	0.371045	-1.16522	1.90731	9.09091	15.625	1.71875		1488	allergen_name Ani s 14 (1/1) (1/1) allergome_name Ani s 14 (1/4) (1/1) allergenonline_name Ani s 14.0101 (1/1) (1/1) SDAP_name False iedb_name False
	agilent_12010	1.24707e-05	0.636008	0.293298	-0.921298	1.50789	70.4545	78.125	1.10887		1489	positive (exact): Enterovirus C Genome polyprotein [on Uniprot the BLAST matches are "Capsid protein" from "Human poliovirus"
	twist_3940	1.24818e-05	0.636569	-0.423527	-2.18034	1.33329	11.3636	6.25	0.55		1490	allergen_name False allergome_name Cte f 9 (6/8) (1/1) allergenonline_name False SDAP_name False iedb_name False
	twist_10996	1.24818e-05	0.636569	-0.423527	-2.18034	1.33329	11.3636	6.25	0.55		1491	allergen_name False allergome_name Art fr 2 (2/2) (1/1) allergenonline_name False SDAP_name False iedb_name False
	twist_31338	1.24889e-05	0.636936	0.500492	-1.57784	2.57883	4.54545	6.25	1.375		1492	thymidine kinase
	agilent_16055	1.24949e-05	0.637238	0.326687	-1.03112	1.6845	13.6364	15.625	1.14583	UniRef90_A0A414E509	1493	MH0365_GL0086639 MPA_PNP_EM_seqs_non_topgraph_seqs_final_210318.csv	Alpha-amylase n=26 Tax=Ruminococcus TaxID=1263 RepID=A0A414E509_9FIRM
	agilent_243958	1.25135e-05	0.638187	0.264508	-0.837975	1.36699	25	31.25	1.25	UniRef90_Q9KK48	1494	VFG005316(gb|NP_359586) (pspC/cbpA) Choline binding protein A [Choline-binding proteins (CVF122)] [Streptococcus pneumoniae R6]	Surface protein PspC n=12 Tax=Streptococcus pneumoniae TaxID=1313 RepID=Q9KK48_STREE
	agilent_11813	1.25153e-05	0.638281	-0.320371	-1.65607	1.01532	20.4545	12.5	0.611111	UniRef90_P03211	1495	EBNA-1 HHV 4 & BKRF1	Epstein-Barr nuclear antigen 1 n=37 Tax=Epstein-Barr virus (strain GD1) TaxID=10376 RepID=EBNA1_EBVB9
	twist_36361	1.25168e-05	0.638358	-0.433293	-2.2402	1.37361	11.3636	6.25	0.55		1496	BMLF1 protein
	twist_57410	1.25187e-05	0.638456	0.251756	-0.798417	1.30193	29.5455	34.375	1.16346		1497	heme transporter IsdB
	twist_87581	1.25203e-05	0.638533	-0.571842	-2.95777	1.81408	6.81818	3.125	0.458333		1498	YP_007005285.1 radical SAM domain-containing protein [Campylobacter virus CP21]
	twist_11627	1.25344e-05	0.639253	-0.280219	-1.45191	0.891467	34.0909	28.125	0.825		1499	allergen_name False allergome_name Tri ur 37 (2/7) (1/1) allergenonline_name False SDAP_name False iedb_name False
	twist_69336	1.25396e-05	0.639521	0.417575	-1.32984	2.16499	6.81818	9.375	1.375		1500	YP_007005334.1 3''-phosphoadenosine 5''-phosphosulfate sulfotransferase/FAD synthetase-related enzyme [Clostridium phage phiCP34O]
	agilent_224116	1.25443e-05	0.639757	-0.451868	-2.34412	1.44038	9.09091	6.25	0.6875	UniRef90_P46005	1501	VFG000849(gb|AAA57452) (aggC) usher protein [AAFs (VF0214)] [Escherichia coli 17-2]	Outer membrane usher protein AggC n=23 Tax=Escherichia coli TaxID=562 RepID=AGGC_ECOLX
	agilent_101119	1.25496e-05	0.64003	0.37541	-1.19794	1.94876	9.09091	15.625	1.71875	UniRef90_C4Z6T6	1502	MH0457_GL0056882 MPA_PNP_EM_seqs_non_topgraph_seqs_final_210318.csv	AAA_15 domain-containing protein n=18 Tax=Eubacterium TaxID=1730 RepID=C4Z6T6_EUBE2
	twist_28807	1.25625e-05	0.640685	0.241175	-0.77158	1.25393	36.3636	40.625	1.11719		1503	Enterovirus polyprotein (VP0, VP1, VP2, VP4) – capsid proteins, Coxsackievirus A9 (2.9 Å structure, chains 1–4)
	twist_57307	1.25699e-05	0.641066	-0.601342	-3.12941	1.92672	4.54545	3.125	0.6875		1504	Collagen alpha-3(IV) chain & alpha-3 type IV collagen & type IV collagen alpha 3 chain & type IV collagen alpha3 chain
	agilent_12017	1.25736e-05	0.641254	-0.236045	-1.22895	0.756856	59.0909	50	0.846154		1505	positive (exact): Human herpesvirus 1 Envelope glycoprotein D
	agilent_3872	1.26042e-05	0.642815	-0.441118	-2.30537	1.42313	9.09091	6.25	0.6875	UniRef90_P07210	1506	polyprotein (9/9) & VP1 capsid protein (1/3) & Chain 2, Human Rhinovirus Serotype 2 (Hrv2)	Genome polyprotein n=273 Tax=Enterovirus TaxID=12059 RepID=POLG_HRV8A
	agilent_9407	1.26091e-05	0.643064	-0.563755	-2.94807	1.82056	6.81818	3.125	0.458333	UniRef90_P03188	1507	glycoprotein BALF4 & Glycoprotein GP110 precursor & BALF4	Envelope glycoprotein B n=86 Tax=Epstein-Barr virus (strain GD1) TaxID=10376 RepID=GB_EBVB9
	agilent_68928	1.26236e-05	0.643805	0.409238	-1.32545	2.14392	6.81818	9.375	1.375	UniRef90_W4N8Z7	1508	MH0131_GL0034718 (3/3) MPA_and_EM_topgraph_220218_subsample.csv	ATP-dependent zinc metalloprotease FtsH n=67 Tax=Bacteria TaxID=2 RepID=W4N8Z7_9BIFI
	twist_5585	1.26367e-05	0.644473	-0.35031	-1.8382	1.13758	15.9091	9.375	0.589286		1509	allergen_name False allergome_name Lim p 2 (2/2) (1/1) allergenonline_name False SDAP_name False iedb_name False
	agilent_198671	1.26396e-05	0.64462	-0.323408	-1.69765	1.05083	15.9091	18.75	1.17857	UniRef90_Q9ZFS5	1510	WP_000769829.1 strains_non_MPA_non_topgraph_cdhit70_190118.csv	Exotoxin 1 n=31 Tax=Staphylococcus aureus TaxID=1280 RepID=Q9ZFS5_STAAU
	agilent_61837	1.26439e-05	0.64484	-0.240903	-1.26524	0.783434	38.6364	31.25	0.808824	UniRef90_A0A4U9NYM5	1511	WP_011590223.1 strains_non_MPA_non_topgraph_cdhit70_190118.csv	Cell wall binding repeat-containing protein n=9 Tax=Clostridium perfringens TaxID=1502 RepID=A0A4U9NYM5_CLOPF
	agilent_1152	1.26455e-05	0.644922	0.257677	-0.838259	1.35361	25	28.125	1.125	UniRef90_Q9QL88	1512	Enterovirus polyprotein (VP0, VP1, VP2, VP4) – capsid proteins, Coxsackievirus A9 (2.9 Å structure, chains 1–4)	Genome polyprotein n=36 Tax=Enterovirus B TaxID=138949 RepID=POLG_CXB6S
	agilent_64147	1.26514e-05	0.645219	-0.236601	-1.2438	0.770599	40.9091	37.5	0.916667	UniRef90_A6LDM2	1513	MH0012_GL0221699 MPA_PNP_EM_seqs_non_topgraph_seqs_final_210318.csv	Uncharacterized protein n=36 Tax=Bacteroidales TaxID=171549 RepID=A6LDM2_PARD8
	twist_32081	1.26618e-05	0.64575	-0.34839	-1.83386	1.13708	15.9091	12.5	0.785714		1514	putative zinc metalloprotease
	agilent_229425	1.26626e-05	0.645794	-0.243482	-1.28178	0.794816	36.3636	34.375	0.945312	UniRef90_A0A0H3K1N3	1515	VFG001282(gb|NP_647237) (fnbB) fibronectin-binding protein B [FnBPs (VF0010)] [Staphylococcus aureus subsp. aureus MW2]	FnbB protein n=80 Tax=Staphylococcus TaxID=1279 RepID=A0A0H3K1N3_STAAW
	twist_50675	1.26755e-05	0.646449	0.275402	-0.901352	1.45216	22.7273	28.125	1.2375		1516	Trans-acting transcriptional protein ICP4
	agilent_230196	1.26781e-05	0.646584	-0.249928	-1.31827	0.818416	45.4545	43.75	0.9625	UniRef90_Q54835	1517	VFG000950(gb|NP_665531) (emm) M protein type 3 [M protein (VF0242)] [Streptococcus pyogenes MGAS315]	M3 protein n=36 Tax=Streptococcus pyogenes TaxID=1314 RepID=Q54835_STRPY
	agilent_73620	1.2681e-05	0.646731	0.291514	-0.955151	1.53818	15.9091	21.875	1.375	UniRef90_A0A395YX58	1518	MH0006_GL0082408 (2/2) MPA_and_EM_topgraph_220218_subsample.csv	Anti-sigma factor n=28 Tax=Bacteroidales TaxID=171549 RepID=A0A395YX58_9BACT
	agilent_12008	1.26922e-05	0.647301	0.2901	-0.952666	1.53287	70.4545	78.125	1.10887		1519	positive (exact): Enterovirus C Genome polyprotein [on Uniprot the BLAST matches are "Capsid protein" from "Human poliovirus"
	agilent_26654	1.26952e-05	0.647453	0.243026	-0.798565	1.28462	59.0909	68.75	1.16346	UniRef90_Q6GJK9	1520	WP_001170274.1 strains_non_MPA_non_topgraph_cdhit70_190118.csv	N-acetylmuramoyl-L-alanine amidase sle1 n=31 Tax=Staphylococcus aureus TaxID=1280 RepID=SLE1_STAAR
	twist_32109	1.27134e-05	0.648385	0.230793	-0.761177	1.22276	43.1818	43.75	1.01316		1521	EBNA-1 HHV 4 & BKRF1
	twist_58902	1.27257e-05	0.649011	0.323296	-1.06892	1.71551	13.6364	15.625	1.14583		1522	H3N2 A/Brisbane/10/2007 HA
	agilent_157325	1.27423e-05	0.649856	-0.40717	-2.16511	1.35077	11.3636	6.25	0.55	UniRef90_A0A381IRL2	1523	WP_011590277.1 strains_non_MPA_non_topgraph_cdhit70_190118.csv	Cell wall binding repeat-containing protein n=21 Tax=Clostridium perfringens TaxID=1502 RepID=A0A381IRL2_CLOPF
	agilent_240856	1.2746e-05	0.650047	0.268558	-0.891608	1.42872	20.4545	25	1.22222	UniRef90_O86489	1524	VFG001281(gb|NP_645335) (sdrE) Ser-Asp rich fibrinogen-binding bone sialoprotein-binding protein [SDr (VF0019)] [Staphylococcus aureus subsp. aureus MW2]	Serine-aspartate repeat-containing protein E n=489 Tax=Bacteria TaxID=2 RepID=SDRE_STAAE
	agilent_5548	1.27521e-05	0.650358	-0.330326	-1.75869	1.09804	15.9091	12.5	0.785714	UniRef90_Q82081	1525	positive (from uniprot): Rhinovirus B Genome polyprotein	Genome polyprotein n=46 Tax=Enterovirus TaxID=12059 RepID=POLG_HRV3
	twist_47860	1.27521e-05	0.650358	-0.330326	-1.75869	1.09804	15.9091	12.5	0.785714		1526	positive (from uniprot): Rhinovirus B Genome polyprotein
	agilent_188287	1.27655e-05	0.651038	0.468805	-1.56259	2.5002	4.54545	9.375	2.0625	UniRef90_B1R5P4	1527	WP_011590707.1 strains_non_MPA_non_topgraph_cdhit70_190118.csv	Mannosyl-glycoprotein endo-beta-N-acetylglucosamidase domain protein, possible enterotoxin n=1 Tax=Clostridium perfringens B str. ATCC 3626 TaxID=451754 RepID=B1R5P4_CLOPF
	agilent_81348	1.27719e-05	0.651366	-0.384034	-2.04978	1.28171	11.3636	9.375	0.825	UniRef90_I9SVG7	1528	WP_004297973.1 MPA_PNP_EM_seqs_non_topgraph_seqs_final_210318.csv	Uncharacterized protein n=48 Tax=Bacteroidaceae TaxID=815 RepID=I9SVG7_BACOV
	agilent_144502	1.27875e-05	0.652161	-0.408691	-2.18572	1.36834	11.3636	6.25	0.55	UniRef90_A0A174M4X5	1529	T2D-135A_GL0010406 MPA_PNP_EM_seqs_non_topgraph_seqs_final_210318.csv	Dipeptidyl aminopeptidase/acylaminoacyl peptidase n=60 Tax=Bacteroides TaxID=816 RepID=A0A174M4X5_BACVU
	agilent_79003	1.27921e-05	0.652399	-0.292628	-1.56594	0.980683	20.4545	15.625	0.763889	UniRef90_Q8XMR4	1530	WP_003460505.1 strains_non_MPA_non_topgraph_cdhit70_190118.csv	LYZ2 domain-containing protein n=27 Tax=Clostridium perfringens TaxID=1502 RepID=Q8XMR4_CLOPE
	twist_21096	1.27946e-05	0.652527	-0.352627	-1.88761	1.18236	13.6364	9.375	0.6875		1531	allergen_name False allergome_name Por tr 2 (14/17) (1/1) allergenonline_name False SDAP_name False iedb_name False
	agilent_236678	1.28122e-05	0.65342	0.457221	-1.53856	2.453	4.54545	12.5	2.75	UniRef90_Q6GHV7	1532	VFG001317(gb|YP_001332074) (isdB) iron-regulated surface determinant protein B, haemoglobin receptor [Isd (VF0015)] [Staphylococcus aureus subsp. aureus str. Newman]	Iron-regulated surface determinant protein B n=509 Tax=Bacilli TaxID=91061 RepID=ISDB_STAAR
	twist_64023	1.28337e-05	0.654521	-0.372789	-2.00557	1.25999	11.3636	9.375	0.825		1533	YP_009222335.1 hypothetical protein LfeInf_097 [Lactobacillus phage LfeInf]
	agilent_9542	1.28404e-05	0.65486	-0.453634	-2.44259	1.53532	6.81818	9.375	1.375	UniRef90_P03204	1534	EBNA-3C HHV 4 latent protein	Epstein-Barr nuclear antigen 6 n=14 Tax=Epstein-Barr virus (strain GD1) TaxID=10376 RepID=EBNA6_EBVB9
	twist_40897	1.28577e-05	0.655744	-0.407852	-2.20099	1.38528	9.09091	9.375	1.03125		1535	hypothetical protein PFB0460c
	agilent_19304	1.28673e-05	0.65623	0.314348	-1.06978	1.69848	13.6364	15.625	1.14583	UniRef90_K0X949	1536	MH0028_GL0014352 MPA_PNP_EM_seqs_non_topgraph_seqs_final_210318.csv	Por secretion system C-terminal sorting domain-containing protein n=3 Tax=Bacteroidales TaxID=171549 RepID=K0X949_9BACT
	agilent_169172	1.28687e-05	0.656305	-0.540378	-2.92032	1.83956	6.81818	3.125	0.458333	UniRef90_A0A174MPU4	1537	T2D-189A_GL0064880 MPA_PNP_EM_seqs_non_topgraph_seqs_final_210318.csv	Flagellin n=3 Tax=Clostridiales TaxID=186802 RepID=A0A174MPU4_9FIRM
	agilent_73397	1.28687e-05	0.656305	-0.540378	-2.92032	1.83956	6.81818	3.125	0.458333	UniRef90_R7C7Y1	1538	MH0003_GL0115482 MPA_PNP_EM_seqs_non_topgraph_seqs_final_210318.csv	Flagellin n=5 Tax=Clostridiales TaxID=186802 RepID=R7C7Y1_9CLOT
	agilent_48843	1.28689e-05	0.656314	0.377168	-1.28401	2.03834	9.09091	9.375	1.03125	UniRef90_F9Z760	1539	MH0012_GL0066575 MPA_PNP_EM_seqs_non_topgraph_seqs_final_210318.csv	Alkyl hydroperoxide reductase/ Thiol specific antioxidant/ Mal allergen n=9 Tax=Odoribacter TaxID=283168 RepID=F9Z760_ODOSD
	agilent_65478	1.28766e-05	0.656705	-0.35986	-1.94673	1.22701	13.6364	9.375	0.6875	UniRef90_J6PDD5	1540	NP_816789.1 strains_non_MPA_non_topgraph_cdhit70_190118.csv	WxL domain-containing protein n=92 Tax=Bacteria TaxID=2 RepID=J6PDD5_ENTFL
	agilent_171305	1.28865e-05	0.657209	0.611384	-2.08887	3.31164	2.27273	6.25	2.75	UniRef90_A0A0E1XBT2	1541	WP_001208900.1 strains_non_MPA_non_topgraph_cdhit70_190118.csv	Gram-positive signal peptide protein, YSIRK family n=24 Tax=Staphylococcaceae TaxID=90964 RepID=A0A0E1XBT2_STAAU
	agilent_198635	1.2887e-05	0.657239	0.34293	-1.1718	1.85766	9.09091	18.75	2.0625	UniRef90_Q9ZFS4	1542	WP_000778481.1 strains_non_MPA_non_topgraph_cdhit70_190118.csv	Exotoxin 5 n=38 Tax=Staphylococcus TaxID=1279 RepID=Q9ZFS4_STAAU
	agilent_3616	1.29004e-05	0.65792	-0.241502	-1.31049	0.827489	72.7273	68.75	0.945312	UniRef90_A0A098ZMW6	1543	choline-binding protein D	Autolysin n=355 Tax=Streptococcus TaxID=1301 RepID=A0A098ZMW6_STREE
	agilent_223825	1.2913e-05	0.658563	-0.367857	-1.99942	1.26371	11.3636	9.375	0.825	UniRef90_Q9KK48	1544	VFG005316(gb|NP_359586) (pspC/cbpA) Choline binding protein A [Choline-binding proteins (CVF122)] [Streptococcus pneumoniae R6]	Surface protein PspC n=12 Tax=Streptococcus pneumoniae TaxID=1313 RepID=Q9KK48_STREE
	agilent_106172	1.29259e-05	0.65922	-0.357958	-1.94889	1.23297	11.3636	12.5	1.1	UniRef90_A0A3D0XCG3	1545	WP_092976286.1 (1/7) non_MPA_topgraph_sampling_040218.csv	CPBP family intramembrane metalloprotease n=2 Tax=Ruminococcus TaxID=1263 RepID=A0A3D0XCG3_9FIRM
	agilent_898	1.29278e-05	0.659318	-0.22479	-1.22416	0.774584	54.5455	46.875	0.859375	UniRef90_P09256	1546	positive (from uniprot): Human herpesvirus 3 Envelope glycoprotein C	Envelope glycoprotein C n=119 Tax=Human herpesvirus 3 TaxID=10335 RepID=GC_VZVD
	twist_27117	1.29332e-05	0.659593	-0.259889	-1.41631	0.89653	27.2727	31.25	1.14583		1547	Immunoglobulin G-binding protein G precursor & Immunoglobulin G-binding protein G
	agilent_106745	1.29375e-05	0.659812	0.262486	-0.906288	1.43126	27.2727	25	0.916667	UniRef90_K6ARU9	1548	435591.BDI_2669 (1/1) MPA_and_EM_topgraph_220218_subsample.csv	AsmA domain-containing protein n=42 Tax=Bacteroidales TaxID=171549 RepID=K6ARU9_9BACT
	twist_49721	1.29379e-05	0.659834	0.247786	-0.855613	1.35119	29.5455	28.125	0.951923		1549	Glycoprotein B precursor & glycoprotein B (1/2)
	agilent_8907	1.29485e-05	0.660376	-0.553359	-3.02168	1.91496	6.81818	3.125	0.458333	UniRef90_P08392	1550	Trans-acting transcriptional protein ICP4	Major viral transcription factor ICP4 n=1 Tax=Human herpesvirus 1 (strain 17) TaxID=10299 RepID=ICP4_HHV11
	twist_27464	1.29611e-05	0.661017	0.227639	-0.789816	1.24509	59.0909	68.75	1.16346		1551	heme transporter IsdB
	agilent_147742	1.29633e-05	0.661126	-0.355218	-1.94345	1.23301	13.6364	9.375	0.6875	UniRef90_A0A0E1XBT2	1552	WP_001208900.1 strains_non_MPA_non_topgraph_cdhit70_190118.csv	Gram-positive signal peptide protein, YSIRK family n=24 Tax=Staphylococcaceae TaxID=90964 RepID=A0A0E1XBT2_STAAU
	twist_59224	1.29674e-05	0.661335	0.323157	-1.12267	1.76899	13.6364	12.5	0.916667		1553	B B/Ann Arbor/1/86 HA
	agilent_19018	1.29877e-05	0.662375	-0.498215	-2.73459	1.73816	6.81818	6.25	0.916667	UniRef90_K0X949	1554	MH0028_GL0014352 MPA_PNP_EM_seqs_non_topgraph_seqs_final_210318.csv	Por secretion system C-terminal sorting domain-containing protein n=3 Tax=Bacteroidales TaxID=171549 RepID=K0X949_9BACT
	twist_81063	1.30111e-05	0.663568	0.462789	-1.62242	2.548	4.54545	6.25	1.375		1555	YP_009037492.1 modifier of transcription [Escherichia phage vB_EcoM_JS09]
	twist_6249	1.30172e-05	0.663879	0.465929	-1.6355	2.56736	4.54545	9.375	2.0625		1556	allergen_name False allergome_name Act e 1 (4/7) (1/1) allergenonline_name False SDAP_name False iedb_name False
	agilent_12020	1.30384e-05	0.664957	-0.423841	-2.342	1.49431	93.1818	90.625	0.972561		1557	positive (exact): Human herpesvirus 4 Epstein-Barr nuclear antigen 1
	twist_16064	1.30544e-05	0.665777	0.271787	-0.961437	1.50501	22.7273	25	1.1		1558	allergen_name False allergome_name Ory s GBSS_I (25/54) (1/1) allergenonline_name False SDAP_name False iedb_name False
	agilent_7063	1.30546e-05	0.665786	0.218994	-0.774713	1.2127	52.2727	53.125	1.0163	UniRef90_P03204	1559	EBNA-3C HHV 4 latent protein	Epstein-Barr nuclear antigen 6 n=14 Tax=Epstein-Barr virus (strain GD1) TaxID=10376 RepID=EBNA6_EBVB9
	twist_15962	1.30559e-05	0.665852	-0.328004	-1.81667	1.16066	15.9091	9.375	0.589286		1560	allergen_name False allergome_name Nas vi AK (2/2) (1/1) allergenonline_name False SDAP_name False iedb_name False
	agilent_193456	1.30589e-05	0.666004	0.299852	-1.0617	1.66141	13.6364	15.625	1.14583	UniRef90_R5F0F4	1561	V1.CD3-0-PN_GL0095213 MPA_PNP_EM_seqs_non_topgraph_seqs_final_210318.csv	Uncharacterized protein n=2 Tax=Bacteroides TaxID=816 RepID=R5F0F4_9BACE
	twist_45196	1.30606e-05	0.666089	-0.303055	-1.67953	1.07342	20.4545	12.5	0.611111		1562	polyprotein (3/9) & structural protein (3/3) & VP1 (2/4) & capsid protein VP1 & VP1 protein (2/2) & VP1 protein, partial [Enterovirus A71]
	agilent_165460	1.30636e-05	0.666244	-0.36565	-2.02725	1.29595	11.3636	9.375	0.825	UniRef90_B0MWY0	1563	V1.UC47-4_GL0174343 (1/3) MPA_and_EM_topgraph_220218_subsample.csv	Lipid A biosynthesis (KDO)2-(Lauroyl)-lipid IVA acyltransferase n=5 Tax=root TaxID=1 RepID=B0MWY0_9BACT
	agilent_89806	1.30837e-05	0.667268	0.387549	-1.37933	2.15443	6.81818	12.5	1.83333	UniRef90_Q5FMK0	1564	YP_193105.1 strains_non_MPA_non_topgraph_cdhit70_190118.csv	S-layer protein n=14 Tax=Lactobacillus acidophilus TaxID=1579 RepID=Q5FMK0_LACAC
	twist_56481	1.30848e-05	0.667325	0.261884	-0.932292	1.45606	72.7273	81.25	1.11719		1565	putative zinc metalloprotease
	twist_17128	1.30906e-05	0.66762	-0.326205	-1.81509	1.16268	15.9091	9.375	0.589286		1566	allergen_name False allergome_name Der f 20 (4/4) (1/1) allergenonline_name Der f 20.0101 (1/1) (1/1) SDAP_name False iedb_name False
	agilent_227392	1.30943e-05	0.667811	-0.218263	-1.21508	0.778551	63.6364	53.125	0.834821	UniRef90_P71401	1567	VFG001157(gb|AAC44560) (hsf) Hsf [Hia/Hsf (VF0039)] [Haemophilus influenzae C54]	Hsf n=19 Tax=Haemophilus influenzae TaxID=727 RepID=P71401_HAEIF
	twist_7919	1.31061e-05	0.668412	0.330102	-1.18039	1.84059	11.3636	12.5	1.1		1568	allergen_name False allergome_name Pha a 5 (5/5) (1/1) allergenonline_name Unassigned (1/1) (1/1) SDAP_name Pha a 5 (4/4) (1/1) iedb_name False
	agilent_119265	1.31115e-05	0.668686	0.390934	-1.39949	2.18136	6.81818	9.375	1.375	UniRef90_A0A066RJ34	1569	WP_000358651.1 strains_non_MPA_non_topgraph_cdhit70_190118.csv	Fimbrial protein n=839 Tax=Bacteria TaxID=2 RepID=A0A066RJ34_ECOLX
	twist_36384	1.31228e-05	0.669263	-0.255494	-1.42779	0.916805	27.2727	21.875	0.802083		1570	Glycoprotein B precursor & glycoprotein B (1/2)
	agilent_6423	1.31323e-05	0.669748	0.256134	-0.920938	1.43321	20.4545	25	1.22222	UniRef90_P07210	1571	polyprotein (9/9) & VP1 capsid protein (1/3) & Chain 2, Human Rhinovirus Serotype 2 (Hrv2)	Genome polyprotein n=273 Tax=Enterovirus TaxID=12059 RepID=POLG_HRV8A
	twist_39758	1.31404e-05	0.670162	-0.337637	-1.89133	1.21605	13.6364	9.375	0.6875		1572	Lipase 2 precursor (Glycerol ester hydrolase 2)
	agilent_92408	1.31518e-05	0.67074	-0.347829	-1.95141	1.25575	11.3636	18.75	1.65	UniRef90_A0A2S1FUJ1	1573	WP_000769147.1 strains_non_MPA_non_topgraph_cdhit70_190118.csv	Superantigen-like protein 11 n=24 Tax=Bacteria TaxID=2 RepID=A0A2S1FUJ1_STAAU
	agilent_224304	1.31616e-05	0.671241	-0.211181	-1.18635	0.76399	54.5455	50	0.916667	UniRef90_A0A0E8T3C9	1574	VFG001354(gb|NP_345414) (pce) choline binding protein E [CBPs (VF0145)] [Streptococcus pneumoniae TIGR4]	Choline binding protein E CbpE n=250 Tax=Bacteria TaxID=2 RepID=A0A0E8T3C9_STREE
	agilent_126599	1.31652e-05	0.671426	0.22493	-0.814353	1.26421	36.3636	34.375	0.945312	UniRef90_A0A354D669	1575	MH0193_GL0075334 MPA_PNP_EM_seqs_non_topgraph_seqs_final_210318.csv	Flagellin n=1 Tax=Lachnospiraceae bacterium TaxID=1898203 RepID=A0A354D669_9FIRM
	agilent_5730	1.31744e-05	0.671892	0.251253	-0.911405	1.41391	22.7273	21.875	0.9625	UniRef90_Q9P266	1576	Junctional protein associated with coronary artery disease	Junctional protein associated with coronary artery disease n=49 Tax=Catarrhini TaxID=9526 RepID=JCAD_HUMAN
	agilent_9078	1.31873e-05	0.672552	-0.387987	-2.18721	1.41124	11.3636	6.25	0.55	UniRef90_P06725	1577	tegument protein pp65 & 65 kDa lower matrix phosphoprotein & pp65 & HCMVUL83	65 kDa phosphoprotein n=77 Tax=Human cytomegalovirus TaxID=10359 RepID=PP65_HCMVA
	twist_8779	1.31959e-05	0.67299	-0.511448	-2.88658	1.86368	6.81818	3.125	0.458333		1578	allergen_name False allergome_name Por tr 2 (14/17) (1/1) allergenonline_name False SDAP_name False iedb_name False
	agilent_221413	1.31975e-05	0.673075	0.209848	-0.764941	1.18464	50	56.25	1.125	UniRef90_Q54972	1579	VFG005313(gb|NP_357715) (pspA) Surface protein pspA precursor [Choline-binding proteins (CVF122)] [Streptococcus pneumoniae R6]	Pneumococcal surface protein A n=17 Tax=Streptococcus pneumoniae TaxID=1313 RepID=Q54972_STREE
	agilent_1148	1.31987e-05	0.673132	0.224795	-0.819619	1.26921	36.3636	37.5	1.03125	UniRef90_Q66575	1580	positive (from uniprot): Enterovirus B Genome polyprotein	Genome polyprotein n=20 Tax=Enterovirus B TaxID=138949 RepID=POLG_EC12T
	twist_59401	1.32048e-05	0.673446	-0.260013	-1.46929	0.949261	22.7273	18.75	0.825		1581	H3N2 B/Brisbane/60/2008 NP
	agilent_242449	1.32126e-05	0.673844	0.313766	-1.14739	1.77492	11.3636	12.5	1.1	UniRef90_P44602	1582	VFG000340(gb|NP_438433) (hxuA) heme-hemopexin utilization protein A, two-partner secretion (TPS) pathway TpsA protein, haem-haemopexin binding protein [HxuABC (VF0269)] [Haemophilus influenzae Rd KW20]	Heme/hemopexin-binding protein n=4 Tax=Haemophilus influenzae TaxID=727 RepID=HXUA1_HAEIN
	agilent_236297	1.32351e-05	0.674989	-0.341534	-1.93795	1.25488	13.6364	9.375	0.6875	UniRef90_A5F372	1583	VFG000106(gb|NP_230493) (acfD) accessory colonization factor AcfD [ACF (VF0127)] [Vibrio cholerae O1 biovar El Tor str. N16961]	Accessory colonization factor AcfD n=74 Tax=Gammaproteobacteria TaxID=1236 RepID=ACFD_VIBC3
	agilent_117712	1.32351e-05	0.674989	-0.341534	-1.93795	1.25488	13.6364	9.375	0.6875	UniRef90_A0A0H3EAX6	1584	YP_003970227.1 strains_non_MPA_non_topgraph_cdhit70_190118.csv	1,4-beta-N-acetylmuramidase n=61 Tax=Bacteria TaxID=2 RepID=A0A0H3EAX6_BIFBP
	agilent_43205	1.3245e-05	0.675495	-0.241145	-1.37018	0.887891	27.2727	28.125	1.03125	UniRef90_K0XR49	1585	O2.UC48-0_GL0083881 MPA_PNP_EM_seqs_non_topgraph_seqs_final_210318.csv	Por secretion system C-terminal sorting domain-containing protein n=5 Tax=Bacteroidales TaxID=171549 RepID=K0XR49_9BACT
	agilent_79824	1.32499e-05	0.675745	-0.248844	-1.41488	0.917193	25	21.875	0.875	UniRef90_A0A174WE81	1586	MH0061_GL0017930 MPA_PNP_EM_seqs_non_topgraph_seqs_final_210318.csv	Acetylhydrolase n=10 Tax=Bacteroides TaxID=816 RepID=A0A174WE81_9BACE
	agilent_30187	1.32679e-05	0.676663	0.379485	-1.40406	2.16303	6.81818	9.375	1.375	UniRef90_A0A174CFU2	1587	WP_004845050.1 (2/2) non_MPA_topgraph_sampling_040218.csv	Ion-translocating oxidoreductase complex subunit B n=6 Tax=Clostridiales TaxID=186802 RepID=A0A174CFU2_9FIRM
	twist_1712	1.32958e-05	0.678087	-0.546005	-3.12422	2.03221	4.54545	3.125	0.6875		1588	allergen_name False allergome_name Man e 5 (3/6) (1/1) allergenonline_name False SDAP_name False iedb_name False
	agilent_223901	1.32958e-05	0.678087	-0.546005	-3.12422	2.03221	4.54545	3.125	0.6875	UniRef90_A0A4I7XYI6	1589	VFG001361(gb|NP_344663) (pspA) pneumococcal surface protein A [PspA (VF0152)] [Streptococcus pneumoniae TIGR4]	Surface protein A n=87 Tax=Streptococcus pneumoniae TaxID=1313 RepID=A0A4I7XYI6_STREE
	agilent_240382	1.33129e-05	0.678956	0.225618	-0.842793	1.29403	29.5455	31.25	1.05769	UniRef90_Q8GM74	1590	VFG001150(gb|AAL79954) (hia) adhesin [Hia/Hsf (VF0039)] [Haemophilus influenzae nontypable strain 3179B]	Adhesin n=5 Tax=Haemophilus influenzae TaxID=727 RepID=Q8GM74_HAEIF
	agilent_116147	1.3317e-05	0.679165	-0.552358	-3.16985	2.06513	4.54545	3.125	0.6875	UniRef90_C3QHL4	1591	MH0087_GL0046292 MPA_PNP_EM_seqs_non_topgraph_seqs_final_210318.csv	Conjugative transposon TraN protein n=51 Tax=Bacteria TaxID=2 RepID=C3QHL4_9BACE
	agilent_4777	1.3317e-05	0.679165	0.297046	-1.11058	1.70468	13.6364	15.625	1.14583	UniRef90_P03460	1592	Hemagglutinin (2/2)	Hemagglutinin n=16903 Tax=Influenza B virus TaxID=11520 RepID=HEMA_INBLE
	agilent_21920	1.33369e-05	0.680182	0.210574	-0.790647	1.2118	43.1818	53.125	1.23026	UniRef90_Q931I5	1593	WP_000791402.1 strains_non_MPA_non_topgraph_cdhit70_190118.csv	Uncharacterized leukocidin-like protein 2 n=180 Tax=Bacteria TaxID=2 RepID=LUKL2_STAAM
	twist_44775	1.33585e-05	0.681282	0.350803	-1.32326	2.02486	9.09091	9.375	1.03125		1594	p35 lipoprotein
	agilent_231281	1.33719e-05	0.681965	-0.328392	-1.89907	1.24228	13.6364	9.375	0.6875	UniRef90_O85626	1595	VFG000799(gb|NP_290255) (espD) Type III secretion system translocator protein EspD, pore protein [EspD (VF0200)] [Escherichia coli O157:H7 str. EDL933]	L0021 n=35 Tax=Enterobacteriaceae TaxID=543 RepID=O85626_ECOLX
	twist_12068	1.33755e-05	0.68215	-0.311745	-1.80372	1.18023	15.9091	9.375	0.589286		1596	allergen_name False allergome_name Bom hy AK (1/2) (1/1) allergenonline_name False SDAP_name False iedb_name False
	agilent_223570	1.33879e-05	0.682783	0.272623	-1.03487	1.58011	15.9091	18.75	1.17857	UniRef90_Q54835	1597	VFG000950(gb|NP_665531) (emm) M protein type 3 [M protein (VF0242)] [Streptococcus pyogenes MGAS315]	M3 protein n=36 Tax=Streptococcus pyogenes TaxID=1314 RepID=Q54835_STRPY
	agilent_226611	1.34036e-05	0.683586	0.261306	-0.995274	1.51789	18.1818	21.875	1.20312	UniRef90_Q9JNH0	1598	VFG000972(gb|NP_269972) (sic) inhibitor of complement-mediated lysis [SIC (VF0255)] [Streptococcus pyogenes M1 GAS]	Sic1.225 n=20 Tax=Streptococcus pyogenes TaxID=1314 RepID=Q9JNH0_STRPY
	agilent_56259	1.34051e-05	0.68366	-0.222952	-1.29536	0.849455	34.0909	28.125	0.825	UniRef90_A0A174IP95	1599	T2D-105A_GL0053933 MPA_PNP_EM_seqs_non_topgraph_seqs_final_210318.csv	Flagellin n=3 Tax=Clostridiales TaxID=186802 RepID=A0A174IP95_9FIRM
	agilent_221215	1.34059e-05	0.683699	0.249777	-0.951815	1.45137	18.1818	25	1.375	UniRef90_UPI000F53326A	1600	VFG000261(gb|NP_273742) (iga) IgA-specific serine endopeptidase [IgA1 protease (VF0080)] [Neisseria meningitidis MC58]	IgA-specific serine endopeptidase autotransporter n=1 Tax=Neisseria meningitidis TaxID=487 RepID=UPI000F53326A
	agilent_63914	1.34165e-05	0.684243	-0.379991	-2.21133	1.45135	9.09091	6.25	0.6875	UniRef90_B0MYL9	1601	MH0006_GL0045272 MPA_PNP_EM_seqs_non_topgraph_seqs_final_210318.csv	Uncharacterized protein n=6 Tax=root TaxID=1 RepID=B0MYL9_9BACT
	agilent_184597	1.34264e-05	0.684747	0.368783	-1.41154	2.14911	6.81818	9.375	1.375	UniRef90_K5Y925	1602	MH0020_GL0056409 MPA_PNP_EM_seqs_non_topgraph_seqs_final_210318.csv	OstA-like_N domain-containing protein n=18 Tax=Parabacteroides TaxID=375288 RepID=K5Y925_9BACT
	agilent_150795	1.34313e-05	0.684996	0.204118	-0.782096	1.19033	47.7273	53.125	1.1131	UniRef90_R5ESE1	1603	V1.FI13_GL0078788 MPA_PNP_EM_seqs_non_topgraph_seqs_final_210318.csv	Fibronectin type III domain protein n=2 Tax=Bacteroides TaxID=816 RepID=R5ESE1_9BACE
	agilent_153649	1.34478e-05	0.685836	-0.343198	-2.00608	1.31968	11.3636	9.375	0.825	UniRef90_A0A380ZM24	1604	V1.UC39-0_GL0108845 (4/6) MPA_and_EM_topgraph_220218_subsample.csv	AcrB/AcrD/AcrF family protein n=47 Tax=root TaxID=1 RepID=A0A380ZM24_BACVU
	agilent_15915	1.34504e-05	0.68597	-0.383121	-2.24027	1.47403	9.09091	9.375	1.03125	UniRef90_A0A2X2MA38	1605	WP_000645753.1 strains_non_MPA_non_topgraph_cdhit70_190118.csv	5'-nucleotidase n=579 Tax=Bacteria TaxID=2 RepID=A0A2X2MA38_STAAU
	twist_35178	1.34616e-05	0.686543	-0.238933	-1.39938	0.921516	27.2727	31.25	1.14583		1606	positive (from uniprot): Rhinovirus B Genome polyprotein
	agilent_55961	1.34799e-05	0.687473	0.228413	-0.884429	1.34126	70.4545	75	1.06452	UniRef90_R5FJF8	1607	MH0059_GL0009188 MPA_PNP_EM_seqs_non_topgraph_seqs_final_210318.csv	SGNH_hydro domain-containing protein n=4 Tax=Bacteria TaxID=2 RepID=R5FJF8_9ACTN
	agilent_196127	1.34824e-05	0.687605	-0.277069	-1.62757	1.07343	86.3636	84.375	0.976974	UniRef90_K0X516	1608	MH0012_GL0015099 MPA_PNP_EM_seqs_non_topgraph_seqs_final_210318.csv	BIG2 domain-containing protein n=2 Tax=Bacteroidales TaxID=171549 RepID=K0X516_9BACT
	twist_30967	1.34925e-05	0.688118	0.299506	-1.16289	1.7619	11.3636	12.5	1.1		1609	antigen 332, Ag332=Pf332 gene clone G1 product & erythrocyte membrane-associated giant protein antigen 332 & antigen 332, Ag332=Pf332 gene clone C1 product & antigen 332
	agilent_219967	1.34931e-05	0.688147	0.25445	-0.988075	1.49697	20.4545	18.75	0.916667	UniRef90_Q9X5C4	1610	VFG000960(gb|NP_269464) (grab) protein GRAB (protein G-related alpha 2M-binding protein) [GRAB (VF0254)] [Streptococcus pyogenes M1 GAS]	GRAB n=44 Tax=Streptococcus pyogenes TaxID=1314 RepID=Q9X5C4_STRPY
	agilent_56757	1.34943e-05	0.688208	-0.358041	-2.10678	1.3907	9.09091	12.5	1.375	UniRef90_A0A085PQB2	1611	WP_001882860.1 strains_non_MPA_non_topgraph_cdhit70_190118.csv	PEGA domain-containing protein n=76 Tax=Vibrio TaxID=662 RepID=A0A085PQB2_VIBCL
	agilent_78103	1.35196e-05	0.689499	-0.311517	-1.8397	1.21666	15.9091	9.375	0.589286	UniRef90_Q8G7F6	1612	WP_058102159.1 (2/6) non_MPA_topgraph_sampling_040218.csv	Uncharacterized protein n=165 Tax=Terrabacteria group TaxID=1783272 RepID=Q8G7F6_BIFLO
	agilent_100413	1.35211e-05	0.689576	0.413409	-1.61515	2.44196	4.54545	9.375	2.0625	UniRef90_A0A3A9Y4J3	1613	YP_193148.1 strains_non_MPA_non_topgraph_cdhit70_190118.csv	SlpA domain-containing protein n=3 Tax=Lactobacillus acidophilus TaxID=1579 RepID=A0A3A9Y4J3_LACAI
	twist_35319	1.35382e-05	0.690446	-0.233598	-1.38323	0.916039	25	25	1		1614	EBNA-3C HHV 4 latent protein
	agilent_12005	1.35382e-05	0.690448	-0.210556	-1.2468	0.825688	70.4545	62.5	0.887097		1615	positive (exact): Human herpesvirus 3 Envelope glycoprotein C
	agilent_41807	1.35432e-05	0.690702	-0.403759	-2.39257	1.58505	6.81818	9.375	1.375	UniRef90_A0A0G9FAG5	1616	YP_004890585.1 strains_non_MPA_non_topgraph_cdhit70_190118.csv	Extracellular protein n=36 Tax=Lactobacillaceae TaxID=33958 RepID=A0A0G9FAG5_LACPN
	twist_63959	1.35517e-05	0.691138	-0.48792	-2.89487	1.91903	4.54545	6.25	1.375		1617	YP_009168991.1 hypothetical phage protein [Campylobacter virus CPt10]
	agilent_201607	1.35588e-05	0.691501	0.321017	-1.26454	1.90658	9.09091	12.5	1.375	UniRef90_A0A448F0Y5	1618	WP_003657051.1 strains_non_MPA_non_topgraph_cdhit70_190118.csv	Muramidase n=21 Tax=Lactobacillus TaxID=1578 RepID=A0A448F0Y5_LACAI
	agilent_166869	1.35887e-05	0.693024	0.292148	-1.15837	1.74267	84.0909	84.375	1.00338	UniRef90_A0A3E5AF49	1619	MH0026_GL0026830 MPA_PNP_EM_seqs_non_topgraph_seqs_final_210318.csv	Inhibitor_I69 domain-containing protein n=10 Tax=Prevotella TaxID=838 RepID=A0A3E5AF49_9BACT
	twist_20803	1.36233e-05	0.694789	-0.407185	-2.44118	1.62681	6.81818	6.25	0.916667		1620	allergen_name False allergome_name Gad m CK (3/3) (1/1) allergenonline_name False SDAP_name False iedb_name False
	agilent_48876	1.3626e-05	0.694927	0.203768	-0.814593	1.22213	40.9091	46.875	1.14583	UniRef90_E5WWA2	1621	MH0006_GL0012770 MPA_PNP_EM_seqs_non_topgraph_seqs_final_210318.csv	Chondroitin sulfate ABC lyase n=8 Tax=Bacteroidaceae TaxID=815 RepID=E5WWA2_9BACE
	agilent_226835	1.36293e-05	0.695092	-0.281761	-1.6907	1.12718	15.9091	12.5	0.785714	UniRef90_A0A3U8EBS2	1622	VFG000845(gb|YP_325655) (toxB) cytotoxin [ToxB (VF0203)] [Escherichia coli O157:H7 str. EDL933]	Toxin B n=50 Tax=Escherichia coli TaxID=562 RepID=A0A3U8EBS2_ECOLX
	twist_46426	1.36475e-05	0.696024	0.225034	-0.903879	1.35395	65.9091	75	1.13793		1623	nuclear protein EBNA2 & EBNA-2 & Epstein-Barr nuclear antigen 2
	agilent_241598	1.36704e-05	0.697191	-0.27861	-1.68196	1.12474	15.9091	12.5	0.785714	UniRef90_Q8GM74	1624	VFG001150(gb|AAL79954) (hia) adhesin [Hia/Hsf (VF0039)] [Haemophilus influenzae nontypable strain 3179B]	Adhesin n=5 Tax=Haemophilus influenzae TaxID=727 RepID=Q8GM74_HAEIF
	twist_51602	1.36747e-05	0.697408	0.346669	-1.40081	2.09415	6.81818	9.375	1.375		1625	phosphoprotein 150 & Large structural phosphoprotein
	twist_55606	1.36781e-05	0.697582	0.574513	-2.32323	3.47226	2.27273	3.125	1.375		1626	Interleukin-1 receptor type 1
	twist_62977	1.36781e-05	0.697582	0.574513	-2.32323	3.47226	2.27273	3.125	1.375		1627	YP_008532023.1 hypothetical protein [Klebsiella phage 0507-KN2-1]
	agilent_46084	1.36809e-05	0.697726	-0.516756	-3.1245	2.09098	4.54545	3.125	0.6875	UniRef90_A0A139TN04	1628	764143897-stool1_revised_scaffold19089_3_gene114080 MPA_PNP_EM_seqs_non_topgraph_seqs_final_210318.csv	Methionine synthase n=68 Tax=unclassified Akkermansia TaxID=2608915 RepID=A0A139TN04_9BACT
	agilent_241497	1.3685e-05	0.697934	0.572944	-2.32043	3.46631	2.27273	3.125	1.375	UniRef90_C1IDV3	1629	VFG002419(gb|NP_645021) (coa) staphylocoagulase precursor [Staphylocoagulase (VF0421)] [Staphylococcus aureus subsp. aureus MW2]	Staphylocoagulase n=45 Tax=Staphylococcaceae TaxID=90964 RepID=C1IDV3_STAAU
	agilent_51357	1.3685e-05	0.697934	0.572944	-2.32043	3.46631	2.27273	3.125	1.375	UniRef90_A0A249NLN6	1630	WP_003647944.1 strains_non_MPA_non_topgraph_cdhit70_190118.csv	GRAM_POS_ANCHORING domain-containing protein n=3 Tax=Lactobacillus gasseri TaxID=1596 RepID=A0A249NLN6_LACGS
	twist_15509	1.36935e-05	0.698371	-0.257157	-1.55778	1.04347	20.4545	15.625	0.763889		1631	allergen_name False allergome_name Str pn PspC (2/2) (1/1) allergenonline_name False SDAP_name False iedb_name False
	agilent_226521	1.36961e-05	0.698502	-0.406126	-2.46113	1.64888	6.81818	6.25	0.916667	UniRef90_E4QTF2	1632	VFG016472(gb|YP_116003) (p216) protein P216, cilium adhesin p97 paralog [P97/P102 paralog family (VF0426)] [Mycoplasma hyopneumoniae 232]	p216 surface protein n=14 Tax=Mycoplasma hyopneumoniae TaxID=2099 RepID=E4QTF2_MYCH1
	agilent_11048	1.36992e-05	0.698661	-0.215434	-1.30614	0.87527	70.4545	68.75	0.975806	UniRef90_P07210	1633	polyprotein (9/9) & VP1 capsid protein (1/3) & Chain 2, Human Rhinovirus Serotype 2 (Hrv2)	Genome polyprotein n=273 Tax=Enterovirus TaxID=12059 RepID=POLG_HRV8A
	agilent_8927	1.37081e-05	0.699114	0.215794	-0.878463	1.31005	36.3636	40.625	1.11719	UniRef90_A7X0T9	1634	Bifunctional autolysin precursor	Bifunctional autolysin n=763 Tax=Bacteria TaxID=2 RepID=ATL_STAA1
	twist_31974	1.37087e-05	0.699142	0.574816	-2.34027	3.4899	2.27273	3.125	1.375		1635	EMP1 (2/2)
	twist_55678	1.37273e-05	0.70009	0.359739	-1.47068	2.19016	6.81818	9.375	1.375		1636	EBNA-3B nuclear protein [Human gammaherpesvirus 4] & Epstein-Barr nuclear antigen 4
	agilent_43394	1.37377e-05	0.700625	0.284221	-1.16466	1.7331	11.3636	15.625	1.375	UniRef90_P43153	1637	WP_011590092.1 strains_non_MPA_non_topgraph_cdhit70_190118.csv	Collagenase ColA n=88 Tax=Clostridium perfringens TaxID=1502 RepID=COLA_CLOPE
	twist_31619	1.3746e-05	0.701048	0.397889	-1.63346	2.42924	4.54545	9.375	2.0625		1638	immunoglobulin A1 protease
	agilent_144773	1.37568e-05	0.701599	0.351657	-1.44715	2.15046	6.81818	12.5	1.83333	UniRef90_A7B6A6	1639	WP_081741110.1 strains_non_MPA_non_topgraph_cdhit70_190118.csv	Uncharacterized protein n=20 Tax=Clostridiales TaxID=186802 RepID=A7B6A6_RUMGV
	agilent_214305	1.3759e-05	0.701707	0.341743	-1.40701	2.0905	6.81818	9.375	1.375	UniRef90_A0A173W9F4	1640	MH0364_GL0095644 (3/3) MPA_and_EM_topgraph_220218_subsample.csv	Uncharacterized protein n=8 Tax=Lachnospiraceae TaxID=186803 RepID=A0A173W9F4_9FIRM
	agilent_23656	1.37729e-05	0.70242	0.571237	-2.35923	3.50171	2.27273	3.125	1.375	UniRef90_A0A249N2W5	1641	WP_014569812.1 (1/1) non_MPA_topgraph_sampling_040218.csv	SBP_bac_5 domain-containing protein n=18 Tax=Lactobacillaceae TaxID=33958 RepID=A0A249N2W5_LACRH
	twist_35955	1.37742e-05	0.702484	0.349492	-1.44382	2.14281	6.81818	9.375	1.375		1642	polyprotein (9/9) & VP1 capsid protein (1/3) & Chain 2, Human Rhinovirus Serotype 2 (Hrv2)
	agilent_88432	1.37839e-05	0.702976	0.4203	-1.7401	2.5807	4.54545	6.25	1.375	UniRef90_A0A0E1R719	1643	WP_003725975.1 (1/1) non_MPA_topgraph_sampling_040218.csv	Endolytic murein transglycosylase n=258 Tax=Listeria TaxID=1637 RepID=A0A0E1R719_LISMN
	agilent_2538	1.37853e-05	0.703052	0.353674	-1.46475	2.1721	6.81818	9.375	1.375	UniRef90_Q9QL88	1644	Enterovirus polyprotein (VP0, VP1, VP2, VP4) – capsid proteins, Coxsackievirus A9 (2.9 Å structure, chains 1–4)	Genome polyprotein n=36 Tax=Enterovirus B TaxID=138949 RepID=POLG_CXB6S
	twist_36993	1.38114e-05	0.704383	0.451402	-1.88045	2.78326	4.54545	6.25	1.375		1645	EBNA3A HHV4
	twist_54260	1.38137e-05	0.704499	0.295943	-1.23347	1.82536	11.3636	12.5	1.1		1646	CagA
	agilent_71960	1.38149e-05	0.70456	-0.366186	-2.25902	1.52665	9.09091	6.25	0.6875	UniRef90_I9A896	1647	WP_011965802.1 MPA_PNP_EM_seqs_non_topgraph_seqs_final_210318.csv	Uncharacterized protein n=38 Tax=Bacteroides TaxID=816 RepID=I9A896_BACVU
	agilent_153547	1.3838e-05	0.705736	-0.290695	-1.79961	1.21822	15.9091	9.375	0.589286	UniRef90_UPI0004650778	1648	WP_024852504.1 (2/4) non_MPA_topgraph_sampling_040218.csv	hypothetical protein n=1 Tax=Ruminococcus gnavus TaxID=33038 RepID=UPI0004650778
	agilent_200824	1.38428e-05	0.705982	0.194249	-0.814933	1.20343	38.6364	40.625	1.05147	UniRef90_E1W618	1649	WP_014065439.1 strains_non_MPA_non_topgraph_cdhit70_190118.csv	Uncharacterized protein n=1 Tax=Haemophilus parainfluenzae (strain T3T1) TaxID=862965 RepID=E1W618_HAEP3
	agilent_794	1.38524e-05	0.706474	-0.530576	-3.29192	2.23077	4.54545	3.125	0.6875	UniRef90_Q13875	1650	MOBP & myelin-associated oligodendrocyte basic protein isoform c	Myelin-associated oligodendrocyte basic protein n=42 Tax=Boreoeutheria TaxID=1437010 RepID=MOBP_HUMAN
	agilent_48955	1.38524e-05	0.706474	-0.530576	-3.29192	2.23077	4.54545	3.125	0.6875	UniRef90_D4IK33	1651	MH0302_GL0007319 MPA_PNP_EM_seqs_non_topgraph_seqs_final_210318.csv	Membrane proteins related to metalloendopeptidases n=5 Tax=Alistipes TaxID=239759 RepID=D4IK33_9BACT
	agilent_188119	1.38532e-05	0.706515	-0.278557	-1.7285	1.17139	13.6364	21.875	1.60417	UniRef90_A0A0E0VL48	1652	WP_000702714.1 strains_non_MPA_non_topgraph_cdhit70_190118.csv	Exotoxin n=60 Tax=Staphylococcaceae TaxID=90964 RepID=A0A0E0VL48_STAA5
	agilent_61186	1.38673e-05	0.707231	-0.461842	-2.87198	1.9483	6.81818	3.125	0.458333	UniRef90_A0A1C7H3S6	1653	MH0020_GL0007196 MPA_PNP_EM_seqs_non_topgraph_seqs_final_210318.csv	Uncharacterized protein n=68 Tax=Bacteroidaceae TaxID=815 RepID=A0A1C7H3S6_9BACE
	agilent_11743	1.38689e-05	0.707312	0.237307	-1.00145	1.47606	18.1818	25	1.375	UniRef90_P12978	1654	nuclear protein EBNA2 & EBNA-2 & Epstein-Barr nuclear antigen 2	Epstein-Barr nuclear antigen 2 n=125 Tax=Epstein-Barr virus (strain GD1) TaxID=10376 RepID=EBNA2_EBVB9
	twist_73232	1.38803e-05	0.707893	0.209346	-0.88573	1.30442	25	28.125	1.125		1655	YP_003934626.1 rIIA protector from prophage-induced early lysis [Shigella phage SP18]
	agilent_17389	1.38808e-05	0.707918	-0.334941	-2.08716	1.41727	9.09091	9.375	1.03125	UniRef90_A0A0G9FDS1	1656	YP_004888342.1 strains_non_MPA_non_topgraph_cdhit70_190118.csv	A-agglutinin anchorage subunit n=68 Tax=Lactobacillaceae TaxID=33958 RepID=A0A0G9FDS1_LACPN
	agilent_225569	1.38915e-05	0.708467	-0.209119	-1.30526	0.887024	29.5455	25	0.846154	UniRef90_P45387	1657	VFG001149(gb|AAB03707) (hap) autotransporter, fibronectin-binding adhesin [Hap (VF0037)] [Haemophilus influenzae N187]	Adhesion and penetration protein autotransporter n=2 Tax=Haemophilus influenzae TaxID=727 RepID=HAP2_HAEIF
	twist_34104	1.38934e-05	0.708565	-0.247416	-1.54476	1.04993	18.1818	18.75	1.03125		1658	fibronectin-binding protein A
	twist_67146	1.39044e-05	0.709122	-0.450881	-2.81985	1.91809	6.81818	3.125	0.458333		1659	YP_009284326.1 putative endolysin [Enterobacter phage Arya]
	agilent_55558	1.39124e-05	0.709531	0.409371	-1.74467	2.56342	93.1818	93.75	1.0061	UniRef90_A0A3R6GSL8	1660	MH0020_GL0042782 MPA_PNP_EM_seqs_non_topgraph_seqs_final_210318.csv	T9SS C-terminal target domain-containing protein n=10 Tax=Bacteroidales TaxID=171549 RepID=A0A3R6GSL8_9BACT
	twist_35986	1.3915e-05	0.709664	-0.30671	-1.92134	1.30792	11.3636	12.5	1.1		1661	zinc metalloproteinase aureolysin
	agilent_109226	1.39186e-05	0.709848	0.274553	-1.17175	1.72086	11.3636	15.625	1.375	UniRef90_R5F6G4	1662	V1.CD6-0-PT_GL0140162 MPA_PNP_EM_seqs_non_topgraph_seqs_final_210318.csv	LysM domain-containing protein n=2 Tax=Bacteroides TaxID=816 RepID=R5F6G4_9BACE
	agilent_98971	1.39435e-05	0.711118	-0.347332	-2.18546	1.49079	9.09091	6.25	0.6875	UniRef90_A0A3A9YAX1	1663	YP_194478.1 (1/1) non_MPA_topgraph_sampling_040218.csv	YSIRK-type signal peptide-containing protein n=15 Tax=Lactobacillus acidophilus TaxID=1579 RepID=A0A3A9YAX1_LACAI
	twist_53755	1.39605e-05	0.711986	-0.383317	-2.41828	1.65165	95.4545	90.625	0.949405		1664	polyprotein (9/9) & VP1 capsid protein (1/3) & Chain 2, Human Rhinovirus Serotype 2 (Hrv2)
	agilent_237349	1.39618e-05	0.712053	-0.334803	-2.11265	1.44304	93.1818	90.625	0.972561	UniRef90_UPI000E01835F	1665	VFG001313(gb|NP_644899) (spa) Immunoglobulin G binding protein A precursor [SpA (VF0017)] [Staphylococcus aureus subsp. aureus MW2]	staphylococcal protein A n=3 Tax=Staphylococcus aureus TaxID=1280 RepID=UPI000E01835F
	twist_47724	1.3962e-05	0.71206	0.220677	-0.95117	1.39252	22.7273	21.875	0.9625		1666	Glycoprotein D HHV-1
	twist_42437	1.39652e-05	0.712223	0.204632	-0.882663	1.29193	34.0909	34.375	1.00833		1667	HCMVUS27
	twist_43590	1.39688e-05	0.712408	-0.194103	-1.22615	0.83794	43.1818	31.25	0.723684		1668	glycoprotein B (2/2)
	agilent_5172	1.39853e-05	0.713249	0.195432	-0.846863	1.23773	45.4545	43.75	0.9625	UniRef90_Q9J3M8	1669	ORF68	Envelope glycoprotein E n=30 Tax=Human herpesvirus 3 TaxID=10335 RepID=GE_VZVO
	twist_52906	1.40112e-05	0.714571	-0.204437	-1.30004	0.891169	29.5455	25	0.846154		1670	polyprotein (9/9) & VP1 capsid protein (1/3) & Chain 2, Human Rhinovirus Serotype 2 (Hrv2)
	agilent_71860	1.40117e-05	0.714599	0.554487	-2.41739	3.52636	2.27273	3.125	1.375	UniRef90_A0A174IP95	1671	T2D-105A_GL0053933 MPA_PNP_EM_seqs_non_topgraph_seqs_final_210318.csv	Flagellin n=3 Tax=Clostridiales TaxID=186802 RepID=A0A174IP95_9FIRM
	agilent_111970	1.40117e-05	0.714599	0.554487	-2.41739	3.52636	2.27273	3.125	1.375	UniRef90_C0FTT4	1672	WP_007886088.1 MPA_PNP_EM_seqs_non_topgraph_seqs_final_210318.csv	Flagellin n=5 Tax=Roseburia inulinivorans TaxID=360807 RepID=C0FTT4_9FIRM
	agilent_207681	1.40117e-05	0.714599	-0.554487	-3.52636	2.41739	97.7273	96.875	0.991279	UniRef90_K0XMV3	1673	160158126-stool2_revised_C599977_1_gene121658 MPA_PNP_EM_seqs_non_topgraph_seqs_final_210318.csv	Por secretion system C-terminal sorting domain-containing protein n=3 Tax=Bacteroidales TaxID=171549 RepID=K0XMV3_9BACT
	agilent_225378	1.40281e-05	0.715432	0.200555	-0.877648	1.27876	68.1818	68.75	1.00833	UniRef90_A0A4I7XYI6	1674	VFG001361(gb|NP_344663) (pspA) pneumococcal surface protein A [PspA (VF0152)] [Streptococcus pneumoniae TIGR4]	Surface protein A n=87 Tax=Streptococcus pneumoniae TaxID=1313 RepID=A0A4I7XYI6_STREE
	agilent_236613	1.40331e-05	0.715688	0.191694	-0.839843	1.22323	61.3636	68.75	1.12037	UniRef90_Q5XAT9	1675	VFG000956(gb|NP_607775) (sda) streptodornase [DNase (VF0252)] [Streptococcus pyogenes MGAS8232]	Sda n=3 Tax=root TaxID=1 RepID=Q5XAT9_STRP6
	agilent_239633	1.4034e-05	0.715734	0.535056	-2.34465	3.41476	2.27273	3.125	1.375	UniRef90_Q05129	1676	VFG000744(gb|AAC38396) (espB) EspB [EspB (VF0179)] [Escherichia coli O127:H6 str. E2348/69]	Protein EaeB n=79 Tax=Escherichia TaxID=561 RepID=EAEB_ECO27
	agilent_206667	1.4034e-05	0.715734	0.535056	-2.34465	3.41476	2.27273	3.125	1.375	UniRef90_D4J4E9	1677	MH0059_GL0029485 (3/4) MPA_and_EM_topgraph_220218_subsample.csv	ABC-type transport system, involved in lipoprotein release, permease component n=38 Tax=Firmicutes TaxID=1239 RepID=D4J4E9_9FIRM
	agilent_154800	1.4034e-05	0.715734	0.535056	-2.34465	3.41476	2.27273	3.125	1.375	UniRef90_D4J4E9	1678	MH0246_GL0105472 (3/4) MPA_and_EM_topgraph_220218_subsample.csv	ABC-type transport system, involved in lipoprotein release, permease component n=38 Tax=Firmicutes TaxID=1239 RepID=D4J4E9_9FIRM
	agilent_61197	1.4034e-05	0.715734	0.535056	-2.34465	3.41476	2.27273	3.125	1.375	UniRef90_D4J4E9	1679	MH0059_GL0029485 (3/4) MPA_and_EM_topgraph_220218_subsample.csv	ABC-type transport system, involved in lipoprotein release, permease component n=38 Tax=Firmicutes TaxID=1239 RepID=D4J4E9_9FIRM
	twist_32032	1.40397e-05	0.716026	0.276985	-1.21537	1.76934	11.3636	12.5	1.1		1680	CagA
	twist_46303	1.40483e-05	0.716463	-0.182693	-1.1686	0.803214	52.2727	43.75	0.836957		1681	positive (exact): Human herpesvirus 3 Envelope glycoprotein C
	agilent_7108	1.4052e-05	0.716654	-0.25366	-1.62351	1.11619	84.0909	84.375	1.00338	UniRef90_Q82081	1682	positive (from uniprot): Rhinovirus B Genome polyprotein	Genome polyprotein n=46 Tax=Enterovirus TaxID=12059 RepID=POLG_HRV3
	agilent_235651	1.40816e-05	0.718164	-0.436244	-2.80529	1.9328	6.81818	3.125	0.458333	UniRef90_Q50341	1683	VFG002030(gb|NP_109830) (orf6/MgpC/crmA) cytadherence protein [Cytadherence organelle (VF0330)] [Mycoplasma pneumoniae M129]	Mgp-operon protein 3 n=22 Tax=Mycoplasma pneumoniae TaxID=2104 RepID=MGP3_MYCPN
	twist_33736	1.40841e-05	0.718289	0.212815	-0.943423	1.36905	25	25	1		1684	fimbrial protein (1/2) & Outer membrane protein P5 precursor (OMP P5) (Fimbrin)
	agilent_36653	1.40931e-05	0.718747	-0.384363	-2.47619	1.70747	95.4545	93.75	0.982143	UniRef90_K0XBN9	1685	MH0128_GL0087103 MPA_PNP_EM_seqs_non_topgraph_seqs_final_210318.csv	Uncharacterized protein n=3 Tax=Bacteroidales TaxID=171549 RepID=K0XBN9_9BACT
	twist_73805	1.40956e-05	0.718877	0.39764	-1.76749	2.56277	4.54545	6.25	1.375		1686	YP_009043441.1 DNA helicase [Listeria phage List-36]
	twist_58158	1.41033e-05	0.719266	0.229162	-1.02042	1.47874	20.4545	18.75	0.916667		1687	Trans-acting transcriptional protein ICP4
	agilent_223189	1.41093e-05	0.719576	-0.182605	-1.17947	0.81426	54.5455	50	0.916667	UniRef90_A0A4I7YG16	1688	VFG001357(gb|NP_346601) (cbpA) choline binding protein A [CbpA/PspC (VF0150)] [Streptococcus pneumoniae TIGR4]	Choline binding protein A n=44 Tax=Streptococcus pneumoniae TaxID=1313 RepID=A0A4I7YG16_STREE
	agilent_8172	1.4121e-05	0.72017	0.493166	-2.20505	3.19139	2.27273	6.25	2.75	UniRef90_P17275	1689	Transcription factor jun-B	Transcription factor jun-B n=52 Tax=Eutheria TaxID=9347 RepID=JUNB_HUMAN
	agilent_220657	1.41281e-05	0.720535	-0.192418	-1.24662	0.861779	68.1818	62.5	0.916667	UniRef90_P15276	1690	VFG000117(gb|NP_253940) (algP/algR3) alginate regulatory protein AlgP [Alginate (VF0091)] [Pseudomonas aeruginosa PAO1]	Transcriptional regulatory protein AlgP n=6 Tax=Pseudomonas aeruginosa TaxID=287 RepID=ALGP_PSEAE
	agilent_238097	1.41302e-05	0.720642	0.189951	-0.851142	1.23104	63.6364	62.5	0.982143	UniRef90_P15276	1691	VFG000117(gb|NP_253940) (algP/algR3) alginate regulatory protein AlgP [Alginate (VF0091)] [Pseudomonas aeruginosa PAO1]	Transcriptional regulatory protein AlgP n=6 Tax=Pseudomonas aeruginosa TaxID=287 RepID=ALGP_PSEAE
	twist_50462	1.41923e-05	0.723806	0.212771	-0.967339	1.39288	20.4545	31.25	1.52778		1692	positive (from uniprot): Human adenovirus C Pre-histone-like nucleoprotein
	agilent_157848	1.42005e-05	0.724227	0.518682	-2.3627	3.40007	2.27273	3.125	1.375	UniRef90_A0A174HY81	1693	MH0012_GL0148663 MPA_PNP_EM_seqs_non_topgraph_seqs_final_210318.csv	Aminopeptidase n=26 Tax=Bacteroidales TaxID=171549 RepID=A0A174HY81_9BACT
	agilent_222116	1.42005e-05	0.724227	0.518682	-2.3627	3.40007	2.27273	3.125	1.375	UniRef90_Q669T5	1694	VFG043207(gb|YP_001006775) (cheB) chemotaxis-specific methylesterase CheB [peritrichous flagella (AI145)] [Yersinia enterocolitica subsp. enterocolitica 8081]	Protein-glutamate methylesterase/protein-glutamine glutaminase n=121 Tax=Enterobacterales TaxID=91347 RepID=CHEB_YERPS
	agilent_126254	1.42005e-05	0.724227	0.518682	-2.3627	3.40007	2.27273	3.125	1.375	UniRef90_A0A416JDV1	1695	MH0250_GL0256152 MPA_PNP_EM_seqs_non_topgraph_seqs_final_210318.csv	Flagellin (Fragment) n=1 Tax=Clostridium sp. AM49-4BH TaxID=2293035 RepID=A0A416JDV1_9CLOT
	agilent_139506	1.42142e-05	0.724926	0.374123	-1.70971	2.45796	4.54545	6.25	1.375	UniRef90_A0A0K6BVP1	1696	YP_099897.1 strains_non_MPA_non_topgraph_cdhit70_190118.csv	LysM peptidoglycan-binding domain-containing protein n=45 Tax=Bacteroidaceae TaxID=815 RepID=A0A0K6BVP1_BACFG
	twist_99522	1.42157e-05	0.725003	0.377879	-1.7275	2.48325	4.54545	6.25	1.375		1697	YP_358779.1 putative lysin [Lactobacillus phage Lc-Nu]
	twist_48387	1.4221e-05	0.725271	0.275177	-1.25954	1.8099	81.8182	87.5	1.06944		1698	positive (exact): Enterovirus B Genome polyprotein
	twist_49674	1.42251e-05	0.725482	0.186358	-0.853831	1.22655	31.8182	34.375	1.08036		1699	positive (from uniprot): Human herpesvirus 3 Envelope glycoprotein C
	agilent_1150	1.42291e-05	0.725682	-0.214646	-1.41365	0.984354	25	18.75	0.75	UniRef90_Q9QL88	1700	Enterovirus polyprotein (VP0, VP1, VP2, VP4) – capsid proteins, Coxsackievirus A9 (2.9 Å structure, chains 1–4)	Genome polyprotein n=36 Tax=Enterovirus B TaxID=138949 RepID=POLG_CXB6S
	twist_82617	1.42321e-05	0.725839	0.291565	-1.33807	1.9212	9.09091	12.5	1.375		1701	YP_009320813.1 hypothetical protein [Salmonella phage 100268_sal2]
	agilent_208541	1.42338e-05	0.725923	-0.294943	-1.94398	1.3541	11.3636	9.375	0.825	UniRef90_A0A174N6A9	1702	WP_005425276.1 MPA_PNP_EM_seqs_non_topgraph_seqs_final_210318.csv	Kappa-carrageenase n=9 Tax=Blautia obeum TaxID=40520 RepID=A0A174N6A9_9FIRM
	agilent_225335	1.42521e-05	0.726855	-0.378499	-2.50223	1.74523	6.81818	6.25	0.916667	UniRef90_P35671	1703	VFG000558(gb|NP_461818) (invE) type III secretion system gatekeeper invE [TTSS(SPI-1 encode) (VF0116)] [Salmonella enterica subsp. enterica serovar Typhimurium str. LT2]	Invasion protein InvE n=504 Tax=Salmonella TaxID=590 RepID=INVE_SALTY
	twist_57489	1.4254e-05	0.726952	0.287374	-1.32566	1.90041	11.3636	9.375	0.825		1704	BRCA1-associated protein
	agilent_90665	1.42737e-05	0.727958	-0.353288	-2.34393	1.63735	6.81818	6.25	0.916667	UniRef90_A5ZWW4	1705	WP_005424032.1 MPA_PNP_EM_seqs_non_topgraph_seqs_final_210318.csv	DUF4179 domain-containing protein n=18 Tax=Clostridiales TaxID=186802 RepID=A5ZWW4_9FIRM
	agilent_6101	1.4291e-05	0.728839	-0.33077	-2.20084	1.5393	9.09091	6.25	0.6875	UniRef90_P12978	1706	nuclear protein EBNA2 & EBNA-2 & Epstein-Barr nuclear antigen 2	Epstein-Barr nuclear antigen 2 n=125 Tax=Epstein-Barr virus (strain GD1) TaxID=10376 RepID=EBNA2_EBVB9
	agilent_7767	1.42954e-05	0.729065	0.509468	-2.37341	3.39235	2.27273	3.125	1.375	UniRef90_Q8NDV7	1707	trinucleotide repeat containing 6A, isoform CRA_c & trinucleotide repeat-containing gene 6A protein	Trinucleotide repeat-containing gene 6A protein n=209 Tax=Euarchontoglires TaxID=314146 RepID=TNR6A_HUMAN
	twist_24274	1.43231e-05	0.730477	-0.206039	-1.37829	0.966211	25	21.875	0.875		1708	Allergen Gal d 1 & Ovomucoid precursor
	agilent_201486	1.43271e-05	0.730682	-0.41688	-2.79058	1.95682	4.54545	6.25	1.375	UniRef90_B0MVG8	1709	MH0006_GL0148774 MPA_PNP_EM_seqs_non_topgraph_seqs_final_210318.csv	Peptidase family M3 n=5 Tax=root TaxID=1 RepID=B0MVG8_9BACT
	twist_57369	1.43527e-05	0.731985	0.262701	-1.24067	1.76607	11.3636	12.5	1.1		1710	MCE-FAMILY PROTEIN MCE1A
	twist_11437	1.43625e-05	0.732486	-0.319348	-2.15045	1.51176	9.09091	6.25	0.6875		1711	allergen_name Equ c 3 (1/1) (1/1) allergome_name Equ c 3 (2/3) (1/1) allergenonline_name Equ c 3.0101 (1/1) (1/1) SDAP_name Equ c 3 (1/1) (1/1) iedb_name False
	twist_27120	1.43662e-05	0.732678	0.199757	-0.946484	1.346	27.2727	25	0.916667		1712	Glycoprotein B precursor & glycoprotein B (1/2)
	twist_47945	1.43681e-05	0.732776	-0.207108	-1.39598	0.981765	25	25	1		1713	envelope glycoprotein gp350 [Human gammaherpesvirus 4] & major outer envelope glycoprotein gp350 [Human gammaherpesvirus 4] & BLLF1 & Envelope glycoprotein GP350 & major outer envelope glycoprotein gp350
	agilent_60130	1.43762e-05	0.733188	-0.356997	-2.40959	1.69559	6.81818	6.25	0.916667	UniRef90_A0A4P8LD83	1714	YP_099216.1 strains_non_MPA_non_topgraph_cdhit70_190118.csv	Type VI secretion system protein TssR n=55 Tax=Bacteroides fragilis TaxID=817 RepID=A0A4P8LD83_BACFG
	agilent_168007	1.43764e-05	0.733194	-0.275081	-1.85672	1.30656	11.3636	12.5	1.1	UniRef90_E5VBB8	1715	MH0003_GL0074909 MPA_PNP_EM_seqs_non_topgraph_seqs_final_210318.csv	Uncharacterized protein n=30 Tax=Bacteroides TaxID=816 RepID=E5VBB8_9BACE
	agilent_134334	1.43846e-05	0.733613	0.266913	-1.27027	1.8041	11.3636	12.5	1.1	UniRef90_B6W5P8	1716	MH0006_GL0034162 (1/1) MPA_and_EM_topgraph_220218_subsample.csv	Plug domain-containing protein n=18 Tax=Bacteroides TaxID=816 RepID=B6W5P8_9BACE
	twist_27541	1.43866e-05	0.733715	0.207376	-0.987401	1.40215	20.4545	21.875	1.06944		1717	EBNA-1 HHV 4 & BKRF1
	agilent_78727	1.43957e-05	0.734182	0.313766	-1.49727	2.1248	6.81818	12.5	1.83333	UniRef90_B0MTP6	1718	MH0002_GL0065375 (1/1) MPA_and_EM_topgraph_220218_subsample.csv	Ion-translocating oxidoreductase complex subunit G n=6 Tax=root TaxID=1 RepID=B0MTP6_9BACT
	agilent_241343	1.4401e-05	0.734449	-0.218223	-1.47911	1.04266	79.5455	81.25	1.02143	UniRef90_D3QW22	1719	VFG000805(gb|NP_290261) (tir) translocated intimin receptor protein [Tir (VF0193)] [Escherichia coli O157:H7 str. EDL933]	Translocated intimin receptor Tir n=111 Tax=Enterobacteriaceae TaxID=543 RepID=TIR_ECOCB
	twist_32440	1.44052e-05	0.734664	-0.211853	-1.43697	1.01326	22.7273	18.75	0.825		1720	Glycoprotein B precursor & glycoprotein B (1/2)
	agilent_2331	1.44128e-05	0.735051	0.304225	-1.45773	2.06618	6.81818	9.375	1.375	UniRef90_P20810	1721	Calpastatin	Calpastatin n=278 Tax=Simiiformes TaxID=314293 RepID=ICAL_HUMAN
	twist_58004	1.44233e-05	0.735586	-0.305852	-2.08095	1.46925	9.09091	9.375	1.03125		1722	Fusion glycoprotein F0 precursor (2/2) & fusion protein (1/2) & fusion glycoprotein
	agilent_194178	1.44244e-05	0.735644	0.255423	-1.22733	1.73818	11.3636	12.5	1.1	UniRef90_G1WNG6	1723	WP_005335292.1 (2/2) non_MPA_topgraph_sampling_040218.csv	LysM domain-containing protein n=15 Tax=Dorea TaxID=189330 RepID=G1WNG6_9FIRM
	twist_58262	1.44263e-05	0.735743	0.201692	-0.969608	1.37299	22.7273	21.875	0.9625		1724	EBNA-3C HHV 4 latent protein
	twist_53233	1.44333e-05	0.7361	0.20078	-0.966859	1.36842	22.7273	25	1.1		1725	phosphoprotein 150 & Large structural phosphoprotein
	agilent_7411	1.4439e-05	0.736391	0.186987	-0.901687	1.27566	31.8182	31.25	0.982143	UniRef90_P06473	1726	Glycoprotein B precursor & glycoprotein B (1/2)	Envelope glycoprotein B n=908 Tax=Viruses TaxID=10239 RepID=GB_HCMVA
	twist_48823	1.44504e-05	0.736968	0.174375	-0.843184	1.19193	61.3636	65.625	1.06944		1727	polyprotein (9/9) & VP1 capsid protein (1/3) & Chain 2, Human Rhinovirus Serotype 2 (Hrv2)
	agilent_222742	1.44561e-05	0.737259	0.258582	-1.2521	1.76926	11.3636	12.5	1.1	UniRef90_Q8NXJ1	1728	VFG001289(gb|NP_645581) (clfA) Clumping factor A, fibrinogen-binding protein [Clumping factor (VF0004)] [Staphylococcus aureus subsp. aureus MW2]	Clumping factor A n=98 Tax=Staphylococcus TaxID=1279 RepID=CLFA_STAAW
	twist_2130	1.44621e-05	0.737567	-0.467391	-3.2013	2.26652	4.54545	3.125	0.6875		1729	allergen_name False allergome_name Tri a GBSS_I (3/14) (1/1) allergenonline_name False SDAP_name False iedb_name False
	twist_57218	1.447e-05	0.737969	0.191419	-0.930026	1.31286	72.7273	75	1.03125		1730	polyprotein (9/9) & VP1 capsid protein (1/3) & Chain 2, Human Rhinovirus Serotype 2 (Hrv2)
	agilent_171523	1.4477e-05	0.738325	-0.364409	-2.50235	1.77353	6.81818	6.25	0.916667	UniRef90_Q6GHS9	1731	WP_000791575.1 strains_non_MPA_non_topgraph_cdhit70_190118.csv	Fibrinogen-binding protein n=22 Tax=Staphylococcus aureus TaxID=1280 RepID=FIB_STAAR
	agilent_234119	1.44869e-05	0.738834	-0.337175	-2.31934	1.64499	6.81818	6.25	0.916667	UniRef90_Q5WWB4	1732	VFG045526(gb|YP_095518) (ravX) Dot/Icm type IV secretion system effector RavX [Dot/Icm (VF0156)] [Legionella pneumophila subsp. pneumophila str. Philadelphia 1]	Uncharacterized protein n=29 Tax=Legionella pneumophila TaxID=446 RepID=Q5WWB4_LEGPL
	agilent_210148	1.44901e-05	0.738995	0.239555	-1.16963	1.64874	13.6364	15.625	1.14583	UniRef90_A0A4P6M6N2	1733	WP_018598489.1 strains_non_MPA_non_topgraph_cdhit70_190118.csv	Toxin A n=3 Tax=Blautia TaxID=572511 RepID=A0A4P6M6N2_9FIRM
	agilent_242989	1.44998e-05	0.73949	-0.272657	-1.87973	1.33442	11.3636	9.375	0.825	UniRef90_A6X0K0	1734	VFG011399(gb|NP_539749) (fabZ) (3R)-hydroxymyristoyl ACP dehydratase [LPS (CVF383)] [Brucella melitensis bv. 1 str. 16M]	3-hydroxyacyl-[acyl-carrier-protein] dehydratase FabZ n=54 Tax=Rhizobiales TaxID=356 RepID=FABZ_OCHA4
	agilent_130807	1.45027e-05	0.739638	0.205936	-1.00859	1.42046	77.2727	81.25	1.05147	UniRef90_A0A4P6M4H6	1735	WP_018598481.1 strains_non_MPA_non_topgraph_cdhit70_190118.csv	Toxin A n=3 Tax=Blautia TaxID=572511 RepID=A0A4P6M4H6_9FIRM
	twist_26817	1.45073e-05	0.739873	0.369201	-1.81024	2.54864	4.54545	6.25	1.375		1736	Enterovirus polyprotein (VP0, VP1, VP2, VP4) – capsid proteins, Coxsackievirus A9 (2.9 Å structure, chains 1–4)
	agilent_39540	1.45082e-05	0.739919	0.488984	-2.39808	3.37604	2.27273	3.125	1.375	UniRef90_A0A1T4WGE9	1737	MH0161_GL0161160 MPA_PNP_EM_seqs_non_topgraph_seqs_final_210318.csv	Peptide/nickel transport system substrate-binding protein n=4 Tax=Ruminococcaceae TaxID=541000 RepID=A0A1T4WGE9_9FIRM
	agilent_223687	1.45151e-05	0.740272	0.175429	-0.861799	1.21266	29.5455	37.5	1.26923	UniRef90_UPI000F53326A	1738	VFG000261(gb|NP_273742) (iga) IgA-specific serine endopeptidase [IgA1 protease (VF0080)] [Neisseria meningitidis MC58]	IgA-specific serine endopeptidase autotransporter n=1 Tax=Neisseria meningitidis TaxID=487 RepID=UPI000F53326A
	twist_32108	1.45178e-05	0.74041	-0.16597	-1.14782	0.815875	52.2727	43.75	0.836957		1739	EBNA-1 HHV 4 & BKRF1
	agilent_220823	1.4533e-05	0.741183	0.236577	-1.1673	1.64045	13.6364	15.625	1.14583	UniRef90_Q8P2T7	1740	VFG000976(gb|NP_268546) (slo) streptolysin O precursor [SLO (VF0250)] [Streptococcus pyogenes M1 GAS]	Streptolysin O n=132 Tax=Streptococcus TaxID=1301 RepID=TACY_STRP8
	twist_34981	1.45386e-05	0.741469	-0.415623	-2.8848	2.05356	6.81818	3.125	0.458333		1741	Influenza hemagglutinin (HA) – precursor, HA1, HA2, partial forms
	agilent_99878	1.45419e-05	0.741637	0.265543	-1.3131	1.84418	9.09091	12.5	1.375	UniRef90_S2Y6J6	1742	WP_004845455.1 (3/3) non_MPA_topgraph_sampling_040218.csv	HTH cro/C1-type domain-containing protein n=62 Tax=Firmicutes TaxID=1239 RepID=S2Y6J6_9FIRM
	agilent_149688	1.45422e-05	0.741653	0.233431	-1.15439	1.62125	13.6364	15.625	1.14583	UniRef90_A0A073I8T3	1743	MH0121_GL0007689 (1/1) MPA_and_EM_topgraph_220218_subsample.csv	STN domain-containing protein n=40 Tax=Bacteroidales TaxID=171549 RepID=A0A073I8T3_9PORP
	agilent_31468	1.45445e-05	0.741772	0.245016	-1.21238	1.70241	11.3636	15.625	1.375	UniRef90_A0A173UKQ3	1744	O2.UC43-1_GL0046095 MPA_PNP_EM_seqs_non_topgraph_seqs_final_210318.csv	Macrolide export ATP-binding/permease protein MacB n=29 Tax=Ruminococcaceae TaxID=541000 RepID=A0A173UKQ3_9FIRM
	twist_85111	1.45555e-05	0.742333	0.187591	-0.93075	1.30593	22.7273	28.125	1.2375		1745	AIK68646.1 DNA methylase [Lactococcus phage phi145]
	twist_53018	1.45564e-05	0.742375	-0.216123	-1.50478	1.07254	18.1818	18.75	1.03125		1746	BMLF1 protein
	twist_97947	1.45712e-05	0.74313	-0.179167	-1.25072	0.892387	31.8182	28.125	0.883929		1747	YP_009032592.1 endolysin [Lactoccocus phage WP-2]
	agilent_223209	1.458e-05	0.743579	0.180134	-0.899159	1.25943	34.0909	34.375	1.00833	UniRef90_Q54703	1748	VFG000955(gb|NP_608047) (emm) M18 protein precursor [M protein (VF0242)] [Streptococcus pyogenes MGAS8232]	Emm18.1 protein n=9 Tax=Streptococcus pyogenes TaxID=1314 RepID=Q54703_STRPY
	agilent_205570	1.45825e-05	0.74371	-0.163648	-1.14469	0.81739	59.0909	53.125	0.899038	UniRef90_A0A3R6JN00	1749	MH0067_GL0008919 MPA_PNP_EM_seqs_non_topgraph_seqs_final_210318.csv	Uncharacterized protein n=4 Tax=Parabacteroides merdae TaxID=46503 RepID=A0A3R6JN00_9BACT
	agilent_113801	1.45988e-05	0.744539	-0.310587	-2.17875	1.55758	9.09091	6.25	0.6875	UniRef90_A0A162ELA1	1750	YP_004890412.1 (1/1) non_MPA_topgraph_sampling_040218.csv	Uncharacterized protein n=36 Tax=Lactobacillus TaxID=1578 RepID=A0A162ELA1_LACPN
	agilent_224378	1.45994e-05	0.744569	-0.231952	-1.62731	1.1634	15.9091	15.625	0.982143	UniRef90_P44969	1751	VFG000337(gb|NP_439153) (iga1) immunoglobin A1 protease [IgA1 protease (VF0045)] [Haemophilus influenzae Rd KW20]	Immunoglobulin A1 protease autotransporter n=1 Tax=Haemophilus influenzae (strain ATCC 51907 / DSM 11121 / KW20 / Rd) TaxID=71421 RepID=IGA0_HAEIN
	twist_28811	1.45998e-05	0.744589	-0.165881	-1.16385	0.832088	43.1818	43.75	1.01316		1752	polyprotein (9/9) & VP1 capsid protein (1/3) & Chain 2, Human Rhinovirus Serotype 2 (Hrv2)
	twist_33323	1.46097e-05	0.745092	-0.255034	-1.7925	1.28243	13.6364	9.375	0.6875		1753	55 kDa immediate-early protein 1
	agilent_109730	1.46188e-05	0.745559	-0.396688	-2.79265	1.99928	6.81818	3.125	0.458333	UniRef90_K8QJF7	1754	WP_014569972.1 strains_non_MPA_non_topgraph_cdhit70_190118.csv	Uncharacterized protein n=24 Tax=Lactobacillaceae TaxID=33958 RepID=K8QJF7_LACRH
	agilent_230764	1.46214e-05	0.745691	-0.354202	-2.49471	1.78631	6.81818	6.25	0.916667	UniRef90_Q5WUD8	1755	VFG045563(gb|YP_096320) (ceg28) Dot/Icm type IV secretion system effector Ceg28 [Dot/Icm (VF0156)] [Legionella pneumophila subsp. pneumophila str. Philadelphia 1]	Uncharacterized protein n=28 Tax=Legionella pneumophila TaxID=446 RepID=Q5WUD8_LEGPL
	agilent_6502	1.4637e-05	0.746489	0.234846	-1.189	1.65869	11.3636	18.75	1.65	UniRef90_P11311	1756	Adhesin P1 precursor (Cytadhesin P1) (Attachment protein) & ADP1_MYCPN adhesin P1	Adhesin P1 n=56 Tax=Mycoplasma pneumoniae TaxID=2104 RepID=ADP1_MYCPN
	agilent_147293	1.46469e-05	0.746991	-0.413524	-2.92583	2.09878	6.81818	3.125	0.458333	UniRef90_Q6GF50	1757	WP_000595617.1 strains_non_MPA_non_topgraph_cdhit70_190118.csv	Uncharacterized leukocidin-like protein 1 n=24 Tax=Staphylococcus TaxID=1279 RepID=LUKL1_STAAR
	twist_29886	1.46469e-05	0.746993	0.344439	-1.74816	2.43704	4.54545	9.375	2.0625		1758	Serine-rich 25 kDa antigen protein
	twist_60169	1.46505e-05	0.747174	-0.248528	-1.75955	1.2625	13.6364	12.5	0.916667		1759	YP_003934772.1 hypothetical protein SP18_gp147 [Shigella phage SP18]
	agilent_223567	1.46737e-05	0.748357	0.183748	-0.938858	1.30635	25	28.125	1.125	UniRef90_Q2YX95	1760	VFG001318(gb|YP_001332075) (isdA) iron-regulated surface determinant protein A [Isd (VF0015)] [Staphylococcus aureus subsp. aureus str. Newman]	Iron-regulated surface determinant protein A n=287 Tax=Bacteria TaxID=2 RepID=ISDA_STAAB
	agilent_234352	1.46994e-05	0.74967	-0.263436	-1.88163	1.35476	11.3636	9.375	0.825	UniRef90_Q99U09	1761	VFG001278(gb|NP_646186) (ebp) cell surface elastin binding protein [EbpS (VF0008)] [Staphylococcus aureus subsp. aureus MW2]	Elastin-binding protein EbpS n=445 Tax=Bacteria TaxID=2 RepID=EBPS_STAAM
	agilent_226351	1.47092e-05	0.750167	-0.193797	-1.38668	0.999084	79.5455	78.125	0.982143	UniRef90_A2T8Z5	1762	VFG000948(gb|NP_663908) (fbaB) fibronectin-bing protein SfbII [FBPs (VF0243)] [Streptococcus pyogenes MGAS315]	PrtF2 n=111 Tax=Streptococcus pyogenes TaxID=1314 RepID=A2T8Z5_STRPY
	twist_42511	1.47116e-05	0.75029	-0.232717	-1.66589	1.20046	13.6364	18.75	1.375		1763	CELL SURFACE LIPOPROTEIN MPT83 (LIPOPROTEIN P23)
	agilent_243291	1.47181e-05	0.750621	-0.164107	-1.17614	0.847924	50	50	1	UniRef90_A0A4I7YG16	1764	VFG001357(gb|NP_346601) (cbpA) choline binding protein A [CbpA/PspC (VF0150)] [Streptococcus pneumoniae TIGR4]	Choline binding protein A n=44 Tax=Streptococcus pneumoniae TaxID=1313 RepID=A0A4I7YG16_STREE
	agilent_30572	1.47205e-05	0.750746	-0.198791	-1.42535	1.02777	20.4545	25	1.22222	UniRef90_A0A264Y915	1765	MH0073_GL0045612 MPA_PNP_EM_seqs_non_topgraph_seqs_final_210318.csv	Uncharacterized protein n=1 Tax=Prevotella sp. 885 TaxID=2022527 RepID=A0A264Y915_9BACT
	agilent_203587	1.47484e-05	0.752167	-0.294089	-2.1194	1.53123	9.09091	6.25	0.6875	UniRef90_B0P3X3	1766	MH0088_GL0102357 (1/2) MPA_and_EM_topgraph_220218_subsample.csv	Glycosyltransferase, group 2 family protein n=14 Tax=Clostridiales TaxID=186802 RepID=B0P3X3_9CLOT
	agilent_184666	1.47517e-05	0.752336	0.465738	-2.42698	3.35846	2.27273	3.125	1.375	UniRef90_A0A385XPB5	1767	YP_536157.1 (1/1) non_MPA_topgraph_sampling_040218.csv	N-acetylmuramoyl-L-alanine amidase sle1 n=34 Tax=Lactobacillus TaxID=1578 RepID=A0A385XPB5_9LACO
	twist_73963	1.47595e-05	0.752736	-0.171086	-1.23549	0.893319	31.8182	28.125	0.883929		1768	YP_009032592.1 endolysin [Lactoccocus phage WP-2]
[truncated: 782 more rows]
