# Supplementary material for: Systemic antibody responses against bacterial and viral antigens associate with fatigue in patients with inflammatory bowel disease
Source: iScience. 2026 Jul 20;29(8):116828. doi: 10.1016/j.isci.2026.116828 (PMC13393791; doi:10.1016/j.isci.2026.116828)
Supplement: Table S10. Logistic regression results for the association between individual antibody reactivity and fatigue status in the remission CD cohort comparing high fatigue (Q4) with low-to-moderate fatigue (<Q4) [file mmc10.xlsx]

## Sheet: Table S10
	Table S10. Logistic regression results for the association between individual antibodies and fatigue status (Q4: highly fatigued, n = 25; <Q4: moderately to minimally fatigued, n = 35) in the Remission CD. Models were adjusted for age, sex, and smoking. Antibodies are ranked by p-value. Yellow-colored cells indicate nominal significance (p < 0.05), and orange cells indicate p < 0.1.
	Peptide-ID	Benjamini-Hochberg value	P-Value	Regression Coefficient	Lower Confidence Interval Value	Upper Confidence Interval Value	% of individuals with peptide present in lesser fatigued group (<Q4)	% of individuals with peptide present in higher fatigued group (Q4)	Fold Change	UniRef-ID	Rank based on P-Value	Peptide Name	Function according to Universal Protein Reference database (UniRef)
	agilent_19521	2.42041e-07	0.0123441	3.52774	0.764421	6.29106	2.85714	26.087	9.13043	UniRef90_A0A1G7KLH9	1	O2.CD2-0_GL0014258 MPA_PNP_EM_seqs_non_topgraph_seqs_final_210318.csv	Rod shape-determining protein MreB n=1 Tax=Bacteroidales bacterium KHT7 TaxID=1855373 RepID=A0A1G7KLH9_9BACT
	agilent_7668	2.83078e-07	0.014437	2.91362	0.57915	5.2481	2.85714	26.087	9.13043	UniRef90_B2RM93	2	protease precursor	Gingipain R1 n=47 Tax=Porphyromonas gingivalis TaxID=837 RepID=CPG1_PORG3
	twist_3703	3.0687e-07	0.0156504	2.0405	0.385821	3.69518	8.57143	30.4348	3.55072		3	Allergen Gal d 1 & Ovomucoid precursor
	agilent_56020	3.16991e-07	0.0161665	2.87948	0.532967	5.22599	2.85714	26.087	9.13043	UniRef90_A0A173WDW5	4	MH0417_GL0169767 MPA_PNP_EM_seqs_non_topgraph_seqs_final_210318.csv	Benzoyl-CoA reductase subunit B n=15 Tax=Dorea TaxID=189330 RepID=A0A173WDW5_9FIRM
	agilent_242591	3.52344e-07	0.0179696	2.33134	0.400288	4.26239	65.7143	86.9565	1.32325	UniRef90_P44602	5	VFG000340(gb|NP_438433) (hxuA) heme-hemopexin utilization protein A, two-partner secretion (TPS) pathway TpsA protein, haem-haemopexin binding protein [HxuABC (VF0269)] [Haemophilus influenzae Rd KW20]	Heme/hemopexin-binding protein n=4 Tax=Haemophilus influenzae TaxID=727 RepID=HXUA1_HAEIN
	agilent_9680	3.654e-07	0.0186354	2.0073	0.335111	3.6795	11.4286	26.087	2.28261	UniRef90_P36717	6	minor core protein	Core-capsid bridging protein n=3 Tax=Human mastadenovirus A TaxID=129875 RepID=CORE5_ADE12
	agilent_221880	4.11705e-07	0.0209969	2.87687	0.433861	5.31988	2.85714	21.7391	7.6087	UniRef90_P44969	7	VFG000337(gb|NP_439153) (iga1) immunoglobin A1 protease [IgA1 protease (VF0045)] [Haemophilus influenzae Rd KW20]	Immunoglobulin A1 protease autotransporter n=1 Tax=Haemophilus influenzae (strain ATCC 51907 / DSM 11121 / KW20 / Rd) TaxID=71421 RepID=IGA0_HAEIN
	twist_49296	4.1667e-07	0.0212502	1.55351	0.231691	2.87533	40	69.5652	1.73913		8	glycoprotein B (2/2)
	agilent_6329	4.61712e-07	0.0235473	1.64237	0.220831	3.06392	20	39.1304	1.95652	UniRef90_P14738	9	fibronectin-binding protein A	Fibronectin-binding protein A n=540 Tax=Staphylococcaceae TaxID=90964 RepID=FNBA_STAA8
	twist_59399	4.77421e-07	0.0243485	2.80296	0.363035	5.24289	2.85714	26.087	9.13043		10	H3N2 A/Michigan/45/2015 M1
	twist_15555	4.90224e-07	0.0250014	3.24963	0.408008	6.09126	2.85714	17.3913	6.08696		11	allergen_name False allergome_name Pha v PHA (7/15) (1/1) allergenonline_name False SDAP_name False iedb_name False
	agilent_231419	4.9514e-07	0.0252521	2.86905	0.355899	5.3822	71.4286	95.6522	1.33913	UniRef90_P44602	12	VFG000340(gb|NP_438433) (hxuA) heme-hemopexin utilization protein A, two-partner secretion (TPS) pathway TpsA protein, haem-haemopexin binding protein [HxuABC (VF0269)] [Haemophilus influenzae Rd KW20]	Heme/hemopexin-binding protein n=4 Tax=Haemophilus influenzae TaxID=727 RepID=HXUA1_HAEIN
	twist_5124	5.30235e-07	0.027042	2.60047	0.295163	4.90577	2.85714	21.7391	7.6087		13	Allergen Ech gr EF-1 Echinococcus granulosus ranslation elongation factor dog tape worm
	agilent_238110	5.32938e-07	0.0271798	2.87577	0.32412	5.42743	2.85714	21.7391	7.6087	UniRef90_P06653	14	VFG001358(gb|NP_346365) (lytA) autolysin [Autolysin (VF0143)] [Streptococcus pneumoniae TIGR4]	Autolysin n=1457 Tax=root TaxID=1 RepID=ALYS_STRPN
	agilent_157325	5.54265e-07	0.0282675	2.85405	0.303926	5.40418	2.85714	26.087	9.13043	UniRef90_A0A381IRL2	15	WP_011590277.1 strains_non_MPA_non_topgraph_cdhit70_190118.csv	Cell wall binding repeat-containing protein n=21 Tax=Clostridium perfringens TaxID=1502 RepID=A0A381IRL2_CLOPF
	twist_76831	5.55905e-07	0.0283511	1.767	0.187331	3.34668	11.4286	26.087	2.28261		16	YP_008772099.1 unnamed protein product [Streptococcus phage TP-778L]
	agilent_6004	5.56303e-07	0.0283714	1.6598	0.175776	3.14383	17.1429	34.7826	2.02899	UniRef90_P05777	17	matrix protein 1 & matrix protein & M1 protein	Matrix protein 1 n=61979 Tax=root TaxID=1 RepID=M1_I33A0
	agilent_9840	6.03248e-07	0.0307657	2.59775	0.240674	4.95482	2.85714	26.087	9.13043	UniRef90_O36634	18	Fusion glycoprotein F0 precursor (2/2) & fusion protein (1/2) & fusion glycoprotein	Fusion glycoprotein F0 n=1724 Tax=Pneumoviridae TaxID=11244 RepID=FUS_HRSVB
	twist_38683	6.07647e-07	0.03099	2.38278	0.217862	4.5477	5.71429	17.3913	3.04348		19	heme transporter IsdB
	agilent_10117	6.56779e-07	0.0334957	1.85061	0.144602	3.55663	8.57143	26.087	3.04348	UniRef90_P14738	20	fibronectin-binding protein A	Fibronectin-binding protein A n=540 Tax=Staphylococcaceae TaxID=90964 RepID=FNBA_STAA8
	agilent_224709	6.68309e-07	0.0340838	3.31673	0.249043	6.38441	2.85714	13.0435	4.56522	UniRef90_Q5WVE4	21	VFG045548(gb|YP_095924) (lpg1907) Dot/Icm type IV secretion system effector [Dot/Icm (VF0156)] [Legionella pneumophila subsp. pneumophila str. Philadelphia 1]	Uncharacterized protein n=32 Tax=Legionella pneumophila TaxID=446 RepID=Q5WVE4_LEGPL
	agilent_1475	6.82698e-07	0.0348176	2.62241	0.187018	5.05781	5.71429	17.3913	3.04348	UniRef90_Q2FUY2	22	Clumping factor B precursor (Fibrinogen-binding protein B) (Fibrinogen receptor B)	Clumping factor B n=3 Tax=Staphylococcus aureus TaxID=1280 RepID=CLFB_STAA8
	agilent_51726	6.87761e-07	0.0350758	2.04793	0.14335	3.95251	8.57143	26.087	3.04348	UniRef90_A0A1G7KLH9	23	O2.CD2-0_GL0014258 MPA_PNP_EM_seqs_non_topgraph_seqs_final_210318.csv	Rod shape-determining protein MreB n=1 Tax=Bacteroidales bacterium KHT7 TaxID=1855373 RepID=A0A1G7KLH9_9BACT
	twist_27925	7.02197e-07	0.035812	2.00902	0.133125	3.88491	5.71429	21.7391	3.80435		24	Ovomucoid precursor
	twist_54532	7.21249e-07	0.0367837	-3.01654	-5.84789	-0.185186	28.5714	4.34783	0.152174		25	Kappa-casein precursor
	twist_55551	7.4701e-07	0.0380975	1.97141	0.108219	3.83461	11.4286	26.087	2.28261		26	minor core protein
	agilent_202092	7.57709e-07	0.0386431	2.89661	0.15128	5.64195	5.71429	17.3913	3.04348	UniRef90_A0A174ZFZ7	27	V1.CD38-0_GL0060643 MPA_PNP_EM_seqs_non_topgraph_seqs_final_210318.csv	Pectinesterase A n=15 Tax=Eubacterium TaxID=1730 RepID=A0A174ZFZ7_9FIRM
	twist_46742	8.30621e-07	0.0423616	2.37955	0.0820386	4.67705	14.2857	26.087	1.82609		28	glycoprotein B (2/2)
	twist_15509	8.45859e-07	0.0431388	2.40826	0.0743064	4.74222	8.57143	26.087	3.04348		29	allergen_name False allergome_name Str pn PspC (2/2) (1/1) allergenonline_name False SDAP_name False iedb_name False
	agilent_166519	8.61944e-07	0.0439592	1.61472	0.0436976	3.18573	17.1429	26.087	1.52174	UniRef90_R7EMT3	30	MH0002_GL0053999 MPA_PNP_EM_seqs_non_topgraph_seqs_final_210318.csv	TonB-dependent receptor n=1 Tax=Bacteroides uniformis CAG:3 TaxID=1263055 RepID=R7EMT3_9BACE
	twist_26236	8.70444e-07	0.0443926	1.58538	0.0397461	3.13102	14.2857	30.4348	2.13043		31	matrix protein 1 & matrix protein & M1 protein
	agilent_234840	8.74638e-07	0.0446065	1.54708	0.0372699	3.05689	22.8571	30.4348	1.33152	UniRef90_UPI000E01835F	32	VFG001313(gb|NP_644899) (spa) Immunoglobulin G binding protein A precursor [SpA (VF0017)] [Staphylococcus aureus subsp. aureus MW2]	staphylococcal protein A n=3 Tax=Staphylococcus aureus TaxID=1280 RepID=UPI000E01835F
	agilent_8566	9.04944e-07	0.0461522	3.16612	0.0540417	6.2782	2.85714	17.3913	6.08696	UniRef90_O36634	33	Fusion glycoprotein F0 precursor (2/2) & fusion protein (1/2) & fusion glycoprotein	Fusion glycoprotein F0 n=1724 Tax=Pneumoviridae TaxID=11244 RepID=FUS_HRSVB
	agilent_241825	9.17081e-07	0.0467711	1.92418	0.0274861	3.82087	5.71429	21.7391	3.80435	UniRef90_A7X6I5	34	VFG001283(gb|NP_647238) (fnbA) fibronectin-binding protein A [FnBPs (VF0010)] [Staphylococcus aureus subsp. aureus MW2]	Fibronectin-binding protein A n=697 Tax=Bacteria TaxID=2 RepID=FNBA_STAA1
	agilent_200824	9.22059e-07	0.047025	1.35789	0.0178521	2.69794	40	56.5217	1.41304	UniRef90_E1W618	35	WP_014065439.1 strains_non_MPA_non_topgraph_cdhit70_190118.csv	Uncharacterized protein n=1 Tax=Haemophilus parainfluenzae (strain T3T1) TaxID=862965 RepID=E1W618_HAEP3
	twist_22989	9.25357e-07	0.0471932	-3.06438	-6.09078	-0.0379824	25.7143	4.34783	0.169082		36	allergen_name False allergome_name Cap h 12 (2/2), Cap h 8 (4/5) (1/1) allergenonline_name False SDAP_name False iedb_name False
	agilent_242753	9.33588e-07	0.047613	2.42666	0.0255339	4.8278	2.85714	21.7391	7.6087	UniRef90_P44969	37	VFG000337(gb|NP_439153) (iga1) immunoglobin A1 protease [IgA1 protease (VF0045)] [Haemophilus influenzae Rd KW20]	Immunoglobulin A1 protease autotransporter n=1 Tax=Haemophilus influenzae (strain ATCC 51907 / DSM 11121 / KW20 / Rd) TaxID=71421 RepID=IGA0_HAEIN
	agilent_3552	9.46992e-07	0.0482966	-2.80625	-5.59149	-0.0210113	25.7143	4.34783	0.169082	UniRef90_A0A2U3RZL8	38	pneumococcal histidine triad protein D (1/2) & histidine motif-containing protein, partial	Pneumococcal histidine triad protein D n=4 Tax=Streptococcus pneumoniae TaxID=1313 RepID=A0A2U3RZL8_STREE
	twist_13492	9.49865e-07	0.0484431	2.00262	0.013696	3.99154	8.57143	17.3913	2.02899		39	allergen_name False allergome_name Aeg ta 28 (15/16) (1/1) allergenonline_name False SDAP_name False iedb_name False
	agilent_10341	9.74524e-07	0.0497007	2.34665	0.00306889	4.69022	2.85714	17.3913	6.08696	UniRef90_R4LXM3	40	phiRv1 phage protein	Bacteriophage protein n=2 Tax=Mycobacterium tuberculosis TaxID=1773 RepID=R4LXM3_MYCTX
	agilent_149779	9.7774e-07	0.0498648	-1.73335	-3.46567	-0.00102378	37.1429	13.0435	0.351171	UniRef90_UPI0004537308	41	WP_000728715.1 strains_non_MPA_non_topgraph_cdhit70_190118.csv	staphylococcal protein A n=1 Tax=Staphylococcus aureus TaxID=1280 RepID=UPI0004537308
	twist_30726	9.80082e-07	0.0499842	1.68951	0.000116477	3.3789	8.57143	26.087	3.04348		42	Ovomucoid precursor
	twist_65730	9.95009e-07	0.0507455	2.44739	-0.00793985	4.90271	2.85714	17.3913	6.08696		43	NP_944975.1 Putative exodeoxyribonuclease [Salmonella phage FelixO1]
	agilent_147318	1.00736e-06	0.0513756	-1.52937	-3.06788	0.00913298	42.8571	13.0435	0.304348	UniRef90_A0A416XD23	44	O2.UC8-1_GL0068365 MPA_PNP_EM_seqs_non_topgraph_seqs_final_210318.csv	Inhibitor_I69 domain-containing protein n=1 Tax=Bacteroides sp. AF14-46 TaxID=2292914 RepID=A0A416XD23_9BACE
	agilent_6396	1.02762e-06	0.0524085	2.5717	-0.0267825	5.17018	2.85714	13.0435	4.56522	UniRef90_P81177	45	zinc metalloproteinase aureolysin	Zinc metalloproteinase aureolysin n=337 Tax=Bacilli TaxID=91061 RepID=AURE_STAAU
	agilent_26641	1.03135e-06	0.052599	1.63727	-0.0183864	3.29292	14.2857	26.087	1.82609	UniRef90_A0A1X3AI86	46	NP_816693.1 strains_non_MPA_non_topgraph_cdhit70_190118.csv	ABC-type enterochelin transport system, periplasmic component n=115 Tax=Bacilli TaxID=91061 RepID=A0A1X3AI86_ENTFL
	agilent_243235	1.03404e-06	0.0527362	4.89021	-0.0577839	9.8382	2.85714	13.0435	4.56522	UniRef90_Q5WT56	47	VFG041346(gb|YP_096747) (lpg2744) Dot/Icm type IV secretion system effector [Dot/Icm (SS047)] [Legionella pneumophila subsp. pneumophila str. Philadelphia 1]	Uncharacterized protein n=29 Tax=Legionella pneumophila TaxID=446 RepID=Q5WT56_LEGPL
	agilent_121617	1.03812e-06	0.0529439	2.31508	-0.0294093	4.65956	2.85714	21.7391	7.6087	UniRef90_W0U6R6	48	V1.CD1-0-PT_GL0044963 (1/10) MPA_and_EM_topgraph_220218_subsample.csv	Putative alginate O-acetyltransferase n=26 Tax=Ruminococcus TaxID=1263 RepID=W0U6R6_9FIRM
	agilent_221942	1.0508e-06	0.0535908	1.80169	-0.0278494	3.63124	14.2857	26.087	1.82609	UniRef90_Q8GM74	49	VFG001150(gb|AAL79954) (hia) adhesin [Hia/Hsf (VF0039)] [Haemophilus influenzae nontypable strain 3179B]	Adhesin n=5 Tax=Haemophilus influenzae TaxID=727 RepID=Q8GM74_HAEIF
	agilent_229718	1.05721e-06	0.0539179	1.55131	-0.026132	3.12876	14.2857	30.4348	2.13043	UniRef90_A7X6I5	50	VFG001283(gb|NP_647238) (fnbA) fibronectin-binding protein A [FnBPs (VF0010)] [Staphylococcus aureus subsp. aureus MW2]	Fibronectin-binding protein A n=697 Tax=Bacteria TaxID=2 RepID=FNBA_STAA1
	agilent_199016	1.05844e-06	0.0539805	1.91279	-0.0327276	3.85831	5.71429	17.3913	3.04348	UniRef90_A0A174AWF9	51	MH0187_GL0063508 (3/3) MPA_and_EM_topgraph_220218_subsample.csv	Probable multidrug resistance ABC transporter ATP-binding/permease protein YheH n=36 Tax=Clostridiales TaxID=186802 RepID=A0A174AWF9_9FIRM
	agilent_186083	1.05844e-06	0.0539805	1.91279	-0.0327276	3.85831	5.71429	17.3913	3.04348	UniRef90_A0A1T4XPY4	52	MH0161_GL0044217 (4/4) MPA_and_EM_topgraph_220218_subsample.csv	ATP-binding cassette, subfamily B n=5 Tax=Ruminococcaceae TaxID=541000 RepID=A0A1T4XPY4_9FIRM
	twist_22039	1.10189e-06	0.0561965	1.6863	-0.0445572	3.41715	8.57143	21.7391	2.53623		53	allergen_name False allergome_name Gal d 1 (2/3) (1/1) allergenonline_name Unassigned (1/1) (1/1) SDAP_name False iedb_name False
	twist_27290	1.12381e-06	0.0573142	1.23971	-0.0385152	2.51794	42.8571	69.5652	1.62319		54	glycoprotein B (2/2)
	agilent_222756	1.13452e-06	0.0578605	4.20239	-0.140047	8.54484	2.85714	13.0435	4.56522	UniRef90_UPI000DA9B94C	55	VFG001290(gb|NP_647368) (clfB) Clumping factor B, adhesin [Clumping factor (VF0004)] [Staphylococcus aureus subsp. aureus MW2]	MSCRAMM family adhesin clumping factor ClfB n=15 Tax=Staphylococcus aureus TaxID=1280 RepID=UPI000DA9B94C
	agilent_202587	1.13525e-06	0.0578977	2.55749	-0.0856231	5.20061	2.85714	13.0435	4.56522	UniRef90_U6R855	56	DOM015_GL0041013 (2/2) MPA_and_EM_topgraph_220218_subsample.csv	Uncharacterized protein n=5 Tax=Bacteroidaceae TaxID=815 RepID=U6R855_9BACE
	agilent_129884	1.13942e-06	0.0581102	1.56139	-0.0536419	3.17643	11.4286	26.087	2.28261	UniRef90_A0A151G536	57	YP_004888989.1 (1/2) non_MPA_topgraph_sampling_040218.csv	NusG_II domain-containing protein n=25 Tax=Lactobacillus TaxID=1578 RepID=A0A151G536_LACPN
	twist_94021	1.15033e-06	0.058667	1.35475	-0.0496444	2.75914	20	34.7826	1.73913		58	NP_958218.1 gene 43 protein [Enterobacteria phage Sf6]
	agilent_182072	1.16317e-06	0.0593218	1.74281	-0.0685398	3.55417	8.57143	21.7391	2.53623	UniRef90_Q64MM2	59	YP_101799.1 strains_non_MPA_non_topgraph_cdhit70_190118.csv	Uncharacterized protein n=50 Tax=Bacteroidaceae TaxID=815 RepID=Q64MM2_BACFR
	agilent_139105	1.17307e-06	0.0598267	2.80058	-0.115911	5.71708	2.85714	13.0435	4.56522	UniRef90_A0A087QB98	60	WP_003657053.1 strains_non_MPA_non_topgraph_cdhit70_190118.csv	Lysozyme (Fragment) n=4 Tax=Lactobacillus gasseri TaxID=1596 RepID=A0A087QB98_LACGS
	agilent_71450	1.19392e-06	0.0608899	-1.18065	-2.41526	0.0539647	71.4286	43.4783	0.608696	UniRef90_UPI0004537308	61	WP_000728715.1 strains_non_MPA_non_topgraph_cdhit70_190118.csv	staphylococcal protein A n=1 Tax=Staphylococcus aureus TaxID=1280 RepID=UPI0004537308
	agilent_48638	1.21474e-06	0.0619517	2.45438	-0.122707	5.03147	2.85714	21.7391	7.6087	UniRef90_A0A2N8ISR3	62	WP_012421014.1 strains_non_MPA_non_topgraph_cdhit70_190118.csv	Uncharacterized protein n=27 Tax=Akkermansia TaxID=239934 RepID=A0A2N8ISR3_9BACT
	agilent_187158	1.23037e-06	0.0627488	1.3449	-0.071544	2.76134	14.2857	39.1304	2.73913	UniRef90_A0A1C6HNE0	63	WP_044922804.1 MPA_PNP_EM_seqs_non_topgraph_seqs_final_210318.csv	Fibronectin type III domain n=12 Tax=Clostridiales TaxID=186802 RepID=A0A1C6HNE0_9FIRM
	agilent_131312	1.23101e-06	0.0627814	-2.31172	-4.74672	0.123277	25.7143	8.69565	0.338164	UniRef90_Q8G4Z1	64	WP_025332084.1 (1/2) non_MPA_topgraph_sampling_040218.csv	Uncharacterized protein n=77 Tax=Bifidobacterium TaxID=1678 RepID=Q8G4Z1_BIFLO
	twist_79853	1.28832e-06	0.0657044	2.40655	-0.156296	4.9694	2.85714	13.0435	4.56522		65	YP_007501131.1 hypothetical protein [Salmonella phage vB_SenMS16]
	twist_30015	1.28855e-06	0.0657162	1.72684	-0.112232	3.56591	8.57143	17.3913	2.02899		66	Clumping factor B precursor (Fibrinogen-binding protein B) (Fibrinogen receptor B)
	twist_51598	1.31077e-06	0.0668493	1.54399	-0.107228	3.19521	8.57143	30.4348	3.55072		67	Fusion glycoprotein F0 precursor (2/2) & fusion protein (1/2) & fusion glycoprotein
	twist_97077	1.31241e-06	0.0669329	-2.60157	-5.38466	0.181529	22.8571	4.34783	0.190217		68	AFN38687.1 hypothetical protein phi_MSA6_ORF022 [Staphylococcus phage MSA6]
	twist_25201	1.31633e-06	0.0671329	-1.80486	-3.73708	0.127352	25.7143	13.0435	0.507246		69	allergen_name False allergome_name Der f 20 (4/4) (1/1) allergenonline_name Der f 20.0101 (1/1) (1/1) SDAP_name False iedb_name False
	twist_3940	1.31633e-06	0.0671329	-1.80486	-3.73708	0.127352	25.7143	13.0435	0.507246		70	allergen_name False allergome_name Cte f 9 (6/8) (1/1) allergenonline_name False SDAP_name False iedb_name False
	twist_12245	1.31633e-06	0.0671329	-1.80486	-3.73708	0.127352	25.7143	13.0435	0.507246		71	allergen_name False allergome_name Cal s 2 (2/3) (1/1) allergenonline_name False SDAP_name False iedb_name False
	agilent_45366	1.32561e-06	0.0676064	-1.75822	-3.64375	0.127317	31.4286	8.69565	0.27668	UniRef90_A0A173ZMW8	72	MH0006_GL0111091 (2/2) MPA_and_EM_topgraph_220218_subsample.csv	LysM domain-containing protein n=31 Tax=Clostridiales TaxID=186802 RepID=A0A173ZMW8_9FIRM
	twist_843	1.33217e-06	0.0679409	-1.86636	-3.8703	0.137585	28.5714	8.69565	0.304348		73	allergen_name False allergome_name Ovi a 12 (1/2), Ovi a 8 (2/5) (1/1) allergenonline_name False SDAP_name False iedb_name False
	twist_47499	1.33455e-06	0.0680622	2.35625	-0.174814	4.88732	5.71429	17.3913	3.04348		74	matrix protein 1 & matrix protein & M1 protein
	agilent_220437	1.36007e-06	0.0693635	1.34876	-0.106887	2.8044	37.1429	52.1739	1.40468	UniRef90_O85626	75	VFG000799(gb|NP_290255) (espD) Type III secretion system translocator protein EspD, pore protein [EspD (VF0200)] [Escherichia coli O157:H7 str. EDL933]	L0021 n=35 Tax=Enterobacteriaceae TaxID=543 RepID=O85626_ECOLX
	twist_46426	1.37002e-06	0.0698708	-1.46758	-3.05435	0.119185	82.8571	65.2174	0.787106		76	nuclear protein EBNA2 & EBNA-2 & Epstein-Barr nuclear antigen 2
	agilent_198500	1.37862e-06	0.0703096	1.5138	-0.125504	3.15311	17.1429	26.087	1.52174	UniRef90_A0A1X3AI86	77	NP_816693.1 strains_non_MPA_non_topgraph_cdhit70_190118.csv	ABC-type enterochelin transport system, periplasmic component n=115 Tax=Bacilli TaxID=91061 RepID=A0A1X3AI86_ENTFL
	twist_6249	1.37938e-06	0.0703484	2.3334	-0.193802	4.86059	2.85714	13.0435	4.56522		78	allergen_name False allergome_name Act e 1 (4/7) (1/1) allergenonline_name False SDAP_name False iedb_name False
	agilent_1075	1.39427e-06	0.0711076	-1.21661	-2.53783	0.104603	51.4286	34.7826	0.676329	UniRef90_Q1HVF7	79	EBNA-1 HHV 4	Epstein-Barr nuclear antigen 1 n=48 Tax=Epstein-Barr virus (strain GD1) TaxID=10376 RepID=EBNA1_EBVA8
	agilent_130471	1.40245e-06	0.0715251	2.31642	-0.202878	4.83571	2.85714	13.0435	4.56522	UniRef90_A0A4R3JKG7	80	WP_024852985.1 (1/2) non_MPA_topgraph_sampling_040218.csv	CHAP domain-containing protein n=2 Tax=Lachnospiraceae TaxID=186803 RepID=A0A4R3JKG7_9FIRM
	twist_99693	1.41017e-06	0.0719187	-1.28147	-2.6771	0.114167	45.7143	17.3913	0.380435		81	YP_009222289.1 lysin [Lactobacillus phage LfeInf]
	twist_27514	1.41308e-06	0.072067	2.4063	-0.215746	5.02834	2.85714	17.3913	6.08696		82	envelope glycoprotein G (1/2) & glycoprotein G (1/2)
	twist_27552	1.43104e-06	0.0729829	-1.67951	-3.51547	0.156459	85.7143	73.913	0.862319		83	nuclear protein EBNA2 & EBNA-2 & Epstein-Barr nuclear antigen 2
	agilent_135255	1.44252e-06	0.0735686	-1.2451	-2.60896	0.118768	80	65.2174	0.815217	UniRef90_A0A381IPJ2	84	WP_011590251.1 strains_non_MPA_non_topgraph_cdhit70_190118.csv	Cell wall binding repeat-containing protein n=19 Tax=Clostridium perfringens TaxID=1502 RepID=A0A381IPJ2_CLOPF
	agilent_106728	1.44603e-06	0.0737474	-3.27592	-6.86656	0.314711	11.4286	4.34783	0.380435	UniRef90_C0BEV3	85	MH0088_GL0045527 (1/1) MPA_and_EM_topgraph_220218_subsample.csv	LysM domain protein n=11 Tax=Coprococcus TaxID=33042 RepID=C0BEV3_9FIRM
	twist_32108	1.46537e-06	0.0747339	-1.24853	-2.62167	0.124615	65.7143	47.8261	0.727788		86	EBNA-1 HHV 4 & BKRF1
	twist_85111	1.46758e-06	0.0748468	1.20473	-0.120758	2.53022	22.8571	34.7826	1.52174		87	AIK68646.1 DNA methylase [Lactococcus phage phi145]
	twist_66117	1.47608e-06	0.0752801	2.36207	-0.240635	4.96477	2.85714	17.3913	6.08696		88	YP_007517701.1 hypothetical protein [Pelagibacter phage HTVC010P]
	agilent_30985	1.47608e-06	0.0752801	2.36207	-0.240635	4.96477	2.85714	17.3913	6.08696	UniRef90_A0A139K1E2	89	T2D-56A_GL0012413 MPA_PNP_EM_seqs_non_topgraph_seqs_final_210318.csv	Glycoside hydrolase family 2 n=19 Tax=Bacteroides TaxID=816 RepID=A0A139K1E2_BACUN
	twist_33736	1.47878e-06	0.0754178	1.18317	-0.12115	2.48748	22.8571	43.4783	1.90217		90	fimbrial protein (1/2) & Outer membrane protein P5 precursor (OMP P5) (Fimbrin)
	twist_58521	1.51386e-06	0.077207	-1.41921	-2.9933	0.154871	82.8571	69.5652	0.83958		91	nuclear protein EBNA2 & EBNA-2 & Epstein-Barr nuclear antigen 2
	twist_34128	1.53873e-06	0.0784755	1.1744	-0.133727	2.48253	20	43.4783	2.17391		92	Bifunctional autolysin precursor
	agilent_221881	1.56096e-06	0.079609	1.73192	-0.20452	3.66835	8.57143	21.7391	2.53623	UniRef90_Q50341	93	VFG002030(gb|NP_109830) (orf6/MgpC/crmA) cytadherence protein [Cytadherence organelle (VF0330)] [Mycoplasma pneumoniae M129]	Mgp-operon protein 3 n=22 Tax=Mycoplasma pneumoniae TaxID=2104 RepID=MGP3_MYCPN
	twist_22942	1.5815e-06	0.0806563	-2.29074	-4.86088	0.279408	20	4.34783	0.217391		94	allergen_name False allergome_name Sola l Peroxidase (3/3) (1/1) allergenonline_name False SDAP_name False iedb_name False
	agilent_34618	1.59697e-06	0.0814456	2.43671	-0.304323	5.17774	2.85714	13.0435	4.56522	UniRef90_I8UVD1	95	MH0013_GL0009074 (1/1) MPA_and_EM_topgraph_220218_subsample.csv	SusC/RagA family TonB-linked outer membrane protein n=11 Tax=root TaxID=1 RepID=I8UVD1_9BACE
	agilent_240269	1.60369e-06	0.0817884	1.52181	-0.191985	3.23561	68.5714	78.2609	1.1413	UniRef90_Q99XV0	96	VFG000968(gb|NP_269973) (emm) M protein type 1 [M protein (VF0242)] [Streptococcus pyogenes M1 GAS]	M protein type 1 n=54 Tax=Streptococcus pyogenes TaxID=1314 RepID=Q99XV0_STRP1
	agilent_188933	1.6053e-06	0.0818701	-2.27135	-4.82993	0.287228	20	4.34783	0.217391	UniRef90_A0A1T4WZF4	97	MH0203_GL0039843 MPA_PNP_EM_seqs_non_topgraph_seqs_final_210318.csv	Peptidylprolyl isomerase n=5 Tax=Ruminococcaceae TaxID=541000 RepID=A0A1T4WZF4_9FIRM
	agilent_898	1.61239e-06	0.0822319	1.18731	-0.151727	2.52636	34.2857	56.5217	1.64855	UniRef90_P09256	98	positive (from uniprot): Human herpesvirus 3 Envelope glycoprotein C	Envelope glycoprotein C n=119 Tax=Human herpesvirus 3 TaxID=10335 RepID=GC_VZVD
	agilent_5548	1.61808e-06	0.0825223	-2.57917	-5.49069	0.332349	17.1429	8.69565	0.507246	UniRef90_Q82081	99	positive (from uniprot): Rhinovirus B Genome polyprotein	Genome polyprotein n=46 Tax=Enterovirus TaxID=12059 RepID=POLG_HRV3
	twist_99262	1.64583e-06	0.0839375	-1.30839	-2.79217	0.175393	42.8571	17.3913	0.405797		100	YP_009222289.1 lysin [Lactobacillus phage LfeInf]
	twist_72914	1.66864e-06	0.0851007	-2.03425	-4.34984	0.281345	25.7143	13.0435	0.507246		101	YP_001469501.1 gp20 portal vertex protein of head [Enterobacteria phage Phi1]
	twist_8126	1.69751e-06	0.0865732	1.46804	-0.210905	3.14698	11.4286	30.4348	2.66304		102	allergen_name False allergome_name Str pn PspC (2/2) (1/1) allergenonline_name False SDAP_name False iedb_name False
	twist_15595	1.70696e-06	0.0870548	-1.63238	-3.50213	0.237369	28.5714	8.69565	0.304348		103	allergen_name False allergome_name Tri a GBSS_I (7/14) (1/1) allergenonline_name False SDAP_name False iedb_name False
	agilent_103772	1.7075e-06	0.0870825	2.13681	-0.310934	4.58456	2.85714	13.0435	4.56522	UniRef90_Q88XZ0	104	YP_004888954.1 strains_non_MPA_non_topgraph_cdhit70_190118.csv	30S ribosomal protein S12 n=23 Tax=Lactobacillus TaxID=1578 RepID=RS12_LACPL
	twist_88089	1.71981e-06	0.0877103	1.27234	-0.188037	2.73272	17.1429	26.087	1.52174		105	YP_003344862.1 tail protein [Streptococcus virus ALQ132]
	twist_34337	1.72413e-06	0.0879307	1.0958	-0.162819	2.35441	25.7143	47.8261	1.8599		106	zinc metalloproteinase aureolysin
	agilent_228577	1.72474e-06	0.0879618	2.19391	-0.32623	4.71406	8.57143	13.0435	1.52174	UniRef90_Q8GM74	107	VFG001150(gb|AAL79954) (hia) adhesin [Hia/Hsf (VF0039)] [Haemophilus influenzae nontypable strain 3179B]	Adhesin n=5 Tax=Haemophilus influenzae TaxID=727 RepID=Q8GM74_HAEIF
	agilent_199155	1.72744e-06	0.0880995	-1.14102	-2.45227	0.170235	77.1429	60.8696	0.78905	UniRef90_Q8XMR4	108	WP_003460505.1 strains_non_MPA_non_topgraph_cdhit70_190118.csv	LYZ2 domain-containing protein n=27 Tax=Clostridium perfringens TaxID=1502 RepID=Q8XMR4_CLOPE
	twist_86491	1.73489e-06	0.0884795	-2.31115	-4.97028	0.347987	17.1429	8.69565	0.507246		109	YP_007006989.1 lysozyme-peptidase [Clostridium phage phi24R]
	agilent_220913	1.75737e-06	0.089626	1.78752	-0.276536	3.85157	5.71429	17.3913	3.04348	UniRef90_P06653	110	VFG005334(gb|NP_359346) (lytA) Autolysin (N-acetylmuramoyl-L-alanine amidase) [Choline-binding proteins (CVF122)] [Streptococcus pneumoniae R6]	Autolysin n=1457 Tax=root TaxID=1 RepID=ALYS_STRPN
	twist_27102	1.78764e-06	0.0911697	1.99219	-0.31925	4.30364	5.71429	17.3913	3.04348		111	Surface protein pspA
	twist_30176	1.79287e-06	0.0914362	1.71383	-0.276279	3.70394	11.4286	17.3913	1.52174		112	Clumping factor B precursor (Fibrinogen-binding protein B) (Fibrinogen receptor B)
	twist_33323	1.79801e-06	0.0916986	1.52896	-0.247914	3.30584	8.57143	17.3913	2.02899		113	55 kDa immediate-early protein 1
	agilent_139506	1.80038e-06	0.0918193	2.09533	-0.340654	4.53132	2.85714	13.0435	4.56522	UniRef90_A0A0K6BVP1	114	YP_099897.1 strains_non_MPA_non_topgraph_cdhit70_190118.csv	LysM peptidoglycan-binding domain-containing protein n=45 Tax=Bacteroidaceae TaxID=815 RepID=A0A0K6BVP1_BACFG
	twist_32960	1.807e-06	0.0921571	-2.80477	-6.06892	0.459382	17.1429	4.34783	0.253623		115	Glycoprotein M
	agilent_1463	1.80957e-06	0.0922881	-1.14631	-2.48091	0.188287	48.5714	26.087	0.537084	UniRef90_P07210	116	polyprotein (9/9) & VP1 capsid protein (1/3) & Chain 2, Human Rhinovirus Serotype 2 (Hrv2)	Genome polyprotein n=273 Tax=Enterovirus TaxID=12059 RepID=POLG_HRV8A
	agilent_178022	1.84156e-06	0.0939198	1.57761	-0.268314	3.42354	5.71429	26.087	4.56522	UniRef90_E5C3L1	117	WP_004319524.1 MPA_PNP_EM_seqs_non_topgraph_seqs_final_210318.csv	BACON domain-containing protein n=7 Tax=Bacteroides TaxID=816 RepID=E5C3L1_9BACE
	twist_49495	1.85135e-06	0.0944186	-2.40857	-5.23106	0.413917	22.8571	4.34783	0.190217		118	Nucleoprotein (2/5)
	agilent_240059	1.85284e-06	0.0944947	1.45074	-0.249705	3.15119	8.57143	21.7391	2.53623	UniRef90_A0A380Q2U5	119	VFG042312(gb|YP_002348854) (yapE) autotransporter protein YapE [YapE (VF0505)] [Yersinia pestis CO92]	Autotransporter protein n=84 Tax=Yersinia TaxID=444888 RepID=A0A380Q2U5_YERPU
	agilent_15627	1.85773e-06	0.0947443	2.2302	-0.385844	4.84624	2.85714	13.0435	4.56522	UniRef90_H1GAG6	120	WP_012951188.1 strains_non_MPA_non_topgraph_cdhit70_190118.csv	FTR1 family protein n=142 Tax=Listeria TaxID=1637 RepID=H1GAG6_LISIO
	twist_64561	1.88811e-06	0.0962937	-1.29423	-2.81949	0.231027	34.2857	21.7391	0.634058		121	YP_008532047.1 putative tail fiber protein [Klebsiella phage 0507-KN2-1]
	agilent_869	1.89407e-06	0.0965975	-1.28144	-2.79299	0.230121	40	13.0435	0.326087	UniRef90_P03277	122	Hexon protein	Hexon protein n=779 Tax=Adenoviridae TaxID=10508 RepID=CAPSH_ADE02
	agilent_12002	1.90549e-06	0.0971799	1.17218	-0.212915	2.55728	28.5714	39.1304	1.36957		123	positive (exact): Human respiratory syncytial virus Attachment glycoprotein
	twist_78982	1.98754e-06	0.101365	1.96896	-0.386624	4.32455	5.71429	13.0435	2.28261		124	YP_007003201.1 phage terminase small subunit [Lactobacillus phage LF1]
	twist_41490	1.99871e-06	0.101934	2.34003	-0.464151	5.14421	2.85714	13.0435	4.56522		125	GroEL (1/3)
	twist_58805	1.99958e-06	0.101979	1.35832	-0.269637	2.98628	11.4286	26.087	2.28261		126	H3N2 A/Hong Kong/4801/2014 M1
	twist_58778	2.04389e-06	0.104239	1.40071	-0.289101	3.09051	71.4286	86.9565	1.21739		127	positive (exact): Human respiratory syncytial virus Attachment glycoprotein
	twist_2099	2.0461e-06	0.104351	1.85214	-0.383003	4.08729	5.71429	13.0435	2.28261		128	allergen_name False allergome_name Tri a 37 (9/9) (1/1) allergenonline_name False SDAP_name False iedb_name False
	twist_4462	2.04879e-06	0.104488	-2.08039	-4.59197	0.431192	20	4.34783	0.217391		129	allergen_name False allergome_name Zea m GBSS_I (3/12) (1/1) allergenonline_name False SDAP_name False iedb_name False
	twist_61938	2.06378e-06	0.105253	1.93925	-0.407099	4.2856	5.71429	13.0435	2.28261		130	YP_009150309.1 putative internal core protein [Proteus phage PM 75]
	agilent_62959	2.07321e-06	0.105734	1.99277	-0.421665	4.4072	2.85714	17.3913	6.08696	UniRef90_A0A1C6J2Q8	131	MH0196_GL0062244 MPA_PNP_EM_seqs_non_topgraph_seqs_final_210318.csv	Plasmin and fibronectin-binding protein A n=4 Tax=Clostridiales TaxID=186802 RepID=A0A1C6J2Q8_9FIRM
	agilent_239214	2.08358e-06	0.106262	4.77318	-1.01875	10.5651	2.85714	17.3913	6.08696	UniRef90_P11311	132	VFG002033(gb|NP_109829) (p1/MgPa/gapA) ADP1_MYCPN adhesin P1 [Cytadherence organelle (VF0330)] [Mycoplasma pneumoniae M129]	Adhesin P1 n=56 Tax=Mycoplasma pneumoniae TaxID=2104 RepID=ADP1_MYCPN
	twist_58004	2.08863e-06	0.10652	1.4864	-0.318574	3.29137	8.57143	26.087	3.04348		133	Fusion glycoprotein F0 precursor (2/2) & fusion protein (1/2) & fusion glycoprotein
	agilent_132876	2.09508e-06	0.106849	2.42337	-0.522158	5.3689	5.71429	8.69565	1.52174	UniRef90_G2T5W2	134	MH0268_GL0121737 MPA_PNP_EM_seqs_non_topgraph_seqs_final_210318.csv	Flagellin n=3 Tax=Roseburia TaxID=841 RepID=G2T5W2_ROSHA
	twist_74769	2.09657e-06	0.106925	1.99777	-0.430979	4.42651	2.85714	13.0435	4.56522		135	YP_009277725.1 hypothetical protein [Shigella phage SHFML-11]
	twist_9814	2.10252e-06	0.107229	-1.59106	-3.52703	0.344914	22.8571	13.0435	0.570652		136	allergen_name False allergome_name Bom hy AK (1/2) (1/1) allergenonline_name False SDAP_name False iedb_name False
	twist_10973	2.10252e-06	0.107229	-1.59106	-3.52703	0.344914	22.8571	13.0435	0.570652		137	allergen_name False allergome_name Bomb m 1 (1/4) (1/1) allergenonline_name False SDAP_name False iedb_name False
	twist_12244	2.10252e-06	0.107229	-1.59106	-3.52703	0.344914	22.8571	13.0435	0.570652		138	allergen_name False allergome_name Cte f 9 (6/8) (1/1) allergenonline_name False SDAP_name False iedb_name False
	twist_10998	2.10252e-06	0.107229	-1.59106	-3.52703	0.344914	22.8571	13.0435	0.570652		139	allergen_name False allergome_name Bla g 9 (1/4), Per a 9 (1/4) (1/1) allergenonline_name Unassigned (1/1), Unassigned (1/1) (1/1) SDAP_name False iedb_name False
	twist_46303	2.10902e-06	0.10756	1.06436	-0.231957	2.36069	34.2857	56.5217	1.64855		140	positive (exact): Human herpesvirus 3 Envelope glycoprotein C
	twist_47862	2.10906e-06	0.107562	-1.41049	-3.12838	0.307398	34.2857	8.69565	0.253623		141	P30 adhesin
	agilent_79076	2.13688e-06	0.108981	-1.036	-2.30286	0.230866	60	39.1304	0.652174	UniRef90_A7X6T9	142	WP_000751265.1 strains_non_MPA_non_topgraph_cdhit70_190118.csv	Probable transglycosylase IsaA n=197 Tax=Bacteria TaxID=2 RepID=ISAA_STAA1
	agilent_127282	2.13726e-06	0.109	2.91778	-0.650408	6.48597	2.85714	8.69565	3.04348	UniRef90_A0A1C5UPB7	143	MH0099_GL0121059 MPA_PNP_EM_seqs_non_topgraph_seqs_final_210318.csv	Flagellin n=16 Tax=Roseburia TaxID=841 RepID=A0A1C5UPB7_9FIRM
	agilent_240086	2.14389e-06	0.109339	1.13974	-0.255392	2.53486	17.1429	34.7826	2.02899	UniRef90_P81177	144	VFG001314(gb|NP_647375) (aur) zinc metalloproteinase aureolysin [Aureolysin (VF0024)] [Staphylococcus aureus subsp. aureus MW2]	Zinc metalloproteinase aureolysin n=337 Tax=Bacilli TaxID=91061 RepID=AURE_STAAU
	agilent_4777	2.1496e-06	0.109629	1.33399	-0.30026	2.96825	11.4286	21.7391	1.90217	UniRef90_P03460	145	Hemagglutinin (2/2)	Hemagglutinin n=16903 Tax=Influenza B virus TaxID=11520 RepID=HEMA_INBLE
	agilent_35474	2.15682e-06	0.109998	1.59615	-0.361296	3.55359	5.71429	17.3913	3.04348	UniRef90_P81177	146	WP_001819612.1 strains_non_MPA_non_topgraph_cdhit70_190118.csv	Zinc metalloproteinase aureolysin n=337 Tax=Bacilli TaxID=91061 RepID=AURE_STAAU
	agilent_126599	2.15959e-06	0.110139	1.15594	-0.262215	2.57409	60	82.6087	1.37681	UniRef90_A0A354D669	147	MH0193_GL0075334 MPA_PNP_EM_seqs_non_topgraph_seqs_final_210318.csv	Flagellin n=1 Tax=Lachnospiraceae bacterium TaxID=1898203 RepID=A0A354D669_9FIRM
	agilent_77651	2.17383e-06	0.110865	1.65329	-0.379174	3.68576	5.71429	17.3913	3.04348	UniRef90_A0A367GBE2	148	763840445-stool2_revised_scaffold53879_2_gene110689 MPA_PNP_EM_seqs_non_topgraph_seqs_final_210318.csv	Peptidase_M23 domain-containing protein n=4 Tax=Ruminococcaceae TaxID=541000 RepID=A0A367GBE2_9FIRM
	twist_43632	2.17844e-06	0.1111	-1.10294	-2.45973	0.253846	45.7143	30.4348	0.665761		149	EBNA-3B nuclear protein [Human gammaherpesvirus 4] & Epstein-Barr nuclear antigen 4
	agilent_53162	2.18575e-06	0.111473	2.31781	-0.536428	5.17204	5.71429	8.69565	1.52174	UniRef90_U6RKM4	150	MH0028_GL0078214 MPA_PNP_EM_seqs_non_topgraph_seqs_final_210318.csv	N-glycanase_N domain-containing protein n=3 Tax=Bacteroidaceae TaxID=815 RepID=U6RKM4_9BACE
	agilent_151860	2.19407e-06	0.111898	-2.11895	-4.7314	0.493499	17.1429	8.69565	0.507246	UniRef90_A0A508ZG25	151	WP_015438400.1 strains_non_MPA_non_topgraph_cdhit70_190118.csv	Lactose-binding protein n=31 Tax=Bifidobacterium TaxID=1678 RepID=A0A508ZG25_BIFBR
	agilent_60579	2.22892e-06	0.113675	-1.3571	-3.03854	0.324349	40	8.69565	0.217391	UniRef90_UPI0004537308	152	WP_000728715.1 strains_non_MPA_non_topgraph_cdhit70_190118.csv	staphylococcal protein A n=1 Tax=Staphylococcus aureus TaxID=1280 RepID=UPI0004537308
	twist_94855	2.23178e-06	0.113821	1.3627	-0.326371	3.05178	8.57143	26.087	3.04348		153	YP_007003214.1 phage tail tape measure protein [Lactobacillus phage LF1]
	twist_23200	2.2424e-06	0.114362	2.09205	-0.504935	4.68903	2.85714	13.0435	4.56522		154	allergen_name False allergome_name Aix ga 1 (1/2), Aix sp 1 (1/1), Alo ae 1 (1/2), Ana ca 1 (1/2), Ana p 1 (1/2), Chl pi 1 (1/2), Cya cy 1 (1/2), Lop cu 1 (1/2), Lop sp 1 (1/2), Neo ju 1 (1/2), Sar ml 1 (1/2), Tad ra 1 (1/2) (1/1) allergenonline_name False SDAP_name False iedb_name False
	agilent_205514	2.25478e-06	0.114994	-1.18783	-2.66492	0.289263	40	17.3913	0.434783	UniRef90_A0A158SJE1	155	WP_041807921.1 strains_non_MPA_non_topgraph_cdhit70_190118.csv	N-acetylmuramoyl-L-alanine amidase n=55 Tax=Lactobacillus TaxID=1578 RepID=A0A158SJE1_LACFE
	twist_22032	2.2606e-06	0.115291	4.30289	-1.05222	9.65799	2.85714	8.69565	3.04348		156	allergen_name False allergome_name Str py Streptokinase (11/12) (1/1) allergenonline_name False SDAP_name False iedb_name False
	agilent_159573	2.28539e-06	0.116555	2.03867	-0.507347	4.58468	2.85714	13.0435	4.56522	UniRef90_R6WN88	157	MH0196_GL0089710 (1/1) MPA_and_EM_topgraph_220218_subsample.csv	TonB-dependent Receptor Plug Domain./TonB dependent receptor n=6 Tax=Alistipes TaxID=239759 RepID=R6WN88_9BACT
	agilent_11048	2.29266e-06	0.116926	1.30669	-0.326841	2.94022	71.4286	82.6087	1.15652	UniRef90_P07210	158	polyprotein (9/9) & VP1 capsid protein (1/3) & Chain 2, Human Rhinovirus Serotype 2 (Hrv2)	Genome polyprotein n=273 Tax=Enterovirus TaxID=12059 RepID=POLG_HRV8A
	twist_75772	2.29623e-06	0.117108	1.40388	-0.352023	3.15978	8.57143	21.7391	2.53623		159	NP_695160.1 minor capsid protein [Lactobacillus phage phig1e]
	agilent_119265	2.30969e-06	0.117794	3.46263	-0.876374	7.80163	2.85714	8.69565	3.04348	UniRef90_A0A066RJ34	160	WP_000358651.1 strains_non_MPA_non_topgraph_cdhit70_190118.csv	Fimbrial protein n=839 Tax=Bacteria TaxID=2 RepID=A0A066RJ34_ECOLX
	agilent_86715	2.30969e-06	0.117794	3.46263	-0.876374	7.80163	2.85714	8.69565	3.04348	UniRef90_A0A173TJV6	161	MH0068_GL0058773 MPA_PNP_EM_seqs_non_topgraph_seqs_final_210318.csv	Phage protein D n=27 Tax=Bacteroidales TaxID=171549 RepID=A0A173TJV6_9BACT
	twist_31183	2.31254e-06	0.117939	-1.96472	-4.42767	0.498232	20	4.34783	0.217391		162	liver stage antigen-1 & hypothetical protein PF14_0175
	agilent_240017	2.31257e-06	0.117941	1.35946	-0.344752	3.06366	17.1429	21.7391	1.26812	UniRef90_P71401	163	VFG001157(gb|AAC44560) (hsf) Hsf [Hia/Hsf (VF0039)] [Haemophilus influenzae C54]	Hsf n=19 Tax=Haemophilus influenzae TaxID=727 RepID=P71401_HAEIF
	agilent_21513	2.31643e-06	0.118138	-1.60524	-3.61864	0.408159	94.2857	82.6087	0.876153	UniRef90_A0A4P6M1P6	164	WP_081624715.1 strains_non_MPA_non_topgraph_cdhit70_190118.csv	Toxin A n=4 Tax=Lachnospiraceae TaxID=186803 RepID=A0A4P6M1P6_9FIRM
	agilent_160014	2.33502e-06	0.119086	1.46875	-0.378202	3.31571	8.57143	17.3913	2.02899	UniRef90_D4IQG0	165	MH0196_GL0028267 MPA_PNP_EM_seqs_non_topgraph_seqs_final_210318.csv	Peptidase family S41 n=7 Tax=Rikenellaceae TaxID=171550 RepID=D4IQG0_9BACT
	twist_72254	2.33729e-06	0.119202	2.19913	-0.567137	4.96539	2.85714	13.0435	4.56522		166	YP_009321608.1 major head protein II [Campylobacter phage PC14]
	twist_18921	2.3376e-06	0.119217	-2.39671	-5.41165	0.618223	14.2857	4.34783	0.304348		167	allergen_name Ani s 14 (1/1) (1/1) allergome_name Ani s 14 (1/4) (1/1) allergenonline_name Ani s 14.0101 (1/1) (1/1) SDAP_name False iedb_name False
	agilent_167634	2.33997e-06	0.119338	-1.88133	-4.24873	0.486057	22.8571	4.34783	0.190217	UniRef90_A0A0G9GVP9	168	YP_004888341.1 strains_non_MPA_non_topgraph_cdhit70_190118.csv	Aggregation promoting factor n=38 Tax=Lactobacillus plantarum TaxID=1590 RepID=A0A0G9GVP9_LACPN
	agilent_106774	2.35481e-06	0.120095	2.16408	-0.564685	4.89285	2.85714	13.0435	4.56522	UniRef90_A0A4S2FKQ5	169	WP_063674229.1 MPA_PNP_EM_seqs_non_topgraph_seqs_final_210318.csv	DUF4988 domain-containing protein n=15 Tax=Bacteroidaceae TaxID=815 RepID=A0A4S2FKQ5_9BACE
	agilent_220944	2.3564e-06	0.120176	1.62873	-0.425441	3.6829	8.57143	21.7391	2.53623	UniRef90_Q54972	170	VFG005313(gb|NP_357715) (pspA) Surface protein pspA precursor [Choline-binding proteins (CVF122)] [Streptococcus pneumoniae R6]	Pneumococcal surface protein A n=17 Tax=Streptococcus pneumoniae TaxID=1313 RepID=Q54972_STREE
	agilent_236703	2.36256e-06	0.12049	1.60202	-0.420175	3.62421	11.4286	17.3913	1.52174	UniRef90_P71401	171	VFG001157(gb|AAC44560) (hsf) Hsf [Hia/Hsf (VF0039)] [Haemophilus influenzae C54]	Hsf n=19 Tax=Haemophilus influenzae TaxID=727 RepID=P71401_HAEIF
	agilent_78371	2.3726e-06	0.121003	1.30316	-0.344063	2.95039	8.57143	26.087	3.04348	UniRef90_A0A336Q741	172	WP_011590270.1 strains_non_MPA_non_topgraph_cdhit70_190118.csv	N-acetylmuramoyl-L-alanine amidase n=56 Tax=Clostridium perfringens TaxID=1502 RepID=A0A336Q741_CLOPF
	twist_32586	2.37688e-06	0.121221	0.994892	-0.263411	2.2532	34.2857	52.1739	1.52174		173	putative BLRF2 protein [Human gammaherpesvirus 4] & Tegument protein BLRF2
	agilent_171144	2.38959e-06	0.121869	-1.52895	-3.46608	0.408177	25.7143	8.69565	0.338164	UniRef90_P81177	174	WP_001819612.1 strains_non_MPA_non_topgraph_cdhit70_190118.csv	Zinc metalloproteinase aureolysin n=337 Tax=Bacilli TaxID=91061 RepID=AURE_STAAU
	agilent_231039	2.39157e-06	0.12197	1.21834	-0.325671	2.76235	14.2857	26.087	1.82609	UniRef90_A0A4I7XYI6	175	VFG001361(gb|NP_344663) (pspA) pneumococcal surface protein A [PspA (VF0152)] [Streptococcus pneumoniae TIGR4]	Surface protein A n=87 Tax=Streptococcus pneumoniae TaxID=1313 RepID=A0A4I7XYI6_STREE
	twist_29742	2.39285e-06	0.122035	2.06604	-0.552725	4.68481	2.85714	13.0435	4.56522		176	Genome polyprotein (6/6) & polyprotein (7/9) & VP1 (1/4) & coat protein VP1 & VP4
	agilent_89806	2.40207e-06	0.122505	1.02043	-0.274623	2.31548	20	47.8261	2.3913	UniRef90_Q5FMK0	177	YP_193105.1 strains_non_MPA_non_topgraph_cdhit70_190118.csv	S-layer protein n=14 Tax=Lactobacillus acidophilus TaxID=1579 RepID=Q5FMK0_LACAC
	agilent_193401	2.40284e-06	0.122545	1.18783	-0.319834	2.6955	11.4286	30.4348	2.66304	UniRef90_K0WUD6	178	MH0012_GL0237066 (1/1) MPA_and_EM_topgraph_220218_subsample.csv	Uncharacterized protein n=3 Tax=Bacteroidales TaxID=171549 RepID=K0WUD6_9BACT
	agilent_12006	2.4041e-06	0.122609	1.02793	-0.277002	2.33285	45.7143	65.2174	1.42663		179	positive (exact): Human herpesvirus 3 Envelope glycoprotein C
	agilent_1151	2.40825e-06	0.122821	-1.39254	-3.16134	0.376258	31.4286	17.3913	0.55336	UniRef90_Q9QL88	180	Enterovirus polyprotein (VP0, VP1, VP2, VP4) – capsid proteins, Coxsackievirus A9 (2.9 Å structure, chains 1–4)	Genome polyprotein n=36 Tax=Enterovirus B TaxID=138949 RepID=POLG_CXB6S
	agilent_53519	2.41165e-06	0.122994	1.39917	-0.378872	3.17721	14.2857	21.7391	1.52174	UniRef90_A0A4U5DTR8	181	NP_816482.1 strains_non_MPA_non_topgraph_cdhit70_190118.csv	Uncharacterized protein n=132 Tax=Bacilli TaxID=91061 RepID=A0A4U5DTR8_ENTFL
	twist_29710	2.41236e-06	0.12303	2.1611	-0.585456	4.90765	2.85714	8.69565	3.04348		182	HCMVUL80
	agilent_238690	2.41767e-06	0.123301	1.11236	-0.302366	2.52708	17.1429	26.087	1.52174	UniRef90_UPI000DA9B94C	183	VFG001290(gb|NP_647368) (clfB) Clumping factor B, adhesin [Clumping factor (VF0004)] [Staphylococcus aureus subsp. aureus MW2]	MSCRAMM family adhesin clumping factor ClfB n=15 Tax=Staphylococcus aureus TaxID=1280 RepID=UPI000DA9B94C
	agilent_908	2.41946e-06	0.123392	1.09458	-0.297872	2.48703	40	43.4783	1.08696	UniRef90_P03460	184	Hemagglutinin (2/2)	Hemagglutinin n=16903 Tax=Influenza B virus TaxID=11520 RepID=HEMA_INBLE
	agilent_124605	2.43294e-06	0.12408	0.99912	-0.274223	2.27246	40	56.5217	1.41304	UniRef90_A6BI29	185	MH0042_GL0020673 (1/2) MPA_and_EM_topgraph_220218_subsample.csv	LysM domain protein n=5 Tax=Dorea TaxID=189330 RepID=A6BI29_9FIRM
	twist_9813	2.43487e-06	0.124179	-1.60726	-3.65619	0.441673	20	13.0435	0.652174		186	allergen_name False allergome_name Nas vi AK (2/2) (1/1) allergenonline_name False SDAP_name False iedb_name False
	twist_17128	2.44163e-06	0.124523	-1.50379	-3.42257	0.414995	22.8571	13.0435	0.570652		187	allergen_name False allergome_name Der f 20 (4/4) (1/1) allergenonline_name Der f 20.0101 (1/1) (1/1) SDAP_name False iedb_name False
	twist_20163	2.44163e-06	0.124523	-1.50379	-3.42257	0.414995	22.8571	13.0435	0.570652		188	allergen_name False allergome_name Cte f 9 (2/8) (1/1) allergenonline_name False SDAP_name False iedb_name False
	agilent_868	2.44624e-06	0.124758	-1.20803	-2.75041	0.33434	37.1429	13.0435	0.351171	UniRef90_P03277	189	Hexon protein	Hexon protein n=779 Tax=Adenoviridae TaxID=10508 RepID=CAPSH_ADE02
	agilent_870	2.44624e-06	0.124758	-1.20803	-2.75041	0.33434	37.1429	13.0435	0.351171	UniRef90_P03277	190	Hexon protein	Hexon protein n=779 Tax=Adenoviridae TaxID=10508 RepID=CAPSH_ADE02
	agilent_223901	2.44974e-06	0.124937	2.22033	-0.615846	5.0565	2.85714	8.69565	3.04348	UniRef90_A0A4I7XYI6	191	VFG001361(gb|NP_344663) (pspA) pneumococcal surface protein A [PspA (VF0152)] [Streptococcus pneumoniae TIGR4]	Surface protein A n=87 Tax=Streptococcus pneumoniae TaxID=1313 RepID=A0A4I7XYI6_STREE
	agilent_101196	2.45066e-06	0.124983	-2.42564	-5.52446	0.673177	14.2857	4.34783	0.304348	UniRef90_P66208	192	WP_003726143.1 strains_non_MPA_non_topgraph_cdhit70_190118.csv	50S ribosomal protein L32-2 n=26 Tax=Listeria TaxID=1637 RepID=RL322_LISIN
	agilent_7767	2.46549e-06	0.12574	-2.53339	-5.77635	0.709568	11.4286	4.34783	0.380435	UniRef90_Q8NDV7	193	trinucleotide repeat containing 6A, isoform CRA_c & trinucleotide repeat-containing gene 6A protein	Trinucleotide repeat-containing gene 6A protein n=209 Tax=Euarchontoglires TaxID=314146 RepID=TNR6A_HUMAN
	agilent_202435	2.46556e-06	0.125744	1.43561	-0.402112	3.27333	11.4286	21.7391	1.90217	UniRef90_A0A414MBR3	194	MH0356_GL0139632 (1/1) MPA_and_EM_topgraph_220218_subsample.csv	LPXTG cell wall anchor domain-containing protein n=10 Tax=Clostridiales TaxID=186802 RepID=A0A414MBR3_9FIRM
	agilent_73853	2.47737e-06	0.126346	2.19561	-0.619458	5.01068	2.85714	13.0435	4.56522	UniRef90_C3R8Q2	195	159369152-stool1_revised_C241355_1_gene48043 (2/2) MPA_and_EM_topgraph_220218_subsample.csv	Conjugative transposon TraM protein n=40 Tax=Bacteria TaxID=2 RepID=C3R8Q2_9BACE
	agilent_156689	2.48951e-06	0.126965	1.08222	-0.307599	2.47205	22.8571	34.7826	1.52174	UniRef90_A0A4P6M5E2	196	WP_018596369.1 strains_non_MPA_non_topgraph_cdhit70_190118.csv	Uncharacterized protein n=5 Tax=Clostridiales TaxID=186802 RepID=A0A4P6M5E2_9FIRM
	agilent_79454	2.49063e-06	0.127022	1.1389	-0.323928	2.60174	17.1429	26.087	1.52174	UniRef90_B1R5P4	197	WP_011590707.1 strains_non_MPA_non_topgraph_cdhit70_190118.csv	Mannosyl-glycoprotein endo-beta-N-acetylglucosamidase domain protein, possible enterotoxin n=1 Tax=Clostridium perfringens B str. ATCC 3626 TaxID=451754 RepID=B1R5P4_CLOPF
	agilent_194178	2.50321e-06	0.127664	-1.89579	-4.3349	0.543314	20	4.34783	0.217391	UniRef90_G1WNG6	198	WP_005335292.1 (2/2) non_MPA_topgraph_sampling_040218.csv	LysM domain-containing protein n=15 Tax=Dorea TaxID=189330 RepID=G1WNG6_9FIRM
	twist_47477	2.52383e-06	0.128715	-2.76876	-6.34085	0.803328	8.57143	4.34783	0.507246		199	trinucleotide repeat containing 6A, isoform CRA_c & trinucleotide repeat-containing gene 6A protein
	twist_98413	2.5395e-06	0.129514	3.05715	-0.895244	7.00955	2.85714	8.69565	3.04348		200	YP_006908464.1 putative transcriptional regulator 2 [Bacillus phage B4]
	agilent_239721	2.54144e-06	0.129613	-1.8168	-4.16623	0.53263	22.8571	4.34783	0.190217	UniRef90_O84091	201	VFG002125(gb|NP_219592) (copN) Type III secretion system effector CopN [TTSS (VF0344)] [Chlamydia trachomatis D/UW-3/CX]	Low Calcium Response E n=20 Tax=Chlamydia trachomatis TaxID=813 RepID=O84091_CHLTR
	twist_41744	2.55282e-06	0.130194	2.16389	-0.638621	4.9664	2.85714	8.69565	3.04348		202	45 kDa immediate-early protein 2
	agilent_200668	2.55365e-06	0.130236	1.91189	-0.564522	4.38831	2.85714	17.3913	6.08696	UniRef90_P35829	203	YP_193101.1 strains_non_MPA_non_topgraph_cdhit70_190118.csv	S-layer protein n=17 Tax=Bacteria TaxID=2 RepID=SLAP_LACAC
	agilent_69292	2.57014e-06	0.131077	-1.57361	-3.61633	0.469099	20	13.0435	0.652174	UniRef90_A0A1Q6F5A4	204	MH0014_GL0072841 MPA_PNP_EM_seqs_non_topgraph_seqs_final_210318.csv	TSPc domain-containing protein n=4 Tax=Alistipes TaxID=239759 RepID=A0A1Q6F5A4_9BACT
	twist_27718	2.59802e-06	0.132499	-1.69334	-3.89958	0.512897	25.7143	4.34783	0.169082		205	early antigen protein D (EA-D) & DNA polymerase processivity factor BMRF1
	twist_41527	2.60115e-06	0.132659	-1.92703	-4.43877	0.584714	20	8.69565	0.434783		206	positive (from uniprot): Enterovirus B Genome polyprotein
	agilent_228606	2.60646e-06	0.132929	1.07599	-0.327466	2.47945	22.8571	30.4348	1.33152	UniRef90_P44969	207	VFG000337(gb|NP_439153) (iga1) immunoglobin A1 protease [IgA1 protease (VF0045)] [Haemophilus influenzae Rd KW20]	Immunoglobulin A1 protease autotransporter n=1 Tax=Haemophilus influenzae (strain ATCC 51907 / DSM 11121 / KW20 / Rd) TaxID=71421 RepID=IGA0_HAEIN
	twist_38693	2.60731e-06	0.132973	-2.20654	-5.08494	0.671856	17.1429	4.34783	0.253623		208	polyprotein (3/9) & structural protein (3/3) & VP1 (2/4) & capsid protein VP1 & VP1 protein (2/2) & VP1 protein, partial [Enterovirus A71]
	agilent_64365	2.62825e-06	0.134041	1.5181	-0.467691	3.50388	8.57143	17.3913	2.02899	UniRef90_B0PDI1	209	552396.HMPREF0863_00439 MPA_PNP_EM_seqs_non_topgraph_seqs_final_210318.csv	Peptidase C51 domain-containing protein n=95 Tax=root TaxID=1 RepID=B0PDI1_9FIRM
	agilent_240812	2.6359e-06	0.134431	-1.79656	-4.14896	0.555836	22.8571	4.34783	0.190217	UniRef90_P09983	210	VFG000906(gb|NP_755445) (hlyA) Hemolysin A [Hemolysin (VF0225)] [Escherichia coli CFT073]	Hemolysin, chromosomal n=225 Tax=Bacteria TaxID=2 RepID=HLYAC_ECOLX
	twist_51161	2.65022e-06	0.135161	1.54055	-0.480408	3.56151	5.71429	13.0435	2.28261		211	Lipase 2 precursor (Glycerol ester hydrolase 2)
	agilent_224607	2.67873e-06	0.136615	1.53374	-0.485772	3.55324	5.71429	13.0435	2.28261	UniRef90_A0A0H3K1N3	212	VFG001282(gb|NP_647237) (fnbB) fibronectin-binding protein B [FnBPs (VF0010)] [Staphylococcus aureus subsp. aureus MW2]	FnbB protein n=80 Tax=Staphylococcus TaxID=1279 RepID=A0A0H3K1N3_STAAW
	agilent_12020	2.68669e-06	0.137021	-1.55392	-3.60213	0.494283	91.4286	86.9565	0.951087		213	positive (exact): Human herpesvirus 4 Epstein-Barr nuclear antigen 1
	agilent_149320	2.70183e-06	0.137793	-1.83334	-4.25458	0.587911	20	4.34783	0.217391	UniRef90_A0A139LB75	214	WP_004298498.1 MPA_PNP_EM_seqs_non_topgraph_seqs_final_210318.csv	Uncharacterized protein n=42 Tax=Bacteroides TaxID=816 RepID=A0A139LB75_BACOV
	agilent_184666	2.70375e-06	0.137891	-1.92729	-4.47324	0.618671	17.1429	4.34783	0.253623	UniRef90_A0A385XPB5	215	YP_536157.1 (1/1) non_MPA_topgraph_sampling_040218.csv	N-acetylmuramoyl-L-alanine amidase sle1 n=34 Tax=Lactobacillus TaxID=1578 RepID=A0A385XPB5_9LACO
	twist_46739	2.70614e-06	0.138013	-2.11336	-4.90598	0.679265	14.2857	8.69565	0.608696		216	GRB2-associated-binding protein 1
	agilent_1606	2.71112e-06	0.138267	-2.06796	-4.80235	0.666434	14.2857	4.34783	0.304348	UniRef90_P04012	217	major capsid protein (2/4) & major capsid protein L1 (2/3)	Major capsid protein L1 n=210 Tax=Papillomaviridae TaxID=151340 RepID=VL1_HPV11
	agilent_220340	2.73531e-06	0.139501	1.52065	-0.496346	3.53765	5.71429	13.0435	2.28261	UniRef90_P12255	218	VFG000001(gb|NP_880571) (fhaB) filamentous hemagglutinin/adhesin [FHA (VF0025)] [Bordetella pertussis Tohama I]	Filamentous hemagglutinin n=89 Tax=Bordetella TaxID=517 RepID=FHAB_BORPE
	agilent_223687	2.74092e-06	0.139787	-1.38377	-3.22053	0.452993	22.8571	17.3913	0.76087	UniRef90_UPI000F53326A	219	VFG000261(gb|NP_273742) (iga) IgA-specific serine endopeptidase [IgA1 protease (VF0080)] [Neisseria meningitidis MC58]	IgA-specific serine endopeptidase autotransporter n=1 Tax=Neisseria meningitidis TaxID=487 RepID=UPI000F53326A
	twist_58290	2.74182e-06	0.139833	1.02175	-0.334639	2.37813	20	39.1304	1.95652		220	positive (from uniprot): Rhinovirus B Genome polyprotein
	twist_85996	2.7428e-06	0.139883	1.70381	-0.558313	3.96594	5.71429	13.0435	2.28261		221	NP_944906.1 Phage conserved protein [Salmonella phage FelixO1]
	twist_30259	2.75471e-06	0.14049	1.20137	-0.396113	2.79884	11.4286	30.4348	2.66304		222	polyprotein (3/9) & structural protein (3/3) & VP1 (2/4) & capsid protein VP1 & VP1 protein (2/2) & VP1 protein, partial [Enterovirus A71]
	agilent_9594	2.76951e-06	0.141245	1.11865	-0.37167	2.60898	57.1429	60.8696	1.06522	UniRef90_O36633	223	Major surface glycoprotein G	Major surface glycoprotein G n=342 Tax=Pneumoviridae TaxID=11244 RepID=GLYC_HRSVB
	agilent_19956	2.8014e-06	0.142872	-2.16009	-5.04962	0.729449	17.1429	4.34783	0.253623	UniRef90_A0A0G9GUT8	224	YP_004889909.1 strains_non_MPA_non_topgraph_cdhit70_190118.csv	Cell surface protein n=62 Tax=Lactobacillaceae TaxID=33958 RepID=A0A0G9GUT8_LACPN
	agilent_222761	2.80198e-06	0.142901	1.74943	-0.590946	4.08981	8.57143	13.0435	1.52174	UniRef90_UPI000DA9B94C	225	VFG001290(gb|NP_647368) (clfB) Clumping factor B, adhesin [Clumping factor (VF0004)] [Staphylococcus aureus subsp. aureus MW2]	MSCRAMM family adhesin clumping factor ClfB n=15 Tax=Staphylococcus aureus TaxID=1280 RepID=UPI000DA9B94C
	twist_57218	2.8164e-06	0.143636	0.987216	-0.335904	2.31034	54.2857	69.5652	1.28146		226	polyprotein (9/9) & VP1 capsid protein (1/3) & Chain 2, Human Rhinovirus Serotype 2 (Hrv2)
	twist_56934	2.82905e-06	0.144281	1.42986	-0.4896	3.34931	8.57143	26.087	3.04348		227	EBNA3A HHV4
	agilent_177201	2.83988e-06	0.144834	0.982455	-0.33822	2.30313	54.2857	73.913	1.36156	UniRef90_G2T5W2	228	MH0268_GL0121737 MPA_PNP_EM_seqs_non_topgraph_seqs_final_210318.csv	Flagellin n=3 Tax=Roseburia TaxID=841 RepID=G2T5W2_ROSHA
	twist_49412	2.84687e-06	0.14519	-1.51717	-3.55844	0.524109	91.4286	86.9565	0.951087		229	EBNA-1 HHV 4
	agilent_174922	2.85243e-06	0.145474	2.20589	-0.764121	5.17589	2.85714	8.69565	3.04348	UniRef90_R5F400	230	MH0131_GL0122184 MPA_PNP_EM_seqs_non_topgraph_seqs_final_210318.csv	Uncharacterized protein n=3 Tax=Bacteroidales TaxID=171549 RepID=R5F400_9BACE
	agilent_12512	2.8692e-06	0.146329	1.67625	-0.585448	3.93795	5.71429	13.0435	2.28261	UniRef90_Q7DBI0	231	NP_310689.1 strains_non_MPA_non_topgraph_cdhit70_190118.csv	Flagellin n=88 Tax=Bacteria TaxID=2 RepID=Q7DBI0_ECO57
	agilent_222162	2.86921e-06	0.14633	1.3157	-0.459524	3.09092	14.2857	21.7391	1.52174	UniRef90_Q9JNH0	232	VFG000972(gb|NP_269972) (sic) inhibitor of complement-mediated lysis [SIC (VF0255)] [Streptococcus pyogenes M1 GAS]	Sic1.225 n=20 Tax=Streptococcus pyogenes TaxID=1314 RepID=Q9JNH0_STRPY
	agilent_108406	2.8703e-06	0.146385	1.62767	-0.568787	3.82413	5.71429	13.0435	2.28261	UniRef90_A0A173SXQ5	233	MH0142_GL0047247 MPA_PNP_EM_seqs_non_topgraph_seqs_final_210318.csv	Cyclodextrin-binding protein n=5 Tax=Roseburia TaxID=841 RepID=A0A173SXQ5_9FIRM
	twist_28717	2.88827e-06	0.147302	1.28092	-0.451539	3.01337	8.57143	21.7391	2.53623		234	antigen 332, Ag332=Pf332 gene clone G1 product & erythrocyte membrane-associated giant protein antigen 332 & antigen 332, Ag332=Pf332 gene clone C1 product & antigen 332
	agilent_36972	2.89309e-06	0.147548	3.04466	-1.07578	7.16511	5.71429	8.69565	1.52174	UniRef90_A7DV97	235	WP_088900191.1 strains_non_MPA_non_topgraph_cdhit70_190118.csv	RTX toxin RtxA n=29 Tax=Vibrio vulnificus TaxID=672 RepID=A7DV97_VIBVL
	agilent_6224	2.91025e-06	0.148423	1.00904	-0.35948	2.37756	17.1429	39.1304	2.28261	UniRef90_A7X0T9	236	Bifunctional autolysin precursor	Bifunctional autolysin n=763 Tax=Bacteria TaxID=2 RepID=ATL_STAA1
	twist_33960	2.91343e-06	0.148585	1.08059	-0.385554	2.54673	14.2857	30.4348	2.13043		237	Tegument protein UL25
	twist_59593	2.91397e-06	0.148612	1.61845	-0.577615	3.81453	5.71429	17.3913	3.04348		238	H3N2 A/Michigan/45/2015 M1
	agilent_78269	2.91688e-06	0.148761	-1.8578	-4.37955	0.663955	17.1429	4.34783	0.253623	UniRef90_K0WUD6	239	MH0012_GL0237066 (1/1) MPA_and_EM_topgraph_220218_subsample.csv	Uncharacterized protein n=3 Tax=Bacteroidales TaxID=171549 RepID=K0WUD6_9BACT
	twist_59400	2.91834e-06	0.148835	1.44383	-0.516369	3.40403	5.71429	17.3913	3.04348		240	H3N2 A/Hong Kong/4801/2014 M1
	twist_58649	2.91929e-06	0.148884	1.28845	-0.461006	3.03791	8.57143	21.7391	2.53623		241	matrix protein 1 & matrix protein & M1 protein
	twist_34375	2.92398e-06	0.149123	-1.27409	-3.00508	0.456889	25.7143	13.0435	0.507246		242	EBNA-1 HHV 4 & BKRF1
	twist_55242	2.92765e-06	0.14931	-1.95646	-4.61572	0.702809	14.2857	8.69565	0.608696		243	EBNA-3B nuclear protein [Human gammaherpesvirus 4] & Epstein-Barr nuclear antigen 4
	agilent_182601	2.9307e-06	0.149466	-1.57489	-3.71634	0.566557	20	8.69565	0.434783	UniRef90_P0ADA3	244	NP_708547.2 (1/1) non_MPA_topgraph_sampling_040218.csv	Murein hydrolase activator NlpD n=742 Tax=Bacteria TaxID=2 RepID=NLPD_ECOLI
	twist_58782	2.93238e-06	0.149551	0.928987	-0.334463	2.19244	48.5714	69.5652	1.43223		245	positive (exact): Human herpesvirus 3 Envelope glycoprotein C
	agilent_11510	2.93855e-06	0.149866	-0.980102	-2.3141	0.353897	51.4286	39.1304	0.76087	UniRef90_P07210	246	polyprotein (9/9) & VP1 capsid protein (1/3) & Chain 2, Human Rhinovirus Serotype 2 (Hrv2)	Genome polyprotein n=273 Tax=Enterovirus TaxID=12059 RepID=POLG_HRV8A
	twist_8059	2.9513e-06	0.150516	-1.35654	-3.20584	0.492767	22.8571	17.3913	0.76087		247	allergen_name Plo i 1 (1/1) (1/1) allergome_name Plo i 1 (2/2) (1/1) allergenonline_name Plo i 1.0101 (1/1) (1/1) SDAP_name Plo i 1.0101 (1/1) (1/1) iedb_name False
	agilent_220823	2.96196e-06	0.15106	1.64383	-0.600114	3.88778	5.71429	13.0435	2.28261	UniRef90_Q8P2T7	248	VFG000976(gb|NP_268546) (slo) streptolysin O precursor [SLO (VF0250)] [Streptococcus pyogenes M1 GAS]	Streptolysin O n=132 Tax=Streptococcus TaxID=1301 RepID=TACY_STRP8
	agilent_159126	2.96196e-06	0.15106	-1.64383	-3.88778	0.600114	94.2857	86.9565	0.922266	UniRef90_A0A381IPJ2	249	WP_011590251.1 strains_non_MPA_non_topgraph_cdhit70_190118.csv	Cell wall binding repeat-containing protein n=19 Tax=Clostridium perfringens TaxID=1502 RepID=A0A381IPJ2_CLOPF
	agilent_149232	2.96206e-06	0.151065	1.24171	-0.453331	2.93675	11.4286	21.7391	1.90217	UniRef90_L1Q5F4	250	MH0088_GL0031470 (1/1) MPA_and_EM_topgraph_220218_subsample.csv	Ig-like_bact domain-containing protein n=19 Tax=Clostridiales TaxID=186802 RepID=L1Q5F4_ANAHA
	agilent_223641	2.96518e-06	0.151224	-0.930048	-2.20014	0.340042	65.7143	47.8261	0.727788	UniRef90_A0A4I7YG16	251	VFG001357(gb|NP_346601) (cbpA) choline binding protein A [CbpA/PspC (VF0150)] [Streptococcus pneumoniae TIGR4]	Choline binding protein A n=44 Tax=Streptococcus pneumoniae TaxID=1313 RepID=A0A4I7YG16_STREE
	agilent_11512	2.96925e-06	0.151432	0.950365	-0.34813	2.24886	37.1429	52.1739	1.40468	UniRef90_Q82081	252	positive (from uniprot): Rhinovirus B Genome polyprotein	Genome polyprotein n=46 Tax=Enterovirus TaxID=12059 RepID=POLG_HRV3
	agilent_236678	2.96963e-06	0.151451	1.85124	-0.67825	4.38072	5.71429	8.69565	1.52174	UniRef90_Q6GHV7	253	VFG001317(gb|YP_001332074) (isdB) iron-regulated surface determinant protein B, haemoglobin receptor [Isd (VF0015)] [Staphylococcus aureus subsp. aureus str. Newman]	Iron-regulated surface determinant protein B n=509 Tax=Bacilli TaxID=91061 RepID=ISDB_STAAR
	twist_43391	2.97958e-06	0.151959	1.4709	-0.541395	3.48319	5.71429	13.0435	2.28261		254	55 kDa immediate-early protein 1
	twist_52112	2.98228e-06	0.152096	1.48778	-0.548294	3.52386	5.71429	13.0435	2.28261		255	phiRv1 phage protein
	agilent_6871	2.98228e-06	0.152096	1.48778	-0.548294	3.52386	5.71429	13.0435	2.28261	UniRef90_Q9PZT0	256	Probable coat protein VP1 & VP2 (1/2) & VP1 capsid protein (2/3) & viral protein 2 & VP2 protein & VP1u	Minor capsid protein VP1 n=1787 Tax=Erythroparvovirus TaxID=40121 RepID=CAPSD_PAVHV
	agilent_235189	2.98283e-06	0.152125	1.44868	-0.53402	3.43138	8.57143	21.7391	2.53623	UniRef90_A0A2X6G300	257	VFG034880(gb|NP_290952) (espX6) Type III secretion system effector EspX6 [LEE encoded T3SS (SS020)] [Escherichia coli O157:H7 str. EDL933]	Non-LEE-encoded type III secreted effector n=7 Tax=Escherichia coli TaxID=562 RepID=A0A2X6G300_ECOLX
	agilent_1140	2.98662e-06	0.152318	-1.12723	-2.67072	0.416253	45.7143	34.7826	0.76087	UniRef90_P07210	258	polyprotein (9/9) & VP1 capsid protein (1/3) & Chain 2, Human Rhinovirus Serotype 2 (Hrv2)	Genome polyprotein n=273 Tax=Enterovirus TaxID=12059 RepID=POLG_HRV8A
	twist_17161	2.99368e-06	0.152678	0.969667	-0.359235	2.29857	25.7143	52.1739	2.02899		259	allergen_name False allergome_name Str pn PspC (2/2) (1/1) allergenonline_name False SDAP_name False iedb_name False
	agilent_223876	2.99518e-06	0.152754	1.09627	-0.406417	2.59895	17.1429	26.087	1.52174	UniRef90_UPI000B5938A4	260	VFG001356(gb|NP_345446) (lytB) endo-beta-N-acetylglucosaminidase [CBPs (VF0145)] [Streptococcus pneumoniae TIGR4]	endo-beta-N-acetylglucosaminidase n=2 Tax=Streptococcus pneumoniae TaxID=1313 RepID=UPI000B5938A4
	agilent_241598	2.99678e-06	0.152836	1.92628	-0.714652	4.5672	11.4286	13.0435	1.1413	UniRef90_Q8GM74	261	VFG001150(gb|AAL79954) (hia) adhesin [Hia/Hsf (VF0039)] [Haemophilus influenzae nontypable strain 3179B]	Adhesin n=5 Tax=Haemophilus influenzae TaxID=727 RepID=Q8GM74_HAEIF
	agilent_222742	3.00155e-06	0.153079	1.54952	-0.576133	3.67518	11.4286	17.3913	1.52174	UniRef90_Q8NXJ1	262	VFG001289(gb|NP_645581) (clfA) Clumping factor A, fibrinogen-binding protein [Clumping factor (VF0004)] [Staphylococcus aureus subsp. aureus MW2]	Clumping factor A n=98 Tax=Staphylococcus TaxID=1279 RepID=CLFA_STAAW
	agilent_6983	3.01375e-06	0.153701	-1.86018	-4.41586	0.695503	17.1429	4.34783	0.253623	UniRef90_Q9ANY1	263	pneumococcal histidine triad protein E & hydrolase & HIT family hydrolase	Bvh-3 n=444 Tax=Bacteria TaxID=2 RepID=Q9ANY1_STREE
	agilent_135214	3.02706e-06	0.15438	1.95298	-0.734628	4.6406	2.85714	8.69565	3.04348	UniRef90_A0A379XTI8	264	WP_021294045.1 (1/1) non_MPA_topgraph_sampling_040218.csv	Putative flagellin structural protein n=133 Tax=Enterobacteriaceae TaxID=543 RepID=A0A379XTI8_SALER
	agilent_223056	3.03162e-06	0.154612	1.09323	-0.412075	2.59854	20	26.087	1.30435	UniRef90_Q8GM74	265	VFG001150(gb|AAL79954) (hia) adhesin [Hia/Hsf (VF0039)] [Haemophilus influenzae nontypable strain 3179B]	Adhesin n=5 Tax=Haemophilus influenzae TaxID=727 RepID=Q8GM74_HAEIF
	agilent_199239	3.06332e-06	0.156229	1.22003	-0.466457	2.90653	8.57143	21.7391	2.53623	UniRef90_C7H765	266	MH0229_GL0196969 (1/1) MPA_and_EM_topgraph_220218_subsample.csv	Transglycosylase n=10 Tax=Faecalibacterium prausnitzii TaxID=853 RepID=C7H765_9FIRM
	agilent_224028	3.07303e-06	0.156724	1.11578	-0.428441	2.65999	11.4286	26.087	2.28261	UniRef90_P75211	267	VFG002032(gb|NP_110256) (p200) cyto adherence proteins [Cytadherence organelle (VF0330)] [Mycoplasma pneumoniae M129]	Protein P200 n=9 Tax=Mycoplasma pneumoniae TaxID=2104 RepID=P200_MYCPN
	twist_4264	3.08033e-06	0.157097	0.913371	-0.351857	2.1786	25.7143	43.4783	1.69082		268	allergen_name False allergome_name Str pn PspC (2/2) (1/1) allergenonline_name False SDAP_name False iedb_name False
	agilent_13151	3.10507e-06	0.158359	-1.72739	-4.12751	0.672719	20	4.34783	0.217391	UniRef90_S5NW69	269	WP_011953516.1 strains_non_MPA_non_topgraph_cdhit70_190118.csv	Peptidoglycan-binding protein LysM n=46 Tax=Lactobacillaceae TaxID=33958 RepID=S5NW69_LACRE
	twist_34374	3.11071e-06	0.158646	-1.54003	-3.68128	0.601227	20	8.69565	0.434783		270	EBNA-1 HHV 4
	agilent_241862	3.1188e-06	0.159059	-1.80723	-4.32249	0.708032	17.1429	8.69565	0.507246	UniRef90_P27951	271	VFG001795(gb|BAC98831) (cba) c protein beta antigen [<beta>-C protein (VF0277)] [Streptococcus agalactiae FM027022]	IgA FC receptor n=71 Tax=Streptococcus TaxID=1301 RepID=BAG_STRAG
	agilent_1173	3.12512e-06	0.159381	-1.7227	-4.12217	0.676771	20	4.34783	0.217391	UniRef90_Q9J3M8	272	ORF68	Envelope glycoprotein E n=30 Tax=Human herpesvirus 3 TaxID=10335 RepID=GE_VZVO
	twist_81047	3.12766e-06	0.159511	1.43863	-0.565795	3.44306	5.71429	17.3913	3.04348		273	YP_009037574.1 baseplate subunit [Escherichia phage vB_EcoM_JS09]
	twist_48565	3.14874e-06	0.160586	1.753	-0.695724	4.20172	2.85714	17.3913	6.08696		274	glycoprotein BALF4 & Glycoprotein GP110 precursor & BALF4
	agilent_130668	3.15101e-06	0.160702	1.78703	-0.709922	4.28398	5.71429	8.69565	1.52174	UniRef90_S2ZJA6	275	WP_015438525.1 (1/2) non_MPA_topgraph_sampling_040218.csv	SBP_bac_5 domain-containing protein n=97 Tax=Bifidobacterium TaxID=1678 RepID=S2ZJA6_BIFBR
	agilent_222322	3.15334e-06	0.16082	1.28119	-0.509477	3.07185	8.57143	17.3913	2.02899	UniRef90_Q2FE79	276	VFG002421(gb|NP_647158) (sbi) IgG-binding protein SBI [Sbi (VF0423)] [Staphylococcus aureus subsp. aureus MW2]	Immunoglobulin-binding protein Sbi n=295 Tax=Bacteria TaxID=2 RepID=SBI_STAA3
	agilent_210016	3.15951e-06	0.161135	1.74331	-0.695077	4.1817	2.85714	13.0435	4.56522	UniRef90_A7M5N9	277	WP_004302135.1 MPA_PNP_EM_seqs_non_topgraph_seqs_final_210318.csv	Glug domain-containing protein n=35 Tax=Bacteroidia TaxID=200643 RepID=A7M5N9_BACO1
	agilent_161715	3.15951e-06	0.161135	1.74331	-0.695077	4.1817	2.85714	13.0435	4.56522	UniRef90_F7MCN8	278	MH0229_GL0170278 MPA_PNP_EM_seqs_non_topgraph_seqs_final_210318.csv	Uncharacterized protein n=12 Tax=Bacteroidales TaxID=171549 RepID=F7MCN8_9BACE
	twist_44134	3.16547e-06	0.161439	-1.78676	-4.28774	0.714215	17.1429	4.34783	0.253623		279	Uncharacterized protein UL48A
	twist_32109	3.16583e-06	0.161458	-0.913784	-2.19289	0.36532	60	43.4783	0.724638		280	EBNA-1 HHV 4 & BKRF1
	agilent_119378	3.17569e-06	0.16196	-1.05568	-2.53518	0.42382	37.1429	21.7391	0.585284	UniRef90_D4KUB5	281	SZEY-64A_GL0055442 MPA_PNP_EM_seqs_non_topgraph_seqs_final_210318.csv	Flagellin n=6 Tax=Roseburia TaxID=841 RepID=D4KUB5_9FIRM
	agilent_113561	3.17834e-06	0.162096	1.45478	-0.584705	3.49427	11.4286	13.0435	1.1413	UniRef90_A0A354D3V1	282	MH0436_GL0046035 MPA_PNP_EM_seqs_non_topgraph_seqs_final_210318.csv	Flagellin n=2 Tax=Clostridiales TaxID=186802 RepID=A0A354D3V1_9FIRM
	twist_10996	3.18957e-06	0.162668	-1.31376	-3.15806	0.530536	22.8571	17.3913	0.76087		283	allergen_name False allergome_name Art fr 2 (2/2) (1/1) allergenonline_name False SDAP_name False iedb_name False
	twist_23604	3.18957e-06	0.162668	-1.31376	-3.15806	0.530536	22.8571	17.3913	0.76087		284	allergen_name False allergome_name Art fr 2 (2/2) (1/1) allergenonline_name False SDAP_name False iedb_name False
	twist_3375	3.21626e-06	0.164029	1.01329	-0.413807	2.44039	20	43.4783	2.17391		285	allergen_name False allergome_name Str pn PspC (2/2) (1/1) allergenonline_name False SDAP_name False iedb_name False
	twist_28806	3.2313e-06	0.164796	-1.32107	-3.18502	0.542878	22.8571	13.0435	0.570652		286	Enterovirus polyprotein (VP0, VP1, VP2, VP4) – capsid proteins, Coxsackievirus A9 (2.9 Å structure, chains 1–4)
	agilent_20301	3.23326e-06	0.164896	-1.95821	-4.72177	0.805357	14.2857	4.34783	0.304348	UniRef90_A0A099LMT3	287	WP_026130591.1 strains_non_MPA_non_topgraph_cdhit70_190118.csv	Peptidyl-prolyl cis-trans isomerase n=4 Tax=Vibrio TaxID=662 RepID=A0A099LMT3_9VIBR
	twist_58813	3.2347e-06	0.16497	1.07072	-0.44062	2.58205	14.2857	26.087	1.82609		288	H3N2 A/Michigan/45/2015 M1
	twist_6232	3.24883e-06	0.16569	3.53394	-1.46279	8.53068	2.85714	4.34783	1.52174		289	allergen_name False allergome_name Str dy Streptokinase (8/8) (1/1) allergenonline_name False SDAP_name False iedb_name False
	twist_4309	3.24883e-06	0.16569	3.53394	-1.46279	8.53068	2.85714	4.34783	1.52174		290	allergen_name False allergome_name Str py Streptokinase (5/12) (1/1) allergenonline_name False SDAP_name False iedb_name False
	twist_31581	3.24883e-06	0.16569	3.53394	-1.46279	8.53068	2.85714	4.34783	1.52174		291	SKC-2 & streptokinase
	twist_3120	3.24883e-06	0.16569	3.53394	-1.46279	8.53068	2.85714	4.34783	1.52174		292	allergen_name False allergome_name Str py Streptokinase (9/12) (1/1) allergenonline_name False SDAP_name False iedb_name False
	agilent_219967	3.25321e-06	0.165913	-1.65926	-4.00656	0.688047	22.8571	4.34783	0.190217	UniRef90_Q9X5C4	293	VFG000960(gb|NP_269464) (grab) protein GRAB (protein G-related alpha 2M-binding protein) [GRAB (VF0254)] [Streptococcus pyogenes M1 GAS]	GRAB n=44 Tax=Streptococcus pyogenes TaxID=1314 RepID=Q9X5C4_STRPY
	agilent_8689	3.2803e-06	0.167295	0.90799	-0.380711	2.19669	22.8571	39.1304	1.71196	UniRef90_P08318	294	phosphoprotein 150 & Large structural phosphoprotein	Large structural phosphoprotein n=145 Tax=root TaxID=1 RepID=PP150_HCMVA
	agilent_9537	3.28274e-06	0.16742	1.72532	-0.724128	4.17477	2.85714	17.3913	6.08696	UniRef90_P14738	295	fibronectin-binding protein A	Fibronectin-binding protein A n=540 Tax=Staphylococcaceae TaxID=90964 RepID=FNBA_STAA8
	agilent_221984	3.29363e-06	0.167975	-1.68182	-4.07262	0.70899	20	4.34783	0.217391	UniRef90_Q9JNH0	296	VFG000972(gb|NP_269972) (sic) inhibitor of complement-mediated lysis [SIC (VF0255)] [Streptococcus pyogenes M1 GAS]	Sic1.225 n=20 Tax=Streptococcus pyogenes TaxID=1314 RepID=Q9JNH0_STRPY
	agilent_153547	3.30075e-06	0.168338	1.70437	-0.720567	4.12931	2.85714	17.3913	6.08696	UniRef90_UPI0004650778	297	WP_024852504.1 (2/4) non_MPA_topgraph_sampling_040218.csv	hypothetical protein n=1 Tax=Ruminococcus gnavus TaxID=33038 RepID=UPI0004650778
	agilent_114167	3.31461e-06	0.169045	-1.28614	-3.11906	0.546788	25.7143	13.0435	0.507246	UniRef90_A0A173S481	298	MH0160_GL0068275 MPA_PNP_EM_seqs_non_topgraph_seqs_final_210318.csv	Flagellin n=15 Tax=Lachnospiraceae TaxID=186803 RepID=A0A173S481_9FIRM
	agilent_147742	3.31902e-06	0.16927	1.42424	-0.60657	3.45504	5.71429	13.0435	2.28261	UniRef90_A0A0E1XBT2	299	WP_001208900.1 strains_non_MPA_non_topgraph_cdhit70_190118.csv	Gram-positive signal peptide protein, YSIRK family n=24 Tax=Staphylococcaceae TaxID=90964 RepID=A0A0E1XBT2_STAAU
	agilent_81159	3.32201e-06	0.169422	-1.75633	-4.26156	0.748902	17.1429	4.34783	0.253623	UniRef90_Q6GHS9	300	WP_000791575.1 strains_non_MPA_non_topgraph_cdhit70_190118.csv	Fibrinogen-binding protein n=22 Tax=Staphylococcus aureus TaxID=1280 RepID=FIB_STAAR
	agilent_195778	3.34166e-06	0.170425	0.972076	-0.417753	2.36191	20	30.4348	1.52174	UniRef90_E1W618	301	WP_014065439.1 strains_non_MPA_non_topgraph_cdhit70_190118.csv	Uncharacterized protein n=1 Tax=Haemophilus parainfluenzae (strain T3T1) TaxID=862965 RepID=E1W618_HAEP3
	agilent_104204	3.35321e-06	0.171013	0.951606	-0.41083	2.31404	51.4286	73.913	1.4372	UniRef90_Q6GE15	302	WP_000792567.1 strains_non_MPA_non_topgraph_cdhit70_190118.csv	Immunoglobulin-binding protein Sbi n=35 Tax=Staphylococcus aureus TaxID=1280 RepID=SBI_STAAR
	agilent_42625	3.36142e-06	0.171433	-1.59506	-3.88097	0.69086	20	4.34783	0.217391	UniRef90_A0A1Q6T816	303	V1.FI36_GL0100331 MPA_PNP_EM_seqs_non_topgraph_seqs_final_210318.csv	Uncharacterized protein n=1 Tax=Subdoligranulum sp. 60_17 TaxID=1897022 RepID=A0A1Q6T816_9FIRM
	agilent_227075	3.3625e-06	0.171488	1.22187	-0.529446	2.97318	11.4286	21.7391	1.90217	UniRef90_P09983	304	VFG000906(gb|NP_755445) (hlyA) Hemolysin A [Hemolysin (VF0225)] [Escherichia coli CFT073]	Hemolysin, chromosomal n=225 Tax=Bacteria TaxID=2 RepID=HLYAC_ECOLX
	agilent_6384	3.36494e-06	0.171612	-1.86224	-4.53218	0.807699	11.4286	8.69565	0.76087	UniRef90_Q99WQ6	305	Lipase 2 precursor (Glycerol ester hydrolase 2)	Lipase 2 n=451 Tax=Bacteria TaxID=2 RepID=LIP2_STAAM
	agilent_221820	3.37126e-06	0.171934	1.53226	-0.666233	3.73075	8.57143	13.0435	1.52174	UniRef90_Q8GM74	306	VFG001150(gb|AAL79954) (hia) adhesin [Hia/Hsf (VF0039)] [Haemophilus influenzae nontypable strain 3179B]	Adhesin n=5 Tax=Haemophilus influenzae TaxID=727 RepID=Q8GM74_HAEIF
	agilent_25858	3.37395e-06	0.172072	-1.73371	-4.22204	0.754622	17.1429	4.34783	0.253623	UniRef90_A0A508VF25	307	WP_014569233.1 strains_non_MPA_non_topgraph_cdhit70_190118.csv	Uncharacterized protein n=2 Tax=Lactobacillus rhamnosus TaxID=47715 RepID=A0A508VF25_LACRH
	twist_31718	3.3855e-06	0.172661	-0.932196	-2.27198	0.407589	42.8571	26.087	0.608696		308	pneumococcal histidine triad protein E & hydrolase & HIT family hydrolase
	agilent_203030	3.39944e-06	0.173371	1.82725	-0.803285	4.45778	2.85714	8.69565	3.04348	UniRef90_A0A162ELA1	309	YP_004890412.1 (1/1) non_MPA_topgraph_sampling_040218.csv	Uncharacterized protein n=36 Tax=Lactobacillus TaxID=1578 RepID=A0A162ELA1_LACPN
	agilent_8992	3.40716e-06	0.173765	-0.854869	-2.08668	0.37694	57.1429	43.4783	0.76087	UniRef90_P03204	310	EBNA-3C HHV 4 latent protein	Epstein-Barr nuclear antigen 6 n=14 Tax=Epstein-Barr virus (strain GD1) TaxID=10376 RepID=EBNA6_EBVB9
	twist_92532	3.41401e-06	0.174115	2.06527	-0.913062	5.0436	8.57143	8.69565	1.01449		311	YP_009043500.1 hypothetical protein [Listeria phage List-36]
	twist_54406	3.41624e-06	0.174228	1.34741	-0.596207	3.29103	5.71429	26.087	4.56522		312	polyprotein (9/9) & VP1 capsid protein (1/3) & Chain 2, Human Rhinovirus Serotype 2 (Hrv2)
	twist_35178	3.42666e-06	0.17476	0.898182	-0.39903	2.19539	31.4286	43.4783	1.3834		313	positive (from uniprot): Rhinovirus B Genome polyprotein
	agilent_235465	3.43659e-06	0.175266	-0.891963	-2.18171	0.397781	54.2857	26.087	0.480549	UniRef90_P71401	314	VFG001157(gb|AAC44560) (hsf) Hsf [Hia/Hsf (VF0039)] [Haemophilus influenzae C54]	Hsf n=19 Tax=Haemophilus influenzae TaxID=727 RepID=P71401_HAEIF
	agilent_150432	3.44209e-06	0.175547	-1.15928	-2.83665	0.518084	25.7143	13.0435	0.507246	UniRef90_A0A3E1ZVB6	315	WP_001202315.1 (1/1) non_MPA_topgraph_sampling_040218.csv	Outer membrane lipoprotein RcsF n=19 Tax=Enterobacteriaceae TaxID=543 RepID=A0A3E1ZVB6_9ENTR
	agilent_238433	3.45229e-06	0.176067	1.81154	-0.812735	4.43581	2.85714	8.69565	3.04348	UniRef90_Q9I324	316	VFG000203(gb|NP_250399) (popB) type III secretion system hydrophobic translocator, pore protein PopB [TTSS (VF0083)] [Pseudomonas aeruginosa PAO1]	Translocator protein PopB n=209 Tax=Pseudomonadaceae TaxID=135621 RepID=Q9I324_PSEAE
	agilent_45754	3.45415e-06	0.176162	-1.00963	-2.47255	0.453286	37.1429	21.7391	0.585284	UniRef90_UPI0004537308	317	WP_000728715.1 strains_non_MPA_non_topgraph_cdhit70_190118.csv	staphylococcal protein A n=1 Tax=Staphylococcus aureus TaxID=1280 RepID=UPI0004537308
	twist_36320	3.47586e-06	0.177269	1.73316	-0.784557	4.25088	5.71429	13.0435	2.28261		318	Outer membrane protein P1
	twist_33487	3.47929e-06	0.177444	-2.10617	-5.16698	0.954643	11.4286	4.34783	0.380435		319	Enterovirus polyprotein (VP0, VP1, VP2, VP4) – capsid proteins, Coxsackievirus A9 (2.9 Å structure, chains 1–4)
	agilent_12005	3.48314e-06	0.17764	0.878485	-0.39876	2.15573	40	60.8696	1.52174		320	positive (exact): Human herpesvirus 3 Envelope glycoprotein C
	agilent_3616	3.4878e-06	0.177878	-0.950124	-2.33228	0.432035	82.8571	65.2174	0.787106	UniRef90_A0A098ZMW6	321	choline-binding protein D	Autolysin n=355 Tax=Streptococcus TaxID=1301 RepID=A0A098ZMW6_STREE
	agilent_125546	3.49243e-06	0.178114	-1.8072	-4.43759	0.823192	17.1429	4.34783	0.253623	UniRef90_A0A0J9FCU0	322	WP_004319541.1 MPA_PNP_EM_seqs_non_topgraph_seqs_final_210318.csv	GP-PDE domain-containing protein n=37 Tax=Bacteroidaceae TaxID=815 RepID=A0A0J9FCU0_9BACE
	agilent_193624	3.49896e-06	0.178447	1.18435	-0.540802	2.9095	17.1429	17.3913	1.01449	UniRef90_I9R3H6	323	T2D-11A_GL0151524 MPA_PNP_EM_seqs_non_topgraph_seqs_final_210318.csv	DUF4988 domain-containing protein n=14 Tax=Bacteroides TaxID=816 RepID=I9R3H6_9BACE
	twist_47714	3.50578e-06	0.178795	1.55706	-0.712811	3.82694	5.71429	17.3913	3.04348		324	Adhesin P1 precursor (Cytadhesin P1) (Attachment protein) & ADP1_MYCPN adhesin P1
	agilent_229765	3.50736e-06	0.178875	1.68499	-0.77183	4.14182	2.85714	17.3913	6.08696	UniRef90_D0VFN2	325	VFG007146(gb|NP_798035) (vopD) type III secretion system translocator protein VopD [T3SS1 (VF0408)] [Vibrio parahaemolyticus RIMD 2210633]	VopD n=132 Tax=Vibrionaceae TaxID=641 RepID=D0VFN2_VIBAL
	agilent_37449	3.51173e-06	0.179098	-1.63288	-4.01493	0.749179	20	4.34783	0.217391	UniRef90_A0A3R6ENC0	326	MH0315_GL0162216 MPA_PNP_EM_seqs_non_topgraph_seqs_final_210318.csv	T9SS C-terminal target domain-containing protein n=39 Tax=Bacteroidales TaxID=171549 RepID=A0A3R6ENC0_9BACT
	agilent_239239	3.51713e-06	0.179374	0.92992	-0.427515	2.28735	57.1429	60.8696	1.06522	UniRef90_Q93SM9	327	VFG002418(gb|YP_001331791) (vWbp) secreted von Willebrand factor-binding protein precursor [vWbp (VF0420)] [Staphylococcus aureus subsp. aureus str. Newman]	Coagulase n=92 Tax=Staphylococcus TaxID=1279 RepID=Q93SM9_STAAU
	agilent_5172	3.52068e-06	0.179555	-1.01253	-2.49116	0.466109	40	21.7391	0.543478	UniRef90_Q9J3M8	328	ORF68	Envelope glycoprotein E n=30 Tax=Human herpesvirus 3 TaxID=10335 RepID=GE_VZVO
	twist_27117	3.53581e-06	0.180326	1.08595	-0.50272	2.67461	11.4286	21.7391	1.90217		329	Immunoglobulin G-binding protein G precursor & Immunoglobulin G-binding protein G
	twist_33384	3.53895e-06	0.180487	1.66972	-0.773863	4.1133	2.85714	13.0435	4.56522		330	zinc metalloproteinase aureolysin
	agilent_8927	3.55173e-06	0.181138	0.836052	-0.389315	2.06142	45.7143	60.8696	1.33152	UniRef90_A7X0T9	331	Bifunctional autolysin precursor	Bifunctional autolysin n=763 Tax=Bacteria TaxID=2 RepID=ATL_STAA1
	twist_32174	3.55797e-06	0.181456	-1.23166	-3.03816	0.574848	88.5714	78.2609	0.88359		332	EBNA-1 HHV 4 & BKRF1
	twist_32176	3.55797e-06	0.181456	-1.23166	-3.03816	0.574848	88.5714	78.2609	0.88359		333	EBNA-1 HHV 4 & BKRF1
	agilent_124373	3.5598e-06	0.18155	1.19889	-0.55993	2.95771	11.4286	17.3913	1.52174	UniRef90_B0G5S8	334	WP_005332882.1 (1/4) non_MPA_topgraph_sampling_040218.csv	Uncharacterized protein n=12 Tax=Dorea TaxID=189330 RepID=B0G5S8_9FIRM
	agilent_173492	3.5658e-06	0.181856	1.07583	-0.503561	2.65521	11.4286	21.7391	1.90217	UniRef90_A0A1C5RFI9	335	V1.UC10-2_GL0112511 MPA_PNP_EM_seqs_non_topgraph_seqs_final_210318.csv	Sulfate starvation-induced protein 7 n=20 Tax=Faecalibacterium TaxID=216851 RepID=A0A1C5RFI9_9FIRM
	twist_34372	3.58776e-06	0.182976	-1.65117	-4.08142	0.779076	20	4.34783	0.217391		336	EBNA-1 HHV 4
	agilent_222757	3.59382e-06	0.183285	1.44091	-0.681363	3.56317	8.57143	13.0435	1.52174	UniRef90_Q8NXJ1	337	VFG001289(gb|NP_645581) (clfA) Clumping factor A, fibrinogen-binding protein [Clumping factor (VF0004)] [Staphylococcus aureus subsp. aureus MW2]	Clumping factor A n=98 Tax=Staphylococcus TaxID=1279 RepID=CLFA_STAAW
	agilent_73395	3.60566e-06	0.183889	-1.06069	-2.6251	0.503724	31.4286	17.3913	0.55336	UniRef90_A0A173VM56	338	MH0044_GL0005871 MPA_PNP_EM_seqs_non_topgraph_seqs_final_210318.csv	Flagellin n=8 Tax=Roseburia TaxID=841 RepID=A0A173VM56_9FIRM
	agilent_130807	3.61225e-06	0.184225	-1.05445	-2.61084	0.501952	85.7143	78.2609	0.913043	UniRef90_A0A4P6M4H6	339	WP_018598481.1 strains_non_MPA_non_topgraph_cdhit70_190118.csv	Toxin A n=3 Tax=Blautia TaxID=572511 RepID=A0A4P6M4H6_9FIRM
	agilent_542	3.6258e-06	0.184916	0.947348	-0.453172	2.34787	62.8571	78.2609	1.24506	UniRef90_P09256	340	positive (from uniprot): Human herpesvirus 3 Envelope glycoprotein C	Envelope glycoprotein C n=119 Tax=Human herpesvirus 3 TaxID=10335 RepID=GC_VZVD
	twist_47443	3.65222e-06	0.186263	-1.99934	-4.96415	0.965471	14.2857	4.34783	0.304348		341	Enterovirus polyprotein (VP0, VP1, VP2, VP4) – capsid proteins, Coxsackievirus A9 (2.9 Å structure, chains 1–4)
	agilent_204074	3.66136e-06	0.186729	1.75382	-0.849665	4.35731	2.85714	8.69565	3.04348	UniRef90_B1R5P4	342	WP_011590707.1 strains_non_MPA_non_topgraph_cdhit70_190118.csv	Mannosyl-glycoprotein endo-beta-N-acetylglucosamidase domain protein, possible enterotoxin n=1 Tax=Clostridium perfringens B str. ATCC 3626 TaxID=451754 RepID=B1R5P4_CLOPF
	twist_28808	3.68597e-06	0.187984	0.906321	-0.442915	2.25556	31.4286	52.1739	1.66008		343	Enterovirus polyprotein (VP0, VP1, VP2, VP4) – capsid proteins, Coxsackievirus A9 (2.9 Å structure, chains 1–4)
	agilent_225880	3.70079e-06	0.18874	0.876575	-0.430612	2.18376	22.8571	34.7826	1.52174	UniRef90_P62575	344	VFG001378(gb|NP_359129) (nanA) neuraminidase A [Neuraminidase (VF0148)] [Streptococcus pneumoniae R6]	Sialidase A n=43 Tax=Bacteria TaxID=2 RepID=NANA_STREE
	agilent_2946	3.71074e-06	0.189248	1.66604	-0.821285	4.15337	2.85714	17.3913	6.08696	UniRef90_P81177	345	zinc metalloproteinase aureolysin	Zinc metalloproteinase aureolysin n=337 Tax=Bacilli TaxID=91061 RepID=AURE_STAAU
	twist_10484	3.71289e-06	0.189357	1.74063	-0.858694	4.33995	2.85714	8.69565	3.04348		346	allergen_name False allergome_name Str py Streptokinase (6/12) (1/1) allergenonline_name False SDAP_name False iedb_name False
	agilent_182876	3.71584e-06	0.189508	1.6346	-0.807218	4.07642	5.71429	13.0435	2.28261	UniRef90_A0A0B8QZ29	347	WP_003722895.1 strains_non_MPA_non_topgraph_cdhit70_190118.csv	ComE operon protein 3 n=85 Tax=Listeria monocytogenes TaxID=1639 RepID=A0A0B8QZ29_LISMN
	twist_57410	3.71749e-06	0.189592	-0.904999	-2.25717	0.447176	40	30.4348	0.76087		348	heme transporter IsdB
	agilent_113801	3.72137e-06	0.18979	-1.92391	-4.79973	0.95192	11.4286	4.34783	0.380435	UniRef90_A0A162ELA1	349	YP_004890412.1 (1/1) non_MPA_topgraph_sampling_040218.csv	Uncharacterized protein n=36 Tax=Lactobacillus TaxID=1578 RepID=A0A162ELA1_LACPN
	twist_28813	3.72672e-06	0.190063	0.926965	-0.459502	2.31343	40	56.5217	1.41304		350	positive (from uniprot): Rhinovirus B Genome polyprotein
	twist_27720	3.73507e-06	0.190489	-1.47918	-3.69371	0.735363	22.8571	4.34783	0.190217		351	early antigen protein D (EA-D) & DNA polymerase processivity factor BMRF1
	agilent_144773	3.74446e-06	0.190968	-1.94992	-4.87238	0.972544	14.2857	4.34783	0.304348	UniRef90_A7B6A6	352	WP_081741110.1 strains_non_MPA_non_topgraph_cdhit70_190118.csv	Uncharacterized protein n=20 Tax=Clostridiales TaxID=186802 RepID=A7B6A6_RUMGV
	twist_46454	3.78639e-06	0.193106	1.49602	-0.756969	3.749	5.71429	13.0435	2.28261		353	11-1 polypeptide
	agilent_139748	3.79876e-06	0.193737	1.66259	-0.844799	4.16997	2.85714	13.0435	4.56522	UniRef90_A0A174SVM6	354	MH0006_GL0110127 (2/2) MPA_and_EM_topgraph_220218_subsample.csv	Uncharacterized protein conserved in bacteria n=36 Tax=Clostridiales TaxID=186802 RepID=A0A174SVM6_9FIRM
	agilent_230924	3.80523e-06	0.194067	-1.10058	-2.76162	0.56046	42.8571	30.4348	0.710145	UniRef90_Q8GM74	355	VFG001150(gb|AAL79954) (hia) adhesin [Hia/Hsf (VF0039)] [Haemophilus influenzae nontypable strain 3179B]	Adhesin n=5 Tax=Haemophilus influenzae TaxID=727 RepID=Q8GM74_HAEIF
	twist_12068	3.81403e-06	0.194516	-1.27937	-3.21218	0.653449	20	13.0435	0.652174		356	allergen_name False allergome_name Bom hy AK (1/2) (1/1) allergenonline_name False SDAP_name False iedb_name False
	twist_10203	3.81403e-06	0.194516	-1.27937	-3.21218	0.653449	20	13.0435	0.652174		357	allergen_name False allergome_name Por tr 2 (1/17) (1/1) allergenonline_name False SDAP_name False iedb_name False
	agilent_204624	3.83341e-06	0.195504	1.01819	-0.523462	2.55985	71.4286	78.2609	1.09565	UniRef90_A0A0E1XBT2	358	WP_001208900.1 strains_non_MPA_non_topgraph_cdhit70_190118.csv	Gram-positive signal peptide protein, YSIRK family n=24 Tax=Staphylococcaceae TaxID=90964 RepID=A0A0E1XBT2_STAAU
	agilent_897	3.84132e-06	0.195907	0.858443	-0.442506	2.15939	34.2857	52.1739	1.52174	UniRef90_P09256	359	positive (from uniprot): Human herpesvirus 3 Envelope glycoprotein C	Envelope glycoprotein C n=119 Tax=Human herpesvirus 3 TaxID=10335 RepID=GC_VZVD
	twist_71923	3.85055e-06	0.196378	1.19746	-0.619174	3.0141	11.4286	17.3913	1.52174		360	YP_009222298.1 prohead peptidase [Lactobacillus phage LfeInf]
	twist_45482	3.8663e-06	0.197181	1.32222	-0.687283	3.33173	5.71429	17.3913	3.04348		361	hypothetical protein PFF0380w
	twist_65448	3.8849e-06	0.19813	1.23339	-0.645078	3.11185	8.57143	13.0435	1.52174		362	YP_003934834.1 RNA polymerase ADP-ribosylase [Shigella phage SP18]
	twist_52251	3.89066e-06	0.198424	0.924865	-0.484641	2.33437	20	34.7826	1.73913		363	EBNA-3C HHV 4 latent protein
	twist_35334	3.91158e-06	0.199491	-1.19424	-3.0186	0.630124	88.5714	82.6087	0.932679		364	EBNA-1 HHV 4 & BKRF1
	agilent_224035	3.95395e-06	0.201651	2.08781	-1.11695	5.29258	2.85714	8.69565	3.04348	UniRef90_Q327J1	365	VFG012802(gb|NP_858136) (ospB) type III secretion system effector OspB [T3SS (SS011)] [Shigella flexneri 2a str. 301]	OspB n=95 Tax=Enterobacteriaceae TaxID=543 RepID=Q327J1_SHIDS
	agilent_231668	3.95488e-06	0.201699	0.935029	-0.500379	2.37044	31.4286	30.4348	0.968379	UniRef90_P71401	366	VFG001157(gb|AAC44560) (hsf) Hsf [Hia/Hsf (VF0039)] [Haemophilus influenzae C54]	Hsf n=19 Tax=Haemophilus influenzae TaxID=727 RepID=P71401_HAEIF
	agilent_79443	3.964e-06	0.202164	1.68172	-0.902632	4.26607	2.85714	8.69565	3.04348	UniRef90_D8H130	367	NP_830479.1 strains_non_MPA_non_topgraph_cdhit70_190118.csv	Immune inhibitor A, metalloprotease n=671 Tax=Bacillaceae TaxID=186817 RepID=D8H130_BACAI
	agilent_199759	3.99017e-06	0.203499	1.62917	-0.88184	4.14018	2.85714	17.3913	6.08696	UniRef90_B2ULA9	368	WP_012419113.1 strains_non_MPA_non_topgraph_cdhit70_190118.csv	Hyalurononglucosaminidase n=39 Tax=Bacteria TaxID=2 RepID=B2ULA9_AKKM8
	agilent_204343	3.99022e-06	0.203501	1.27785	-0.691684	3.24738	11.4286	17.3913	1.52174	UniRef90_A0A3R6J631	369	MH0105_GL0034973 MPA_PNP_EM_seqs_non_topgraph_seqs_final_210318.csv	Uncharacterized protein n=6 Tax=Parabacteroides TaxID=375288 RepID=A0A3R6J631_9BACT
	twist_87290	3.99315e-06	0.203651	-1.0322	-2.62365	0.559246	25.7143	21.7391	0.845411		370	YP_001469494.1 SegC homing endonuclease [Enterobacteria phage Phi1]
	twist_27542	3.99617e-06	0.203805	-0.783809	-1.9927	0.425078	57.1429	34.7826	0.608696		371	BZLF1 [Human gammaherpesvirus 4] & BZLF1 & Trans-activator protein BZLF1
	twist_58796	4.04686e-06	0.20639	-1.20569	-3.0759	0.664517	88.5714	82.6087	0.932679		372	positive (exact): Human herpesvirus 4 Epstein-Barr nuclear antigen 1
	agilent_12019	4.04686e-06	0.20639	-1.20569	-3.0759	0.664517	88.5714	82.6087	0.932679		373	positive (exact): Human herpesvirus 4 Epstein-Barr nuclear antigen 1
	twist_58797	4.04686e-06	0.20639	-1.20569	-3.0759	0.664517	88.5714	82.6087	0.932679		374	positive (exact): Human herpesvirus 4 Epstein-Barr nuclear antigen 1
	twist_47462	4.04686e-06	0.20639	-1.20569	-3.0759	0.664517	88.5714	82.6087	0.932679		375	positive (exact): Human herpesvirus 4 Epstein-Barr nuclear antigen 1
	twist_35332	4.04686e-06	0.20639	-1.20569	-3.0759	0.664517	88.5714	82.6087	0.932679		376	EBNA-1 HHV 4 & BKRF1
	agilent_16305	4.06138e-06	0.20713	2.6821	-1.48503	6.84924	2.85714	4.34783	1.52174	UniRef90_UPI0004663A1F	377	WP_024853976.1 (1/1) non_MPA_topgraph_sampling_040218.csv	Cna B-type domain-containing protein n=1 Tax=Ruminococcus gnavus TaxID=33038 RepID=UPI0004663A1F
	agilent_236457	4.06887e-06	0.207513	-1.54252	-3.94111	0.856082	20	4.34783	0.217391	UniRef90_Q9X5C4	378	VFG000960(gb|NP_269464) (grab) protein GRAB (protein G-related alpha 2M-binding protein) [GRAB (VF0254)] [Streptococcus pyogenes M1 GAS]	GRAB n=44 Tax=Streptococcus pyogenes TaxID=1314 RepID=Q9X5C4_STRPY
	twist_48742	4.06897e-06	0.207518	-1.32123	-3.37576	0.733293	20	8.69565	0.434783		379	DNA polymerase processivity factor
	twist_32572	4.07286e-06	0.207716	1.18362	-0.657721	3.02496	8.57143	21.7391	2.53623		380	EBNA3A HHV4
	agilent_229425	4.078e-06	0.207978	0.796646	-0.4434	2.03669	31.4286	43.4783	1.3834	UniRef90_A0A0H3K1N3	381	VFG001282(gb|NP_647237) (fnbB) fibronectin-binding protein B [FnBPs (VF0010)] [Staphylococcus aureus subsp. aureus MW2]	FnbB protein n=80 Tax=Staphylococcus TaxID=1279 RepID=A0A0H3K1N3_STAAW
	agilent_2469	4.09362e-06	0.208775	1.04316	-0.58345	2.66977	11.4286	17.3913	1.52174	UniRef90_R4LXM3	382	phiRv1 phage protein	Bacteriophage protein n=2 Tax=Mycobacterium tuberculosis TaxID=1773 RepID=R4LXM3_MYCTX
	agilent_178864	4.10879e-06	0.209548	-1.74283	-4.46507	0.979407	14.2857	4.34783	0.304348	UniRef90_A0A120A5I1	383	MH0436_GL0026008 (2/2) MPA_and_EM_topgraph_220218_subsample.csv	Carboxypeptidase regulatory-like domain protein n=64 Tax=Bacteroides TaxID=816 RepID=A0A120A5I1_9BACE
	twist_36700	4.12823e-06	0.21054	-1.28923	-3.30734	0.728882	20	8.69565	0.434783		384	fibronectin-binding protein A
	agilent_164398	4.15401e-06	0.211854	-1.28476	-3.30168	0.732157	20	8.69565	0.434783	UniRef90_A0A2A7AG89	385	MH0086_GL0067408 MPA_PNP_EM_seqs_non_topgraph_seqs_final_210318.csv	50S ribosomal protein L2 n=39 Tax=Clostridiales TaxID=186802 RepID=A0A2A7AG89_9FIRM
	twist_54214	4.15475e-06	0.211892	-1.77843	-4.57057	1.01371	8.57143	13.0435	1.52174		386	polyprotein (9/9) & VP1 capsid protein (1/3) & Chain 2, Human Rhinovirus Serotype 2 (Hrv2)
	agilent_203254	4.17758e-06	0.213056	2.82859	-1.62364	7.28081	2.85714	8.69565	3.04348	UniRef90_A0A0E1R3B1	387	WP_003740459.1 (1/1) non_MPA_topgraph_sampling_040218.csv	Uncharacterized protein n=56 Tax=Listeria monocytogenes TaxID=1639 RepID=A0A0E1R3B1_LISMN
	agilent_140746	4.17844e-06	0.2131	-1.4656	-3.77269	0.841488	17.1429	4.34783	0.253623	UniRef90_A0A1C5SSH8	388	WP_005932362.1 (1/1) MPA_and_EM_topgraph_220218_subsample.csv	Penicillin-binding protein 2B n=11 Tax=Faecalibacterium TaxID=216851 RepID=A0A1C5SSH8_9FIRM
	agilent_71939	4.18507e-06	0.213438	-1.27462	-3.28256	0.73332	17.1429	8.69565	0.507246	UniRef90_UPI0006C7ABC3	389	V1.FI09_GL0113779 MPA_PNP_EM_seqs_non_topgraph_seqs_final_210318.csv	hypothetical protein n=1 Tax=Clostridia bacterium UC5.1-1D1 TaxID=1697794 RepID=UPI0006C7ABC3
	agilent_113148	4.19754e-06	0.214075	1.52824	-0.88258	3.93906	5.71429	8.69565	1.52174	UniRef90_R5ASD5	390	V1.CD20-4_GL0045840 MPA_PNP_EM_seqs_non_topgraph_seqs_final_210318.csv	Putative DNA methylase n=1 Tax=Prevotella sp. CAG:1031 TaxID=1262917 RepID=R5ASD5_9BACT
	agilent_199830	4.21404e-06	0.214916	-1.64474	-4.24412	0.954629	14.2857	4.34783	0.304348	UniRef90_Q74IZ8	391	WP_011162134.1 strains_non_MPA_non_topgraph_cdhit70_190118.csv	Uncharacterized protein n=3 Tax=Lactobacillus johnsonii TaxID=33959 RepID=Q74IZ8_LACJO
	agilent_8064	4.21513e-06	0.214971	-1.72027	-4.43934	0.998795	14.2857	4.34783	0.304348	UniRef90_P03211	392	EBNA-1 HHV 4 & BKRF1	Epstein-Barr nuclear antigen 1 n=37 Tax=Epstein-Barr virus (strain GD1) TaxID=10376 RepID=EBNA1_EBVB9
	agilent_220720	4.22361e-06	0.215404	-0.845502	-2.18316	0.492161	48.5714	21.7391	0.44757	UniRef90_P71401	393	VFG001157(gb|AAC44560) (hsf) Hsf [Hia/Hsf (VF0039)] [Haemophilus influenzae C54]	Hsf n=19 Tax=Haemophilus influenzae TaxID=727 RepID=P71401_HAEIF
	twist_2100	4.23904e-06	0.216191	1.13717	-0.665025	2.93936	8.57143	17.3913	2.02899		394	allergen_name False allergome_name Tri m 37 (10/11) (1/1) allergenonline_name False SDAP_name False iedb_name False
	twist_95165	4.24144e-06	0.216314	-1.50364	-3.88725	0.879976	20	4.34783	0.217391		395	AFU63124.1 endolysin [Lactobacillus phage ATCC 8014-B2]
	agilent_109226	4.24423e-06	0.216456	1.62637	-0.9526	4.20534	2.85714	8.69565	3.04348	UniRef90_R5F6G4	396	V1.CD6-0-PT_GL0140162 MPA_PNP_EM_seqs_non_topgraph_seqs_final_210318.csv	LysM domain-containing protein n=2 Tax=Bacteroides TaxID=816 RepID=R5F6G4_9BACE
	twist_50464	4.2511e-06	0.216806	-1.19672	-3.09584	0.702395	22.8571	8.69565	0.380435		397	positive (from uniprot): Human adenovirus C Pre-histone-like nucleoprotein
	agilent_4843	4.25602e-06	0.217057	-1.44136	-3.72995	0.847229	17.1429	8.69565	0.507246	UniRef90_Q82081	398	positive (from uniprot): Rhinovirus B Genome polyprotein	Genome polyprotein n=46 Tax=Enterovirus TaxID=12059 RepID=POLG_HRV3
	agilent_122181	4.26122e-06	0.217322	1.58505	-0.93314	4.10324	5.71429	8.69565	1.52174	UniRef90_A0A4P6M723	399	WP_018598482.1 strains_non_MPA_non_topgraph_cdhit70_190118.csv	Toxin A n=4 Tax=Blautia TaxID=572511 RepID=A0A4P6M723_9FIRM
	agilent_219731	4.26551e-06	0.217541	-0.800173	-2.07202	0.471678	51.4286	30.4348	0.591787	UniRef90_P37710	400	NP_814543.1 strains_non_MPA_non_topgraph_cdhit70_190118.csv	Autolysin n=202 Tax=Firmicutes TaxID=1239 RepID=ALYS_ENTFA
	agilent_173697	4.27967e-06	0.218263	1.57233	-0.930765	4.07542	5.71429	8.69565	1.52174	UniRef90_S1HSW3	401	WP_000468356.1 strains_non_MPA_non_topgraph_cdhit70_190118.csv	Uncharacterized protein n=36 Tax=root TaxID=1 RepID=S1HSW3_ECOLX
	twist_53218	4.28044e-06	0.218302	1.37594	-0.814698	3.56658	5.71429	13.0435	2.28261		402	phosphoprotein 150 & Large structural phosphoprotein
	agilent_189058	4.28085e-06	0.218323	1.13404	-0.671551	2.93964	8.57143	17.3913	2.02899	UniRef90_C2EQT9	403	YP_193207.1 strains_non_MPA_non_topgraph_cdhit70_190118.csv	ATPase family associated with various cellular activities (AAA) n=3 Tax=Lactobacillus TaxID=1578 RepID=C2EQT9_9LACO
	agilent_78727	4.28684e-06	0.218629	-1.21383	-3.14774	0.720081	20	8.69565	0.434783	UniRef90_B0MTP6	404	MH0002_GL0065375 (1/1) MPA_and_EM_topgraph_220218_subsample.csv	Ion-translocating oxidoreductase complex subunit G n=6 Tax=root TaxID=1 RepID=B0MTP6_9BACT
	twist_60212	4.28772e-06	0.218674	1.61883	-0.960593	4.19826	2.85714	8.69565	3.04348		405	YP_007003037.1 hypothetical protein [Lactobacillus phage JCL1032]
	agilent_227745	4.29512e-06	0.219051	1.42067	-0.844862	3.68621	85.7143	91.3043	1.06522	UniRef90_Q48028	406	VFG001154(gb|AAA20524) (hmw2A) adhesin HMW2A, two-partner secretion (TPS) pathway TpsA exoprotein [HMW1/HMW2 (VF0038)] [Haemophilus influenzae str. 12]	Adhesin n=8 Tax=Haemophilus influenzae TaxID=727 RepID=Q48028_HAEIF
	agilent_12510	4.32112e-06	0.220377	1.56667	-0.938879	4.07221	5.71429	13.0435	2.28261	UniRef90_Q09012	407	WP_000079828.1 strains_non_MPA_non_topgraph_cdhit70_190118.csv	Flagellin n=54 Tax=Enterobacteriaceae TaxID=543 RepID=Q09012_SHISO
	agilent_12513	4.32112e-06	0.220377	1.56667	-0.938879	4.07221	5.71429	13.0435	2.28261	UniRef90_Q06971	408	WP_000079833.1 strains_non_MPA_non_topgraph_cdhit70_190118.csv	Flagellin n=259 Tax=Salmonella TaxID=590 RepID=FLIC_SALDU
	agilent_12509	4.32112e-06	0.220377	1.56667	-0.938879	4.07221	5.71429	13.0435	2.28261	UniRef90_P06177	409	WP_020438185.1 strains_non_MPA_non_topgraph_cdhit70_190118.csv	Flagellin n=155 Tax=Salmonella TaxID=590 RepID=FLIC_SALMU
	twist_58725	4.32325e-06	0.220486	1.03529	-0.620824	2.69141	74.2857	86.9565	1.17057		410	positive (exact): Human adenovirus C Pre-histone-like nucleoprotein
	agilent_228204	4.32453e-06	0.220551	-1.46954	-3.82065	0.881559	14.2857	4.34783	0.304348	UniRef90_Q06114	411	VFG000379(gb|NP_395163) (yopB) type III secretion system hydrophobic translocator, pore protein YopB [TTSS (VF0140)] [Yersinia pestis CO92]	Protein YopB n=28 Tax=Yersinia TaxID=444888 RepID=YOPB_YERPS
	agilent_18963	4.32566e-06	0.220609	-1.73737	-4.51732	1.04257	11.4286	4.34783	0.380435	UniRef90_C0EY41	412	MH0188_GL0203110 (2/2) MPA_and_EM_topgraph_220218_subsample.csv	Peptidase, S41 family n=9 Tax=Clostridiales TaxID=186802 RepID=C0EY41_9FIRM
	agilent_64780	4.33025e-06	0.220843	1.61176	-0.968504	4.19203	2.85714	8.69565	3.04348	UniRef90_A0A1Q6L500	413	MH0188_GL0134690 MPA_PNP_EM_seqs_non_topgraph_seqs_final_210318.csv	Alpha/beta hydrolase n=6 Tax=Clostridiales TaxID=186802 RepID=A0A1Q6L500_9FIRM
	agilent_2827	4.33195e-06	0.22093	-1.51075	-3.92976	0.908263	20	4.34783	0.217391	UniRef90_P03277	414	Hexon protein	Hexon protein n=779 Tax=Adenoviridae TaxID=10508 RepID=CAPSH_ADE02
	agilent_239633	4.33981e-06	0.22133	1.51874	-0.915177	3.95266	5.71429	8.69565	1.52174	UniRef90_Q05129	415	VFG000744(gb|AAC38396) (espB) EspB [EspB (VF0179)] [Escherichia coli O127:H6 str. E2348/69]	Protein EaeB n=79 Tax=Escherichia TaxID=561 RepID=EAEB_ECO27
	twist_1603	4.34691e-06	0.221692	0.894288	-0.540012	2.32859	20	26.087	1.30435		416	Allergen Gal d 1 & Ovomucoid precursor
	twist_2405	4.36681e-06	0.222707	-1.15615	-3.01451	0.702211	20	13.0435	0.652174		417	allergen_name Sola t 1 (1/1) (1/1) allergome_name Sola t 1 (9/9) (1/1) allergenonline_name (1/1) (1/1) SDAP_name False iedb_name False
	agilent_9904	4.39059e-06	0.22392	-0.745301	-1.94642	0.455816	60	39.1304	0.652174	UniRef90_P12978	418	nuclear protein EBNA2 & EBNA-2 & Epstein-Barr nuclear antigen 2	Epstein-Barr nuclear antigen 2 n=125 Tax=Epstein-Barr virus (strain GD1) TaxID=10376 RepID=EBNA2_EBVB9
	twist_52307	4.39742e-06	0.224268	1.127	-0.690625	2.94463	8.57143	17.3913	2.02899		419	Tegument protein UL25
	agilent_417	4.40536e-06	0.224673	-0.999109	-2.61188	0.613661	28.5714	13.0435	0.456522	UniRef90_P08392	420	Trans-acting transcriptional protein ICP4	Major viral transcription factor ICP4 n=1 Tax=Human herpesvirus 1 (strain 17) TaxID=10299 RepID=ICP4_HHV11
	agilent_236774	4.40703e-06	0.224759	1.92508	-1.18297	5.03314	2.85714	8.69565	3.04348	UniRef90_P10520	421	VFG000975(gb|NP_269944) (ska) streptokinase A precursor [Streptokinase (VF0247)] [Streptococcus pyogenes M1 GAS]	Streptokinase A n=48 Tax=Streptococcus pyogenes TaxID=1314 RepID=STRP_STRP1
	agilent_222419	4.41612e-06	0.225222	0.841722	-0.518602	2.20205	62.8571	69.5652	1.10672	UniRef90_Q54703	422	VFG000955(gb|NP_608047) (emm) M18 protein precursor [M protein (VF0242)] [Streptococcus pyogenes MGAS8232]	Emm18.1 protein n=9 Tax=Streptococcus pyogenes TaxID=1314 RepID=Q54703_STRPY
	twist_48555	4.41742e-06	0.225288	0.773486	-0.476739	2.02371	45.7143	52.1739	1.1413		423	putative BLRF2 protein [Human gammaherpesvirus 4] & Tegument protein BLRF2
	agilent_13363	4.4365e-06	0.226262	-1.48872	-3.90008	0.92263	20	4.34783	0.217391	UniRef90_A0A0G9GVP9	424	YP_004888341.1 strains_non_MPA_non_topgraph_cdhit70_190118.csv	Aggregation promoting factor n=38 Tax=Lactobacillus plantarum TaxID=1590 RepID=A0A0G9GVP9_LACPN
	agilent_224087	4.4376e-06	0.226318	-0.949724	-2.48822	0.588772	31.4286	13.0435	0.41502	UniRef90_Q48031	425	VFG001151(gb|AAA20527) (hmw1A) adhesin HMW1A, two-partner secretion (TPS) pathway TpsA exoprotein [HMW1/HMW2 (VF0038)] [Haemophilus influenzae str. 12]	Adhesin n=8 Tax=Haemophilus influenzae TaxID=727 RepID=Q48031_HAEIF
	twist_48862	4.44803e-06	0.226849	-0.968815	-2.54004	0.602405	31.4286	13.0435	0.41502		426	Hexon protein
	twist_49674	4.4496e-06	0.226929	0.852212	-0.53014	2.23456	22.8571	39.1304	1.71196		427	positive (from uniprot): Human herpesvirus 3 Envelope glycoprotein C
	agilent_3466	4.47239e-06	0.228092	-1.21702	-3.19605	0.762017	88.5714	86.9565	0.981767	UniRef90_P03211	428	EBNA-1 HHV 4 & BKRF1	Epstein-Barr nuclear antigen 1 n=37 Tax=Epstein-Barr virus (strain GD1) TaxID=10376 RepID=EBNA1_EBVB9
	twist_58798	4.47239e-06	0.228092	-1.21702	-3.19605	0.762017	88.5714	86.9565	0.981767		429	positive (exact): Human herpesvirus 4 Epstein-Barr nuclear antigen 1
	agilent_3467	4.47239e-06	0.228092	-1.21702	-3.19605	0.762017	88.5714	86.9565	0.981767	UniRef90_P03211	430	EBNA-1 HHV 4 & BKRF1	Epstein-Barr nuclear antigen 1 n=37 Tax=Epstein-Barr virus (strain GD1) TaxID=10376 RepID=EBNA1_EBVB9
	agilent_12018	4.47239e-06	0.228092	-1.21702	-3.19605	0.762017	88.5714	86.9565	0.981767		431	positive (exact): Human herpesvirus 4 Epstein-Barr nuclear antigen 1
	twist_47461	4.47239e-06	0.228092	-1.21702	-3.19605	0.762017	88.5714	86.9565	0.981767		432	positive (exact): Human herpesvirus 4 Epstein-Barr nuclear antigen 1
	twist_32175	4.47239e-06	0.228092	-1.21702	-3.19605	0.762017	88.5714	86.9565	0.981767		433	EBNA-1 HHV 4 & BKRF1
	twist_35333	4.47239e-06	0.228092	-1.21702	-3.19605	0.762017	88.5714	86.9565	0.981767		434	EBNA-1 HHV 4 & BKRF1
	twist_47463	4.47239e-06	0.228092	-1.21702	-3.19605	0.762017	88.5714	86.9565	0.981767		435	positive (exact): Human herpesvirus 4 Epstein-Barr nuclear antigen 1
	agilent_126605	4.4799e-06	0.228475	-1.16872	-3.07078	0.733343	22.8571	13.0435	0.570652	UniRef90_R7C7Y1	436	MH0003_GL0115482 MPA_PNP_EM_seqs_non_topgraph_seqs_final_210318.csv	Flagellin n=5 Tax=Clostridiales TaxID=186802 RepID=R7C7Y1_9CLOT
	twist_48652	4.49446e-06	0.229217	-0.737496	-1.93967	0.464677	60	43.4783	0.724638		437	nuclear protein EBNA2 & EBNA-2 & Epstein-Barr nuclear antigen 2
	twist_38302	4.50463e-06	0.229736	1.60623	-1.01496	4.22741	2.85714	13.0435	4.56522		438	positive (from uniprot): Norwalk virus Non-structural polyprotein
	agilent_48876	4.51341e-06	0.230184	-0.780871	-2.05639	0.49465	45.7143	26.087	0.570652	UniRef90_E5WWA2	439	MH0006_GL0012770 MPA_PNP_EM_seqs_non_topgraph_seqs_final_210318.csv	Chondroitin sulfate ABC lyase n=8 Tax=Bacteroidaceae TaxID=815 RepID=E5WWA2_9BACE
	twist_61257	4.52345e-06	0.230696	1.58418	-1.00636	4.17472	2.85714	8.69565	3.04348		440	YP_006908429.1 putative DNA polymerase 2 [Bacillus phage B4]
	agilent_140310	4.53676e-06	0.231375	1.74143	-1.1104	4.59325	2.85714	8.69565	3.04348	UniRef90_Q06971	441	WP_000079833.1 strains_non_MPA_non_topgraph_cdhit70_190118.csv	Flagellin n=259 Tax=Salmonella TaxID=590 RepID=FLIC_SALDU
	twist_34981	4.54764e-06	0.23193	2.36419	-1.5121	6.24048	2.85714	4.34783	1.52174		442	Influenza hemagglutinin (HA) – precursor, HA1, HA2, partial forms
	agilent_225335	4.55754e-06	0.232434	1.58033	-1.01355	4.1742	2.85714	8.69565	3.04348	UniRef90_P35671	443	VFG000558(gb|NP_461818) (invE) type III secretion system gatekeeper invE [TTSS(SPI-1 encode) (VF0116)] [Salmonella enterica subsp. enterica serovar Typhimurium str. LT2]	Invasion protein InvE n=504 Tax=Salmonella TaxID=590 RepID=INVE_SALTY
	twist_31619	4.56827e-06	0.232982	3.05438	-1.96483	8.07358	2.85714	4.34783	1.52174		444	immunoglobulin A1 protease
	twist_21	4.57535e-06	0.233343	1.24495	-0.802434	3.29233	5.71429	17.3913	3.04348		445	allergen_name Hor v 5 (1/1) (1/1) allergome_name Hor v 5 (6/6) (1/1) allergenonline_name False SDAP_name Hor v 5.0101 (1/1) (1/1) iedb_name False
	agilent_19698	4.57813e-06	0.233484	1.32906	-0.857309	3.51542	8.57143	13.0435	1.52174	UniRef90_A0A0U1MQG2	446	WP_000669729.1 strains_non_MPA_non_topgraph_cdhit70_190118.csv	Protein map n=15 Tax=Staphylococcaceae TaxID=90964 RepID=A0A0U1MQG2_STAAU
	agilent_30187	4.58182e-06	0.233673	1.70314	-1.09974	4.50602	2.85714	8.69565	3.04348	UniRef90_A0A174CFU2	447	WP_004845050.1 (2/2) non_MPA_topgraph_sampling_040218.csv	Ion-translocating oxidoreductase complex subunit B n=6 Tax=Clostridiales TaxID=186802 RepID=A0A174CFU2_9FIRM
	twist_10138	4.58517e-06	0.233844	1.19526	-0.772518	3.16305	5.71429	13.0435	2.28261		448	allergen_name False allergome_name Lol p FT (2/3) (1/1) allergenonline_name False SDAP_name False iedb_name False
	agilent_4907	4.5949e-06	0.23434	1.12505	-0.729103	2.97921	8.57143	17.3913	2.02899	UniRef90_P07210	449	polyprotein (9/9) & VP1 capsid protein (1/3) & Chain 2, Human Rhinovirus Serotype 2 (Hrv2)	Genome polyprotein n=273 Tax=Enterovirus TaxID=12059 RepID=POLG_HRV8A
	agilent_222726	4.60111e-06	0.234656	-1.13662	-3.0111	0.737866	31.4286	8.69565	0.27668	UniRef90_Q2FE79	450	VFG002421(gb|NP_647158) (sbi) IgG-binding protein SBI [Sbi (VF0423)] [Staphylococcus aureus subsp. aureus MW2]	Immunoglobulin-binding protein Sbi n=295 Tax=Bacteria TaxID=2 RepID=SBI_STAA3
	twist_27719	4.61823e-06	0.23553	-1.35203	-3.58593	0.88187	20	4.34783	0.217391		451	early antigen protein D (EA-D) & DNA polymerase processivity factor BMRF1
	agilent_124604	4.62003e-06	0.235622	1.57447	-1.02747	4.17642	2.85714	8.69565	3.04348	UniRef90_G1WNG6	452	WP_005335292.1 (1/2) non_MPA_topgraph_sampling_040218.csv	LysM domain-containing protein n=15 Tax=Dorea TaxID=189330 RepID=G1WNG6_9FIRM
	agilent_180726	4.62127e-06	0.235685	-0.852559	-2.26167	0.556553	82.8571	69.5652	0.83958	UniRef90_Q2G0D4	453	WP_000731642.1 strains_non_MPA_non_topgraph_cdhit70_190118.csv	Probable autolysin SsaALP n=204 Tax=Bacteria TaxID=2 RepID=SSAAL_STAA8
	agilent_210454	4.63073e-06	0.236167	0.81024	-0.530307	2.15079	57.1429	69.5652	1.21739	UniRef90_A0A0U1MQG2	454	WP_000669729.1 strains_non_MPA_non_topgraph_cdhit70_190118.csv	Protein map n=15 Tax=Staphylococcaceae TaxID=90964 RepID=A0A0U1MQG2_STAAU
	agilent_164662	4.64517e-06	0.236904	2.2232	-1.46088	5.90728	2.85714	4.34783	1.52174	UniRef90_C0FT85	455	WP_081453897.1 MPA_PNP_EM_seqs_non_topgraph_seqs_final_210318.csv	Flagellin n=3 Tax=Roseburia inulinivorans TaxID=360807 RepID=C0FT85_9FIRM
	agilent_85705	4.64517e-06	0.236904	2.2232	-1.46088	5.90728	2.85714	4.34783	1.52174	UniRef90_A0A416JDV1	456	MH0250_GL0256152 MPA_PNP_EM_seqs_non_topgraph_seqs_final_210318.csv	Flagellin (Fragment) n=1 Tax=Clostridium sp. AM49-4BH TaxID=2293035 RepID=A0A416JDV1_9CLOT
	agilent_8061	4.67346e-06	0.238347	-1.52668	-4.06435	1.01099	17.1429	4.34783	0.253623	UniRef90_Q1HVF7	457	EBNA-1 HHV 4	Epstein-Barr nuclear antigen 1 n=48 Tax=Epstein-Barr virus (strain GD1) TaxID=10376 RepID=EBNA1_EBVA8
	agilent_174704	4.67752e-06	0.238554	0.78058	-0.517482	2.07864	57.1429	73.913	1.29348	UniRef90_A6LEY7	458	158458797-stool1_revised_scaffold5915_1_gene28910 MPA_PNP_EM_seqs_non_topgraph_seqs_final_210318.csv	Uncharacterized protein n=16 Tax=Bacteroidales TaxID=171549 RepID=A6LEY7_PARD8
	twist_34804	4.69537e-06	0.239464	0.764511	-0.509295	2.03832	31.4286	52.1739	1.66008		459	Glycoprotein D HHV-1
	agilent_112869	4.70236e-06	0.23982	1.64593	-1.09855	4.39041	2.85714	8.69565	3.04348	UniRef90_R7IBA0	460	MH0012_GL0104868 MPA_PNP_EM_seqs_non_topgraph_seqs_final_210318.csv	Uncharacterized protein n=4 Tax=Clostridiales TaxID=186802 RepID=R7IBA0_9FIRM
	twist_48627	4.70236e-06	0.23982	1.64593	-1.09855	4.39041	2.85714	8.69565	3.04348		461	positive (from uniprot): Norwalk virus Non-structural polyprotein
	agilent_242702	4.70559e-06	0.239985	-1.64316	-4.38398	1.09766	11.4286	4.34783	0.380435	UniRef90_UPI000E01835F	462	VFG001313(gb|NP_644899) (spa) Immunoglobulin G binding protein A precursor [SpA (VF0017)] [Staphylococcus aureus subsp. aureus MW2]	staphylococcal protein A n=3 Tax=Staphylococcus aureus TaxID=1280 RepID=UPI000E01835F
	agilent_56881	4.76118e-06	0.24282	0.892506	-0.605207	2.39022	14.2857	26.087	1.82609	UniRef90_R7IJL8	463	T2D-33A_GL0013585 MPA_PNP_EM_seqs_non_topgraph_seqs_final_210318.csv	Uncharacterized protein n=4 Tax=Clostridiales TaxID=186802 RepID=R7IJL8_9FIRM
	agilent_94115	4.76296e-06	0.242911	1.60873	-1.0914	4.30886	2.85714	8.69565	3.04348	UniRef90_Q7MEN4	464	WP_039452797.1 strains_non_MPA_non_topgraph_cdhit70_190118.csv	Fatty acid cis/trans isomerase n=76 Tax=Vibrionaceae TaxID=641 RepID=Q7MEN4_VIBVY
	agilent_9198	4.76618e-06	0.243075	1.15675	-0.785442	3.09894	11.4286	21.7391	1.90217	UniRef90_P11311	465	Adhesin P1 precursor (Cytadhesin P1) (Attachment protein) & ADP1_MYCPN adhesin P1	Adhesin P1 n=56 Tax=Mycoplasma pneumoniae TaxID=2104 RepID=ADP1_MYCPN
	agilent_205647	4.76658e-06	0.243095	0.752875	-0.511262	2.01701	37.1429	47.8261	1.28763	UniRef90_A7X0T9	466	WP_001074519.1 strains_non_MPA_non_topgraph_cdhit70_190118.csv	Bifunctional autolysin n=763 Tax=Bacteria TaxID=2 RepID=ATL_STAA1
	agilent_100245	4.76678e-06	0.243106	1.81606	-1.23331	4.86542	5.71429	8.69565	1.52174	UniRef90_A0A2R4CZR0	467	YP_002344743.1 strains_non_MPA_non_topgraph_cdhit70_190118.csv	Enterochelin ABC transporter substrate-binding protein n=211 Tax=Campylobacteraceae TaxID=72294 RepID=A0A2R4CZR0_CAMJU
	agilent_4651	4.77112e-06	0.243327	0.913283	-0.620947	2.44751	14.2857	26.087	1.82609	UniRef90_P07210	468	polyprotein (9/9) & VP1 capsid protein (1/3) & Chain 2, Human Rhinovirus Serotype 2 (Hrv2)	Genome polyprotein n=273 Tax=Enterovirus TaxID=12059 RepID=POLG_HRV8A
	twist_2691	4.77175e-06	0.243359	1.58089	-1.07504	4.23682	2.85714	8.69565	3.04348		469	allergen_name False allergome_name Str pn PspC (2/2) (1/1) allergenonline_name False SDAP_name False iedb_name False
	agilent_241665	4.77522e-06	0.243536	0.824236	-0.561017	2.20949	57.1429	78.2609	1.36957	UniRef90_Q2FE79	470	VFG002421(gb|NP_647158) (sbi) IgG-binding protein SBI [Sbi (VF0423)] [Staphylococcus aureus subsp. aureus MW2]	Immunoglobulin-binding protein Sbi n=295 Tax=Bacteria TaxID=2 RepID=SBI_STAA3
	agilent_6706	4.78061e-06	0.243811	-1.88333	-5.05039	1.28373	11.4286	4.34783	0.380435	UniRef90_Q9QL88	471	Enterovirus polyprotein (VP0, VP1, VP2, VP4) – capsid proteins, Coxsackievirus A9 (2.9 Å structure, chains 1–4)	Genome polyprotein n=36 Tax=Enterovirus B TaxID=138949 RepID=POLG_CXB6S
	agilent_236297	4.78101e-06	0.243832	1.66103	-1.13233	4.4544	2.85714	8.69565	3.04348	UniRef90_A5F372	472	VFG000106(gb|NP_230493) (acfD) accessory colonization factor AcfD [ACF (VF0127)] [Vibrio cholerae O1 biovar El Tor str. N16961]	Accessory colonization factor AcfD n=74 Tax=Gammaproteobacteria TaxID=1236 RepID=ACFD_VIBC3
	agilent_203238	4.79468e-06	0.244529	1.16983	-0.800388	3.14005	5.71429	13.0435	2.28261	UniRef90_Q64R34	473	YP_100581.1 strains_non_MPA_non_topgraph_cdhit70_190118.csv	Peptidase_M48 domain-containing protein n=39 Tax=Bacteroidaceae TaxID=815 RepID=Q64R34_BACFR
	twist_54095	4.81071e-06	0.245346	0.734183	-0.504466	1.97283	51.4286	65.2174	1.26812		474	Bifunctional autolysin precursor
	agilent_6001	4.81702e-06	0.245668	0.782258	-0.538398	2.10291	25.7143	39.1304	1.52174	UniRef90_P03204	475	EBNA-3C HHV 4 latent protein	Epstein-Barr nuclear antigen 6 n=14 Tax=Epstein-Barr virus (strain GD1) TaxID=10376 RepID=EBNA6_EBVB9
	agilent_205570	4.82437e-06	0.246043	0.774658	-0.534206	2.08352	60	73.913	1.23188	UniRef90_A0A3R6JN00	476	MH0067_GL0008919 MPA_PNP_EM_seqs_non_topgraph_seqs_final_210318.csv	Uncharacterized protein n=4 Tax=Parabacteroides merdae TaxID=46503 RepID=A0A3R6JN00_9BACT
	twist_28232	4.83998e-06	0.246839	-1.15444	-3.10829	0.799399	22.8571	8.69565	0.380435		477	polyprotein (9/9) & VP1 capsid protein (1/3) & Chain 2, Human Rhinovirus Serotype 2 (Hrv2)
	twist_4461	4.84641e-06	0.247167	-1.34491	-3.6227	0.932869	17.1429	4.34783	0.253623		478	allergen_name False allergome_name Ory s GBSS_I (15/54) (1/1) allergenonline_name False SDAP_name False iedb_name False
	agilent_91287	4.8523e-06	0.247467	-0.925537	-2.49405	0.642974	31.4286	17.3913	0.55336	UniRef90_R5DW89	479	MH0021_GL0008491 MPA_PNP_EM_seqs_non_topgraph_seqs_final_210318.csv	Flagellin n=2 Tax=Eubacterium TaxID=1730 RepID=R5DW89_9FIRM
	agilent_141285	4.875e-06	0.248625	1.16083	-0.811251	3.13291	5.71429	13.0435	2.28261	UniRef90_Q4W8L5	480	WP_000744110.1 strains_non_MPA_non_topgraph_cdhit70_190118.csv	Staphylocoagulase n=113 Tax=Bacillales TaxID=1385 RepID=Q4W8L5_STAAU
	twist_26954	4.87763e-06	0.248759	1.51422	-1.05895	4.08739	2.85714	13.0435	4.56522		481	BMLF1 protein
	agilent_222335	4.87868e-06	0.248813	-0.733294	-1.97955	0.512962	54.2857	47.8261	0.881007	UniRef90_Q6GHV7	482	VFG001317(gb|YP_001332074) (isdB) iron-regulated surface determinant protein B, haemoglobin receptor [Isd (VF0015)] [Staphylococcus aureus subsp. aureus str. Newman]	Iron-regulated surface determinant protein B n=509 Tax=Bacilli TaxID=91061 RepID=ISDB_STAAR
	agilent_69695	4.88666e-06	0.249219	1.63437	-1.14568	4.41443	2.85714	8.69565	3.04348	UniRef90_A0A0M1VZ83	483	MH0002_GL0038337 (1/1) MPA_and_EM_topgraph_220218_subsample.csv	Plug domain-containing protein n=39 Tax=Bacteroides TaxID=816 RepID=A0A0M1VZ83_9BACE
	agilent_147532	4.88666e-06	0.249219	1.63437	-1.14568	4.41443	2.85714	8.69565	3.04348	UniRef90_E5V6W7	484	NLF010_GL0005053 (2/2) MPA_and_EM_topgraph_220218_subsample.csv	TonB-dependent receptor n=34 Tax=root TaxID=1 RepID=E5V6W7_9BACE
	agilent_92683	4.88666e-06	0.249219	1.63437	-1.14568	4.41443	2.85714	8.69565	3.04348	UniRef90_A0A414HGH8	485	MH0012_GL0154153 (2/2) MPA_and_EM_topgraph_220218_subsample.csv	TonB-dependent receptor n=27 Tax=Bacteroides TaxID=816 RepID=A0A414HGH8_BACVU
	agilent_21414	4.88666e-06	0.249219	1.63437	-1.14568	4.41443	2.85714	8.69565	3.04348	UniRef90_B0G3Z1	486	WP_005331743.1 strains_non_MPA_non_topgraph_cdhit70_190118.csv	ErfK/YbiS/YcfS/YnhG n=4 Tax=Dorea formicigenerans TaxID=39486 RepID=B0G3Z1_9FIRM
	twist_55875	4.89077e-06	0.24943	0.760861	-0.533932	2.05565	57.1429	65.2174	1.1413		487	Major surface glycoprotein G
	twist_38296	4.90354e-06	0.250081	-1.22861	-3.32227	0.865051	17.1429	8.69565	0.507246		488	Mitochondrial import receptor subunit TOM70
	twist_63872	4.91574e-06	0.250703	-1.3337	-3.60942	0.942028	17.1429	4.34783	0.253623		489	YP_009190613.1 hypothetical protein JD18_032 [Klebsiella phage JD18]
	agilent_105317	4.92595e-06	0.251223	-0.823347	-2.22979	0.583097	82.8571	60.8696	0.734633	UniRef90_A0A166EPD7	490	WP_000669541.1 strains_non_MPA_non_topgraph_cdhit70_190118.csv	Exported protein n=21 Tax=Staphylococcaceae TaxID=90964 RepID=A0A166EPD7_STAAU
	agilent_231437	4.9317e-06	0.251517	-0.773695	-2.09614	0.548752	65.7143	56.5217	0.860113	UniRef90_Q48028	491	VFG001154(gb|AAA20524) (hmw2A) adhesin HMW2A, two-partner secretion (TPS) pathway TpsA exoprotein [HMW1/HMW2 (VF0038)] [Haemophilus influenzae str. 12]	Adhesin n=8 Tax=Haemophilus influenzae TaxID=727 RepID=Q48028_HAEIF
	twist_32110	4.93704e-06	0.251789	-0.735528	-1.99346	0.522404	57.1429	43.4783	0.76087		492	EBNA-1 HHV 4 & BKRF1
	agilent_237188	4.94794e-06	0.252345	1.62609	-1.15818	4.41037	2.85714	8.69565	3.04348	UniRef90_Q5QT02	493	VFG002245(gb|YP_034066) (bepD) Bartonella effector protein BepD [VirB/VirD4 type IV secretion system (VF0369)] [Bartonella henselae str. Houston-1]	BepD protein n=3 Tax=Bartonella henselae TaxID=38323 RepID=Q5QT02_BARHN
	agilent_41055	4.95111e-06	0.252507	1.0553	-0.752256	2.86287	11.4286	13.0435	1.1413	UniRef90_UPI000D3C16C0	494	WP_014569703.1 (1/1) non_MPA_topgraph_sampling_040218.csv	peptidase n=12 Tax=Lactobacillus TaxID=1578 RepID=UPI000D3C16C0
	twist_163	4.95247e-06	0.252576	1.24804	-0.88996	3.38605	5.71429	13.0435	2.28261		495	allergen_name False allergome_name Hor v 5 (4/6) (1/1) allergenonline_name False SDAP_name False iedb_name False
	agilent_39688	4.95302e-06	0.252604	0.702877	-0.501281	1.90704	42.8571	56.5217	1.31884	UniRef90_A7X0T9	496	WP_001074519.1 strains_non_MPA_non_topgraph_cdhit70_190118.csv	Bifunctional autolysin n=763 Tax=Bacteria TaxID=2 RepID=ATL_STAA1
	twist_47860	4.95871e-06	0.252894	-1.64853	-4.47449	1.17743	11.4286	4.34783	0.380435		497	positive (from uniprot): Rhinovirus B Genome polyprotein
	agilent_225438	4.96621e-06	0.253277	0.791434	-0.566361	2.14923	22.8571	26.087	1.1413	UniRef90_A7X6I5	498	VFG001283(gb|NP_647238) (fnbA) fibronectin-binding protein A [FnBPs (VF0010)] [Staphylococcus aureus subsp. aureus MW2]	Fibronectin-binding protein A n=697 Tax=Bacteria TaxID=2 RepID=FNBA_STAA1
	agilent_8683	4.97598e-06	0.253775	-0.808596	-2.19729	0.5801	37.1429	17.3913	0.468227	UniRef90_P08318	499	phosphoprotein 150 & Large structural phosphoprotein	Large structural phosphoprotein n=145 Tax=root TaxID=1 RepID=PP150_HCMVA
	agilent_158347	4.98281e-06	0.254124	0.928856	-0.667548	2.52526	17.1429	17.3913	1.01449	UniRef90_A0A139KHP0	500	MH0003_GL0049565 MPA_PNP_EM_seqs_non_topgraph_seqs_final_210318.csv	SusC/RagA family TonB-linked outer membrane protein n=31 Tax=Bacteroides TaxID=816 RepID=A0A139KHP0_BACUN
	agilent_243165	4.98564e-06	0.254268	-1.4162	-3.85092	1.01853	17.1429	4.34783	0.253623	UniRef90_Q9JNH0	501	VFG000972(gb|NP_269972) (sic) inhibitor of complement-mediated lysis [SIC (VF0255)] [Streptococcus pyogenes M1 GAS]	Sic1.225 n=20 Tax=Streptococcus pyogenes TaxID=1314 RepID=Q9JNH0_STRPY
	twist_55398	4.99277e-06	0.254631	1.01893	-0.734157	2.77202	8.57143	26.087	3.04348		502	glycoprotein BALF4 & Glycoprotein GP110 precursor & BALF4
	agilent_229423	4.99615e-06	0.254804	1.25525	-0.90521	3.41571	11.4286	13.0435	1.1413	UniRef90_A0A0H2UNT6	503	VFG005301(gb|NP_344982) (rrgA) cell wall surface anchor family protein, pilus tip adhesin RrgA [PI-1 (VF0529)] [Streptococcus pneumoniae TIGR4]	Cell wall surface anchor family protein n=75 Tax=Streptococcus pneumoniae TaxID=1313 RepID=A0A0H2UNT6_STRPN
	agilent_243736	4.99826e-06	0.254911	-0.711702	-1.93692	0.513514	57.1429	34.7826	0.608696	UniRef90_P12255	504	VFG000001(gb|NP_880571) (fhaB) filamentous hemagglutinin/adhesin [FHA (VF0025)] [Bordetella pertussis Tohama I]	Filamentous hemagglutinin n=89 Tax=Bordetella TaxID=517 RepID=FHAB_BORPE
	agilent_174220	4.99828e-06	0.254912	-2.41262	-6.56602	1.74079	5.71429	4.34783	0.76087	UniRef90_R7CNE5	505	MH0133_GL0028481 MPA_PNP_EM_seqs_non_topgraph_seqs_final_210318.csv	Lipoprotein n=2 Tax=Dialister TaxID=39948 RepID=R7CNE5_9FIRM
	agilent_6936	5.00432e-06	0.255221	-0.830643	-2.26155	0.600265	77.1429	65.2174	0.845411	UniRef90_P12978	506	nuclear protein EBNA2 & EBNA-2 & Epstein-Barr nuclear antigen 2	Epstein-Barr nuclear antigen 2 n=125 Tax=Epstein-Barr virus (strain GD1) TaxID=10376 RepID=EBNA2_EBVB9
	agilent_192153	5.02829e-06	0.256443	1.14494	-0.83247	3.12235	5.71429	13.0435	2.28261	UniRef90_F4XFQ9	507	O2.UC59-0_GL0071908 MPA_PNP_EM_seqs_non_topgraph_seqs_final_210318.csv	Phage protein n=66 Tax=root TaxID=1 RepID=F4XFQ9_9FIRM
	twist_25205	5.03408e-06	0.256738	-1.29555	-3.53447	0.943367	14.2857	8.69565	0.608696		508	allergen_name False allergome_name Bla g 9 (3/4) (1/1) allergenonline_name False SDAP_name False iedb_name False
	twist_44256	5.03408e-06	0.256738	1.29555	-0.943367	3.53447	85.7143	91.3043	1.06522		509	polyprotein (9/9) & VP1 capsid protein (1/3) & Chain 2, Human Rhinovirus Serotype 2 (Hrv2)
	twist_73875	5.03655e-06	0.256864	-0.798645	-2.17919	0.581905	34.2857	30.4348	0.887681		510	YP_008532047.1 putative tail fiber protein [Klebsiella phage 0507-KN2-1]
	twist_6459	5.05149e-06	0.257626	-1.29424	-3.53506	0.946587	20	4.34783	0.217391		511	allergen_name False allergome_name Cas s 1 (6/6) (1/1) allergenonline_name Unassigned (1/1) (1/1) SDAP_name False iedb_name False
	agilent_61837	5.05309e-06	0.257708	-0.766651	-2.09425	0.560945	40	21.7391	0.543478	UniRef90_A0A4U9NYM5	512	WP_011590223.1 strains_non_MPA_non_topgraph_cdhit70_190118.csv	Cell wall binding repeat-containing protein n=9 Tax=Clostridium perfringens TaxID=1502 RepID=A0A4U9NYM5_CLOPF
	agilent_237561	5.07301e-06	0.258724	0.986393	-0.725377	2.69816	8.57143	21.7391	2.53623	UniRef90_UPI000F53326A	513	VFG000261(gb|NP_273742) (iga) IgA-specific serine endopeptidase [IgA1 protease (VF0080)] [Neisseria meningitidis MC58]	IgA-specific serine endopeptidase autotransporter n=1 Tax=Neisseria meningitidis TaxID=487 RepID=UPI000F53326A
	twist_56007	5.07473e-06	0.258811	0.723649	-0.53239	1.97969	31.4286	39.1304	1.24506		514	phosphoprotein 150 & Large structural phosphoprotein
	twist_31907	5.07553e-06	0.258852	1.19176	-0.87696	3.26049	5.71429	13.0435	2.28261		515	Replication protein E1
	agilent_202464	5.08226e-06	0.259195	0.926922	-0.683236	2.53708	11.4286	21.7391	1.90217	UniRef90_A0A149NQL8	516	YP_101348.1 strains_non_MPA_non_topgraph_cdhit70_190118.csv	Peptidylprolyl isomerase n=30 Tax=Bacteroides TaxID=816 RepID=A0A149NQL8_BACFG
	agilent_214282	5.08278e-06	0.259222	-1.42517	-3.90096	1.05063	17.1429	4.34783	0.253623	UniRef90_R7C520	517	MH0003_GL0096874 MPA_PNP_EM_seqs_non_topgraph_seqs_final_210318.csv	SH3 type 3 domain protein n=7 Tax=Clostridiales TaxID=186802 RepID=R7C520_9CLOT
	agilent_239266	5.09341e-06	0.259764	0.891707	-0.659129	2.44254	20	21.7391	1.08696	UniRef90_P71401	518	VFG001157(gb|AAC44560) (hsf) Hsf [Hia/Hsf (VF0039)] [Haemophilus influenzae C54]	Hsf n=19 Tax=Haemophilus influenzae TaxID=727 RepID=P71401_HAEIF
	twist_59092	5.10398e-06	0.260303	1.22255	-0.906089	3.3512	5.71429	13.0435	2.28261		519	B B/Brisbane/60/2008 HA
	agilent_47707	5.10602e-06	0.260407	1.02696	-0.761519	2.81545	8.57143	17.3913	2.02899	UniRef90_R6XBP1	520	MH0408_GL0052554 MPA_PNP_EM_seqs_non_topgraph_seqs_final_210318.csv	Uncharacterized protein n=24 Tax=Parabacteroides TaxID=375288 RepID=R6XBP1_9BACT
	agilent_241074	5.11696e-06	0.260965	1.11165	-0.826586	3.04989	14.2857	13.0435	0.913043	UniRef90_UPI000DA9B94C	521	VFG001290(gb|NP_647368) (clfB) Clumping factor B, adhesin [Clumping factor (VF0004)] [Staphylococcus aureus subsp. aureus MW2]	MSCRAMM family adhesin clumping factor ClfB n=15 Tax=Staphylococcus aureus TaxID=1280 RepID=UPI000DA9B94C
	agilent_46084	5.12407e-06	0.261328	1.46886	-1.09414	4.03186	2.85714	13.0435	4.56522	UniRef90_A0A139TN04	522	764143897-stool1_revised_scaffold19089_3_gene114080 MPA_PNP_EM_seqs_non_topgraph_seqs_final_210318.csv	Methionine synthase n=68 Tax=unclassified Akkermansia TaxID=2608915 RepID=A0A139TN04_9BACT
	twist_31240	5.13392e-06	0.26183	-1.2063	-3.31337	0.900777	14.2857	13.0435	0.913043		523	EBNA-1 HHV 4
	twist_92072	5.13574e-06	0.261923	1.13499	-0.847919	3.11791	5.71429	13.0435	2.28261		524	ADE87487.1 small subunit terminase [Deep-sea thermophilic phage D6E]
	agilent_205050	5.1436e-06	0.262324	0.999195	-0.747936	2.74633	8.57143	17.3913	2.02899	UniRef90_A0A1Q6JQF1	525	MH0220_GL0226081 MPA_PNP_EM_seqs_non_topgraph_seqs_final_210318.csv	Peptidase M23 n=2 Tax=Clostridiales TaxID=186802 RepID=A0A1Q6JQF1_9FIRM
	agilent_204160	5.14627e-06	0.26246	-2.28894	-6.29237	1.7145	5.71429	4.34783	0.76087	UniRef90_A0A0U5JI25	526	WP_011953364.1 strains_non_MPA_non_topgraph_cdhit70_190118.csv	Clumping factor ClfA, fibrinogen-binding protein n=28 Tax=Lactobacillus reuteri TaxID=1598 RepID=A0A0U5JI25_LACRE
	twist_58794	5.15433e-06	0.262871	0.704372	-0.528661	1.9374	48.5714	69.5652	1.43223		527	positive (exact): Human herpesvirus 1 Envelope glycoprotein D
	agilent_896	5.15834e-06	0.263075	0.725596	-0.545135	1.99633	51.4286	65.2174	1.26812	UniRef90_P09256	528	positive (from uniprot): Human herpesvirus 3 Envelope glycoprotein C	Envelope glycoprotein C n=119 Tax=Human herpesvirus 3 TaxID=10335 RepID=GC_VZVD
	agilent_40863	5.16535e-06	0.263433	0.918079	-0.690951	2.52711	11.4286	21.7391	1.90217	UniRef90_Q1WS65	529	YP_536347.1 strains_non_MPA_non_topgraph_cdhit70_190118.csv	Uncharacterized protein n=36 Tax=Lactobacillus TaxID=1578 RepID=Q1WS65_LACS1
	agilent_171284	5.17722e-06	0.264038	0.751897	-0.567553	2.07135	25.7143	34.7826	1.35266	UniRef90_Q5HEA4	530	WP_000752015.1 strains_non_MPA_non_topgraph_cdhit70_190118.csv	Probable transglycosylase SceD n=172 Tax=Bacteria TaxID=2 RepID=SCED_STAAC
	agilent_220658	5.18041e-06	0.264201	0.795627	-0.601038	2.19229	28.5714	26.087	0.913043	UniRef90_P15926	531	VFG000974(gb|NP_269970) (scpA) C5a peptidase precursor [C5a peptidase (VF0245)] [Streptococcus pyogenes M1 GAS]	C5a peptidase n=760 Tax=Bacteria TaxID=2 RepID=C5AP_STRPY
	agilent_229456	5.18111e-06	0.264237	0.789046	-0.59617	2.17426	65.7143	73.913	1.12476	UniRef90_Q54703	532	VFG000955(gb|NP_608047) (emm) M18 protein precursor [M protein (VF0242)] [Streptococcus pyogenes MGAS8232]	Emm18.1 protein n=9 Tax=Streptococcus pyogenes TaxID=1314 RepID=Q54703_STRPY
	agilent_12000	5.188e-06	0.264588	0.797504	-0.603591	2.1986	60	65.2174	1.08696		533	positive (exact): Human respiratory syncytial virus Attachment glycoprotein
	twist_15962	5.20737e-06	0.265576	-1.05522	-2.91291	0.802477	20	17.3913	0.869565		534	allergen_name False allergome_name Nas vi AK (2/2) (1/1) allergenonline_name False SDAP_name False iedb_name False
	twist_73224	5.21001e-06	0.265711	-1.75609	-4.84853	1.33635	8.57143	4.34783	0.507246		535	YP_001293415.1 hypothetical protein ORF008 [Pseudomonas phage 73]
	agilent_242449	5.2158e-06	0.266006	-0.776858	-2.14573	0.592019	40	17.3913	0.434783	UniRef90_P44602	536	VFG000340(gb|NP_438433) (hxuA) heme-hemopexin utilization protein A, two-partner secretion (TPS) pathway TpsA protein, haem-haemopexin binding protein [HxuABC (VF0269)] [Haemophilus influenzae Rd KW20]	Heme/hemopexin-binding protein n=4 Tax=Haemophilus influenzae TaxID=727 RepID=HXUA1_HAEIN
	agilent_106745	5.23033e-06	0.266747	-1.33813	-3.69965	1.0234	22.8571	13.0435	0.570652	UniRef90_K6ARU9	537	435591.BDI_2669 (1/1) MPA_and_EM_topgraph_220218_subsample.csv	AsmA domain-containing protein n=42 Tax=Bacteroidales TaxID=171549 RepID=K6ARU9_9BACT
	agilent_200650	5.23594e-06	0.267033	0.812442	-0.622216	2.2471	68.5714	78.2609	1.1413	UniRef90_R5F602	538	MH0458_GL0016438 MPA_PNP_EM_seqs_non_topgraph_seqs_final_210318.csv	F5/8 type C domain-containing protein n=3 Tax=Bacteroidales TaxID=171549 RepID=R5F602_9BACE
	twist_11747	5.2411e-06	0.267296	1.75004	-1.34198	4.84206	2.85714	8.69565	3.04348		539	allergen_name False allergome_name False allergenonline_name Unassigned (1/1) (1/1) SDAP_name False iedb_name False
	twist_49203	5.26012e-06	0.268266	-0.694359	-1.92366	0.534945	48.5714	34.7826	0.716113		540	Enterovirus polyprotein (VP0, VP1, VP2, VP4) – capsid proteins, Coxsackievirus A9 (2.9 Å structure, chains 1–4)
	twist_65044	5.26472e-06	0.268501	-0.87498	-2.42482	0.674857	25.7143	26.087	1.01449		541	YP_001469494.1 SegC homing endonuclease [Enterobacteria phage Phi1]
	agilent_62056	5.2716e-06	0.268852	-1.27915	-3.54655	0.98825	17.1429	4.34783	0.253623	UniRef90_Q9ZFS5	542	WP_000769829.1 strains_non_MPA_non_topgraph_cdhit70_190118.csv	Exotoxin 1 n=31 Tax=Staphylococcus aureus TaxID=1280 RepID=Q9ZFS5_STAAU
	agilent_90858	5.27186e-06	0.268865	-0.802908	-2.22617	0.620351	34.2857	17.3913	0.507246	UniRef90_P0ADA3	543	NP_311623.1 strains_non_MPA_non_topgraph_cdhit70_190118.csv	Murein hydrolase activator NlpD n=742 Tax=Bacteria TaxID=2 RepID=NLPD_ECOLI
	agilent_117669	5.28808e-06	0.269692	1.44008	-1.11706	3.99722	2.85714	13.0435	4.56522	UniRef90_A0A1C6HNE0	544	WP_044922804.1 MPA_PNP_EM_seqs_non_topgraph_seqs_final_210318.csv	Fibronectin type III domain n=12 Tax=Clostridiales TaxID=186802 RepID=A0A1C6HNE0_9FIRM
	twist_35986	5.29325e-06	0.269956	1.1635	-0.903661	3.23066	5.71429	13.0435	2.28261		545	zinc metalloproteinase aureolysin
	agilent_149908	5.31105e-06	0.270864	1.29538	-1.01045	3.60121	82.8571	95.6522	1.15442	UniRef90_R7HR15	546	MH0243_GL0087980 MPA_PNP_EM_seqs_non_topgraph_seqs_final_210318.csv	Inhibitor_I69 domain-containing protein n=1 Tax=Prevotella sp. CAG:279 TaxID=1262924 RepID=R7HR15_9BACT
	agilent_57827	5.31162e-06	0.270892	1.88038	-1.46698	5.22775	2.85714	4.34783	1.52174	UniRef90_A0A174BXL6	547	MH0131_GL0138617 (6/6) MPA_and_EM_topgraph_220218_subsample.csv	Probable multidrug resistance ABC transporter ATP-binding/permease protein YheH n=81 Tax=Coriobacteriaceae TaxID=84107 RepID=A0A174BXL6_9ACTN
	agilent_44948	5.32124e-06	0.271383	-1.18516	-3.29709	0.926766	17.1429	8.69565	0.507246	UniRef90_A6BI29	548	MH0042_GL0020673 (2/2) MPA_and_EM_topgraph_220218_subsample.csv	LysM domain protein n=5 Tax=Dorea TaxID=189330 RepID=A6BI29_9FIRM
	twist_52287	5.32825e-06	0.271741	0.892946	-0.699449	2.48534	14.2857	21.7391	1.52174		549	Serine-rich 25 kDa antigen protein
	twist_51364	5.33305e-06	0.271986	0.962836	-0.755071	2.68074	8.57143	21.7391	2.53623		550	immediate early protein IE2
	twist_20161	5.33939e-06	0.272309	-0.986962	-2.7491	0.77518	20	13.0435	0.652174		551	allergen_name Der f 20 (1/1) (1/1) allergome_name Der f 20 (3/4) (1/1) allergenonline_name Der f 20.0201 (1/1) (1/1) SDAP_name False iedb_name False
	agilent_34554	5.34167e-06	0.272425	1.13535	-0.892218	3.16292	5.71429	17.3913	3.04348	UniRef90_A0A374HQG2	552	MH0217_GL0039172 (2/2) MPA_and_EM_topgraph_220218_subsample.csv	SrtB family sortase n=6 Tax=Roseburia TaxID=841 RepID=A0A374HQG2_9FIRM
	agilent_3710	5.36009e-06	0.273364	0.765313	-0.604102	2.13473	20	30.4348	1.52174	UniRef90_P14738	553	fibronectin-binding protein A	Fibronectin-binding protein A n=540 Tax=Staphylococcaceae TaxID=90964 RepID=FNBA_STAA8
	agilent_8060	5.36366e-06	0.273547	-1.58246	-4.41511	1.2502	11.4286	4.34783	0.380435	UniRef90_Q1HVF7	554	EBNA-1 HHV 4	Epstein-Barr nuclear antigen 1 n=48 Tax=Epstein-Barr virus (strain GD1) TaxID=10376 RepID=EBNA1_EBVA8
	agilent_225542	5.37267e-06	0.274006	-0.687917	-1.92049	0.544658	54.2857	34.7826	0.640732	UniRef90_P71401	555	VFG001157(gb|AAC44560) (hsf) Hsf [Hia/Hsf (VF0039)] [Haemophilus influenzae C54]	Hsf n=19 Tax=Haemophilus influenzae TaxID=727 RepID=P71401_HAEIF
	twist_49499	5.37803e-06	0.27428	1.15316	-0.914194	3.22052	5.71429	13.0435	2.28261		556	granule antigen protein GRA7 & dense granule protein 7 & dense granule protein, putative
	agilent_228814	5.37837e-06	0.274297	1.23812	-0.98162	3.45785	5.71429	8.69565	1.52174	UniRef90_O86489	557	VFG001281(gb|NP_645335) (sdrE) Ser-Asp rich fibrinogen-binding bone sialoprotein-binding protein [SDr (VF0019)] [Staphylococcus aureus subsp. aureus MW2]	Serine-aspartate repeat-containing protein E n=489 Tax=Bacteria TaxID=2 RepID=SDRE_STAAE
	agilent_206667	5.3798e-06	0.27437	-1.44103	-4.02496	1.14289	14.2857	4.34783	0.304348	UniRef90_D4J4E9	558	MH0059_GL0029485 (3/4) MPA_and_EM_topgraph_220218_subsample.csv	ABC-type transport system, involved in lipoprotein release, permease component n=38 Tax=Firmicutes TaxID=1239 RepID=D4J4E9_9FIRM
	agilent_61197	5.3798e-06	0.27437	-1.44103	-4.02496	1.14289	14.2857	4.34783	0.304348	UniRef90_D4J4E9	559	MH0059_GL0029485 (3/4) MPA_and_EM_topgraph_220218_subsample.csv	ABC-type transport system, involved in lipoprotein release, permease component n=38 Tax=Firmicutes TaxID=1239 RepID=D4J4E9_9FIRM
	agilent_154800	5.3798e-06	0.27437	-1.44103	-4.02496	1.14289	14.2857	4.34783	0.304348	UniRef90_D4J4E9	560	MH0246_GL0105472 (3/4) MPA_and_EM_topgraph_220218_subsample.csv	ABC-type transport system, involved in lipoprotein release, permease component n=38 Tax=Firmicutes TaxID=1239 RepID=D4J4E9_9FIRM
	agilent_3797	5.3838e-06	0.274574	-0.919709	-2.56955	0.730129	25.7143	13.0435	0.507246	UniRef90_Q2G2B2	561	cell wall surface anchor family protein	Surface protein G n=83 Tax=Staphylococcus aureus TaxID=1280 RepID=SASG_STAA8
	agilent_23664	5.3883e-06	0.274803	-0.679344	-1.89858	0.539894	60	52.1739	0.869565	UniRef90_A0A563X9J4	562	NP_814228.1 strains_non_MPA_non_topgraph_cdhit70_190118.csv	LysM domain-containing protein n=60 Tax=Bacilli TaxID=91061 RepID=A0A563X9J4_ENTFL
	twist_22083	5.39789e-06	0.275292	-0.986099	-2.75768	0.785483	22.8571	8.69565	0.380435		563	allergen_name False allergome_name Bub b 10 (2/3), Bub b 8 (6/6) (1/1) allergenonline_name False SDAP_name False iedb_name False
	agilent_9999	5.40362e-06	0.275585	-1.24913	-3.49463	0.996369	20	4.34783	0.217391	UniRef90_O36633	564	Major surface glycoprotein G	Major surface glycoprotein G n=342 Tax=Pneumoviridae TaxID=11244 RepID=GLYC_HRSVB
	agilent_11154	5.40957e-06	0.275888	-0.757561	-2.12025	0.60513	80	69.5652	0.869565	UniRef90_Q9ANY1	565	pneumococcal histidine triad protein E & hydrolase & HIT family hydrolase	Bvh-3 n=444 Tax=Bacteria TaxID=2 RepID=Q9ANY1_STREE
	twist_69537	5.4096e-06	0.275889	-1.16992	-3.27436	0.934522	17.1429	8.69565	0.507246		566	YP_006908491.1 hypothetical protein BCB4_0262 [Bacillus phage B4]
	twist_58291	5.42601e-06	0.276727	-1.17165	-3.28288	0.939581	14.2857	13.0435	0.913043		567	positive (from uniprot): Enterovirus B Genome polyprotein
	twist_60686	5.42639e-06	0.276746	1.70553	-1.36784	4.77889	2.85714	8.69565	3.04348		568	YP_006383459.1 minor capsid protein [Bacillus phage PBC1]
	agilent_11511	5.43118e-06	0.27699	-1.21053	-3.39301	0.971957	14.2857	8.69565	0.608696	UniRef90_P03300	569	Genome polyprotein (6/6) & polyprotein (7/9) & VP1 (1/4) & coat protein VP1 & VP4	Genome polyprotein n=1168 Tax=Enterovirus TaxID=12059 RepID=POLG_POL1M
	agilent_215637	5.44504e-06	0.277697	0.886156	-0.713865	2.48618	11.4286	17.3913	1.52174	UniRef90_B0P2M9	570	SZEY-69A_GL0045916 MPA_PNP_EM_seqs_non_topgraph_seqs_final_210318.csv	Uncharacterized protein n=11 Tax=Clostridiales TaxID=186802 RepID=B0P2M9_9CLOT
	twist_32081	5.44878e-06	0.277888	1.10713	-0.892672	3.10694	8.57143	13.0435	1.52174		571	putative zinc metalloprotease
	twist_63348	5.44999e-06	0.27795	-0.997786	-2.80031	0.804738	22.8571	8.69565	0.380435		572	YP_009037358.1 hypothetical protein JS09_035 [Escherichia phage vB_EcoM_JS09]
	agilent_1150	5.46365e-06	0.278646	-1.15221	-3.23671	0.9323	14.2857	13.0435	0.913043	UniRef90_Q9QL88	573	Enterovirus polyprotein (VP0, VP1, VP2, VP4) – capsid proteins, Coxsackievirus A9 (2.9 Å structure, chains 1–4)	Genome polyprotein n=36 Tax=Enterovirus B TaxID=138949 RepID=POLG_CXB6S
	twist_2995	5.46549e-06	0.27874	-1.32497	-3.7225	1.07256	14.2857	4.34783	0.304348		574	allergen_name False allergome_name Sta a TSST (1/2) (1/1) allergenonline_name Unassigned (1/1) (1/1) SDAP_name False iedb_name False
	agilent_8460	5.50232e-06	0.280618	0.996936	-0.814077	2.80795	11.4286	13.0435	1.1413	UniRef90_Q2FUY2	575	Clumping factor B precursor (Fibrinogen-binding protein B) (Fibrinogen receptor B)	Clumping factor B n=3 Tax=Staphylococcus aureus TaxID=1280 RepID=CLFB_STAA8
	agilent_89422	5.50528e-06	0.280769	0.937984	-0.766473	2.64244	11.4286	21.7391	1.90217	UniRef90_A0A173RR50	576	MH0188_GL0047837 MPA_PNP_EM_seqs_non_topgraph_seqs_final_210318.csv	Alanine--tRNA ligase n=9 Tax=Clostridiales TaxID=186802 RepID=A0A173RR50_9FIRM
	agilent_12024	5.52933e-06	0.281996	1.07285	-0.881657	3.02736	82.8571	91.3043	1.10195	UniRef90_A0A0N7AYT6	577	positive (from uniprot): Human respiratory syncytial virus Attachment glycoprotein	Major surface glycoprotein G n=47 Tax=Pneumoviridae TaxID=11244 RepID=A0A0N7AYT6_HRSV
	agilent_12530	5.53523e-06	0.282297	0.823489	-0.677671	2.32465	20	21.7391	1.08696	UniRef90_A0A4V0Z735	578	WP_018593186.1 strains_non_MPA_non_topgraph_cdhit70_190118.csv	Uncharacterized protein n=3 Tax=Blautia TaxID=572511 RepID=A0A4V0Z735_9FIRM
	twist_30967	5.53991e-06	0.282535	0.88033	-0.725243	2.4859	11.4286	21.7391	1.90217		579	antigen 332, Ag332=Pf332 gene clone G1 product & erythrocyte membrane-associated giant protein antigen 332 & antigen 332, Ag332=Pf332 gene clone C1 product & antigen 332
	agilent_8622	5.55822e-06	0.283469	0.845662	-0.699678	2.391	71.4286	86.9565	1.21739	UniRef90_Q9ANY1	580	pneumococcal histidine triad protein E & hydrolase & HIT family hydrolase	Bvh-3 n=444 Tax=Bacteria TaxID=2 RepID=Q9ANY1_STREE
	twist_8779	5.56327e-06	0.283727	-1.29679	-3.66778	1.0742	11.4286	8.69565	0.76087		581	allergen_name False allergome_name Por tr 2 (14/17) (1/1) allergenonline_name False SDAP_name False iedb_name False
	agilent_205930	5.56579e-06	0.283855	0.820464	-0.680031	2.32096	17.1429	26.087	1.52174	UniRef90_A0A4P6M5E2	582	WP_018596369.1 strains_non_MPA_non_topgraph_cdhit70_190118.csv	Uncharacterized protein n=5 Tax=Clostridiales TaxID=186802 RepID=A0A4P6M5E2_9FIRM
	twist_53305	5.56589e-06	0.28386	-1.36151	-3.85151	1.12849	17.1429	4.34783	0.253623		583	P30 adhesin
	twist_78072	5.58196e-06	0.28468	0.839473	-0.698419	2.37736	14.2857	26.087	1.82609		584	YP_007003214.1 phage tail tape measure protein [Lactobacillus phage LF1]
	agilent_207497	5.59402e-06	0.285295	0.74309	-0.619969	2.10615	25.7143	34.7826	1.35266	UniRef90_A0A2N5P539	585	WP_024854521.1 (1/1) non_MPA_topgraph_sampling_040218.csv	Penicillin-binding protein 2 n=22 Tax=Clostridiales TaxID=186802 RepID=A0A2N5P539_RUMGN
	twist_28812	5.59578e-06	0.285385	0.702929	-0.586703	1.99256	31.4286	52.1739	1.66008		586	positive (from uniprot): Rhinovirus B Genome polyprotein
	twist_58590	5.60018e-06	0.285609	-1.46303	-4.14844	1.22238	11.4286	4.34783	0.380435		587	EBNA-1 HHV 4 & BKRF1
	twist_53612	5.60059e-06	0.28563	1.73954	-1.45354	4.93263	2.85714	4.34783	1.52174		588	Genome polyprotein (5/6) & envelope glycoprotein (7/8) & envelope protein (7/8) & prM protein
	twist_35329	5.60499e-06	0.285855	0.862724	-0.721622	2.44707	14.2857	30.4348	2.13043		589	positive (from uniprot): Rhinovirus B Genome polyprotein
	agilent_236127	5.61089e-06	0.286155	-0.660837	-1.87519	0.553512	54.2857	39.1304	0.720824	UniRef90_Q54972	590	VFG005313(gb|NP_357715) (pspA) Surface protein pspA precursor [Choline-binding proteins (CVF122)] [Streptococcus pneumoniae R6]	Pneumococcal surface protein A n=17 Tax=Streptococcus pneumoniae TaxID=1313 RepID=Q54972_STREE
	agilent_139934	5.61197e-06	0.28621	-1.37059	-3.88947	1.14829	14.2857	4.34783	0.304348	UniRef90_A0A174MPU4	591	T2D-189A_GL0064880 MPA_PNP_EM_seqs_non_topgraph_seqs_final_210318.csv	Flagellin n=3 Tax=Clostridiales TaxID=186802 RepID=A0A174MPU4_9FIRM
	agilent_21712	5.61765e-06	0.2865	1.20063	-1.00722	3.40849	5.71429	8.69565	1.52174	UniRef90_A0A139K1E2	592	T2D-56A_GL0012413 MPA_PNP_EM_seqs_non_topgraph_seqs_final_210318.csv	Glycoside hydrolase family 2 n=19 Tax=Bacteroides TaxID=816 RepID=A0A139K1E2_BACUN
	twist_28884	5.62225e-06	0.286735	-0.92813	-2.63571	0.779447	20	17.3913	0.869565		593	Lipase 2 precursor (Glycerol ester hydrolase 2)
	agilent_231281	5.63254e-06	0.28726	0.927031	-0.780381	2.63444	11.4286	17.3913	1.52174	UniRef90_O85626	594	VFG000799(gb|NP_290255) (espD) Type III secretion system translocator protein EspD, pore protein [EspD (VF0200)] [Escherichia coli O157:H7 str. EDL933]	L0021 n=35 Tax=Enterobacteriaceae TaxID=543 RepID=O85626_ECOLX
	twist_97483	5.63422e-06	0.287345	0.776956	-0.654302	2.20821	20	21.7391	1.08696		595	YP_009099361.1 hypothetical protein P108_0024 [Staphylococcus phage P108]
	twist_47810	5.63499e-06	0.287385	0.794066	-0.66883	2.25696	14.2857	34.7826	2.43478		596	EBNA-3B nuclear protein [Human gammaherpesvirus 4] & Epstein-Barr nuclear antigen 4
	agilent_240581	5.63796e-06	0.287536	-0.682326	-1.93976	0.575108	62.8571	52.1739	0.83004	UniRef90_A0A098ZMW6	597	VFG001355(gb|NP_346612) (cbpD) choline binding protein D [CBPs (VF0145)] [Streptococcus pneumoniae TIGR4]	Autolysin n=355 Tax=Streptococcus TaxID=1301 RepID=A0A098ZMW6_STREE
	agilent_9481	5.63796e-06	0.287536	-0.682326	-1.93976	0.575108	62.8571	52.1739	0.83004	UniRef90_A0A098ZMW6	598	choline-binding protein D	Autolysin n=355 Tax=Streptococcus TaxID=1301 RepID=A0A098ZMW6_STREE
	twist_1162	5.64173e-06	0.287728	0.714321	-0.6026	2.03124	25.7143	47.8261	1.8599		599	allergen_name False allergome_name Str pn PspC (2/2) (1/1) allergenonline_name False SDAP_name False iedb_name False
	agilent_225962	5.6514e-06	0.288222	1.71618	-1.451	4.88336	2.85714	4.34783	1.52174	UniRef90_P71401	600	VFG001157(gb|AAC44560) (hsf) Hsf [Hia/Hsf (VF0039)] [Haemophilus influenzae C54]	Hsf n=19 Tax=Haemophilus influenzae TaxID=727 RepID=P71401_HAEIF
	agilent_3967	5.66261e-06	0.288793	1.12128	-0.950478	3.19303	5.71429	13.0435	2.28261	UniRef90_P06725	601	tegument protein pp65 & 65 kDa lower matrix phosphoprotein & pp65 & HCMVUL83	65 kDa phosphoprotein n=77 Tax=Human cytomegalovirus TaxID=10359 RepID=PP65_HCMVA
	twist_36540	5.67445e-06	0.289397	1.70602	-1.4501	4.86214	2.85714	4.34783	1.52174		602	protease precursor
	agilent_62251	5.6947e-06	0.29043	-1.48909	-4.24979	1.27162	8.57143	8.69565	1.01449	UniRef90_R5DVL4	603	N085A_GL0053942 (1/2) MPA_and_EM_topgraph_220218_subsample.csv	Uncharacterized protein n=24 Tax=Ruminococcus TaxID=1263 RepID=R5DVL4_9FIRM
	agilent_214305	5.70323e-06	0.290865	1.08336	-0.926953	3.09367	5.71429	17.3913	3.04348	UniRef90_A0A173W9F4	604	MH0364_GL0095644 (3/3) MPA_and_EM_topgraph_220218_subsample.csv	Uncharacterized protein n=8 Tax=Lachnospiraceae TaxID=186803 RepID=A0A173W9F4_9FIRM
	agilent_129842	5.70668e-06	0.291041	-1.34778	-3.84967	1.15411	14.2857	4.34783	0.304348	UniRef90_R5NUV8	605	MH0002_GL0061182 MPA_PNP_EM_seqs_non_topgraph_seqs_final_210318.csv	Flagellin n=7 Tax=Clostridiales TaxID=186802 RepID=R5NUV8_9CLOT
	agilent_224850	5.71252e-06	0.291339	-1.72335	-4.92438	1.47769	8.57143	4.34783	0.507246	UniRef90_P55980	606	VFG000306(gb|NP_207343) (cagA) cag T4SS translocated effector CagA [CagA (VF0059)] [Helicobacter pylori 26695]	Cytotoxicity-associated immunodominant antigen n=265 Tax=Helicobacter pylori TaxID=210 RepID=CAGA_HELPY
	twist_54260	5.71252e-06	0.291339	-1.72335	-4.92438	1.47769	8.57143	4.34783	0.507246		607	CagA
	agilent_224304	5.74288e-06	0.292887	-0.65012	-1.86157	0.561327	60	47.8261	0.797101	UniRef90_A0A0E8T3C9	608	VFG001354(gb|NP_345414) (pce) choline binding protein E [CBPs (VF0145)] [Streptococcus pneumoniae TIGR4]	Choline binding protein E CbpE n=250 Tax=Bacteria TaxID=2 RepID=A0A0E8T3C9_STREE
	agilent_387	5.75716e-06	0.293615	-0.954248	-2.7351	0.826603	25.7143	8.69565	0.338164	UniRef90_P75330	609	P30 adhesin	P30 adhesin n=9 Tax=Mycoplasma pneumoniae TaxID=2104 RepID=P30_MYCPN
	twist_58292	5.77407e-06	0.294478	-1.63121	-4.68087	1.41845	8.57143	4.34783	0.507246		610	Enterovirus polyprotein (VP0, VP1, VP2, VP4) – capsid proteins, Coxsackievirus A9 (2.9 Å structure, chains 1–4)
	agilent_2463	5.79909e-06	0.295754	-1.30271	-3.74467	1.13925	17.1429	4.34783	0.253623	UniRef90_Q66478	611	polyprotein (3/9) & structural protein (3/3) & VP1 (2/4) & capsid protein VP1 & VP1 protein (2/2) & VP1 protein, partial [Enterovirus A71]	Genome polyprotein n=10068 Tax=root TaxID=1 RepID=POLG_HE71B
	twist_15452	5.82114e-06	0.296878	-1.23445	-3.55383	1.08494	14.2857	4.34783	0.304348		612	allergen_name False allergome_name Ory s GBSS_I (29/54) (1/1) allergenonline_name False SDAP_name False iedb_name False
	twist_24153	5.82114e-06	0.296878	-1.23445	-3.55383	1.08494	14.2857	4.34783	0.304348		613	allergen_name False allergome_name Set it GBSS_I (4/5) (1/1) allergenonline_name False SDAP_name False iedb_name False
	twist_19755	5.82114e-06	0.296878	-1.23445	-3.55383	1.08494	14.2857	4.34783	0.304348		614	allergen_name False allergome_name Ory s GBSS_I (37/54) (1/1) allergenonline_name False SDAP_name False iedb_name False
	agilent_81845	5.82957e-06	0.297308	0.853305	-0.751387	2.458	11.4286	21.7391	1.90217	UniRef90_D4IKB5	615	MH0196_GL0222700 MPA_PNP_EM_seqs_non_topgraph_seqs_final_210318.csv	Chondroitin sulfate ABC lyase n=7 Tax=Rikenellaceae TaxID=171550 RepID=D4IKB5_9BACT
	twist_34831	5.85201e-06	0.298452	1.10263	-0.975853	3.18112	5.71429	13.0435	2.28261		616	Autism susceptibility gene 2 protein
	twist_50462	5.85246e-06	0.298476	-0.832477	-2.40179	0.736834	28.5714	13.0435	0.456522		617	positive (from uniprot): Human adenovirus C Pre-histone-like nucleoprotein
	twist_8031	5.85332e-06	0.298519	0.839008	-0.742758	2.42077	14.2857	34.7826	2.43478		618	allergen_name False allergome_name Str pn PspC (2/2) (1/1) allergenonline_name False SDAP_name False iedb_name False
	twist_47864	5.862e-06	0.298962	-0.843794	-2.43604	0.748453	85.7143	78.2609	0.913043		619	Capsid protein VP26 & capsid protein VP26 [Human gammaherpesvirus 4] & BFRF3
	twist_93547	5.86485e-06	0.299107	-1.5902	-4.59183	1.41143	8.57143	4.34783	0.507246		620	YP_009284266.1 putative large terminase subunit [Enterobacter phage Arya]
	twist_92147	5.86696e-06	0.299215	-1.70571	-4.92609	1.51467	8.57143	4.34783	0.507246		621	AFQ97075.1 internal virion protein D [Enterobacteria phage T7M]
	agilent_166288	5.87374e-06	0.299561	1.50816	-1.34128	4.3576	2.85714	8.69565	3.04348	UniRef90_K0XG12	622	MH0012_GL0139045 MPA_PNP_EM_seqs_non_topgraph_seqs_final_210318.csv	5_nucleotid_C domain-containing protein n=3 Tax=Bacteroidales TaxID=171549 RepID=K0XG12_9BACT
	agilent_241907	5.88037e-06	0.299899	-1.29432	-3.74147	1.15282	17.1429	4.34783	0.253623	UniRef90_Q8NX98	623	VFG001296(gb|NP_645749) (sspA) serine protease; V8 protease; glutamyl endopeptidase [V8 protease (VF0023)] [Staphylococcus aureus subsp. aureus MW2]	Glutamyl endopeptidase n=99 Tax=Staphylococcaceae TaxID=90964 RepID=SSPA_STAAW
	agilent_79003	5.89366e-06	0.300577	0.960237	-0.857802	2.77828	11.4286	21.7391	1.90217	UniRef90_Q8XMR4	624	WP_003460505.1 strains_non_MPA_non_topgraph_cdhit70_190118.csv	LYZ2 domain-containing protein n=27 Tax=Clostridium perfringens TaxID=1502 RepID=Q8XMR4_CLOPE
	agilent_8059	5.89678e-06	0.300736	-0.654213	-1.89326	0.584832	60	43.4783	0.724638	UniRef90_P12978	625	nuclear protein EBNA2 & EBNA-2 & Epstein-Barr nuclear antigen 2	Epstein-Barr nuclear antigen 2 n=125 Tax=Epstein-Barr virus (strain GD1) TaxID=10376 RepID=EBNA2_EBVB9
	twist_58726	5.90093e-06	0.300947	1.02676	-0.918723	2.97225	82.8571	91.3043	1.10195		626	positive (exact): Human adenovirus C Pre-histone-like nucleoprotein
	twist_36072	5.91108e-06	0.301465	-0.781141	-2.26281	0.700532	31.4286	17.3913	0.55336		627	positive (exact): Influenza A virus Hemagglutinin
	twist_33322	5.92984e-06	0.302422	0.948396	-0.854092	2.75088	8.57143	13.0435	1.52174		628	45 kDa immediate-early protein 2
	twist_30796	5.95936e-06	0.303928	1.09311	-0.990896	3.17712	5.71429	13.0435	2.28261		629	Tegument protein UL25
	agilent_223819	5.96432e-06	0.30418	1.15061	-1.04416	3.34537	5.71429	8.69565	1.52174	UniRef90_P81177	630	VFG001314(gb|NP_647375) (aur) zinc metalloproteinase aureolysin [Aureolysin (VF0024)] [Staphylococcus aureus subsp. aureus MW2]	Zinc metalloproteinase aureolysin n=337 Tax=Bacilli TaxID=91061 RepID=AURE_STAAU
	twist_50868	5.96432e-06	0.30418	1.15061	-1.04416	3.34537	5.71429	8.69565	1.52174		631	45 kDa immediate-early protein 2
	agilent_231580	5.97121e-06	0.304532	1.48684	-1.35135	4.32503	2.85714	8.69565	3.04348	UniRef90_P0C2E9	632	VFG002275(gb|NP_561079) (pfoA) perfringolysin O [theta-toxin/PFO (VF0382)] [Clostridium perfringens str. 13]	Perfringolysin O n=33 Tax=Clostridium perfringens TaxID=1502 RepID=TACY_CLOPE
	agilent_223185	5.99598e-06	0.305795	-0.625093	-1.82144	0.571252	57.1429	39.1304	0.684783	UniRef90_UPI000E01835F	633	VFG001313(gb|NP_644899) (spa) Immunoglobulin G binding protein A precursor [SpA (VF0017)] [Staphylococcus aureus subsp. aureus MW2]	staphylococcal protein A n=3 Tax=Staphylococcus aureus TaxID=1280 RepID=UPI000E01835F
	agilent_5601	6.00058e-06	0.306029	0.628408	-0.574865	1.83168	40	52.1739	1.30435	UniRef90_P81177	634	zinc metalloproteinase aureolysin	Zinc metalloproteinase aureolysin n=337 Tax=Bacilli TaxID=91061 RepID=AURE_STAAU
	agilent_141373	6.01593e-06	0.306813	-0.874112	-2.55057	0.802346	22.8571	13.0435	0.570652	UniRef90_A0A174HLQ5	635	MH0092_GL0002834 MPA_PNP_EM_seqs_non_topgraph_seqs_final_210318.csv	Autolysin n=21 Tax=Lachnospiraceae TaxID=186803 RepID=A0A174HLQ5_9FIRM
	agilent_234887	6.0161e-06	0.306821	-0.860127	-2.50979	0.789538	25.7143	13.0435	0.507246	UniRef90_P15926	636	VFG001797(gb|NP_735749) (scpB) streptococcal C5a peptidase [C5a peptidase (VF0278)] [Streptococcus agalactiae NEM316]	C5a peptidase n=760 Tax=Bacteria TaxID=2 RepID=C5AP_STRPY
	agilent_140119	6.02821e-06	0.307439	0.777634	-0.715721	2.27099	17.1429	21.7391	1.26812	UniRef90_Q4W8L5	637	WP_000744110.1 strains_non_MPA_non_topgraph_cdhit70_190118.csv	Staphylocoagulase n=113 Tax=Bacillales TaxID=1385 RepID=Q4W8L5_STAAU
	agilent_9025	6.02954e-06	0.307507	1.29789	-1.1949	3.79068	85.7143	95.6522	1.11594	UniRef90_Q9ANY1	638	pneumococcal histidine triad protein E & hydrolase & HIT family hydrolase	Bvh-3 n=444 Tax=Bacteria TaxID=2 RepID=Q9ANY1_STREE
	agilent_103212	6.03245e-06	0.307655	-1.01092	-2.95315	0.931304	17.1429	8.69565	0.507246	UniRef90_A0A3E4P9Y0	639	MH0364_GL0033618 (1/1) MPA_and_EM_topgraph_220218_subsample.csv	TPR_REGION domain-containing protein n=25 Tax=Bacteroidales TaxID=171549 RepID=A0A3E4P9Y0_9BACT
	agilent_168440	6.04246e-06	0.308165	-1.3098	-3.82891	1.2093	14.2857	4.34783	0.304348	UniRef90_A0A4Q5IQQ4	640	MH0431_GL0183407 MPA_PNP_EM_seqs_non_topgraph_seqs_final_210318.csv	Sugar-binding protein n=5 Tax=Akkermansia muciniphila TaxID=239935 RepID=A0A4Q5IQQ4_9BACT
	agilent_11376	6.0574e-06	0.308927	0.784886	-0.727041	2.29681	14.2857	26.087	1.82609	UniRef90_P14348	641	Capsid protein VP26 & capsid protein VP26 [Human gammaherpesvirus 4] & BFRF3	Small capsomere-interacting protein n=30 Tax=Epstein-Barr virus (strain GD1) TaxID=10376 RepID=SCP_EBVB9
	agilent_139647	6.05861e-06	0.308989	-1.1598	-3.39422	1.07461	20	4.34783	0.217391	UniRef90_A0A158SJE1	642	WP_041807921.1 strains_non_MPA_non_topgraph_cdhit70_190118.csv	N-acetylmuramoyl-L-alanine amidase n=55 Tax=Lactobacillus TaxID=1578 RepID=A0A158SJE1_LACFE
	agilent_73129	6.06138e-06	0.30913	-0.6936	-2.03024	0.643043	45.7143	39.1304	0.855978	UniRef90_R5NUP6	643	MH0437_GL0231446 MPA_PNP_EM_seqs_non_topgraph_seqs_final_210318.csv	Flagellin n=6 Tax=Clostridiales TaxID=186802 RepID=R5NUP6_9CLOT
	agilent_228585	6.08201e-06	0.310183	-0.663163	-1.94393	0.617607	45.7143	26.087	0.570652	UniRef90_Q8GM74	644	VFG001150(gb|AAL79954) (hia) adhesin [Hia/Hsf (VF0039)] [Haemophilus influenzae nontypable strain 3179B]	Adhesin n=5 Tax=Haemophilus influenzae TaxID=727 RepID=Q8GM74_HAEIF
	twist_59065	6.08542e-06	0.310357	-0.750229	-2.19967	0.699213	31.4286	17.3913	0.55336		645	H3N2 A/Wuhan/359/95 HA
	agilent_64948	6.09323e-06	0.310755	1.03929	-0.97027	3.04885	5.71429	13.0435	2.28261	UniRef90_B7C9D6	646	MH0204_GL0135594 (1/10) MPA_and_EM_topgraph_220218_subsample.csv	Na/Pi-cotransporter II-like protein n=15 Tax=Firmicutes TaxID=1239 RepID=B7C9D6_9FIRM
	twist_25254	6.11745e-06	0.31199	-1.19344	-3.50696	1.12008	14.2857	4.34783	0.304348		647	allergen_name False allergome_name Bub b 8 (5/6), Bub b 9 (1/2) (1/1) allergenonline_name False SDAP_name False iedb_name False
	twist_24043	6.1195e-06	0.312095	-1.16504	-3.424	1.09392	17.1429	4.34783	0.253623		648	allergen_name False allergome_name Epi co 2 (1/2) (1/1) allergenonline_name False SDAP_name False iedb_name False
	twist_47356	6.12947e-06	0.312603	0.665924	-0.626629	1.95848	45.7143	60.8696	1.33152		649	envelope glycoprotein G (2/2) & glycoprotein G (2/2)
	agilent_234119	6.1431e-06	0.313298	1.00401	-0.947561	2.95558	8.57143	13.0435	1.52174	UniRef90_Q5WWB4	650	VFG045526(gb|YP_095518) (ravX) Dot/Icm type IV secretion system effector RavX [Dot/Icm (VF0156)] [Legionella pneumophila subsp. pneumophila str. Philadelphia 1]	Uncharacterized protein n=29 Tax=Legionella pneumophila TaxID=446 RepID=Q5WWB4_LEGPL
	agilent_39540	6.15546e-06	0.313928	-0.879553	-2.59144	0.832333	20	17.3913	0.869565	UniRef90_A0A1T4WGE9	651	MH0161_GL0161160 MPA_PNP_EM_seqs_non_topgraph_seqs_final_210318.csv	Peptide/nickel transport system substrate-binding protein n=4 Tax=Ruminococcaceae TaxID=541000 RepID=A0A1T4WGE9_9FIRM
	twist_77319	6.17492e-06	0.314921	0.756133	-0.718561	2.23083	17.1429	26.087	1.52174		652	YP_009222325.1 endonuclease [Lactobacillus phage LfeInf]
	agilent_31896	6.17836e-06	0.315096	0.902904	-0.858678	2.66449	8.57143	17.3913	2.02899	UniRef90_D7HBW7	653	WP_000782345.1 strains_non_MPA_non_topgraph_cdhit70_190118.csv	CBAH domain-containing protein n=93 Tax=Vibrio cholerae TaxID=666 RepID=D7HBW7_VIBCL
	agilent_94064	6.18491e-06	0.31543	-1.51114	-4.46143	1.43915	8.57143	4.34783	0.507246	UniRef90_A0A174IKR5	654	MH0386_GL0162444 MPA_PNP_EM_seqs_non_topgraph_seqs_final_210318.csv	D-galactose/ D-glucose-binding protein n=29 Tax=root TaxID=1 RepID=A0A174IKR5_9FIRM
	agilent_123302	6.18491e-06	0.31543	-1.51114	-4.46143	1.43915	8.57143	4.34783	0.507246	UniRef90_A0A174IKR5	655	MH0386_GL0162444 MPA_PNP_EM_seqs_non_topgraph_seqs_final_210318.csv	D-galactose/ D-glucose-binding protein n=29 Tax=root TaxID=1 RepID=A0A174IKR5_9FIRM
	agilent_158355	6.18491e-06	0.31543	-1.51114	-4.46143	1.43915	8.57143	4.34783	0.507246	UniRef90_R5VRW6	656	MH0003_GL0058089 MPA_PNP_EM_seqs_non_topgraph_seqs_final_210318.csv	Peripla_BP_4 domain-containing protein n=14 Tax=Lachnospiraceae TaxID=186803 RepID=R5VRW6_9FIRM
	agilent_37743	6.18491e-06	0.31543	-1.51114	-4.46143	1.43915	8.57143	4.34783	0.507246	UniRef90_A0A4P6M4D4	657	WP_018594515.1 strains_non_MPA_non_topgraph_cdhit70_190118.csv	D-galactose-binding periplasmic protein n=4 Tax=Clostridiales TaxID=186802 RepID=A0A4P6M4D4_9FIRM
	twist_49675	6.18588e-06	0.31548	0.733836	-0.699026	2.1667	20	34.7826	1.73913		658	positive (from uniprot): Human herpesvirus 3 Envelope glycoprotein C
	agilent_133116	6.21128e-06	0.316776	0.807975	-0.773877	2.38983	14.2857	34.7826	2.43478	UniRef90_A0A2N0UJ56	659	ED10A_GL0135741 (1/1) MPA_and_EM_topgraph_220218_subsample.csv	Phosphoserine phosphatase RsbU n=23 Tax=root TaxID=1 RepID=A0A2N0UJ56_9FIRM
	agilent_201764	6.22385e-06	0.317416	-0.914431	-2.70707	0.878212	25.7143	8.69565	0.338164	UniRef90_A0A417QP75	660	WP_005330461.1 strains_non_MPA_non_topgraph_cdhit70_190118.csv	Uncharacterized protein n=81 Tax=Firmicutes TaxID=1239 RepID=A0A417QP75_9FIRM
	twist_1185	6.25186e-06	0.318845	-1.35605	-4.02231	1.3102	11.4286	4.34783	0.380435		661	allergen_name False allergome_name Onc m alpha2I (2/2) (1/1) allergenonline_name False SDAP_name False iedb_name False
	twist_9647	6.25739e-06	0.319127	0.891745	-0.862614	2.6461	11.4286	13.0435	1.1413		662	fummy_name Nec a calreticulin Calcium ion binding <bold><italic>Necator americanus</italic> (HOOKWORM)</bold>
	twist_15000	6.28058e-06	0.320309	0.838125	-0.814781	2.49103	14.2857	17.3913	1.21739		663	allergen_name False allergome_name Tri a 28 (25/27) (1/1) allergenonline_name False SDAP_name False iedb_name False
	agilent_149688	6.28468e-06	0.320519	0.92495	-0.899976	2.74988	8.57143	17.3913	2.02899	UniRef90_A0A073I8T3	664	MH0121_GL0007689 (1/1) MPA_and_EM_topgraph_220218_subsample.csv	STN domain-containing protein n=40 Tax=Bacteroidales TaxID=171549 RepID=A0A073I8T3_9PORP
	agilent_236132	6.2853e-06	0.320551	1.00485	-0.977853	2.98756	5.71429	17.3913	3.04348	UniRef90_P75211	665	VFG002032(gb|NP_110256) (p200) cyto adherence proteins [Cytadherence organelle (VF0330)] [Mycoplasma pneumoniae M129]	Protein P200 n=9 Tax=Mycoplasma pneumoniae TaxID=2104 RepID=P200_MYCPN
	agilent_234286	6.28888e-06	0.320733	0.972986	-0.947565	2.89354	8.57143	13.0435	1.52174	UniRef90_A0A5B6XC71	666	VFG002092(gb|NP_232508) (vipA/mglA) type VI secretion system tubule-forming protein VipA [T6SS (VF0335)] [Vibrio cholerae O1 biovar El Tor str. N16961]	Type VI secretion system contractile sheath small subunit n=43 Tax=Gammaproteobacteria TaxID=1236 RepID=A0A5B6XC71_VIBMI
	twist_62435	6.31706e-06	0.32217	-1.48111	-4.41334	1.45111	8.57143	4.34783	0.507246		667	AFQ97034.1 protein kinase [Enterobacteria phage T7M]
	twist_35030	6.31743e-06	0.322189	-0.6649	-1.98128	0.651483	40	21.7391	0.543478		668	fibronectin-binding protein A
	agilent_129843	6.31924e-06	0.322281	-0.71802	-2.13984	0.703803	34.2857	21.7391	0.634058	UniRef90_A0A1C5XGK9	669	MH0007_GL0015775 MPA_PNP_EM_seqs_non_topgraph_seqs_final_210318.csv	Flagellin n=12 Tax=root TaxID=1 RepID=A0A1C5XGK9_9CLOT
	agilent_229360	6.33119e-06	0.322891	1.28274	-1.26054	3.82602	5.71429	8.69565	1.52174	UniRef90_O86489	670	VFG001281(gb|NP_645335) (sdrE) Ser-Asp rich fibrinogen-binding bone sialoprotein-binding protein [SDr (VF0019)] [Staphylococcus aureus subsp. aureus MW2]	Serine-aspartate repeat-containing protein E n=489 Tax=Bacteria TaxID=2 RepID=SDRE_STAAE
	agilent_1516	6.35645e-06	0.324179	-1.00549	-3.0044	0.99341	20	8.69565	0.434783	UniRef90_P07210	671	polyprotein (9/9) & VP1 capsid protein (1/3) & Chain 2, Human Rhinovirus Serotype 2 (Hrv2)	Genome polyprotein n=273 Tax=Enterovirus TaxID=12059 RepID=POLG_HRV8A
	agilent_92970	6.35898e-06	0.324308	1.06722	-1.05496	3.1894	5.71429	21.7391	3.80435	UniRef90_D1PA52	672	MH0001_GL0016815 MPA_PNP_EM_seqs_non_topgraph_seqs_final_210318.csv	ATPase family associated with various cellular activities (AAA) n=36 Tax=root TaxID=1 RepID=D1PA52_9BACT
	agilent_225414	6.3673e-06	0.324732	0.917103	-0.908166	2.74237	8.57143	17.3913	2.02899	UniRef90_A0A0E8T3C9	673	VFG001354(gb|NP_345414) (pce) choline binding protein E [CBPs (VF0145)] [Streptococcus pneumoniae TIGR4]	Choline binding protein E CbpE n=250 Tax=Bacteria TaxID=2 RepID=A0A0E8T3C9_STREE
	agilent_236420	6.37065e-06	0.324903	0.903826	-0.895654	2.70331	11.4286	13.0435	1.1413	UniRef90_C1IDV3	674	VFG002419(gb|NP_645021) (coa) staphylocoagulase precursor [Staphylocoagulase (VF0421)] [Staphylococcus aureus subsp. aureus MW2]	Staphylocoagulase n=45 Tax=Staphylococcaceae TaxID=90964 RepID=C1IDV3_STAAU
	twist_23602	6.37584e-06	0.325168	-1.77114	-5.29934	1.75706	5.71429	4.34783	0.76087		675	allergen_name False allergome_name Hom g 2 (2/2) (1/1) allergenonline_name False SDAP_name False iedb_name False
	agilent_39198	6.38399e-06	0.325584	1.46641	-1.45726	4.39008	91.4286	95.6522	1.0462	UniRef90_K0X2W1	676	MH0028_GL0034983 MPA_PNP_EM_seqs_non_topgraph_seqs_final_210318.csv	Uncharacterized protein n=3 Tax=Bacteroidales TaxID=171549 RepID=K0X2W1_9BACT
	agilent_17763	6.39471e-06	0.32613	1.09522	-1.09085	3.28129	5.71429	8.69565	1.52174	UniRef90_A0A174CSM3	677	WP_007856161.1 MPA_PNP_EM_seqs_non_topgraph_seqs_final_210318.csv	Beta-xylosidase n=22 Tax=Bacteroides TaxID=816 RepID=A0A174CSM3_BACVU
	twist_32766	6.39574e-06	0.326182	-1.13095	-3.38858	1.12668	17.1429	4.34783	0.253623		678	Genome polyprotein (6/6) & polyprotein (7/9) & VP1 (1/4) & coat protein VP1 & VP4
	agilent_135148	6.39794e-06	0.326295	1.10355	-1.0999	3.307	88.5714	91.3043	1.03086	UniRef90_K0X4F7	679	MH0271_GL0067298 MPA_PNP_EM_seqs_non_topgraph_seqs_final_210318.csv	Uncharacterized protein n=3 Tax=Bacteroidales TaxID=171549 RepID=K0X4F7_9BACT
	agilent_294	6.40011e-06	0.326406	-0.796266	-2.38653	0.793998	22.8571	21.7391	0.951087	UniRef90_Q99WQ6	680	Lipase 2 precursor (Glycerol ester hydrolase 2)	Lipase 2 n=451 Tax=Bacteria TaxID=2 RepID=LIP2_STAAM
	agilent_220768	6.40571e-06	0.326691	1.07979	-1.07799	3.23757	8.57143	8.69565	1.01449	UniRef90_Q54835	681	VFG000950(gb|NP_665531) (emm) M protein type 3 [M protein (VF0242)] [Streptococcus pyogenes MGAS315]	M3 protein n=36 Tax=Streptococcus pyogenes TaxID=1314 RepID=Q54835_STRPY
	agilent_8131	6.42717e-06	0.327786	0.74226	-0.744382	2.2289	17.1429	26.087	1.52174	UniRef90_P09256	682	positive (from uniprot): Human herpesvirus 3 Envelope glycoprotein C	Envelope glycoprotein C n=119 Tax=Human herpesvirus 3 TaxID=10335 RepID=GC_VZVD
	agilent_2826	6.42733e-06	0.327794	-1.26504	-3.79878	1.2687	14.2857	4.34783	0.304348	UniRef90_P03277	683	Hexon protein	Hexon protein n=779 Tax=Adenoviridae TaxID=10508 RepID=CAPSH_ADE02
	twist_12102	6.43117e-06	0.32799	-1.12651	-3.38369	1.13068	17.1429	4.34783	0.253623		684	allergen_name False allergome_name Cas s 1 (1/6) (1/1) allergenonline_name Unassigned (1/1) (1/1) SDAP_name False iedb_name False
	twist_38486	6.44099e-06	0.328491	0.771788	-0.776247	2.31982	14.2857	17.3913	1.21739		685	EBNA-1 HHV 4
	twist_27988	6.46534e-06	0.329733	0.751367	-0.759584	2.26232	14.2857	26.087	1.82609		686	EBNA-3B nuclear protein [Human gammaherpesvirus 4] & Epstein-Barr nuclear antigen 4
	twist_63495	6.48662e-06	0.330818	0.825271	-0.838023	2.48856	14.2857	21.7391	1.52174		687	YP_009035516.1 hypothetical protein [Lactobacillus phage phi jlb1]
	twist_32382	6.49297e-06	0.331142	-1.01564	-3.06398	1.0327	17.1429	8.69565	0.507246		688	ORF68
	twist_31606	6.49539e-06	0.331265	0.819256	-0.833443	2.47195	11.4286	17.3913	1.52174		689	Surface protein pspA
	twist_6595	6.49539e-06	0.331265	0.819256	-0.833443	2.47195	11.4286	17.3913	1.52174		690	allergen_name False allergome_name Tri a 26 (46/64) (1/1) allergenonline_name False SDAP_name False iedb_name False
	twist_53579	6.51131e-06	0.332077	-1.49063	-4.50276	1.5215	8.57143	4.34783	0.507246		691	VP1 protein (1/2)
	agilent_65478	6.51131e-06	0.332077	-1.49063	-4.50276	1.5215	8.57143	4.34783	0.507246	UniRef90_J6PDD5	692	NP_816789.1 strains_non_MPA_non_topgraph_cdhit70_190118.csv	WxL domain-containing protein n=92 Tax=Bacteria TaxID=2 RepID=J6PDD5_ENTFL
	twist_92656	6.51131e-06	0.332077	-1.49063	-4.50276	1.5215	8.57143	4.34783	0.507246		693	YP_001469480.1 gp5.1 conserved hypothetical protein [Enterobacteria phage Phi1]
	twist_53233	6.51591e-06	0.332312	0.677042	-0.691727	2.04581	22.8571	30.4348	1.33152		694	phosphoprotein 150 & Large structural phosphoprotein
	twist_57078	6.52774e-06	0.332915	-0.797071	-2.41051	0.816371	22.8571	17.3913	0.76087		695	Genome polyprotein (6/6) & polyprotein (7/9) & VP1 (1/4) & coat protein VP1 & VP4
	agilent_24542	6.53334e-06	0.3332	-1.14606	-3.46729	1.17518	14.2857	4.34783	0.304348	UniRef90_A0A1C7IDY3	696	WP_018595366.1 strains_non_MPA_non_topgraph_cdhit70_190118.csv	ABC transporter substrate-binding protein n=2 Tax=Blautia TaxID=572511 RepID=A0A1C7IDY3_9FIRM
	twist_17900	6.53334e-06	0.3332	-1.14606	-3.46729	1.17518	14.2857	4.34783	0.304348		697	allergen_name False allergome_name Ory s GBSS_I (12/54) (1/1) allergenonline_name False SDAP_name False iedb_name False
	agilent_237672	6.53718e-06	0.333396	0.980102	-1.00581	2.96601	5.71429	17.3913	3.04348	UniRef90_C1IDV3	698	VFG002419(gb|NP_645021) (coa) staphylocoagulase precursor [Staphylocoagulase (VF0421)] [Staphylococcus aureus subsp. aureus MW2]	Staphylocoagulase n=45 Tax=Staphylococcaceae TaxID=90964 RepID=C1IDV3_STAAU
	agilent_196127	6.54037e-06	0.333559	0.947837	-0.973346	2.86902	82.8571	86.9565	1.04948	UniRef90_K0X516	699	MH0012_GL0015099 MPA_PNP_EM_seqs_non_topgraph_seqs_final_210318.csv	BIG2 domain-containing protein n=2 Tax=Bacteroidales TaxID=171549 RepID=K0X516_9BACT
	agilent_2243	6.5521e-06	0.334157	1.47127	-1.51456	4.45709	2.85714	8.69565	3.04348	UniRef90_P14738	700	fibronectin-binding protein A	Fibronectin-binding protein A n=540 Tax=Staphylococcaceae TaxID=90964 RepID=FNBA_STAA8
	agilent_218358	6.57272e-06	0.335209	-0.660494	-2.00384	0.682847	37.1429	30.4348	0.819398	UniRef90_B0G3Y5	701	WP_052302907.1 strains_non_MPA_non_topgraph_cdhit70_190118.csv	N-acetylmuramoyl-L-alanine amidase n=2 Tax=Dorea formicigenerans TaxID=39486 RepID=B0G3Y5_9FIRM
	agilent_187024	6.57371e-06	0.335259	-1.22435	-3.71474	1.26604	14.2857	4.34783	0.304348	UniRef90_A0A0G9GVP9	702	YP_004888341.1 strains_non_MPA_non_topgraph_cdhit70_190118.csv	Aggregation promoting factor n=38 Tax=Lactobacillus plantarum TaxID=1590 RepID=A0A0G9GVP9_LACPN
	agilent_8993	6.62109e-06	0.337675	-0.591665	-1.80118	0.617847	62.8571	52.1739	0.83004	UniRef90_P03204	703	EBNA-3C HHV 4 latent protein	Epstein-Barr nuclear antigen 6 n=14 Tax=Epstein-Barr virus (strain GD1) TaxID=10376 RepID=EBNA6_EBVB9
	twist_35870	6.62109e-06	0.337675	-0.591665	-1.80118	0.617847	62.8571	52.1739	0.83004		704	EBNA-3C HHV 4 latent protein
	agilent_237631	6.62386e-06	0.337817	0.701189	-0.732638	2.13502	71.4286	73.913	1.03478	UniRef90_Q54835	705	VFG000950(gb|NP_665531) (emm) M protein type 3 [M protein (VF0242)] [Streptococcus pyogenes MGAS315]	M3 protein n=36 Tax=Streptococcus pyogenes TaxID=1314 RepID=Q54835_STRPY
	agilent_201606	6.62425e-06	0.337837	-0.882746	-2.6879	0.922412	20	17.3913	0.869565	UniRef90_Q74LM8	706	WP_011161370.1 strains_non_MPA_non_topgraph_cdhit70_190118.csv	LYZ2 domain-containing protein n=25 Tax=Lactobacillus TaxID=1578 RepID=Q74LM8_LACJO
	agilent_230634	6.62471e-06	0.33786	0.824198	-0.861316	2.50971	17.1429	17.3913	1.01449	UniRef90_A0A130BPV0	707	VFG001839(gb|YP_094495) (icmE/dotG) Dot/Icm type IV secretion system central channel protein IcmE/DotG [Dot/Icm (VF0156)] [Legionella pneumophila subsp. pneumophila str. Philadelphia 1]	50S ribosomal protein L13e n=39 Tax=Gammaproteobacteria TaxID=1236 RepID=A0A130BPV0_LEGPN
	twist_58288	6.64207e-06	0.338746	-0.614115	-1.87231	0.644076	42.8571	34.7826	0.811594		708	polyprotein (9/9) & VP1 capsid protein (1/3) & Chain 2, Human Rhinovirus Serotype 2 (Hrv2)
	agilent_124047	6.64308e-06	0.338797	0.87994	-0.923061	2.68294	8.57143	13.0435	1.52174	UniRef90_B0G7P7	709	WP_040015567.1 (3/4) non_MPA_topgraph_sampling_040218.csv	Cobalamin biosynthesis protein CobD n=23 Tax=Dorea TaxID=189330 RepID=B0G7P7_9FIRM
	twist_7818	6.68471e-06	0.34092	1.06239	-1.12404	3.24882	5.71429	8.69565	1.52174		710	allergen_name False allergome_name Bub b 8 (5/6), Bub b 9 (1/2) (1/1) allergenonline_name False SDAP_name False iedb_name False
	agilent_7111	6.68471e-06	0.34092	1.06239	-1.12404	3.24882	5.71429	8.69565	1.52174	UniRef90_P54634	711	positive (from uniprot): Norwalk virus Non-structural polyprotein	Genome polyprotein n=5814 Tax=root TaxID=1 RepID=POLG_LORDV
	agilent_118201	6.68914e-06	0.341146	-1.07915	-3.3011	1.14281	14.2857	8.69565	0.608696	UniRef90_A0A0B8RBM1	712	WP_012952029.1 (1/1) non_MPA_topgraph_sampling_040218.csv	LysM peptidoglycan-binding domain-containing protein n=99 Tax=Bacteria TaxID=2 RepID=A0A0B8RBM1_LISMN
	agilent_227428	6.69194e-06	0.341289	1.22506	-1.29808	3.7482	5.71429	8.69565	1.52174	UniRef90_P27951	713	VFG001795(gb|BAC98831) (cba) c protein beta antigen [<beta>-C protein (VF0277)] [Streptococcus agalactiae FM027022]	IgA FC receptor n=71 Tax=Streptococcus TaxID=1301 RepID=BAG_STRAG
	agilent_200616	6.7027e-06	0.341838	0.837933	-0.88984	2.56571	14.2857	21.7391	1.52174	UniRef90_K0WU03	714	MH0012_GL0184715 MPA_PNP_EM_seqs_non_topgraph_seqs_final_210318.csv	PA14 domain-containing protein n=3 Tax=Bacteroidales TaxID=171549 RepID=K0WU03_9BACT
	twist_73205	6.70481e-06	0.341945	-0.666628	-2.04149	0.70823	40	21.7391	0.543478		715	YP_009222289.1 lysin [Lactobacillus phage LfeInf]
	twist_84608	6.71224e-06	0.342324	0.952202	-1.01317	2.91757	5.71429	21.7391	3.80435		716	YP_006526.1 gp23 [Escherichia virus P1]
	agilent_101646	6.71818e-06	0.342627	1.34178	-1.42942	4.11298	2.85714	8.69565	3.04348	UniRef90_Q8G5R1	717	WP_074709731.1 strains_non_MPA_non_topgraph_cdhit70_190118.csv	ATP-dependent Clp protease ATP-binding subunit ClpX n=97 Tax=Bifidobacterium TaxID=1678 RepID=CLPX_BIFLO
	twist_35479	6.72701e-06	0.343078	-1.39571	-4.28098	1.48957	8.57143	4.34783	0.507246		718	erythrocyte membrane protein 1 (3/9)
	agilent_223218	6.73564e-06	0.343518	1.18728	-1.26937	3.64394	5.71429	8.69565	1.52174	UniRef90_A0A0H3K1N3	719	VFG001282(gb|NP_647237) (fnbB) fibronectin-binding protein B [FnBPs (VF0010)] [Staphylococcus aureus subsp. aureus MW2]	FnbB protein n=80 Tax=Staphylococcus TaxID=1279 RepID=A0A0H3K1N3_STAAW
	agilent_13152	6.749e-06	0.344199	-0.587088	-1.80357	0.629394	51.4286	34.7826	0.676329	UniRef90_B2GAN9	720	WP_080503619.1 strains_non_MPA_non_topgraph_cdhit70_190118.csv	Extracellular surface protein n=25 Tax=Lactobacillus TaxID=1578 RepID=B2GAN9_LACF3
	twist_50660	6.77479e-06	0.345515	-0.671517	-2.06674	0.723706	34.2857	17.3913	0.507246		721	phosphoprotein 150 & Large structural phosphoprotein
	agilent_150795	6.78933e-06	0.346256	-0.640427	-1.9731	0.692246	57.1429	47.8261	0.836957	UniRef90_R5ESE1	722	V1.FI13_GL0078788 MPA_PNP_EM_seqs_non_topgraph_seqs_final_210318.csv	Fibronectin type III domain protein n=2 Tax=Bacteroides TaxID=816 RepID=R5ESE1_9BACE
	agilent_2749	6.79425e-06	0.346507	-0.733037	-2.25922	0.793144	31.4286	13.0435	0.41502	UniRef90_P68950	723	positive (from uniprot): Human adenovirus C Pre-histone-like nucleoprotein	Pre-histone-like nucleoprotein n=24 Tax=root TaxID=1 RepID=NP_ADE02
	twist_84400	6.79638e-06	0.346615	0.992503	-1.07435	3.05936	5.71429	13.0435	2.28261		724	YP_009037366.1 hypothetical protein JS09_043 [Escherichia phage vB_EcoM_JS09]
	twist_28862	6.80324e-06	0.346965	-0.699409	-2.15696	0.758144	34.2857	30.4348	0.887681		725	positive (exact): Rhinovirus B Genome polyprotein
	agilent_228674	6.83107e-06	0.348385	0.771483	-0.841011	2.38398	22.8571	26.087	1.1413	UniRef90_P71401	726	VFG001157(gb|AAC44560) (hsf) Hsf [Hia/Hsf (VF0039)] [Haemophilus influenzae C54]	Hsf n=19 Tax=Haemophilus influenzae TaxID=727 RepID=P71401_HAEIF
	agilent_179435	6.83546e-06	0.348609	-0.628223	-1.9419	0.68545	42.8571	30.4348	0.710145	UniRef90_A0A166EPD7	727	WP_000669541.1 strains_non_MPA_non_topgraph_cdhit70_190118.csv	Exported protein n=21 Tax=Staphylococcaceae TaxID=90964 RepID=A0A166EPD7_STAAU
	agilent_228819	6.8434e-06	0.349013	0.615825	-0.673004	1.90465	60	60.8696	1.01449	UniRef90_Q99XV0	728	VFG000968(gb|NP_269973) (emm) M protein type 1 [M protein (VF0242)] [Streptococcus pyogenes M1 GAS]	M protein type 1 n=54 Tax=Streptococcus pyogenes TaxID=1314 RepID=Q99XV0_STRP1
	agilent_240037	6.86352e-06	0.35004	0.931869	-1.02255	2.88629	11.4286	17.3913	1.52174	UniRef90_P11311	729	VFG002033(gb|NP_109829) (p1/MgPa/gapA) ADP1_MYCPN adhesin P1 [Cytadherence organelle (VF0330)] [Mycoplasma pneumoniae M129]	Adhesin P1 n=56 Tax=Mycoplasma pneumoniae TaxID=2104 RepID=ADP1_MYCPN
	twist_30408	6.87e-06	0.35037	0.636951	-0.69985	1.97375	62.8571	69.5652	1.10672		730	immunoglobulin A1 protease
	twist_68925	6.90694e-06	0.352254	-1.26205	-3.92116	1.39706	11.4286	4.34783	0.380435		731	YP_009320836.1 ribonucleotide reductase of class III (anaerobic) large subunit [Salmonella phage 100268_sal2]
	twist_43493	6.91683e-06	0.352758	0.815118	-0.904116	2.53435	71.4286	91.3043	1.27826		732	Enterovirus polyprotein (VP0, VP1, VP2, VP4) – capsid proteins, Coxsackievirus A9 (2.9 Å structure, chains 1–4)
	twist_63129	6.93103e-06	0.353482	1.40295	-1.56058	4.36649	2.85714	8.69565	3.04348		733	YP_008532047.1 putative tail fiber protein [Klebsiella phage 0507-KN2-1]
	agilent_15672	6.957e-06	0.354807	1.21389	-1.35735	3.78513	2.85714	8.69565	3.04348	UniRef90_Q2FVE7	734	WP_001229076.1 strains_non_MPA_non_topgraph_cdhit70_190118.csv	Metal-staphylopine-binding protein CntA n=261 Tax=Bacteria TaxID=2 RepID=CNTA_STAA8
	agilent_78402	6.96462e-06	0.355195	-0.648121	-2.02207	0.725825	34.2857	26.087	0.76087	UniRef90_A0A381IPJ2	735	WP_011590251.1 strains_non_MPA_non_topgraph_cdhit70_190118.csv	Cell wall binding repeat-containing protein n=19 Tax=Clostridium perfringens TaxID=1502 RepID=A0A381IPJ2_CLOPF
	agilent_206025	6.97535e-06	0.355743	0.616949	-0.692405	1.9263	62.8571	73.913	1.17589	UniRef90_A7AIR2	736	MH0108_GL0011167 MPA_PNP_EM_seqs_non_topgraph_seqs_final_210318.csv	Uncharacterized protein n=14 Tax=Bacteria TaxID=2 RepID=A7AIR2_9BACT
	twist_26511	6.97686e-06	0.35582	-0.824813	-2.5756	0.925972	82.8571	82.6087	0.997001		737	EBNA-1 HHV 4
	agilent_104875	6.98329e-06	0.356148	1.2971	-1.45806	4.05226	2.85714	8.69565	3.04348	UniRef90_A0A0P0M2X6	738	765701615-stool1_revised_scaffold44391_1_gene221686 MPA_PNP_EM_seqs_non_topgraph_seqs_final_210318.csv	Bifunctional metallophosphatase/5'-nucleotidase n=46 Tax=Bacteroides TaxID=816 RepID=A0A0P0M2X6_BACVU
	agilent_123632	7.00587e-06	0.3573	-1.17311	-3.67088	1.32466	14.2857	4.34783	0.304348	UniRef90_A0A174IN05	739	MH0188_GL0177478 (1/1) MPA_and_EM_topgraph_220218_subsample.csv	Penicillin-binding protein 2 n=11 Tax=Clostridiales TaxID=186802 RepID=A0A174IN05_9FIRM
	agilent_183889	7.00985e-06	0.357502	0.806355	-0.911248	2.52396	11.4286	21.7391	1.90217	UniRef90_A0A174HY43	740	WP_005425557.1 MPA_PNP_EM_seqs_non_topgraph_seqs_final_210318.csv	Uncharacterized protein n=25 Tax=Clostridiales TaxID=186802 RepID=A0A174HY43_9FIRM
	agilent_2349	7.01129e-06	0.357576	-1.34214	-4.20146	1.51717	8.57143	4.34783	0.507246	UniRef90_Q99WQ6	741	Lipase 2 precursor (Glycerol ester hydrolase 2)	Lipase 2 n=451 Tax=Bacteria TaxID=2 RepID=LIP2_STAAM
	agilent_156142	7.03349e-06	0.358708	-1.21834	-3.82001	1.38334	11.4286	4.34783	0.380435	UniRef90_R5DN88	742	WP_092975188.1 (1/1) non_MPA_topgraph_sampling_040218.csv	Elongation factor 4 n=29 Tax=Clostridiales TaxID=186802 RepID=R5DN88_9FIRM
	twist_34961	7.05082e-06	0.359592	1.03853	-1.18327	3.26034	5.71429	13.0435	2.28261		743	Surface protein pspA
	agilent_223646	7.06788e-06	0.360462	-0.58965	-1.85341	0.674114	45.7143	26.087	0.570652	UniRef90_Q9JNH0	744	VFG000972(gb|NP_269972) (sic) inhibitor of complement-mediated lysis [SIC (VF0255)] [Streptococcus pyogenes M1 GAS]	Sic1.225 n=20 Tax=Streptococcus pyogenes TaxID=1314 RepID=Q9JNH0_STRPY
	agilent_85550	7.06859e-06	0.360498	1.10901	-1.26805	3.48608	5.71429	8.69565	1.52174	UniRef90_Q6GJK9	745	WP_001170274.1 strains_non_MPA_non_topgraph_cdhit70_190118.csv	N-acetylmuramoyl-L-alanine amidase sle1 n=31 Tax=Staphylococcus aureus TaxID=1280 RepID=SLE1_STAAR
	twist_84706	7.07676e-06	0.360915	0.985937	-1.12916	3.10103	8.57143	8.69565	1.01449		746	YP_007002967.1 putative HNH endonuclease [Lactobacillus phage JCL1032]
	agilent_121687	7.07995e-06	0.361077	-1.16486	-3.66464	1.33492	14.2857	4.34783	0.304348	UniRef90_A7LY99	747	T2D-48A_GL0057154 MPA_PNP_EM_seqs_non_topgraph_seqs_final_210318.csv	Uncharacterized protein n=30 Tax=Bacteroides TaxID=816 RepID=A7LY99_BACO1
	agilent_226792	7.10928e-06	0.362573	1.02426	-1.18065	3.22916	5.71429	8.69565	1.52174	UniRef90_P06653	748	VFG001358(gb|NP_346365) (lytA) autolysin [Autolysin (VF0143)] [Streptococcus pneumoniae TIGR4]	Autolysin n=1457 Tax=root TaxID=1 RepID=ALYS_STRPN
	agilent_120430	7.11145e-06	0.362684	-0.700189	-2.20782	0.807448	28.5714	21.7391	0.76087	UniRef90_A0A4P6M4H6	749	WP_018598481.1 strains_non_MPA_non_topgraph_cdhit70_190118.csv	Toxin A n=3 Tax=Blautia TaxID=572511 RepID=A0A4P6M4H6_9FIRM
	agilent_230641	7.11683e-06	0.362959	1.47151	-1.69874	4.64176	2.85714	4.34783	1.52174	UniRef90_P62575	750	VFG001378(gb|NP_359129) (nanA) neuraminidase A [Neuraminidase (VF0148)] [Streptococcus pneumoniae R6]	Sialidase A n=43 Tax=Bacteria TaxID=2 RepID=NANA_STREE
	agilent_28384	7.12453e-06	0.363351	1.19148	-1.37757	3.76053	2.85714	8.69565	3.04348	UniRef90_I9PKT0	751	159551223-stool2_revised_scaffold49362_1_gene115337 (1/1) MPA_and_EM_topgraph_220218_subsample.csv	SusC/RagA family TonB-linked outer membrane protein n=13 Tax=Bacteroides TaxID=816 RepID=I9PKT0_9BACE
	twist_83701	7.13243e-06	0.363754	0.765562	-0.886514	2.41764	11.4286	17.3913	1.52174		752	YP_007005329.1 phage terminase large subunit [Clostridium phage phiCP34O]
	twist_27539	7.13736e-06	0.364005	0.581506	-0.674037	1.83705	25.7143	43.4783	1.69082		753	EBNA-1 HHV 4 & BKRF1
	twist_59562	7.14472e-06	0.364381	-1.04276	-3.29596	1.21045	17.1429	4.34783	0.253623		754	H1N1 A/Beijing/262/95 NA
	twist_58867	7.14472e-06	0.364381	-1.04276	-3.29596	1.21045	17.1429	4.34783	0.253623		755	H1N1 A/Solomon Islands/3/2006 NA
	agilent_236729	7.15461e-06	0.364885	-1.15669	-3.65872	1.34533	14.2857	4.34783	0.304348	UniRef90_Q50341	756	VFG002030(gb|NP_109830) (orf6/MgpC/crmA) cytadherence protein [Cytadherence organelle (VF0330)] [Mycoplasma pneumoniae M129]	Mgp-operon protein 3 n=22 Tax=Mycoplasma pneumoniae TaxID=2104 RepID=MGP3_MYCPN
	agilent_26905	7.16669e-06	0.365501	1.02093	-1.19027	3.23213	5.71429	8.69565	1.52174	UniRef90_A0A1V9QQ08	757	YP_536259.1 strains_non_MPA_non_topgraph_cdhit70_190118.csv	Peptidoglycan-binding protein LysM n=26 Tax=Lactobacillus TaxID=1578 RepID=A0A1V9QQ08_9LACO
	agilent_135179	7.17911e-06	0.366135	0.681265	-0.796216	2.15875	20	26.087	1.30435	UniRef90_A0A174IZD9	758	MH0003_GL0005371 (1/1) MPA_and_EM_topgraph_220218_subsample.csv	Outer membrane receptor proteins, mostly Fe transport n=138 Tax=Bacteria TaxID=2 RepID=A0A174IZD9_9BACE
	twist_13630	7.19186e-06	0.366785	-0.599823	-1.90244	0.702798	42.8571	30.4348	0.710145		759	allergen_name False allergome_name False allergenonline_name Unassigned (1/1) (1/1) SDAP_name Bos d 8 (6/13) (1/1) iedb_name False
	agilent_212303	7.2056e-06	0.367486	0.703038	-0.825967	2.23204	17.1429	21.7391	1.26812	UniRef90_A0A173WVL9	760	O2.UC18-1_GL0086283 (1/6) MPA_and_EM_topgraph_220218_subsample.csv	Phosphoglycerol transferase and related proteins, alkaline phosphatase superfamily n=34 Tax=Clostridiales TaxID=186802 RepID=A0A173WVL9_9FIRM
	agilent_48843	7.21274e-06	0.36785	-1.42553	-4.5282	1.67714	8.57143	8.69565	1.01449	UniRef90_F9Z760	761	MH0012_GL0066575 MPA_PNP_EM_seqs_non_topgraph_seqs_final_210318.csv	Alkyl hydroperoxide reductase/ Thiol specific antioxidant/ Mal allergen n=9 Tax=Odoribacter TaxID=283168 RepID=F9Z760_ODOSD
	agilent_3101	7.22046e-06	0.368243	-0.588414	-1.87015	0.693327	42.8571	30.4348	0.710145	UniRef90_Q82081	762	positive (from uniprot): Rhinovirus B Genome polyprotein	Genome polyprotein n=46 Tax=Enterovirus TaxID=12059 RepID=POLG_HRV3
	agilent_220456	7.22953e-06	0.368706	-0.809651	-2.57502	0.955715	17.1429	17.3913	1.01449	UniRef90_Q99WQ6	763	VFG001316(gb|NP_645114) (geh) glycerol ester hydrolase [Lipase (VF0012)] [Staphylococcus aureus subsp. aureus MW2]	Lipase 2 n=451 Tax=Bacteria TaxID=2 RepID=LIP2_STAAM
	twist_58592	7.23351e-06	0.368909	-1.11958	-3.56174	1.32259	14.2857	8.69565	0.608696		764	EBNA-1 HHV 4
	agilent_134645	7.2408e-06	0.369281	-0.566513	-1.80322	0.670197	60	52.1739	0.869565	UniRef90_A0A4V6L8I8	765	WP_000739205.1 strains_non_MPA_non_topgraph_cdhit70_190118.csv	Extracellular fibrinogen-binding protein n=26 Tax=Staphylococcus TaxID=1279 RepID=A0A4V6L8I8_STAHY
	agilent_172041	7.25663e-06	0.370088	0.912651	-1.08305	2.90835	8.57143	13.0435	1.52174	UniRef90_A0A073I9S0	766	MH0355_GL0086487 (3/3) MPA_and_EM_topgraph_220218_subsample.csv	Uncharacterized protein n=30 Tax=Bacteroidales TaxID=171549 RepID=A0A073I9S0_9PORP
	twist_98287	7.26193e-06	0.370358	1.10826	-1.31655	3.53307	8.57143	8.69565	1.01449		767	YP_009148980.1 ribonucleotide reductase of class III (anaerobic) activating protein [Salmonella phage SSE121]
	agilent_10626	7.26717e-06	0.370626	1.40569	-1.67159	4.48297	2.85714	13.0435	4.56522	UniRef90_Q82081	768	positive (from uniprot): Rhinovirus B Genome polyprotein	Genome polyprotein n=46 Tax=Enterovirus TaxID=12059 RepID=POLG_HRV3
	twist_27167	7.27115e-06	0.370829	-0.982008	-3.1327	1.16868	20	8.69565	0.434783		769	putative zinc metalloprotease
	twist_92572	7.27436e-06	0.370993	0.706452	-0.841275	2.25418	14.2857	21.7391	1.52174		770	YP_007501259.1 hypothetical protein [Salmonella phage vB_SenMS16]
	agilent_174140	7.27518e-06	0.371034	1.01859	-1.21317	3.25035	5.71429	8.69565	1.52174	UniRef90_U6RBT0	771	MH0028_GL0082397 MPA_PNP_EM_seqs_non_topgraph_seqs_final_210318.csv	Cell division protein FtsZ n=28 Tax=root TaxID=1 RepID=U6RBT0_9BACE
	agilent_203503	7.28313e-06	0.371439	-0.830314	-2.6511	0.990475	25.7143	8.69565	0.338164	UniRef90_Q74IZ8	772	WP_011162134.1 strains_non_MPA_non_topgraph_cdhit70_190118.csv	Uncharacterized protein n=3 Tax=Lactobacillus johnsonii TaxID=33959 RepID=Q74IZ8_LACJO
	twist_23154	7.2848e-06	0.371525	-0.823826	-2.63071	0.983059	20	8.69565	0.434783		773	allergen_name False allergome_name Ovi a 10 (2/2), Ovi a 8 (3/5) (1/1) allergenonline_name False SDAP_name False iedb_name False
	agilent_226269	7.29018e-06	0.371799	-0.602053	-1.92329	0.719179	40	21.7391	0.543478	UniRef90_Q99XV0	774	VFG000968(gb|NP_269973) (emm) M protein type 1 [M protein (VF0242)] [Streptococcus pyogenes M1 GAS]	M protein type 1 n=54 Tax=Streptococcus pyogenes TaxID=1314 RepID=Q99XV0_STRP1
	agilent_139935	7.30565e-06	0.372588	-1.02511	-3.27847	1.22825	17.1429	4.34783	0.253623	UniRef90_A0A171J956	775	WP_014569630.1 (1/1) non_MPA_topgraph_sampling_040218.csv	LysM domain protein n=19 Tax=Lactobacillaceae TaxID=33958 RepID=A0A171J956_LACRH
	twist_41599	7.30643e-06	0.372628	0.61639	-0.738651	1.97143	25.7143	26.087	1.01449		776	Tetanus toxin precursor & Tetanus toxin
	agilent_7108	7.31095e-06	0.372859	-1.33844	-4.28222	1.60534	97.1429	91.3043	0.939898	UniRef90_Q82081	777	positive (from uniprot): Rhinovirus B Genome polyprotein	Genome polyprotein n=46 Tax=Enterovirus TaxID=12059 RepID=POLG_HRV3
	twist_45983	7.31234e-06	0.372929	0.744245	-0.892898	2.38139	14.2857	21.7391	1.52174		778	Adhesin P1 precursor (Cytadhesin P1) (Attachment protein) & ADP1_MYCPN adhesin P1
	twist_91008	7.31473e-06	0.373051	1.03732	-1.24509	3.31974	5.71429	8.69565	1.52174		779	YP_009168575.1 putative DNA methylase [Lactobacillus phage LBR48]
	twist_58158	7.32287e-06	0.373466	0.554765	-0.666943	1.77647	40	52.1739	1.30435		780	Trans-acting transcriptional protein ICP4
	agilent_92686	7.32506e-06	0.373578	0.541057	-0.650743	1.73286	40	56.5217	1.41304	UniRef90_A6LHA3	781	159490532-stool2_revised_scaffold3874_1_gene76177 MPA_PNP_EM_seqs_non_topgraph_seqs_final_210318.csv	Uncharacterized protein n=18 Tax=Bacteroidales TaxID=171549 RepID=A6LHA3_PARD8
	agilent_230662	7.33677e-06	0.374175	-0.680638	-2.18177	0.820494	34.2857	13.0435	0.380435	UniRef90_P71401	782	VFG001157(gb|AAC44560) (hsf) Hsf [Hia/Hsf (VF0039)] [Haemophilus influenzae C54]	Hsf n=19 Tax=Haemophilus influenzae TaxID=727 RepID=P71401_HAEIF
	agilent_44109	7.33691e-06	0.374182	1.20392	-1.45133	3.85916	2.85714	17.3913	6.08696	UniRef90_A0A174K340	783	WP_005830324.1 MPA_PNP_EM_seqs_non_topgraph_seqs_final_210318.csv	Membrane protein n=27 Tax=Bacteroides TaxID=816 RepID=A0A174K340_BACUN
	twist_34086	7.34021e-06	0.374351	-0.677457	-2.17212	0.817209	40	17.3913	0.434783		784	polyprotein (5/9) & unnamed protein product (6/8) & structural polyprotein (3/3) & 110 kd polyprotein precursor & Structural polyprotein (1/2) & E1 protein
	agilent_1149	7.3593e-06	0.375324	-0.910508	-2.92345	1.10243	14.2857	13.0435	0.913043	UniRef90_Q66575	785	positive (from uniprot): Enterovirus B Genome polyprotein	Genome polyprotein n=20 Tax=Enterovirus B TaxID=138949 RepID=POLG_EC12T
	agilent_73398	7.35963e-06	0.375341	-0.692518	-2.22358	0.838548	28.5714	21.7391	0.76087	UniRef90_A0A173T8R6	786	MH0001_GL0000932 MPA_PNP_EM_seqs_non_topgraph_seqs_final_210318.csv	Flagellin n=6 Tax=Roseburia TaxID=841 RepID=A0A173T8R6_9FIRM
	agilent_73399	7.35971e-06	0.375345	-0.606487	-1.94736	0.734388	40	39.1304	0.978261	UniRef90_A0A354D669	787	MH0193_GL0075334 MPA_PNP_EM_seqs_non_topgraph_seqs_final_210318.csv	Flagellin n=1 Tax=Lachnospiraceae bacterium TaxID=1898203 RepID=A0A354D669_9FIRM
	twist_75746	7.36821e-06	0.375779	0.98097	-1.18981	3.15175	5.71429	8.69565	1.52174		788	YP_008772082.1 unnamed protein product [Streptococcus phage TP-778L]
	agilent_70667	7.37224e-06	0.375984	-1.12834	-3.6263	1.36963	14.2857	4.34783	0.304348	UniRef90_Q2FZL2	789	WP_000676561.1 strains_non_MPA_non_topgraph_cdhit70_190118.csv	Glutamyl endopeptidase n=383 Tax=Bacilli TaxID=91061 RepID=SSPA_STAA8
	twist_58058	7.37679e-06	0.376216	-0.603155	-1.9391	0.732788	34.2857	26.087	0.76087		790	positive (exact): Norwalk virus Non-structural polyprotein
	agilent_72861	7.38005e-06	0.376382	-0.544268	-1.7502	0.661665	51.4286	43.4783	0.845411	UniRef90_A0A174WHL6	791	469589.HMPREF0103_2196 MPA_PNP_EM_seqs_non_topgraph_seqs_final_210318.csv	Streptopain n=22 Tax=Bacteroidales TaxID=171549 RepID=A0A174WHL6_9BACT
	agilent_243372	7.39246e-06	0.377016	1.41212	-1.72086	4.54509	2.85714	4.34783	1.52174	UniRef90_A0A129LTP0	792	VFG001883(gb|YP_096644) (enhC) enhanced entry protein EnhC [enh loci (VF0163)] [Legionella pneumophila subsp. pneumophila str. Philadelphia 1]	Sel1 repeat n=46 Tax=Gammaproteobacteria TaxID=1236 RepID=A0A129LTP0_LEGPN
	agilent_80375	7.39599e-06	0.377195	0.642955	-0.784067	2.06998	22.8571	26.087	1.1413	UniRef90_A0A3U8EBS2	793	NP_052665.1 strains_non_MPA_non_topgraph_cdhit70_190118.csv	Toxin B n=50 Tax=Escherichia coli TaxID=562 RepID=A0A3U8EBS2_ECOLX
	twist_27282	7.43383e-06	0.379125	-0.594668	-1.91987	0.730534	74.2857	65.2174	0.877926		794	positive (exact): Enterovirus C Genome polyprotein [on Uniprot the BLAST matches are "Capsid protein" from "Human poliovirus"
	agilent_5090	7.4347e-06	0.379169	-0.744568	-2.40397	0.914837	85.7143	82.6087	0.963768	UniRef90_P14348	795	Capsid protein VP26 & capsid protein VP26 [Human gammaherpesvirus 4] & BFRF3	Small capsomere-interacting protein n=30 Tax=Epstein-Barr virus (strain GD1) TaxID=10376 RepID=SCP_EBVB9
	agilent_238918	7.43971e-06	0.379425	0.580242	-0.713627	1.87411	31.4286	34.7826	1.10672	UniRef90_O86487	796	VFG001279(gb|NP_645333) (sdrC) Ser-Asp rich fibrinogen-binding bone sialoprotein-binding protein [SDr (VF0019)] [Staphylococcus aureus subsp. aureus MW2]	Serine-aspartate repeat-containing protein C n=909 Tax=Staphylococcaceae TaxID=90964 RepID=SDRC_STAAE
	twist_47314	7.44374e-06	0.379631	-0.644059	-2.08085	0.792733	31.4286	17.3913	0.55336		797	Enterovirus polyprotein (VP0, VP1, VP2, VP4) – capsid proteins, Coxsackievirus A9 (2.9 Å structure, chains 1–4)
	twist_76975	7.46485e-06	0.380707	-1.02694	-3.32305	1.26918	14.2857	4.34783	0.304348		798	ACZ63895.1 endolysin [Enterococcus phage phiFL1C]
	agilent_110572	7.47331e-06	0.381139	-0.585465	-1.89568	0.724755	37.1429	30.4348	0.819398	UniRef90_A0A1C3SKW8	799	WP_020916184.1 strains_non_MPA_non_topgraph_cdhit70_190118.csv	Peptidase C51 domain-containing protein n=23 Tax=Streptococcus TaxID=1301 RepID=A0A1C3SKW8_STRMC
	twist_21142	7.48107e-06	0.381535	0.677302	-0.839702	2.19431	14.2857	21.7391	1.52174		800	allergen_name False allergome_name False allergenonline_name Unassigned (1/1) (1/1) SDAP_name Bos d 8 (6/13) (1/1) iedb_name False
	agilent_235576	7.48112e-06	0.381537	0.599021	-0.742658	1.9407	22.8571	30.4348	1.33152	UniRef90_P19579	801	VFG000680(gb|AAF13661) (capA) CapA, required for Poly-gamma-glutamate transport [Capsule (VF0141)] [Bacillus anthracis]	Capsule biosynthesis protein CapA n=16 Tax=Bacillus TaxID=55087 RepID=CAPA_BACAN
	agilent_180261	7.48528e-06	0.381749	0.6836	-0.8482	2.2154	17.1429	17.3913	1.01449	UniRef90_A0A0E1XBT2	802	WP_001208900.1 strains_non_MPA_non_topgraph_cdhit70_190118.csv	Gram-positive signal peptide protein, YSIRK family n=24 Tax=Staphylococcaceae TaxID=90964 RepID=A0A0E1XBT2_STAAU
	twist_69249	7.49147e-06	0.382065	-0.803735	-2.60593	0.998457	22.8571	8.69565	0.380435		803	AFU63107.1 lysin [Lactobacillus phage ATCC 8014-B2]
	twist_34788	7.49276e-06	0.382131	-0.962186	-3.11996	1.19559	11.4286	8.69565	0.76087		804	positive (from uniprot): Enterovirus B Genome polyprotein
	twist_51547	7.49407e-06	0.382197	-0.826846	-2.68137	1.02768	22.8571	13.0435	0.570652		805	Genome polyprotein (6/6) & polyprotein (7/9) & VP1 (1/4) & coat protein VP1 & VP4
	twist_39967	7.49796e-06	0.382396	0.634141	-0.788764	2.05705	17.1429	26.087	1.52174		806	immunoglobulin A1 protease
	twist_13611	7.49863e-06	0.38243	-1.05993	-3.4384	1.31854	14.2857	4.34783	0.304348		807	allergen_name False allergome_name False allergenonline_name Unassigned (1/1) (1/1) SDAP_name Bos d 8 (1/13) (1/1) iedb_name False
	agilent_73397	7.50297e-06	0.382652	-0.730266	-2.36974	0.909208	25.7143	17.3913	0.676329	UniRef90_R7C7Y1	808	MH0003_GL0115482 MPA_PNP_EM_seqs_non_topgraph_seqs_final_210318.csv	Flagellin n=5 Tax=Clostridiales TaxID=186802 RepID=R7C7Y1_9CLOT
	agilent_220388	7.50306e-06	0.382656	0.718344	-0.894379	2.33107	14.2857	17.3913	1.21739	UniRef90_P09983	809	VFG000906(gb|NP_755445) (hlyA) Hemolysin A [Hemolysin (VF0225)] [Escherichia coli CFT073]	Hemolysin, chromosomal n=225 Tax=Bacteria TaxID=2 RepID=HLYAC_ECOLX
	agilent_91159	7.53167e-06	0.384115	0.747565	-0.935918	2.43105	11.4286	17.3913	1.52174	UniRef90_A0A0C2UJK6	810	MH0341_GL0063914 MPA_PNP_EM_seqs_non_topgraph_seqs_final_210318.csv	Extracellular solute-binding protein n=28 Tax=Bifidobacterium TaxID=1678 RepID=A0A0C2UJK6_BIFAD
	agilent_168007	7.53929e-06	0.384504	-0.907886	-2.95408	1.1383	14.2857	8.69565	0.608696	UniRef90_E5VBB8	811	MH0003_GL0074909 MPA_PNP_EM_seqs_non_topgraph_seqs_final_210318.csv	Uncharacterized protein n=30 Tax=Bacteroides TaxID=816 RepID=E5VBB8_9BACE
	agilent_9372	7.54484e-06	0.384787	1.0375	-1.30221	3.37721	8.57143	17.3913	2.02899	UniRef90_P11311	812	Adhesin P1 precursor (Cytadhesin P1) (Attachment protein) & ADP1_MYCPN adhesin P1	Adhesin P1 n=56 Tax=Mycoplasma pneumoniae TaxID=2104 RepID=ADP1_MYCPN
	twist_52032	7.54691e-06	0.384893	-1.12677	-3.66837	1.41482	11.4286	13.0435	1.1413		813	EBNA-3B nuclear protein [Human gammaherpesvirus 4] & Epstein-Barr nuclear antigen 4
	agilent_115718	7.55357e-06	0.385232	0.958997	-1.2057	3.12369	5.71429	8.69565	1.52174	UniRef90_A0A1Q6U1L1	814	NLM026_GL0059834 MPA_PNP_EM_seqs_non_topgraph_seqs_final_210318.csv	Dihydrofolate reductase n=9 Tax=Bacteria TaxID=2 RepID=A0A1Q6U1L1_9FIRM
	agilent_236818	7.57591e-06	0.386372	-0.552986	-1.80421	0.698241	42.8571	34.7826	0.811594	UniRef90_UPI000F53326A	815	VFG000261(gb|NP_273742) (iga) IgA-specific serine endopeptidase [IgA1 protease (VF0080)] [Neisseria meningitidis MC58]	IgA-specific serine endopeptidase autotransporter n=1 Tax=Neisseria meningitidis TaxID=487 RepID=UPI000F53326A
	agilent_25	7.58896e-06	0.387037	-1.10602	-3.61208	1.40005	14.2857	4.34783	0.304348	UniRef90_P03418	816	Nucleoprotein (2/5)	Nucleoprotein n=747 Tax=root TaxID=1 RepID=NCAP_HRSVA
	twist_5585	7.642e-06	0.389742	-0.731143	-2.39727	0.934988	20	17.3913	0.869565		817	allergen_name False allergome_name Lim p 2 (2/2) (1/1) allergenonline_name False SDAP_name False iedb_name False
	agilent_69451	7.64577e-06	0.389934	-1.13655	-3.72756	1.45447	11.4286	4.34783	0.380435	UniRef90_D4K2Y4	818	MH0176_GL0133648 (1/1) MPA_and_EM_topgraph_220218_subsample.csv	Cell division protein FtsI/penicillin-binding protein 2 n=7 Tax=Faecalibacterium TaxID=216851 RepID=D4K2Y4_9FIRM
	agilent_235082	7.64769e-06	0.390032	-1.1984	-3.931	1.53419	97.1429	91.3043	0.939898	UniRef90_A0A4I7YG16	819	VFG001357(gb|NP_346601) (cbpA) choline binding protein A [CbpA/PspC (VF0150)] [Streptococcus pneumoniae TIGR4]	Choline binding protein A n=44 Tax=Streptococcus pneumoniae TaxID=1313 RepID=A0A4I7YG16_STREE
	twist_33998	7.64811e-06	0.390054	-0.560328	-1.83805	0.717389	40	39.1304	0.978261		820	positive (from uniprot): Enterovirus B Genome polyprotein
	agilent_198657	7.68286e-06	0.391826	1.22954	-1.58469	4.04377	91.4286	95.6522	1.0462	UniRef90_Q2G0D4	821	WP_000731642.1 strains_non_MPA_non_topgraph_cdhit70_190118.csv	Probable autolysin SsaALP n=204 Tax=Bacteria TaxID=2 RepID=SSAAL_STAA8
	agilent_6002	7.69107e-06	0.392245	0.562154	-0.725669	1.84998	28.5714	39.1304	1.36957	UniRef90_P03204	822	EBNA-3C HHV 4 latent protein	Epstein-Barr nuclear antigen 6 n=14 Tax=Epstein-Barr virus (strain GD1) TaxID=10376 RepID=EBNA6_EBVB9
	agilent_198014	7.70205e-06	0.392805	0.529146	-0.684494	1.74279	37.1429	47.8261	1.28763	UniRef90_B0G3Z1	823	WP_005331743.1 strains_non_MPA_non_topgraph_cdhit70_190118.csv	ErfK/YbiS/YcfS/YnhG n=4 Tax=Dorea formicigenerans TaxID=39486 RepID=B0G3Z1_9FIRM
	twist_27538	7.71581e-06	0.393506	0.521802	-0.676771	1.72038	45.7143	60.8696	1.33152		824	EBNA-1 HHV 4
	twist_28809	7.72184e-06	0.393814	-0.639985	-2.11098	0.831008	48.5714	43.4783	0.895141		825	polyprotein (9/9) & VP1 capsid protein (1/3) & Chain 2, Human Rhinovirus Serotype 2 (Hrv2)
	agilent_225551	7.73276e-06	0.394371	0.748582	-0.974048	2.47121	14.2857	13.0435	0.913043	UniRef90_Q97T80	826	VFG001362(gb|NP_344620) (zmpC) immunoglobulin A1 protease [IgA1 protease (VF0147)] [Streptococcus pneumoniae TIGR4]	Zinc metalloprotease ZmpC n=66 Tax=Terrabacteria group TaxID=1783272 RepID=ZMPC_STRPN
	agilent_227392	7.74528e-06	0.395009	-0.533299	-1.76218	0.695582	57.1429	34.7826	0.608696	UniRef90_P71401	827	VFG001157(gb|AAC44560) (hsf) Hsf [Hia/Hsf (VF0039)] [Haemophilus influenzae C54]	Hsf n=19 Tax=Haemophilus influenzae TaxID=727 RepID=P71401_HAEIF
	agilent_207247	7.77581e-06	0.396566	0.76067	-0.997927	2.51927	8.57143	21.7391	2.53623	UniRef90_Q8A128	828	YP_101353.1 strains_non_MPA_non_topgraph_cdhit70_190118.csv	ATP-dependent Clp protease ATP-binding subunit ClpX n=136 Tax=root TaxID=1 RepID=CLPX_BACTN
	twist_66218	7.78603e-06	0.397087	0.869142	-1.14245	2.88074	5.71429	17.3913	3.04348		829	YP_009322870.1 hypothetical protein BPS11Q3_63 [Salmonella phage BPS11Q3]
	twist_35836	7.80603e-06	0.398107	-1.11679	-3.70715	1.47357	11.4286	4.34783	0.380435		830	polyprotein (3/9) & structural protein (3/3) & VP1 (2/4) & capsid protein VP1 & VP1 protein (2/2) & VP1 protein, partial [Enterovirus A71]
	agilent_114814	7.80907e-06	0.398263	-1.35097	-4.48554	1.7836	8.57143	4.34783	0.507246	UniRef90_A0A0B5BH65	831	WP_011743329.1 strains_non_MPA_non_topgraph_cdhit70_190118.csv	Excalibur domain-containing protein n=34 Tax=Bifidobacterium TaxID=1678 RepID=A0A0B5BH65_BIFAD
	agilent_150244	7.81123e-06	0.398373	-0.585054	-1.94283	0.772722	37.1429	26.087	0.702341	UniRef90_R5F4N5	832	158499257-stool2_revised_scaffold67727_1_gene85513 MPA_PNP_EM_seqs_non_topgraph_seqs_final_210318.csv	Glyco_hydro_85 domain-containing protein n=3 Tax=Bacteroidales TaxID=171549 RepID=R5F4N5_9BACE
	twist_39307	7.81669e-06	0.398651	-0.742925	-2.4681	0.982254	20	13.0435	0.652174		833	polyprotein (9/9) & VP1 capsid protein (1/3) & Chain 2, Human Rhinovirus Serotype 2 (Hrv2)
	agilent_212	7.83115e-06	0.399389	-0.608153	-2.02258	0.806275	77.1429	65.2174	0.845411	UniRef90_P12978	834	nuclear protein EBNA2 & EBNA-2 & Epstein-Barr nuclear antigen 2	Epstein-Barr nuclear antigen 2 n=125 Tax=Epstein-Barr virus (strain GD1) TaxID=10376 RepID=EBNA2_EBVB9
	twist_59245	7.83359e-06	0.399513	0.768647	-1.01953	2.55682	11.4286	13.0435	1.1413		835	H3N2 A/Michigan/45/2015 M1
	twist_35165	7.84503e-06	0.400097	-0.52151	-1.73625	0.69323	62.8571	52.1739	0.83004		836	Genome polyprotein (6/6) & polyprotein (7/9) & VP1 (1/4) & coat protein VP1 & VP4
	agilent_3244	7.84503e-06	0.400097	-0.52151	-1.73625	0.69323	62.8571	52.1739	0.83004	UniRef90_A0A1D8D445	837	positive (from uniprot): Enterovirus C Genome polyprotein [on Uniprot the BLAST matches are "Capsid protein" from "Human poliovirus"	VP1 (Fragment) n=1 Tax=Human poliovirus 3 TaxID=12086 RepID=A0A1D8D445_9ENTO
	agilent_45161	7.86167e-06	0.400945	-0.704489	-2.34839	0.939416	88.5714	73.913	0.834502	UniRef90_UPI0004537308	838	WP_000728715.1 strains_non_MPA_non_topgraph_cdhit70_190118.csv	staphylococcal protein A n=1 Tax=Staphylococcus aureus TaxID=1280 RepID=UPI0004537308
	agilent_240582	7.863e-06	0.401013	0.562214	-0.749885	1.87431	25.7143	30.4348	1.18357	UniRef90_Q6GHV7	839	VFG001317(gb|YP_001332074) (isdB) iron-regulated surface determinant protein B, haemoglobin receptor [Isd (VF0015)] [Staphylococcus aureus subsp. aureus str. Newman]	Iron-regulated surface determinant protein B n=509 Tax=Bacilli TaxID=91061 RepID=ISDB_STAAR
	twist_7919	7.86448e-06	0.401088	0.881686	-1.17633	2.9397	5.71429	13.0435	2.28261		840	allergen_name False allergome_name Pha a 5 (5/5) (1/1) allergenonline_name Unassigned (1/1) (1/1) SDAP_name Pha a 5 (4/4) (1/1) iedb_name False
	agilent_37310	7.86543e-06	0.401137	0.711642	-0.949631	2.37291	11.4286	17.3913	1.52174	UniRef90_R7HQD9	841	V1.FI35_GL0037423 MPA_PNP_EM_seqs_non_topgraph_seqs_final_210318.csv	Peptidase C10 family n=1 Tax=Prevotella sp. CAG:279 TaxID=1262924 RepID=R7HQD9_9BACT
	agilent_2098	7.89297e-06	0.402541	-0.871759	-2.91289	1.16938	17.1429	8.69565	0.507246	UniRef90_P03300	842	Genome polyprotein (6/6) & polyprotein (7/9) & VP1 (1/4) & coat protein VP1 & VP4	Genome polyprotein n=1168 Tax=Enterovirus TaxID=12059 RepID=POLG_POL1M
	agilent_188662	7.91467e-06	0.403648	-1.10373	-3.69408	1.48663	11.4286	4.34783	0.380435	UniRef90_A0A174UJY4	843	MH0366_GL0095969 MPA_PNP_EM_seqs_non_topgraph_seqs_final_210318.csv	Glycoside hydrolase family 28 protein n=46 Tax=Bacteroides TaxID=816 RepID=A0A174UJY4_BACVU
	agilent_8065	7.9263e-06	0.404241	-0.819798	-2.74622	1.10663	17.1429	8.69565	0.507246	UniRef90_P03211	844	EBNA-1 HHV 4 & BKRF1	Epstein-Barr nuclear antigen 1 n=37 Tax=Epstein-Barr virus (strain GD1) TaxID=10376 RepID=EBNA1_EBVB9
	twist_59101	7.93304e-06	0.404585	-0.790267	-2.64866	1.06812	20	8.69565	0.434783		845	H3N2 A/Victoria/3/75 HA
	agilent_5730	7.94565e-06	0.405228	-0.965478	-3.239	1.30805	17.1429	4.34783	0.253623	UniRef90_Q9P266	846	Junctional protein associated with coronary artery disease	Junctional protein associated with coronary artery disease n=49 Tax=Catarrhini TaxID=9526 RepID=JCAD_HUMAN
	agilent_205432	7.94664e-06	0.405279	0.680566	-0.922216	2.28335	14.2857	17.3913	1.21739	UniRef90_U6RBT0	847	MH0028_GL0082397 MPA_PNP_EM_seqs_non_topgraph_seqs_final_210318.csv	Cell division protein FtsZ n=28 Tax=root TaxID=1 RepID=U6RBT0_9BACE
	twist_29274	7.95088e-06	0.405495	-0.573508	-1.92478	0.777767	37.1429	26.087	0.702341		848	Genome polyprotein (3/6) & polyprotein (2/9) & envelope glycoprotein (1/8) & envelope protein (1/8) & polyprotein precursor (2/3) & envelope protein, partial & Capsid protein (2/2) & NS1 & nonstructural protein 1 (1/2) & Non-structural protein 1 & Nonstructural protein NS4A & nonstructural glycoprotein NS-1 & viral polyprotein & nonstructural protein NS1 & E protein & Dengue type 3 virus complete…
	twist_29905	7.95219e-06	0.405562	-0.857241	-2.87732	1.16284	14.2857	13.0435	0.913043		849	ATP-dependant helicase, putative
	agilent_185270	7.95454e-06	0.405682	1.09883	-1.49122	3.68889	2.85714	8.69565	3.04348	UniRef90_A0A2N5P776	850	WP_044930034.1 (1/1) non_MPA_topgraph_sampling_040218.csv	Sensor histidine kinase n=14 Tax=Clostridiales TaxID=186802 RepID=A0A2N5P776_RUMGN
	agilent_7113	7.95556e-06	0.405734	-0.734617	-2.46637	0.997136	22.8571	8.69565	0.380435	UniRef90_P0C6Z0	851	early antigen protein D (EA-D) & DNA polymerase processivity factor BMRF1	DNA polymerase processivity factor BMRF1 n=54 Tax=Epstein-Barr virus (strain GD1) TaxID=10376 RepID=EAD_EBVA8
	agilent_223209	7.96616e-06	0.406274	-0.588022	-1.97579	0.799751	31.4286	26.087	0.83004	UniRef90_Q54703	852	VFG000955(gb|NP_608047) (emm) M18 protein precursor [M protein (VF0242)] [Streptococcus pyogenes MGAS8232]	Emm18.1 protein n=9 Tax=Streptococcus pyogenes TaxID=1314 RepID=Q54703_STRPY
	twist_37584	7.96632e-06	0.406283	0.661073	-0.899134	2.22128	20	17.3913	0.869565		853	Lipase 2 precursor (Glycerol ester hydrolase 2)
	agilent_169687	7.9681e-06	0.406373	-0.976813	-3.28265	1.32902	14.2857	4.34783	0.304348	UniRef90_E2QQR7	854	WP_001529381.1 strains_non_MPA_non_topgraph_cdhit70_190118.csv	SnoH n=24 Tax=Escherichia coli TaxID=562 RepID=E2QQR7_ECOLX
	agilent_79020	7.96891e-06	0.406415	1.00518	-1.36783	3.37819	5.71429	8.69565	1.52174	UniRef90_C4ZGU4	855	WP_012743452.1 MPA_PNP_EM_seqs_non_topgraph_seqs_final_210318.csv	N-acetylmuramoyl-L-alanine amidase n=2 Tax=[Eubacterium] rectale TaxID=39491 RepID=C4ZGU4_AGARV
	agilent_235339	7.98447e-06	0.407208	-1.4108	-4.74701	1.92542	5.71429	4.34783	0.76087	UniRef90_Q99WQ6	856	VFG001316(gb|NP_645114) (geh) glycerol ester hydrolase [Lipase (VF0012)] [Staphylococcus aureus subsp. aureus MW2]	Lipase 2 n=451 Tax=Bacteria TaxID=2 RepID=LIP2_STAAM
	agilent_222779	7.98447e-06	0.407208	-1.4108	-4.74701	1.92542	5.71429	4.34783	0.76087	UniRef90_Q06131	857	VFG000378(gb|NP_395162) (yopD) type III secretion system hydrophobic translocator, pore protein YopD [TTSS (VF0140)] [Yersinia pestis CO92]	Protein YopD n=25 Tax=Yersinia TaxID=444888 RepID=YOPD_YERPS
	agilent_169153	8.00316e-06	0.408161	-0.656114	-2.21083	0.898604	22.8571	26.087	1.1413	UniRef90_P33378	858	WP_014929158.1 strains_non_MPA_non_topgraph_cdhit70_190118.csv	Phospholipase C n=130 Tax=Listeria monocytogenes TaxID=1639 RepID=PHLC_LISMO
	agilent_241029	8.00356e-06	0.408182	-0.594163	-2.00215	0.813819	34.2857	17.3913	0.507246	UniRef90_Q99WQ6	859	VFG001316(gb|NP_645114) (geh) glycerol ester hydrolase [Lipase (VF0012)] [Staphylococcus aureus subsp. aureus MW2]	Lipase 2 n=451 Tax=Bacteria TaxID=2 RepID=LIP2_STAAM
	twist_94237	8.00679e-06	0.408346	0.908692	-1.24538	3.06276	5.71429	13.0435	2.28261		860	YP_009098678.1 collagen repeats protein [Lactobacillus phage Ld17]
	agilent_3073	8.01378e-06	0.408703	0.713297	-0.978875	2.40547	14.2857	17.3913	1.21739	UniRef90_Q99WQ6	861	Lipase 2 precursor (Glycerol ester hydrolase 2)	Lipase 2 n=451 Tax=Bacteria TaxID=2 RepID=LIP2_STAAM
	agilent_188287	8.0285e-06	0.409453	0.700776	-0.964358	2.36591	11.4286	17.3913	1.52174	UniRef90_B1R5P4	862	WP_011590707.1 strains_non_MPA_non_topgraph_cdhit70_190118.csv	Mannosyl-glycoprotein endo-beta-N-acetylglucosamidase domain protein, possible enterotoxin n=1 Tax=Clostridium perfringens B str. ATCC 3626 TaxID=451754 RepID=B1R5P4_CLOPF
	agilent_219934	8.03358e-06	0.409713	-0.504618	-1.70432	0.695083	54.2857	47.8261	0.881007	UniRef90_UPI000F53326A	863	VFG000261(gb|NP_273742) (iga) IgA-specific serine endopeptidase [IgA1 protease (VF0080)] [Neisseria meningitidis MC58]	IgA-specific serine endopeptidase autotransporter n=1 Tax=Neisseria meningitidis TaxID=487 RepID=UPI000F53326A
	agilent_24484	8.03842e-06	0.409959	0.691673	-0.953608	2.33695	11.4286	17.3913	1.52174	UniRef90_A0A2X2MA38	864	WP_000645753.1 strains_non_MPA_non_topgraph_cdhit70_190118.csv	5'-nucleotidase n=579 Tax=Bacteria TaxID=2 RepID=A0A2X2MA38_STAAU
	twist_35319	8.04001e-06	0.41004	0.646619	-0.891758	2.18499	14.2857	21.7391	1.52174		865	EBNA-3C HHV 4 latent protein
	agilent_177491	8.06458e-06	0.411293	0.51826	-0.718043	1.75456	45.7143	47.8261	1.0462	UniRef90_P52143	866	NP_311542.2 strains_non_MPA_non_topgraph_cdhit70_190118.csv	Uncharacterized outer membrane protein YpjA n=569 Tax=Bacteria TaxID=2 RepID=YPJA_ECOLI
	twist_10261	8.08331e-06	0.412249	0.740253	-1.02922	2.50973	11.4286	17.3913	1.52174		867	allergen_name False allergome_name Str pn PspC (2/2) (1/1) allergenonline_name False SDAP_name False iedb_name False
	twist_46764	8.08827e-06	0.412502	0.707104	-0.984049	2.39826	11.4286	17.3913	1.52174		868	fibronectin-binding protein A
	agilent_197502	8.0942e-06	0.412804	-0.873239	-2.96308	1.21661	14.2857	13.0435	0.913043	UniRef90_A0A414QQV5	869	WP_004848400.1 (1/1) non_MPA_topgraph_sampling_040218.csv	Uncharacterized protein n=54 Tax=root TaxID=1 RepID=A0A414QQV5_9FIRM
	agilent_186674	8.10156e-06	0.413179	-1.23999	-4.20994	1.72996	8.57143	4.34783	0.507246	UniRef90_A0A373Q9H7	870	MH0211_GL0137677 MPA_PNP_EM_seqs_non_topgraph_seqs_final_210318.csv	Cellulase domain-containing protein n=4 Tax=Firmicutes TaxID=1239 RepID=A0A373Q9H7_9FIRM
	twist_16774	8.10199e-06	0.413202	1.14106	-1.59206	3.87419	2.85714	8.69565	3.04348		871	allergen_name Alt a 6 (1/1) (1/1) allergome_name Alt a 6 (2/2) (1/1) allergenonline_name Alt a 6.0101 (1/1) (1/1) SDAP_name Alt a 6 (1/1) (1/1) iedb_name False
	twist_34376	8.10304e-06	0.413255	-0.693755	-2.35566	0.968148	20	17.3913	0.869565		872	EBNA-1 HHV 4 & BKRF1
	agilent_187025	8.11835e-06	0.414036	-0.938606	-3.19082	1.31361	11.4286	8.69565	0.76087	UniRef90_A0A0G9FAG5	873	YP_004890585.1 strains_non_MPA_non_topgraph_cdhit70_190118.csv	Extracellular protein n=36 Tax=Lactobacillaceae TaxID=33958 RepID=A0A0G9FAG5_LACPN
	twist_40058	8.14568e-06	0.41543	1.83132	-2.57613	6.23878	5.71429	4.34783	0.76087		874	polyprotein (3/9) & structural protein (3/3) & VP1 (2/4) & capsid protein VP1 & VP1 protein (2/2) & VP1 protein, partial [Enterovirus A71]
	twist_52590	8.14736e-06	0.415516	0.516238	-0.726425	1.7589	31.4286	43.4783	1.3834		875	phosphoprotein 150 & Large structural phosphoprotein
	agilent_213713	8.17078e-06	0.41671	-0.714344	-2.43829	1.0096	20	13.0435	0.652174	UniRef90_K0X524	876	MH0012_GL0229913 MPA_PNP_EM_seqs_non_topgraph_seqs_final_210318.csv	Por secretion system C-terminal sorting domain-containing protein n=3 Tax=Bacteroidales TaxID=171549 RepID=K0X524_9BACT
	agilent_229642	8.17641e-06	0.416997	0.623737	-0.88247	2.12994	14.2857	21.7391	1.52174	UniRef90_P15276	877	VFG000117(gb|NP_253940) (algP/algR3) alginate regulatory protein AlgP [Alginate (VF0091)] [Pseudomonas aeruginosa PAO1]	Transcriptional regulatory protein AlgP n=6 Tax=Pseudomonas aeruginosa TaxID=287 RepID=ALGP_PSEAE
	agilent_242450	8.18263e-06	0.417314	-0.704651	-2.40741	0.998109	20	13.0435	0.652174	UniRef90_A0A5C1BAU8	878	VFG043504(gb|NP_357669) (pavB/pfbB) cell wall surface anchor family protein, Plasminogen- and Fibronectin-binding protein B [PavB (VF0524)] [Streptococcus pneumoniae R6]	YSIRK signal domain/LPXTG anchor domain surface protein n=148 Tax=Streptococcus pneumoniae TaxID=1313 RepID=A0A5C1BAU8_STREE
	twist_27548	8.18278e-06	0.417322	0.518702	-0.734739	1.77214	57.1429	69.5652	1.21739		879	positive (from uniprot): Human herpesvirus 3 Envelope glycoprotein C
	agilent_79646	8.1903e-06	0.417705	-0.722713	-2.47059	1.02516	91.4286	78.2609	0.855978	UniRef90_Q8XMR2	880	WP_011590274.1 strains_non_MPA_non_topgraph_cdhit70_190118.csv	YkuD domain-containing protein n=22 Tax=Clostridium perfringens TaxID=1502 RepID=Q8XMR2_CLOPE
	twist_43231	8.19337e-06	0.417862	0.534144	-0.758112	1.8264	31.4286	30.4348	0.968379		881	minor core protein
	agilent_222759	8.21326e-06	0.418876	0.78492	-1.11818	2.68802	14.2857	13.0435	0.913043	UniRef90_UPI000DA9B94C	882	VFG001290(gb|NP_647368) (clfB) Clumping factor B, adhesin [Clumping factor (VF0004)] [Staphylococcus aureus subsp. aureus MW2]	MSCRAMM family adhesin clumping factor ClfB n=15 Tax=Staphylococcus aureus TaxID=1280 RepID=UPI000DA9B94C
	twist_2830	8.24071e-06	0.420276	-0.58641	-2.0125	0.839676	31.4286	17.3913	0.55336		883	allergen_name False allergome_name Bub b 8 (5/6), Bub b 9 (1/2) (1/1) allergenonline_name False SDAP_name False iedb_name False
	agilent_54978	8.24219e-06	0.420352	-0.661507	-2.27048	0.947468	22.8571	13.0435	0.570652	UniRef90_A0A3A9Y9V3	884	YP_193899.1 (1/1) non_MPA_topgraph_sampling_040218.csv	LPXTG cell wall anchor domain-containing protein n=8 Tax=Lactobacillus acidophilus TaxID=1579 RepID=A0A3A9Y9V3_LACAI
	agilent_230186	8.2641e-06	0.421469	0.519266	-0.746779	1.78531	28.5714	39.1304	1.36957	UniRef90_A0A0G9FJC8	885	VFG000904(gb|NP_752330) (vat) Haemoglobin protease [Tsh (VF0233)] [Escherichia coli CFT073]	Autotransporter n=304 Tax=Enterobacteriaceae TaxID=543 RepID=A0A0G9FJC8_ECOLX
	agilent_11813	8.26778e-06	0.421657	-0.795535	-2.73595	1.14488	14.2857	17.3913	1.21739	UniRef90_P03211	886	EBNA-1 HHV 4 & BKRF1	Epstein-Barr nuclear antigen 1 n=37 Tax=Epstein-Barr virus (strain GD1) TaxID=10376 RepID=EBNA1_EBVB9
	agilent_3990	8.2764e-06	0.422096	0.518272	-0.747059	1.7836	25.7143	39.1304	1.52174	UniRef90_O36634	887	Fusion glycoprotein F0 precursor (2/2) & fusion protein (1/2) & fusion glycoprotein	Fusion glycoprotein F0 n=1724 Tax=Pneumoviridae TaxID=11244 RepID=FUS_HRSVB
	twist_31719	8.27793e-06	0.422175	-0.558537	-1.9224	0.805328	34.2857	26.087	0.76087		888	pneumococcal histidine triad protein D (1/2) & histidine motif-containing protein, partial
	twist_16231	8.28926e-06	0.422752	-0.966822	-3.3306	1.39696	11.4286	4.34783	0.380435		889	allergen_name False allergome_name Ory s GBSS_I (17/54) (1/1) allergenonline_name False SDAP_name False iedb_name False
	agilent_119064	8.30581e-06	0.423597	0.591021	-0.856596	2.03864	22.8571	21.7391	0.951087	UniRef90_A0A1C6DAL4	890	MH0211_GL0137678 MPA_PNP_EM_seqs_non_topgraph_seqs_final_210318.csv	Endo-1,4-beta-xylanase A n=5 Tax=Firmicutes TaxID=1239 RepID=A0A1C6DAL4_9CLOT
	agilent_12001	8.32941e-06	0.4248	0.590987	-0.860312	2.04229	71.4286	78.2609	1.09565		891	positive (exact): Human respiratory syncytial virus Attachment glycoprotein
	twist_38675	8.33352e-06	0.425009	0.714003	-1.04018	2.46819	77.1429	91.3043	1.18357		892	pneumococcal histidine triad protein E & hydrolase & HIT family hydrolase
	agilent_230765	8.34602e-06	0.425647	-0.639656	-2.21335	0.934039	22.8571	17.3913	0.76087	UniRef90_A6QIG2	893	VFG001799(gb|CAB94853) (map) extracellular proteins Map [Eap/Map (VF0016)] [Staphylococcus aureus str. Newman D2C (ATCC 25904)]	65 kDa membrane protein n=124 Tax=Bacteria TaxID=2 RepID=OMP7_STAAE
	agilent_241884	8.34606e-06	0.425649	0.53031	-0.774375	1.835	34.2857	34.7826	1.01449	UniRef90_P15926	894	VFG000974(gb|NP_269970) (scpA) C5a peptidase precursor [C5a peptidase (VF0245)] [Streptococcus pyogenes M1 GAS]	C5a peptidase n=760 Tax=Bacteria TaxID=2 RepID=C5AP_STRPY
	agilent_170679	8.35758e-06	0.426237	0.667089	-0.976189	2.31037	11.4286	17.3913	1.52174	UniRef90_A0A173UKQ3	895	O2.UC43-1_GL0046095 (1/4) MPA_and_EM_topgraph_220218_subsample.csv	Macrolide export ATP-binding/permease protein MacB n=29 Tax=Ruminococcaceae TaxID=541000 RepID=A0A173UKQ3_9FIRM
	twist_58783	8.36255e-06	0.42649	0.589556	-0.863527	2.04264	20	30.4348	1.52174		896	positive (exact): Human herpesvirus 3 Envelope glycoprotein C
	agilent_240514	8.38341e-06	0.427554	-1.08232	-3.75608	1.59143	11.4286	4.34783	0.380435	UniRef90_A0A0B2E0Q2	897	VFG000282(gb|NP_207318) (cag3) type IV secretion system protein Cag3, component outer membrane subcomplex [Type IV secretion system (VF0060)] [Helicobacter pylori 26695]	Sodium:calcium antiporter n=8 Tax=Helicobacter pylori TaxID=210 RepID=A0A0B2E0Q2_HELPX
	agilent_11153	8.38388e-06	0.427578	-0.494554	-1.71635	0.727248	45.7143	39.1304	0.855978	UniRef90_A0A2U3RZL8	898	pneumococcal histidine triad protein D (1/2) & histidine motif-containing protein, partial	Pneumococcal histidine triad protein D n=4 Tax=Streptococcus pneumoniae TaxID=1313 RepID=A0A2U3RZL8_STREE
	agilent_6487	8.39442e-06	0.428115	0.519689	-0.765704	1.80508	31.4286	39.1304	1.24506	UniRef90_P07210	899	polyprotein (9/9) & VP1 capsid protein (1/3) & Chain 2, Human Rhinovirus Serotype 2 (Hrv2)	Genome polyprotein n=273 Tax=Enterovirus TaxID=12059 RepID=POLG_HRV8A
	agilent_164349	8.39465e-06	0.428127	-1.187	-4.12298	1.74899	8.57143	4.34783	0.507246	UniRef90_R5VF48	900	MH0098_GL0098662 (1/1) MPA_and_EM_topgraph_220218_subsample.csv	Glycosyltransferase Family 51 candidate bifunctional family GT51 b-glycosyltransferase/PBP transpeptidase (Candidate murein polymerase) n=7 Tax=Roseburia TaxID=841 RepID=R5VF48_9FIRM
	twist_10999	8.39809e-06	0.428303	-0.707076	-2.45666	1.04251	17.1429	17.3913	1.01449		901	allergen_name False allergome_name Bla g 9 (4/4) (1/1) allergenonline_name False SDAP_name False iedb_name False
	twist_55260	8.39839e-06	0.428318	0.49279	-0.726605	1.71218	37.1429	43.4783	1.17057		902	Adhesin P1 precursor (Cytadhesin P1) (Attachment protein) & ADP1_MYCPN adhesin P1
	agilent_192983	8.40876e-06	0.428847	0.515994	-0.762283	1.79427	54.2857	60.8696	1.12128	UniRef90_R5ENZ6	903	MH0012_GL0173413 (2/2) MPA_and_EM_topgraph_220218_subsample.csv	MurNAc-LAA domain-containing protein n=3 Tax=Bacteroidales TaxID=171549 RepID=R5ENZ6_9BACE
	twist_58938	8.41466e-06	0.429148	0.656585	-0.97104	2.28421	17.1429	21.7391	1.26812		904	B B/Ann Arbor/1/86 HA
	twist_41824	8.4343e-06	0.43015	1.29787	-1.92645	4.5222	2.85714	4.34783	1.52174		905	Junctional protein associated with coronary artery disease
	agilent_207681	8.46746e-06	0.431841	0.951959	-1.4217	3.32562	88.5714	95.6522	1.07994	UniRef90_K0XMV3	906	160158126-stool2_revised_C599977_1_gene121658 MPA_PNP_EM_seqs_non_topgraph_seqs_final_210318.csv	Por secretion system C-terminal sorting domain-containing protein n=3 Tax=Bacteroidales TaxID=171549 RepID=K0XMV3_9BACT
	agilent_228561	8.47901e-06	0.43243	0.692863	-1.03697	2.42269	20	17.3913	0.869565	UniRef90_P71401	907	VFG001157(gb|AAC44560) (hsf) Hsf [Hia/Hsf (VF0039)] [Haemophilus influenzae C54]	Hsf n=19 Tax=Haemophilus influenzae TaxID=727 RepID=P71401_HAEIF
	agilent_130588	8.48105e-06	0.432534	-0.945028	-3.30496	1.4149	11.4286	4.34783	0.380435	UniRef90_D1PQQ9	908	V1.FI04_GL0033515 MPA_PNP_EM_seqs_non_topgraph_seqs_final_210318.csv	Uncharacterized protein n=3 Tax=root TaxID=1 RepID=D1PQQ9_9FIRM
	agilent_9747	8.48639e-06	0.432806	-0.489392	-1.71223	0.733444	51.4286	43.4783	0.845411	UniRef90_Q66575	909	positive (from uniprot): Enterovirus B Genome polyprotein	Genome polyprotein n=20 Tax=Enterovirus B TaxID=138949 RepID=POLG_EC12T
	agilent_236695	8.48643e-06	0.432808	0.545542	-0.817599	1.90868	34.2857	30.4348	0.887681	UniRef90_Q6GHV7	910	VFG001317(gb|YP_001332074) (isdB) iron-regulated surface determinant protein B, haemoglobin receptor [Isd (VF0015)] [Staphylococcus aureus subsp. aureus str. Newman]	Iron-regulated surface determinant protein B n=509 Tax=Bacilli TaxID=91061 RepID=ISDB_STAAR
	twist_78257	8.48763e-06	0.432869	0.753607	-1.12967	2.63689	8.57143	13.0435	1.52174		911	YP_006383486.1 DNA polymerase [Bacillus phage PBC1]
	agilent_192425	8.49055e-06	0.433018	0.732797	-1.09907	2.56467	11.4286	13.0435	1.1413	UniRef90_A0A171J9T7	912	WP_005685835.1 strains_non_MPA_non_topgraph_cdhit70_190118.csv	DNA-entry nuclease n=27 Tax=Lactobacillaceae TaxID=33958 RepID=A0A171J9T7_LACRH
	agilent_164665	8.49993e-06	0.433497	0.81892	-1.23038	2.86822	8.57143	8.69565	1.01449	UniRef90_A0A354D3V1	913	MH0436_GL0046035 MPA_PNP_EM_seqs_non_topgraph_seqs_final_210318.csv	Flagellin n=2 Tax=Clostridiales TaxID=186802 RepID=A0A354D3V1_9FIRM
	twist_35320	8.51185e-06	0.434104	0.590806	-0.889605	2.07122	17.1429	21.7391	1.26812		914	EBNA-3C HHV 4 latent protein
	agilent_229658	8.52712e-06	0.434883	-0.659448	-2.31466	0.995764	22.8571	13.0435	0.570652	UniRef90_Q5WUD8	915	VFG045563(gb|YP_096320) (ceg28) Dot/Icm type IV secretion system effector Ceg28 [Dot/Icm (VF0156)] [Legionella pneumophila subsp. pneumophila str. Philadelphia 1]	Uncharacterized protein n=28 Tax=Legionella pneumophila TaxID=446 RepID=Q5WUD8_LEGPL
	agilent_115646	8.52839e-06	0.434948	-0.751597	-2.63837	1.13518	17.1429	8.69565	0.507246	UniRef90_C0Q0R5	916	WP_023994321.1 (3/3) non_MPA_topgraph_sampling_040218.csv	Uncharacterized protein n=436 Tax=Salmonella TaxID=590 RepID=C0Q0R5_SALPC
	agilent_79824	8.53049e-06	0.435055	0.539861	-0.815696	1.89542	25.7143	39.1304	1.52174	UniRef90_A0A174WE81	917	MH0061_GL0017930 MPA_PNP_EM_seqs_non_topgraph_seqs_final_210318.csv	Acetylhydrolase n=10 Tax=Bacteroides TaxID=816 RepID=A0A174WE81_9BACE
	agilent_15915	8.5306e-06	0.435061	-0.714992	-2.51031	1.08033	17.1429	13.0435	0.76087	UniRef90_A0A2X2MA38	918	WP_000645753.1 strains_non_MPA_non_topgraph_cdhit70_190118.csv	5'-nucleotidase n=579 Tax=Bacteria TaxID=2 RepID=A0A2X2MA38_STAAU
	twist_54947	8.53794e-06	0.435435	0.476871	-0.721513	1.67526	42.8571	52.1739	1.21739		919	positive (from uniprot): Rhinovirus B Genome polyprotein
	agilent_230434	8.54063e-06	0.435572	-0.540914	-1.90065	0.818818	54.2857	30.4348	0.560641	UniRef90_P71401	920	VFG001157(gb|AAC44560) (hsf) Hsf [Hia/Hsf (VF0039)] [Haemophilus influenzae C54]	Hsf n=19 Tax=Haemophilus influenzae TaxID=727 RepID=P71401_HAEIF
	agilent_208068	8.54291e-06	0.435688	-1.31294	-4.61421	1.98832	5.71429	4.34783	0.76087	UniRef90_R5E7L5	921	MH0330_GL0067978 (3/3) MPA_and_EM_topgraph_220218_subsample.csv	Uncharacterized protein n=23 Tax=Ruminococcus TaxID=1263 RepID=R5E7L5_9FIRM
	agilent_75769	8.54515e-06	0.435802	-1.15305	-4.05302	1.74691	8.57143	4.34783	0.507246	UniRef90_A1JIS0	922	WP_000527953.1 (1/1) non_MPA_topgraph_sampling_040218.csv	Adenylosuccinate synthetase n=1732 Tax=root TaxID=1 RepID=PURA_YERE8
	twist_42437	8.55049e-06	0.436075	0.481906	-0.730822	1.69463	40	43.4783	1.08696		923	HCMVUS27
	twist_59335	8.56644e-06	0.436888	0.831858	-1.26525	2.92896	11.4286	8.69565	0.76087		924	H3N2 B/Brisbane/60/2008 NP
	agilent_3006	8.57104e-06	0.437123	-1.10237	-3.88284	1.67811	8.57143	4.34783	0.507246	UniRef90_P03204	925	EBNA-3C HHV 4 latent protein	Epstein-Barr nuclear antigen 6 n=14 Tax=Epstein-Barr virus (strain GD1) TaxID=10376 RepID=EBNA6_EBVB9
	twist_48198	8.57696e-06	0.437425	-0.487132	-1.71662	0.74236	65.7143	56.5217	0.860113		926	Genome polyprotein (6/6) & polyprotein (7/9) & VP1 (1/4) & coat protein VP1 & VP4
	twist_31225	8.58312e-06	0.437739	-0.802645	-2.82986	1.22457	14.2857	8.69565	0.608696		927	GRA 1 & dense granule protein 1 / major antigenp24, putative & Dense granule protein 1 precursor & dense granule protein 1 / major antigenp24 & P24 granule antigen
	twist_31200	8.5888e-06	0.438029	-0.552998	-1.95057	0.844578	34.2857	21.7391	0.634058		928	positive (from uniprot): Rhinovirus B Genome polyprotein
	twist_44775	8.59081e-06	0.438131	-0.689035	-2.4308	1.05273	25.7143	8.69565	0.338164		929	p35 lipoprotein
	agilent_9755	8.59095e-06	0.438138	-0.905112	-3.19312	1.3829	11.4286	8.69565	0.76087	UniRef90_P03204	930	EBNA-3C HHV 4 latent protein	Epstein-Barr nuclear antigen 6 n=14 Tax=Epstein-Barr virus (strain GD1) TaxID=10376 RepID=EBNA6_EBVB9
	twist_34869	8.59095e-06	0.438138	-0.905112	-3.19312	1.3829	11.4286	8.69565	0.76087		931	EBNA-3C HHV 4 latent protein
	twist_34870	8.59095e-06	0.438138	-0.905112	-3.19312	1.3829	11.4286	8.69565	0.76087		932	EBNA-3C HHV 4 latent protein
	twist_35869	8.59411e-06	0.438299	-0.486757	-1.71765	0.744137	62.8571	56.5217	0.899209		933	EBNA-3C HHV 4 latent protein
	agilent_63914	8.61507e-06	0.439369	0.844091	-1.29541	2.98359	5.71429	13.0435	2.28261	UniRef90_B0MYL9	934	MH0006_GL0045272 MPA_PNP_EM_seqs_non_topgraph_seqs_final_210318.csv	Uncharacterized protein n=6 Tax=root TaxID=1 RepID=B0MYL9_9BACT
	twist_77674	8.64776e-06	0.441036	-1.012	-3.58645	1.56246	11.4286	4.34783	0.380435		935	AFN38712.1 hypothetical protein phi_MSA6_ORF048 [Staphylococcus phage MSA6]
	agilent_42705	8.65818e-06	0.441567	-0.717147	-2.54365	1.10935	20	8.69565	0.434783	UniRef90_D4K1P5	936	MH0161_GL0091744 MPA_PNP_EM_seqs_non_topgraph_seqs_final_210318.csv	Uncharacterized protein n=7 Tax=Faecalibacterium TaxID=216851 RepID=D4K1P5_9FIRM
	agilent_206719	8.65898e-06	0.441608	0.676561	-1.04672	2.39985	14.2857	17.3913	1.21739	UniRef90_A0A2V2E9Z5	937	MH0188_GL0033238 MPA_PNP_EM_seqs_non_topgraph_seqs_final_210318.csv	Molybdopterin molybdenumtransferase n=1 Tax=Coriobacteriia bacterium TaxID=2052159 RepID=A0A2V2E9Z5_9ACTN
	twist_47284	8.65909e-06	0.441614	-0.693441	-2.45975	1.07286	20	8.69565	0.434783		938	early antigen protein D (EA-D) & DNA polymerase processivity factor BMRF1
	twist_29886	8.67128e-06	0.442235	0.665191	-1.03146	2.36185	14.2857	17.3913	1.21739		939	Serine-rich 25 kDa antigen protein
	agilent_27180	8.67844e-06	0.442601	1.25575	-1.94976	4.46126	2.85714	4.34783	1.52174	UniRef90_A0A1T4WKH5	940	MH0416_GL0100391 (3/3) MPA_and_EM_topgraph_220218_subsample.csv	ATP-dependent zinc metalloprotease FtsH n=5 Tax=Ruminococcaceae TaxID=541000 RepID=A0A1T4WKH5_9FIRM
	agilent_206745	8.70992e-06	0.444206	0.75942	-1.18597	2.70481	8.57143	13.0435	1.52174	UniRef90_U6RAC5	941	158802708-stool1_revised_scaffold38795_2_gene43419 MPA_PNP_EM_seqs_non_topgraph_seqs_final_210318.csv	Uncharacterized protein n=3 Tax=Bacteroidaceae TaxID=815 RepID=U6RAC5_9BACE
	agilent_154953	8.71098e-06	0.44426	0.703779	-1.09929	2.50685	8.57143	17.3913	2.02899	UniRef90_A0A1Q6SXB0	942	MH0161_GL0136889 MPA_PNP_EM_seqs_non_topgraph_seqs_final_210318.csv	Peptidase_M23 domain-containing protein n=5 Tax=Ruminococcaceae TaxID=541000 RepID=A0A1Q6SXB0_9FIRM
	twist_25251	8.71338e-06	0.444382	0.707026	-1.10485	2.5189	8.57143	17.3913	2.02899		943	allergen_name False allergome_name Sus s 12 (2/2), Sus s 8 (6/8) (1/1) allergenonline_name False SDAP_name False iedb_name False
	agilent_64147	8.73826e-06	0.445651	0.465055	-0.730053	1.66016	42.8571	52.1739	1.21739	UniRef90_A6LDM2	944	MH0012_GL0221699 MPA_PNP_EM_seqs_non_topgraph_seqs_final_210318.csv	Uncharacterized protein n=36 Tax=Bacteroidales TaxID=171549 RepID=A6LDM2_PARD8
	agilent_201880	8.74681e-06	0.446087	0.468061	-0.735926	1.67205	42.8571	60.8696	1.42029	UniRef90_A0A174B1N0	945	WP_012743453.1 MPA_PNP_EM_seqs_non_topgraph_seqs_final_210318.csv	Toxin A n=2 Tax=[Eubacterium] rectale TaxID=39491 RepID=A0A174B1N0_9FIRM
	agilent_3647	8.74726e-06	0.44611	-0.726338	-2.59478	1.14211	20	13.0435	0.652174	UniRef90_P03300	946	Genome polyprotein (6/6) & polyprotein (7/9) & VP1 (1/4) & coat protein VP1 & VP4	Genome polyprotein n=1168 Tax=Enterovirus TaxID=12059 RepID=POLG_POL1M
	twist_50807	8.75557e-06	0.446534	0.573364	-0.902943	2.04967	17.1429	26.087	1.52174		947	glycoprotein B precursor
	twist_53354	8.77242e-06	0.447393	-0.463884	-1.66056	0.732792	51.4286	39.1304	0.76087		948	pneumococcal histidine triad protein E & hydrolase & HIT family hydrolase
	agilent_8907	8.77319e-06	0.447433	0.656927	-1.03789	2.35174	14.2857	17.3913	1.21739	UniRef90_P08392	949	Trans-acting transcriptional protein ICP4	Major viral transcription factor ICP4 n=1 Tax=Human herpesvirus 1 (strain 17) TaxID=10299 RepID=ICP4_HHV11
	agilent_146603	8.78375e-06	0.447971	0.727288	-1.15128	2.60585	8.57143	13.0435	1.52174	UniRef90_K5Y4U1	950	MH0020_GL0014932 (9/9) MPA_and_EM_topgraph_220218_subsample.csv	Uncharacterized protein n=28 Tax=Parabacteroides TaxID=375288 RepID=K5Y4U1_9BACT
	twist_32440	8.78409e-06	0.447989	-0.644832	-2.31048	1.02082	20	13.0435	0.652174		951	Glycoprotein B precursor & glycoprotein B (1/2)
	agilent_61850	8.79112e-06	0.448347	0.79024	-1.25262	2.8331	5.71429	17.3913	3.04348	UniRef90_Q6GF50	952	WP_000595617.1 strains_non_MPA_non_topgraph_cdhit70_190118.csv	Uncharacterized leukocidin-like protein 1 n=24 Tax=Staphylococcus TaxID=1279 RepID=LUKL1_STAAR
	agilent_7061	8.79442e-06	0.448515	-0.508721	-1.82431	0.806868	34.2857	30.4348	0.887681	UniRef90_P08392	953	Trans-acting transcriptional protein ICP4	Major viral transcription factor ICP4 n=1 Tax=Human herpesvirus 1 (strain 17) TaxID=10299 RepID=ICP4_HHV11
	twist_24985	8.81183e-06	0.449403	0.825087	-1.31283	2.963	5.71429	8.69565	1.52174		954	allergen_name False allergome_name Equ as 3 (2/2) (1/1) allergenonline_name False SDAP_name False iedb_name False
	agilent_37551	8.81596e-06	0.449614	1.06865	-1.70166	3.83897	2.85714	8.69565	3.04348	UniRef90_A0A508ZF14	955	WP_015438931.1 (1/5) non_MPA_topgraph_sampling_040218.csv	ABC transporter permease YtrF n=70 Tax=Bacteria TaxID=2 RepID=A0A508ZF14_BIFBR
	agilent_226077	8.8251e-06	0.45008	-0.481812	-1.73212	0.768497	68.5714	47.8261	0.697464	UniRef90_P71401	956	VFG001157(gb|AAC44560) (hsf) Hsf [Hia/Hsf (VF0039)] [Haemophilus influenzae C54]	Hsf n=19 Tax=Haemophilus influenzae TaxID=727 RepID=P71401_HAEIF
	agilent_206026	8.83154e-06	0.450408	0.484355	-0.773463	1.74217	60	69.5652	1.15942	UniRef90_K5ZQY0	957	O2.UC53-0_GL0020536 MPA_PNP_EM_seqs_non_topgraph_seqs_final_210318.csv	Uncharacterized protein n=16 Tax=Bacteroidales TaxID=171549 RepID=K5ZQY0_9BACT
	agilent_202443	8.83784e-06	0.45073	-0.740968	-2.66655	1.18461	17.1429	8.69565	0.507246	UniRef90_Q2G0D4	958	WP_000731642.1 strains_non_MPA_non_topgraph_cdhit70_190118.csv	Probable autolysin SsaALP n=204 Tax=Bacteria TaxID=2 RepID=SSAAL_STAA8
	agilent_241401	8.84123e-06	0.450903	0.533376	-0.853257	1.92001	20	26.087	1.30435	UniRef90_Q9Z4J8	959	VFG001377(gb|NP_359024) (lytC) 1,4-beta-N-acetylmuramidase [CBPs (VF0145)] [Streptococcus pneumoniae R6]	1,4-beta-N-acetylmuramidase n=231 Tax=Streptococcus TaxID=1301 RepID=Q9Z4J8_STREE
	twist_36071	8.85334e-06	0.451521	-0.506854	-1.82634	0.812629	37.1429	26.087	0.702341		960	positive (exact): Influenza A virus Hemagglutinin
	twist_55914	8.87828e-06	0.452792	0.460726	-0.74205	1.6635	48.5714	56.5217	1.16368		961	polyprotein (9/9) & VP1 capsid protein (1/3) & Chain 2, Human Rhinovirus Serotype 2 (Hrv2)
	twist_51746	8.8844e-06	0.453105	0.600779	-0.968707	2.17027	14.2857	17.3913	1.21739		962	alpha S1 casein & Alpha-S1-casein
	agilent_154061	8.89799e-06	0.453797	0.81676	-1.32023	2.95375	5.71429	8.69565	1.52174	UniRef90_Q64R34	963	YP_100581.1 strains_non_MPA_non_topgraph_cdhit70_190118.csv	Peptidase_M48 domain-containing protein n=39 Tax=Bacteroidaceae TaxID=815 RepID=Q64R34_BACFR
	twist_54773	8.91518e-06	0.454674	0.571298	-0.926369	2.06896	68.5714	86.9565	1.26812		964	positive (from uniprot): Enterovirus B Genome polyprotein
	agilent_36892	8.93392e-06	0.45563	0.75489	-1.22827	2.73805	8.57143	13.0435	1.52174	UniRef90_A0A373VKN5	965	O2.UC8-2_GL0035924 MPA_PNP_EM_seqs_non_topgraph_seqs_final_210318.csv	ATP-dependent Clp protease ATP-binding subunit n=2 Tax=unclassified Blautia TaxID=2648079 RepID=A0A373VKN5_9FIRM
	twist_58044	8.9362e-06	0.455746	-0.680325	-2.46805	1.1074	17.1429	13.0435	0.76087		966	positive (from uniprot): Norwalk virus Non-structural polyprotein
	agilent_146164	8.93896e-06	0.455887	-0.870117	-3.15729	1.41705	11.4286	8.69565	0.76087	UniRef90_A0A174CCG1	967	BGI-28A_GL0108101 MPA_PNP_EM_seqs_non_topgraph_seqs_final_210318.csv	Oligopeptide-binding protein AppA n=59 Tax=Clostridiales TaxID=186802 RepID=A0A174CCG1_9FIRM
	agilent_56393	8.93896e-06	0.455887	-0.870117	-3.15729	1.41705	11.4286	8.69565	0.76087	UniRef90_A0A414QQV5	968	WP_004848400.1 (1/1) non_MPA_topgraph_sampling_040218.csv	Uncharacterized protein n=54 Tax=root TaxID=1 RepID=A0A414QQV5_9FIRM
	agilent_26147	8.97791e-06	0.457873	1.05616	-1.73232	3.84465	2.85714	8.69565	3.04348	UniRef90_B6VSZ9	969	MH0184_GL0120904 (2/2) MPA_and_EM_topgraph_220218_subsample.csv	STN domain-containing protein n=28 Tax=Bacteroides TaxID=816 RepID=B6VSZ9_9BACE
	agilent_201607	8.97881e-06	0.457919	-0.974568	-3.54789	1.59875	11.4286	4.34783	0.380435	UniRef90_A0A448F0Y5	970	WP_003657051.1 strains_non_MPA_non_topgraph_cdhit70_190118.csv	Muramidase n=21 Tax=Lactobacillus TaxID=1578 RepID=A0A448F0Y5_LACAI
	agilent_221413	8.98238e-06	0.458101	0.483975	-0.794465	1.76242	48.5714	73.913	1.52174	UniRef90_Q54972	971	VFG005313(gb|NP_357715) (pspA) Surface protein pspA precursor [Choline-binding proteins (CVF122)] [Streptococcus pneumoniae R6]	Pneumococcal surface protein A n=17 Tax=Streptococcus pneumoniae TaxID=1313 RepID=Q54972_STREE
	agilent_36653	8.99827e-06	0.458912	0.897787	-1.47804	3.27361	88.5714	95.6522	1.07994	UniRef90_K0XBN9	972	MH0128_GL0087103 MPA_PNP_EM_seqs_non_topgraph_seqs_final_210318.csv	Uncharacterized protein n=3 Tax=Bacteroidales TaxID=171549 RepID=K0XBN9_9BACT
	agilent_85590	9.00347e-06	0.459177	-1.04694	-3.81909	1.72522	8.57143	4.34783	0.507246	UniRef90_A0A174D4S3	973	O2.UC16-1_GL0015012 MPA_PNP_EM_seqs_non_topgraph_seqs_final_210318.csv	Cellulase n=39 Tax=Bacteroides TaxID=816 RepID=A0A174D4S3_BACUN
	twist_56294	9.00465e-06	0.459237	1.12904	-1.86091	4.11899	2.85714	4.34783	1.52174		974	immunoglobulin A1 protease
	agilent_162642	9.00465e-06	0.459237	1.12904	-1.86091	4.11899	2.85714	4.34783	1.52174	UniRef90_P06177	975	WP_020438185.1 strains_non_MPA_non_topgraph_cdhit70_190118.csv	Flagellin n=155 Tax=Salmonella TaxID=590 RepID=FLIC_SALMU
	agilent_162437	9.00465e-06	0.459237	1.12904	-1.86091	4.11899	2.85714	4.34783	1.52174	UniRef90_Q06971	976	WP_000079833.1 strains_non_MPA_non_topgraph_cdhit70_190118.csv	Flagellin n=259 Tax=Salmonella TaxID=590 RepID=FLIC_SALDU
	twist_51911	9.00933e-06	0.459476	0.578792	-0.954798	2.11238	22.8571	21.7391	0.951087		977	Clumping factor B precursor (Fibrinogen-binding protein B) (Fibrinogen receptor B)
	agilent_58858	9.02153e-06	0.460098	1.08473	-1.7934	3.96287	2.85714	8.69565	3.04348	UniRef90_E5VBB8	978	MH0003_GL0074909 MPA_PNP_EM_seqs_non_topgraph_seqs_final_210318.csv	Uncharacterized protein n=30 Tax=Bacteroides TaxID=816 RepID=E5VBB8_9BACE
	agilent_139744	9.04097e-06	0.461089	0.726298	-1.20506	2.65766	8.57143	13.0435	1.52174	UniRef90_K0X4C2	979	MH0006_GL0181762 MPA_PNP_EM_seqs_non_topgraph_seqs_final_210318.csv	Uncharacterized protein n=3 Tax=Bacteroidales TaxID=171549 RepID=K0X4C2_9BACT
	agilent_221215	9.04218e-06	0.461151	0.600134	-0.995954	2.19622	14.2857	17.3913	1.21739	UniRef90_UPI000F53326A	980	VFG000261(gb|NP_273742) (iga) IgA-specific serine endopeptidase [IgA1 protease (VF0080)] [Neisseria meningitidis MC58]	IgA-specific serine endopeptidase autotransporter n=1 Tax=Neisseria meningitidis TaxID=487 RepID=UPI000F53326A
	agilent_1258	9.05259e-06	0.461682	-0.480362	-1.75942	0.798701	40	30.4348	0.76087	UniRef90_P03204	981	EBNA-3C HHV 4 latent protein	Epstein-Barr nuclear antigen 6 n=14 Tax=Epstein-Barr virus (strain GD1) TaxID=10376 RepID=EBNA6_EBVB9
	agilent_210568	9.06654e-06	0.462394	1.11388	-1.85677	4.08453	5.71429	4.34783	0.76087	UniRef90_A6L8U4	982	MH0012_GL0151455 MPA_PNP_EM_seqs_non_topgraph_seqs_final_210318.csv	Uncharacterized protein n=23 Tax=Bacteroidales TaxID=171549 RepID=A6L8U4_PARD8
	agilent_233963	9.07984e-06	0.463072	-1.27256	-4.67156	2.12644	5.71429	4.34783	0.76087	UniRef90_A0A4V0BAJ1	983	VFG014369(gb|NP_249789) (fleS) two-component sensor [Deoxyhexose linking sugar, 209 Da capping structure (AI138)] [Pseudomonas aeruginosa PAO1]	Phosphate regulon sensor protein PhoR (SphS) n=173 Tax=Bacteria TaxID=2 RepID=A0A4V0BAJ1_STREQ
	agilent_9318	9.08829e-06	0.463503	-0.78688	-2.89065	1.31689	14.2857	8.69565	0.608696	UniRef90_Q9J3M8	984	ORF68	Envelope glycoprotein E n=30 Tax=Human herpesvirus 3 TaxID=10335 RepID=GE_VZVO
	agilent_180387	9.09038e-06	0.46361	0.775347	-1.29809	2.84878	5.71429	13.0435	2.28261	UniRef90_A0A1B1LEZ9	985	NP_834897.1 strains_non_MPA_non_topgraph_cdhit70_190118.csv	Endopeptidase LytF n=106 Tax=Bacillus TaxID=55087 RepID=A0A1B1LEZ9_BACTU
	agilent_19304	9.09479e-06	0.463834	0.562272	-0.942112	2.06666	17.1429	17.3913	1.01449	UniRef90_K0X949	986	MH0028_GL0014352 MPA_PNP_EM_seqs_non_topgraph_seqs_final_210318.csv	Por secretion system C-terminal sorting domain-containing protein n=3 Tax=Bacteroidales TaxID=171549 RepID=K0X949_9BACT
	agilent_226184	9.09584e-06	0.463888	0.512743	-0.859287	1.88477	28.5714	26.087	0.913043	UniRef90_P71401	987	VFG001157(gb|AAC44560) (hsf) Hsf [Hia/Hsf (VF0039)] [Haemophilus influenzae C54]	Hsf n=19 Tax=Haemophilus influenzae TaxID=727 RepID=P71401_HAEIF
	twist_21096	9.12776e-06	0.465516	-0.657917	-2.42485	1.10901	17.1429	13.0435	0.76087		988	allergen_name False allergome_name Por tr 2 (14/17) (1/1) allergenonline_name False SDAP_name False iedb_name False
	agilent_100240	9.13785e-06	0.46603	-0.643091	-2.37219	1.08601	22.8571	8.69565	0.380435	UniRef90_S5N0F3	989	WP_045160255.1 (5/5) non_MPA_topgraph_sampling_040218.csv	Phage-related tail protein n=334 Tax=Salmonella TaxID=590 RepID=S5N0F3_SALBN
	agilent_8926	9.14448e-06	0.466369	1.13777	-1.92373	4.19927	5.71429	4.34783	0.76087	UniRef90_Q59947	990	immunoglobulin A1 protease	Immunoglobulin A1 protease n=446 Tax=Streptococcus pneumoniae TaxID=1313 RepID=IGA1_STRR6
	twist_46304	9.14717e-06	0.466505	0.466467	-0.789077	1.72201	54.2857	65.2174	1.20137		991	positive (exact): Human herpesvirus 3 Envelope glycoprotein C
	agilent_212629	9.16149e-06	0.467236	-0.677957	-2.50575	1.14983	20	8.69565	0.434783	UniRef90_R6BPC8	992	MH0270_GL0030519 MPA_PNP_EM_seqs_non_topgraph_seqs_final_210318.csv	Ser/Thr phosphatase family protein n=5 Tax=Firmicutes TaxID=1239 RepID=R6BPC8_9FIRM
	agilent_42	9.16171e-06	0.467247	0.876167	-1.48606	3.23839	5.71429	8.69565	1.52174	UniRef90_P68950	993	positive (from uniprot): Human adenovirus C Pre-histone-like nucleoprotein	Pre-histone-like nucleoprotein n=24 Tax=root TaxID=1 RepID=NP_ADE02
	agilent_161316	9.16363e-06	0.467345	0.52403	-0.889113	1.93717	17.1429	30.4348	1.77536	UniRef90_A0A3A9Y217	994	YP_193425.2 strains_non_MPA_non_topgraph_cdhit70_190118.csv	SlpX protein n=4 Tax=Lactobacillus acidophilus TaxID=1579 RepID=A0A3A9Y217_LACAI
	agilent_101119	9.17454e-06	0.467902	0.826726	-1.40548	3.05893	5.71429	8.69565	1.52174	UniRef90_C4Z6T6	995	MH0457_GL0056882 MPA_PNP_EM_seqs_non_topgraph_seqs_final_210318.csv	AAA_15 domain-containing protein n=18 Tax=Eubacterium TaxID=1730 RepID=C4Z6T6_EUBE2
	twist_78015	9.17454e-06	0.467902	0.826726	-1.40548	3.05893	5.71429	8.69565	1.52174		996	YP_009196345.1 DNA-directed RNA polymerase [Enterobacter phage phiEap-1]
	agilent_76377	9.18085e-06	0.468223	1.31052	-2.23051	4.85155	2.85714	8.69565	3.04348	UniRef90_B7JEJ8	997	NP_834706.1 strains_non_MPA_non_topgraph_cdhit70_190118.csv	Neutral metalloproteinase n=667 Tax=Bacillaceae TaxID=186817 RepID=B7JEJ8_BACC0
	agilent_138563	9.18911e-06	0.468644	0.650603	-1.109	2.4102	11.4286	17.3913	1.52174	UniRef90_A0A174SSM1	998	MH0260_GL0044204 (4/6) MPA_and_EM_topgraph_220218_subsample.csv	PTS system mannose-specific EIID component n=11 Tax=Clostridiales TaxID=186802 RepID=A0A174SSM1_ANAHA
	agilent_32324	9.21054e-06	0.469737	1.04253	-1.784	3.86906	2.85714	8.69565	3.04348	UniRef90_B0NW55	999	MH0051_GL0052167 MPA_PNP_EM_seqs_non_topgraph_seqs_final_210318.csv	Clostripain family n=12 Tax=Bacteroides TaxID=816 RepID=B0NW55_BACSE
	twist_58727	9.22375e-06	0.470411	0.578549	-0.99241	2.14951	74.2857	86.9565	1.17057		1000	positive (exact): Human adenovirus C Pre-histone-like nucleoprotein
	twist_34181	9.22651e-06	0.470552	-0.449786	-1.6715	0.771926	57.1429	47.8261	0.836957		1001	positive (from uniprot): Enterovirus B Genome polyprotein
	agilent_12022	9.23001e-06	0.47073	0.450547	-0.773723	1.67482	37.1429	43.4783	1.17057		1002	positive (exact): Human herpesvirus 5 Envelope glycoprotein M
	twist_48628	9.25097e-06	0.4718	-0.66957	-2.49338	1.15424	17.1429	8.69565	0.507246		1003	positive (from uniprot): Norwalk virus Non-structural polyprotein
	agilent_39886	9.25433e-06	0.471971	0.52688	-0.908821	1.96258	20	21.7391	1.08696	UniRef90_A0A564W7Z6	1004	V1.UC30-0_GL0007903 MPA_PNP_EM_seqs_non_topgraph_seqs_final_210318.csv	sn-glycerol-3-phosphate-binding periplasmic protein UgpB n=25 Tax=Clostridiales TaxID=186802 RepID=A0A564W7Z6_9FIRM
	agilent_178307	9.25506e-06	0.472008	-0.772081	-2.87611	1.33195	14.2857	8.69565	0.608696	UniRef90_Q2G222	1005	WP_001125631.1 strains_non_MPA_non_topgraph_cdhit70_190118.csv	N-acetylmuramoyl-L-alanine amidase domain-containing protein SAOUHSC_02979 n=302 Tax=Bacteria TaxID=2 RepID=Y2979_STAA8
	agilent_21512	9.26241e-06	0.472383	0.525436	-0.907662	1.95853	20	26.087	1.30435	UniRef90_A0A4P6M1P6	1006	WP_081624715.1 strains_non_MPA_non_topgraph_cdhit70_190118.csv	Toxin A n=4 Tax=Lachnospiraceae TaxID=186803 RepID=A0A4P6M1P6_9FIRM
	agilent_41924	9.27948e-06	0.473253	-0.581762	-2.17161	1.00809	22.8571	13.0435	0.570652	UniRef90_A0A1H0NAI1	1007	WP_020917636.1 strains_non_MPA_non_topgraph_cdhit70_190118.csv	LysM domain-containing protein n=15 Tax=Streptococcus TaxID=1301 RepID=A0A1H0NAI1_STREI
	agilent_241121	9.28521e-06	0.473546	-0.942831	-3.52112	1.63546	11.4286	4.34783	0.380435	UniRef90_Q6GHV7	1008	VFG001317(gb|YP_001332074) (isdB) iron-regulated surface determinant protein B, haemoglobin receptor [Isd (VF0015)] [Staphylococcus aureus subsp. aureus str. Newman]	Iron-regulated surface determinant protein B n=509 Tax=Bacilli TaxID=91061 RepID=ISDB_STAAR
	twist_26858	9.30754e-06	0.474685	0.448349	-0.78088	1.67758	34.2857	43.4783	1.26812		1009	Bifunctional autolysin precursor
	agilent_6423	9.31409e-06	0.475019	-0.510663	-1.9118	0.890469	28.5714	26.087	0.913043	UniRef90_P07210	1010	polyprotein (9/9) & VP1 capsid protein (1/3) & Chain 2, Human Rhinovirus Serotype 2 (Hrv2)	Genome polyprotein n=273 Tax=Enterovirus TaxID=12059 RepID=POLG_HRV8A
	agilent_17689	9.35769e-06	0.477242	1.03858	-1.82543	3.90259	2.85714	8.69565	3.04348	UniRef90_A0A4Y1WV37	1011	MH0220_GL0175163 MPA_PNP_EM_seqs_non_topgraph_seqs_final_210318.csv	Y_Y_Y domain-containing protein n=3 Tax=Alistipes TaxID=239759 RepID=A0A4Y1WV37_9BACT
	twist_48171	9.35972e-06	0.477346	-0.679941	-2.5554	1.19552	17.1429	8.69565	0.507246		1012	cell wall anchor protein, partial (2/2)
	agilent_101098	9.36072e-06	0.477397	0.617895	-1.08662	2.32241	11.4286	17.3913	1.52174	UniRef90_C0ET85	1013	WP_044921670.1 MPA_PNP_EM_seqs_non_topgraph_seqs_final_210318.csv	BIG2 domain-containing protein n=3 Tax=Clostridiales TaxID=186802 RepID=C0ET85_9FIRM
	agilent_47871	9.37762e-06	0.478259	-1.00212	-3.77196	1.76773	8.57143	4.34783	0.507246	UniRef90_A0A415Y4C9	1014	MH0212_GL0040623 MPA_PNP_EM_seqs_non_topgraph_seqs_final_210318.csv	Fibronectin type-III domain-containing protein n=4 Tax=Lachnospiraceae TaxID=186803 RepID=A0A415Y4C9_9FIRM
	agilent_220368	9.39033e-06	0.478907	-0.627216	-2.36339	1.10896	20	13.0435	0.652174	UniRef90_Q3JY46	1015	VFG002535(gb|YP_109915) (fliC) flagellin [Flagella (VF0430)] [Burkholderia pseudomallei K96243]	Flagellin n=43 Tax=Burkholderiaceae TaxID=119060 RepID=Q3JY46_BURP1
	twist_34373	9.39432e-06	0.47911	-1.06785	-4.02509	1.8894	8.57143	4.34783	0.507246		1016	EBNA-1 HHV 4
	agilent_2112	9.40573e-06	0.479692	-0.635517	-2.39782	1.12678	20	8.69565	0.434783	UniRef90_P0C6Z0	1017	early antigen protein D (EA-D) & DNA polymerase processivity factor BMRF1	DNA polymerase processivity factor BMRF1 n=54 Tax=Epstein-Barr virus (strain GD1) TaxID=10376 RepID=EAD_EBVA8
	agilent_220951	9.41558e-06	0.480195	0.567664	-1.00828	2.14361	17.1429	26.087	1.52174	UniRef90_A0A4I7XYI6	1018	VFG001361(gb|NP_344663) (pspA) pneumococcal surface protein A [PspA (VF0152)] [Streptococcus pneumoniae TIGR4]	Surface protein A n=87 Tax=Streptococcus pneumoniae TaxID=1313 RepID=A0A4I7XYI6_STREE
	twist_59158	9.42588e-06	0.48072	1.06948	-1.90315	4.04211	2.85714	4.34783	1.52174		1019	H3N2 A/Hong Kong/4801/2014 NP
	agilent_241827	9.42797e-06	0.480826	-0.861308	-3.25591	1.53329	11.4286	4.34783	0.380435	UniRef90_A0A0H3K1N3	1020	VFG001282(gb|NP_647237) (fnbB) fibronectin-binding protein B [FnBPs (VF0010)] [Staphylococcus aureus subsp. aureus MW2]	FnbB protein n=80 Tax=Staphylococcus TaxID=1279 RepID=A0A0H3K1N3_STAAW
	twist_73226	9.43757e-06	0.481316	0.72834	-1.29885	2.75553	11.4286	8.69565	0.76087		1021	YP_009277541.1 portal vertex of the head [Shigella phage SHFML-11]
	agilent_72400	9.44995e-06	0.481947	-0.445284	-1.68643	0.795861	54.2857	47.8261	0.881007	UniRef90_A0A0Q1HMM5	1022	MH0316_GL0084816 MPA_PNP_EM_seqs_non_topgraph_seqs_final_210318.csv	Flagellin n=6 Tax=Clostridiales TaxID=186802 RepID=A0A0Q1HMM5_9FIRM
	agilent_158166	9.45178e-06	0.482041	0.777558	-1.3902	2.94532	5.71429	13.0435	2.28261	UniRef90_Q7MIZ7	1023	WP_017422029.1 strains_non_MPA_non_topgraph_cdhit70_190118.csv	Uncharacterized protein n=23 Tax=Vibrio TaxID=662 RepID=Q7MIZ7_VIBVY
	agilent_1088	9.46365e-06	0.482646	0.534043	-0.956877	2.02496	17.1429	21.7391	1.26812	UniRef90_P06725	1024	tegument protein pp65 & 65 kDa lower matrix phosphoprotein & pp65 & HCMVUL83	65 kDa phosphoprotein n=77 Tax=Human cytomegalovirus TaxID=10359 RepID=PP65_HCMVA
	agilent_229776	9.46378e-06	0.482653	0.807151	-1.44625	3.06056	11.4286	8.69565	0.76087	UniRef90_P45387	1025	VFG001149(gb|AAB03707) (hap) autotransporter, fibronectin-binding adhesin [Hap (VF0037)] [Haemophilus influenzae N187]	Adhesion and penetration protein autotransporter n=2 Tax=Haemophilus influenzae TaxID=727 RepID=HAP2_HAEIF
	agilent_208438	9.47652e-06	0.483302	-1.16618	-4.42676	2.0944	5.71429	4.34783	0.76087	UniRef90_D2N0B9	1026	WP_002778702.1 (1/1) non_MPA_topgraph_sampling_040218.csv	Peptidoglycan-associated protein n=64 Tax=Campylobacteraceae TaxID=72294 RepID=D2N0B9_CAMJU
	agilent_220708	9.48296e-06	0.483631	1.04349	-1.87626	3.96324	2.85714	8.69565	3.04348	UniRef90_P15926	1027	VFG000974(gb|NP_269970) (scpA) C5a peptidase precursor [C5a peptidase (VF0245)] [Streptococcus pyogenes M1 GAS]	C5a peptidase n=760 Tax=Bacteria TaxID=2 RepID=C5AP_STRPY
	twist_51733	9.48921e-06	0.48395	-0.480384	-1.8255	0.864736	31.4286	30.4348	0.968379		1028	positive (exact): Norwalk virus Non-structural polyprotein
	twist_71861	9.49426e-06	0.484207	0.595618	-1.07315	2.26439	14.2857	17.3913	1.21739		1029	YP_009190806.1 hypothetical protein JD18_225 [Klebsiella phage JD18]
	agilent_185725	9.49897e-06	0.484447	1.04595	-1.88615	3.97805	2.85714	8.69565	3.04348	UniRef90_A0A246B2R4	1030	YP_002344746.1 (1/1) non_MPA_topgraph_sampling_040218.csv	Cytochrome c-type protein n=76 Tax=Campylobacteraceae TaxID=72294 RepID=A0A246B2R4_CAMJU
	agilent_110974	9.51773e-06	0.485404	0.468161	-0.847106	1.78343	22.8571	34.7826	1.52174	UniRef90_A0A4V2EHS9	1031	WP_039447067.1 strains_non_MPA_non_topgraph_cdhit70_190118.csv	Alpha-glucosidase n=84 Tax=Vibrionaceae TaxID=641 RepID=A0A4V2EHS9_VIBVL
	agilent_1142	9.52629e-06	0.485841	-0.512905	-1.95532	0.92951	42.8571	34.7826	0.811594	UniRef90_P07210	1032	polyprotein (9/9) & VP1 capsid protein (1/3) & Chain 2, Human Rhinovirus Serotype 2 (Hrv2)	Genome polyprotein n=273 Tax=Enterovirus TaxID=12059 RepID=POLG_HRV8A
	agilent_49012	9.53156e-06	0.486109	0.502797	-0.912063	1.91766	71.4286	78.2609	1.09565	UniRef90_A0A0E1XBT2	1033	WP_001208900.1 strains_non_MPA_non_topgraph_cdhit70_190118.csv	Gram-positive signal peptide protein, YSIRK family n=24 Tax=Staphylococcaceae TaxID=90964 RepID=A0A0E1XBT2_STAAU
	twist_30929	9.55067e-06	0.487084	-0.981395	-3.7492	1.78641	8.57143	4.34783	0.507246		1034	SAG1-related sequence 2
	agilent_236018	9.57062e-06	0.488102	0.487526	-0.890651	1.8657	22.8571	26.087	1.1413	UniRef90_A0A4I7XYI6	1035	VFG001361(gb|NP_344663) (pspA) pneumococcal surface protein A [PspA (VF0152)] [Streptococcus pneumoniae TIGR4]	Surface protein A n=87 Tax=Streptococcus pneumoniae TaxID=1313 RepID=A0A4I7XYI6_STREE
	agilent_189818	9.57114e-06	0.488128	-0.612032	-2.34228	1.11821	22.8571	8.69565	0.380435	UniRef90_F9URS3	1036	YP_004890426.1 strains_non_MPA_non_topgraph_cdhit70_190118.csv	Glycosyl hydrolase, family 25 n=68 Tax=Lactobacillaceae TaxID=33958 RepID=F9URS3_LACPL
	agilent_3596	9.58273e-06	0.488719	-0.50774	-1.9451	0.929619	25.7143	26.087	1.01449	UniRef90_Q66478	1037	polyprotein (3/9) & structural protein (3/3) & VP1 (2/4) & capsid protein VP1 & VP1 protein (2/2) & VP1 protein, partial [Enterovirus A71]	Genome polyprotein n=10068 Tax=root TaxID=1 RepID=POLG_HE71B
	twist_39713	9.5927e-06	0.489228	1.16791	-2.1422	4.47802	2.85714	4.34783	1.52174		1038	phosphoprotein 150 & Large structural phosphoprotein
	twist_39841	9.60889e-06	0.490053	-0.841698	-3.23179	1.54839	14.2857	4.34783	0.304348		1039	Major surface glycoprotein G
	agilent_148478	9.61873e-06	0.490555	-1.14821	-4.41246	2.11603	5.71429	4.34783	0.76087	UniRef90_A0A395YA58	1040	V1.CD17-4_GL0037923 MPA_PNP_EM_seqs_non_topgraph_seqs_final_210318.csv	Ribosome biogenesis GTPase A n=4 Tax=Clostridiales TaxID=186802 RepID=A0A395YA58_9FIRM
	twist_9442	9.62649e-06	0.490951	-0.678161	-2.60786	1.25154	14.2857	17.3913	1.21739		1041	allergen_name False allergome_name False allergenonline_name False SDAP_name Asp f 1 (2/3) (1/1) iedb_name False
	agilent_66018	9.63878e-06	0.491578	-0.610767	-2.35121	1.12968	22.8571	8.69565	0.380435	UniRef90_B2UM58	1042	WP_012420717.1 (2/2) non_MPA_topgraph_sampling_040218.csv	TonB-dependent receptor n=97 Tax=Akkermansia TaxID=239934 RepID=B2UM58_AKKM8
	agilent_226440	9.64099e-06	0.491691	-0.835093	-3.2154	1.54521	11.4286	4.34783	0.380435	UniRef90_A0A0H2XFP1	1043	VFG002406(gb|NP_645074) (esaA) type VII secretion system protein EsaA [Type VII secretion system (VF0403)] [Staphylococcus aureus subsp. aureus MW2]	Type VII secretion system accessory factor EsaA n=547 Tax=Bacteria TaxID=2 RepID=ESAA_STAA3
	agilent_4079	9.65358e-06	0.492333	-0.742609	-2.86244	1.37723	14.2857	8.69565	0.608696	UniRef90_Q82081	1044	positive (from uniprot): Rhinovirus B Genome polyprotein	Genome polyprotein n=46 Tax=Enterovirus TaxID=12059 RepID=POLG_HRV3
	agilent_139400	9.6647e-06	0.4929	-0.561349	-2.16586	1.04317	31.4286	13.0435	0.41502	UniRef90_Q2FZL2	1045	WP_000676561.1 strains_non_MPA_non_topgraph_cdhit70_190118.csv	Glutamyl endopeptidase n=383 Tax=Bacilli TaxID=91061 RepID=SSPA_STAA8
	twist_34377	9.67264e-06	0.493305	0.421303	-0.784045	1.62665	45.7143	56.5217	1.23641		1046	EBNA-1 HHV 4 & BKRF1
	agilent_6000	9.67694e-06	0.493524	0.449196	-0.836607	1.735	31.4286	39.1304	1.24506	UniRef90_P03204	1047	EBNA-3C HHV 4 latent protein	Epstein-Barr nuclear antigen 6 n=14 Tax=Epstein-Barr virus (strain GD1) TaxID=10376 RepID=EBNA6_EBVB9
	twist_52249	9.67694e-06	0.493524	0.449196	-0.836607	1.735	31.4286	39.1304	1.24506		1048	EBNA-3C HHV 4 latent protein
	twist_52250	9.67694e-06	0.493524	0.449196	-0.836607	1.735	31.4286	39.1304	1.24506		1049	EBNA-3C HHV 4 latent protein
	agilent_140151	9.67719e-06	0.493537	-0.445805	-1.72194	0.83033	57.1429	43.4783	0.76087	UniRef90_P37710	1050	NP_814543.1 strains_non_MPA_non_topgraph_cdhit70_190118.csv	Autolysin n=202 Tax=Firmicutes TaxID=1239 RepID=ALYS_ENTFA
	twist_42090	9.70001e-06	0.4947	0.437125	-0.817537	1.69179	54.2857	65.2174	1.20137		1051	envelope glycoprotein G (2/2) & glycoprotein G (2/2)
	twist_28333	9.70246e-06	0.494825	-0.954883	-3.69644	1.78667	8.57143	4.34783	0.507246		1052	BZLF1 [Human gammaherpesvirus 4] & BZLF1 & Trans-activator protein BZLF1
	agilent_79810	9.70802e-06	0.495109	-0.415653	-1.60982	0.77851	54.2857	43.4783	0.800915	UniRef90_R7HD48	1053	MH0113_GL0055733 MPA_PNP_EM_seqs_non_topgraph_seqs_final_210318.csv	Flagellin n=1 Tax=Eubacterium sp. CAG:38 TaxID=1262889 RepID=R7HD48_9FIRM
	twist_48625	9.72828e-06	0.496142	-0.484281	-1.87895	0.910389	31.4286	21.7391	0.6917		1054	phosphoprotein 150 & Large structural phosphoprotein
	agilent_109931	9.77123e-06	0.498333	-0.84741	-3.3003	1.60548	8.57143	4.34783	0.507246	UniRef90_R7CNE5	1055	MH0133_GL0028481 MPA_PNP_EM_seqs_non_topgraph_seqs_final_210318.csv	Lipoprotein n=2 Tax=Dialister TaxID=39948 RepID=R7CNE5_9FIRM
	twist_36518	9.77175e-06	0.498359	0.414812	-0.785969	1.61559	42.8571	47.8261	1.11594		1056	phosphoprotein 150 & Large structural phosphoprotein
	twist_26522	9.78728e-06	0.499151	-0.468191	-1.82599	0.889611	34.2857	26.087	0.76087		1057	EBNA-3C HHV 4 latent protein
	twist_14067	9.79683e-06	0.499638	-0.495685	-1.93486	0.943485	28.5714	17.3913	0.608696		1058	allergen_name False allergome_name Ovi a 8 (5/5), Ovi a 9 (2/2) (1/1) allergenonline_name False SDAP_name False iedb_name False
	agilent_237660	9.79707e-06	0.499651	-1.48571	-5.79945	2.82802	2.85714	4.34783	1.52174	UniRef90_A0A4I7YG16	1059	VFG001357(gb|NP_346601) (cbpA) choline binding protein A [CbpA/PspC (VF0150)] [Streptococcus pneumoniae TIGR4]	Choline binding protein A n=44 Tax=Streptococcus pneumoniae TaxID=1313 RepID=A0A4I7YG16_STREE
	agilent_77839	9.79707e-06	0.499651	-1.48571	-5.79945	2.82802	2.85714	4.34783	1.52174	UniRef90_F9XZT3	1060	WP_015439328.1 (2/6) non_MPA_topgraph_sampling_040218.csv	Phage infection protein n=49 Tax=Bacteria TaxID=2 RepID=F9XZT3_BIFBU
	twist_94732	9.7971e-06	0.499652	-0.623637	-2.43436	1.18709	17.1429	8.69565	0.507246		1061	YP_006908363.1 hypothetical protein BCB4_0134 [Bacillus phage B4]
	twist_27929	9.80482e-06	0.500046	-1.1104	-4.3374	2.1166	5.71429	4.34783	0.76087		1062	virion spike glycoprotein precursor & negative (from uniprot): spike glycoprotein [Zaire ebolavirus]
	agilent_40684	9.81213e-06	0.500418	0.51154	-0.976368	1.99945	17.1429	21.7391	1.26812	UniRef90_D4IQV3	1063	MH0116_GL0003989 (2/2) MPA_and_EM_topgraph_220218_subsample.csv	TonB-dependent Receptor Plug Domain./TonB dependent receptor n=5 Tax=Alistipes TaxID=239759 RepID=D4IQV3_9BACT
	agilent_243229	9.81246e-06	0.500435	0.584672	-1.11602	2.28536	11.4286	17.3913	1.52174	UniRef90_UPI000B5938A4	1064	VFG001356(gb|NP_345446) (lytB) endo-beta-N-acetylglucosaminidase [CBPs (VF0145)] [Streptococcus pneumoniae TIGR4]	endo-beta-N-acetylglucosaminidase n=2 Tax=Streptococcus pneumoniae TaxID=1313 RepID=UPI000B5938A4
	agilent_235793	9.81547e-06	0.500589	0.632087	-1.20719	2.47136	11.4286	13.0435	1.1413	UniRef90_Q50341	1065	VFG002030(gb|NP_109830) (orf6/MgpC/crmA) cytadherence protein [Cytadherence organelle (VF0330)] [Mycoplasma pneumoniae M129]	Mgp-operon protein 3 n=22 Tax=Mycoplasma pneumoniae TaxID=2104 RepID=MGP3_MYCPN
	twist_46937	9.82093e-06	0.500867	0.468698	-0.896027	1.83342	20	30.4348	1.52174		1066	EBNA3A HHV4
	agilent_241225	9.82928e-06	0.501293	-0.514687	-2.01481	0.985436	25.7143	30.4348	1.18357	UniRef90_UPI000F53326A	1067	VFG000261(gb|NP_273742) (iga) IgA-specific serine endopeptidase [IgA1 protease (VF0080)] [Neisseria meningitidis MC58]	IgA-specific serine endopeptidase autotransporter n=1 Tax=Neisseria meningitidis TaxID=487 RepID=UPI000F53326A
	twist_32032	9.83359e-06	0.501513	-0.722703	-2.8302	1.38479	14.2857	8.69565	0.608696		1068	CagA
	agilent_20375	9.84898e-06	0.502298	-0.890059	-3.49036	1.71024	11.4286	4.34783	0.380435	UniRef90_Q6SED6	1069	WP_011162194.1 strains_non_MPA_non_topgraph_cdhit70_190118.csv	Uncharacterized protein n=3 Tax=root TaxID=1 RepID=Q6SED6_9CAUD
	agilent_1167	9.85697e-06	0.502705	0.42822	-0.824013	1.68045	54.2857	65.2174	1.20137	UniRef90_P06484	1070	envelope glycoprotein G (2/2) & glycoprotein G (2/2)	Envelope glycoprotein G n=376 Tax=Human herpesvirus 1 TaxID=10298 RepID=GG_HHV11
	twist_41261	9.86411e-06	0.50307	-0.507904	-1.99442	0.978615	25.7143	17.3913	0.676329		1071	positive (from uniprot): Rhinovirus B Genome polyprotein
	twist_47286	9.86644e-06	0.503189	-0.48208	-1.89341	0.929251	31.4286	17.3913	0.55336		1072	early antigen protein D (EA-D) & DNA polymerase processivity factor BMRF1
	agilent_152193	9.86849e-06	0.503293	-0.932489	-3.6631	1.79812	8.57143	4.34783	0.507246	UniRef90_A0A397WJH7	1073	V1.UC23-0_GL0009955 (1/10) MPA_and_EM_topgraph_220218_subsample.csv	Peptidoglycan O-acetyltransferase n=36 Tax=Bacteroides TaxID=816 RepID=A0A397WJH7_BACVU
	agilent_235068	9.89006e-06	0.504393	0.519603	-1.00588	2.04509	20	21.7391	1.08696	UniRef90_Q8P2T7	1074	VFG000976(gb|NP_268546) (slo) streptolysin O precursor [SLO (VF0250)] [Streptococcus pyogenes M1 GAS]	Streptolysin O n=132 Tax=Streptococcus TaxID=1301 RepID=TACY_STRP8
	agilent_7473	9.94342e-06	0.507115	0.564224	-1.10289	2.23134	11.4286	17.3913	1.52174	UniRef90_P43840	1075	fimbrial protein (1/2) & Outer membrane protein P5 precursor (OMP P5) (Fimbrin)	Outer membrane protein P5 n=60 Tax=Pasteurellaceae TaxID=712 RepID=OMP5_HAEIN
	twist_59480	9.94774e-06	0.507335	-0.775159	-3.06671	1.51639	14.2857	4.34783	0.304348		1076	H1N1 A/Bayern/7/95 NA
	agilent_6339	9.95392e-06	0.50765	-0.434379	-1.71946	0.850702	37.1429	30.4348	0.819398	UniRef90_P08318	1077	phosphoprotein 150 & Large structural phosphoprotein	Large structural phosphoprotein n=145 Tax=root TaxID=1 RepID=PP150_HCMVA
	agilent_62766	9.97075e-06	0.508508	1.00097	-1.96633	3.96827	2.85714	4.34783	1.52174	UniRef90_A0A0E1R685	1078	WP_010989709.1 strains_non_MPA_non_topgraph_cdhit70_190118.csv	Exo-glucosaminidase lytG n=103 Tax=Listeria TaxID=1637 RepID=A0A0E1R685_LISMN
	agilent_7301	9.9712e-06	0.508531	-0.523613	-2.07591	1.02868	80	78.2609	0.978261	UniRef90_P03211	1079	EBNA-1 HHV 4 & BKRF1	Epstein-Barr nuclear antigen 1 n=37 Tax=Epstein-Barr virus (strain GD1) TaxID=10376 RepID=EBNA1_EBVB9
	agilent_182818	9.97227e-06	0.508586	-0.786729	-3.11935	1.5459	14.2857	4.34783	0.304348	UniRef90_C6J8W2	1080	MH0086_GL0100637 (1/1) MPA_and_EM_topgraph_220218_subsample.csv	Uncharacterized protein n=32 Tax=Clostridiales TaxID=186802 RepID=C6J8W2_9FIRM
	agilent_191430	9.97754e-06	0.508855	0.47562	-0.935471	1.88671	22.8571	30.4348	1.33152	UniRef90_U6RSF2	1081	MH0002_GL0031714 MPA_PNP_EM_seqs_non_topgraph_seqs_final_210318.csv	GTPase HflX n=32 Tax=root TaxID=1 RepID=U6RSF2_9BACE
	twist_58154	9.98401e-06	0.509185	-0.428987	-1.70272	0.844744	40	34.7826	0.869565		1082	Capsid protein VP26 & capsid protein VP26 [Human gammaherpesvirus 4] & BFRF3
	twist_66343	9.98829e-06	0.509403	1.08789	-2.14389	4.31967	2.85714	4.34783	1.52174		1083	AFN38773.1 DhlB [Staphylococcus phage MSA6]
	twist_82617	9.99469e-06	0.509729	0.67423	-1.33024	2.6787	11.4286	8.69565	0.76087		1084	YP_009320813.1 hypothetical protein [Salmonella phage 100268_sal2]
	agilent_110011	1.00007e-05	0.510033	-0.81426	-3.23678	1.60826	14.2857	4.34783	0.304348	UniRef90_K0WTY8	1085	MH0012_GL0233205 MPA_PNP_EM_seqs_non_topgraph_seqs_final_210318.csv	Por secretion system C-terminal sorting domain-containing protein n=3 Tax=Bacteroidales TaxID=171549 RepID=K0WTY8_9BACT
	agilent_98530	1.0001e-05	0.510052	0.731804	-1.4455	2.9091	5.71429	13.0435	2.28261	UniRef90_P0A1W3	1086	WP_000157810.1 (1/2) non_MPA_topgraph_sampling_040218.csv	Signal peptidase I n=1166 Tax=root TaxID=1 RepID=LEP_SALTI
	agilent_30625	1.00042e-05	0.510213	0.571024	-1.12856	2.27061	11.4286	17.3913	1.52174	UniRef90_A0A369ZK90	1087	WP_014065289.1 strains_non_MPA_non_topgraph_cdhit70_190118.csv	Glucose-6-phosphate isomerase n=13 Tax=Haemophilus TaxID=724 RepID=A0A369ZK90_HAEPA
	twist_57801	1.00071e-05	0.510361	0.742216	-1.46768	2.95211	5.71429	13.0435	2.28261		1088	HCMVUL35
	agilent_2232	1.00104e-05	0.510533	-0.532542	-2.11879	1.05371	22.8571	13.0435	0.570652	UniRef90_P14738	1089	fibronectin-binding protein A	Fibronectin-binding protein A n=540 Tax=Staphylococcaceae TaxID=90964 RepID=FNBA_STAA8
	twist_87004	1.00104e-05	0.510533	-0.532542	-2.11879	1.05371	22.8571	13.0435	0.570652		1090	AFQ97034.1 protein kinase [Enterobacteria phage T7M]
	agilent_7063	1.00179e-05	0.510914	-0.401552	-1.59871	0.795602	51.4286	47.8261	0.929952	UniRef90_P03204	1091	EBNA-3C HHV 4 latent protein	Epstein-Barr nuclear antigen 6 n=14 Tax=Epstein-Barr virus (strain GD1) TaxID=10376 RepID=EBNA6_EBVB9
	agilent_235311	1.00222e-05	0.511131	-0.810474	-3.228	1.60705	8.57143	8.69565	1.01449	UniRef90_Q93SM9	1092	VFG002418(gb|YP_001331791) (vWbp) secreted von Willebrand factor-binding protein precursor [vWbp (VF0420)] [Staphylococcus aureus subsp. aureus str. Newman]	Coagulase n=92 Tax=Staphylococcus TaxID=1279 RepID=Q93SM9_STAAU
	agilent_226618	1.00255e-05	0.5113	-0.786294	-3.13263	1.56004	11.4286	4.34783	0.380435	UniRef90_Q7BS42	1093	VFG000861(gb|YP_006098864) (pic) Pic serine protease precursor, autotransporter [Pic (VF0218)] [Escherichia coli O44:H18 042]	Serine protease pic autotransporter n=149 Tax=Enterobacteriaceae TaxID=543 RepID=PIC_ECO44
	agilent_185336	1.00255e-05	0.5113	-0.786294	-3.13263	1.56004	11.4286	4.34783	0.380435	UniRef90_Q7BS42	1094	NP_708747.3 (1/1) non_MPA_topgraph_sampling_040218.csv	Serine protease pic autotransporter n=149 Tax=Enterobacteriaceae TaxID=543 RepID=PIC_ECO44
	agilent_54867	1.00366e-05	0.511864	-0.91083	-3.63242	1.81076	8.57143	4.34783	0.507246	UniRef90_A0A2M9V9V5	1095	YP_097627.1 strains_non_MPA_non_topgraph_cdhit70_190118.csv	Arabinan endo-1,5-alpha-L-arabinosidase n=54 Tax=Bacteroides TaxID=816 RepID=A0A2M9V9V5_BACFG
	agilent_28564	1.00489e-05	0.512496	0.403606	-0.804192	1.6114	42.8571	43.4783	1.01449	UniRef90_P81177	1096	WP_001819612.1 strains_non_MPA_non_topgraph_cdhit70_190118.csv	Zinc metalloproteinase aureolysin n=337 Tax=Bacilli TaxID=91061 RepID=AURE_STAAU
	agilent_225311	1.00539e-05	0.512748	0.669202	-1.33459	2.67299	8.57143	8.69565	1.01449	UniRef90_P71401	1097	VFG001157(gb|AAC44560) (hsf) Hsf [Hia/Hsf (VF0039)] [Haemophilus influenzae C54]	Hsf n=19 Tax=Haemophilus influenzae TaxID=727 RepID=P71401_HAEIF
	twist_74267	1.00701e-05	0.513576	0.412508	-0.825094	1.65011	40	39.1304	0.978261		1098	YP_009222289.1 lysin [Lactobacillus phage LfeInf]
	agilent_239736	1.00738e-05	0.513762	-0.668764	-2.67607	1.33854	14.2857	8.69565	0.608696	UniRef90_P06886	1099	VFG001809(gb|NP_375120) (tsst-1) toxic shock syndrome toxin-1 [TSST-1 (VF0022)] [Staphylococcus aureus subsp. aureus N315]	Toxic shock syndrome toxin-1 n=58 Tax=Bacteria TaxID=2 RepID=TSST_STAAU
	twist_33645	1.00843e-05	0.514297	0.541444	-1.08578	2.16867	11.4286	21.7391	1.90217		1100	EBNA3A HHV4
	agilent_228087	1.009e-05	0.514589	0.477107	-0.957757	1.91197	17.1429	26.087	1.52174	UniRef90_P81177	1101	VFG001314(gb|NP_647375) (aur) zinc metalloproteinase aureolysin [Aureolysin (VF0024)] [Staphylococcus aureus subsp. aureus MW2]	Zinc metalloproteinase aureolysin n=337 Tax=Bacilli TaxID=91061 RepID=AURE_STAAU
	twist_64023	1.01074e-05	0.515475	-0.618101	-2.48092	1.24472	17.1429	8.69565	0.507246		1102	YP_009222335.1 hypothetical protein LfeInf_097 [Lactobacillus phage LfeInf]
	twist_48005	1.01127e-05	0.51575	0.482229	-0.972049	1.93651	17.1429	26.087	1.52174		1103	phosphoprotein 150 & Large structural phosphoprotein
	agilent_6461	1.01182e-05	0.51603	-0.746856	-3.00069	1.50697	11.4286	8.69565	0.76087	UniRef90_P06484	1104	envelope glycoprotein G (2/2) & glycoprotein G (2/2)	Envelope glycoprotein G n=376 Tax=Human herpesvirus 1 TaxID=10298 RepID=GG_HHV11
	twist_16785	1.01337e-05	0.516821	0.604761	-1.22371	2.43323	8.57143	17.3913	2.02899		1105	allergen_name False allergome_name Epi p 13 (2/2) (1/1) allergenonline_name False SDAP_name False iedb_name False
	agilent_193057	1.0136e-05	0.516936	-0.915791	-3.6854	1.85382	8.57143	4.34783	0.507246	UniRef90_A0A174N033	1106	160704339-stool1_revised_scaffold21700_1_gene53377 (1/1) MPA_and_EM_topgraph_220218_subsample.csv	SusC/RagA family TonB-linked outer membrane protein n=13 Tax=Bacteroides TaxID=816 RepID=A0A174N033_9BACE
	agilent_7784	1.0146e-05	0.517447	0.440593	-0.893513	1.7747	22.8571	34.7826	1.52174	UniRef90_P12978	1107	nuclear protein EBNA2 & EBNA-2 & Epstein-Barr nuclear antigen 2	Epstein-Barr nuclear antigen 2 n=125 Tax=Epstein-Barr virus (strain GD1) TaxID=10376 RepID=EBNA2_EBVB9
	twist_26048	1.01505e-05	0.517673	0.617265	-1.25281	2.48734	8.57143	13.0435	1.52174		1108	RsTALE
	twist_36994	1.01581e-05	0.518062	-0.427562	-1.72411	0.868987	37.1429	30.4348	0.819398		1109	polyprotein (9/9) & VP1 capsid protein (1/3) & Chain 2, Human Rhinovirus Serotype 2 (Hrv2)
	agilent_151982	1.01662e-05	0.518475	0.763299	-1.55364	3.08023	5.71429	8.69565	1.52174	UniRef90_U6R7P0	1110	MH0039_GL0042967 (1/1) MPA_and_EM_topgraph_220218_subsample.csv	SusC/RagA family TonB-linked outer membrane protein n=2 Tax=Bacteroides TaxID=816 RepID=U6R7P0_9BACE
	agilent_52480	1.01733e-05	0.518836	0.641558	-1.30752	2.59064	14.2857	13.0435	0.913043	UniRef90_Q4W8L5	1111	WP_000744110.1 strains_non_MPA_non_topgraph_cdhit70_190118.csv	Staphylocoagulase n=113 Tax=Bacillales TaxID=1385 RepID=Q4W8L5_STAAU
	agilent_183695	1.01735e-05	0.518848	-0.543188	-2.19346	1.10709	88.5714	82.6087	0.932679	UniRef90_G5SUU8	1112	MH0006_GL0014259 MPA_PNP_EM_seqs_non_topgraph_seqs_final_210318.csv	Peptidase C10 family protein n=3 Tax=Paraprevotella TaxID=577309 RepID=G5SUU8_9BACT
	agilent_167108	1.01782e-05	0.519088	0.792359	-1.61631	3.20103	5.71429	8.69565	1.52174	UniRef90_A0A2S3U8G5	1113	YP_004890908.1 (1/1) non_MPA_topgraph_sampling_040218.csv	DUF3324 domain-containing protein n=30 Tax=Lactobacillus TaxID=1578 RepID=A0A2S3U8G5_LACPN
	twist_6761	1.01851e-05	0.519441	-1.03929	-4.20126	2.12268	5.71429	4.34783	0.76087		1114	allergen_name False allergome_name Bla g Vitellogenin (2/2) (1/1) allergenonline_name False SDAP_name False iedb_name False
	agilent_229700	1.01942e-05	0.519906	0.976532	-1.99782	3.95088	2.85714	4.34783	1.52174	UniRef90_C1IDV3	1115	VFG002419(gb|NP_645021) (coa) staphylocoagulase precursor [Staphylocoagulase (VF0421)] [Staphylococcus aureus subsp. aureus MW2]	Staphylocoagulase n=45 Tax=Staphylococcaceae TaxID=90964 RepID=C1IDV3_STAAU
	twist_46302	1.02003e-05	0.520213	0.407177	-0.83393	1.64828	57.1429	65.2174	1.1413		1116	positive (exact): Human herpesvirus 3 Envelope glycoprotein C
	twist_27265	1.02198e-05	0.521211	0.612116	-1.25813	2.48236	8.57143	13.0435	1.52174		1117	huntingtin & Huntingtin
	agilent_200789	1.02255e-05	0.521498	0.415759	-0.855419	1.68694	62.8571	69.5652	1.10672	UniRef90_A0A3R5Z1C7	1118	MH0188_GL0111429 MPA_PNP_EM_seqs_non_topgraph_seqs_final_210318.csv	Uncharacterized protein n=8 Tax=Parabacteroides TaxID=375288 RepID=A0A3R5Z1C7_9BACT
	agilent_200833	1.02255e-05	0.521498	0.415759	-0.855419	1.68694	62.8571	69.5652	1.10672	UniRef90_K5Z2N5	1119	MH0244_GL0115989 MPA_PNP_EM_seqs_non_topgraph_seqs_final_210318.csv	Uncharacterized protein n=12 Tax=Parabacteroides TaxID=375288 RepID=K5Z2N5_9BACT
	agilent_181972	1.02286e-05	0.521657	-0.425683	-1.7277	0.876334	34.2857	30.4348	0.887681	UniRef90_A0A357GPR4	1120	MH0062_GL0013161 MPA_PNP_EM_seqs_non_topgraph_seqs_final_210318.csv	MurNAc-LAA domain-containing protein n=24 Tax=Lachnospiraceae TaxID=186803 RepID=A0A357GPR4_9FIRM
	agilent_7341	1.02296e-05	0.52171	0.593417	-1.22187	2.40871	11.4286	13.0435	1.1413	UniRef90_Q59947	1121	immunoglobulin A1 protease	Immunoglobulin A1 protease n=446 Tax=Streptococcus pneumoniae TaxID=1313 RepID=IGA1_STRR6
	twist_23592	1.02399e-05	0.522237	0.699155	-1.4423	2.84061	5.71429	8.69565	1.52174		1122	allergen_name False allergome_name Str pn PspC (2/2) (1/1) allergenonline_name False SDAP_name False iedb_name False
	agilent_37652	1.0245e-05	0.522493	0.4742	-0.97913	1.92753	17.1429	26.087	1.52174	UniRef90_A0A4P6LV93	1123	WP_018594597.1 strains_non_MPA_non_topgraph_cdhit70_190118.csv	Autolysin n=3 Tax=Blautia TaxID=572511 RepID=A0A4P6LV93_9FIRM
	twist_58361	1.0247e-05	0.522595	0.698473	-1.44273	2.83968	8.57143	8.69565	1.01449		1124	Flagellar filament 41 kDa core protein
	agilent_11743	1.02483e-05	0.522662	-0.412032	-1.67534	0.851279	45.7143	47.8261	1.0462	UniRef90_P12978	1125	nuclear protein EBNA2 & EBNA-2 & Epstein-Barr nuclear antigen 2	Epstein-Barr nuclear antigen 2 n=125 Tax=Epstein-Barr virus (strain GD1) TaxID=10376 RepID=EBNA2_EBVB9
	agilent_153499	1.02546e-05	0.522983	-0.498725	-2.02902	1.03157	22.8571	17.3913	0.76087	UniRef90_Q2FWV5	1126	WP_000727649.1 strains_non_MPA_non_topgraph_cdhit70_190118.csv	Chemotaxis inhibitory protein n=103 Tax=root TaxID=1 RepID=CHIPS_STAA8
	agilent_236983	1.02612e-05	0.523323	-0.797186	-3.24529	1.65092	8.57143	4.34783	0.507246	UniRef90_P43840	1127	VFG000335(gb|NP_439322) (ompP5) outer membrane protein P5 (ompA), human factor H binding protein [P5 protein (VF0041)] [Haemophilus influenzae Rd KW20]	Outer membrane protein P5 n=60 Tax=Pasteurellaceae TaxID=712 RepID=OMP5_HAEIN
	agilent_115129	1.02741e-05	0.52398	0.67974	-1.411	2.77048	8.57143	8.69565	1.01449	UniRef90_A0A069S3C5	1128	158458797-stool1_revised_scaffold19117_2_gene52074 (2/2) MPA_and_EM_topgraph_220218_subsample.csv	Efflux transporter, RND family, MFP subunit n=29 Tax=Bacteroidales TaxID=171549 RepID=A0A069S3C5_9BACT
	agilent_241497	1.02772e-05	0.524138	0.913949	-1.89824	3.72614	5.71429	4.34783	0.76087	UniRef90_C1IDV3	1129	VFG002419(gb|NP_645021) (coa) staphylocoagulase precursor [Staphylocoagulase (VF0421)] [Staphylococcus aureus subsp. aureus MW2]	Staphylocoagulase n=45 Tax=Staphylococcaceae TaxID=90964 RepID=C1IDV3_STAAU
	twist_53511	1.02784e-05	0.524199	-0.749529	-3.05614	1.55708	17.1429	4.34783	0.253623		1130	Chromodomain-helicase-DNA-binding protein 7
	agilent_241737	1.02784e-05	0.524199	-0.749529	-3.05614	1.55708	17.1429	4.34783	0.253623	UniRef90_Q48031	1131	VFG001151(gb|AAA20527) (hmw1A) adhesin HMW1A, two-partner secretion (TPS) pathway TpsA exoprotein [HMW1/HMW2 (VF0038)] [Haemophilus influenzae str. 12]	Adhesin n=8 Tax=Haemophilus influenzae TaxID=727 RepID=Q48031_HAEIF
	agilent_221374	1.02856e-05	0.524564	0.454327	-0.945058	1.85371	25.7143	26.087	1.01449	UniRef90_A0A0K5P078	1132	VFG000743(gb|AAC38395) (espD) EspD [EspD (VF0180)] [Escherichia coli O127:H6 str. E2348/69]	Translocon EspD n=21 Tax=Escherichia coli TaxID=562 RepID=A0A0K5P078_ECOLX
	agilent_223844	1.02949e-05	0.525041	0.685085	-1.42749	2.79766	8.57143	8.69565	1.01449	UniRef90_Q5WVE4	1133	VFG045548(gb|YP_095924) (lpg1907) Dot/Icm type IV secretion system effector [Dot/Icm (VF0156)] [Legionella pneumophila subsp. pneumophila str. Philadelphia 1]	Uncharacterized protein n=32 Tax=Legionella pneumophila TaxID=446 RepID=Q5WVE4_LEGPL
	agilent_113791	1.03183e-05	0.526235	0.646141	-1.3521	2.64438	8.57143	8.69565	1.01449	UniRef90_I9A5F1	1134	MH0091_GL0038462 MPA_PNP_EM_seqs_non_topgraph_seqs_final_210318.csv	DUF4136 domain-containing protein n=32 Tax=Bacteroides TaxID=816 RepID=I9A5F1_BACVU
	agilent_12004	1.03195e-05	0.526296	0.411926	-0.862174	1.68603	62.8571	69.5652	1.10672		1135	positive (exact): Human herpesvirus 3 Envelope glycoprotein C
	twist_27571	1.03227e-05	0.526457	0.590565	-1.23678	2.41791	8.57143	17.3913	2.02899		1136	Lipase 2 precursor (Glycerol ester hydrolase 2)
	agilent_235643	1.03305e-05	0.526856	0.416991	-0.874524	1.70851	28.5714	30.4348	1.06522	UniRef90_P11311	1137	VFG002033(gb|NP_109829) (p1/MgPa/gapA) ADP1_MYCPN adhesin P1 [Cytadherence organelle (VF0330)] [Mycoplasma pneumoniae M129]	Adhesin P1 n=56 Tax=Mycoplasma pneumoniae TaxID=2104 RepID=ADP1_MYCPN
	agilent_1793	1.03454e-05	0.527617	0.398041	-0.837057	1.63314	40	39.1304	0.978261	UniRef90_P08318	1138	phosphoprotein 150 & Large structural phosphoprotein	Large structural phosphoprotein n=145 Tax=root TaxID=1 RepID=PP150_HCMVA
	agilent_110645	1.03486e-05	0.52778	0.617801	-1.29996	2.53556	8.57143	17.3913	2.02899	UniRef90_R5QL50	1139	WP_004845480.1 strains_non_MPA_non_topgraph_cdhit70_190118.csv	NLPC_P60 domain-containing protein n=7 Tax=Clostridiales TaxID=186802 RepID=R5QL50_9FIRM
	twist_51085	1.03512e-05	0.527909	0.585043	-1.23159	2.40168	11.4286	13.0435	1.1413		1140	HCMVUL99 & Tegument protein UL11 homolog
	agilent_44913	1.03549e-05	0.528102	-1.0416	-4.27743	2.19422	5.71429	4.34783	0.76087	UniRef90_A0A2N8IAB3	1141	WP_022197508.1 strains_non_MPA_non_topgraph_cdhit70_190118.csv	Uncharacterized protein n=25 Tax=Akkermansia TaxID=239934 RepID=A0A2N8IAB3_9BACT
	agilent_240487	1.037e-05	0.528868	0.470507	-0.993881	1.93489	25.7143	21.7391	0.845411	UniRef90_P71401	1142	VFG001157(gb|AAC44560) (hsf) Hsf [Hia/Hsf (VF0039)] [Haemophilus influenzae C54]	Hsf n=19 Tax=Haemophilus influenzae TaxID=727 RepID=P71401_HAEIF
	agilent_193278	1.03789e-05	0.529325	-0.854361	-3.5164	1.80767	11.4286	4.34783	0.380435	UniRef90_A0A1E3KVD0	1143	YP_004890586.1 strains_non_MPA_non_topgraph_cdhit70_190118.csv	Gamma-D-glutamyl-meso-diaminopimelate peptidase n=41 Tax=Lactobacillaceae TaxID=33958 RepID=A0A1E3KVD0_LACPN
	agilent_17389	1.03844e-05	0.529606	0.46685	-0.988764	1.92246	20	26.087	1.30435	UniRef90_A0A0G9FDS1	1144	YP_004888342.1 strains_non_MPA_non_topgraph_cdhit70_190118.csv	A-agglutinin anchorage subunit n=68 Tax=Lactobacillaceae TaxID=33958 RepID=A0A0G9FDS1_LACPN
	twist_60273	1.03893e-05	0.529856	0.436626	-0.925579	1.79883	22.8571	26.087	1.1413		1145	YP_009153096.1 hypothetical protein Sf101_0022 [Enterobacteria phage Sf101]
	agilent_52200	1.03983e-05	0.530312	0.461195	-0.979258	1.90165	74.2857	78.2609	1.05351	UniRef90_A0A073IBK2	1146	MH0012_GL0222931 MPA_PNP_EM_seqs_non_topgraph_seqs_final_210318.csv	Uncharacterized protein n=9 Tax=Bacteroidales TaxID=171549 RepID=A0A073IBK2_9PORP
	agilent_224254	1.04041e-05	0.530612	0.537372	-1.14223	2.21697	14.2857	13.0435	0.913043	UniRef90_D8H130	1147	VFG016338(gb|YP_026915) (inhA) immune inhibitor A metalloprotease [InhA (VF0536)] [Bacillus anthracis str. Sterne]	Immune inhibitor A, metalloprotease n=671 Tax=Bacillaceae TaxID=186817 RepID=D8H130_BACAI
	agilent_222910	1.04194e-05	0.531388	-0.5332	-2.20291	1.13651	22.8571	13.0435	0.570652	UniRef90_A0A4I7YG16	1148	VFG001357(gb|NP_346601) (cbpA) choline binding protein A [CbpA/PspC (VF0150)] [Streptococcus pneumoniae TIGR4]	Choline binding protein A n=44 Tax=Streptococcus pneumoniae TaxID=1313 RepID=A0A4I7YG16_STREE
	agilent_48255	1.04252e-05	0.531684	0.955758	-2.03935	3.95086	2.85714	4.34783	1.52174	UniRef90_K5YWW8	1149	MH0343_GL0152713 (2/2) MPA_and_EM_topgraph_220218_subsample.csv	Coenzyme A biosynthesis bifunctional protein CoaBC n=29 Tax=Parabacteroides TaxID=375288 RepID=K5YWW8_9BACT
	twist_1854	1.04268e-05	0.531767	-0.634102	-2.62162	1.35341	14.2857	8.69565	0.608696		1150	allergen_name False allergome_name Hor v GBSS_I (3/5) (1/1) allergenonline_name False SDAP_name False iedb_name False
	twist_38402	1.04318e-05	0.532023	0.582907	-1.24529	2.4111	8.57143	17.3913	2.02899		1151	positive (from uniprot): Enterovirus B Genome polyprotein
	agilent_243291	1.04333e-05	0.532096	0.388663	-0.830534	1.60786	54.2857	65.2174	1.20137	UniRef90_A0A4I7YG16	1152	VFG001357(gb|NP_346601) (cbpA) choline binding protein A [CbpA/PspC (VF0150)] [Streptococcus pneumoniae TIGR4]	Choline binding protein A n=44 Tax=Streptococcus pneumoniae TaxID=1313 RepID=A0A4I7YG16_STREE
	agilent_79560	1.04417e-05	0.532528	-0.399321	-1.65327	0.854629	65.7143	52.1739	0.793951	UniRef90_R6WFM9	1153	MH0168_GL0112256 MPA_PNP_EM_seqs_non_topgraph_seqs_final_210318.csv	Uncharacterized protein n=1 Tax=Prevotella sp. CAG:592 TaxID=1262931 RepID=R6WFM9_9BACT
	agilent_10659	1.04602e-05	0.533469	0.450822	-0.968108	1.86975	20	21.7391	1.08696	UniRef90_Q66575	1154	positive (from uniprot): Enterovirus B Genome polyprotein	Genome polyprotein n=20 Tax=Enterovirus B TaxID=138949 RepID=POLG_EC12T
	agilent_150541	1.04621e-05	0.533565	-0.634621	-2.63251	1.36327	11.4286	13.0435	1.1413	UniRef90_A0A076JBG3	1155	WP_005841703.1 MPA_PNP_EM_seqs_non_topgraph_seqs_final_210318.csv	PorT family protein n=35 Tax=Bacteroides TaxID=816 RepID=A0A076JBG3_9BACE
	twist_99298	1.04642e-05	0.533673	-0.728333	-3.02185	1.56518	14.2857	4.34783	0.304348		1156	YP_007005334.1 3''-phosphoadenosine 5''-phosphosulfate sulfotransferase/FAD synthetase-related enzyme [Clostridium phage phiCP34O]
	agilent_5479	1.04756e-05	0.534254	0.731842	-1.576	3.03969	5.71429	8.69565	1.52174	UniRef90_Q66575	1157	positive (from uniprot): Enterovirus B Genome polyprotein	Genome polyprotein n=20 Tax=Enterovirus B TaxID=138949 RepID=POLG_EC12T
	twist_3668	1.04889e-05	0.534935	0.667668	-1.44132	2.77666	5.71429	17.3913	3.04348		1158	allergen_name False allergome_name Ory s 11 (2/2) (1/1) allergenonline_name False SDAP_name False iedb_name False
	agilent_15049	1.05041e-05	0.535708	0.951434	-2.05959	3.96246	2.85714	4.34783	1.52174	UniRef90_A0A073I5L7	1159	MH0012_GL0054795 MPA_PNP_EM_seqs_non_topgraph_seqs_final_210318.csv	Peptidase_M23 domain-containing protein n=30 Tax=Bacteroidales TaxID=171549 RepID=A0A073I5L7_9PORP
	agilent_167207	1.05238e-05	0.536715	-0.400717	-1.67201	0.87058	42.8571	39.1304	0.913043	UniRef90_A0A381IPS4	1160	WP_003460499.1 strains_non_MPA_non_topgraph_cdhit70_190118.csv	Cell wall binding repeat-containing protein/zinc carboxypeptidase n=15 Tax=Clostridium perfringens TaxID=1502 RepID=A0A381IPS4_CLOPF
	agilent_171315	1.05254e-05	0.536796	0.678005	-1.47343	2.82944	5.71429	13.0435	2.28261	UniRef90_K5ZJ35	1161	MH0020_GL0027100 (2/2) MPA_and_EM_topgraph_220218_subsample.csv	OMP_b-brl_2 domain-containing protein n=11 Tax=Parabacteroides TaxID=375288 RepID=K5ZJ35_9BACT
	agilent_241521	1.05342e-05	0.537243	0.634614	-1.38134	2.65057	11.4286	8.69565	0.76087	UniRef90_P44969	1162	VFG000337(gb|NP_439153) (iga1) immunoglobin A1 protease [IgA1 protease (VF0045)] [Haemophilus influenzae Rd KW20]	Immunoglobulin A1 protease autotransporter n=1 Tax=Haemophilus influenzae (strain ATCC 51907 / DSM 11121 / KW20 / Rd) TaxID=71421 RepID=IGA0_HAEIN
	twist_31672	1.05429e-05	0.537688	-1.01623	-4.248	2.21554	5.71429	4.34783	0.76087		1163	Replicase polyprotein 1ab
	agilent_4121	1.05484e-05	0.537968	0.641521	-1.40001	2.68305	8.57143	8.69565	1.01449	UniRef90_Q59947	1164	immunoglobulin A1 protease	Immunoglobulin A1 protease n=446 Tax=Streptococcus pneumoniae TaxID=1313 RepID=IGA1_STRR6
	agilent_53537	1.05507e-05	0.538084	0.964752	-2.10629	4.03579	2.85714	4.34783	1.52174	UniRef90_A0A0P0SPT5	1165	WP_001032962.1 strains_non_MPA_non_topgraph_cdhit70_190118.csv	Exopolygalacturonate lyase n=137 Tax=Enterobacteriaceae TaxID=543 RepID=A0A0P0SPT5_ECOLX
	twist_14325	1.05604e-05	0.53858	-0.421278	-1.76395	0.921393	34.2857	21.7391	0.634058		1166	allergen_name False allergome_name Tri a 37 (4/9) (1/1) allergenonline_name False SDAP_name False iedb_name False
	agilent_161265	1.05624e-05	0.538685	0.958725	-2.09765	4.0151	2.85714	4.34783	1.52174	UniRef90_A0A0P0M1N3	1167	T2D-176A_GL0037914 MPA_PNP_EM_seqs_non_topgraph_seqs_final_210318.csv	Exo-poly-alpha-D-galacturonosidase n=35 Tax=root TaxID=1 RepID=A0A0P0M1N3_BACVU
	agilent_19835	1.05747e-05	0.539309	-0.973409	-4.08137	2.13455	5.71429	4.34783	0.76087	UniRef90_B0G6M5	1168	WP_005333649.1 strains_non_MPA_non_topgraph_cdhit70_190118.csv	Peripla_BP_4 domain-containing protein n=15 Tax=Dorea TaxID=189330 RepID=B0G6M5_9FIRM
	twist_27789	1.05764e-05	0.539395	0.967898	-2.12312	4.05892	2.85714	4.34783	1.52174		1169	early antigen protein D (EA-D) & DNA polymerase processivity factor BMRF1
	agilent_222015	1.05878e-05	0.539979	0.568499	-1.24964	2.38664	11.4286	13.0435	1.1413	UniRef90_Q54972	1170	VFG005313(gb|NP_357715) (pspA) Surface protein pspA precursor [Choline-binding proteins (CVF122)] [Streptococcus pneumoniae R6]	Pneumococcal surface protein A n=17 Tax=Streptococcus pneumoniae TaxID=1313 RepID=Q54972_STREE
	twist_53014	1.06036e-05	0.540786	-0.659277	-2.77194	1.45339	14.2857	8.69565	0.608696		1171	Trans-acting transcriptional protein ICP4
	twist_27971	1.06185e-05	0.541544	-0.719312	-3.02868	1.59006	17.1429	4.34783	0.253623		1172	phosphoprotein 150 & Large structural phosphoprotein
	agilent_67960	1.06253e-05	0.541891	0.717122	-1.5872	3.02144	5.71429	8.69565	1.52174	UniRef90_K5ZET5	1173	MH0067_GL0017747 MPA_PNP_EM_seqs_non_topgraph_seqs_final_210318.csv	PNPLA domain-containing protein n=20 Tax=Parabacteroides TaxID=375288 RepID=K5ZET5_9BACT
	twist_58889	1.0628e-05	0.542026	1.00987	-2.23621	4.25595	2.85714	8.69565	3.04348		1174	B B/Brisbane/60/2008 HA
	agilent_48632	1.06334e-05	0.542305	0.619224	-1.37256	2.61101	88.5714	86.9565	0.981767	UniRef90_K0X4I5	1175	O2.UC35-1_GL0132054 MPA_PNP_EM_seqs_non_topgraph_seqs_final_210318.csv	Uncharacterized protein n=2 Tax=Bacteroidales TaxID=171549 RepID=K0X4I5_9BACT
	agilent_161807	1.06405e-05	0.542668	0.879257	-1.95149	3.71	5.71429	4.34783	0.76087	UniRef90_A6LA41	1176	MH0012_GL0159926 (3/4) MPA_and_EM_topgraph_220218_subsample.csv	Putative ABC transporter permease n=38 Tax=Bacteroidales TaxID=171549 RepID=A6LA41_PARD8
	agilent_47238	1.06405e-05	0.542668	0.879257	-1.95149	3.71	5.71429	4.34783	0.76087	UniRef90_A0A4P6LZP8	1177	WP_018593969.1 strains_non_MPA_non_topgraph_cdhit70_190118.csv	Uncharacterized protein n=4 Tax=Clostridiales TaxID=186802 RepID=A0A4P6LZP8_9FIRM
	agilent_144502	1.06405e-05	0.542668	0.879257	-1.95149	3.71	5.71429	4.34783	0.76087	UniRef90_A0A174M4X5	1178	T2D-135A_GL0010406 MPA_PNP_EM_seqs_non_topgraph_seqs_final_210318.csv	Dipeptidyl aminopeptidase/acylaminoacyl peptidase n=60 Tax=Bacteroides TaxID=816 RepID=A0A174M4X5_BACVU
	twist_81063	1.06405e-05	0.542668	0.879257	-1.95149	3.71	5.71429	4.34783	0.76087		1179	YP_009037492.1 modifier of transcription [Escherichia phage vB_EcoM_JS09]
	agilent_219988	1.06425e-05	0.542767	0.50586	-1.12314	2.13486	11.4286	21.7391	1.90217	UniRef90_Q99WQ6	1180	VFG001316(gb|NP_645114) (geh) glycerol ester hydrolase [Lipase (VF0012)] [Staphylococcus aureus subsp. aureus MW2]	Lipase 2 n=451 Tax=Bacteria TaxID=2 RepID=LIP2_STAAM
	agilent_2331	1.06718e-05	0.54426	-0.756711	-3.20257	1.68914	8.57143	4.34783	0.507246	UniRef90_P20810	1181	Calpastatin	Calpastatin n=278 Tax=Simiiformes TaxID=314293 RepID=ICAL_HUMAN
	agilent_235978	1.06718e-05	0.544263	0.451493	-1.00784	1.91083	17.1429	21.7391	1.26812	UniRef90_P15276	1182	VFG000117(gb|NP_253940) (algP/algR3) alginate regulatory protein AlgP [Alginate (VF0091)] [Pseudomonas aeruginosa PAO1]	Transcriptional regulatory protein AlgP n=6 Tax=Pseudomonas aeruginosa TaxID=287 RepID=ALGP_PSEAE
	agilent_3328	1.06854e-05	0.544957	-0.441797	-1.87226	0.988662	25.7143	26.087	1.01449	UniRef90_P03211	1183	EBNA-1 HHV 4 & BKRF1	Epstein-Barr nuclear antigen 1 n=37 Tax=Epstein-Barr virus (strain GD1) TaxID=10376 RepID=EBNA1_EBVB9
	agilent_3692	1.07019e-05	0.545796	0.382491	-0.858535	1.62352	54.2857	65.2174	1.20137	UniRef90_P06484	1184	envelope glycoprotein G (2/2) & glycoprotein G (2/2)	Envelope glycoprotein G n=376 Tax=Human herpesvirus 1 TaxID=10298 RepID=GG_HHV11
	agilent_11276	1.07022e-05	0.54581	-0.41622	-1.76673	0.934288	34.2857	26.087	0.76087		1185	positive (exact): Influenza A virus Hemagglutinin
	twist_57645	1.07076e-05	0.546089	-0.722147	-3.06693	1.62263	11.4286	4.34783	0.380435		1186	alpha S1 casein & Alpha-S1-casein
	agilent_193099	1.07244e-05	0.546943	-0.738009	-3.1394	1.66338	8.57143	8.69565	1.01449	UniRef90_A0A1C6BGW9	1187	MH0251_GL0036528 MPA_PNP_EM_seqs_non_topgraph_seqs_final_210318.csv	Oligopeptide-binding protein AppA n=5 Tax=Clostridiales TaxID=186802 RepID=A0A1C6BGW9_9FIRM
	twist_58712	1.07288e-05	0.547169	-0.63712	-2.7114	1.43716	11.4286	8.69565	0.76087		1188	histone H5
	agilent_220672	1.07353e-05	0.547501	0.488139	-1.10242	2.0787	14.2857	21.7391	1.52174	UniRef90_Q54972	1189	VFG005313(gb|NP_357715) (pspA) Surface protein pspA precursor [Choline-binding proteins (CVF122)] [Streptococcus pneumoniae R6]	Pneumococcal surface protein A n=17 Tax=Streptococcus pneumoniae TaxID=1313 RepID=Q54972_STREE
	agilent_223692	1.07353e-05	0.547502	-0.990664	-4.21867	2.23734	5.71429	4.34783	0.76087	UniRef90_Q54835	1190	VFG000950(gb|NP_665531) (emm) M protein type 3 [M protein (VF0242)] [Streptococcus pyogenes MGAS315]	M3 protein n=36 Tax=Streptococcus pyogenes TaxID=1314 RepID=Q54835_STRPY
	twist_37775	1.0741e-05	0.547789	-0.83531	-3.55905	1.88843	11.4286	4.34783	0.380435		1191	Hexon protein
	agilent_7826	1.07451e-05	0.548001	-0.438386	-1.86862	0.991843	25.7143	26.087	1.01449	UniRef90_P08318	1192	phosphoprotein 150 & Large structural phosphoprotein	Large structural phosphoprotein n=145 Tax=root TaxID=1 RepID=PP150_HCMVA
	twist_30077	1.0751e-05	0.548299	0.609651	-1.38081	2.60011	8.57143	8.69565	1.01449		1193	Bifunctional autolysin precursor
	agilent_91530	1.07535e-05	0.54843	-1.25733	-5.36376	2.8491	2.85714	4.34783	1.52174	UniRef90_K0WU80	1194	MH0199_GL0131299 MPA_PNP_EM_seqs_non_topgraph_seqs_final_210318.csv	Uncharacterized protein n=3 Tax=Bacteroidales TaxID=171549 RepID=K0WU80_9BACT
	twist_56481	1.07592e-05	0.548717	0.482176	-1.09373	2.05808	77.1429	82.6087	1.07085		1195	putative zinc metalloprotease
	agilent_191243	1.0778e-05	0.549676	-0.579854	-2.47956	1.31986	17.1429	8.69565	0.507246	UniRef90_B2GDH5	1196	WP_012391510.1 strains_non_MPA_non_topgraph_cdhit70_190118.csv	Extracellular protein n=15 Tax=Lactobacillus fermentum TaxID=1613 RepID=B2GDH5_LACF3
	agilent_14706	1.07863e-05	0.5501	-0.816414	-3.49398	1.86115	11.4286	4.34783	0.380435	UniRef90_A0A380YT47	1197	YP_097475.1 strains_non_MPA_non_topgraph_cdhit70_190118.csv	Beta-galactosidase n=49 Tax=Bacteroides TaxID=816 RepID=A0A380YT47_BACFG
	twist_69666	1.07954e-05	0.550566	-0.427315	-1.83041	0.975776	31.4286	21.7391	0.6917		1198	YP_008767323.1 host interaction protein [Lactobacillus phage PL-1]
	agilent_192601	1.08059e-05	0.551099	0.936754	-2.1432	4.01671	2.85714	4.34783	1.52174	UniRef90_A0A0K9CPU5	1199	T2D-149A_GL0084358 (2/2) MPA_and_EM_topgraph_220218_subsample.csv	OmpA-like domain-containing protein n=66 Tax=Bacteria TaxID=2 RepID=A0A0K9CPU5_9BACE
	agilent_157295	1.08059e-05	0.551099	0.936754	-2.1432	4.01671	2.85714	4.34783	1.52174	UniRef90_Q7MNW1	1200	WP_039447969.1 strains_non_MPA_non_topgraph_cdhit70_190118.csv	Penicillin-binding protein activator LpoA n=64 Tax=Vibrionaceae TaxID=641 RepID=LPOA_VIBVY
	twist_20803	1.08059e-05	0.551099	0.936754	-2.1432	4.01671	2.85714	4.34783	1.52174		1201	allergen_name False allergome_name Gad m CK (3/3) (1/1) allergenonline_name False SDAP_name False iedb_name False
	agilent_235257	1.08059e-05	0.551099	0.936754	-2.1432	4.01671	2.85714	4.34783	1.52174	UniRef90_O33930	1202	VFG032821(gb|NP_463939) (inlF) internalin F [InlF (VF0447)] [Listeria monocytogenes EGD-e]	Class 1 internalin InlF n=194 Tax=Bacteria TaxID=2 RepID=O33930_LISMN
	agilent_229560	1.08059e-05	0.551099	0.936754	-2.1432	4.01671	2.85714	4.34783	1.52174	UniRef90_Q93SM9	1203	VFG002418(gb|YP_001331791) (vWbp) secreted von Willebrand factor-binding protein precursor [vWbp (VF0420)] [Staphylococcus aureus subsp. aureus str. Newman]	Coagulase n=92 Tax=Staphylococcus TaxID=1279 RepID=Q93SM9_STAAU
	twist_57095	1.08061e-05	0.551112	-0.508581	-2.1808	1.16364	22.8571	13.0435	0.570652		1204	ORF68
	agilent_89931	1.08086e-05	0.551238	0.573205	-1.3121	2.45851	11.4286	13.0435	1.1413	UniRef90_Q0SQA8	1205	WP_003459331.1 strains_non_MPA_non_topgraph_cdhit70_190118.csv	Negative regulator of genetic competence MecB/ClpC n=38 Tax=Clostridium perfringens TaxID=1502 RepID=Q0SQA8_CLOPS
	twist_35955	1.0818e-05	0.551716	0.674192	-1.54592	2.8943	5.71429	13.0435	2.28261		1206	polyprotein (9/9) & VP1 capsid protein (1/3) & Chain 2, Human Rhinovirus Serotype 2 (Hrv2)
	twist_30716	1.0852e-05	0.55345	0.508697	-1.17377	2.19116	14.2857	17.3913	1.21739		1207	Serine-rich 25 kDa antigen protein
	twist_5109	1.08632e-05	0.554024	0.566101	-1.30894	2.44114	8.57143	13.0435	1.52174		1208	allergen_name False allergome_name Str c 1 (2/2) (1/1) allergenonline_name False SDAP_name False iedb_name False
	agilent_236540	1.08675e-05	0.554242	-0.387129	-1.67008	0.895826	37.1429	30.4348	0.819398	UniRef90_P12255	1209	VFG000001(gb|NP_880571) (fhaB) filamentous hemagglutinin/adhesin [FHA (VF0025)] [Bordetella pertussis Tohama I]	Filamentous hemagglutinin n=89 Tax=Bordetella TaxID=517 RepID=FHAB_BORPE
	agilent_76826	1.08875e-05	0.555261	-0.368557	-1.59311	0.855998	51.4286	56.5217	1.09903	UniRef90_A0A4P6LV93	1210	WP_018594597.1 strains_non_MPA_non_topgraph_cdhit70_190118.csv	Autolysin n=3 Tax=Blautia TaxID=572511 RepID=A0A4P6LV93_9FIRM
	agilent_237004	1.08887e-05	0.555322	0.383172	-0.890139	1.65648	25.7143	39.1304	1.52174	UniRef90_Q2FWV5	1211	VFG002422(gb|YP_001332911) (chp) chemotaxis-inhibiting protein CHIPS [CHIPS (VF0424)] [Staphylococcus aureus subsp. aureus str. Newman]	Chemotaxis inhibitory protein n=103 Tax=root TaxID=1 RepID=CHIPS_STAA8
	agilent_55961	1.08892e-05	0.555348	0.422931	-0.982595	1.82846	71.4286	73.913	1.03478	UniRef90_R5FJF8	1212	MH0059_GL0009188 MPA_PNP_EM_seqs_non_topgraph_seqs_final_210318.csv	SGNH_hydro domain-containing protein n=4 Tax=Bacteria TaxID=2 RepID=R5FJF8_9ACTN
	agilent_1772	1.08929e-05	0.555538	-0.562987	-2.43486	1.30888	17.1429	8.69565	0.507246	UniRef90_Q66478	1213	polyprotein (3/9) & structural protein (3/3) & VP1 (2/4) & capsid protein VP1 & VP1 protein (2/2) & VP1 protein, partial [Enterovirus A71]	Genome polyprotein n=10068 Tax=root TaxID=1 RepID=POLG_HE71B
	agilent_17390	1.08948e-05	0.555635	-0.368708	-1.59492	0.857506	45.7143	34.7826	0.76087	UniRef90_A0A3A9Y2H7	1214	YP_193409.1 strains_non_MPA_non_topgraph_cdhit70_190118.csv	Uncharacterized protein n=3 Tax=Lactobacillus acidophilus TaxID=1579 RepID=A0A3A9Y2H7_LACAI
	agilent_237093	1.08949e-05	0.555642	0.390281	-0.907704	1.68827	62.8571	69.5652	1.10672	UniRef90_A0A4M7JVU5	1215	VFG001353(gb|NP_344916) (cbpG) choline binding protein G [CBPs (VF0145)] [Streptococcus pneumoniae TIGR4]	Choline binding protein G n=61 Tax=Streptococcus pneumoniae TaxID=1313 RepID=A0A4M7JVU5_STREE
	agilent_6216	1.0897e-05	0.555746	0.357764	-0.832389	1.54792	42.8571	47.8261	1.11594	UniRef90_A0A2U3RZL8	1216	pneumococcal histidine triad protein D (1/2) & histidine motif-containing protein, partial	Pneumococcal histidine triad protein D n=4 Tax=Streptococcus pneumoniae TaxID=1313 RepID=A0A2U3RZL8_STREE
	agilent_3414	1.09055e-05	0.55618	0.705131	-1.64316	3.05343	88.5714	95.6522	1.07994	UniRef90_Q9ANY1	1217	pneumococcal histidine triad protein E & hydrolase & HIT family hydrolase	Bvh-3 n=444 Tax=Bacteria TaxID=2 RepID=Q9ANY1_STREE
	twist_55780	1.09143e-05	0.55663	0.476931	-1.1132	2.06707	14.2857	21.7391	1.52174		1218	Fusion glycoprotein F0 precursor (2/2) & fusion protein (1/2) & fusion glycoprotein
	agilent_51788	1.09149e-05	0.556661	0.689575	-1.60972	2.98887	5.71429	8.69565	1.52174	UniRef90_B0G7W2	1219	WP_005334232.1 (1/7) non_MPA_topgraph_sampling_040218.csv	Ferrous iron transport protein B n=13 Tax=Dorea TaxID=189330 RepID=B0G7W2_9FIRM
	twist_69876	1.09209e-05	0.556967	0.595707	-1.39214	2.58355	8.57143	8.69565	1.01449		1220	YP_003934796.1 short tail fibers [Shigella phage SP18]
	agilent_318	1.09359e-05	0.557733	0.358861	-0.840968	1.55869	48.5714	60.8696	1.2532	UniRef90_Q1HVF7	1221	EBNA-1 HHV 4	Epstein-Barr nuclear antigen 1 n=48 Tax=Epstein-Barr virus (strain GD1) TaxID=10376 RepID=EBNA1_EBVA8
	twist_83465	1.09448e-05	0.558183	-0.520476	-2.26265	1.22169	20	13.0435	0.652174		1222	YP_009168587.1 putative large terminase [Lactobacillus phage LBR48]
	agilent_240518	1.09569e-05	0.558803	0.546831	-1.28644	2.38011	11.4286	13.0435	1.1413	UniRef90_A7X6I5	1223	VFG001283(gb|NP_647238) (fnbA) fibronectin-binding protein A [FnBPs (VF0010)] [Staphylococcus aureus subsp. aureus MW2]	Fibronectin-binding protein A n=697 Tax=Bacteria TaxID=2 RepID=FNBA_STAA1
	twist_28810	1.09666e-05	0.559298	0.393759	-0.927997	1.71552	51.4286	60.8696	1.18357		1224	polyprotein (9/9) & VP1 capsid protein (1/3) & Chain 2, Human Rhinovirus Serotype 2 (Hrv2)
	agilent_223695	1.09914e-05	0.560563	-0.364784	-1.59323	0.863664	42.8571	39.1304	0.913043	UniRef90_A0A4I7XYI6	1225	VFG001361(gb|NP_344663) (pspA) pneumococcal surface protein A [PspA (VF0152)] [Streptococcus pneumoniae TIGR4]	Surface protein A n=87 Tax=Streptococcus pneumoniae TaxID=1313 RepID=A0A4I7XYI6_STREE
	agilent_5001	1.09927e-05	0.560626	-0.590827	-2.58082	1.39916	14.2857	8.69565	0.608696	UniRef90_Q66478	1226	polyprotein (3/9) & structural protein (3/3) & VP1 (2/4) & capsid protein VP1 & VP1 protein (2/2) & VP1 protein, partial [Enterovirus A71]	Genome polyprotein n=10068 Tax=root TaxID=1 RepID=POLG_HE71B
	agilent_43878	1.09941e-05	0.5607	-0.877946	-3.83555	2.07966	8.57143	4.34783	0.507246	UniRef90_D1JSC7	1227	YP_100692.1 strains_non_MPA_non_topgraph_cdhit70_190118.csv	Prolyl tripeptidyl peptidase n=56 Tax=Bacteroidaceae TaxID=815 RepID=D1JSC7_BACFG
	agilent_223217	1.09967e-05	0.560834	0.584801	-1.38594	2.55554	11.4286	8.69565	0.76087	UniRef90_A7X6I5	1228	VFG001283(gb|NP_647238) (fnbA) fibronectin-binding protein A [FnBPs (VF0010)] [Staphylococcus aureus subsp. aureus MW2]	Fibronectin-binding protein A n=697 Tax=Bacteria TaxID=2 RepID=FNBA_STAA1
	agilent_240206	1.10237e-05	0.562206	0.600523	-1.43031	2.63135	8.57143	13.0435	1.52174	UniRef90_A0A4I7YG16	1229	VFG001357(gb|NP_346601) (cbpA) choline binding protein A [CbpA/PspC (VF0150)] [Streptococcus pneumoniae TIGR4]	Choline binding protein A n=44 Tax=Streptococcus pneumoniae TaxID=1313 RepID=A0A4I7YG16_STREE
	agilent_9756	1.10365e-05	0.562863	-0.70739	-3.10365	1.68887	8.57143	8.69565	1.01449	UniRef90_P03204	1230	EBNA-3C HHV 4 latent protein	Epstein-Barr nuclear antigen 6 n=14 Tax=Epstein-Barr virus (strain GD1) TaxID=10376 RepID=EBNA6_EBVB9
	agilent_26654	1.1046e-05	0.563346	-0.384152	-1.68706	0.918759	71.4286	65.2174	0.913043	UniRef90_Q6GJK9	1231	WP_001170274.1 strains_non_MPA_non_topgraph_cdhit70_190118.csv	N-acetylmuramoyl-L-alanine amidase sle1 n=31 Tax=Staphylococcus aureus TaxID=1280 RepID=SLE1_STAAR
	agilent_241791	1.10479e-05	0.563443	0.372139	-0.890343	1.63462	34.2857	34.7826	1.01449	UniRef90_A0A4I7XYI6	1232	VFG001361(gb|NP_344663) (pspA) pneumococcal surface protein A [PspA (VF0152)] [Streptococcus pneumoniae TIGR4]	Surface protein A n=87 Tax=Streptococcus pneumoniae TaxID=1313 RepID=A0A4I7XYI6_STREE
	agilent_221466	1.10497e-05	0.563534	-0.497977	-2.18776	1.1918	17.1429	17.3913	1.01449	UniRef90_A0A2X2MA38	1233	VFG002420(gb|NP_644838) (adsA) Adenosine synthase A [AdsA (VF0422)] [Staphylococcus aureus subsp. aureus MW2]	5'-nucleotidase n=579 Tax=Bacteria TaxID=2 RepID=A0A2X2MA38_STAAU
	agilent_209627	1.10619e-05	0.564157	0.824122	-1.97683	3.62507	5.71429	4.34783	0.76087	UniRef90_A0A4Q1QKD7	1234	WP_014569134.1 (6/6) non_MPA_topgraph_sampling_040218.csv	ABC transporter n=7 Tax=Lactobacillaceae TaxID=33958 RepID=A0A4Q1QKD7_LACRH
	twist_59190	1.10696e-05	0.564551	0.841017	-2.02025	3.70228	8.57143	4.34783	0.507246		1235	B B/Phuket/3073/2013 HA
	agilent_3004	1.10732e-05	0.564731	-0.897161	-3.95086	2.15653	5.71429	4.34783	0.76087	UniRef90_P03204	1236	EBNA-3C HHV 4 latent protein	Epstein-Barr nuclear antigen 6 n=14 Tax=Epstein-Barr virus (strain GD1) TaxID=10376 RepID=EBNA6_EBVB9
	twist_46768	1.10732e-05	0.564731	-0.897161	-3.95086	2.15653	5.71429	4.34783	0.76087		1237	EBNA-3C HHV 4 latent protein
	agilent_3544	1.10786e-05	0.56501	0.382559	-0.920502	1.68562	34.2857	39.1304	1.1413	UniRef90_Q69091	1238	Glycoprotein D HHV-1	Envelope glycoprotein D n=279 Tax=root TaxID=1 RepID=GD_HHV11
	twist_72458	1.11052e-05	0.566368	-0.814724	-3.59952	1.97008	8.57143	4.34783	0.507246		1239	YP_006908362.1 Ig-like domain containing protein [Bacillus phage B4]
	twist_58787	1.1109e-05	0.566559	-0.391484	-1.73027	0.947305	74.2857	65.2174	0.877926		1240	positive (exact): Enterovirus C Genome polyprotein [on Uniprot the BLAST matches are "Capsid protein" from "Human poliovirus"
	twist_59814	1.11108e-05	0.566649	-0.426479	-1.88528	1.03232	25.7143	17.3913	0.676329		1241	YP_006908363.1 hypothetical protein BCB4_0134 [Bacillus phage B4]
	agilent_49182	1.11241e-05	0.567329	0.495961	-1.20349	2.19541	11.4286	17.3913	1.52174	UniRef90_A0A457MNA8	1242	WP_012952037.1 strains_non_MPA_non_topgraph_cdhit70_190118.csv	Collagen-binding protein n=343 Tax=Bacteria TaxID=2 RepID=A0A457MNA8_LISMN
	twist_48386	1.11557e-05	0.56894	-0.376153	-1.67044	0.91814	34.2857	30.4348	0.887681		1243	positive (exact): Enterovirus B Genome polyprotein
	agilent_194578	1.11603e-05	0.569175	-0.682506	-3.03235	1.66734	11.4286	4.34783	0.380435	UniRef90_E8MX38	1244	WP_058101887.1 (1/1) non_MPA_topgraph_sampling_040218.csv	Putative xylanase n=131 Tax=Bacteria TaxID=2 RepID=E8MX38_BIFL1
	twist_48015	1.11752e-05	0.569935	-0.354395	-1.57697	0.868178	65.7143	56.5217	0.860113		1245	positive (from uniprot): Enterovirus C Genome polyprotein [on Uniprot the BLAST matches are "Capsid protein" from "Human poliovirus"
	agilent_72410	1.11853e-05	0.570451	-0.3695	-1.64589	0.906888	37.1429	34.7826	0.936455	UniRef90_A0A1C5XGK9	1246	MH0007_GL0015775 MPA_PNP_EM_seqs_non_topgraph_seqs_final_210318.csv	Flagellin n=12 Tax=root TaxID=1 RepID=A0A1C5XGK9_9CLOT
	agilent_1143	1.11893e-05	0.570655	-0.435048	-1.93866	1.06856	28.5714	26.087	0.913043	UniRef90_P03300	1247	Genome polyprotein (6/6) & polyprotein (7/9) & VP1 (1/4) & coat protein VP1 & VP4	Genome polyprotein n=1168 Tax=Enterovirus TaxID=12059 RepID=POLG_POL1M
	agilent_140542	1.11904e-05	0.570709	0.664479	-1.63241	2.96137	5.71429	8.69565	1.52174	UniRef90_A0A3A9Y0E9	1248	YP_194679.1 (2/2) non_MPA_topgraph_sampling_040218.csv	Murein L,D-transpeptidase n=2 Tax=Lactobacillus acidophilus TaxID=1579 RepID=A0A3A9Y0E9_LACAI
	agilent_58674	1.11994e-05	0.571169	0.655848	-1.61392	2.92561	8.57143	8.69565	1.01449	UniRef90_K0WYA3	1249	V1.FI15_GL0102470 MPA_PNP_EM_seqs_non_topgraph_seqs_final_210318.csv	Por secretion system C-terminal sorting domain-containing protein n=3 Tax=Bacteroidales TaxID=171549 RepID=K0WYA3_9BACT
	twist_49209	1.12054e-05	0.571476	0.535262	-1.31866	2.38918	8.57143	21.7391	2.53623		1250	conserved Plasmodium membrane protein, unknown function
	agilent_208242	1.12089e-05	0.571652	0.574215	-1.41553	2.56396	8.57143	13.0435	1.52174	UniRef90_A0A416SG61	1251	DOM014_GL0025097 MPA_PNP_EM_seqs_non_topgraph_seqs_final_210318.csv	PcfB family protein n=261 Tax=root TaxID=1 RepID=A0A416SG61_9FIRM
	agilent_126598	1.1227e-05	0.572575	-0.397972	-1.78032	0.98438	40	34.7826	0.869565	UniRef90_A0A0Q1HMM5	1252	MH0316_GL0084816 MPA_PNP_EM_seqs_non_topgraph_seqs_final_210318.csv	Flagellin n=6 Tax=Clostridiales TaxID=186802 RepID=A0A0Q1HMM5_9FIRM
	agilent_25733	1.12272e-05	0.572586	0.418933	-1.03627	1.87413	17.1429	26.087	1.52174	UniRef90_A0A1Q6NWS0	1253	MH0003_GL0111647 MPA_PNP_EM_seqs_non_topgraph_seqs_final_210318.csv	Uncharacterized protein n=4 Tax=Clostridiales TaxID=186802 RepID=A0A1Q6NWS0_9FIRM
	agilent_5557	1.12339e-05	0.57293	0.449322	-1.11284	2.01148	17.1429	17.3913	1.01449	UniRef90_Q9ANY1	1254	pneumococcal histidine triad protein E & hydrolase & HIT family hydrolase	Bvh-3 n=444 Tax=Bacteria TaxID=2 RepID=Q9ANY1_STREE
	agilent_881	1.12537e-05	0.573938	-0.347723	-1.55984	0.864391	48.5714	43.4783	0.895141	UniRef90_Q66575	1255	positive (from uniprot): Enterovirus B Genome polyprotein	Genome polyprotein n=20 Tax=Enterovirus B TaxID=138949 RepID=POLG_EC12T
	twist_57369	1.12799e-05	0.575273	-0.55461	-2.49466	1.38544	14.2857	8.69565	0.608696		1256	MCE-FAMILY PROTEIN MCE1A
	twist_48385	1.12819e-05	0.575376	0.401565	-1.00351	1.80663	68.5714	82.6087	1.20471		1257	positive (exact): Enterovirus B Genome polyprotein
	agilent_239006	1.12906e-05	0.575819	-0.466048	-2.09864	1.16654	20	13.0435	0.652174	UniRef90_A6QIG2	1258	VFG001799(gb|CAB94853) (map) extracellular proteins Map [Eap/Map (VF0016)] [Staphylococcus aureus str. Newman D2C (ATCC 25904)]	65 kDa membrane protein n=124 Tax=Bacteria TaxID=2 RepID=OMP7_STAAE
	twist_46270	1.13268e-05	0.577669	-0.493532	-2.23081	1.24375	17.1429	13.0435	0.76087		1259	Twist-related protein 1
	agilent_240248	1.13319e-05	0.577926	0.620947	-1.56633	2.80822	14.2857	8.69565	0.608696	UniRef90_P71401	1260	VFG001157(gb|AAC44560) (hsf) Hsf [Hia/Hsf (VF0039)] [Haemophilus influenzae C54]	Hsf n=19 Tax=Haemophilus influenzae TaxID=727 RepID=P71401_HAEIF
	agilent_72079	1.13411e-05	0.578394	0.503694	-1.27274	2.28013	11.4286	13.0435	1.1413	UniRef90_W0U8M0	1261	MH0014_GL0012091 MPA_PNP_EM_seqs_non_topgraph_seqs_final_210318.csv	Uncharacterized protein n=23 Tax=Ruminococcus TaxID=1263 RepID=W0U8M0_9FIRM
	twist_78344	1.13536e-05	0.579035	0.562363	-1.42434	2.54906	8.57143	13.0435	1.52174		1262	YP_009277283.1 hypothetical protein phiCT19406A_09 (endogenous virus) [Clostridium phage phiCT19406A]
	agilent_226611	1.13583e-05	0.579272	-0.529069	-2.39932	1.34118	20	8.69565	0.434783	UniRef90_Q9JNH0	1263	VFG000972(gb|NP_269972) (sic) inhibitor of complement-mediated lysis [SIC (VF0255)] [Streptococcus pyogenes M1 GAS]	Sic1.225 n=20 Tax=Streptococcus pyogenes TaxID=1314 RepID=Q9JNH0_STRPY
	agilent_1631	1.1361e-05	0.579409	0.462049	-1.17188	2.09598	11.4286	21.7391	1.90217	UniRef90_Q66575	1264	positive (from uniprot): Enterovirus B Genome polyprotein	Genome polyprotein n=20 Tax=Enterovirus B TaxID=138949 RepID=POLG_EC12T
	agilent_136533	1.13658e-05	0.579658	-0.660475	-2.99762	1.67667	11.4286	4.34783	0.380435	UniRef90_Q6GJK9	1265	WP_001170274.1 strains_non_MPA_non_topgraph_cdhit70_190118.csv	N-acetylmuramoyl-L-alanine amidase sle1 n=31 Tax=Staphylococcus aureus TaxID=1280 RepID=SLE1_STAAR
	agilent_109851	1.13669e-05	0.579714	-0.59944	-2.72092	1.52204	11.4286	8.69565	0.76087	UniRef90_A0A0M6WSF3	1266	MH0062_GL0000166 MPA_PNP_EM_seqs_non_topgraph_seqs_final_210318.csv	GRAM_POS_ANCHORING domain-containing protein n=97 Tax=root TaxID=1 RepID=A0A0M6WSF3_9FIRM
	twist_77281	1.13669e-05	0.579714	-0.59944	-2.72092	1.52204	11.4286	8.69565	0.76087		1267	NP_680496.1 putative host interaction protein [Lactobacillus phage A2]
	twist_47319	1.13676e-05	0.579745	-0.406577	-1.84561	1.03246	28.5714	21.7391	0.76087		1268	Surface protein pspA
	agilent_200412	1.13693e-05	0.579833	-0.396258	-1.79909	1.00658	31.4286	17.3913	0.55336	UniRef90_P37710	1269	NP_814543.1 strains_non_MPA_non_topgraph_cdhit70_190118.csv	Autolysin n=202 Tax=Firmicutes TaxID=1239 RepID=ALYS_ENTFA
	twist_301	1.13786e-05	0.580309	-0.854061	-3.88142	2.1733	5.71429	4.34783	0.76087		1270	allergen_name False allergome_name Act d 1 (10/13) (1/1) allergenonline_name False SDAP_name False iedb_name False
	twist_31607	1.13899e-05	0.580885	0.427514	-1.09019	1.94522	71.4286	86.9565	1.21739		1271	positive (from uniprot): Rhinovirus B Genome polyprotein
	agilent_7303	1.14005e-05	0.581425	-0.453825	-2.06724	1.15959	80	82.6087	1.03261	UniRef90_P03211	1272	EBNA-1 HHV 4 & BKRF1	Epstein-Barr nuclear antigen 1 n=37 Tax=Epstein-Barr virus (strain GD1) TaxID=10376 RepID=EBNA1_EBVB9
	agilent_7302	1.14005e-05	0.581425	-0.453825	-2.06724	1.15959	80	82.6087	1.03261	UniRef90_P03211	1273	EBNA-1 HHV 4 & BKRF1	Epstein-Barr nuclear antigen 1 n=37 Tax=Epstein-Barr virus (strain GD1) TaxID=10376 RepID=EBNA1_EBVB9
	twist_93850	1.14061e-05	0.581711	-0.682647	-3.11139	1.7461	8.57143	8.69565	1.01449		1274	YP_009150301.1 putative DNA-dependent RNA polymerase [Proteus phage PM 75]
	agilent_182986	1.14155e-05	0.582188	-0.676734	-3.08749	1.73402	8.57143	8.69565	1.01449	UniRef90_G1WRY6	1275	WP_040015269.1 (2/2) non_MPA_topgraph_sampling_040218.csv	Uncharacterized protein n=18 Tax=Dorea TaxID=189330 RepID=G1WRY6_9FIRM
	agilent_133424	1.14168e-05	0.582257	0.624396	-1.60032	2.84911	8.57143	8.69565	1.01449	UniRef90_E1W2P1	1276	WP_014064419.1 strains_non_MPA_non_topgraph_cdhit70_190118.csv	Uncharacterized protein n=61 Tax=Pasteurellaceae TaxID=712 RepID=E1W2P1_HAEP3
	twist_78398	1.1436e-05	0.583236	0.791752	-2.03658	3.62009	2.85714	8.69565	3.04348		1277	YP_009222256.1 hypothetical protein LfeInf_018 [Lactobacillus phage LfeInf]
	agilent_196719	1.14512e-05	0.584014	0.641722	-1.65541	2.93885	5.71429	8.69565	1.52174	UniRef90_D4IJ36	1278	MH0238_GL0000483 (1/1) MPA_and_EM_topgraph_220218_subsample.csv	Capsular exopolysaccharide family n=7 Tax=Rikenellaceae TaxID=171550 RepID=D4IJ36_9BACT
	agilent_168512	1.14512e-05	0.584014	0.641722	-1.65541	2.93885	5.71429	8.69565	1.52174	UniRef90_B0G7W2	1279	WP_005334232.1 (1/7) non_MPA_topgraph_sampling_040218.csv	Ferrous iron transport protein B n=13 Tax=Dorea TaxID=189330 RepID=B0G7W2_9FIRM
	agilent_40254	1.14619e-05	0.584554	-0.522091	-2.39368	1.3495	20	8.69565	0.434783	UniRef90_K0WUB3	1280	MH0128_GL0035420 MPA_PNP_EM_seqs_non_topgraph_seqs_final_210318.csv	Por secretion system C-terminal sorting domain-containing protein n=3 Tax=Bacteroidales TaxID=171549 RepID=K0WUB3_9BACT
	agilent_223189	1.14713e-05	0.585036	-0.333045	-1.52847	0.862383	62.8571	47.8261	0.76087	UniRef90_A0A4I7YG16	1281	VFG001357(gb|NP_346601) (cbpA) choline binding protein A [CbpA/PspC (VF0150)] [Streptococcus pneumoniae TIGR4]	Choline binding protein A n=44 Tax=Streptococcus pneumoniae TaxID=1313 RepID=A0A4I7YG16_STREE
	agilent_43627	1.14717e-05	0.585057	0.772904	-2.00151	3.54731	5.71429	4.34783	0.76087	UniRef90_A0A412W1I0	1282	MH0105_GL0061088 MPA_PNP_EM_seqs_non_topgraph_seqs_final_210318.csv	SPOR domain-containing protein n=9 Tax=Odoribacter TaxID=283168 RepID=A0A412W1I0_9BACT
	agilent_8674	1.14737e-05	0.585159	-0.431861	-1.98249	1.11876	22.8571	21.7391	0.951087	UniRef90_Q82081	1283	positive (from uniprot): Rhinovirus B Genome polyprotein	Genome polyprotein n=46 Tax=Enterovirus TaxID=12059 RepID=POLG_HRV3
	agilent_242339	1.14806e-05	0.585513	0.524518	-1.36058	2.40962	8.57143	13.0435	1.52174	UniRef90_A0A0K5P078	1284	VFG000743(gb|AAC38395) (espD) EspD [EspD (VF0180)] [Escherichia coli O127:H6 str. E2348/69]	Translocon EspD n=21 Tax=Escherichia coli TaxID=562 RepID=A0A0K5P078_ECOLX
	agilent_237918	1.14852e-05	0.585745	-0.381953	-1.75553	0.991621	77.1429	69.5652	0.901771	UniRef90_Q48028	1285	VFG001154(gb|AAA20524) (hmw2A) adhesin HMW2A, two-partner secretion (TPS) pathway TpsA exoprotein [HMW1/HMW2 (VF0038)] [Haemophilus influenzae str. 12]	Adhesin n=8 Tax=Haemophilus influenzae TaxID=727 RepID=Q48028_HAEIF
	agilent_184704	1.14906e-05	0.586019	-0.534353	-2.45739	1.38868	17.1429	8.69565	0.507246	UniRef90_S5QWV8	1286	WP_020916641.1 strains_non_MPA_non_topgraph_cdhit70_190118.csv	Uncharacterized protein n=4 Tax=Streptococcus TaxID=1301 RepID=S5QWV8_9STRE
	twist_53116	1.14924e-05	0.586111	-0.473482	-2.17787	1.23091	20	13.0435	0.652174		1287	granule antigen protein GRA6 & granule antigen protein GRA6, putative & dense granule antigen & dense granule protein
	twist_16254	1.15036e-05	0.586686	0.525347	-1.36865	2.41935	11.4286	13.0435	1.1413		1288	allergen_name Len c 1 (2/2) (1/1) allergome_name Len c 1 (3/3) (1/1) allergenonline_name Len c 1.0102 (1/1) (1/1) SDAP_name Len c 1.0102 (1/1) (1/1) iedb_name False
	agilent_7179	1.15303e-05	0.588047	0.469204	-1.22855	2.16696	14.2857	17.3913	1.21739	UniRef90_P11311	1289	Adhesin P1 precursor (Cytadhesin P1) (Attachment protein) & ADP1_MYCPN adhesin P1	Adhesin P1 n=56 Tax=Mycoplasma pneumoniae TaxID=2104 RepID=ADP1_MYCPN
	twist_39408	1.15571e-05	0.589411	-0.643254	-2.97933	1.69282	11.4286	4.34783	0.380435		1290	positive (from uniprot): Enterovirus B Genome polyprotein
	agilent_12010	1.158e-05	0.590579	-0.348391	-1.61761	0.920824	71.4286	65.2174	0.913043		1291	positive (exact): Enterovirus C Genome polyprotein [on Uniprot the BLAST matches are "Capsid protein" from "Human poliovirus"
	agilent_138829	1.1585e-05	0.590836	0.370924	-0.981317	1.72317	22.8571	30.4348	1.33152	UniRef90_A0A174B1N0	1292	WP_012743453.1 MPA_PNP_EM_seqs_non_topgraph_seqs_final_210318.csv	Toxin A n=2 Tax=[Eubacterium] rectale TaxID=39491 RepID=A0A174B1N0_9FIRM
	agilent_6664	1.16037e-05	0.591791	0.339465	-0.901277	1.58021	54.2857	65.2174	1.20137	UniRef90_Q82081	1293	positive (from uniprot): Rhinovirus B Genome polyprotein	Genome polyprotein n=46 Tax=Enterovirus TaxID=12059 RepID=POLG_HRV3
	agilent_2143	1.16059e-05	0.591901	-0.34057	-1.58572	0.904583	68.5714	60.8696	0.887681	UniRef90_P03300	1294	Genome polyprotein (6/6) & polyprotein (7/9) & VP1 (1/4) & coat protein VP1 & VP4	Genome polyprotein n=1168 Tax=Enterovirus TaxID=12059 RepID=POLG_POL1M
	agilent_7115	1.1606e-05	0.591905	-0.415991	-1.9369	1.10492	25.7143	13.0435	0.507246	UniRef90_P0C6Z0	1295	early antigen protein D (EA-D) & DNA polymerase processivity factor BMRF1	DNA polymerase processivity factor BMRF1 n=54 Tax=Epstein-Barr virus (strain GD1) TaxID=10376 RepID=EAD_EBVA8
	agilent_211357	1.16299e-05	0.593127	-0.738538	-3.44766	1.97058	8.57143	4.34783	0.507246	UniRef90_Q64V66	1296	YP_099146.1 strains_non_MPA_non_topgraph_cdhit70_190118.csv	Uncharacterized protein n=55 Tax=Bacteroides fragilis TaxID=817 RepID=Q64V66_BACFR
	twist_27788	1.16709e-05	0.595214	-0.47526	-2.22851	1.27799	20	8.69565	0.434783		1297	early antigen protein D (EA-D) & DNA polymerase processivity factor BMRF1
	agilent_204067	1.16858e-05	0.595974	-0.475259	-2.23213	1.28161	17.1429	13.0435	0.76087	UniRef90_R5VRW6	1298	MH0003_GL0058089 MPA_PNP_EM_seqs_non_topgraph_seqs_final_210318.csv	Peripla_BP_4 domain-containing protein n=14 Tax=Lachnospiraceae TaxID=186803 RepID=R5VRW6_9FIRM
	agilent_240118	1.16966e-05	0.596526	0.621263	-1.67879	2.92131	5.71429	8.69565	1.52174	UniRef90_P27951	1299	VFG001795(gb|BAC98831) (cba) c protein beta antigen [<beta>-C protein (VF0277)] [Streptococcus agalactiae FM027022]	IgA FC receptor n=71 Tax=Streptococcus TaxID=1301 RepID=BAG_STRAG
	agilent_139785	1.17182e-05	0.597626	-0.50716	-2.39042	1.3761	14.2857	17.3913	1.21739	UniRef90_A0A015W0V2	1300	O2.UC29-0_GL0041089 MPA_PNP_EM_seqs_non_topgraph_seqs_final_210318.csv	Uncharacterized protein n=22 Tax=Bacteroidales TaxID=171549 RepID=A0A015W0V2_BACFG
	agilent_51357	1.17548e-05	0.599495	0.65495	-1.78956	3.09946	5.71429	13.0435	2.28261	UniRef90_A0A249NLN6	1301	WP_003647944.1 strains_non_MPA_non_topgraph_cdhit70_190118.csv	GRAM_POS_ANCHORING domain-containing protein n=3 Tax=Lactobacillus gasseri TaxID=1596 RepID=A0A249NLN6_LACGS
	agilent_163523	1.17776e-05	0.600659	-0.432273	-2.05083	1.18629	20	13.0435	0.652174	UniRef90_Q69HT9	1302	WP_000277154.1 strains_non_MPA_non_topgraph_cdhit70_190118.csv	Multicopper oxidase mco n=129 Tax=Bacteria TaxID=2 RepID=MCO_STAAU
	twist_63977	1.17965e-05	0.601619	-0.467189	-2.22111	1.28673	20	8.69565	0.434783		1303	YP_009148886.1 hypothetical protein [Salmonella phage SSE121]
	twist_34744	1.18069e-05	0.602151	-0.546349	-2.60046	1.50776	11.4286	8.69565	0.76087		1304	zinc metalloproteinase aureolysin
	twist_30164	1.18111e-05	0.602367	0.335651	-0.927045	1.59835	31.4286	43.4783	1.3834		1305	Genome polyprotein (6/6) & polyprotein (7/9) & VP1 (1/4) & coat protein VP1 & VP4
	twist_58261	1.18227e-05	0.60296	0.475775	-1.31699	2.26854	11.4286	13.0435	1.1413		1306	EBNA-3C HHV 4 latent protein
	agilent_11485	1.18227e-05	0.60296	0.475775	-1.31699	2.26854	11.4286	13.0435	1.1413	UniRef90_P03204	1307	EBNA-3C HHV 4 latent protein	Epstein-Barr nuclear antigen 6 n=14 Tax=Epstein-Barr virus (strain GD1) TaxID=10376 RepID=EBNA6_EBVB9
	twist_58263	1.18227e-05	0.60296	0.475775	-1.31699	2.26854	11.4286	13.0435	1.1413		1308	EBNA-3C HHV 4 latent protein
	agilent_11484	1.18227e-05	0.60296	0.475775	-1.31699	2.26854	11.4286	13.0435	1.1413	UniRef90_P03204	1309	EBNA-3C HHV 4 latent protein	Epstein-Barr nuclear antigen 6 n=14 Tax=Epstein-Barr virus (strain GD1) TaxID=10376 RepID=EBNA6_EBVB9
	twist_58262	1.18227e-05	0.60296	0.475775	-1.31699	2.26854	11.4286	13.0435	1.1413		1310	EBNA-3C HHV 4 latent protein
	agilent_82717	1.18291e-05	0.603282	-0.372609	-1.77788	1.03266	31.4286	21.7391	0.6917	UniRef90_K0XAX2	1311	MH0012_GL0168243 MPA_PNP_EM_seqs_non_topgraph_seqs_final_210318.csv	M6 family metalloprotease domain-containing protein n=3 Tax=Bacteroidales TaxID=171549 RepID=K0XAX2_9BACT
	agilent_206027	1.18314e-05	0.6034	-0.337862	-1.6125	0.936778	37.1429	34.7826	0.936455	UniRef90_K5ZDW3	1312	764447348-stool1_revised_C488760_1_gene19628 MPA_PNP_EM_seqs_non_topgraph_seqs_final_210318.csv	Uncharacterized protein n=14 Tax=Parabacteroides TaxID=375288 RepID=K5ZDW3_9BACT
	twist_30163	1.18395e-05	0.603816	-0.420506	-2.00876	1.16775	20	21.7391	1.08696		1313	Genome polyprotein (6/6) & polyprotein (7/9) & VP1 (1/4) & coat protein VP1 & VP4
	twist_22088	1.18691e-05	0.605323	-0.370112	-1.77387	1.03364	31.4286	17.3913	0.55336		1314	allergen_name False allergome_name Que ru 1 (2/2) (1/1) allergenonline_name False SDAP_name False iedb_name False
	agilent_2648	1.18773e-05	0.60574	0.41569	-1.16276	1.99414	14.2857	17.3913	1.21739	UniRef90_P54634	1315	positive (from uniprot): Norwalk virus Non-structural polyprotein	Genome polyprotein n=5814 Tax=root TaxID=1 RepID=POLG_LORDV
	twist_53964	1.18806e-05	0.605912	0.512555	-1.43463	2.45974	11.4286	8.69565	0.76087		1316	Hemagglutinin (2/2)
	agilent_166003	1.18847e-05	0.606117	0.45959	-1.28738	2.20656	14.2857	13.0435	0.913043	UniRef90_D6ZV98	1317	WP_003830342.1 (2/4) non_MPA_topgraph_sampling_040218.csv	Uncharacterized protein n=26 Tax=Bacteria TaxID=2 RepID=D6ZV98_BIFLJ
	agilent_103902	1.18902e-05	0.606399	-0.472053	-2.2678	1.3237	14.2857	13.0435	0.913043	UniRef90_A0A3A9Y4J3	1318	YP_193148.1 strains_non_MPA_non_topgraph_cdhit70_190118.csv	SlpA domain-containing protein n=3 Tax=Lactobacillus acidophilus TaxID=1579 RepID=A0A3A9Y4J3_LACAI
	twist_45196	1.1891e-05	0.606442	-0.643406	-3.0913	1.80448	8.57143	4.34783	0.507246		1319	polyprotein (3/9) & structural protein (3/3) & VP1 (2/4) & capsid protein VP1 & VP1 protein (2/2) & VP1 protein, partial [Enterovirus A71]
	twist_27904	1.18999e-05	0.606897	-0.357651	-1.72009	1.00479	34.2857	30.4348	0.887681		1320	EBNA3A HHV4
	agilent_73128	1.19016e-05	0.606982	0.32666	-0.918011	1.57133	60	65.2174	1.08696	UniRef90_R5E067	1321	MH0010_GL0007892 MPA_PNP_EM_seqs_non_topgraph_seqs_final_210318.csv	Flagellin n=2 Tax=Eubacterium TaxID=1730 RepID=R5E067_9FIRM
	twist_31841	1.19131e-05	0.607569	0.588522	-1.65759	2.83463	8.57143	8.69565	1.01449		1322	putative BLRF2 protein [Human gammaherpesvirus 4] & Tegument protein BLRF2
	twist_88894	1.19229e-05	0.608066	-0.42843	-2.06581	1.20895	20	13.0435	0.652174		1323	YP_009222335.1 hypothetical protein LfeInf_097 [Lactobacillus phage LfeInf]
	agilent_222104	1.1925e-05	0.608173	0.434696	-1.22713	2.09652	20	17.3913	0.869565	UniRef90_O86487	1324	VFG001279(gb|NP_645333) (sdrC) Ser-Asp rich fibrinogen-binding bone sialoprotein-binding protein [SDr (VF0019)] [Staphylococcus aureus subsp. aureus MW2]	Serine-aspartate repeat-containing protein C n=909 Tax=Staphylococcaceae TaxID=90964 RepID=SDRC_STAAE
	agilent_8673	1.19572e-05	0.609819	-0.37065	-1.79416	1.05286	25.7143	26.087	1.01449	UniRef90_Q82081	1325	positive (from uniprot): Rhinovirus B Genome polyprotein	Genome polyprotein n=46 Tax=Enterovirus TaxID=12059 RepID=POLG_HRV3
	agilent_129840	1.19599e-05	0.609953	-0.318932	-1.54427	0.906407	57.1429	47.8261	0.836957	UniRef90_A0A173VM56	1326	MH0044_GL0005871 MPA_PNP_EM_seqs_non_topgraph_seqs_final_210318.csv	Flagellin n=8 Tax=Roseburia TaxID=841 RepID=A0A173VM56_9FIRM
	agilent_239127	1.19626e-05	0.610094	-1.06601	-5.16324	3.03122	5.71429	8.69565	1.52174	UniRef90_A0A0E1NMC8	1327	VFG002348(gb|YP_001006761) (flgE) flagellar hook protein FlgE [Flagella (VF0394)] [Yersinia enterocolitica subsp. enterocolitica 8081]	Flagellar hook protein FlgE n=21 Tax=Yersinia TaxID=444888 RepID=A0A0E1NMC8_YEREN
	agilent_47052	1.19626e-05	0.610094	-1.06601	-5.16324	3.03122	5.71429	8.69565	1.52174	UniRef90_B6FIV8	1328	765620695-stool1_revised_scaffold4629_1_gene93858 MPA_PNP_EM_seqs_non_topgraph_seqs_final_210318.csv	F5/8 type C domain protein n=6 Tax=Clostridiales TaxID=186802 RepID=B6FIV8_9FIRM
	agilent_35132	1.19649e-05	0.610209	0.564342	-1.60542	2.7341	5.71429	8.69565	1.52174	UniRef90_A0A0M0VLA5	1329	MH0188_GL0103785 MPA_PNP_EM_seqs_non_topgraph_seqs_final_210318.csv	Phosphate-binding protein PstS n=64 Tax=Bifidobacterium TaxID=1678 RepID=A0A0M0VLA5_BIFLN
	twist_73963	1.19667e-05	0.6103	0.384247	-1.09347	1.86196	20	17.3913	0.869565		1330	YP_009032592.1 endolysin [Lactoccocus phage WP-2]
	twist_50600	1.19753e-05	0.61074	-0.51361	-2.49126	1.46404	91.4286	91.3043	0.998641		1331	polyprotein (3/9) & structural protein (3/3) & VP1 (2/4) & capsid protein VP1 & VP1 protein (2/2) & VP1 protein, partial [Enterovirus A71]
	agilent_240385	1.20257e-05	0.613309	-0.317581	-1.54928	0.914122	62.8571	60.8696	0.968379	UniRef90_A0A4I7YG16	1332	VFG001357(gb|NP_346601) (cbpA) choline binding protein A [CbpA/PspC (VF0150)] [Streptococcus pneumoniae TIGR4]	Choline binding protein A n=44 Tax=Streptococcus pneumoniae TaxID=1313 RepID=A0A4I7YG16_STREE
	agilent_166869	1.20387e-05	0.613973	0.497351	-1.43518	2.42989	88.5714	86.9565	0.981767	UniRef90_A0A3E5AF49	1333	MH0026_GL0026830 MPA_PNP_EM_seqs_non_topgraph_seqs_final_210318.csv	Inhibitor_I69 domain-containing protein n=10 Tax=Prevotella TaxID=838 RepID=A0A3E5AF49_9BACT
	twist_46294	1.20447e-05	0.614278	-0.505384	-2.47082	1.46006	14.2857	13.0435	0.913043		1334	EBNA-3B nuclear protein [Human gammaherpesvirus 4] & Epstein-Barr nuclear antigen 4
	twist_25071	1.2066e-05	0.615364	0.702314	-2.03738	3.44201	5.71429	4.34783	0.76087		1335	allergen_name False allergome_name Str py Streptokinase (8/12) (1/1) allergenonline_name False SDAP_name False iedb_name False
	agilent_205649	1.20742e-05	0.615785	0.437919	-1.27242	2.14826	11.4286	13.0435	1.1413	UniRef90_Q9ZFS3	1336	WP_000778504.1 strains_non_MPA_non_topgraph_cdhit70_190118.csv	Exotoxin 4 n=27 Tax=Staphylococcus aureus TaxID=1280 RepID=Q9ZFS3_STAAU
	agilent_188119	1.20742e-05	0.615785	0.437919	-1.27242	2.14826	11.4286	13.0435	1.1413	UniRef90_A0A0E0VL48	1337	WP_000702714.1 strains_non_MPA_non_topgraph_cdhit70_190118.csv	Exotoxin n=60 Tax=Staphylococcaceae TaxID=90964 RepID=A0A0E0VL48_STAA5
	twist_58784	1.20793e-05	0.616047	0.324649	-0.944244	1.59354	62.8571	69.5652	1.10672		1338	positive (exact): Human herpesvirus 3 Envelope glycoprotein C
	twist_59624	1.20803e-05	0.616096	-0.569084	-2.79366	1.65549	14.2857	8.69565	0.608696		1339	B B/Shanghai/361/2002 HA
	twist_48017	1.20822e-05	0.616194	-0.318972	-1.5662	0.928253	68.5714	60.8696	0.887681		1340	positive (from uniprot): Enterovirus C Genome polyprotein [on Uniprot the BLAST matches are "Capsid protein" from "Human poliovirus"
	twist_59401	1.20918e-05	0.616682	0.348612	-1.0164	1.71362	28.5714	26.087	0.913043		1341	H3N2 B/Brisbane/60/2008 NP
	agilent_88432	1.2099e-05	0.617051	0.634443	-1.85235	3.12124	5.71429	8.69565	1.52174	UniRef90_A0A0E1R719	1342	WP_003725975.1 (1/1) non_MPA_topgraph_sampling_040218.csv	Endolytic murein transglycosylase n=258 Tax=Listeria TaxID=1637 RepID=A0A0E1R719_LISMN
	twist_21749	1.21122e-05	0.617723	-1.00399	-4.94683	2.93884	2.85714	4.34783	1.52174		1343	allergen_name False allergome_name Sep l 2 (2/2) (1/1) allergenonline_name False SDAP_name False iedb_name False
	agilent_4240	1.21287e-05	0.618563	-0.327919	-1.61879	0.962953	37.1429	30.4348	0.819398	UniRef90_P03460	1344	Hemagglutinin (2/2)	Hemagglutinin n=16903 Tax=Influenza B virus TaxID=11520 RepID=HEMA_INBLE
	agilent_70892	1.21384e-05	0.619058	-0.587053	-2.90128	1.72718	14.2857	4.34783	0.304348	UniRef90_A0A173TD61	1345	MH0329_GL0071733 (1/2) MPA_and_EM_topgraph_220218_subsample.csv	Uncharacterized protein n=7 Tax=Roseburia TaxID=841 RepID=A0A173TD61_9FIRM
	agilent_31887	1.21411e-05	0.619196	0.38875	-1.14435	1.92185	17.1429	17.3913	1.01449	UniRef90_I9UCI8	1346	MH0360_GL0027291 (4/8) MPA_and_EM_topgraph_220218_subsample.csv	1-acylglycerol-3-phosphate O-acyltransferase n=1 Tax=Bacteroides vulgatus CL09T03C04 TaxID=997891 RepID=I9UCI8_BACVU
	twist_42208	1.21575e-05	0.620033	-0.596859	-2.95631	1.76259	11.4286	4.34783	0.380435		1347	Glycoprotein B precursor & glycoprotein B (1/2)
	agilent_164728	1.21582e-05	0.620066	0.477218	-1.40946	2.36389	8.57143	13.0435	1.52174	UniRef90_A0A2N8HER6	1348	MH0268_GL0146331 MPA_PNP_EM_seqs_non_topgraph_seqs_final_210318.csv	Chaperone protein ClpB n=85 Tax=Bacteria TaxID=2 RepID=A0A2N8HER6_9BACT
	agilent_78561	1.21615e-05	0.620236	-0.703613	-3.48668	2.07945	11.4286	4.34783	0.380435	UniRef90_A0A1E3KVD0	1349	YP_004890586.1 strains_non_MPA_non_topgraph_cdhit70_190118.csv	Gamma-D-glutamyl-meso-diaminopimelate peptidase n=41 Tax=Lactobacillaceae TaxID=33958 RepID=A0A1E3KVD0_LACPN
	agilent_233888	1.21858e-05	0.621476	-0.614472	-3.0536	1.82466	8.57143	4.34783	0.507246	UniRef90_P15926	1350	VFG000974(gb|NP_269970) (scpA) C5a peptidase precursor [C5a peptidase (VF0245)] [Streptococcus pyogenes M1 GAS]	C5a peptidase n=760 Tax=Bacteria TaxID=2 RepID=C5AP_STRPY
	twist_59703	1.21923e-05	0.62181	-0.586588	-2.91726	1.74409	11.4286	8.69565	0.76087		1351	B B/Hong Kong/05/1972 HA
	twist_52109	1.21996e-05	0.622182	0.490649	-1.46092	2.44222	11.4286	13.0435	1.1413		1352	latent membrane protein 1 (LMP1) HHV-4P-1 LYDMA gene
	agilent_1877	1.21996e-05	0.622182	0.490649	-1.46092	2.44222	11.4286	13.0435	1.1413	UniRef90_P03230	1353	latent membrane protein 1 (LMP1) HHV-4P-1 LYDMA gene	Latent membrane protein 1 n=42 Tax=Epstein-Barr virus (strain GD1) TaxID=10376 RepID=LMP1_EBVB9
	agilent_241533	1.22182e-05	0.623127	-0.74643	-3.72345	2.23059	5.71429	4.34783	0.76087	UniRef90_Q8P2T7	1354	VFG000976(gb|NP_268546) (slo) streptolysin O precursor [SLO (VF0250)] [Streptococcus pyogenes M1 GAS]	Streptolysin O n=132 Tax=Streptococcus TaxID=1301 RepID=TACY_STRP8
	agilent_32775	1.22334e-05	0.623905	-0.339783	-1.69799	1.01843	34.2857	21.7391	0.634058	UniRef90_Q8G7F6	1355	WP_058102159.1 (2/6) non_MPA_topgraph_sampling_040218.csv	Uncharacterized protein n=165 Tax=Terrabacteria group TaxID=1783272 RepID=Q8G7F6_BIFLO
	twist_86056	1.22349e-05	0.623977	0.447606	-1.34198	2.23719	17.1429	13.0435	0.76087		1356	NP_510995.1 Gp14 protein [Listeria phage 2389]
	agilent_238459	1.22353e-05	0.623999	0.580163	-1.73954	2.89987	5.71429	8.69565	1.52174	UniRef90_UPI000F53326A	1357	VFG000261(gb|NP_273742) (iga) IgA-specific serine endopeptidase [IgA1 protease (VF0080)] [Neisseria meningitidis MC58]	IgA-specific serine endopeptidase autotransporter n=1 Tax=Neisseria meningitidis TaxID=487 RepID=UPI000F53326A
	agilent_171305	1.22529e-05	0.624896	0.476204	-1.43277	2.38518	8.57143	13.0435	1.52174	UniRef90_A0A0E1XBT2	1358	WP_001208900.1 strains_non_MPA_non_topgraph_cdhit70_190118.csv	Gram-positive signal peptide protein, YSIRK family n=24 Tax=Staphylococcaceae TaxID=90964 RepID=A0A0E1XBT2_STAAU
	twist_58800	1.22546e-05	0.624987	-0.460694	-2.30798	1.38659	14.2857	13.0435	0.913043		1359	positive (exact): Human herpesvirus 5 Envelope glycoprotein M
	twist_73805	1.22622e-05	0.62537	-0.607142	-3.04435	1.83007	8.57143	4.34783	0.507246		1360	YP_009043441.1 DNA helicase [Listeria phage List-36]
	twist_30803	1.22793e-05	0.626247	0.491223	-1.48567	2.46811	8.57143	8.69565	1.01449		1361	Immunoglobulin G-binding protein G precursor & Immunoglobulin G-binding protein G
	agilent_20117	1.22949e-05	0.627041	0.377708	-1.14586	1.90128	17.1429	26.087	1.52174	UniRef90_Q6GE15	1362	WP_000792567.1 strains_non_MPA_non_topgraph_cdhit70_190118.csv	Immunoglobulin-binding protein Sbi n=35 Tax=Staphylococcus aureus TaxID=1280 RepID=SBI_STAAR
	twist_84498	1.23035e-05	0.627479	-0.578261	-2.91377	1.75725	11.4286	4.34783	0.380435		1363	YP_009191602.1 hypothetical protein [Salmonella phage f18SE]
	agilent_229243	1.23433e-05	0.629506	0.49246	-1.50828	2.4932	88.5714	86.9565	0.981767	UniRef90_A0A098ZMW6	1364	VFG001355(gb|NP_346612) (cbpD) choline binding protein D [CBPs (VF0145)] [Streptococcus pneumoniae TIGR4]	Autolysin n=355 Tax=Streptococcus TaxID=1301 RepID=A0A098ZMW6_STREE
	agilent_106204	1.23563e-05	0.630169	0.740887	-2.27499	3.75677	2.85714	4.34783	1.52174	UniRef90_Q6GE15	1365	WP_000792567.1 strains_non_MPA_non_topgraph_cdhit70_190118.csv	Immunoglobulin-binding protein Sbi n=35 Tax=Staphylococcus aureus TaxID=1280 RepID=SBI_STAAR
	twist_63421	1.23751e-05	0.631129	-0.572186	-2.90789	1.76352	11.4286	4.34783	0.380435		1366	YP_009150301.1 putative DNA-dependent RNA polymerase [Proteus phage PM 75]
	agilent_90413	1.239e-05	0.631889	-0.298722	-1.52085	0.923406	65.7143	60.8696	0.926276	UniRef90_A0A1C5VBJ4	1367	MH0369_GL0102815 MPA_PNP_EM_seqs_non_topgraph_seqs_final_210318.csv	Flagellin n=16 Tax=Roseburia TaxID=841 RepID=A0A1C5VBJ4_9FIRM
	agilent_222359	1.23961e-05	0.6322	0.472722	-1.46304	2.40848	11.4286	8.69565	0.76087	UniRef90_P71401	1368	VFG001157(gb|AAC44560) (hsf) Hsf [Hia/Hsf (VF0039)] [Haemophilus influenzae C54]	Hsf n=19 Tax=Haemophilus influenzae TaxID=727 RepID=P71401_HAEIF
	twist_38776	1.23986e-05	0.632331	-0.348934	-1.77834	1.08048	28.5714	17.3913	0.608696		1369	BZLF1 [Human gammaherpesvirus 4] & BZLF1 & Trans-activator protein BZLF1
	agilent_11043	1.24178e-05	0.633308	-0.592388	-3.02609	1.84131	8.57143	4.34783	0.507246	UniRef90_Q8JUX5	1370	structural polyprotein (1/3) & E2 protein (2/4)	Structural polyprotein n=2218 Tax=root TaxID=1 RepID=POLS_CHIKS
	twist_35344	1.24285e-05	0.633854	-0.344455	-1.76185	1.07294	25.7143	30.4348	1.18357		1371	polyprotein (9/9) & VP1 capsid protein (1/3) & Chain 2, Human Rhinovirus Serotype 2 (Hrv2)
	twist_16064	1.24653e-05	0.635733	-0.408549	-2.09904	1.28194	20	13.0435	0.652174		1372	allergen_name False allergome_name Ory s GBSS_I (25/54) (1/1) allergenonline_name False SDAP_name False iedb_name False
	agilent_9701	1.24715e-05	0.636047	-0.348814	-1.79348	1.09585	28.5714	17.3913	0.608696	UniRef90_Q99WQ6	1373	Lipase 2 precursor (Glycerol ester hydrolase 2)	Lipase 2 n=451 Tax=Bacteria TaxID=2 RepID=LIP2_STAAM
	twist_58059	1.24832e-05	0.636643	0.304855	-0.95998	1.56969	31.4286	39.1304	1.24506		1374	positive (exact): Norwalk virus Non-structural polyprotein
	twist_38157	1.24884e-05	0.636909	-0.659606	-3.39845	2.07924	8.57143	4.34783	0.507246		1375	myelin basic protein (3/3)
	agilent_241343	1.24907e-05	0.637026	0.463495	-1.46172	2.38871	82.8571	86.9565	1.04948	UniRef90_D3QW22	1376	VFG000805(gb|NP_290261) (tir) translocated intimin receptor protein [Tir (VF0193)] [Escherichia coli O157:H7 str. EDL933]	Translocated intimin receptor Tir n=111 Tax=Enterobacteriaceae TaxID=543 RepID=TIR_ECOCB
	agilent_230904	1.24938e-05	0.637184	0.643446	-2.03049	3.31738	5.71429	4.34783	0.76087	UniRef90_P15926	1377	VFG001797(gb|NP_735749) (scpB) streptococcal C5a peptidase [C5a peptidase (VF0278)] [Streptococcus agalactiae NEM316]	C5a peptidase n=760 Tax=Bacteria TaxID=2 RepID=C5AP_STRPY
	agilent_134048	1.25017e-05	0.637587	0.320176	-1.01196	1.65231	25.7143	26.087	1.01449	UniRef90_R5ESF2	1378	MH0043_GL0060107 MPA_PNP_EM_seqs_non_topgraph_seqs_final_210318.csv	SGNH_hydro domain-containing protein n=3 Tax=Bacteroidales TaxID=171549 RepID=R5ESF2_9BACE
	twist_14051	1.2506e-05	0.637808	-0.451606	-2.3318	1.42859	14.2857	8.69565	0.608696		1379	allergen_name False allergome_name Sec c GBSS_I (1/2) (1/1) allergenonline_name False SDAP_name False iedb_name False
	twist_41103	1.25092e-05	0.637971	-0.330334	-1.7063	1.04563	28.5714	21.7391	0.76087		1380	alpha purothionin
	agilent_236613	1.25231e-05	0.63868	0.3091	-0.981138	1.59934	62.8571	69.5652	1.10672	UniRef90_Q5XAT9	1381	VFG000956(gb|NP_607775) (sda) streptodornase [DNase (VF0252)] [Streptococcus pyogenes MGAS8232]	Sda n=3 Tax=root TaxID=1 RepID=Q5XAT9_STRP6
	agilent_7114	1.25256e-05	0.638804	-0.428051	-2.21547	1.35937	17.1429	8.69565	0.507246	UniRef90_P0C6Z0	1382	early antigen protein D (EA-D) & DNA polymerase processivity factor BMRF1	DNA polymerase processivity factor BMRF1 n=54 Tax=Epstein-Barr virus (strain GD1) TaxID=10376 RepID=EAD_EBVA8
	twist_59637	1.25373e-05	0.639404	-0.330143	-1.7112	1.05091	31.4286	26.087	0.83004		1383	B B/Sichuan/379/99 HA
	twist_73447	1.25437e-05	0.639729	0.590959	-1.88354	3.06546	5.71429	8.69565	1.52174		1384	YP_007006998.1 pre-neck appendage [Clostridium phage phi24R]
	agilent_18832	1.25521e-05	0.640159	-0.546909	-2.83991	1.74609	8.57143	8.69565	1.01449	UniRef90_B0MZZ7	1385	MH0002_GL0026121 MPA_PNP_EM_seqs_non_topgraph_seqs_final_210318.csv	Outer membrane efflux protein n=7 Tax=root TaxID=1 RepID=B0MZZ7_9BACT
	twist_99804	1.25525e-05	0.640175	0.475849	-1.51932	2.47101	8.57143	8.69565	1.01449		1386	AFN38822.1 hypothetical protein phi_MSA6_ORF149 [Staphylococcus phage MSA6]
	agilent_160375	1.25576e-05	0.640437	-0.459542	-2.38784	1.46876	14.2857	8.69565	0.608696	UniRef90_A0A173YNI1	1387	MH0055_GL0056550 MPA_PNP_EM_seqs_non_topgraph_seqs_final_210318.csv	Glucan endo-1,3-beta-glucosidase A1 n=16 Tax=Lachnospiraceae TaxID=186803 RepID=A0A173YNI1_9FIRM
	agilent_26064	1.25629e-05	0.64071	-0.312063	-1.62259	0.998464	31.4286	34.7826	1.10672	UniRef90_A0A4P6M4H6	1388	WP_018598481.1 strains_non_MPA_non_topgraph_cdhit70_190118.csv	Toxin A n=3 Tax=Blautia TaxID=572511 RepID=A0A4P6M4H6_9FIRM
	agilent_4080	1.2572e-05	0.641172	0.297892	-0.954856	1.55064	31.4286	43.4783	1.3834	UniRef90_P07210	1389	polyprotein (9/9) & VP1 capsid protein (1/3) & Chain 2, Human Rhinovirus Serotype 2 (Hrv2)	Genome polyprotein n=273 Tax=Enterovirus TaxID=12059 RepID=POLG_HRV8A
	twist_98450	1.25825e-05	0.641709	0.3897	-1.25178	2.03118	14.2857	13.0435	0.913043		1390	YP_001642351.1 putative recombination protein [Lactobacillus prophage Lj771]
	twist_43321	1.25837e-05	0.64177	-0.424118	-2.2109	1.36266	17.1429	8.69565	0.507246		1391	alpha S1 casein & Alpha-S1-casein
	agilent_9788	1.25957e-05	0.642382	0.284296	-0.915629	1.48422	40	43.4783	1.08696	UniRef90_P08318	1392	phosphoprotein 150 & Large structural phosphoprotein	Large structural phosphoprotein n=145 Tax=root TaxID=1 RepID=PP150_HCMVA
	agilent_131318	1.25962e-05	0.642407	-0.469751	-2.45257	1.51307	14.2857	8.69565	0.608696	UniRef90_A0A173WZX5	1393	WP_005334807.1 (1/2) non_MPA_topgraph_sampling_040218.csv	D-gamma-glutamyl-meso-diaminopimelic acid endopeptidase CwlS n=68 Tax=Firmicutes TaxID=1239 RepID=A0A173WZX5_9FIRM
	twist_26817	1.26056e-05	0.642887	-0.632617	-3.30675	2.04152	5.71429	4.34783	0.76087		1394	Enterovirus polyprotein (VP0, VP1, VP2, VP4) – capsid proteins, Coxsackievirus A9 (2.9 Å structure, chains 1–4)
	twist_59224	1.26069e-05	0.642952	0.460557	-1.48664	2.40776	11.4286	8.69565	0.76087		1395	B B/Ann Arbor/1/86 HA
	twist_96611	1.26162e-05	0.643427	0.556001	-1.7981	2.9101	5.71429	8.69565	1.52174		1396	YP_006908482.1 3D domain protein [Bacillus phage B4]
	agilent_64436	1.26185e-05	0.643541	-0.455114	-2.38272	1.47249	14.2857	8.69565	0.608696	UniRef90_R5EP71	1397	MH0062_GL0064339 MPA_PNP_EM_seqs_non_topgraph_seqs_final_210318.csv	NAGPA domain-containing protein n=3 Tax=Bacteroidales TaxID=171549 RepID=R5EP71_9BACE
	agilent_224288	1.26257e-05	0.643913	0.391355	-1.26806	2.05077	17.1429	13.0435	0.76087	UniRef90_P44969	1398	VFG000337(gb|NP_439153) (iga1) immunoglobin A1 protease [IgA1 protease (VF0045)] [Haemophilus influenzae Rd KW20]	Immunoglobulin A1 protease autotransporter n=1 Tax=Haemophilus influenzae (strain ATCC 51907 / DSM 11121 / KW20 / Rd) TaxID=71421 RepID=IGA0_HAEIN
	agilent_25980	1.26267e-05	0.643964	-0.509935	-2.67249	1.65262	11.4286	13.0435	1.1413	UniRef90_A0A249DEN2	1399	WP_005692765.1 (1/1) non_MPA_topgraph_sampling_040218.csv	Bacterial extracellular solute-binding s, 5 Middle family protein n=16 Tax=Lactobacillaceae TaxID=33958 RepID=A0A249DEN2_LACRH
	agilent_160350	1.26331e-05	0.644287	-0.538796	-2.82597	1.74838	8.57143	8.69565	1.01449	UniRef90_A0A174RB78	1400	MH0013_GL0029147 MPA_PNP_EM_seqs_non_topgraph_seqs_final_210318.csv	Beta-hexosaminidase n=16 Tax=Bacteroides TaxID=816 RepID=A0A174RB78_9BACE
	twist_28374	1.26353e-05	0.644398	-0.310223	-1.62756	1.00711	31.4286	30.4348	0.968379		1401	positive (from uniprot): Rhinovirus B Genome polyprotein
	twist_57489	1.26517e-05	0.645235	0.554125	-1.80488	2.91313	5.71429	8.69565	1.52174		1402	BRCA1-associated protein
	twist_54558	1.26622e-05	0.645774	0.544877	-1.77855	2.8683	5.71429	13.0435	2.28261		1403	Probable phospholipid-transporting ATPase VA
	twist_36969	1.26638e-05	0.645854	-0.365751	-1.92573	1.19423	22.8571	13.0435	0.570652		1404	Alpha-S2-casein precursor
	agilent_25775	1.26644e-05	0.645885	0.388253	-1.26786	2.04437	11.4286	21.7391	1.90217	UniRef90_UPI000A3CE4AB	1405	WP_000775561.1 (1/1) non_MPA_topgraph_sampling_040218.csv	succinate dehydrogenase flavoprotein subunit n=2 Tax=Enterobacteriaceae TaxID=543 RepID=UPI000A3CE4AB
	agilent_3614	1.26856e-05	0.646968	0.3563	-1.16852	1.88112	17.1429	26.087	1.52174	UniRef90_Q69091	1406	Glycoprotein D HHV-1	Envelope glycoprotein D n=279 Tax=root TaxID=1 RepID=GD_HHV11
	twist_55253	1.26858e-05	0.646978	0.281514	-0.92329	1.48632	48.5714	60.8696	1.2532		1407	EBNA-3B nuclear protein [Human gammaherpesvirus 4] & Epstein-Barr nuclear antigen 4
	agilent_126254	1.27137e-05	0.648401	0.460172	-1.51779	2.43813	8.57143	8.69565	1.01449	UniRef90_A0A416JDV1	1408	MH0250_GL0256152 MPA_PNP_EM_seqs_non_topgraph_seqs_final_210318.csv	Flagellin (Fragment) n=1 Tax=Clostridium sp. AM49-4BH TaxID=2293035 RepID=A0A416JDV1_9CLOT
	agilent_226247	1.27138e-05	0.648402	0.297314	-0.980637	1.57526	31.4286	30.4348	0.968379	UniRef90_A0A0H3K1N3	1409	VFG001282(gb|NP_647237) (fnbB) fibronectin-binding protein B [FnBPs (VF0010)] [Staphylococcus aureus subsp. aureus MW2]	FnbB protein n=80 Tax=Staphylococcus TaxID=1279 RepID=A0A0H3K1N3_STAAW
	twist_96182	1.2717e-05	0.648566	0.693371	-2.28845	3.6752	5.71429	8.69565	1.52174		1410	YP_006908106.1 putative baseplate wedge subunit [Campylobacter phage CP30A]
	agilent_243890	1.27224e-05	0.648843	0.281974	-0.931674	1.49562	40	39.1304	0.978261	UniRef90_A0A0H3K1N3	1411	VFG001282(gb|NP_647237) (fnbB) fibronectin-binding protein B [FnBPs (VF0010)] [Staphylococcus aureus subsp. aureus MW2]	FnbB protein n=80 Tax=Staphylococcus TaxID=1279 RepID=A0A0H3K1N3_STAAW
	agilent_129839	1.27402e-05	0.64975	-0.278516	-1.48061	0.923578	62.8571	56.5217	0.899209	UniRef90_A0A3D2TUV9	1412	MH0172_GL0065659 MPA_PNP_EM_seqs_non_topgraph_seqs_final_210318.csv	Flagellin n=7 Tax=Clostridiales TaxID=186802 RepID=A0A3D2TUV9_9FIRM
	agilent_21265	1.27646e-05	0.650995	-0.376712	-2.00884	1.25542	20	17.3913	0.869565	UniRef90_C0Q5G7	1413	WP_000755259.1 strains_non_MPA_non_topgraph_cdhit70_190118.csv	Uncharacterized protein n=115 Tax=Bacteria TaxID=2 RepID=C0Q5G7_SALPC
	agilent_42055	1.27881e-05	0.652193	0.665396	-2.2281	3.5589	8.57143	4.34783	0.507246	UniRef90_A0A166Q5A2	1414	WP_001081338.1 strains_non_MPA_non_topgraph_cdhit70_190118.csv	Iron(III) dicitrate-binding protein n=239 Tax=Bacteria TaxID=2 RepID=A0A166Q5A2_STAAU
	agilent_113335	1.27892e-05	0.652247	-0.392034	-2.0971	1.31303	17.1429	13.0435	0.76087	UniRef90_A0A166DEL7	1415	WP_000728052.1 strains_non_MPA_non_topgraph_cdhit70_190118.csv	Exported protein n=20 Tax=Staphylococcus aureus TaxID=1280 RepID=A0A166DEL7_STAAU
	agilent_193456	1.27906e-05	0.652322	0.507135	-1.69904	2.7133	8.57143	8.69565	1.01449	UniRef90_R5F0F4	1416	V1.CD3-0-PN_GL0095213 MPA_PNP_EM_seqs_non_topgraph_seqs_final_210318.csv	Uncharacterized protein n=2 Tax=Bacteroides TaxID=816 RepID=R5F0F4_9BACE
	agilent_74132	1.28076e-05	0.653187	-0.368697	-1.97691	1.23952	17.1429	21.7391	1.26812	UniRef90_A0A3A9Y6N9	1417	YP_193106.1 strains_non_MPA_non_topgraph_cdhit70_190118.csv	N-acetylmuramidase n=3 Tax=Lactobacillus acidophilus TaxID=1579 RepID=A0A3A9Y6N9_LACAI
	agilent_223729	1.28129e-05	0.653457	0.27938	-0.940257	1.49902	34.2857	43.4783	1.26812	UniRef90_UPI000F53326A	1418	VFG000261(gb|NP_273742) (iga) IgA-specific serine endopeptidase [IgA1 protease (VF0080)] [Neisseria meningitidis MC58]	IgA-specific serine endopeptidase autotransporter n=1 Tax=Neisseria meningitidis TaxID=487 RepID=UPI000F53326A
	agilent_9078	1.2824e-05	0.654026	-0.554877	-2.98146	1.87171	8.57143	4.34783	0.507246	UniRef90_P06725	1419	tegument protein pp65 & 65 kDa lower matrix phosphoprotein & pp65 & HCMVUL83	65 kDa phosphoprotein n=77 Tax=Human cytomegalovirus TaxID=10359 RepID=PP65_HCMVA
	twist_27916	1.2824e-05	0.654026	-0.554877	-2.98146	1.87171	8.57143	4.34783	0.507246		1420	tegument protein pp65 & 65 kDa lower matrix phosphoprotein & pp65 & HCMVUL83
	twist_27187	1.28325e-05	0.654458	-0.442557	-2.38053	1.49542	14.2857	8.69565	0.608696		1421	putative BLRF2 protein [Human gammaherpesvirus 4] & Tegument protein BLRF2
	twist_3824	1.28325e-05	0.654458	0.546549	-1.84681	2.93991	5.71429	8.69565	1.52174		1422	allergen_name False allergome_name Mel g 1 (3/4) (1/1) allergenonline_name False SDAP_name False iedb_name False
	agilent_15204	1.28541e-05	0.655557	0.350913	-1.191	1.89282	17.1429	21.7391	1.26812	UniRef90_U6RAW1	1423	MH0003_GL0007178 MPA_PNP_EM_seqs_non_topgraph_seqs_final_210318.csv	DNA gyrase subunit B n=3 Tax=Bacteroides TaxID=816 RepID=U6RAW1_9BACE
	agilent_3245	1.28581e-05	0.655761	-0.277725	-1.49882	0.943369	62.8571	56.5217	0.899209	UniRef90_A0A1D8D445	1424	positive (from uniprot): Enterovirus C Genome polyprotein [on Uniprot the BLAST matches are "Capsid protein" from "Human poliovirus"	VP1 (Fragment) n=1 Tax=Human poliovirus 3 TaxID=12086 RepID=A0A1D8D445_9ENTO
	twist_99873	1.28693e-05	0.656335	0.375554	-1.27862	2.02973	20	17.3913	0.869565		1425	YP_001285556.1 gp66 [Escherichia virus TLS]
	agilent_86868	1.28747e-05	0.656609	-0.325827	-1.7622	1.11054	25.7143	21.7391	0.845411	UniRef90_P37710	1426	NP_814543.1 strains_non_MPA_non_topgraph_cdhit70_190118.csv	Autolysin n=202 Tax=Firmicutes TaxID=1239 RepID=ALYS_ENTFA
	agilent_56127	1.29041e-05	0.658107	-0.332974	-1.80772	1.14177	28.5714	17.3913	0.608696	UniRef90_F3QTC0	1427	MH0006_GL0176289 MPA_PNP_EM_seqs_non_topgraph_seqs_final_210318.csv	F5/8 type C domain protein n=4 Tax=Paraprevotella TaxID=577309 RepID=F3QTC0_9BACT
	twist_57818	1.29106e-05	0.658442	-0.595886	-3.23784	2.04607	5.71429	4.34783	0.76087		1428	glycoprotein D (2/2)
	agilent_34763	1.29167e-05	0.658751	0.598432	-2.05737	3.25424	5.71429	4.34783	0.76087	UniRef90_E8MX38	1429	WP_058101887.1 (1/1) non_MPA_topgraph_sampling_040218.csv	Putative xylanase n=131 Tax=Bacteria TaxID=2 RepID=E8MX38_BIFL1
	twist_48824	1.29257e-05	0.659209	-0.331865	-1.80678	1.14305	25.7143	17.3913	0.676329		1430	polyprotein (9/9) & VP1 capsid protein (1/3) & Chain 2, Human Rhinovirus Serotype 2 (Hrv2)
	agilent_240829	1.29299e-05	0.659427	-0.432776	-2.35748	1.49193	14.2857	8.69565	0.608696	UniRef90_P0C2J9	1431	VFG001363(gb|NP_346351) (ply) pneumolysin [Pneumolysin (VF0149)] [Streptococcus pneumoniae TIGR4]	Pneumolysin n=256 Tax=Bacteria TaxID=2 RepID=TACY_STRPN
	agilent_11281	1.29358e-05	0.659728	-0.418752	-2.28284	1.44534	14.2857	8.69565	0.608696		1432	positive (exact): Norwalk virus Non-structural polyprotein
	twist_8495	1.2942e-05	0.660043	-0.346606	-1.89106	1.19785	22.8571	13.0435	0.570652		1433	allergen_name Que a 1 (1/3) (1/1) allergome_name Que a 1 (2/5) (1/1) allergenonline_name Que a 1.0201 (1/1) (1/1) SDAP_name Que a 1.0201 (1/1) (1/1) iedb_name False
	twist_40897	1.29424e-05	0.660062	-0.719392	-3.92516	2.48637	5.71429	4.34783	0.76087		1434	hypothetical protein PFB0460c
	agilent_111172	1.29455e-05	0.660219	0.303996	-1.05134	1.65934	22.8571	26.087	1.1413	UniRef90_Q92CG8	1435	WP_026747284.1 strains_non_MPA_non_topgraph_cdhit70_190118.csv	Lin1204 protein n=84 Tax=Listeria TaxID=1637 RepID=Q92CG8_LISIN
	agilent_8582	1.29496e-05	0.660427	0.435941	-1.50893	2.38082	14.2857	13.0435	0.913043	UniRef90_P11311	1436	Adhesin P1 precursor (Cytadhesin P1) (Attachment protein) & ADP1_MYCPN adhesin P1	Adhesin P1 n=56 Tax=Mycoplasma pneumoniae TaxID=2104 RepID=ADP1_MYCPN
	agilent_221016	1.29536e-05	0.660633	0.531054	-1.83968	2.90179	88.5714	95.6522	1.07994	UniRef90_Q54972	1437	VFG005313(gb|NP_357715) (pspA) Surface protein pspA precursor [Choline-binding proteins (CVF122)] [Streptococcus pneumoniae R6]	Pneumococcal surface protein A n=17 Tax=Streptococcus pneumoniae TaxID=1313 RepID=Q54972_STREE
	agilent_166420	1.29608e-05	0.661	-0.349192	-1.90986	1.21147	20	17.3913	0.869565	UniRef90_A0A385XME4	1438	YP_534942.1 (1/1) non_MPA_topgraph_sampling_040218.csv	Sensor histidine kinase WalK n=35 Tax=Lactobacillus TaxID=1578 RepID=A0A385XME4_9LACO
	agilent_52620	1.29694e-05	0.661438	-0.619926	-3.39442	2.15457	8.57143	4.34783	0.507246	UniRef90_A0A3E4V6B7	1439	WP_024853414.1 (1/1) non_MPA_topgraph_sampling_040218.csv	Uncharacterized protein n=4 Tax=Ruminococcus gnavus TaxID=33038 RepID=A0A3E4V6B7_RUMGN
	agilent_206569	1.29701e-05	0.661475	0.465603	-1.61846	2.54967	8.57143	8.69565	1.01449	UniRef90_I9QA96	1440	SZEY-24A_GL0007462 MPA_PNP_EM_seqs_non_topgraph_seqs_final_210318.csv	SGNH_hydro domain-containing protein n=38 Tax=Bacteroides TaxID=816 RepID=I9QA96_9BACE
	twist_58885	1.29706e-05	0.661499	-0.522474	-2.86127	1.81632	11.4286	4.34783	0.380435		1441	H1N1 A/Michigan/45/2015 NA
	twist_39758	1.29728e-05	0.661612	-0.421226	-2.30747	1.46502	11.4286	17.3913	1.52174		1442	Lipase 2 precursor (Glycerol ester hydrolase 2)
	agilent_235466	1.29814e-05	0.662053	0.290936	-1.01368	1.59556	68.5714	65.2174	0.951087	UniRef90_Q99XV0	1443	VFG000968(gb|NP_269973) (emm) M protein type 1 [M protein (VF0242)] [Streptococcus pyogenes M1 GAS]	M protein type 1 n=54 Tax=Streptococcus pyogenes TaxID=1314 RepID=Q99XV0_STRP1
	twist_59530	1.29815e-05	0.662054	0.429211	-1.49547	2.3539	11.4286	8.69565	0.76087		1444	H3N2 B/PHUKET/3073/2013 NP
	agilent_6502	1.29868e-05	0.662327	-0.421637	-2.31398	1.47071	17.1429	8.69565	0.507246	UniRef90_P11311	1445	Adhesin P1 precursor (Cytadhesin P1) (Attachment protein) & ADP1_MYCPN adhesin P1	Adhesin P1 n=56 Tax=Mycoplasma pneumoniae TaxID=2104 RepID=ADP1_MYCPN
	agilent_27755	1.29899e-05	0.662484	-0.657905	-3.61211	2.2963	5.71429	4.34783	0.76087	UniRef90_A0A069SCX9	1446	MH0020_GL0003463 MPA_PNP_EM_seqs_non_topgraph_seqs_final_210318.csv	Uncharacterized protein n=25 Tax=Bacteroidales TaxID=171549 RepID=A0A069SCX9_9BACT
	twist_25044	1.29987e-05	0.662931	-0.414098	-2.27616	1.44796	14.2857	8.69565	0.608696		1447	allergen_name False allergome_name Tri m GBSS_I (3/3) (1/1) allergenonline_name False SDAP_name False iedb_name False
	agilent_223732	1.29993e-05	0.662965	0.37484	-1.31087	2.06055	14.2857	17.3913	1.21739	UniRef90_D0W5Z8	1448	VFG000232(gb|NP_273117) (pilT) twitching motility protein PilT [Type IV pili (VF0075)] [Neisseria meningitidis MC58]	Twitching motility protein n=4 Tax=Neisseria TaxID=482 RepID=D0W5Z8_NEICI
	agilent_11583	1.30078e-05	0.663397	-0.281817	-1.55092	0.987288	40	30.4348	0.76087	UniRef90_P11089	1449	Flagellar filament 41 kDa core protein	Flagellar filament 41 kDa core protein n=535 Tax=Borreliaceae TaxID=1643685 RepID=FLA1_BORBU
	twist_34276	1.30166e-05	0.663846	0.272715	-0.957152	1.50258	60	60.8696	1.01449		1450	pneumococcal histidine triad protein E & hydrolase & HIT family hydrolase
	agilent_217424	1.3026e-05	0.664328	0.324882	-1.14248	1.79225	20	17.3913	0.869565	UniRef90_A0A0E0VLX7	1451	WP_000782834.1 strains_non_MPA_non_topgraph_cdhit70_190118.csv	Exotoxin n=44 Tax=Staphylococcus TaxID=1279 RepID=A0A0E0VLX7_STAA5
	agilent_74514	1.303e-05	0.664532	0.352709	-1.24137	1.94679	14.2857	17.3913	1.21739	UniRef90_K5ZQT7	1452	MH0092_GL0084257 (2/2) MPA_and_EM_topgraph_220218_subsample.csv	TonB family domain-containing protein n=17 Tax=Parabacteroides TaxID=375288 RepID=K5ZQT7_9BACT
	agilent_147336	1.3035e-05	0.664783	-0.405829	-2.24145	1.42979	91.4286	82.6087	0.903533	UniRef90_F3QVU8	1453	MH0006_GL0114400 MPA_PNP_EM_seqs_non_topgraph_seqs_final_210318.csv	Alginate_lyase domain-containing protein n=5 Tax=Paraprevotella TaxID=577309 RepID=F3QVU8_9BACT
	twist_20162	1.30381e-05	0.664942	-0.42742	-2.36167	1.50683	11.4286	13.0435	1.1413		1454	allergen_name Der p 20 (1/1) (1/1) allergome_name Der p 20 (2/2) (1/1) allergenonline_name Der p 20.0101 (1/1) (1/1) SDAP_name Der p 20 (1/1) (1/1) iedb_name False
	twist_10972	1.30381e-05	0.664942	-0.42742	-2.36167	1.50683	11.4286	13.0435	1.1413		1455	allergen_name False allergome_name Oct v 2 (2/2) (1/1) allergenonline_name False SDAP_name False iedb_name False
	twist_25199	1.30381e-05	0.664942	-0.42742	-2.36167	1.50683	11.4286	13.0435	1.1413		1456	allergen_name False allergome_name Oct f 2 (2/2) (1/1) allergenonline_name Unassigned (1/1) (1/1) SDAP_name False iedb_name False
	agilent_133371	1.30381e-05	0.664942	-0.42742	-2.36167	1.50683	11.4286	13.0435	1.1413	UniRef90_A0A174RAJ5	1457	WP_044925903.1 MPA_PNP_EM_seqs_non_topgraph_seqs_final_210318.csv	Uncharacterized protein n=18 Tax=Clostridiales TaxID=186802 RepID=A0A174RAJ5_9FIRM
	twist_58055	1.30473e-05	0.665411	-0.272754	-1.50892	0.963416	42.8571	34.7826	0.811594		1458	positive (exact): Influenza A virus Hemagglutinin
	agilent_229166	1.30743e-05	0.666789	-0.273707	-1.51966	0.972244	37.1429	34.7826	0.936455	UniRef90_Q99XV0	1459	VFG000968(gb|NP_269973) (emm) M protein type 1 [M protein (VF0242)] [Streptococcus pyogenes M1 GAS]	M protein type 1 n=54 Tax=Streptococcus pyogenes TaxID=1314 RepID=Q99XV0_STRP1
	agilent_223905	1.30794e-05	0.66705	-0.454556	-2.52549	1.61637	25.7143	8.69565	0.338164	UniRef90_Q8GM74	1460	VFG001150(gb|AAL79954) (hia) adhesin [Hia/Hsf (VF0039)] [Haemophilus influenzae nontypable strain 3179B]	Adhesin n=5 Tax=Haemophilus influenzae TaxID=727 RepID=Q8GM74_HAEIF
	agilent_11949	1.30795e-05	0.667057	0.531901	-1.89146	2.95526	91.4286	95.6522	1.0462		1461	positive (exact): Human adenovirus C Pre-histone-like nucleoprotein
	agilent_188501	1.30835e-05	0.66726	-0.448041	-2.49066	1.59458	11.4286	8.69565	0.76087	UniRef90_A0A3A9YAX1	1462	YP_194478.1 (1/1) non_MPA_topgraph_sampling_040218.csv	YSIRK-type signal peptide-containing protein n=15 Tax=Lactobacillus acidophilus TaxID=1579 RepID=A0A3A9YAX1_LACAI
	agilent_202934	1.311e-05	0.668612	-0.515024	-2.87321	1.84316	14.2857	4.34783	0.304348	UniRef90_F9ZA18	1463	MH0012_GL0186444 MPA_PNP_EM_seqs_non_topgraph_seqs_final_210318.csv	Uncharacterized protein n=5 Tax=Odoribacter TaxID=283168 RepID=F9ZA18_ODOSD
	agilent_130111	1.31114e-05	0.668683	-0.312783	-1.74527	1.11971	37.1429	26.087	0.702341	UniRef90_D4S2X1	1464	MH0005_GL0011337 MPA_PNP_EM_seqs_non_topgraph_seqs_final_210318.csv	Flagellin n=3 Tax=Butyrivibrio TaxID=830 RepID=D4S2X1_9FIRM
	agilent_50247	1.31124e-05	0.668732	-0.258861	-1.44458	0.926863	54.2857	43.4783	0.800915	UniRef90_A0A354D3V1	1465	MH0436_GL0046035 MPA_PNP_EM_seqs_non_topgraph_seqs_final_210318.csv	Flagellin n=2 Tax=Clostridiales TaxID=186802 RepID=A0A354D3V1_9FIRM
	agilent_182996	1.31294e-05	0.669597	0.505144	-1.81513	2.82542	8.57143	13.0435	1.52174	UniRef90_A0A1C5US59	1466	MH0003_GL0083467 MPA_PNP_EM_seqs_non_topgraph_seqs_final_210318.csv	Glutamyl-and glutaminyl-tRNA synthetases n=58 Tax=Bacteroidaceae TaxID=815 RepID=A0A1C5US59_9BACE
	agilent_91518	1.31305e-05	0.669655	0.350985	-1.26149	1.96346	14.2857	17.3913	1.21739	UniRef90_F7M4F9	1467	457387.HMPREF0127_02356 (2/2) MPA_and_EM_topgraph_220218_subsample.csv	Uncharacterized protein n=55 Tax=Bacteroidales TaxID=171549 RepID=F7M4F9_9BACE
	twist_27464	1.31317e-05	0.669716	0.277494	-0.997606	1.55259	62.8571	60.8696	0.968379		1468	heme transporter IsdB
	agilent_30237	1.31317e-05	0.669717	-0.485933	-2.71882	1.74696	11.4286	8.69565	0.76087	UniRef90_I9A5K4	1469	MH0349_GL0007090 MPA_PNP_EM_seqs_non_topgraph_seqs_final_210318.csv	TPM_phosphatase domain-containing protein n=49 Tax=Bacteroides TaxID=816 RepID=I9A5K4_BACVU
	agilent_210148	1.31353e-05	0.669901	0.384707	-1.3841	2.15351	14.2857	13.0435	0.913043	UniRef90_A0A4P6M6N2	1470	WP_018598489.1 strains_non_MPA_non_topgraph_cdhit70_190118.csv	Toxin A n=3 Tax=Blautia TaxID=572511 RepID=A0A4P6M6N2_9FIRM
	twist_1760	1.31465e-05	0.670472	-0.395907	-2.21955	1.42774	14.2857	13.0435	0.913043		1471	allergen_name False allergome_name Lup a 1 (3/3) (1/1) allergenonline_name Unassigned (1/1) (1/1) SDAP_name False iedb_name False
	agilent_70626	1.31469e-05	0.670493	-0.839912	-4.70902	3.0292	2.85714	4.34783	1.52174	UniRef90_D4MYA1	1472	MH0088_GL0134456 (1/4) MPA_and_EM_topgraph_220218_subsample.csv	Chromosome segregation protein n=15 Tax=Clostridiales TaxID=186802 RepID=D4MYA1_ANAHA
	agilent_10251	1.31565e-05	0.67098	-0.277986	-1.56056	1.00459	34.2857	30.4348	0.887681	UniRef90_Q9QL88	1473	Enterovirus polyprotein (VP0, VP1, VP2, VP4) – capsid proteins, Coxsackievirus A9 (2.9 Å structure, chains 1–4)	Genome polyprotein n=36 Tax=Enterovirus B TaxID=138949 RepID=POLG_CXB6S
	twist_23370	1.31599e-05	0.671155	0.3146	-1.13773	1.76692	20	21.7391	1.08696		1474	allergen_name False allergome_name Sec c 37 (1/2) (1/1) allergenonline_name False SDAP_name False iedb_name False
	agilent_47783	1.31757e-05	0.671963	-0.385935	-2.17223	1.40036	17.1429	8.69565	0.507246	UniRef90_A0A1H4EYC0	1475	MH0192_GL0120909 (2/2) MPA_and_EM_topgraph_220218_subsample.csv	TonB-linked outer membrane protein, SusC/RagA family n=7 Tax=Alistipes TaxID=239759 RepID=A0A1H4EYC0_9BACT
	agilent_224628	1.31776e-05	0.672055	-0.328947	-1.85193	1.19404	20	21.7391	1.08696	UniRef90_Q54835	1476	VFG000950(gb|NP_665531) (emm) M protein type 3 [M protein (VF0242)] [Streptococcus pyogenes MGAS315]	M3 protein n=36 Tax=Streptococcus pyogenes TaxID=1314 RepID=Q54835_STRPY
	twist_21248	1.31885e-05	0.672611	0.366054	-1.33179	2.0639	14.2857	21.7391	1.52174		1477	allergen_name Que a 1 (3/3) (1/1) allergome_name Que a 1 (5/5) (1/1) allergenonline_name Que a 1.0301 (1/1) (1/1) SDAP_name Que a 1.0301 (1/1) (1/1) iedb_name False
	twist_64690	1.31945e-05	0.672917	0.457228	-1.66561	2.58007	5.71429	13.0435	2.28261		1478	NP_076624.1 tail protein [Lactococcus phage bIL285]
	agilent_12898	1.32314e-05	0.674804	-0.43635	-2.47473	1.60203	11.4286	8.69565	0.76087	UniRef90_A0A173SW06	1479	MH0004_GL0030372 (2/2) MPA_and_EM_topgraph_220218_subsample.csv	D-galactose/ D-glucose-binding protein n=36 Tax=Clostridiales TaxID=186802 RepID=A0A173SW06_9FIRM
	twist_59093	1.32358e-05	0.675024	0.645023	-2.37032	3.66036	2.85714	8.69565	3.04348		1480	B B/Massachusetts/02/2012 HA
	twist_34247	1.32358e-05	0.675024	0.645023	-2.37032	3.66036	2.85714	8.69565	3.04348		1481	HCMVUL57
	agilent_10959	1.32386e-05	0.67517	0.459685	-1.69026	2.60963	8.57143	8.69565	1.01449	UniRef90_Q69091	1482	Glycoprotein D HHV-1	Envelope glycoprotein D n=279 Tax=root TaxID=1 RepID=GD_HHV11
	twist_27541	1.32442e-05	0.675454	0.278489	-1.02522	1.58219	25.7143	39.1304	1.52174		1483	EBNA-1 HHV 4 & BKRF1
	twist_32235	1.32461e-05	0.675553	0.315406	-1.1616	1.79241	17.1429	21.7391	1.26812		1484	VP1 protein (1/2)
	twist_58591	1.3251e-05	0.675803	-0.394357	-2.24259	1.45388	14.2857	13.0435	0.913043		1485	EBNA-1 HHV 4 & BKRF1
	agilent_176582	1.32518e-05	0.675842	-0.336941	-1.91628	1.2424	22.8571	13.0435	0.570652	UniRef90_B0G3Y5	1486	WP_052302907.1 strains_non_MPA_non_topgraph_cdhit70_190118.csv	N-acetylmuramoyl-L-alanine amidase n=2 Tax=Dorea formicigenerans TaxID=39486 RepID=B0G3Y5_9FIRM
	agilent_223654	1.32813e-05	0.677348	-0.493104	-2.81587	1.82966	11.4286	8.69565	0.76087	UniRef90_P45387	1487	VFG001149(gb|AAB03707) (hap) autotransporter, fibronectin-binding adhesin [Hap (VF0037)] [Haemophilus influenzae N187]	Adhesion and penetration protein autotransporter n=2 Tax=Haemophilus influenzae TaxID=727 RepID=HAP2_HAEIF
	agilent_221632	1.32827e-05	0.677416	0.277713	-1.03074	1.58617	25.7143	30.4348	1.18357	UniRef90_P81177	1488	VFG001314(gb|NP_647375) (aur) zinc metalloproteinase aureolysin [Aureolysin (VF0024)] [Staphylococcus aureus subsp. aureus MW2]	Zinc metalloproteinase aureolysin n=337 Tax=Bacilli TaxID=91061 RepID=AURE_STAAU
	agilent_13150	1.33025e-05	0.678426	-0.309376	-1.77186	1.15311	25.7143	21.7391	0.845411	UniRef90_Q6JH00	1489	WP_003667504.1 strains_non_MPA_non_topgraph_cdhit70_190118.csv	Extracellular surface protein n=35 Tax=Lactobacillus TaxID=1578 RepID=Q6JH00_LACFE
	agilent_141966	1.33296e-05	0.679808	-0.564142	-3.24316	2.11487	5.71429	8.69565	1.52174	UniRef90_K0WUB3	1490	MH0128_GL0035420 MPA_PNP_EM_seqs_non_topgraph_seqs_final_210318.csv	Por secretion system C-terminal sorting domain-containing protein n=3 Tax=Bacteroidales TaxID=171549 RepID=K0WUB3_9BACT
	twist_52554	1.33308e-05	0.679869	-0.309538	-1.77978	1.1607	22.8571	21.7391	0.951087		1491	45 kDa immediate-early protein 2
	agilent_24512	1.33372e-05	0.680198	-0.273994	-1.57683	1.02884	34.2857	26.087	0.76087	UniRef90_A0A158SJE1	1492	WP_041807921.1 strains_non_MPA_non_topgraph_cdhit70_190118.csv	N-acetylmuramoyl-L-alanine amidase n=55 Tax=Lactobacillus TaxID=1578 RepID=A0A158SJE1_LACFE
	agilent_237936	1.33653e-05	0.68163	0.560295	-2.11658	3.23717	5.71429	4.34783	0.76087	UniRef90_A1JSQ1	1493	VFG002321(gb|YP_001006728) (fliC) flagellin [Flagella (VF0394)] [Yersinia enterocolitica subsp. enterocolitica 8081]	Flagellin n=55 Tax=Yersinia TaxID=444888 RepID=A1JSQ1_YERE8
	twist_37560	1.33702e-05	0.681882	0.283808	-1.07325	1.64086	25.7143	39.1304	1.52174		1494	positive (from uniprot): Rhinovirus B Genome polyprotein
	agilent_11380	1.33748e-05	0.682113	-0.265928	-1.53847	1.00661	40	39.1304	0.978261	UniRef90_P08392	1495	Trans-acting transcriptional protein ICP4	Major viral transcription factor ICP4 n=1 Tax=Human herpesvirus 1 (strain 17) TaxID=10299 RepID=ICP4_HHV11
	agilent_8797	1.33765e-05	0.682204	-0.259669	-1.50264	0.983297	65.7143	60.8696	0.926276	UniRef90_P03300	1496	Genome polyprotein (6/6) & polyprotein (7/9) & VP1 (1/4) & coat protein VP1 & VP4	Genome polyprotein n=1168 Tax=Enterovirus TaxID=12059 RepID=POLG_POL1M
	agilent_204874	1.33775e-05	0.68225	-0.4967	-2.87463	1.88123	11.4286	4.34783	0.380435	UniRef90_A0A3V9NUN2	1497	WP_001127942.1 (2/2) non_MPA_topgraph_sampling_040218.csv	Prepilin-type N-terminal cleavage/methylation domain-containing protein n=51 Tax=Salmonella TaxID=590 RepID=A0A3V9NUN2_SALGL
	agilent_55905	1.33804e-05	0.682401	0.340887	-1.29192	1.97369	17.1429	17.3913	1.01449	UniRef90_A0A1G5CDV5	1498	WP_092975435.1 strains_non_MPA_non_topgraph_cdhit70_190118.csv	LPXTG-motif cell wall anchor domain-containing protein n=1 Tax=Ruminococcus bromii TaxID=40518 RepID=A0A1G5CDV5_9FIRM
	agilent_193955	1.33809e-05	0.682424	-0.424697	-2.4591	1.6097	11.4286	8.69565	0.76087	UniRef90_F7M4X1	1499	MH0003_GL0051133 (1/1) MPA_and_EM_topgraph_220218_subsample.csv	STN domain-containing protein n=61 Tax=Bacteroidaceae TaxID=815 RepID=F7M4X1_9BACE
	agilent_1148	1.34173e-05	0.684283	-0.286204	-1.66573	1.09332	28.5714	30.4348	1.06522	UniRef90_Q66575	1500	positive (from uniprot): Enterovirus B Genome polyprotein	Genome polyprotein n=20 Tax=Enterovirus B TaxID=138949 RepID=POLG_EC12T
	twist_58054	1.34218e-05	0.684513	-0.25687	-1.49595	0.982214	40	34.7826	0.869565		1501	positive (exact): Influenza A virus Hemagglutinin
	agilent_214358	1.34235e-05	0.684598	-0.302151	-1.76007	1.15577	22.8571	21.7391	0.951087	UniRef90_A0A166DEL7	1502	WP_000728052.1 strains_non_MPA_non_topgraph_cdhit70_190118.csv	Exported protein n=20 Tax=Staphylococcus aureus TaxID=1280 RepID=A0A166DEL7_STAAU
	agilent_24623	1.34292e-05	0.684889	-0.38134	-2.22316	1.46048	88.5714	82.6087	0.932679	UniRef90_A0A166DEL7	1503	WP_000728052.1 strains_non_MPA_non_topgraph_cdhit70_190118.csv	Exported protein n=20 Tax=Staphylococcus aureus TaxID=1280 RepID=A0A166DEL7_STAAU
	twist_50052	1.34305e-05	0.684953	-0.530644	-3.09414	2.03285	5.71429	8.69565	1.52174		1504	positive (from uniprot): Rhinovirus B Genome polyprotein
	agilent_240644	1.34313e-05	0.684998	0.272236	-1.04311	1.58758	25.7143	30.4348	1.18357	UniRef90_A0A0E8T3C9	1505	VFG001354(gb|NP_345414) (pce) choline binding protein E [CBPs (VF0145)] [Streptococcus pneumoniae TIGR4]	Choline binding protein E CbpE n=250 Tax=Bacteria TaxID=2 RepID=A0A0E8T3C9_STREE
	agilent_60658	1.34329e-05	0.68508	-0.500768	-2.92096	1.91942	8.57143	4.34783	0.507246	UniRef90_K0XH89	1506	MH0012_GL0225381 MPA_PNP_EM_seqs_non_topgraph_seqs_final_210318.csv	PKD domain-containing protein n=3 Tax=Bacteroidales TaxID=171549 RepID=K0XH89_9BACT
	agilent_21920	1.34399e-05	0.685437	-0.250018	-1.4598	0.959761	48.5714	34.7826	0.716113	UniRef90_Q931I5	1507	WP_000791402.1 strains_non_MPA_non_topgraph_cdhit70_190118.csv	Uncharacterized leukocidin-like protein 2 n=180 Tax=Bacteria TaxID=2 RepID=LUKL2_STAAM
	twist_35714	1.3452e-05	0.686052	-0.608275	-3.55766	2.34111	5.71429	4.34783	0.76087		1508	nuclear protein EBNA2 & EBNA-2 & Epstein-Barr nuclear antigen 2
	twist_80471	1.34772e-05	0.687338	0.395698	-1.53129	2.32268	11.4286	8.69565	0.76087		1509	YP_007517701.1 hypothetical protein [Pelagibacter phage HTVC010P]
	agilent_223567	1.34944e-05	0.688216	-0.268528	-1.5801	1.04305	34.2857	26.087	0.76087	UniRef90_Q2YX95	1510	VFG001318(gb|YP_001332075) (isdA) iron-regulated surface determinant protein A [Isd (VF0015)] [Staphylococcus aureus subsp. aureus str. Newman]	Iron-regulated surface determinant protein A n=287 Tax=Bacteria TaxID=2 RepID=ISDA_STAAB
	agilent_218855	1.35022e-05	0.688614	0.399402	-1.55404	2.35284	8.57143	13.0435	1.52174	UniRef90_A0A1C6JTR2	1511	O2.UC35-2_GL0067534 (1/1) MPA_and_EM_topgraph_220218_subsample.csv	Transposase and inactivated derivatives n=1 Tax=uncultured Eubacterium sp. TaxID=165185 RepID=A0A1C6JTR2_9FIRM
	twist_46237	1.35276e-05	0.689905	0.790088	-3.09113	4.67131	2.85714	4.34783	1.52174		1512	Voltage-dependent T-type calcium channel subunit alpha-1H
	agilent_161585	1.35446e-05	0.690776	-0.479106	-2.83965	1.88144	11.4286	4.34783	0.380435	UniRef90_K0X402	1513	V1.FI12_GL0135524 MPA_PNP_EM_seqs_non_topgraph_seqs_final_210318.csv	Por secretion system C-terminal sorting domain-containing protein n=3 Tax=Bacteroidales TaxID=171549 RepID=K0X402_9BACT
	agilent_135336	1.35478e-05	0.690938	0.388637	-1.52723	2.30451	11.4286	8.69565	0.76087	UniRef90_A0A174A0Y7	1514	MH0087_GL0039588 MPA_PNP_EM_seqs_non_topgraph_seqs_final_210318.csv	Chromosome segregation protein n=36 Tax=Clostridiales TaxID=186802 RepID=A0A174A0Y7_9FIRM
	twist_53656	1.3564e-05	0.691763	0.329548	-1.29961	1.9587	17.1429	17.3913	1.01449		1515	HCMVUL35
	agilent_106628	1.35708e-05	0.692111	-0.246861	-1.4687	0.97498	42.8571	39.1304	0.913043	UniRef90_A0A174RQL3	1516	O2.UC53-2_GL0085658 MPA_PNP_EM_seqs_non_topgraph_seqs_final_210318.csv	Toxin A n=24 Tax=Lachnospiraceae TaxID=186803 RepID=A0A174RQL3_9FIRM
	agilent_48005	1.35726e-05	0.692205	0.308725	-1.2198	1.83725	17.1429	17.3913	1.01449	UniRef90_A0A4P6LZT0	1517	WP_026255328.1 strains_non_MPA_non_topgraph_cdhit70_190118.csv	Cell shape-determining protein MreC n=5 Tax=Lachnospiraceae TaxID=186803 RepID=A0A4P6LZT0_9FIRM
	agilent_132331	1.35726e-05	0.692205	0.308725	-1.2198	1.83725	17.1429	17.3913	1.01449	UniRef90_A0A2Y2VXK6	1518	NP_706220.1 strains_non_MPA_non_topgraph_cdhit70_190118.csv	Putative Rhs-family protein n=15 Tax=Shigella TaxID=620 RepID=A0A2Y2VXK6_SHIFL
	twist_59618	1.35823e-05	0.692695	-0.397937	-2.37147	1.5756	14.2857	8.69565	0.608696		1519	H3N2 A/Leningrad/360/1986 HA
	agilent_132716	1.35836e-05	0.692764	-0.450023	-2.6824	1.78236	8.57143	8.69565	1.01449	UniRef90_J8KDN0	1520	NP_831259.1 strains_non_MPA_non_topgraph_cdhit70_190118.csv	LysM domain-containing protein n=166 Tax=Bacillus TaxID=55087 RepID=J8KDN0_BACCE
	agilent_224420	1.35993e-05	0.693563	-0.32223	-1.92507	1.28061	22.8571	13.0435	0.570652	UniRef90_Q97T80	1521	VFG001362(gb|NP_344620) (zmpC) immunoglobulin A1 protease [IgA1 protease (VF0147)] [Streptococcus pneumoniae TIGR4]	Zinc metalloprotease ZmpC n=66 Tax=Terrabacteria group TaxID=1783272 RepID=ZMPC_STRPN
	twist_72932	1.36091e-05	0.694063	0.340983	-1.35806	2.04002	11.4286	17.3913	1.52174		1522	YP_009030625.1 tail sheath protein [Escherichia phage vB_EcoM_JS09]
	agilent_127557	1.36722e-05	0.697281	0.419745	-1.69516	2.53465	5.71429	17.3913	3.04348	UniRef90_A0A173RRE4	1523	MH0091_GL0095745 (4/5) MPA_and_EM_topgraph_220218_subsample.csv	Glutaconyl-CoA decarboxylase subunit beta n=40 Tax=Faecalibacterium TaxID=216851 RepID=A0A173RRE4_9FIRM
	twist_31993	1.36771e-05	0.697533	0.558854	-2.25943	3.37714	2.85714	8.69565	3.04348		1524	EBNA3A HHV4
	twist_28804	1.36855e-05	0.697959	0.252489	-1.02269	1.52767	31.4286	34.7826	1.10672		1525	positive (from uniprot): Enterovirus B Genome polyprotein
	agilent_42039	1.37045e-05	0.69893	-0.373773	-2.26789	1.52035	17.1429	8.69565	0.507246	UniRef90_Q2G222	1526	WP_001125631.1 strains_non_MPA_non_topgraph_cdhit70_190118.csv	N-acetylmuramoyl-L-alanine amidase domain-containing protein SAOUHSC_02979 n=302 Tax=Bacteria TaxID=2 RepID=Y2979_STAA8
	agilent_39341	1.37079e-05	0.699103	-0.476985	-2.8956	1.94163	8.57143	4.34783	0.507246	UniRef90_A0A454A614	1527	WP_016265893.1 strains_non_MPA_non_topgraph_cdhit70_190118.csv	Autotransporter domain-containing protein n=484 Tax=Gammaproteobacteria TaxID=1236 RepID=A0A454A614_ECOL5
	twist_50962	1.37427e-05	0.700878	-0.294312	-1.79597	1.20735	22.8571	17.3913	0.76087		1528	alpha S1 casein & Alpha-S1-casein
	agilent_88956	1.37483e-05	0.701162	0.267321	-1.09798	1.63263	68.5714	69.5652	1.01449	UniRef90_A0A3R6J631	1529	MH0105_GL0034973 MPA_PNP_EM_seqs_non_topgraph_seqs_final_210318.csv	Uncharacterized protein n=6 Tax=Parabacteroides TaxID=375288 RepID=A0A3R6J631_9BACT
	agilent_69356	1.37832e-05	0.702944	0.385029	-1.59385	2.3639	8.57143	8.69565	1.01449	UniRef90_A0A1Q6JQM1	1530	O2.UC3-1_GL0128502 (2/2) MPA_and_EM_topgraph_220218_subsample.csv	Fn3_like domain-containing protein n=5 Tax=Clostridiales TaxID=186802 RepID=A0A1Q6JQM1_9FIRM
	twist_28905	1.37842e-05	0.702995	0.372096	-1.54065	2.28485	11.4286	8.69565	0.76087		1531	neuraminidase
	agilent_240856	1.37995e-05	0.703774	0.287449	-1.19426	1.76915	28.5714	21.7391	0.76087	UniRef90_O86489	1532	VFG001281(gb|NP_645335) (sdrE) Ser-Asp rich fibrinogen-binding bone sialoprotein-binding protein [SDr (VF0019)] [Staphylococcus aureus subsp. aureus MW2]	Serine-aspartate repeat-containing protein E n=489 Tax=Bacteria TaxID=2 RepID=SDRE_STAAE
	agilent_153298	1.38118e-05	0.7044	0.570951	-2.37866	3.52056	94.2857	95.6522	1.01449	UniRef90_S5QWV8	1533	WP_020916641.1 strains_non_MPA_non_topgraph_cdhit70_190118.csv	Uncharacterized protein n=4 Tax=Streptococcus TaxID=1301 RepID=S5QWV8_9STRE
	agilent_241112	1.38377e-05	0.705721	0.459564	-1.92578	2.84491	5.71429	13.0435	2.28261	UniRef90_P27951	1534	VFG001795(gb|BAC98831) (cba) c protein beta antigen [<beta>-C protein (VF0277)] [Streptococcus agalactiae FM027022]	IgA FC receptor n=71 Tax=Streptococcus TaxID=1301 RepID=BAG_STRAG
	twist_37914	1.38483e-05	0.706263	-0.230097	-1.42672	0.966524	48.5714	47.8261	0.984655		1535	choline-binding protein D
	agilent_230820	1.38495e-05	0.706323	0.232254	-0.975842	1.44035	51.4286	47.8261	0.929952	UniRef90_Q2FWV6	1536	VFG002423(gb|YP_001332910) (scn) complement inhibitor SCIN [SCIN (VF0425)] [Staphylococcus aureus subsp. aureus str. Newman]	Staphylococcal complement inhibitor n=109 Tax=root TaxID=1 RepID=SCIN_STAA8
	agilent_164669	1.38625e-05	0.706985	-0.450219	-2.79763	1.89719	11.4286	4.34783	0.380435	UniRef90_A0A173UAU5	1537	WP_007884712.1 MPA_PNP_EM_seqs_non_topgraph_seqs_final_210318.csv	Flagellin n=3 Tax=Roseburia inulinivorans TaxID=360807 RepID=A0A173UAU5_9FIRM
	twist_58788	1.38739e-05	0.707569	-0.238327	-1.48355	1.0069	65.7143	60.8696	0.926276		1538	positive (exact): Enterovirus C Genome polyprotein [on Uniprot the BLAST matches are "Capsid protein" from "Human poliovirus"
	twist_27283	1.38739e-05	0.707569	-0.238327	-1.48355	1.0069	65.7143	60.8696	0.926276		1539	positive (exact): Enterovirus C Genome polyprotein [on Uniprot the BLAST matches are "Capsid protein" from "Human poliovirus"
	twist_48016	1.38739e-05	0.707569	-0.238327	-1.48355	1.0069	65.7143	60.8696	0.926276		1540	positive (from uniprot): Enterovirus C Genome polyprotein [on Uniprot the BLAST matches are "Capsid protein" from "Human poliovirus"
	agilent_227810	1.38782e-05	0.707788	0.338238	-1.4304	2.10687	11.4286	17.3913	1.52174	UniRef90_Q6GHV7	1541	VFG001317(gb|YP_001332074) (isdB) iron-regulated surface determinant protein B, haemoglobin receptor [Isd (VF0015)] [Staphylococcus aureus subsp. aureus str. Newman]	Iron-regulated surface determinant protein B n=509 Tax=Bacilli TaxID=91061 RepID=ISDB_STAAR
	agilent_214044	1.38845e-05	0.708107	-0.227833	-1.42053	0.964862	57.1429	47.8261	0.836957	UniRef90_A0A173T8A2	1542	V1.CD15-3_GL0052858 MPA_PNP_EM_seqs_non_topgraph_seqs_final_210318.csv	Flagellin n=21 Tax=Clostridiales TaxID=186802 RepID=A0A173T8A2_9FIRM
	twist_236	1.38938e-05	0.708586	0.534339	-2.26772	3.3364	5.71429	4.34783	0.76087		1543	allergen_name False allergome_name Alt a TCTP (1/2) (1/1) allergenonline_name Unassigned (1/1) (1/1) SDAP_name False iedb_name False
	twist_51296	1.3896e-05	0.708694	-0.243595	-1.5215	1.03431	71.4286	65.2174	0.913043		1544	EBNA-3C HHV 4 latent protein
	twist_26221	1.3896e-05	0.708697	-0.460904	-2.87884	1.95703	8.57143	4.34783	0.507246		1545	fibronectin-binding protein A
	agilent_15630	1.38998e-05	0.708888	0.279979	-1.18982	1.74977	20	17.3913	0.869565	UniRef90_Q9ZFS5	1546	WP_000769829.1 strains_non_MPA_non_topgraph_cdhit70_190118.csv	Exotoxin 1 n=31 Tax=Staphylococcus aureus TaxID=1280 RepID=Q9ZFS5_STAAU
	agilent_223825	1.39045e-05	0.709129	0.284942	-1.21221	1.78209	17.1429	21.7391	1.26812	UniRef90_Q9KK48	1547	VFG005316(gb|NP_359586) (pspC/cbpA) Choline binding protein A [Choline-binding proteins (CVF122)] [Streptococcus pneumoniae R6]	Surface protein PspC n=12 Tax=Streptococcus pneumoniae TaxID=1313 RepID=Q9KK48_STREE
	agilent_229054	1.39053e-05	0.709172	-0.514418	-3.21771	2.18887	8.57143	13.0435	1.52174	UniRef90_P27951	1548	VFG001795(gb|BAC98831) (cba) c protein beta antigen [<beta>-C protein (VF0277)] [Streptococcus agalactiae FM027022]	IgA FC receptor n=71 Tax=Streptococcus TaxID=1301 RepID=BAG_STRAG
	twist_22888	1.3921e-05	0.709971	0.29116	-1.24331	1.82563	17.1429	17.3913	1.01449		1549	allergen_name False allergome_name Aeg ta 37 (2/2) (1/1) allergenonline_name False SDAP_name False iedb_name False
	twist_30162	1.3933e-05	0.710582	0.250069	-1.07076	1.5709	28.5714	39.1304	1.36957		1550	Genome polyprotein (6/6) & polyprotein (7/9) & VP1 (1/4) & coat protein VP1 & VP4
	agilent_122600	1.39344e-05	0.710656	-0.452104	-2.84069	1.93649	11.4286	4.34783	0.380435	UniRef90_I8YZJ0	1551	764649650-stool1_revised_C454888_1_gene81622 MPA_PNP_EM_seqs_non_topgraph_seqs_final_210318.csv	YD repeat (Two copies) n=64 Tax=Bacteroidaceae TaxID=815 RepID=I8YZJ0_BACOV
	agilent_226835	1.3947e-05	0.711299	0.360263	-1.54755	2.26807	11.4286	13.0435	1.1413	UniRef90_A0A3U8EBS2	1552	VFG000845(gb|YP_325655) (toxB) cytotoxin [ToxB (VF0203)] [Escherichia coli O157:H7 str. EDL933]	Toxin B n=50 Tax=Escherichia coli TaxID=562 RepID=A0A3U8EBS2_ECOLX
	agilent_241725	1.39586e-05	0.71189	-0.267071	-1.68441	1.15027	31.4286	21.7391	0.6917	UniRef90_A2T8Z5	1553	VFG000948(gb|NP_663908) (fbaB) fibronectin-bing protein SfbII [FBPs (VF0243)] [Streptococcus pyogenes MGAS315]	PrtF2 n=111 Tax=Streptococcus pyogenes TaxID=1314 RepID=A2T8Z5_STRPY
	agilent_229757	1.39807e-05	0.713014	-0.249305	-1.57778	1.07917	31.4286	26.087	0.83004	UniRef90_A0A4I7YG16	1554	VFG001357(gb|NP_346601) (cbpA) choline binding protein A [CbpA/PspC (VF0150)] [Streptococcus pneumoniae TIGR4]	Choline binding protein A n=44 Tax=Streptococcus pneumoniae TaxID=1313 RepID=A0A4I7YG16_STREE
	twist_46140	1.39876e-05	0.713368	-0.555722	-3.52083	2.40939	97.1429	95.6522	0.984655		1555	polyprotein (9/9) & VP1 capsid protein (1/3) & Chain 2, Human Rhinovirus Serotype 2 (Hrv2)
	twist_60834	1.39922e-05	0.7136	-0.32091	-2.03461	1.39279	14.2857	17.3913	1.21739		1556	YP_001469494.1 SegC homing endonuclease [Enterobacteria phage Phi1]
	twist_34196	1.40039e-05	0.714199	0.351797	-1.53096	2.23456	11.4286	21.7391	1.90217		1557	immunoglobulin A1 protease
	agilent_12008	1.40095e-05	0.714486	-0.242709	-1.54301	1.0576	71.4286	69.5652	0.973913		1558	positive (exact): Enterovirus C Genome polyprotein [on Uniprot the BLAST matches are "Capsid protein" from "Human poliovirus"
	agilent_11275	1.40219e-05	0.715116	-0.23007	-1.46551	1.00537	40	39.1304	0.978261		1559	positive (exact): Influenza A virus Hemagglutinin
	agilent_10447	1.40253e-05	0.715292	0.254059	-1.11108	1.6192	22.8571	26.087	1.1413	UniRef90_P03188	1560	glycoprotein BALF4 & Glycoprotein GP110 precursor & BALF4	Envelope glycoprotein B n=86 Tax=Epstein-Barr virus (strain GD1) TaxID=10376 RepID=GB_EBVB9
	twist_3150	1.40302e-05	0.715542	-0.363411	-2.31793	1.59111	14.2857	8.69565	0.608696		1561	allergen_name False allergome_name Str py SPEA (2/2) (1/1) allergenonline_name False SDAP_name False iedb_name False
	agilent_228892	1.40411e-05	0.716097	0.366662	-1.60937	2.3427	14.2857	8.69565	0.608696	UniRef90_P71401	1562	VFG001157(gb|AAC44560) (hsf) Hsf [Hia/Hsf (VF0039)] [Haemophilus influenzae C54]	Hsf n=19 Tax=Haemophilus influenzae TaxID=727 RepID=P71401_HAEIF
	twist_20503	1.40432e-05	0.716205	0.257983	-1.13291	1.64887	22.8571	21.7391	0.951087		1563	allergen_name False allergome_name False allergenonline_name Unassigned (1/1) (1/1) SDAP_name Bos d 8 (6/13) (1/1) iedb_name False
	agilent_3897	1.40546e-05	0.716783	-0.39302	-2.51647	1.73043	8.57143	13.0435	1.52174	UniRef90_P03418	1564	Nucleoprotein (2/5)	Nucleoprotein n=747 Tax=root TaxID=1 RepID=NCAP_HRSVA
	agilent_6943	1.40575e-05	0.716931	-0.546011	-3.49766	2.40564	5.71429	4.34783	0.76087	UniRef90_P03204	1565	EBNA-3C HHV 4 latent protein	Epstein-Barr nuclear antigen 6 n=14 Tax=Epstein-Barr virus (strain GD1) TaxID=10376 RepID=EBNA6_EBVB9
	agilent_3005	1.40575e-05	0.716931	-0.546011	-3.49766	2.40564	5.71429	4.34783	0.76087	UniRef90_P03204	1566	EBNA-3C HHV 4 latent protein	Epstein-Barr nuclear antigen 6 n=14 Tax=Epstein-Barr virus (strain GD1) TaxID=10376 RepID=EBNA6_EBVB9
	agilent_6942	1.40575e-05	0.716931	-0.546011	-3.49766	2.40564	5.71429	4.34783	0.76087	UniRef90_P03204	1567	EBNA-3C HHV 4 latent protein	Epstein-Barr nuclear antigen 6 n=14 Tax=Epstein-Barr virus (strain GD1) TaxID=10376 RepID=EBNA6_EBVB9
	twist_58786	1.40601e-05	0.717068	-0.288256	-1.84731	1.2708	20	17.3913	0.869565		1568	positive (exact): Enterovirus C Genome polyprotein [on Uniprot the BLAST matches are "Capsid protein" from "Human poliovirus"
	twist_44153	1.40867e-05	0.718422	0.424798	-1.88431	2.7339	5.71429	8.69565	1.52174		1569	hypothetical protein PFD0985wa
	agilent_68956	1.40918e-05	0.718679	0.298366	-1.32503	1.92176	14.2857	17.3913	1.21739	UniRef90_E7GPX5	1570	V1.UC11-5_GL0039919 (2/5) MPA_and_EM_topgraph_220218_subsample.csv	Uncharacterized protein n=23 Tax=Clostridiales TaxID=186802 RepID=E7GPX5_CLOSY
	agilent_4825	1.40954e-05	0.718867	0.238866	-1.0617	1.53943	31.4286	30.4348	0.968379	UniRef90_P14738	1571	fibronectin-binding protein A	Fibronectin-binding protein A n=540 Tax=Staphylococcaceae TaxID=90964 RepID=FNBA_STAA8
	agilent_94148	1.41003e-05	0.719114	-0.230597	-1.48729	1.0261	40	34.7826	0.869565	UniRef90_K0X7D9	1572	MH0012_GL0143983 MPA_PNP_EM_seqs_non_topgraph_seqs_final_210318.csv	Uncharacterized protein n=4 Tax=Bacteroidales TaxID=171549 RepID=K0X7D9_9BACT
	agilent_51292	1.41217e-05	0.720209	-0.429583	-2.78027	1.9211	11.4286	4.34783	0.380435	UniRef90_A0A173VWM0	1573	MH0073_GL0015196 MPA_PNP_EM_seqs_non_topgraph_seqs_final_210318.csv	Hydrolase n=11 Tax=Roseburia TaxID=841 RepID=A0A173VWM0_9FIRM
	agilent_206701	1.41251e-05	0.720379	-0.244846	-1.58549	1.0958	77.1429	69.5652	0.901771	UniRef90_D4KUB5	1574	SZEY-64A_GL0055442 MPA_PNP_EM_seqs_non_topgraph_seqs_final_210318.csv	Flagellin n=6 Tax=Roseburia TaxID=841 RepID=D4KUB5_9FIRM
	agilent_198958	1.41257e-05	0.720413	-0.394027	-2.55179	1.76374	8.57143	13.0435	1.52174	UniRef90_P17327	1575	WP_000775022.1 (6/6) non_MPA_topgraph_sampling_040218.csv	Glycine betaine/proline betaine transport system permease protein ProW n=155 Tax=root TaxID=1 RepID=PROW_SALTY
	agilent_83883	1.41282e-05	0.720537	-0.421473	-2.73061	1.88767	11.4286	8.69565	0.76087	UniRef90_A7LVX4	1576	MH0020_GL0063163 (1/1) MPA_and_EM_topgraph_220218_subsample.csv	TonB-linked outer membrane protein, SusC/RagA family n=54 Tax=Bacteroidales TaxID=171549 RepID=A7LVX4_BACO1
	twist_51297	1.41391e-05	0.721096	-0.218236	-1.41639	0.979921	60	52.1739	0.869565		1577	EBNA-3C HHV 4 latent protein
	agilent_25174	1.41511e-05	0.721705	0.264371	-1.19039	1.71913	20	21.7391	1.08696	UniRef90_A0A1B7LU00	1578	WP_003668652.1 strains_non_MPA_non_topgraph_cdhit70_190118.csv	Mannosyl-glycoprotein endo-beta-N-acetylglucosamidase n=3 Tax=Lactobacillus reuteri TaxID=1598 RepID=A0A1B7LU00_LACRE
	agilent_43110	1.41611e-05	0.722214	-0.222687	-1.45041	1.00504	48.5714	39.1304	0.805627	UniRef90_A0A1C5VBJ4	1579	MH0369_GL0102815 MPA_PNP_EM_seqs_non_topgraph_seqs_final_210318.csv	Flagellin n=16 Tax=Roseburia TaxID=841 RepID=A0A1C5VBJ4_9FIRM
	agilent_178076	1.4163e-05	0.722313	-0.409532	-2.66821	1.84915	11.4286	8.69565	0.76087	UniRef90_A0A460AZD5	1580	WP_010959017.1 (1/1) non_MPA_topgraph_sampling_040218.csv	LPXTG cell wall anchor domain-containing protein n=248 Tax=Listeriaceae TaxID=186820 RepID=A0A460AZD5_LISMN
	twist_30263	1.417e-05	0.722671	0.376088	-1.70094	2.45311	8.57143	13.0435	1.52174		1581	polyprotein (3/9) & structural protein (3/3) & VP1 (2/4) & capsid protein VP1 & VP1 protein (2/2) & VP1 protein, partial [Enterovirus A71]
	agilent_45732	1.41846e-05	0.723414	0.47282	-2.14574	3.09138	5.71429	4.34783	0.76087	UniRef90_D4KRT3	1582	MH0039_GL0003639 MPA_PNP_EM_seqs_non_topgraph_seqs_final_210318.csv	Uncharacterized protein n=9 Tax=Roseburia TaxID=841 RepID=D4KRT3_9FIRM
	agilent_161799	1.41854e-05	0.723457	-0.436434	-2.85388	1.98101	8.57143	4.34783	0.507246	UniRef90_E5VDQ4	1583	V1.FI19_GL0078193 (1/2) MPA_and_EM_topgraph_220218_subsample.csv	ABC transporter permease n=53 Tax=Bacteroides TaxID=816 RepID=E5VDQ4_9BACE
	agilent_4009	1.4187e-05	0.723539	0.304488	-1.38262	1.99159	11.4286	21.7391	1.90217	UniRef90_Q66478	1584	polyprotein (3/9) & structural protein (3/3) & VP1 (2/4) & capsid protein VP1 & VP1 protein (2/2) & VP1 protein, partial [Enterovirus A71]	Genome polyprotein n=10068 Tax=root TaxID=1 RepID=POLG_HE71B
	agilent_190	1.41989e-05	0.724145	-0.273584	-1.79293	1.24576	20	21.7391	1.08696	UniRef90_P03300	1585	Genome polyprotein (6/6) & polyprotein (7/9) & VP1 (1/4) & coat protein VP1 & VP4	Genome polyprotein n=1168 Tax=Enterovirus TaxID=12059 RepID=POLG_POL1M
	agilent_237201	1.4207e-05	0.724555	0.228823	-1.04391	1.50156	31.4286	34.7826	1.10672	UniRef90_P81177	1586	VFG001314(gb|NP_647375) (aur) zinc metalloproteinase aureolysin [Aureolysin (VF0024)] [Staphylococcus aureus subsp. aureus MW2]	Zinc metalloproteinase aureolysin n=337 Tax=Bacilli TaxID=91061 RepID=AURE_STAAU
	twist_59172	1.42107e-05	0.724744	0.414739	-1.89373	2.72321	5.71429	8.69565	1.52174		1587	H3N2 A/Moscow/10/99 HA
	agilent_237676	1.42199e-05	0.725213	0.267589	-1.22449	1.75967	22.8571	21.7391	0.951087	UniRef90_A7X6I5	1588	VFG001283(gb|NP_647238) (fnbA) fibronectin-binding protein A [FnBPs (VF0010)] [Staphylococcus aureus subsp. aureus MW2]	Fibronectin-binding protein A n=697 Tax=Bacteria TaxID=2 RepID=FNBA_STAA1
	agilent_4407	1.42235e-05	0.725396	-0.464041	-3.05333	2.12525	5.71429	4.34783	0.76087	UniRef90_Q9QL88	1589	Enterovirus polyprotein (VP0, VP1, VP2, VP4) – capsid proteins, Coxsackievirus A9 (2.9 Å structure, chains 1–4)	Genome polyprotein n=36 Tax=Enterovirus B TaxID=138949 RepID=POLG_CXB6S
	agilent_3387	1.42254e-05	0.725495	-0.318311	-2.09511	1.45848	17.1429	13.0435	0.76087	UniRef90_Q1HVF7	1590	EBNA-1 HHV 4	Epstein-Barr nuclear antigen 1 n=48 Tax=Epstein-Barr virus (strain GD1) TaxID=10376 RepID=EBNA1_EBVA8
	agilent_220077	1.42287e-05	0.725664	-0.510116	-3.3594	2.33916	8.57143	4.34783	0.507246	UniRef90_Q97T80	1591	VFG001362(gb|NP_344620) (zmpC) immunoglobulin A1 protease [IgA1 protease (VF0147)] [Streptococcus pneumoniae TIGR4]	Zinc metalloprotease ZmpC n=66 Tax=Terrabacteria group TaxID=1783272 RepID=ZMPC_STRPN
	twist_59566	1.42352e-05	0.725993	0.470793	-2.16213	3.10372	8.57143	4.34783	0.507246		1592	B B/Phuket/3073/2013 HA
	twist_36437	1.42357e-05	0.726021	0.220445	-1.01253	1.45342	57.1429	65.2174	1.1413		1593	envelope glycoprotein G (2/2) & glycoprotein G (2/2)
	agilent_241734	1.42366e-05	0.726066	-0.395701	-2.60928	1.81788	8.57143	8.69565	1.01449	UniRef90_Q5WTU7	1594	VFG041338(gb|YP_096511) (ceg32/sidI) Dot/Icm type IV secretion system effector Ceg32/SidI [Dot/Icm (SS047)] [Legionella pneumophila subsp. pneumophila str. Philadelphia 1]	Uncharacterized protein n=44 Tax=Legionella pneumophila TaxID=446 RepID=Q5WTU7_LEGPL
	agilent_223208	1.42371e-05	0.726093	-0.312704	-2.06218	1.43677	14.2857	13.0435	0.913043	UniRef90_Q9KK48	1595	VFG005316(gb|NP_359586) (pspC/cbpA) Choline binding protein A [Choline-binding proteins (CVF122)] [Streptococcus pneumoniae R6]	Surface protein PspC n=12 Tax=Streptococcus pneumoniae TaxID=1313 RepID=Q9KK48_STREE
	agilent_21927	1.42372e-05	0.726095	-0.213943	-1.41089	0.983007	45.7143	39.1304	0.855978	UniRef90_A0A1D7TS41	1596	YP_535927.1 strains_non_MPA_non_topgraph_cdhit70_190118.csv	Peptidoglycan-binding protein LysM n=5 Tax=Lactobacillus TaxID=1578 RepID=A0A1D7TS41_9LACO
	twist_25139	1.42401e-05	0.726248	0.362073	-1.66479	2.38894	8.57143	8.69565	1.01449		1597	allergen_name False allergome_name Bub b 8 (5/6), Bub b 9 (1/2) (1/1) allergenonline_name False SDAP_name False iedb_name False
	agilent_141708	1.42919e-05	0.728887	0.32583	-1.51665	2.16831	11.4286	17.3913	1.52174	UniRef90_A0A4P6M4H6	1598	WP_018598481.1 strains_non_MPA_non_topgraph_cdhit70_190118.csv	Toxin A n=3 Tax=Blautia TaxID=572511 RepID=A0A4P6M4H6_9FIRM
	agilent_52294	1.42926e-05	0.728924	0.273798	-1.27468	1.82227	20	17.3913	0.869565	UniRef90_A0A4U9NYM5	1599	WP_011590223.1 strains_non_MPA_non_topgraph_cdhit70_190118.csv	Cell wall binding repeat-containing protein n=9 Tax=Clostridium perfringens TaxID=1502 RepID=A0A4U9NYM5_CLOPF
	agilent_153754	1.42996e-05	0.729277	-0.317721	-2.11704	1.4816	14.2857	13.0435	0.913043	UniRef90_A0A173XTU3	1600	WP_004848213.1 (2/2) non_MPA_topgraph_sampling_040218.csv	LysM domain/BON superfamily protein n=7 Tax=Clostridiales TaxID=186802 RepID=A0A173XTU3_9FIRM
	agilent_168693	1.43048e-05	0.729544	-0.264665	-1.76506	1.23573	22.8571	17.3913	0.76087	UniRef90_I9IA10	1601	MH0012_GL0147423 MPA_PNP_EM_seqs_non_topgraph_seqs_final_210318.csv	F5/8 type C domain-containing protein n=7 Tax=Bacteroides TaxID=816 RepID=I9IA10_9BACE
	twist_47150	1.43113e-05	0.729878	-0.52061	-3.47576	2.43454	5.71429	4.34783	0.76087		1602	nuclear protein EBNA2 & EBNA-2 & Epstein-Barr nuclear antigen 2
	agilent_2748	1.43405e-05	0.731368	-0.253052	-1.69774	1.19164	28.5714	17.3913	0.608696	UniRef90_P68950	1603	positive (from uniprot): Human adenovirus C Pre-histone-like nucleoprotein	Pre-histone-like nucleoprotein n=24 Tax=root TaxID=1 RepID=NP_ADE02
	agilent_67447	1.43587e-05	0.732293	0.565233	-2.67332	3.80379	8.57143	4.34783	0.507246	UniRef90_A0A2N5P287	1604	WP_024854426.1 (1/3) non_MPA_topgraph_sampling_040218.csv	ATPase P n=19 Tax=Clostridiales TaxID=186802 RepID=A0A2N5P287_RUMGN
	twist_17100	1.4374e-05	0.733074	0.205859	-0.977217	1.38893	45.7143	52.1739	1.1413		1605	allergen_name False allergome_name Str pn PspC (2/2) (1/1) allergenonline_name False SDAP_name False iedb_name False
	twist_36132	1.43786e-05	0.733308	0.22327	-1.06104	1.50758	28.5714	30.4348	1.06522		1606	polyprotein (9/9) & VP1 capsid protein (1/3) & Chain 2, Human Rhinovirus Serotype 2 (Hrv2)
	agilent_236333	1.43858e-05	0.733674	0.209944	-0.999437	1.41933	48.5714	43.4783	0.895141	UniRef90_A0A0H3K1N3	1607	VFG001282(gb|NP_647237) (fnbB) fibronectin-binding protein B [FnBPs (VF0010)] [Staphylococcus aureus subsp. aureus MW2]	FnbB protein n=80 Tax=Staphylococcus TaxID=1279 RepID=A0A0H3K1N3_STAAW
	agilent_138663	1.43923e-05	0.734006	0.457321	-2.18049	3.09514	5.71429	4.34783	0.76087	UniRef90_R9IFE0	1608	WP_008782291.1 MPA_PNP_EM_seqs_non_topgraph_seqs_final_210318.csv	Alpha-N-arabinofuranosidase n=38 Tax=Bacteria TaxID=2 RepID=R9IFE0_9BACE
	agilent_101	1.44003e-05	0.734415	-0.268617	-1.82047	1.28323	25.7143	13.0435	0.507246	UniRef90_P06473	1609	Glycoprotein B precursor & glycoprotein B (1/2)	Envelope glycoprotein B n=908 Tax=Viruses TaxID=10239 RepID=GB_HCMVA
	agilent_6668	1.44007e-05	0.734434	0.222642	-1.0637	1.50898	28.5714	30.4348	1.06522	UniRef90_P08318	1610	phosphoprotein 150 & Large structural phosphoprotein	Large structural phosphoprotein n=145 Tax=root TaxID=1 RepID=PP150_HCMVA
	twist_95886	1.44044e-05	0.734624	0.480412	-2.29729	3.25812	5.71429	4.34783	0.76087		1611	YP_002003938.1 gp1 [Enterobacteria phage 13a]
	agilent_2111	1.44097e-05	0.734893	0.235128	-1.1258	1.59605	25.7143	21.7391	0.845411	UniRef90_P0C6Z0	1612	early antigen protein D (EA-D) & DNA polymerase processivity factor BMRF1	DNA polymerase processivity factor BMRF1 n=54 Tax=Epstein-Barr virus (strain GD1) TaxID=10376 RepID=EAD_EBVA8
	twist_27025	1.4419e-05	0.73537	0.370974	-1.78025	2.5222	5.71429	13.0435	2.28261		1613	collagen, type IV, alpha 3 (Goodpasture antigen)
	agilent_229160	1.44291e-05	0.735882	0.339701	-1.63415	2.31355	8.57143	8.69565	1.01449	UniRef90_A0A4I7XYI6	1614	VFG001361(gb|NP_344663) (pspA) pneumococcal surface protein A [PspA (VF0152)] [Streptococcus pneumoniae TIGR4]	Surface protein A n=87 Tax=Streptococcus pneumoniae TaxID=1313 RepID=A0A4I7XYI6_STREE
	agilent_151622	1.44295e-05	0.735904	0.325521	-1.5661	2.21714	11.4286	13.0435	1.1413	UniRef90_R6BPJ2	1615	MH0270_GL0193139 MPA_PNP_EM_seqs_non_topgraph_seqs_final_210318.csv	NPCBM domain-containing protein n=6 Tax=Firmicutes TaxID=1239 RepID=R6BPJ2_9FIRM
	twist_62977	1.44387e-05	0.736374	-0.362762	-2.47469	1.74917	11.4286	8.69565	0.76087		1616	YP_008532023.1 hypothetical protein [Klebsiella phage 0507-KN2-1]
	agilent_66164	1.44459e-05	0.73674	0.269022	-1.29943	1.83748	14.2857	21.7391	1.52174	UniRef90_A0A2G9ACD4	1617	WP_001034480.1 strains_non_MPA_non_topgraph_cdhit70_190118.csv	Accessory colonization factor AcfD n=219 Tax=root TaxID=1 RepID=A0A2G9ACD4_ECOLX
	twist_51927	1.44474e-05	0.736817	-0.229073	-1.56502	1.10688	31.4286	34.7826	1.10672		1618	nuclear protein EBNA2 & EBNA-2 & Epstein-Barr nuclear antigen 2
	agilent_243666	1.44535e-05	0.737129	0.358913	-1.73684	2.45467	8.57143	8.69565	1.01449	UniRef90_C1IDV3	1619	VFG002419(gb|NP_645021) (coa) staphylocoagulase precursor [Staphylocoagulase (VF0421)] [Staphylococcus aureus subsp. aureus MW2]	Staphylocoagulase n=45 Tax=Staphylococcaceae TaxID=90964 RepID=C1IDV3_STAAU
	agilent_198635	1.44535e-05	0.737129	0.358913	-1.73684	2.45467	8.57143	8.69565	1.01449	UniRef90_Q9ZFS4	1620	WP_000778481.1 strains_non_MPA_non_topgraph_cdhit70_190118.csv	Exotoxin 5 n=38 Tax=Staphylococcus TaxID=1279 RepID=Q9ZFS4_STAAU
	twist_59221	1.44615e-05	0.737536	0.23557	-1.14218	1.61332	25.7143	26.087	1.01449		1621	B B/Shanghai/361/2002 HA
	twist_59627	1.44703e-05	0.737987	-0.343641	-2.35705	1.66977	11.4286	8.69565	0.76087		1622	H3N2 B/Brisbane/60/2008 NP
	agilent_129332	1.4471e-05	0.738021	0.380437	-1.84886	2.60973	8.57143	8.69565	1.01449	UniRef90_A0A0F3VBA2	1623	WP_001298583.1 strains_non_MPA_non_topgraph_cdhit70_190118.csv	D-ribose-binding periplasmic protein n=165 Tax=Enterobacteriaceae TaxID=543 RepID=A0A0F3VBA2_ECOLX
	agilent_220946	1.44769e-05	0.738324	0.209204	-1.01817	1.43658	37.1429	52.1739	1.40468	UniRef90_Q9KK48	1624	VFG005316(gb|NP_359586) (pspC/cbpA) Choline binding protein A [Choline-binding proteins (CVF122)] [Streptococcus pneumoniae R6]	Surface protein PspC n=12 Tax=Streptococcus pneumoniae TaxID=1313 RepID=Q9KK48_STREE
	agilent_164703	1.44788e-05	0.738418	0.445591	-2.1696	3.06078	5.71429	4.34783	0.76087	UniRef90_R5WFA2	1625	MH0379_GL0128099 MPA_PNP_EM_seqs_non_topgraph_seqs_final_210318.csv	Flagellin n=4 Tax=Clostridiales TaxID=186802 RepID=R5WFA2_9CLOT
	agilent_237838	1.44926e-05	0.73912	-0.221971	-1.52837	1.08443	31.4286	30.4348	0.968379	UniRef90_Q54835	1626	VFG000950(gb|NP_665531) (emm) M protein type 3 [M protein (VF0242)] [Streptococcus pyogenes MGAS315]	M3 protein n=36 Tax=Streptococcus pyogenes TaxID=1314 RepID=Q54835_STRPY
	twist_22570	1.45079e-05	0.739904	0.273237	-1.33992	1.88639	14.2857	26.087	1.82609		1627	allergen_name False allergome_name Str pn PspC (2/2) (1/1) allergenonline_name False SDAP_name False iedb_name False
	agilent_40609	1.45089e-05	0.739955	-0.407112	-2.81114	1.99691	8.57143	8.69565	1.01449	UniRef90_J7QJR4	1628	WP_000695880.1 (2/2) non_MPA_topgraph_sampling_040218.csv	C4-dicarboxylate ABC transporter substrate-binding protein n=335 Tax=Bacteria TaxID=2 RepID=J7QJR4_ECOLX
	twist_76536	1.45186e-05	0.740449	0.453723	-2.23083	3.13828	8.57143	4.34783	0.507246		1629	AFU63091.1 major capsid protein [Lactobacillus phage ATCC 8014-B2]
	twist_94893	1.45205e-05	0.740548	0.322508	-1.58643	2.23145	14.2857	8.69565	0.608696		1630	YP_009277541.1 portal vertex of the head [Shigella phage SHFML-11]
	agilent_1726	1.45205e-05	0.740548	0.322508	-1.58643	2.23145	14.2857	8.69565	0.608696	UniRef90_P14738	1631	fibronectin-binding protein A	Fibronectin-binding protein A n=540 Tax=Staphylococcaceae TaxID=90964 RepID=FNBA_STAA8
	twist_29790	1.45321e-05	0.741135	0.371089	-1.83057	2.57275	5.71429	13.0435	2.28261		1632	hypothetical protein PFD0985wa
	agilent_218469	1.45348e-05	0.741274	0.332408	-1.64086	2.30568	8.57143	8.69565	1.01449	UniRef90_A0A1B1LEZ9	1633	NP_834897.1 strains_non_MPA_non_topgraph_cdhit70_190118.csv	Endopeptidase LytF n=106 Tax=Bacillus TaxID=55087 RepID=A0A1B1LEZ9_BACTU
	twist_34257	1.45378e-05	0.741425	-0.273403	-1.89739	1.35058	20	17.3913	0.869565		1634	putative zinc metalloprotease
	twist_50675	1.45386e-05	0.74147	0.225989	-1.1166	1.56858	22.8571	30.4348	1.33152		1635	Trans-acting transcriptional protein ICP4
	agilent_212061	1.4557e-05	0.742405	-0.205787	-1.43296	1.02138	45.7143	43.4783	0.951087	UniRef90_K0XJ87	1636	MH0012_GL0005694 MPA_PNP_EM_seqs_non_topgraph_seqs_final_210318.csv	Uncharacterized protein n=4 Tax=Bacteria TaxID=2 RepID=K0XJ87_9BACT
	agilent_18552	1.4558e-05	0.74246	-0.3418	-2.38051	1.69691	11.4286	8.69565	0.76087	UniRef90_A0A2M9VA06	1637	YP_100397.1 strains_non_MPA_non_topgraph_cdhit70_190118.csv	Xanthan lyase n=60 Tax=Bacteroides TaxID=816 RepID=A0A2M9VA06_BACFG
	agilent_70265	1.45784e-05	0.743496	0.363001	-1.81123	2.53724	11.4286	8.69565	0.76087	UniRef90_A0A3R6B1D0	1638	MH0009_GL0052424 MPA_PNP_EM_seqs_non_topgraph_seqs_final_210318.csv	Peptidase C10 family protein n=11 Tax=Prevotella copri TaxID=165179 RepID=A0A3R6B1D0_9BACT
	twist_43828	1.45827e-05	0.743718	-0.363872	-2.54529	1.81754	11.4286	8.69565	0.76087		1639	NP
	twist_30834	1.46017e-05	0.744685	0.249729	-1.25327	1.75272	17.1429	26.087	1.52174		1640	putative zinc metalloprotease
	agilent_239180	1.46097e-05	0.745097	0.221126	-1.11195	1.5542	25.7143	26.087	1.01449	UniRef90_P15926	1641	VFG000974(gb|NP_269970) (scpA) C5a peptidase precursor [C5a peptidase (VF0245)] [Streptococcus pyogenes M1 GAS]	C5a peptidase n=760 Tax=Bacteria TaxID=2 RepID=C5AP_STRPY
	agilent_8688	1.46186e-05	0.745548	-0.210048	-1.47866	1.05857	34.2857	30.4348	0.887681	UniRef90_Q66478	1642	polyprotein (3/9) & structural protein (3/3) & VP1 (2/4) & capsid protein VP1 & VP1 protein (2/2) & VP1 protein, partial [Enterovirus A71]	Genome polyprotein n=10068 Tax=root TaxID=1 RepID=POLG_HE71B
	agilent_819	1.46196e-05	0.745602	-0.212995	-1.49969	1.0737	34.2857	26.087	0.76087	UniRef90_P81177	1643	zinc metalloproteinase aureolysin	Zinc metalloproteinase aureolysin n=337 Tax=Bacilli TaxID=91061 RepID=AURE_STAAU
	agilent_8991	1.46501e-05	0.747155	-0.201948	-1.42967	1.02578	65.7143	60.8696	0.926276	UniRef90_P03204	1644	EBNA-3C HHV 4 latent protein	Epstein-Barr nuclear antigen 6 n=14 Tax=Epstein-Barr virus (strain GD1) TaxID=10376 RepID=EBNA6_EBVB9
	agilent_11272	1.46514e-05	0.747223	0.253648	-1.28881	1.79611	77.1429	86.9565	1.12721		1645	positive (exact): Enterovirus B Genome polyprotein
	twist_35647	1.46545e-05	0.74738	0.357572	-1.81827	2.53341	5.71429	8.69565	1.52174		1646	HCMVUL112; HCMVUL113
	twist_52503	1.46761e-05	0.748479	-0.197791	-1.4068	1.01122	54.2857	56.5217	1.04119		1647	polyprotein (3/9) & structural protein (3/3) & VP1 (2/4) & capsid protein VP1 & VP1 protein (2/2) & VP1 protein, partial [Enterovirus A71]
	agilent_63809	1.46781e-05	0.748581	0.309671	-1.584	2.20334	11.4286	13.0435	1.1413	UniRef90_A0A369ZK90	1648	WP_014065289.1 strains_non_MPA_non_topgraph_cdhit70_190118.csv	Glucose-6-phosphate isomerase n=13 Tax=Haemophilus TaxID=724 RepID=A0A369ZK90_HAEPA
	agilent_188106	1.46999e-05	0.749695	0.375605	-1.93184	2.68305	5.71429	8.69565	1.52174	UniRef90_Q1WS65	1649	YP_536347.1 strains_non_MPA_non_topgraph_cdhit70_190118.csv	Uncharacterized protein n=36 Tax=Lactobacillus TaxID=1578 RepID=Q1WS65_LACS1
	agilent_108088	1.47048e-05	0.749943	-0.419968	-3.00259	2.16266	5.71429	4.34783	0.76087	UniRef90_D0TFD0	1650	MH0020_GL0036134 (4/5) MPA_and_EM_topgraph_220218_subsample.csv	Hydrophobic domain protein n=26 Tax=Bacteroidales TaxID=171549 RepID=D0TFD0_9BACE
	agilent_241214	1.47202e-05	0.750729	0.198434	-1.02583	1.4227	60	60.8696	1.01449	UniRef90_Q9KK48	1651	VFG005316(gb|NP_359586) (pspC/cbpA) Choline binding protein A [Choline-binding proteins (CVF122)] [Streptococcus pneumoniae R6]	Surface protein PspC n=12 Tax=Streptococcus pneumoniae TaxID=1313 RepID=Q9KK48_STREE
	twist_97947	1.47224e-05	0.750841	0.270486	-1.39909	1.94007	14.2857	13.0435	0.913043		1652	YP_009032592.1 endolysin [Lactoccocus phage WP-2]
	twist_57309	1.47259e-05	0.751023	0.343895	-1.78041	2.4682	8.57143	8.69565	1.01449		1653	HCMVUL132
	agilent_26184	1.4732e-05	0.751333	-0.356169	-2.55913	1.84679	11.4286	13.0435	1.1413	UniRef90_A0A508Z0K2	1654	WP_014569540.1 (1/1) non_MPA_topgraph_sampling_040218.csv	Dipeptide-binding protein DppE n=18 Tax=Lactobacillaceae TaxID=33958 RepID=A0A508Z0K2_LACRH
	agilent_56259	1.47445e-05	0.751969	-0.205918	-1.48293	1.07109	71.4286	65.2174	0.913043	UniRef90_A0A174IP95	1655	T2D-105A_GL0053933 MPA_PNP_EM_seqs_non_topgraph_seqs_final_210318.csv	Flagellin n=3 Tax=Clostridiales TaxID=186802 RepID=A0A174IP95_9FIRM
	twist_48387	1.47655e-05	0.753043	0.228372	-1.19426	1.651	71.4286	82.6087	1.15652		1656	positive (exact): Enterovirus B Genome polyprotein
	agilent_173004	1.47818e-05	0.753872	-0.287963	-2.08806	1.51213	17.1429	8.69565	0.507246	UniRef90_B0G3Y5	1657	WP_052302907.1 strains_non_MPA_non_topgraph_cdhit70_190118.csv	N-acetylmuramoyl-L-alanine amidase n=2 Tax=Dorea formicigenerans TaxID=39486 RepID=B0G3Y5_9FIRM
	twist_58048	1.47866e-05	0.754119	-0.256826	-1.86394	1.35029	82.8571	86.9565	1.04948		1658	positive (exact): Enterovirus B Genome polyprotein
	agilent_213170	1.47893e-05	0.754254	0.477517	-2.51229	3.46732	2.85714	8.69565	3.04348	UniRef90_A0A3E5A441	1659	MH0009_GL0056469 MPA_PNP_EM_seqs_non_topgraph_seqs_final_210318.csv	Inhibitor_I69 domain-containing protein n=6 Tax=Prevotella TaxID=838 RepID=A0A3E5A441_9BACT
	agilent_224378	1.47958e-05	0.754584	-0.320496	-2.32996	1.68897	11.4286	8.69565	0.76087	UniRef90_P44969	1660	VFG000337(gb|NP_439153) (iga1) immunoglobin A1 protease [IgA1 protease (VF0045)] [Haemophilus influenzae Rd KW20]	Immunoglobulin A1 protease autotransporter n=1 Tax=Haemophilus influenzae (strain ATCC 51907 / DSM 11121 / KW20 / Rd) TaxID=71421 RepID=IGA0_HAEIN
	agilent_6101	1.47958e-05	0.754584	-0.320496	-2.32996	1.68897	11.4286	8.69565	0.76087	UniRef90_P12978	1661	nuclear protein EBNA2 & EBNA-2 & Epstein-Barr nuclear antigen 2	Epstein-Barr nuclear antigen 2 n=125 Tax=Epstein-Barr virus (strain GD1) TaxID=10376 RepID=EBNA2_EBVB9
	twist_42031	1.48042e-05	0.755012	-0.197285	-1.43647	1.0419	40	30.4348	0.76087		1662	titin isoform IC
	twist_58799	1.4829e-05	0.75628	0.189912	-1.00937	1.3892	42.8571	43.4783	1.01449		1663	positive (exact): Human herpesvirus 5 Envelope glycoprotein M
	twist_58801	1.4829e-05	0.75628	0.189912	-1.00937	1.3892	42.8571	43.4783	1.01449		1664	positive (exact): Human herpesvirus 5 Envelope glycoprotein M
	agilent_4413	1.4829e-05	0.75628	0.189912	-1.00937	1.3892	42.8571	43.4783	1.01449	UniRef90_P16733	1665	positive (from uniprot): Human herpesvirus 5 Envelope glycoprotein M	Envelope glycoprotein M n=53 Tax=Human cytomegalovirus TaxID=10359 RepID=GM_HCMVA
	agilent_12023	1.4829e-05	0.75628	0.189912	-1.00937	1.3892	42.8571	43.4783	1.01449		1666	positive (exact): Human herpesvirus 5 Envelope glycoprotein M
	twist_56156	1.4829e-05	0.75628	0.189912	-1.00937	1.3892	42.8571	43.4783	1.01449		1667	positive (from uniprot): Human herpesvirus 5 Envelope glycoprotein M
	agilent_12021	1.4829e-05	0.75628	0.189912	-1.00937	1.3892	42.8571	43.4783	1.01449		1668	positive (exact): Human herpesvirus 5 Envelope glycoprotein M
	agilent_228681	1.48309e-05	0.756374	0.301275	-1.60202	2.20457	11.4286	8.69565	0.76087	UniRef90_P15926	1669	VFG000974(gb|NP_269970) (scpA) C5a peptidase precursor [C5a peptidase (VF0245)] [Streptococcus pyogenes M1 GAS]	C5a peptidase n=760 Tax=Bacteria TaxID=2 RepID=C5AP_STRPY
	twist_24274	1.48454e-05	0.757115	-0.226879	-1.66469	1.21093	25.7143	21.7391	0.845411		1670	Allergen Gal d 1 & Ovomucoid precursor
	twist_44831	1.48588e-05	0.757796	0.274302	-1.4691	2.0177	14.2857	13.0435	0.913043		1671	fibronectin-binding protein A
	twist_50584	1.48666e-05	0.758197	-0.187909	-1.38426	1.00844	48.5714	43.4783	0.895141		1672	putative zinc metalloprotease
	twist_28811	1.48702e-05	0.758381	0.204347	-1.09768	1.50637	54.2857	60.8696	1.12128		1673	polyprotein (9/9) & VP1 capsid protein (1/3) & Chain 2, Human Rhinovirus Serotype 2 (Hrv2)
	twist_93691	1.48745e-05	0.7586	-0.407829	-3.0088	2.19314	5.71429	8.69565	1.52174		1674	YP_009102607.1 hypothetical protein ECML134_132 [Escherichia phage ECML-134]
	agilent_138817	1.48833e-05	0.759047	-0.305412	-2.25694	1.64612	17.1429	8.69565	0.507246	UniRef90_K0X429	1675	MH0012_GL0120519 MPA_PNP_EM_seqs_non_topgraph_seqs_final_210318.csv	Por secretion system C-terminal sorting domain-containing protein n=4 Tax=Bacteria TaxID=2 RepID=K0X429_9BACT
	agilent_224116	1.48897e-05	0.759375	-0.501429	-3.70998	2.70712	5.71429	4.34783	0.76087	UniRef90_P46005	1676	VFG000849(gb|AAA57452) (aggC) usher protein [AAFs (VF0214)] [Escherichia coli 17-2]	Outer membrane usher protein AggC n=23 Tax=Escherichia coli TaxID=562 RepID=AGGC_ECOLX
	agilent_186478	1.48945e-05	0.759621	-0.377612	-2.79642	2.0412	8.57143	4.34783	0.507246	UniRef90_A0A1Q6S9M0	1677	T2D-45A_GL0062268 MPA_PNP_EM_seqs_non_topgraph_seqs_final_210318.csv	TGFb_propeptide domain-containing protein (Fragment) n=8 Tax=Firmicutes TaxID=1239 RepID=A0A1Q6S9M0_9FIRM
	twist_43798	1.4896e-05	0.759696	-0.198921	-1.47353	1.07569	65.7143	69.5652	1.0586		1678	BZLF1 [Human gammaherpesvirus 4] & BZLF1 & Trans-activator protein BZLF1
	agilent_1378	1.48961e-05	0.759702	0.217146	-1.17428	1.60857	22.8571	26.087	1.1413	UniRef90_P09257	1679	Glycoprotein B precursor (Glycoprotein II)	Envelope glycoprotein B n=52 Tax=Human herpesvirus 3 TaxID=10335 RepID=GB_VZVD
	twist_34104	1.49199e-05	0.760917	-0.217016	-1.6149	1.18087	31.4286	17.3913	0.55336		1680	fibronectin-binding protein A
	agilent_155324	1.49203e-05	0.760937	-0.269068	-2.00239	1.46425	14.2857	17.3913	1.21739	UniRef90_K8QHQ9	1681	WP_014569529.1 strains_non_MPA_non_topgraph_cdhit70_190118.csv	Alpha-galactosidase n=4 Tax=Lactobacillus rhamnosus TaxID=47715 RepID=K8QHQ9_LACRH
	agilent_198474	1.49554e-05	0.762723	0.403478	-2.21588	3.02284	5.71429	4.34783	0.76087	UniRef90_A0A1G6G7P6	1682	MH0456_GL0032128 MPA_PNP_EM_seqs_non_topgraph_seqs_final_210318.csv	Concanavalin A-like lectin/glucanases superfamily protein n=55 Tax=Bacteroidaceae TaxID=815 RepID=A0A1G6G7P6_BACOV
	agilent_42883	1.4966e-05	0.763267	0.246699	-1.35865	1.85205	14.2857	17.3913	1.21739	UniRef90_A0A0U1MQG2	1683	WP_000669729.1 strains_non_MPA_non_topgraph_cdhit70_190118.csv	Protein map n=15 Tax=Staphylococcaceae TaxID=90964 RepID=A0A0U1MQG2_STAAU
	agilent_233880	1.49696e-05	0.763451	0.264588	-1.45855	1.98773	17.1429	17.3913	1.01449	UniRef90_P09983	1684	VFG000906(gb|NP_755445) (hlyA) Hemolysin A [Hemolysin (VF0225)] [Escherichia coli CFT073]	Hemolysin, chromosomal n=225 Tax=Bacteria TaxID=2 RepID=HLYAC_ECOLX
	twist_69609	1.49765e-05	0.763802	-0.455492	-3.42645	2.51547	5.71429	4.34783	0.76087		1685	NP_695158.1 minor capsid protein [Lactobacillus phage phig1e]
	agilent_3246	1.49991e-05	0.764957	-0.182165	-1.37635	1.01202	60	56.5217	0.942029	UniRef90_A0A1D8D445	1686	positive (from uniprot): Enterovirus C Genome polyprotein [on Uniprot the BLAST matches are "Capsid protein" from "Human poliovirus"	VP1 (Fragment) n=1 Tax=Human poliovirus 3 TaxID=12086 RepID=A0A1D8D445_9ENTO
	twist_94411	1.49994e-05	0.764971	0.418762	-2.32662	3.16414	8.57143	4.34783	0.507246		1687	YP_009148980.1 ribonucleotide reductase of class III (anaerobic) activating protein [Salmonella phage SSE121]
	agilent_1257	1.50064e-05	0.765328	-0.191058	-1.44559	1.06347	40	34.7826	0.869565	UniRef90_P03204	1688	EBNA-3C HHV 4 latent protein	Epstein-Barr nuclear antigen 6 n=14 Tax=Epstein-Barr virus (strain GD1) TaxID=10376 RepID=EBNA6_EBVB9
	agilent_243228	1.50561e-05	0.767861	0.32925	-1.85698	2.51548	5.71429	8.69565	1.52174	UniRef90_UPI000B5938A4	1689	VFG001356(gb|NP_345446) (lytB) endo-beta-N-acetylglucosaminidase [CBPs (VF0145)] [Streptococcus pneumoniae TIGR4]	endo-beta-N-acetylglucosaminidase n=2 Tax=Streptococcus pneumoniae TaxID=1313 RepID=UPI000B5938A4
	twist_52777	1.50565e-05	0.76788	-0.190973	-1.45915	1.0772	37.1429	30.4348	0.819398		1690	Glycoprotein B precursor & glycoprotein B (1/2)
	twist_55606	1.50599e-05	0.768054	0.347324	-1.9609	2.65554	5.71429	8.69565	1.52174		1691	Interleukin-1 receptor type 1
	agilent_77323	1.50599e-05	0.768054	0.347324	-1.9609	2.65554	5.71429	8.69565	1.52174	UniRef90_A0A4P6M607	1692	WP_018594521.1 strains_non_MPA_non_topgraph_cdhit70_190118.csv	D-galactose-binding periplasmic protein n=6 Tax=Lachnospiraceae TaxID=186803 RepID=A0A4P6M607_9FIRM
	agilent_27036	1.50658e-05	0.768356	-0.266918	-2.04316	1.50933	14.2857	13.0435	0.913043	UniRef90_A0A1C6CHR2	1693	WP_024853014.1 strains_non_MPA_non_topgraph_cdhit70_190118.csv	D-gamma-glutamyl-meso-diaminopimelic acid endopeptidase CwlS n=27 Tax=Clostridiales TaxID=186802 RepID=A0A1C6CHR2_9FIRM
	agilent_220721	1.50768e-05	0.768915	-0.212312	-1.62869	1.20407	22.8571	30.4348	1.33152	UniRef90_Q54972	1694	VFG005313(gb|NP_357715) (pspA) Surface protein pspA precursor [Choline-binding proteins (CVF122)] [Streptococcus pneumoniae R6]	Pneumococcal surface protein A n=17 Tax=Streptococcus pneumoniae TaxID=1313 RepID=Q54972_STREE
	agilent_2750	1.50938e-05	0.769782	-0.215253	-1.65681	1.22631	28.5714	17.3913	0.608696	UniRef90_P68950	1695	positive (from uniprot): Human adenovirus C Pre-histone-like nucleoprotein	Pre-histone-like nucleoprotein n=24 Tax=root TaxID=1 RepID=NP_ADE02
	twist_58289	1.50976e-05	0.769977	-0.25331	-1.95122	1.4446	14.2857	21.7391	1.52174		1696	Genome polyprotein (6/6) & polyprotein (7/9) & VP1 (1/4) & coat protein VP1 & VP4
	agilent_209285	1.51048e-05	0.770346	-0.373423	-2.88059	2.13374	8.57143	4.34783	0.507246	UniRef90_A0A4S3QN81	1697	WP_000171040.1 strains_non_MPA_non_topgraph_cdhit70_190118.csv	Murein hydrolase activator NlpD n=114 Tax=Vibrionaceae TaxID=641 RepID=A0A4S3QN81_VIBCL
	agilent_188248	1.51048e-05	0.770346	-0.373423	-2.88059	2.13374	8.57143	4.34783	0.507246	UniRef90_A0A4S3QN81	1698	WP_000171040.1 strains_non_MPA_non_topgraph_cdhit70_190118.csv	Murein hydrolase activator NlpD n=114 Tax=Vibrionaceae TaxID=641 RepID=A0A4S3QN81_VIBCL
	agilent_11279	1.51091e-05	0.770564	-0.199308	-1.53877	1.14015	31.4286	30.4348	0.968379		1699	positive (exact): Norwalk virus Non-structural polyprotein
	twist_38332	1.51182e-05	0.771027	-0.312857	-2.4198	1.79409	11.4286	8.69565	0.76087		1700	heme transporter IsdB
	agilent_222755	1.51255e-05	0.7714	0.239476	-1.37599	1.85494	22.8571	17.3913	0.76087	UniRef90_Q2G0L4	1701	VFG001280(gb|NP_645334) (sdrD) Ser-Asp rich fibrinogen-binding bone sialoprotein-binding protein [SDr (VF0019)] [Staphylococcus aureus subsp. aureus MW2]	Serine-aspartate repeat-containing protein D n=1957 Tax=Bacteria TaxID=2 RepID=SDRD_STAA8
	agilent_169663	1.51289e-05	0.771573	0.44406	-2.55383	3.44195	2.85714	8.69565	3.04348	UniRef90_A6BI27	1702	MH0147_GL0047345 (1/3) MPA_and_EM_topgraph_220218_subsample.csv	Putative phage holin, LL-H family n=4 Tax=Dorea TaxID=189330 RepID=A6BI27_9FIRM
	twist_55678	1.51289e-05	0.771573	0.44406	-2.55383	3.44195	2.85714	8.69565	3.04348		1703	EBNA-3B nuclear protein [Human gammaherpesvirus 4] & Epstein-Barr nuclear antigen 4
	agilent_150014	1.51313e-05	0.771697	0.402468	-2.31614	3.12108	5.71429	4.34783	0.76087	UniRef90_D4MZ61	1704	MH0088_GL0122239 (1/6) MPA_and_EM_topgraph_220218_subsample.csv	Cation/multidrug efflux pump n=21 Tax=Firmicutes TaxID=1239 RepID=D4MZ61_ANAHA
	agilent_171523	1.51313e-05	0.771697	0.402468	-2.31614	3.12108	5.71429	4.34783	0.76087	UniRef90_Q6GHS9	1705	WP_000791575.1 strains_non_MPA_non_topgraph_cdhit70_190118.csv	Fibrinogen-binding protein n=22 Tax=Staphylococcus aureus TaxID=1280 RepID=FIB_STAAR
	agilent_23359	1.51332e-05	0.771793	-0.19553	-1.51688	1.12582	31.4286	26.087	0.83004	UniRef90_A7X6T9	1706	WP_000751265.1 strains_non_MPA_non_topgraph_cdhit70_190118.csv	Probable transglycosylase IsaA n=197 Tax=Bacteria TaxID=2 RepID=ISAA_STAA1
	twist_99522	1.51356e-05	0.771916	-0.322058	-2.49967	1.85556	8.57143	8.69565	1.01449		1707	YP_358779.1 putative lysin [Lactobacillus phage Lc-Nu]
	agilent_220725	1.51385e-05	0.772061	0.184654	-1.06471	1.43402	40	34.7826	0.869565	UniRef90_P75330	1708	VFG002036(gb|NP_110141) (p30/p32) 30K adhesin-related protein [Cytadherence organelle (VF0330)] [Mycoplasma pneumoniae M129]	P30 adhesin n=9 Tax=Mycoplasma pneumoniae TaxID=2104 RepID=P30_MYCPN
	agilent_206029	1.51467e-05	0.772479	0.183512	-1.06047	1.42749	62.8571	65.2174	1.03755	UniRef90_A0A3R6GJK9	1709	MH0057_GL0035569 MPA_PNP_EM_seqs_non_topgraph_seqs_final_210318.csv	Uncharacterized protein n=6 Tax=Parabacteroides merdae TaxID=46503 RepID=A0A3R6GJK9_9BACT
	twist_91487	1.51906e-05	0.774721	0.384649	-2.24947	3.01877	5.71429	4.34783	0.76087		1710	YP_007005337.1 predicted P-loop ATPase [Clostridium phage phiCP34O]
	agilent_141666	1.51936e-05	0.774873	0.381294	-2.23166	2.99425	5.71429	4.34783	0.76087	UniRef90_B2UPQ4	1711	WP_012421146.1 (2/2) non_MPA_topgraph_sampling_040218.csv	Uncharacterized protein n=22 Tax=Akkermansia TaxID=239934 RepID=B2UPQ4_AKKM8
	agilent_69593	1.51936e-05	0.774873	0.381294	-2.23166	2.99425	5.71429	4.34783	0.76087	UniRef90_A0A174H7V1	1712	V1.CD22-0_GL0190719 MPA_PNP_EM_seqs_non_topgraph_seqs_final_210318.csv	Uncharacterized protein n=4 Tax=Coprococcus TaxID=33042 RepID=A0A174H7V1_9FIRM
	twist_37907	1.51961e-05	0.775001	0.262592	-1.53797	2.06315	82.8571	91.3043	1.10195		1713	pneumococcal histidine triad protein D (1/2) & histidine motif-containing protein, partial
	agilent_226780	1.52196e-05	0.776197	0.18743	-1.10481	1.47967	68.5714	69.5652	1.01449	UniRef90_A0A098ZMW6	1714	VFG001355(gb|NP_346612) (cbpD) choline binding protein D [CBPs (VF0145)] [Streptococcus pneumoniae TIGR4]	Autolysin n=355 Tax=Streptococcus TaxID=1301 RepID=A0A098ZMW6_STREE
	agilent_381	1.52203e-05	0.776233	-0.172998	-1.36594	1.01994	60	52.1739	0.869565	UniRef90_A7X0T9	1715	Bifunctional autolysin precursor	Bifunctional autolysin n=763 Tax=Bacteria TaxID=2 RepID=ATL_STAA1
	twist_49721	1.52349e-05	0.77698	-0.17665	-1.39896	1.04566	40	34.7826	0.869565		1716	Glycoprotein B precursor & glycoprotein B (1/2)
	twist_10921	1.52387e-05	0.777172	-0.314058	-2.48908	1.86096	8.57143	8.69565	1.01449		1717	allergen_name False allergome_name Tri a GBSS_I (7/14) (1/1) allergenonline_name False SDAP_name False iedb_name False
	agilent_4612	1.52594e-05	0.77823	0.422201	-2.51609	3.36049	2.85714	4.34783	1.52174	UniRef90_Q8WXG6	1718	MAP kinase-activating death domain protein	MAP kinase-activating death domain protein n=101 Tax=Homininae TaxID=207598 RepID=MADD_HUMAN
	agilent_223895	1.52594e-05	0.77823	0.422201	-2.51609	3.36049	2.85714	4.34783	1.52174	UniRef90_P81177	1719	VFG001314(gb|NP_647375) (aur) zinc metalloproteinase aureolysin [Aureolysin (VF0024)] [Staphylococcus aureus subsp. aureus MW2]	Zinc metalloproteinase aureolysin n=337 Tax=Bacilli TaxID=91061 RepID=AURE_STAAU
	twist_15602	1.52621e-05	0.77837	-0.197086	-1.56958	1.17541	28.5714	21.7391	0.76087		1720	allergen_name False allergome_name Hor v 37 (5/6) (1/1) allergenonline_name False SDAP_name False iedb_name False
	twist_20844	1.52622e-05	0.778373	-0.217395	-1.73134	1.29655	22.8571	17.3913	0.76087		1721	allergen_name False allergome_name Cap h 10 (1/2), Cap h 8 (1/5) (1/1) allergenonline_name False SDAP_name False iedb_name False
	agilent_21696	1.52665e-05	0.778593	-0.339901	-2.70941	2.0296	11.4286	4.34783	0.380435	UniRef90_A0A087I713	1722	WP_011080652.1 strains_non_MPA_non_topgraph_cdhit70_190118.csv	Uncharacterized protein n=13 Tax=Vibrio TaxID=662 RepID=A0A087I713_VIBVL
	agilent_43394	1.52752e-05	0.779033	-0.257268	-2.05439	1.53986	17.1429	8.69565	0.507246	UniRef90_P43153	1723	WP_011590092.1 strains_non_MPA_non_topgraph_cdhit70_190118.csv	Collagenase ColA n=88 Tax=Clostridium perfringens TaxID=1502 RepID=COLA_CLOPE
	twist_81512	1.52767e-05	0.779114	-0.31484	-2.51495	1.88527	11.4286	13.0435	1.1413		1724	YP_006908131.1 hypothetical protein [Campylobacter phage CP30A]
	agilent_2661	1.52834e-05	0.779452	0.38037	-2.28186	3.0426	5.71429	4.34783	0.76087	UniRef90_P03114	1725	Replication protein E1	Replication protein E1 n=962 Tax=root TaxID=1 RepID=VE1_HPV16
	agilent_35533	1.53008e-05	0.780339	0.251503	-1.51607	2.01908	14.2857	17.3913	1.21739	UniRef90_A0A381IPS4	1726	WP_003460499.1 strains_non_MPA_non_topgraph_cdhit70_190118.csv	Cell wall binding repeat-containing protein/zinc carboxypeptidase n=15 Tax=Clostridium perfringens TaxID=1502 RepID=A0A381IPS4_CLOPF
	agilent_179327	1.53073e-05	0.780674	0.275667	-1.66477	2.2161	8.57143	13.0435	1.52174	UniRef90_A0A0E1X7G8	1727	WP_000824491.1 strains_non_MPA_non_topgraph_cdhit70_190118.csv	Uncharacterized protein n=10 Tax=Staphylococcus aureus TaxID=1280 RepID=A0A0E1X7G8_STAAU
	agilent_32	1.53088e-05	0.780747	0.193776	-1.17069	1.55825	22.8571	30.4348	1.33152	UniRef90_P06473	1728	Glycoprotein B precursor & glycoprotein B (1/2)	Envelope glycoprotein B n=908 Tax=Viruses TaxID=10239 RepID=GB_HCMVA
	twist_43440	1.53437e-05	0.78253	0.231256	-1.41082	1.87334	14.2857	17.3913	1.21739		1729	HCMVUL99 & Tegument protein UL11 homolog
	agilent_179201	1.53464e-05	0.782666	-0.267896	-2.17137	1.63558	11.4286	13.0435	1.1413	UniRef90_A0A3Z5V395	1730	WP_000030577.1 (2/2) non_MPA_topgraph_sampling_040218.csv	Cell envelope integrity protein TolA n=29 Tax=Salmonella TaxID=590 RepID=A0A3Z5V395_SALET
	agilent_205650	1.53569e-05	0.783203	-0.255937	-2.07907	1.56719	14.2857	8.69565	0.608696	UniRef90_A0A3S4NMH7	1731	WP_000668994.1 strains_non_MPA_non_topgraph_cdhit70_190118.csv	Exotoxin n=39 Tax=Staphylococcaceae TaxID=90964 RepID=A0A3S4NMH7_STAAU
	agilent_222861	1.53666e-05	0.783696	-0.17421	-1.41807	1.06965	65.7143	65.2174	0.992439	UniRef90_Q9KK48	1732	VFG005316(gb|NP_359586) (pspC/cbpA) Choline binding protein A [Choline-binding proteins (CVF122)] [Streptococcus pneumoniae R6]	Surface protein PspC n=12 Tax=Streptococcus pneumoniae TaxID=1313 RepID=Q9KK48_STREE
	agilent_67882	1.54206e-05	0.786452	0.3204	-1.99752	2.63832	8.57143	8.69565	1.01449	UniRef90_A0A173TJV6	1733	MH0068_GL0058773 MPA_PNP_EM_seqs_non_topgraph_seqs_final_210318.csv	Phage protein D n=27 Tax=Bacteroidales TaxID=171549 RepID=A0A173TJV6_9BACT
	agilent_7854	1.54289e-05	0.786876	-0.189054	-1.55954	1.18144	31.4286	21.7391	0.6917	UniRef90_P14738	1734	fibronectin-binding protein A	Fibronectin-binding protein A n=540 Tax=Staphylococcaceae TaxID=90964 RepID=FNBA_STAA8
	twist_28807	1.5432e-05	0.787032	-0.178877	-1.47657	1.11881	31.4286	34.7826	1.10672		1735	Enterovirus polyprotein (VP0, VP1, VP2, VP4) – capsid proteins, Coxsackievirus A9 (2.9 Å structure, chains 1–4)
	agilent_220764	1.54523e-05	0.788066	0.2927	-1.84135	2.42675	8.57143	8.69565	1.01449	UniRef90_P12255	1736	VFG000001(gb|NP_880571) (fhaB) filamentous hemagglutinin/adhesin [FHA (VF0025)] [Bordetella pertussis Tohama I]	Filamentous hemagglutinin n=89 Tax=Bordetella TaxID=517 RepID=FHAB_BORPE
	agilent_90354	1.54724e-05	0.789091	-0.283273	-2.35887	1.79232	11.4286	8.69565	0.76087	UniRef90_A7AH99	1737	MH0067_GL0069334 (1/1) MPA_and_EM_topgraph_220218_subsample.csv	TonB-linked outer membrane protein, SusC/RagA family n=13 Tax=Parabacteroides TaxID=375288 RepID=A7AH99_9BACT
	agilent_182676	1.54878e-05	0.789878	0.350528	-2.22772	2.92877	94.2857	95.6522	1.01449	UniRef90_A0A264Y915	1738	MH0073_GL0045612 MPA_PNP_EM_seqs_non_topgraph_seqs_final_210318.csv	Uncharacterized protein n=1 Tax=Prevotella sp. 885 TaxID=2022527 RepID=A0A264Y915_9BACT
	agilent_137474	1.54878e-05	0.789878	0.350528	-2.22772	2.92877	94.2857	95.6522	1.01449	UniRef90_K0XG25	1739	O2.UC46-1_GL0134711 MPA_PNP_EM_seqs_non_topgraph_seqs_final_210318.csv	Por secretion system C-terminal sorting domain-containing protein n=3 Tax=Bacteroidales TaxID=171549 RepID=K0XG25_9BACT
	twist_54751	1.54878e-05	0.789878	-0.350528	-2.92877	2.22772	5.71429	4.34783	0.76087		1740	EBNA3A HHV4
	twist_28586	1.54899e-05	0.789985	0.338392	-2.15189	2.82867	91.4286	95.6522	1.0462		1741	positive (from uniprot): Rhinovirus B Genome polyprotein
	twist_10213	1.55009e-05	0.790545	-0.349919	-2.93209	2.23225	5.71429	8.69565	1.52174		1742	allergen_name Que a 1 (3/3) (1/1) allergome_name Que a 1 (5/5) (1/1) allergenonline_name Que a 1.0301 (1/1) (1/1) SDAP_name Que a 1.0301 (1/1) (1/1) iedb_name False
	agilent_7143	1.55046e-05	0.790733	-0.179954	-1.50911	1.14921	31.4286	26.087	0.83004	UniRef90_P08318	1743	phosphoprotein 150 & Large structural phosphoprotein	Large structural phosphoprotein n=145 Tax=root TaxID=1 RepID=PP150_HCMVA
	agilent_238476	1.55098e-05	0.790998	-0.246403	-2.06871	1.57591	14.2857	8.69565	0.608696	UniRef90_UPI000F53326A	1744	VFG000261(gb|NP_273742) (iga) IgA-specific serine endopeptidase [IgA1 protease (VF0080)] [Neisseria meningitidis MC58]	IgA-specific serine endopeptidase autotransporter n=1 Tax=Neisseria meningitidis TaxID=487 RepID=UPI000F53326A
	twist_39114	1.55135e-05	0.791188	0.25691	-1.64488	2.1587	11.4286	8.69565	0.76087		1745	erythrocyte membrane protein 1 (2/9) & VAR2CSA & erythrocyte membrane protein 1 (PfEMP1)
	agilent_226915	1.55254e-05	0.791795	0.205284	-1.31888	1.72945	77.1429	82.6087	1.07085	UniRef90_A0A4M7JVU5	1746	VFG001353(gb|NP_344916) (cbpG) choline binding protein G [CBPs (VF0145)] [Streptococcus pneumoniae TIGR4]	Choline binding protein G n=61 Tax=Streptococcus pneumoniae TaxID=1313 RepID=A0A4M7JVU5_STREE
	twist_27790	1.55276e-05	0.791907	0.2548	-1.63804	2.14764	11.4286	8.69565	0.76087		1747	early antigen protein D (EA-D) & DNA polymerase processivity factor BMRF1
	agilent_196645	1.55305e-05	0.792055	0.310895	-2.00035	2.62214	5.71429	8.69565	1.52174	UniRef90_B0NR33	1748	MH0038_GL0057749 MPA_PNP_EM_seqs_non_topgraph_seqs_final_210318.csv	Uncharacterized protein n=13 Tax=Bacteroides TaxID=816 RepID=B0NR33_BACSE
	twist_34608	1.55375e-05	0.792412	-0.300172	-2.53563	1.93528	11.4286	8.69565	0.76087		1749	putative zinc metalloprotease
	agilent_1414	1.55577e-05	0.793441	0.213293	-1.38325	1.80983	82.8571	82.6087	0.997001	UniRef90_A0A2U3RZL8	1750	pneumococcal histidine triad protein D (1/2) & histidine motif-containing protein, partial	Pneumococcal histidine triad protein D n=4 Tax=Streptococcus pneumoniae TaxID=1313 RepID=A0A2U3RZL8_STREE
	agilent_153649	1.55791e-05	0.794532	0.25772	-1.68185	2.19729	8.57143	13.0435	1.52174	UniRef90_A0A380ZM24	1751	V1.UC39-0_GL0108845 (4/6) MPA_and_EM_topgraph_220218_subsample.csv	AcrB/AcrD/AcrF family protein n=47 Tax=root TaxID=1 RepID=A0A380ZM24_BACVU
	twist_70213	1.5581e-05	0.794632	-0.293532	-2.50372	1.91666	8.57143	8.69565	1.01449		1752	YP_007006998.1 pre-neck appendage [Clostridium phage phi24R]
[truncated: 798 more rows]
