# Supplementary material for: Systemic antibody responses against bacterial and viral antigens associate with fatigue in patients with inflammatory bowel disease
Source: iScience. 2026 Jul 20;29(8):116828. doi: 10.1016/j.isci.2026.116828 (PMC13393791; doi:10.1016/j.isci.2026.116828)
Supplement: Table S11. Logistic regression results for the association between individual antibody reactivity and fatigue status in the full IBD cohort comparing high fatigue (Q4) with low fatigue (Q1) [file mmc11.xlsx]

## Sheet: Table S11
	Table S11. Logistic regression results for the association between individual antibodies and fatigue status (Q4: highly fatigued, n = 91; Q1: minimally fatigued, n = 121) in the Full cohort (All). Models were adjusted for age, sex, and smoking. Antibodies are ranked by p-value. Yellow-colored cells indicate nominal significance (p < 0.05), and orange cells indicate p < 0.1.
	Peptide-ID	Benjamini-Hochberg value	P-Value	Regression Coefficient	Lower Confidence Interval Value	Upper Confidence Interval Value	% of individuals with peptide present in lesser fatigued group (Q1)	% of individuals with peptide present in higher fatigued group (Q4)	Fold Change	UniRef-ID	Rank based on P-Value	Peptide Name	Function according to Universal Protein Reference database (UniRef)
	twist_27538	1.78644e-09	9.11084e-05	1.26825	0.63302	1.90347	37.1901	65.5556	1.76272		1	EBNA-1 HHV 4
	twist_27540	4.27784e-09	0.00021817	1.20015	0.563888	1.83641	38.0165	64.4444	1.69517		2	EBNA-1 HHV 4 & BKRF1
	agilent_318	1.29033e-08	0.00065807	1.10313	0.468427	1.73782	44.6281	68.8889	1.54362	UniRef90_Q1HVF7	3	EBNA-1 HHV 4	Epstein-Barr nuclear antigen 1 n=48 Tax=Epstein-Barr virus (strain GD1) TaxID=10376 RepID=EBNA1_EBVA8
	agilent_320	1.46126e-08	0.000745245	1.16342	0.487258	1.83957	54.5455	76.6667	1.40556	UniRef90_P03211	4	EBNA-1 HHV 4 & BKRF1	Epstein-Barr nuclear antigen 1 n=37 Tax=Epstein-Barr virus (strain GD1) TaxID=10376 RepID=EBNA1_EBVB9
	twist_27539	1.94982e-08	0.000994407	1.12472	0.455113	1.79432	21.4876	42.2222	1.96496		5	EBNA-1 HHV 4 & BKRF1
	agilent_319	2.0924e-08	0.00106712	1.07538	0.431256	1.71951	48.7603	70	1.43559	UniRef90_P03211	6	EBNA-1 HHV 4 & BKRF1	Epstein-Barr nuclear antigen 1 n=37 Tax=Epstein-Barr virus (strain GD1) TaxID=10376 RepID=EBNA1_EBVB9
	twist_38486	2.40316e-08	0.00122561	1.15609	0.455194	1.85699	19.0083	35.5556	1.87053		7	EBNA-1 HHV 4
	agilent_7301	2.61539e-08	0.00133385	1.31082	0.51011	2.11154	67.7686	86.6667	1.27886	UniRef90_P03211	8	EBNA-1 HHV 4 & BKRF1	Epstein-Barr nuclear antigen 1 n=37 Tax=Epstein-Barr virus (strain GD1) TaxID=10376 RepID=EBNA1_EBVB9
	twist_27541	5.00079e-08	0.0025504	1.06341	0.372646	1.75418	19.0083	37.7778	1.98744		9	EBNA-1 HHV 4 & BKRF1
	agilent_321	6.13869e-08	0.00313073	1.01572	0.341931	1.6895	57.8512	76.6667	1.32524	UniRef90_P03211	10	EBNA-1 HHV 4 & BKRF1	Epstein-Barr nuclear antigen 1 n=37 Tax=Epstein-Barr virus (strain GD1) TaxID=10376 RepID=EBNA1_EBVB9
	agilent_1463	8.82295e-08	0.00449971	-0.974539	-1.6469	-0.302177	41.3223	26.6667	0.645333	UniRef90_P07210	11	polyprotein (9/9) & VP1 capsid protein (1/3) & Chain 2, Human Rhinovirus Serotype 2 (Hrv2)	Genome polyprotein n=273 Tax=Enterovirus TaxID=12059 RepID=POLG_HRV8A
	twist_58004	9.25549e-08	0.0047203	1.41723	0.434149	2.40031	6.61157	21.1111	3.19306		12	Fusion glycoprotein F0 precursor (2/2) & fusion protein (1/2) & fusion glycoprotein
	agilent_11281	9.72561e-08	0.00496006	-1.48505	-2.521	-0.449091	17.3554	7.77778	0.448148		13	positive (exact): Norwalk virus Non-structural polyprotein
	agilent_234887	9.75698e-08	0.00497606	-1.80845	-3.07048	-0.546426	14.0496	4.44444	0.31634	UniRef90_P15926	14	VFG001797(gb|NP_735749) (scpB) streptococcal C5a peptidase [C5a peptidase (VF0278)] [Streptococcus agalactiae NEM316]	C5a peptidase n=760 Tax=Bacteria TaxID=2 RepID=C5AP_STRPY
	agilent_212303	1.04428e-07	0.00532584	1.22911	0.364622	2.0936	9.91736	22.2222	2.24074	UniRef90_A0A173WVL9	15	O2.UC18-1_GL0086283 (1/6) MPA_and_EM_topgraph_220218_subsample.csv	Phosphoglycerol transferase and related proteins, alkaline phosphatase superfamily n=34 Tax=Clostridiales TaxID=186802 RepID=A0A173WVL9_9FIRM
	agilent_229757	1.24249e-07	0.00633668	-1.2568	-2.15916	-0.354443	20.6612	12.2222	0.591556	UniRef90_A0A4I7YG16	16	VFG001357(gb|NP_346601) (cbpA) choline binding protein A [CbpA/PspC (VF0150)] [Streptococcus pneumoniae TIGR4]	Choline binding protein A n=44 Tax=Streptococcus pneumoniae TaxID=1313 RepID=A0A4I7YG16_STREE
	agilent_229560	1.25424e-07	0.0063966	1.66975	0.469537	2.86996	4.13223	13.3333	3.22667	UniRef90_Q93SM9	17	VFG002418(gb|YP_001331791) (vWbp) secreted von Willebrand factor-binding protein precursor [vWbp (VF0420)] [Staphylococcus aureus subsp. aureus str. Newman]	Coagulase n=92 Tax=Staphylococcus TaxID=1279 RepID=Q93SM9_STAAU
	twist_28963	1.31424e-07	0.00670261	-1.48955	-2.56634	-0.412762	19.8347	5.55556	0.280093		18	Trans-acting transcriptional protein ICP4
	agilent_199155	1.32185e-07	0.00674144	-0.894248	-1.54115	-0.247343	69.4215	55.5556	0.800265	UniRef90_Q8XMR4	19	WP_003460505.1 strains_non_MPA_non_topgraph_cdhit70_190118.csv	LYZ2 domain-containing protein n=27 Tax=Clostridium perfringens TaxID=1502 RepID=Q8XMR4_CLOPE
	twist_5124	1.42025e-07	0.00724325	1.19048	0.321612	2.05934	9.91736	21.1111	2.1287		20	Allergen Ech gr EF-1 Echinococcus granulosus ranslation elongation factor dog tape worm
	twist_53305	1.42025e-07	0.00724328	-1.21447	-2.10085	-0.328094	23.1405	10	0.432143		21	P30 adhesin
	agilent_7303	1.47281e-07	0.00751132	1.15488	0.308159	2.0016	74.3802	87.7778	1.18012	UniRef90_P03211	22	EBNA-1 HHV 4 & BKRF1	Epstein-Barr nuclear antigen 1 n=37 Tax=Epstein-Barr virus (strain GD1) TaxID=10376 RepID=EBNA1_EBVB9
	twist_53656	1.48101e-07	0.00755315	-1.77208	-3.07221	-0.471941	16.5289	3.33333	0.201667		23	HCMVUL35
	agilent_229658	1.69035e-07	0.00862076	-1.02804	-1.79512	-0.260959	33.0579	13.3333	0.403333	UniRef90_Q5WUD8	24	VFG045563(gb|YP_096320) (ceg28) Dot/Icm type IV secretion system effector Ceg28 [Dot/Icm (VF0156)] [Legionella pneumophila subsp. pneumophila str. Philadelphia 1]	Uncharacterized protein n=28 Tax=Legionella pneumophila TaxID=446 RepID=Q5WUD8_LEGPL
	agilent_20730	1.70878e-07	0.0087148	1.74493	0.441101	3.04876	3.30579	11.1111	3.36111	UniRef90_K5ZIF6	25	MH0139_GL0119905 MPA_PNP_EM_seqs_non_topgraph_seqs_final_210318.csv	Translation initiation factor IF-2 n=19 Tax=Parabacteroides TaxID=375288 RepID=K5ZIF6_9BACT
	agilent_130668	1.73478e-07	0.00884738	1.72077	0.432466	3.00908	3.30579	12.2222	3.69722	UniRef90_S2ZJA6	26	WP_015438525.1 (1/2) non_MPA_topgraph_sampling_040218.csv	SBP_bac_5 domain-containing protein n=97 Tax=Bifidobacterium TaxID=1678 RepID=S2ZJA6_BIFBR
	agilent_70265	1.77753e-07	0.00906541	1.16991	0.291231	2.04859	10.7438	20	1.86154	UniRef90_A0A3R6B1D0	27	MH0009_GL0052424 MPA_PNP_EM_seqs_non_topgraph_seqs_final_210318.csv	Peptidase C10 family protein n=11 Tax=Prevotella copri TaxID=165179 RepID=A0A3R6B1D0_9BACT
	agilent_7302	1.81126e-07	0.00923743	1.10726	0.273579	1.94095	73.5537	87.7778	1.19338	UniRef90_P03211	28	EBNA-1 HHV 4 & BKRF1	Epstein-Barr nuclear antigen 1 n=37 Tax=Epstein-Barr virus (strain GD1) TaxID=10376 RepID=EBNA1_EBVB9
	twist_593	1.9173e-07	0.00977823	-1.54995	-2.72578	-0.374119	16.5289	4.44444	0.268889		29	allergen_name False allergome_name Dan re alpha2I (2/2) (1/1) allergenonline_name False SDAP_name False iedb_name collagen, type I, alpha 2 (2/2) (1/1)
	agilent_90665	2.14109e-07	0.0109196	-2.79561	-4.94835	-0.642867	9.91736	1.11111	0.112037	UniRef90_A5ZWW4	30	WP_005424032.1 MPA_PNP_EM_seqs_non_topgraph_seqs_final_210318.csv	DUF4179 domain-containing protein n=18 Tax=Clostridiales TaxID=186802 RepID=A5ZWW4_9FIRM
	twist_84498	2.18461e-07	0.0111415	-1.82764	-3.2389	-0.416376	12.3967	3.33333	0.268889		31	YP_009191602.1 hypothetical protein [Salmonella phage f18SE]
	agilent_11266	2.4542e-07	0.0125164	-0.798953	-1.42601	-0.171893	53.719	42.2222	0.785983	UniRef90_P54634	32	positive (from uniprot): Norwalk virus Non-structural polyprotein	Genome polyprotein n=5814 Tax=root TaxID=1 RepID=POLG_LORDV
	agilent_186083	2.64146e-07	0.0134714	1.20387	0.248998	2.15873	8.26446	16.6667	2.01667	UniRef90_A0A1T4XPY4	33	MH0161_GL0044217 (4/4) MPA_and_EM_topgraph_220218_subsample.csv	ATP-binding cassette, subfamily B n=5 Tax=Ruminococcaceae TaxID=541000 RepID=A0A1T4XPY4_9FIRM
	twist_30719	2.75486e-07	0.0140498	1.39011	0.280754	2.49947	4.95868	14.4444	2.91296		34	phosphoprotein 150 & Large structural phosphoprotein
	agilent_167235	2.90672e-07	0.0148243	-1.06051	-1.91355	-0.207468	22.314	12.2222	0.547737	UniRef90_B0MY53	35	MH0170_GL0112448 (2/2) MPA_and_EM_topgraph_220218_subsample.csv	PASTA domain protein n=4 Tax=root TaxID=1 RepID=B0MY53_9BACT
	agilent_199016	2.96039e-07	0.015098	1.12799	0.218195	2.03778	9.09091	17.7778	1.95556	UniRef90_A0A174AWF9	36	MH0187_GL0063508 (3/3) MPA_and_EM_topgraph_220218_subsample.csv	Probable multidrug resistance ABC transporter ATP-binding/permease protein YheH n=36 Tax=Clostridiales TaxID=186802 RepID=A0A174AWF9_9FIRM
	twist_61257	2.97822e-07	0.0151889	2.6453	0.509786	4.78082	0.826446	12.2222	14.7889		37	YP_006908429.1 putative DNA polymerase 2 [Bacillus phage B4]
	agilent_3101	3.24069e-07	0.0165275	-0.773128	-1.40528	-0.140976	49.5868	30	0.605	UniRef90_Q82081	38	positive (from uniprot): Rhinovirus B Genome polyprotein	Genome polyprotein n=46 Tax=Enterovirus TaxID=12059 RepID=POLG_HRV3
	agilent_4825	3.32511e-07	0.016958	-0.899331	-1.63758	-0.161081	29.7521	17.7778	0.597531	UniRef90_P14738	39	fibronectin-binding protein A	Fibronectin-binding protein A n=540 Tax=Staphylococcaceae TaxID=90964 RepID=FNBA_STAA8
	twist_36072	3.59476e-07	0.0183333	0.838428	0.14177	1.53509	19.0083	33.3333	1.75362		40	positive (exact): Influenza A virus Hemagglutinin
	agilent_1475	3.64915e-07	0.0186107	1.25812	0.210258	2.30598	5.78512	14.4444	2.49683	UniRef90_Q2FUY2	41	Clumping factor B precursor (Fibrinogen-binding protein B) (Fibrinogen receptor B)	Clumping factor B n=3 Tax=Staphylococcus aureus TaxID=1280 RepID=CLFB_STAA8
	agilent_231997	3.67287e-07	0.0187316	-1.28892	-2.36353	-0.214304	14.876	6.66667	0.448148	UniRef90_Q99XV0	42	VFG000968(gb|NP_269973) (emm) M protein type 1 [M protein (VF0242)] [Streptococcus pyogenes M1 GAS]	M protein type 1 n=54 Tax=Streptococcus pyogenes TaxID=1314 RepID=Q99XV0_STRP1
	agilent_3544	3.67467e-07	0.0187408	0.793998	0.131964	1.45603	26.4463	37.7778	1.42847	UniRef90_Q69091	43	Glycoprotein D HHV-1	Envelope glycoprotein D n=279 Tax=root TaxID=1 RepID=GD_HHV11
	agilent_130471	3.71808e-07	0.0189622	1.68483	0.277405	3.09226	2.47934	11.1111	4.48148	UniRef90_A0A4R3JKG7	44	WP_024852985.1 (1/2) non_MPA_topgraph_sampling_040218.csv	CHAP domain-containing protein n=2 Tax=Lachnospiraceae TaxID=186803 RepID=A0A4R3JKG7_9FIRM
	agilent_68224	3.73668e-07	0.0190571	1.51557	0.248531	2.78261	3.30579	11.1111	3.36111	UniRef90_A0A3D0XEE9	45	WP_092978152.1 (3/3) non_MPA_topgraph_sampling_040218.csv	Glycosyltransferase n=2 Tax=Ruminococcus TaxID=1263 RepID=A0A3D0XEE9_9FIRM
	twist_26511	3.92135e-07	0.0199989	1.03736	0.163385	1.91134	76.8595	88.8889	1.15651		46	EBNA-1 HHV 4
	agilent_167207	3.95525e-07	0.0201718	-0.792098	-1.46037	-0.123828	39.6694	27.7778	0.700231	UniRef90_A0A381IPS4	47	WP_003460499.1 strains_non_MPA_non_topgraph_cdhit70_190118.csv	Cell wall binding repeat-containing protein/zinc carboxypeptidase n=15 Tax=Clostridium perfringens TaxID=1502 RepID=A0A381IPS4_CLOPF
	agilent_192425	4.06857e-07	0.0207497	1.42459	0.217181	2.63201	4.13223	12.2222	2.95778	UniRef90_A0A171J9T7	48	WP_005685835.1 strains_non_MPA_non_topgraph_cdhit70_190118.csv	DNA-entry nuclease n=27 Tax=Lactobacillaceae TaxID=33958 RepID=A0A171J9T7_LACRH
	twist_48628	4.2275e-07	0.0215603	-1.02692	-1.90277	-0.151071	21.4876	11.1111	0.517094		49	positive (from uniprot): Norwalk virus Non-structural polyprotein
	agilent_193475	4.34297e-07	0.0221491	-1.3592	-2.52363	-0.19477	13.2231	5.55556	0.420139	UniRef90_A0A0B8REE2	50	WP_010989342.1 strains_non_MPA_non_topgraph_cdhit70_190118.csv	ATP phosphoribosyltransferase regulatory subunit n=304 Tax=Bacteria TaxID=2 RepID=A0A0B8REE2_LISMN
	twist_27464	4.63824e-07	0.023655	0.728346	0.0974447	1.35925	53.719	70	1.30308		51	heme transporter IsdB
	twist_34744	4.81251e-07	0.0245438	-1.26087	-2.35993	-0.161803	16.5289	5.55556	0.336111		52	zinc metalloproteinase aureolysin
	agilent_200496	4.98771e-07	0.0254373	1.45271	0.178596	2.72683	3.30579	11.1111	3.36111	UniRef90_A0A2N0UXX5	53	MH0382_GL0184757 (3/4) MPA_and_EM_topgraph_220218_subsample.csv	ABC transporter permease YtrF n=24 Tax=Ruminococcus TaxID=1263 RepID=A0A2N0UXX5_9FIRM
	twist_301	5.10091e-07	0.0260147	-1.89977	-3.5725	-0.227042	9.09091	2.22222	0.244444		54	allergen_name False allergome_name Act d 1 (10/13) (1/1) allergenonline_name False SDAP_name False iedb_name False
	agilent_77100	5.11811e-07	0.0261023	1.67463	0.199269	3.14999	2.47934	7.77778	3.13704	UniRef90_A0A173Y3M1	55	WP_009242532.1 (4/4) non_MPA_topgraph_sampling_040218.csv	ABC transporter ATP-binding protein n=8 Tax=Clostridiales TaxID=186802 RepID=A0A173Y3M1_9FIRM
	agilent_19698	5.22453e-07	0.0266451	-1.74767	-3.29295	-0.202399	12.3967	2.22222	0.179259	UniRef90_A0A0U1MQG2	56	WP_000669729.1 strains_non_MPA_non_topgraph_cdhit70_190118.csv	Protein map n=15 Tax=Staphylococcaceae TaxID=90964 RepID=A0A0U1MQG2_STAAU
	agilent_192983	5.47859e-07	0.0279408	0.684526	0.0741643	1.29489	43.8017	58.8889	1.34444	UniRef90_R5ENZ6	57	MH0012_GL0173413 (2/2) MPA_and_EM_topgraph_220218_subsample.csv	MurNAc-LAA domain-containing protein n=3 Tax=Bacteroidales TaxID=171549 RepID=R5ENZ6_9BACE
	twist_35416	5.49012e-07	0.0279996	-1.26431	-2.39206	-0.136557	14.0496	5.55556	0.395425		58	EBNA-1 HHV 4 & BKRF1
	agilent_2098	5.73474e-07	0.0292472	-1.51452	-2.87609	-0.152954	12.3967	3.33333	0.268889	UniRef90_P03300	59	Genome polyprotein (6/6) & polyprotein (7/9) & VP1 (1/4) & coat protein VP1 & VP4	Genome polyprotein n=1168 Tax=Enterovirus TaxID=12059 RepID=POLG_POL1M
	agilent_241074	5.78024e-07	0.0294792	1.06287	0.10597	2.01976	8.26446	15.5556	1.88222	UniRef90_UPI000DA9B94C	60	VFG001290(gb|NP_647368) (clfB) Clumping factor B, adhesin [Clumping factor (VF0004)] [Staphylococcus aureus subsp. aureus MW2]	MSCRAMM family adhesin clumping factor ClfB n=15 Tax=Staphylococcus aureus TaxID=1280 RepID=UPI000DA9B94C
	agilent_130938	5.79879e-07	0.0295738	-1.33914	-2.54547	-0.132814	13.2231	4.44444	0.336111	UniRef90_A0A1C5V0K8	61	O2.UC16-1_GL0025718 (3/3) MPA_and_EM_topgraph_220218_subsample.csv	Lipoteichoic acid synthase 1 n=14 Tax=Clostridiales TaxID=186802 RepID=A0A1C5V0K8_9FIRM
	agilent_18552	5.82036e-07	0.0296838	-2.51474	-4.7816	-0.247879	7.43802	1.11111	0.149383	UniRef90_A0A2M9VA06	62	YP_100397.1 strains_non_MPA_non_topgraph_cdhit70_190118.csv	Xanthan lyase n=60 Tax=Bacteroides TaxID=816 RepID=A0A2M9VA06_BACFG
	twist_55253	5.96381e-07	0.0304154	0.669991	0.0633499	1.27663	43.8017	61.1111	1.39518		63	EBNA-3B nuclear protein [Human gammaherpesvirus 4] & Epstein-Barr nuclear antigen 4
	agilent_129	5.97874e-07	0.0304916	0.705534	0.0664177	1.34465	30.5785	41.1111	1.34444	UniRef90_Q1HVF7	64	EBNA-1 HHV 4	Epstein-Barr nuclear antigen 1 n=48 Tax=Epstein-Barr virus (strain GD1) TaxID=10376 RepID=EBNA1_EBVA8
	agilent_159573	6.00036e-07	0.0306019	1.58264	0.148036	3.01725	2.47934	8.88889	3.58519	UniRef90_R6WN88	65	MH0196_GL0089710 (1/1) MPA_and_EM_topgraph_220218_subsample.csv	TonB-dependent Receptor Plug Domain./TonB dependent receptor n=6 Tax=Alistipes TaxID=239759 RepID=R6WN88_9BACT
	twist_38157	6.14894e-07	0.0313596	-1.80077	-3.44047	-0.161059	9.91736	2.22222	0.224074		66	myelin basic protein (3/3)
	twist_51911	6.22435e-07	0.0317442	0.936537	0.0818322	1.79124	10.7438	20	1.86154		67	Clumping factor B precursor (Fibrinogen-binding protein B) (Fibrinogen receptor B)
	agilent_106172	6.23128e-07	0.0317795	-1.76064	-3.36777	-0.153507	10.7438	2.22222	0.206838	UniRef90_A0A3D0XCG3	68	WP_092976286.1 (1/7) non_MPA_topgraph_sampling_040218.csv	CPBP family intramembrane metalloprotease n=2 Tax=Ruminococcus TaxID=1263 RepID=A0A3D0XCG3_9FIRM
	twist_51449	6.37058e-07	0.0324899	-2.35967	-4.52251	-0.196829	9.09091	1.11111	0.122222		69	ORF22
	agilent_8106	6.41523e-07	0.0327177	-1.06376	-2.04007	-0.0874541	18.1818	7.77778	0.427778	UniRef90_P89479	70	tegument protein US11	Probable RNA-binding protein n=11 Tax=Human herpesvirus 2 TaxID=10310 RepID=RNB_HHV2H
	agilent_79054	6.4899e-07	0.0330985	-2.39088	-4.58998	-0.191777	8.26446	1.11111	0.134444	UniRef90_A0A174A0Y7	71	MH0087_GL0039588 MPA_PNP_EM_seqs_non_topgraph_seqs_final_210318.csv	Chromosome segregation protein n=36 Tax=Clostridiales TaxID=186802 RepID=A0A174A0Y7_9FIRM
	twist_34372	6.80727e-07	0.0347171	-0.924006	-1.78164	-0.0663713	21.4876	11.1111	0.517094		72	EBNA-1 HHV 4
	agilent_11512	6.84176e-07	0.034893	0.705942	0.0500727	1.36181	26.4463	37.7778	1.42847	UniRef90_Q82081	73	positive (from uniprot): Rhinovirus B Genome polyprotein	Genome polyprotein n=46 Tax=Enterovirus TaxID=12059 RepID=POLG_HRV3
	agilent_135255	6.84216e-07	0.034895	-0.70012	-1.35059	-0.0496524	74.3802	61.1111	0.821605	UniRef90_A0A381IPJ2	74	WP_011590251.1 strains_non_MPA_non_topgraph_cdhit70_190118.csv	Cell wall binding repeat-containing protein n=19 Tax=Clostridium perfringens TaxID=1502 RepID=A0A381IPJ2_CLOPF
	agilent_2349	6.8482e-07	0.0349258	0.969401	0.0685971	1.8702	9.09091	18.8889	2.07778	UniRef90_Q99WQ6	75	Lipase 2 precursor (Glycerol ester hydrolase 2)	Lipase 2 n=451 Tax=Bacteria TaxID=2 RepID=LIP2_STAAM
	twist_63743	6.90768e-07	0.0352292	1.66035	0.114923	3.20577	2.47934	6.66667	2.68889		76	AIK68654.1 HNH endonuclease [Lactococcus phage phi145]
	agilent_71398	6.97003e-07	0.0355471	-0.86649	-1.6744	-0.0585772	23.9669	13.3333	0.556322	UniRef90_A0A173WZX5	77	MH0014_GL0042651 (1/2) MPA_and_EM_topgraph_220218_subsample.csv	D-gamma-glutamyl-meso-diaminopimelic acid endopeptidase CwlS n=68 Tax=Firmicutes TaxID=1239 RepID=A0A173WZX5_9FIRM
	twist_32056	7.37804e-07	0.037628	-0.902184	-1.75276	-0.0516084	23.1405	11.1111	0.480159		78	tegument protein US11
	twist_59101	7.45001e-07	0.037995	0.847319	0.0469392	1.6477	12.3967	23.3333	1.88222		79	H3N2 A/Victoria/3/75 HA
	agilent_205702	7.452e-07	0.0380052	-1.80167	-3.50362	-0.0997174	8.26446	2.22222	0.268889	UniRef90_A0A412T903	80	MH0134_GL0068643 (1/1) MPA_and_EM_topgraph_220218_subsample.csv	TonB-dependent receptor n=70 Tax=root TaxID=1 RepID=A0A412T903_BACSE
	agilent_47783	7.48702e-07	0.0381838	-1.0573	-2.057	-0.0575924	14.876	7.77778	0.52284	UniRef90_A0A1H4EYC0	81	MH0192_GL0120909 (2/2) MPA_and_EM_topgraph_220218_subsample.csv	TonB-linked outer membrane protein, SusC/RagA family n=7 Tax=Alistipes TaxID=239759 RepID=A0A1H4EYC0_9BACT
	agilent_23656	7.60576e-07	0.0387894	1.4104	0.0726561	2.74815	3.30579	8.88889	2.68889	UniRef90_A0A249N2W5	82	WP_014569812.1 (1/1) non_MPA_topgraph_sampling_040218.csv	SBP_bac_5 domain-containing protein n=18 Tax=Lactobacillaceae TaxID=33958 RepID=A0A249N2W5_LACRH
	twist_49793	7.71111e-07	0.0393267	-1.67895	-3.27578	-0.0821149	10.7438	2.22222	0.206838		83	calcium channel BI-1
	agilent_11048	7.71788e-07	0.0393612	0.805033	0.0392386	1.57083	71.9008	82.2222	1.14355	UniRef90_P07210	84	polyprotein (9/9) & VP1 capsid protein (1/3) & Chain 2, Human Rhinovirus Serotype 2 (Hrv2)	Genome polyprotein n=273 Tax=Enterovirus TaxID=12059 RepID=POLG_HRV8A
	twist_35030	7.76937e-07	0.0396238	-0.764554	-1.49281	-0.0362968	28.9256	20	0.691429		85	fibronectin-binding protein A
	agilent_198474	8.1076e-07	0.0413488	1.52349	0.059783	2.98721	2.47934	8.88889	3.58519	UniRef90_A0A1G6G7P6	86	MH0456_GL0032128 MPA_PNP_EM_seqs_non_topgraph_seqs_final_210318.csv	Concanavalin A-like lectin/glucanases superfamily protein n=55 Tax=Bacteroidaceae TaxID=815 RepID=A0A1G6G7P6_BACOV
	agilent_9840	8.2151e-07	0.041897	0.941308	0.0345044	1.84811	8.26446	20	2.42	UniRef90_O36634	87	Fusion glycoprotein F0 precursor (2/2) & fusion protein (1/2) & fusion glycoprotein	Fusion glycoprotein F0 n=1724 Tax=Pneumoviridae TaxID=11244 RepID=FUS_HRSVB
	agilent_22148	8.21642e-07	0.0419038	-1.76514	-3.46563	-0.0646465	8.26446	2.22222	0.268889	UniRef90_B0GA13	88	WP_006426016.1 (1/1) non_MPA_topgraph_sampling_040218.csv	Uncharacterized protein n=10 Tax=Clostridiales TaxID=186802 RepID=B0GA13_9FIRM
	agilent_168693	8.44827e-07	0.0430862	0.731735	0.0227563	1.44071	18.1818	30	1.65	UniRef90_I9IA10	89	MH0012_GL0147423 MPA_PNP_EM_seqs_non_topgraph_seqs_final_210318.csv	F5/8 type C domain-containing protein n=7 Tax=Bacteroides TaxID=816 RepID=I9IA10_9BACE
	agilent_177491	8.49758e-07	0.0433377	0.643661	0.0192664	1.26806	52.0661	60	1.15238	UniRef90_P52143	90	NP_311542.2 strains_non_MPA_non_topgraph_cdhit70_190118.csv	Uncharacterized outer membrane protein YpjA n=569 Tax=Bacteria TaxID=2 RepID=YPJA_ECOLI
	twist_87004	8.64603e-07	0.0440947	-0.888023	-1.75257	-0.0234777	19.0083	12.2222	0.642995		91	AFQ97034.1 protein kinase [Enterobacteria phage T7M]
	agilent_241118	8.70196e-07	0.04438	-0.700656	-1.38371	-0.0176062	34.7107	22.2222	0.640212	UniRef90_P15926	92	VFG001797(gb|NP_735749) (scpB) streptococcal C5a peptidase [C5a peptidase (VF0278)] [Streptococcus agalactiae NEM316]	C5a peptidase n=760 Tax=Bacteria TaxID=2 RepID=C5AP_STRPY
	agilent_224028	8.76389e-07	0.0446958	1.21647	0.0288084	2.40413	4.13223	14.4444	3.49556	UniRef90_P75211	93	VFG002032(gb|NP_110256) (p200) cyto adherence proteins [Cytadherence organelle (VF0330)] [Mycoplasma pneumoniae M129]	Protein P200 n=9 Tax=Mycoplasma pneumoniae TaxID=2104 RepID=P200_MYCPN
	agilent_61470	8.8663e-07	0.0452181	1.25567	0.0267456	2.48459	3.30579	14.4444	4.36944	UniRef90_A0A173SVY9	94	V1.FI07_GL0111911 MPA_PNP_EM_seqs_non_topgraph_seqs_final_210318.csv	mRNA interferase EndoA n=4 Tax=Faecalibacterium TaxID=216851 RepID=A0A173SVY9_9FIRM
	twist_55260	8.88303e-07	0.0453034	0.629403	0.013162	1.24564	36.3636	48.8889	1.34444		95	Adhesin P1 precursor (Cytadhesin P1) (Attachment protein) & ADP1_MYCPN adhesin P1
	agilent_201764	8.8916e-07	0.0453472	-0.926332	-1.83348	-0.0191873	20.6612	8.88889	0.430222	UniRef90_A0A417QP75	96	WP_005330461.1 strains_non_MPA_non_topgraph_cdhit70_190118.csv	Uncharacterized protein n=81 Tax=Firmicutes TaxID=1239 RepID=A0A417QP75_9FIRM
	agilent_222335	8.92504e-07	0.0455177	0.621801	0.012398	1.2312	40.4959	57.7778	1.42676	UniRef90_Q6GHV7	97	VFG001317(gb|YP_001332074) (isdB) iron-regulated surface determinant protein B, haemoglobin receptor [Isd (VF0015)] [Staphylococcus aureus subsp. aureus str. Newman]	Iron-regulated surface determinant protein B n=509 Tax=Bacilli TaxID=91061 RepID=ISDB_STAAR
	twist_46237	8.94778e-07	0.0456337	-1.73736	-3.441	-0.0337274	7.43802	2.22222	0.298765		98	Voltage-dependent T-type calcium channel subunit alpha-1H
	twist_63119	9.04291e-07	0.0461188	1.55547	0.0267838	3.08415	2.47934	6.66667	2.68889		99	NP_695157.1 hypothetical protein phig1ep22 [Lactobacillus phage phig1e]
	twist_29332	9.30518e-07	0.0474564	-1.61558	-3.21303	-0.0181265	10.7438	2.22222	0.206838		100	Proline-rich 28 kDa antigen
	agilent_94064	9.35326e-07	0.0477016	-1.62731	-3.23814	-0.016481	9.09091	2.22222	0.244444	UniRef90_A0A174IKR5	101	MH0386_GL0162444 MPA_PNP_EM_seqs_non_topgraph_seqs_final_210318.csv	D-galactose/ D-glucose-binding protein n=29 Tax=root TaxID=1 RepID=A0A174IKR5_9FIRM
	agilent_222669	9.35987e-07	0.0477353	1.10391	0.0110144	2.1968	4.95868	15.5556	3.13704	UniRef90_Q99Z19	102	VFG000966(gb|NP_269179) (hylP) hyaluronidase, phage associated [Hyaluronidase (VF0246)] [Streptococcus pyogenes M1 GAS]	Hyaluronidase-phage associated n=28 Tax=root TaxID=1 RepID=Q99Z19_STRP1
	twist_54214	9.56184e-07	0.0487654	-1.42249	-2.83727	-0.00770425	9.91736	3.33333	0.336111		103	polyprotein (9/9) & VP1 capsid protein (1/3) & Chain 2, Human Rhinovirus Serotype 2 (Hrv2)
	twist_32766	9.69579e-07	0.0494485	-0.940539	-1.87881	-0.00226908	19.0083	8.88889	0.467633		104	Genome polyprotein (6/6) & polyprotein (7/9) & VP1 (1/4) & coat protein VP1 & VP4
	agilent_228606	9.73724e-07	0.0496599	-0.773916	-1.54668	-0.00115034	24.7934	17.7778	0.717037	UniRef90_P44969	105	VFG000337(gb|NP_439153) (iga1) immunoglobin A1 protease [IgA1 protease (VF0045)] [Haemophilus influenzae Rd KW20]	Immunoglobulin A1 protease autotransporter n=1 Tax=Haemophilus influenzae (strain ATCC 51907 / DSM 11121 / KW20 / Rd) TaxID=71421 RepID=IGA0_HAEIN
	agilent_222742	9.98767e-07	0.0509371	0.926492	-0.00377563	1.85676	9.09091	16.6667	1.83333	UniRef90_Q8NXJ1	106	VFG001289(gb|NP_645581) (clfA) Clumping factor A, fibrinogen-binding protein [Clumping factor (VF0004)] [Staphylococcus aureus subsp. aureus MW2]	Clumping factor A n=98 Tax=Staphylococcus TaxID=1279 RepID=CLFA_STAAW
	agilent_240118	1.00508e-06	0.0512589	1.02633	-0.00561136	2.05827	6.61157	13.3333	2.01667	UniRef90_P27951	107	VFG001795(gb|BAC98831) (cba) c protein beta antigen [<beta>-C protein (VF0277)] [Streptococcus agalactiae FM027022]	IgA FC receptor n=71 Tax=Streptococcus TaxID=1301 RepID=BAG_STRAG
	twist_27718	1.0157e-06	0.0518007	-0.763341	-1.53264	0.00595743	27.2727	14.4444	0.52963		108	early antigen protein D (EA-D) & DNA polymerase processivity factor BMRF1
	twist_47314	1.03093e-06	0.0525772	-0.797575	-1.60403	0.00888214	22.314	16.6667	0.746914		109	Enterovirus polyprotein (VP0, VP1, VP2, VP4) – capsid proteins, Coxsackievirus A9 (2.9 Å structure, chains 1–4)
	twist_27720	1.03367e-06	0.0527173	-0.784181	-1.57756	0.00920265	25.6198	13.3333	0.52043		110	early antigen protein D (EA-D) & DNA polymerase processivity factor BMRF1
	agilent_51613	1.03424e-06	0.0527462	-2.21411	-4.45448	0.0262573	6.61157	1.11111	0.168056	UniRef90_A0A069SKF6	111	MH0061_GL0015145 MPA_PNP_EM_seqs_non_topgraph_seqs_final_210318.csv	DUF4988 domain-containing protein n=4 Tax=Bacteroides TaxID=816 RepID=A0A069SKF6_BACVU
	agilent_61850	1.05579e-06	0.0538451	1.85006	-0.0305935	3.73071	1.65289	6.66667	4.03333	UniRef90_Q6GF50	112	WP_000595617.1 strains_non_MPA_non_topgraph_cdhit70_190118.csv	Uncharacterized leukocidin-like protein 1 n=24 Tax=Staphylococcus TaxID=1279 RepID=LUKL1_STAAR
	twist_25205	1.05623e-06	0.0538677	-1.05802	-2.13364	0.0175973	14.0496	6.66667	0.47451		113	allergen_name False allergome_name Bla g 9 (3/4) (1/1) allergenonline_name False SDAP_name False iedb_name False
	agilent_8566	1.05755e-06	0.0539351	0.983035	-0.0166307	1.9827	6.61157	16.6667	2.52083	UniRef90_O36634	114	Fusion glycoprotein F0 precursor (2/2) & fusion protein (1/2) & fusion glycoprotein	Fusion glycoprotein F0 n=1724 Tax=Pneumoviridae TaxID=11244 RepID=FUS_HRSVB
	twist_54406	1.0582e-06	0.0539684	0.873272	-0.0148971	1.76144	8.26446	21.1111	2.55444		115	polyprotein (9/9) & VP1 capsid protein (1/3) & Chain 2, Human Rhinovirus Serotype 2 (Hrv2)
	twist_34234	1.06261e-06	0.054193	-1.18206	-2.3854	0.021288	14.0496	4.44444	0.31634		116	huntingtin & Huntingtin
	twist_57801	1.07022e-06	0.0545813	-1.53592	-3.10203	0.0301794	9.91736	2.22222	0.224074		117	HCMVUL35
	agilent_226792	1.08072e-06	0.0551166	-1.06309	-2.14946	0.0232845	13.2231	7.77778	0.588194	UniRef90_P06653	118	VFG001358(gb|NP_346365) (lytA) autolysin [Autolysin (VF0143)] [Streptococcus pneumoniae TIGR4]	Autolysin n=1457 Tax=root TaxID=1 RepID=ALYS_STRPN
	agilent_85705	1.09154e-06	0.0556684	1.75402	-0.0424764	3.55052	1.65289	6.66667	4.03333	UniRef90_A0A416JDV1	119	MH0250_GL0256152 MPA_PNP_EM_seqs_non_topgraph_seqs_final_210318.csv	Flagellin (Fragment) n=1 Tax=Clostridium sp. AM49-4BH TaxID=2293035 RepID=A0A416JDV1_9CLOT
	twist_18887	1.10082e-06	0.0561416	1.3018	-0.0340996	2.63771	3.30579	8.88889	2.68889		120	allergen_name False allergome_name Ore ni 2 (4/6) (1/1) allergenonline_name False SDAP_name False iedb_name False
	agilent_51357	1.10919e-06	0.0565685	1.21737	-0.0340534	2.4688	4.13223	10	2.42	UniRef90_A0A249NLN6	121	WP_003647944.1 strains_non_MPA_non_topgraph_cdhit70_190118.csv	GRAM_POS_ANCHORING domain-containing protein n=3 Tax=Lactobacillus gasseri TaxID=1596 RepID=A0A249NLN6_LACGS
	twist_87344	1.10935e-06	0.0565768	1.08688	-0.030441	2.20421	5.78512	11.1111	1.92063		122	YP_001469501.1 gp20 portal vertex protein of head [Enterobacteria phage Phi1]
	agilent_101098	1.11823e-06	0.0570299	0.899103	-0.0268738	1.82508	9.09091	15.5556	1.71111	UniRef90_C0ET85	123	WP_044921670.1 MPA_PNP_EM_seqs_non_topgraph_seqs_final_210318.csv	BIG2 domain-containing protein n=3 Tax=Clostridiales TaxID=186802 RepID=C0ET85_9FIRM
	twist_34374	1.11834e-06	0.0570351	-0.796395	-1.61661	0.0238213	21.4876	13.3333	0.620513		124	EBNA-1 HHV 4
	agilent_1543	1.12693e-06	0.0574734	1.04493	-0.0331523	2.12302	5.78512	12.2222	2.1127	UniRef90_P08318	125	phosphoprotein 150 & Large structural phosphoprotein	Large structural phosphoprotein n=145 Tax=root TaxID=1 RepID=PP150_HCMVA
	agilent_185712	1.12889e-06	0.0575734	1.19619	-0.0384455	2.43082	4.13223	10	2.42	UniRef90_A7X0T9	126	WP_001074519.1 strains_non_MPA_non_topgraph_cdhit70_190118.csv	Bifunctional autolysin n=763 Tax=Bacteria TaxID=2 RepID=ATL_STAA1
	agilent_28564	1.13753e-06	0.0580141	-0.620851	-1.26279	0.0210836	42.1488	28.8889	0.685403	UniRef90_P81177	127	WP_001819612.1 strains_non_MPA_non_topgraph_cdhit70_190118.csv	Zinc metalloproteinase aureolysin n=337 Tax=Bacilli TaxID=91061 RepID=AURE_STAAU
	agilent_3616	1.15056e-06	0.0586787	-0.618385	-1.25946	0.0226902	69.4215	61.1111	0.880291	UniRef90_A0A098ZMW6	128	choline-binding protein D	Autolysin n=355 Tax=Streptococcus TaxID=1301 RepID=A0A098ZMW6_STREE
	agilent_243736	1.16635e-06	0.0594837	-0.621061	-1.26696	0.0248354	42.1488	28.8889	0.685403	UniRef90_P12255	129	VFG000001(gb|NP_880571) (fhaB) filamentous hemagglutinin/adhesin [FHA (VF0025)] [Bordetella pertussis Tohama I]	Filamentous hemagglutinin n=89 Tax=Bordetella TaxID=517 RepID=FHAB_BORPE
	agilent_7263	1.16772e-06	0.0595535	-0.777342	-1.58599	0.0313066	23.1405	13.3333	0.57619	UniRef90_P12978	130	nuclear protein EBNA2 & EBNA-2 & Epstein-Barr nuclear antigen 2	Epstein-Barr nuclear antigen 2 n=125 Tax=Epstein-Barr virus (strain GD1) TaxID=10376 RepID=EBNA2_EBVB9
	agilent_138733	1.17791e-06	0.0600732	1.48425	-0.0629204	3.03142	2.47934	6.66667	2.68889	UniRef90_R9I6B2	131	V1.CD12-0_GL0059331 MPA_PNP_EM_seqs_non_topgraph_seqs_final_210318.csv	SusC/RagA family TonB-linked outer membrane protein n=47 Tax=root TaxID=1 RepID=R9I6B2_9BACE
	agilent_235068	1.18111e-06	0.0602365	-0.782212	-1.5981	0.0336792	22.314	13.3333	0.597531	UniRef90_Q8P2T7	132	VFG000976(gb|NP_268546) (slo) streptolysin O precursor [SLO (VF0250)] [Streptococcus pyogenes M1 GAS]	Streptolysin O n=132 Tax=Streptococcus TaxID=1301 RepID=TACY_STRP8
	agilent_29812	1.18374e-06	0.060371	-1.55524	-3.17829	0.0678129	8.26446	2.22222	0.268889	UniRef90_A0A1C5XBP0	133	MH0014_GL0019697 (1/2) MPA_and_EM_topgraph_220218_subsample.csv	Macrolide export ATP-binding/permease protein MacB n=22 Tax=Ruminococcus TaxID=1263 RepID=A0A1C5XBP0_9FIRM
	agilent_2469	1.20064e-06	0.0612326	0.872151	-0.0410736	1.78538	9.09091	16.6667	1.83333	UniRef90_R4LXM3	134	phiRv1 phage protein	Bacteriophage protein n=2 Tax=Mycobacterium tuberculosis TaxID=1773 RepID=R4LXM3_MYCTX
	agilent_140542	1.20815e-06	0.0616158	-1.57483	-3.22626	0.076602	9.09091	2.22222	0.244444	UniRef90_A0A3A9Y0E9	135	YP_194679.1 (2/2) non_MPA_topgraph_sampling_040218.csv	Murein L,D-transpeptidase n=2 Tax=Lactobacillus acidophilus TaxID=1579 RepID=A0A3A9Y0E9_LACAI
	twist_34982	1.2216e-06	0.0623018	-1.38876	-2.8489	0.071386	8.26446	3.33333	0.403333		136	pneumococcal histidine triad protein E & hydrolase & HIT family hydrolase
	agilent_45754	1.22843e-06	0.0626498	-0.671971	-1.37942	0.0354797	31.405	20	0.636842	UniRef90_UPI0004537308	137	WP_000728715.1 strains_non_MPA_non_topgraph_cdhit70_190118.csv	staphylococcal protein A n=1 Tax=Staphylococcus aureus TaxID=1280 RepID=UPI0004537308
	agilent_3329	1.23047e-06	0.0627537	0.729098	-0.0387998	1.497	14.0496	24.4444	1.73987	UniRef90_P03211	138	EBNA-1 HHV 4 & BKRF1	Epstein-Barr nuclear antigen 1 n=37 Tax=Epstein-Barr virus (strain GD1) TaxID=10376 RepID=EBNA1_EBVB9
	twist_54860	1.23432e-06	0.0629505	1.21349	-0.0655331	2.4925	4.13223	8.88889	2.15111		139	immunoglobulin A1 protease
	agilent_188098	1.23772e-06	0.0631235	-2.05597	-4.2244	0.112455	7.43802	1.11111	0.149383	UniRef90_F7LZF2	140	ED20A_GL0026873 (1/1) MPA_and_EM_topgraph_220218_subsample.csv	STN domain-containing protein n=108 Tax=Bacteroidaceae TaxID=815 RepID=F7LZF2_9BACE
	twist_51085	1.24907e-06	0.0637024	-1.10358	-2.27008	0.0629128	11.5702	5.55556	0.480159		141	HCMVUL99 & Tegument protein UL11 homolog
	twist_8126	1.25673e-06	0.0640933	0.804755	-0.0471301	1.65664	11.5702	20	1.72857		142	allergen_name False allergome_name Str pn PspC (2/2) (1/1) allergenonline_name False SDAP_name False iedb_name False
	agilent_11043	1.25872e-06	0.0641947	1.06207	-0.0626276	2.18677	4.95868	12.2222	2.46481	UniRef90_Q8JUX5	143	structural polyprotein (1/3) & E2 protein (2/4)	Structural polyprotein n=2218 Tax=root TaxID=1 RepID=POLS_CHIKS
	agilent_187062	1.28551e-06	0.065561	-1.05495	-2.17781	0.0679179	14.0496	5.55556	0.395425	UniRef90_A0A381IRL2	144	WP_011590277.1 strains_non_MPA_non_topgraph_cdhit70_190118.csv	Cell wall binding repeat-containing protein n=21 Tax=Clostridium perfringens TaxID=1502 RepID=A0A381IRL2_CLOPF
	twist_70489	1.29083e-06	0.0658323	1.01879	-0.0666802	2.10426	5.78512	12.2222	2.1127		145	YP_001293423.1 hypothetical protein ORF016 [Pseudomonas phage 73]
	agilent_101119	1.30009e-06	0.0663047	1.10836	-0.0746039	2.29132	4.13223	13.3333	3.22667	UniRef90_C4Z6T6	146	MH0457_GL0056882 MPA_PNP_EM_seqs_non_topgraph_seqs_final_210318.csv	AAA_15 domain-containing protein n=18 Tax=Eubacterium TaxID=1730 RepID=C4Z6T6_EUBE2
	twist_47027	1.31039e-06	0.0668298	-1.07623	-2.22713	0.074661	12.3967	5.55556	0.448148		147	nuclear protein EBNA2 & EBNA-2 & Epstein-Barr nuclear antigen 2
	agilent_10	1.31303e-06	0.0669647	0.84813	-0.0592855	1.75555	9.09091	16.6667	1.83333	UniRef90_Q99WQ6	148	Lipase 2 precursor (Glycerol ester hydrolase 2)	Lipase 2 n=451 Tax=Bacteria TaxID=2 RepID=LIP2_STAAM
	agilent_206569	1.33188e-06	0.0679261	1.07999	-0.079553	2.23954	4.13223	14.4444	3.49556	UniRef90_I9QA96	149	SZEY-24A_GL0007462 MPA_PNP_EM_seqs_non_topgraph_seqs_final_210318.csv	SGNH_hydro domain-containing protein n=38 Tax=Bacteroides TaxID=816 RepID=I9QA96_9BACE
	agilent_214049	1.33414e-06	0.068041	-1.26321	-2.62004	0.0936149	8.26446	4.44444	0.537778	UniRef90_A0A174CNC0	150	V1.FI07_GL0102201 MPA_PNP_EM_seqs_non_topgraph_seqs_final_210318.csv	Beta-galactosidase n=69 Tax=Bacteroidaceae TaxID=815 RepID=A0A174CNC0_BACVU
	agilent_25733	1.33703e-06	0.0681885	0.770449	-0.05754	1.59844	12.3967	18.8889	1.5237	UniRef90_A0A1Q6NWS0	151	MH0003_GL0111647 MPA_PNP_EM_seqs_non_topgraph_seqs_final_210318.csv	Uncharacterized protein n=4 Tax=Clostridiales TaxID=186802 RepID=A0A1Q6NWS0_9FIRM
	twist_64075	1.3397e-06	0.0683246	-1.51712	-3.14835	0.114108	8.26446	2.22222	0.268889		152	YP_006593.1 putative tail assembly chaperone [Klebsiella phage phiKO2]
	twist_58154	1.34212e-06	0.0684482	0.59908	-0.0453471	1.24351	28.0992	38.8889	1.38399		153	Capsid protein VP26 & capsid protein VP26 [Human gammaherpesvirus 4] & BFRF3
	agilent_100240	1.34405e-06	0.0685466	-0.706016	-1.46574	0.053712	27.2727	15.5556	0.57037	UniRef90_S5N0F3	154	WP_045160255.1 (5/5) non_MPA_topgraph_sampling_040218.csv	Phage-related tail protein n=334 Tax=Salmonella TaxID=590 RepID=S5N0F3_SALBN
	agilent_201897	1.35826e-06	0.0692711	0.864749	-0.0682207	1.79772	9.09091	15.5556	1.71111	UniRef90_A0A367FWU6	155	MH0367_GL0106810 MPA_PNP_EM_seqs_non_topgraph_seqs_final_210318.csv	Peptidase_C39_2 domain-containing protein n=4 Tax=root TaxID=1 RepID=A0A367FWU6_9FIRM
	twist_93547	1.37989e-06	0.0703743	-1.17237	-2.44223	0.0974897	10.7438	4.44444	0.413675		156	YP_009284266.1 putative large terminase subunit [Enterobacter phage Arya]
	agilent_52480	1.38779e-06	0.0707771	-1.97982	-4.12734	0.167706	9.09091	1.11111	0.122222	UniRef90_Q4W8L5	157	WP_000744110.1 strains_non_MPA_non_topgraph_cdhit70_190118.csv	Staphylocoagulase n=113 Tax=Bacillales TaxID=1385 RepID=Q4W8L5_STAAU
	agilent_8064	1.40619e-06	0.0717155	-0.801115	-1.67298	0.0707488	19.0083	11.1111	0.584541	UniRef90_P03211	158	EBNA-1 HHV 4 & BKRF1	Epstein-Barr nuclear antigen 1 n=37 Tax=Epstein-Barr virus (strain GD1) TaxID=10376 RepID=EBNA1_EBVB9
	agilent_5730	1.41094e-06	0.0719579	-0.808125	-1.68837	0.0721181	20.6612	10	0.484	UniRef90_Q9P266	159	Junctional protein associated with coronary artery disease	Junctional protein associated with coronary artery disease n=49 Tax=Catarrhini TaxID=9526 RepID=JCAD_HUMAN
	agilent_242989	1.41524e-06	0.072177	-0.983373	-2.05533	0.0885824	13.2231	6.66667	0.504167	UniRef90_A6X0K0	160	VFG011399(gb|NP_539749) (fabZ) (3R)-hydroxymyristoyl ACP dehydratase [LPS (CVF383)] [Brucella melitensis bv. 1 str. 16M]	3-hydroxyacyl-[acyl-carrier-protein] dehydratase FabZ n=54 Tax=Rhizobiales TaxID=356 RepID=FABZ_OCHA4
	agilent_223876	1.41883e-06	0.0723602	0.678501	-0.0615948	1.4186	17.3554	26.6667	1.53651	UniRef90_UPI000B5938A4	161	VFG001356(gb|NP_345446) (lytB) endo-beta-N-acetylglucosaminidase [CBPs (VF0145)] [Streptococcus pneumoniae TIGR4]	endo-beta-N-acetylglucosaminidase n=2 Tax=Streptococcus pneumoniae TaxID=1313 RepID=UPI000B5938A4
	agilent_223692	1.43589e-06	0.0732306	-1.04187	-2.18177	0.0980415	12.3967	5.55556	0.448148	UniRef90_Q54835	162	VFG000950(gb|NP_665531) (emm) M protein type 3 [M protein (VF0242)] [Streptococcus pyogenes MGAS315]	M3 protein n=36 Tax=Streptococcus pyogenes TaxID=1314 RepID=Q54835_STRPY
	twist_59436	1.4416e-06	0.0735214	-1.11494	-2.33602	0.106151	9.91736	5.55556	0.560185		163	B B/Sichuan/379/99 HA
	agilent_42625	1.4428e-06	0.0735826	-1.22295	-2.56263	0.11672	11.5702	3.33333	0.288095	UniRef90_A0A1Q6T816	164	V1.FI36_GL0100331 MPA_PNP_EM_seqs_non_topgraph_seqs_final_210318.csv	Uncharacterized protein n=1 Tax=Subdoligranulum sp. 60_17 TaxID=1897022 RepID=A0A1Q6T816_9FIRM
	twist_73447	1.4486e-06	0.0738786	-1.2052	-2.52679	0.116382	9.09091	4.44444	0.488889		165	YP_007006998.1 pre-neck appendage [Clostridium phage phi24R]
	twist_59335	1.45718e-06	0.0743163	-1.53718	-3.22535	0.150993	8.26446	2.22222	0.268889		166	H3N2 B/Brisbane/60/2008 NP
	twist_42208	1.49216e-06	0.0761001	-0.985419	-2.07427	0.103436	12.3967	6.66667	0.537778		167	Glycoprotein B precursor & glycoprotein B (1/2)
	twist_38305	1.50512e-06	0.0767611	0.877745	-0.0943153	1.8498	9.09091	13.3333	1.46667		168	Dense granule protein 2 precursor
	agilent_1379	1.51723e-06	0.0773786	0.724913	-0.079572	1.5294	13.2231	21.1111	1.59653	UniRef90_Q2FUY2	169	Clumping factor B precursor (Fibrinogen-binding protein B) (Fibrinogen receptor B)	Clumping factor B n=3 Tax=Staphylococcus aureus TaxID=1280 RepID=CLFB_STAA8
	twist_43411	1.52004e-06	0.0775218	-1.97462	-4.16705	0.217809	7.43802	1.11111	0.149383		170	putative zinc metalloprotease
	agilent_188287	1.53453e-06	0.0782613	1.01498	-0.114763	2.14473	4.95868	11.1111	2.24074	UniRef90_B1R5P4	171	WP_011590707.1 strains_non_MPA_non_topgraph_cdhit70_190118.csv	Mannosyl-glycoprotein endo-beta-N-acetylglucosamidase domain protein, possible enterotoxin n=1 Tax=Clostridium perfringens B str. ATCC 3626 TaxID=451754 RepID=B1R5P4_CLOPF
	agilent_241381	1.53607e-06	0.0783398	-1.07207	-2.26567	0.121532	95.0413	90	0.946957	UniRef90_Q8P2T7	172	VFG000976(gb|NP_268546) (slo) streptolysin O precursor [SLO (VF0250)] [Streptococcus pyogenes M1 GAS]	Streptolysin O n=132 Tax=Streptococcus TaxID=1301 RepID=TACY_STRP8
	agilent_8318	1.54065e-06	0.0785734	-0.588365	-1.24394	0.067211	73.5537	63.3333	0.861049	UniRef90_Q1HVF7	173	EBNA-1 HHV 4	Epstein-Barr nuclear antigen 1 n=48 Tax=Epstein-Barr virus (strain GD1) TaxID=10376 RepID=EBNA1_EBVA8
	agilent_19521	1.54094e-06	0.0785881	0.976935	-0.111653	2.06552	5.78512	12.2222	2.1127	UniRef90_A0A1G7KLH9	174	O2.CD2-0_GL0014258 MPA_PNP_EM_seqs_non_topgraph_seqs_final_210318.csv	Rod shape-determining protein MreB n=1 Tax=Bacteroidales bacterium KHT7 TaxID=1855373 RepID=A0A1G7KLH9_9BACT
	twist_48627	1.559e-06	0.0795091	-1.08543	-2.29864	0.127775	10.7438	5.55556	0.517094		175	positive (from uniprot): Norwalk virus Non-structural polyprotein
	twist_79236	1.56047e-06	0.0795841	-1.25399	-2.65594	0.147966	9.91736	3.33333	0.336111		176	YP_009210509.1 hypothetical protein SE25_061 [Listeria phage vB_LmoS_293]
	agilent_241907	1.57195e-06	0.0801694	-0.812179	-1.72196	0.0975986	19.8347	10	0.504167	UniRef90_Q8NX98	177	VFG001296(gb|NP_645749) (sspA) serine protease; V8 protease; glutamyl endopeptidase [V8 protease (VF0023)] [Staphylococcus aureus subsp. aureus MW2]	Glutamyl endopeptidase n=99 Tax=Staphylococcaceae TaxID=90964 RepID=SSPA_STAAW
	agilent_208732	1.58656e-06	0.0809144	-1.10858	-2.35343	0.136275	9.91736	5.55556	0.560185	UniRef90_K5ZMW0	178	MH0133_GL0069865 MPA_PNP_EM_seqs_non_topgraph_seqs_final_210318.csv	Dipeptidyl-peptidase n=18 Tax=Parabacteroides TaxID=375288 RepID=K5ZMW0_9BACT
	twist_62435	1.59401e-06	0.0812947	-1.16903	-2.48342	0.14535	9.09091	4.44444	0.488889		179	AFQ97034.1 protein kinase [Enterobacteria phage T7M]
	agilent_223466	1.59654e-06	0.0814235	-1.18662	-2.52135	0.148102	8.26446	4.44444	0.537778	UniRef90_Q9KK48	180	VFG005316(gb|NP_359586) (pspC/cbpA) Choline binding protein A [Choline-binding proteins (CVF122)] [Streptococcus pneumoniae R6]	Surface protein PspC n=12 Tax=Streptococcus pneumoniae TaxID=1313 RepID=Q9KK48_STREE
	agilent_8061	1.60354e-06	0.0817807	-0.813305	-1.72919	0.10258	16.5289	10	0.605	UniRef90_Q1HVF7	181	EBNA-1 HHV 4	Epstein-Barr nuclear antigen 1 n=48 Tax=Epstein-Barr virus (strain GD1) TaxID=10376 RepID=EBNA1_EBVA8
	twist_35063	1.60634e-06	0.0819231	-1.17646	-2.50193	0.149002	11.5702	3.33333	0.288095		182	Y-box-binding protein 2
	agilent_65775	1.61192e-06	0.0822081	-0.988301	-2.10281	0.126208	12.3967	6.66667	0.537778	UniRef90_A0A174XCR6	183	MH0020_GL0053675 MPA_PNP_EM_seqs_non_topgraph_seqs_final_210318.csv	Periplasmic beta-glucosidase n=38 Tax=Bacteroidales TaxID=171549 RepID=A0A174XCR6_9BACT
	twist_63977	1.619e-06	0.0825691	-0.738284	-1.57183	0.0952615	21.4876	12.2222	0.568803		184	YP_009148886.1 hypothetical protein [Salmonella phage SSE121]
	agilent_151622	1.63066e-06	0.0831636	-1.94502	-4.14526	0.255216	6.61157	1.11111	0.168056	UniRef90_R6BPJ2	185	MH0270_GL0193139 MPA_PNP_EM_seqs_non_topgraph_seqs_final_210318.csv	NPCBM domain-containing protein n=6 Tax=Firmicutes TaxID=1239 RepID=R6BPJ2_9FIRM
	twist_9647	1.63426e-06	0.0833474	1.28513	-0.169495	2.73975	2.47934	8.88889	3.58519		186	fummy_name Nec a calreticulin Calcium ion binding <bold><italic>Necator americanus</italic> (HOOKWORM)</bold>
	twist_42474	1.63884e-06	0.0835809	-0.709439	-1.51305	0.0941754	21.4876	15.5556	0.723932		187	HCMVUL132
	agilent_234348	1.64919e-06	0.0841086	-0.86689	-1.85053	0.116752	15.7025	7.77778	0.495322	UniRef90_Q8P2T7	188	VFG000976(gb|NP_268546) (slo) streptolysin O precursor [SLO (VF0250)] [Streptococcus pyogenes M1 GAS]	Streptolysin O n=132 Tax=Streptococcus TaxID=1301 RepID=TACY_STRP8
	agilent_90354	1.65757e-06	0.0845362	-1.43176	-3.05858	0.195067	9.09091	2.22222	0.244444	UniRef90_A7AH99	189	MH0067_GL0069334 (1/1) MPA_and_EM_topgraph_220218_subsample.csv	TonB-linked outer membrane protein, SusC/RagA family n=13 Tax=Parabacteroides TaxID=375288 RepID=A7AH99_9BACT
	agilent_201606	1.664e-06	0.0848639	0.723565	-0.0994467	1.54658	11.5702	21.1111	1.8246	UniRef90_Q74LM8	190	WP_011161370.1 strains_non_MPA_non_topgraph_cdhit70_190118.csv	LYZ2 domain-containing protein n=25 Tax=Lactobacillus TaxID=1578 RepID=Q74LM8_LACJO
	twist_34608	1.66825e-06	0.0850806	-0.960009	-2.05272	0.132703	13.2231	6.66667	0.504167		191	putative zinc metalloprotease
	agilent_26064	1.67234e-06	0.0852891	-0.627272	-1.34173	0.0871855	29.7521	24.4444	0.821605	UniRef90_A0A4P6M4H6	192	WP_018598481.1 strains_non_MPA_non_topgraph_cdhit70_190118.csv	Toxin A n=3 Tax=Blautia TaxID=572511 RepID=A0A4P6M4H6_9FIRM
	agilent_7341	1.68251e-06	0.0858078	1.07333	-0.151212	2.29787	4.95868	8.88889	1.79259	UniRef90_Q59947	193	immunoglobulin A1 protease	Immunoglobulin A1 protease n=446 Tax=Streptococcus pneumoniae TaxID=1313 RepID=IGA1_STRR6
	agilent_238918	1.69172e-06	0.0862776	0.626774	-0.0893719	1.34292	18.1818	27.7778	1.52778	UniRef90_O86487	194	VFG001279(gb|NP_645333) (sdrC) Ser-Asp rich fibrinogen-binding bone sialoprotein-binding protein [SDr (VF0019)] [Staphylococcus aureus subsp. aureus MW2]	Serine-aspartate repeat-containing protein C n=909 Tax=Staphylococcaceae TaxID=90964 RepID=SDRC_STAAE
	agilent_224709	1.69685e-06	0.0865394	-1.43018	-3.06565	0.20529	8.26446	2.22222	0.268889	UniRef90_Q5WVE4	195	VFG045548(gb|YP_095924) (lpg1907) Dot/Icm type IV secretion system effector [Dot/Icm (VF0156)] [Legionella pneumophila subsp. pneumophila str. Philadelphia 1]	Uncharacterized protein n=32 Tax=Legionella pneumophila TaxID=446 RepID=Q5WVE4_LEGPL
	agilent_98971	1.70346e-06	0.0868764	-1.1101	-2.38091	0.160704	9.91736	4.44444	0.448148	UniRef90_A0A3A9YAX1	196	YP_194478.1 (1/1) non_MPA_topgraph_sampling_040218.csv	YSIRK-type signal peptide-containing protein n=15 Tax=Lactobacillus acidophilus TaxID=1579 RepID=A0A3A9YAX1_LACAI
	agilent_194332	1.70382e-06	0.0868949	1.24354	-0.180105	2.66719	2.47934	10	4.03333	UniRef90_A0A1Y5BI51	197	WP_001366880.1 strains_non_MPA_non_topgraph_cdhit70_190118.csv	Chaperone protein PapD n=111 Tax=root TaxID=1 RepID=A0A1Y5BI51_ECOLX
	agilent_4612	1.70468e-06	0.0869385	0.995575	-0.144349	2.1355	5.78512	10	1.72857	UniRef90_Q8WXG6	198	MAP kinase-activating death domain protein	MAP kinase-activating death domain protein n=101 Tax=Homininae TaxID=207598 RepID=MADD_HUMAN
	twist_26048	1.71769e-06	0.0876022	0.937827	-0.138232	2.01389	6.61157	12.2222	1.84861		199	RsTALE
	twist_48854	1.72168e-06	0.0878055	-0.686721	-1.47517	0.101725	22.314	15.5556	0.697119		200	fibronectin-binding protein A
	agilent_8907	1.7293e-06	0.0881944	1.03082	-0.154148	2.21579	4.95868	10	2.01667	UniRef90_P08392	201	Trans-acting transcriptional protein ICP4	Major viral transcription factor ICP4 n=1 Tax=Human herpesvirus 1 (strain 17) TaxID=10299 RepID=ICP4_HHV11
	twist_71923	1.73368e-06	0.0884178	-1.02485	-2.20378	0.154082	11.5702	5.55556	0.480159		202	YP_009222298.1 prohead peptidase [Lactobacillus phage LfeInf]
	twist_95398	1.74884e-06	0.0891908	-0.542939	-1.16902	0.0831435	44.6281	33.3333	0.746914		203	YP_003344856.1 hypothetical protein [Streptococcus virus ALQ132]
	agilent_212612	1.75247e-06	0.0893758	-1.42443	-3.06793	0.21908	7.43802	2.22222	0.298765	UniRef90_R7JJN0	204	V1.CD16-0_GL0012863 MPA_PNP_EM_seqs_non_topgraph_seqs_final_210318.csv	Uncharacterized protein n=5 Tax=root TaxID=1 RepID=R7JJN0_9BACT
	agilent_224401	1.8125e-06	0.0924377	-0.530216	-1.14781	0.087374	47.1074	35.5556	0.754776	UniRef90_UPI000B5938A4	205	VFG001356(gb|NP_345446) (lytB) endo-beta-N-acetylglucosaminidase [CBPs (VF0145)] [Streptococcus pneumoniae TIGR4]	endo-beta-N-acetylglucosaminidase n=2 Tax=Streptococcus pneumoniae TaxID=1313 RepID=UPI000B5938A4
	twist_72254	1.82087e-06	0.0928642	1.02265	-0.17008	2.21538	4.95868	10	2.01667		206	YP_009321608.1 major head protein II [Campylobacter phage PC14]
	twist_85580	1.82958e-06	0.0933087	1.15258	-0.193517	2.49868	4.13223	7.77778	1.88222		207	AGI10763.1 hypothetical protein 936_0022 [Lactococcus phage 936]
	agilent_240514	1.83525e-06	0.0935975	-1.44503	-3.13417	0.244107	7.43802	2.22222	0.298765	UniRef90_A0A0B2E0Q2	208	VFG000282(gb|NP_207318) (cag3) type IV secretion system protein Cag3, component outer membrane subcomplex [Type IV secretion system (VF0060)] [Helicobacter pylori 26695]	Sodium:calcium antiporter n=8 Tax=Helicobacter pylori TaxID=210 RepID=A0A0B2E0Q2_HELPX
	agilent_170679	1.84199e-06	0.0939414	-0.780468	-1.69374	0.132799	18.1818	10	0.55	UniRef90_A0A173UKQ3	209	O2.UC43-1_GL0046095 (1/4) MPA_and_EM_topgraph_220218_subsample.csv	Macrolide export ATP-binding/permease protein MacB n=29 Tax=Ruminococcaceae TaxID=541000 RepID=A0A173UKQ3_9FIRM
	twist_1185	1.84294e-06	0.0939899	-1.0378	-2.25236	0.176764	12.3967	4.44444	0.358519		210	allergen_name False allergome_name Onc m alpha2I (2/2) (1/1) allergenonline_name False SDAP_name False iedb_name False
	twist_51731	1.85148e-06	0.0944253	-0.543729	-1.18091	0.0934534	39.6694	33.3333	0.840278		211	positive (exact): Norwalk virus Non-structural polyprotein
	agilent_219988	1.87609e-06	0.0956806	0.69052	-0.121761	1.5028	13.2231	20	1.5125	UniRef90_Q99WQ6	212	VFG001316(gb|NP_645114) (geh) glycerol ester hydrolase [Lipase (VF0012)] [Staphylococcus aureus subsp. aureus MW2]	Lipase 2 n=451 Tax=Bacteria TaxID=2 RepID=LIP2_STAAM
	agilent_68956	1.87876e-06	0.0958168	0.889287	-0.15724	1.93581	7.43802	12.2222	1.64321	UniRef90_E7GPX5	213	V1.UC11-5_GL0039919 (2/5) MPA_and_EM_topgraph_220218_subsample.csv	Uncharacterized protein n=23 Tax=Clostridiales TaxID=186802 RepID=E7GPX5_CLOSY
	agilent_200370	1.88153e-06	0.0959581	0.822015	-0.145757	1.78979	85.124	90	1.05728	UniRef90_K0XBG8	214	158499257-stool2_revised_scaffold68132_2_gene181542 MPA_PNP_EM_seqs_non_topgraph_seqs_final_210318.csv	Uncharacterized protein n=5 Tax=Bacteroidales TaxID=171549 RepID=K0XBG8_9BACT
	agilent_73272	1.88296e-06	0.0960309	-1.94418	-4.2336	0.345236	4.95868	1.11111	0.224074	UniRef90_A0A1C5XBP0	215	MH0014_GL0019697 (1/2) MPA_and_EM_topgraph_220218_subsample.csv	Macrolide export ATP-binding/permease protein MacB n=22 Tax=Ruminococcus TaxID=1263 RepID=A0A1C5XBP0_9FIRM
	twist_58795	1.89125e-06	0.0964538	0.561334	-0.100519	1.22319	60.3306	71.1111	1.17869		216	positive (exact): Human herpesvirus 1 Envelope glycoprotein D
	agilent_111172	1.89293e-06	0.0965394	-0.696869	-1.51874	0.125001	21.4876	14.4444	0.672222	UniRef90_Q92CG8	217	WP_026747284.1 strains_non_MPA_non_topgraph_cdhit70_190118.csv	Lin1204 protein n=84 Tax=Listeria TaxID=1637 RepID=Q92CG8_LISIN
	twist_49209	1.90114e-06	0.0969584	-0.685885	-1.49582	0.124047	19.8347	16.6667	0.840278		218	conserved Plasmodium membrane protein, unknown function
	twist_52554	1.90954e-06	0.0973866	-0.631381	-1.37791	0.115145	24.7934	20	0.806667		219	45 kDa immediate-early protein 2
	twist_42031	1.91245e-06	0.097535	0.537281	-0.0982651	1.17283	29.7521	43.3333	1.45648		220	titin isoform IC
	agilent_83883	1.91375e-06	0.0976014	-1.01319	-2.21193	0.185544	10.7438	5.55556	0.517094	UniRef90_A7LVX4	221	MH0020_GL0063163 (1/1) MPA_and_EM_topgraph_220218_subsample.csv	TonB-linked outer membrane protein, SusC/RagA family n=54 Tax=Bacteroidales TaxID=171549 RepID=A7LVX4_BACO1
	agilent_56393	1.92227e-06	0.0980357	-1.10038	-2.40395	0.203196	9.91736	4.44444	0.448148	UniRef90_A0A414QQV5	222	WP_004848400.1 (1/1) non_MPA_topgraph_sampling_040218.csv	Uncharacterized protein n=54 Tax=root TaxID=1 RepID=A0A414QQV5_9FIRM
	agilent_206719	1.92561e-06	0.0982063	-0.877281	-1.91709	0.162527	14.0496	7.77778	0.553595	UniRef90_A0A2V2E9Z5	223	MH0188_GL0033238 MPA_PNP_EM_seqs_non_topgraph_seqs_final_210318.csv	Molybdopterin molybdenumtransferase n=1 Tax=Coriobacteriia bacterium TaxID=2052159 RepID=A0A2V2E9Z5_9ACTN
	agilent_230904	1.93033e-06	0.0984468	-1.41619	-3.09594	0.263566	7.43802	2.22222	0.298765	UniRef90_P15926	224	VFG001797(gb|NP_735749) (scpB) streptococcal C5a peptidase [C5a peptidase (VF0278)] [Streptococcus agalactiae NEM316]	C5a peptidase n=760 Tax=Bacteria TaxID=2 RepID=C5AP_STRPY
	agilent_8926	1.93121e-06	0.0984918	1.26772	-0.236137	2.77159	2.47934	7.77778	3.13704	UniRef90_Q59947	225	immunoglobulin A1 protease	Immunoglobulin A1 protease n=446 Tax=Streptococcus pneumoniae TaxID=1313 RepID=IGA1_STRR6
	agilent_189818	1.94077e-06	0.0989795	-0.651821	-1.42617	0.122533	23.9669	15.5556	0.649042	UniRef90_F9URS3	226	YP_004890426.1 strains_non_MPA_non_topgraph_cdhit70_190118.csv	Glycosyl hydrolase, family 25 n=68 Tax=Lactobacillaceae TaxID=33958 RepID=F9URS3_LACPL
	agilent_56676	1.9413e-06	0.0990063	1.08817	-0.204664	2.38101	4.13223	8.88889	2.15111	UniRef90_A0A354MMU3	227	764649650-stool1_revised_scaffold13210_1_gene74009 (2/2) MPA_and_EM_topgraph_220218_subsample.csv	SusC/RagA family TonB-linked outer membrane protein n=6 Tax=Parabacteroides TaxID=375288 RepID=A0A354MMU3_9BACT
	agilent_222755	1.94826e-06	0.0993611	0.690649	-0.130759	1.51206	12.3967	20	1.61333	UniRef90_Q2G0L4	228	VFG001280(gb|NP_645334) (sdrD) Ser-Asp rich fibrinogen-binding bone sialoprotein-binding protein [SDr (VF0019)] [Staphylococcus aureus subsp. aureus MW2]	Serine-aspartate repeat-containing protein D n=1957 Tax=Bacteria TaxID=2 RepID=SDRD_STAA8
	agilent_222761	1.95762e-06	0.0998385	0.808118	-0.154356	1.77059	8.26446	14.4444	1.74778	UniRef90_UPI000DA9B94C	229	VFG001290(gb|NP_647368) (clfB) Clumping factor B, adhesin [Clumping factor (VF0004)] [Staphylococcus aureus subsp. aureus MW2]	MSCRAMM family adhesin clumping factor ClfB n=15 Tax=Staphylococcus aureus TaxID=1280 RepID=UPI000DA9B94C
	agilent_43878	1.97321e-06	0.100634	-1.3981	-3.06715	0.270948	6.61157	2.22222	0.336111	UniRef90_D1JSC7	230	YP_100692.1 strains_non_MPA_non_topgraph_cdhit70_190118.csv	Prolyl tripeptidyl peptidase n=56 Tax=Bacteroidaceae TaxID=815 RepID=D1JSC7_BACFG
	twist_86491	1.97772e-06	0.100864	-0.945932	-2.07595	0.184083	10.7438	6.66667	0.620513		231	YP_007006989.1 lysozyme-peptidase [Clostridium phage phi24R]
	twist_58158	1.9857e-06	0.101271	0.559829	-0.109744	1.2294	25.6198	36.6667	1.43118		232	Trans-acting transcriptional protein ICP4
	twist_26236	2.00319e-06	0.102163	0.706509	-0.140702	1.55372	11.5702	17.7778	1.53651		233	matrix protein 1 & matrix protein & M1 protein
	agilent_237676	2.00493e-06	0.102251	-0.73535	-1.61737	0.146674	18.1818	11.1111	0.611111	UniRef90_A7X6I5	234	VFG001283(gb|NP_647238) (fnbA) fibronectin-binding protein A [FnBPs (VF0010)] [Staphylococcus aureus subsp. aureus MW2]	Fibronectin-binding protein A n=697 Tax=Bacteria TaxID=2 RepID=FNBA_STAA1
	agilent_235643	2.01305e-06	0.102665	0.530386	-0.106559	1.16733	29.7521	38.8889	1.3071	UniRef90_P11311	235	VFG002033(gb|NP_109829) (p1/MgPa/gapA) ADP1_MYCPN adhesin P1 [Cytadherence organelle (VF0330)] [Mycoplasma pneumoniae M129]	Adhesin P1 n=56 Tax=Mycoplasma pneumoniae TaxID=2104 RepID=ADP1_MYCPN
	agilent_714	2.0143e-06	0.10273	0.922365	-0.185518	2.03025	5.78512	11.1111	1.92063	UniRef90_P06491	236	major capsid protein (4/4) & UL19	Major capsid protein n=146 Tax=root TaxID=1 RepID=MCP_HHV11
	twist_30176	2.01518e-06	0.102774	0.77096	-0.155186	1.69711	9.09091	15.5556	1.71111		237	Clumping factor B precursor (Fibrinogen-binding protein B) (Fibrinogen receptor B)
	agilent_140119	2.01738e-06	0.102886	-0.843031	-1.85608	0.170023	15.7025	7.77778	0.495322	UniRef90_Q4W8L5	238	WP_000744110.1 strains_non_MPA_non_topgraph_cdhit70_190118.csv	Staphylocoagulase n=113 Tax=Bacillales TaxID=1385 RepID=Q4W8L5_STAAU
	twist_34760	2.01809e-06	0.102923	-1.05858	-2.3308	0.21363	9.91736	4.44444	0.448148		239	pertactin & Pertactin precursor & P.69 outer membrane protein precursor
	twist_59092	2.02406e-06	0.103227	1.08312	-0.219734	2.38598	3.30579	8.88889	2.68889		240	B B/Brisbane/60/2008 HA
	twist_69747	2.05086e-06	0.104594	1.14216	-0.23715	2.52146	3.30579	8.88889	2.68889		241	YP_003934772.1 hypothetical protein SP18_gp147 [Shigella phage SP18]
	twist_96182	2.06167e-06	0.105145	0.978703	-0.205089	2.1625	4.95868	11.1111	2.24074		242	YP_006908106.1 putative baseplate wedge subunit [Campylobacter phage CP30A]
	agilent_9747	2.06495e-06	0.105313	-0.527561	-1.16598	0.110858	40.4959	35.5556	0.878005	UniRef90_Q66575	243	positive (from uniprot): Enterovirus B Genome polyprotein	Genome polyprotein n=20 Tax=Enterovirus B TaxID=138949 RepID=POLG_EC12T
	twist_34377	2.07821e-06	0.105989	0.500586	-0.106366	1.10754	46.281	61.1111	1.32044		244	EBNA-1 HHV 4 & BKRF1
	agilent_224087	2.08621e-06	0.106397	-0.639323	-1.4154	0.136751	25.6198	15.5556	0.607168	UniRef90_Q48031	245	VFG001151(gb|AAA20527) (hmw1A) adhesin HMW1A, two-partner secretion (TPS) pathway TpsA exoprotein [HMW1/HMW2 (VF0038)] [Haemophilus influenzae str. 12]	Adhesin n=8 Tax=Haemophilus influenzae TaxID=727 RepID=Q48031_HAEIF
	agilent_203304	2.08635e-06	0.106404	-0.86289	-1.91037	0.184592	13.2231	7.77778	0.588194	UniRef90_A0A174XCR6	246	MH0020_GL0053675 MPA_PNP_EM_seqs_non_topgraph_seqs_final_210318.csv	Periplasmic beta-glucosidase n=38 Tax=Bacteroidales TaxID=171549 RepID=A0A174XCR6_9BACT
	twist_41527	2.09522e-06	0.106856	-0.852488	-1.88868	0.183704	13.2231	8.88889	0.672222		247	positive (from uniprot): Enterovirus B Genome polyprotein
	agilent_236420	2.09777e-06	0.106986	-1.81433	-4.02044	0.39179	6.61157	1.11111	0.168056	UniRef90_C1IDV3	248	VFG002419(gb|NP_645021) (coa) staphylocoagulase precursor [Staphylocoagulase (VF0421)] [Staphylococcus aureus subsp. aureus MW2]	Staphylocoagulase n=45 Tax=Staphylococcaceae TaxID=90964 RepID=C1IDV3_STAAU
	twist_97077	2.09816e-06	0.107006	-0.824867	-1.82791	0.17818	14.876	7.77778	0.52284		249	AFN38687.1 hypothetical protein phi_MSA6_ORF022 [Staphylococcus phage MSA6]
	agilent_3327	2.10245e-06	0.107225	0.626983	-0.135911	1.38988	14.876	24.4444	1.64321	UniRef90_P03211	250	EBNA-1 HHV 4 & BKRF1	Epstein-Barr nuclear antigen 1 n=37 Tax=Epstein-Barr virus (strain GD1) TaxID=10376 RepID=EBNA1_EBVB9
	agilent_212	2.10586e-06	0.107399	0.584363	-0.127025	1.29575	71.0744	77.7778	1.09432	UniRef90_P12978	251	nuclear protein EBNA2 & EBNA-2 & Epstein-Barr nuclear antigen 2	Epstein-Barr nuclear antigen 2 n=125 Tax=Epstein-Barr virus (strain GD1) TaxID=10376 RepID=EBNA2_EBVB9
	agilent_64948	2.11868e-06	0.108053	1.18073	-0.25933	2.62078	2.47934	11.1111	4.48148	UniRef90_B7C9D6	252	MH0204_GL0135594 (1/10) MPA_and_EM_topgraph_220218_subsample.csv	Na/Pi-cotransporter II-like protein n=15 Tax=Firmicutes TaxID=1239 RepID=B7C9D6_9FIRM
	twist_36723	2.12185e-06	0.108214	0.998694	-0.219908	2.2173	4.13223	11.1111	2.68889		253	GRA 1 & dense granule protein 1 / major antigenp24, putative & Dense granule protein 1 precursor & dense granule protein 1 / major antigenp24 & P24 granule antigen
	agilent_24484	2.13355e-06	0.108811	0.970316	-0.21566	2.15629	4.95868	8.88889	1.79259	UniRef90_A0A2X2MA38	254	WP_000645753.1 strains_non_MPA_non_topgraph_cdhit70_190118.csv	5'-nucleotidase n=579 Tax=Bacteria TaxID=2 RepID=A0A2X2MA38_STAAU
	agilent_221016	2.13769e-06	0.109022	-0.800206	-1.77885	0.178436	91.7355	86.6667	0.944745	UniRef90_Q54972	255	VFG005313(gb|NP_357715) (pspA) Surface protein pspA precursor [Choline-binding proteins (CVF122)] [Streptococcus pneumoniae R6]	Pneumococcal surface protein A n=17 Tax=Streptococcus pneumoniae TaxID=1313 RepID=Q54972_STREE
	agilent_61837	2.14087e-06	0.109184	-0.546887	-1.21603	0.122255	34.7107	26.6667	0.768254	UniRef90_A0A4U9NYM5	256	WP_011590223.1 strains_non_MPA_non_topgraph_cdhit70_190118.csv	Cell wall binding repeat-containing protein n=9 Tax=Clostridium perfringens TaxID=1502 RepID=A0A4U9NYM5_CLOPF
	agilent_209928	2.14145e-06	0.109214	-0.508863	-1.13153	0.113807	48.7603	35.5556	0.72919	UniRef90_A0A174RQL3	257	O2.UC53-2_GL0085658 MPA_PNP_EM_seqs_non_topgraph_seqs_final_210318.csv	Toxin A n=24 Tax=Lachnospiraceae TaxID=186803 RepID=A0A174RQL3_9FIRM
	agilent_229425	2.14479e-06	0.109384	0.534167	-0.11978	1.18811	25.6198	35.5556	1.38781	UniRef90_A0A0H3K1N3	258	VFG001282(gb|NP_647237) (fnbB) fibronectin-binding protein B [FnBPs (VF0010)] [Staphylococcus aureus subsp. aureus MW2]	FnbB protein n=80 Tax=Staphylococcus TaxID=1279 RepID=A0A0H3K1N3_STAAW
	twist_34086	2.14667e-06	0.10948	-0.569484	-1.26686	0.127889	34.7107	20	0.57619		259	polyprotein (5/9) & unnamed protein product (6/8) & structural polyprotein (3/3) & 110 kd polyprotein precursor & Structural polyprotein (1/2) & E1 protein
	agilent_45161	2.14744e-06	0.109519	0.640899	-0.144013	1.42581	77.686	83.3333	1.0727	UniRef90_UPI0004537308	260	WP_000728715.1 strains_non_MPA_non_topgraph_cdhit70_190118.csv	staphylococcal protein A n=1 Tax=Staphylococcus aureus TaxID=1280 RepID=UPI0004537308
	agilent_181551	2.17141e-06	0.110742	-1.22359	-2.72728	0.280104	7.43802	3.33333	0.448148	UniRef90_A0A1L9L0T2	261	WP_038968447.1 strains_non_MPA_non_topgraph_cdhit70_190118.csv	Type II secretion system protein D n=17 Tax=Vibrio TaxID=662 RepID=A0A1L9L0T2_VIBFL
	twist_52032	2.19035e-06	0.111708	0.793928	-0.184386	1.77224	8.26446	15.5556	1.88222		262	EBNA-3B nuclear protein [Human gammaherpesvirus 4] & Epstein-Barr nuclear antigen 4
	agilent_40430	2.197e-06	0.112047	-1.24375	-2.7778	0.290305	6.61157	3.33333	0.504167	UniRef90_A0A174KMR6	263	MH0003_GL0096731 MPA_PNP_EM_seqs_non_topgraph_seqs_final_210318.csv	Alpha-glycosidase n=47 Tax=Bacteroidaceae TaxID=815 RepID=A0A174KMR6_BACVU
	twist_22989	2.20633e-06	0.112523	-0.831904	-1.85934	0.195537	14.876	7.77778	0.52284		264	allergen_name False allergome_name Cap h 12 (2/2), Cap h 8 (4/5) (1/1) allergenonline_name False SDAP_name False iedb_name False
	agilent_9537	2.20765e-06	0.11259	1.00953	-0.237521	2.25659	4.13223	8.88889	2.15111	UniRef90_P14738	265	fibronectin-binding protein A	Fibronectin-binding protein A n=540 Tax=Staphylococcaceae TaxID=90964 RepID=FNBA_STAA8
	agilent_45732	2.21567e-06	0.112999	-1.01416	-2.26836	0.240036	9.91736	4.44444	0.448148	UniRef90_D4KRT3	266	MH0039_GL0003639 MPA_PNP_EM_seqs_non_topgraph_seqs_final_210318.csv	Uncharacterized protein n=9 Tax=Roseburia TaxID=841 RepID=D4KRT3_9FIRM
	twist_55875	2.21801e-06	0.113119	0.536112	-0.127109	1.19933	65.2893	74.4444	1.14023		267	Major surface glycoprotein G
	agilent_224850	2.22016e-06	0.113228	-1.16177	-2.59942	0.275884	6.61157	4.44444	0.672222	UniRef90_P55980	268	VFG000306(gb|NP_207343) (cagA) cag T4SS translocated effector CagA [CagA (VF0059)] [Helicobacter pylori 26695]	Cytotoxicity-associated immunodominant antigen n=265 Tax=Helicobacter pylori TaxID=210 RepID=CAGA_HELPY
	agilent_132331	2.22429e-06	0.113439	-0.753453	-1.68637	0.179466	15.7025	10	0.636842	UniRef90_A0A2Y2VXK6	269	NP_706220.1 strains_non_MPA_non_topgraph_cdhit70_190118.csv	Putative Rhs-family protein n=15 Tax=Shigella TaxID=620 RepID=A0A2Y2VXK6_SHIFL
	agilent_237411	2.22835e-06	0.113646	-0.587403	-1.31514	0.140332	31.405	20	0.636842	UniRef90_UPI000F53326A	270	VFG000261(gb|NP_273742) (iga) IgA-specific serine endopeptidase [IgA1 protease (VF0080)] [Neisseria meningitidis MC58]	IgA-specific serine endopeptidase autotransporter n=1 Tax=Neisseria meningitidis TaxID=487 RepID=UPI000F53326A
	agilent_6004	2.24915e-06	0.114707	0.703446	-0.170613	1.5775	11.5702	15.5556	1.34444	UniRef90_P05777	271	matrix protein 1 & matrix protein & M1 protein	Matrix protein 1 n=61979 Tax=root TaxID=1 RepID=M1_I33A0
	twist_59814	2.26558e-06	0.115544	-0.587182	-1.31846	0.144099	26.4463	18.8889	0.714236		272	YP_006908363.1 hypothetical protein BCB4_0134 [Bacillus phage B4]
	agilent_169474	2.27913e-06	0.116236	-1.06815	-2.40095	0.264655	9.09091	4.44444	0.488889	UniRef90_A0A139K0Z0	273	MH0010_GL0020383 MPA_PNP_EM_seqs_non_topgraph_seqs_final_210318.csv	SusF/SusE family outer membrane protein n=25 Tax=root TaxID=1 RepID=A0A139K0Z0_BACUN
	twist_29710	2.28628e-06	0.1166	1.03504	-0.257742	2.32781	4.13223	7.77778	1.88222		274	HCMVUL80
	agilent_41055	2.29836e-06	0.117216	-1.15896	-2.60896	0.29104	7.43802	3.33333	0.448148	UniRef90_UPI000D3C16C0	275	WP_014569703.1 (1/1) non_MPA_topgraph_sampling_040218.csv	peptidase n=12 Tax=Lactobacillus TaxID=1578 RepID=UPI000D3C16C0
	twist_31183	2.30212e-06	0.117408	-0.810422	-1.82489	0.204045	14.876	7.77778	0.52284		276	liver stage antigen-1 & hypothetical protein PF14_0175
	agilent_236018	2.31868e-06	0.118253	-0.626391	-1.4123	0.159516	23.1405	18.8889	0.81627	UniRef90_A0A4I7XYI6	277	VFG001361(gb|NP_344663) (pspA) pneumococcal surface protein A [PspA (VF0152)] [Streptococcus pneumoniae TIGR4]	Surface protein A n=87 Tax=Streptococcus pneumoniae TaxID=1313 RepID=A0A4I7XYI6_STREE
	agilent_138829	2.32235e-06	0.11844	-0.72881	-1.64368	0.186063	15.7025	11.1111	0.707602	UniRef90_A0A174B1N0	278	WP_012743453.1 MPA_PNP_EM_seqs_non_topgraph_seqs_final_210318.csv	Toxin A n=2 Tax=[Eubacterium] rectale TaxID=39491 RepID=A0A174B1N0_9FIRM
	agilent_225962	2.32466e-06	0.118557	-1.69657	-3.82694	0.433807	7.43802	1.11111	0.149383	UniRef90_P71401	279	VFG001157(gb|AAC44560) (hsf) Hsf [Hia/Hsf (VF0039)] [Haemophilus influenzae C54]	Hsf n=19 Tax=Haemophilus influenzae TaxID=727 RepID=P71401_HAEIF
	twist_25694	2.32669e-06	0.118661	-0.844335	-1.90486	0.216193	13.2231	6.66667	0.504167		280	XvTALE (avrBs4)
	agilent_48668	2.33521e-06	0.119096	-1.08972	-2.46007	0.280637	7.43802	4.44444	0.597531	UniRef90_U6RH14	281	N037A_GL0109873 MPA_PNP_EM_seqs_non_topgraph_seqs_final_210318.csv	Peptidyl-prolyl cis-trans isomerase n=3 Tax=Bacteroidaceae TaxID=815 RepID=U6RH14_9BACE
	agilent_220913	2.34573e-06	0.119632	-1.1953	-2.70062	0.310011	7.43802	3.33333	0.448148	UniRef90_P06653	282	VFG005334(gb|NP_359346) (lytA) Autolysin (N-acetylmuramoyl-L-alanine amidase) [Choline-binding proteins (CVF122)] [Streptococcus pneumoniae R6]	Autolysin n=1457 Tax=root TaxID=1 RepID=ALYS_STRPN
	agilent_222757	2.37139e-06	0.120941	0.777043	-0.204993	1.75908	8.26446	13.3333	1.61333	UniRef90_Q8NXJ1	283	VFG001289(gb|NP_645581) (clfA) Clumping factor A, fibrinogen-binding protein [Clumping factor (VF0004)] [Staphylococcus aureus subsp. aureus MW2]	Clumping factor A n=98 Tax=Staphylococcus TaxID=1279 RepID=CLFA_STAAW
	agilent_112869	2.38428e-06	0.121598	1.07091	-0.284909	2.42672	3.30579	8.88889	2.68889	UniRef90_R7IBA0	284	MH0012_GL0104868 MPA_PNP_EM_seqs_non_topgraph_seqs_final_210318.csv	Uncharacterized protein n=4 Tax=Clostridiales TaxID=186802 RepID=R7IBA0_9FIRM
	agilent_6734	2.38975e-06	0.121877	0.633718	-0.169198	1.43663	13.2231	23.3333	1.76458	UniRef90_P08392	285	Trans-acting transcriptional protein ICP4	Major viral transcription factor ICP4 n=1 Tax=Human herpesvirus 1 (strain 17) TaxID=10299 RepID=ICP4_HHV11
	twist_43590	2.40916e-06	0.122867	0.484085	-0.130873	1.09904	37.1901	47.7778	1.28469		286	glycoprotein B (2/2)
	agilent_226736	2.41302e-06	0.123064	-0.506983	-1.15137	0.137403	38.0165	35.5556	0.935266	UniRef90_Q9KK48	287	VFG005316(gb|NP_359586) (pspC/cbpA) Choline binding protein A [Choline-binding proteins (CVF122)] [Streptococcus pneumoniae R6]	Surface protein PspC n=12 Tax=Streptococcus pneumoniae TaxID=1313 RepID=Q9KK48_STREE
	twist_46742	2.41706e-06	0.12327	0.633555	-0.172149	1.43926	13.2231	21.1111	1.59653		288	glycoprotein B (2/2)
	twist_51732	2.42822e-06	0.123839	-0.495138	-1.12577	0.135494	41.3223	36.6667	0.887333		289	positive (exact): Norwalk virus Non-structural polyprotein
	agilent_55518	2.44377e-06	0.124632	1.12127	-0.309847	2.55238	3.30579	6.66667	2.01667	UniRef90_B0ND65	290	WP_044920031.1 MPA_PNP_EM_seqs_non_topgraph_seqs_final_210318.csv	Ribonuclease Y n=41 Tax=Clostridia TaxID=186801 RepID=B0ND65_CLOS5
	agilent_133424	2.44721e-06	0.124808	-1.09682	-2.49739	0.303743	9.09091	3.33333	0.366667	UniRef90_E1W2P1	291	WP_014064419.1 strains_non_MPA_non_topgraph_cdhit70_190118.csv	Uncharacterized protein n=61 Tax=Pasteurellaceae TaxID=712 RepID=E1W2P1_HAEP3
	agilent_7114	2.45534e-06	0.125223	-0.601019	-1.36932	0.167284	24.7934	15.5556	0.627407	UniRef90_P0C6Z0	292	early antigen protein D (EA-D) & DNA polymerase processivity factor BMRF1	DNA polymerase processivity factor BMRF1 n=54 Tax=Epstein-Barr virus (strain GD1) TaxID=10376 RepID=EAD_EBVA8
	agilent_173492	2.46836e-06	0.125887	0.825558	-0.231637	1.88275	6.61157	12.2222	1.84861	UniRef90_A0A1C5RFI9	293	V1.UC10-2_GL0112511 MPA_PNP_EM_seqs_non_topgraph_seqs_final_210318.csv	Sulfate starvation-induced protein 7 n=20 Tax=Faecalibacterium TaxID=216851 RepID=A0A1C5RFI9_9FIRM
	agilent_186597	2.48302e-06	0.126634	-1.14101	-2.60505	0.323031	8.26446	3.33333	0.403333	UniRef90_A0A3R6KAI3	294	MH0020_GL0043089 (1/3) MPA_and_EM_topgraph_220218_subsample.csv	Membrane protein insertase YidC n=21 Tax=Parabacteroides TaxID=375288 RepID=A0A3R6KAI3_9BACT
	agilent_7255	2.48497e-06	0.126733	-0.963037	-2.19904	0.272968	12.3967	4.44444	0.358519	UniRef90_P89479	295	tegument protein US11	Probable RNA-binding protein n=11 Tax=Human herpesvirus 2 TaxID=10310 RepID=RNB_HHV2H
	twist_21096	2.49345e-06	0.127166	-0.762246	-1.74166	0.21717	14.0496	8.88889	0.63268		296	allergen_name False allergome_name Por tr 2 (14/17) (1/1) allergenonline_name False SDAP_name False iedb_name False
	agilent_230820	2.50273e-06	0.127639	-0.489485	-1.11921	0.140241	46.281	33.3333	0.720238	UniRef90_Q2FWV6	297	VFG002423(gb|YP_001332910) (scn) complement inhibitor SCIN [SCIN (VF0425)] [Staphylococcus aureus subsp. aureus str. Newman]	Staphylococcal complement inhibitor n=109 Tax=root TaxID=1 RepID=SCIN_STAA8
	agilent_178864	2.51861e-06	0.128449	-0.973481	-2.22853	0.28157	8.26446	5.55556	0.672222	UniRef90_A0A120A5I1	298	MH0436_GL0026008 (2/2) MPA_and_EM_topgraph_220218_subsample.csv	Carboxypeptidase regulatory-like domain protein n=64 Tax=Bacteroides TaxID=816 RepID=A0A120A5I1_9BACE
	twist_59501	2.52084e-06	0.128563	0.683474	-0.197951	1.5649	11.5702	15.5556	1.34444		299	H3N2 A/Fujian/411/2002 HA
	twist_6595	2.5238e-06	0.128714	0.641134	-0.186015	1.46828	13.2231	17.7778	1.34444		300	allergen_name False allergome_name Tri a 26 (46/64) (1/1) allergenonline_name False SDAP_name False iedb_name False
	twist_48626	2.52707e-06	0.128881	-0.635896	-1.45664	0.184854	21.4876	13.3333	0.620513		301	positive (from uniprot): Norwalk virus Non-structural polyprotein
	agilent_9701	2.53097e-06	0.129079	-0.597729	-1.36962	0.174159	25.6198	14.4444	0.563799	UniRef90_Q99WQ6	302	Lipase 2 precursor (Glycerol ester hydrolase 2)	Lipase 2 n=451 Tax=Bacteria TaxID=2 RepID=LIP2_STAAM
	agilent_35295	2.53578e-06	0.129325	0.956964	-0.279621	2.19355	4.95868	7.77778	1.56852	UniRef90_A0A380ZH52	303	MH0014_GL0094101 MPA_PNP_EM_seqs_non_topgraph_seqs_final_210318.csv	Beta-galactosidase n=30 Tax=Bacteroidaceae TaxID=815 RepID=A0A380ZH52_BACVU
	agilent_230764	2.55994e-06	0.130557	-1.11354	-2.55709	0.33	8.26446	3.33333	0.403333	UniRef90_Q5WUD8	304	VFG045563(gb|YP_096320) (ceg28) Dot/Icm type IV secretion system effector Ceg28 [Dot/Icm (VF0156)] [Legionella pneumophila subsp. pneumophila str. Philadelphia 1]	Uncharacterized protein n=28 Tax=Legionella pneumophila TaxID=446 RepID=Q5WUD8_LEGPL
	twist_22570	2.56453e-06	0.130791	-0.772228	-1.77391	0.229458	13.2231	8.88889	0.672222		305	allergen_name False allergome_name Str pn PspC (2/2) (1/1) allergenonline_name False SDAP_name False iedb_name False
	twist_40897	2.56458e-06	0.130793	-1.26507	-2.90605	0.375912	7.43802	2.22222	0.298765		306	hypothetical protein PFB0460c
	agilent_140424	2.56945e-06	0.131042	-1.36335	-3.13296	0.406257	5.78512	2.22222	0.384127	UniRef90_Q08860	307	NP_707809.1 strains_non_MPA_non_topgraph_cdhit70_190118.csv	Flagellin n=40 Tax=Enterobacteriaceae TaxID=543 RepID=FLIC_SHIFL
	twist_59593	2.57514e-06	0.131332	0.910232	-0.272125	2.09259	5.78512	7.77778	1.34444		308	H3N2 A/Michigan/45/2015 M1
	agilent_226618	2.58907e-06	0.132042	-0.936111	-2.15432	0.2821	9.09091	5.55556	0.611111	UniRef90_Q7BS42	309	VFG000861(gb|YP_006098864) (pic) Pic serine protease precursor, autotransporter [Pic (VF0218)] [Escherichia coli O44:H18 042]	Serine protease pic autotransporter n=149 Tax=Enterobacteriaceae TaxID=543 RepID=PIC_ECO44
	agilent_81845	2.59833e-06	0.132515	0.698858	-0.211715	1.60943	10.7438	14.4444	1.34444	UniRef90_D4IKB5	310	MH0196_GL0222700 MPA_PNP_EM_seqs_non_topgraph_seqs_final_210318.csv	Chondroitin sulfate ABC lyase n=7 Tax=Rikenellaceae TaxID=171550 RepID=D4IKB5_9BACT
	agilent_55905	2.60103e-06	0.132653	-0.893907	-2.05903	0.271218	10.7438	5.55556	0.517094	UniRef90_A0A1G5CDV5	311	WP_092975435.1 strains_non_MPA_non_topgraph_cdhit70_190118.csv	LPXTG-motif cell wall anchor domain-containing protein n=1 Tax=Ruminococcus bromii TaxID=40518 RepID=A0A1G5CDV5_9FIRM
	agilent_164662	2.60142e-06	0.132673	1.26982	-0.385359	2.925	2.47934	5.55556	2.24074	UniRef90_C0FT85	312	WP_081453897.1 MPA_PNP_EM_seqs_non_topgraph_seqs_final_210318.csv	Flagellin n=3 Tax=Roseburia inulinivorans TaxID=360807 RepID=C0FT85_9FIRM
	agilent_9680	2.62582e-06	0.133917	0.595839	-0.183315	1.37499	14.0496	22.2222	1.5817	UniRef90_P36717	313	minor core protein	Core-capsid bridging protein n=3 Tax=Human mastadenovirus A TaxID=129875 RepID=CORE5_ADE12
	agilent_139646	2.64186e-06	0.134735	1.41368	-0.438817	3.26617	1.65289	6.66667	4.03333	UniRef90_A0A449FI35	314	NP_816427.1 strains_non_MPA_non_topgraph_cdhit70_190118.csv	Endolysin n=234 Tax=root TaxID=1 RepID=A0A449FI35_ENTFL
	twist_38693	2.64584e-06	0.134938	-0.786027	-1.81658	0.244526	14.876	6.66667	0.448148		315	polyprotein (3/9) & structural protein (3/3) & VP1 (2/4) & capsid protein VP1 & VP1 protein (2/2) & VP1 protein, partial [Enterovirus A71]
	agilent_25174	2.64839e-06	0.135068	0.671399	-0.209159	1.55196	11.5702	17.7778	1.53651	UniRef90_A0A1B7LU00	316	WP_003668652.1 strains_non_MPA_non_topgraph_cdhit70_190118.csv	Mannosyl-glycoprotein endo-beta-N-acetylglucosamidase n=3 Tax=Lactobacillus reuteri TaxID=1598 RepID=A0A1B7LU00_LACRE
	agilent_241029	2.65597e-06	0.135455	-0.564824	-1.30634	0.176693	27.2727	16.6667	0.611111	UniRef90_Q99WQ6	317	VFG001316(gb|NP_645114) (geh) glycerol ester hydrolase [Lipase (VF0012)] [Staphylococcus aureus subsp. aureus MW2]	Lipase 2 n=451 Tax=Bacteria TaxID=2 RepID=LIP2_STAAM
	agilent_39688	2.68901e-06	0.137139	0.462749	-0.147378	1.07288	42.9752	52.2222	1.21517	UniRef90_A7X0T9	318	WP_001074519.1 strains_non_MPA_non_topgraph_cdhit70_190118.csv	Bifunctional autolysin n=763 Tax=Bacteria TaxID=2 RepID=ATL_STAA1
	twist_30967	2.69672e-06	0.137532	-0.827357	-1.91931	0.264591	9.91736	8.88889	0.896296		319	antigen 332, Ag332=Pf332 gene clone G1 product & erythrocyte membrane-associated giant protein antigen 332 & antigen 332, Ag332=Pf332 gene clone C1 product & antigen 332
	agilent_239721	2.69895e-06	0.137647	-0.739729	-1.71631	0.236851	13.2231	10	0.75625	UniRef90_O84091	320	VFG002125(gb|NP_219592) (copN) Type III secretion system effector CopN [TTSS (VF0344)] [Chlamydia trachomatis D/UW-3/CX]	Low Calcium Response E n=20 Tax=Chlamydia trachomatis TaxID=813 RepID=O84091_CHLTR
	twist_59494	2.71121e-06	0.138272	1.11282	-0.358644	2.58428	2.47934	7.77778	3.13704		321	H3N2 B/Brisbane/60/2008 M1
	agilent_207595	2.72288e-06	0.138867	-0.646375	-1.50236	0.209606	20.6612	11.1111	0.537778	UniRef90_W0U8M0	322	MH0014_GL0012091 MPA_PNP_EM_seqs_non_topgraph_seqs_final_210318.csv	Uncharacterized protein n=23 Tax=Ruminococcus TaxID=1263 RepID=W0U8M0_9FIRM
	agilent_223157	2.72352e-06	0.1389	-0.816525	-1.89792	0.264871	12.3967	7.77778	0.627407	UniRef90_P27951	323	VFG001795(gb|BAC98831) (cba) c protein beta antigen [<beta>-C protein (VF0277)] [Streptococcus agalactiae FM027022]	IgA FC receptor n=71 Tax=Streptococcus TaxID=1301 RepID=BAG_STRAG
	agilent_224607	2.73665e-06	0.139569	1.70107	-0.555627	3.95777	0.826446	6.66667	8.06667	UniRef90_A0A0H3K1N3	324	VFG001282(gb|NP_647237) (fnbB) fibronectin-binding protein B [FnBPs (VF0010)] [Staphylococcus aureus subsp. aureus MW2]	FnbB protein n=80 Tax=Staphylococcus TaxID=1279 RepID=A0A0H3K1N3_STAAW
	twist_53116	2.74031e-06	0.139756	0.62636	-0.204982	1.4577	13.2231	20	1.5125		325	granule antigen protein GRA6 & granule antigen protein GRA6, putative & dense granule antigen & dense granule protein
	agilent_193057	2.74782e-06	0.140139	-1.2358	-2.87762	0.406013	7.43802	2.22222	0.298765	UniRef90_A0A174N033	326	160704339-stool1_revised_scaffold21700_1_gene53377 (1/1) MPA_and_EM_topgraph_220218_subsample.csv	SusC/RagA family TonB-linked outer membrane protein n=13 Tax=Bacteroides TaxID=816 RepID=A0A174N033_9BACE
	agilent_5189	2.76268e-06	0.140897	0.914268	-0.302697	2.13123	87.6033	95.5556	1.09078	UniRef90_Q82081	327	positive (from uniprot): Rhinovirus B Genome polyprotein	Genome polyprotein n=46 Tax=Enterovirus TaxID=12059 RepID=POLG_HRV3
	twist_65448	2.76798e-06	0.141167	0.842647	-0.279748	1.96504	4.95868	11.1111	2.24074		328	YP_003934834.1 RNA polymerase ADP-ribosylase [Shigella phage SP18]
	agilent_226077	2.76952e-06	0.141245	-0.461621	-1.07662	0.153374	55.3719	47.7778	0.862852	UniRef90_P71401	329	VFG001157(gb|AAC44560) (hsf) Hsf [Hia/Hsf (VF0039)] [Haemophilus influenzae C54]	Hsf n=19 Tax=Haemophilus influenzae TaxID=727 RepID=P71401_HAEIF
	agilent_9904	2.77013e-06	0.141277	0.456494	-0.151718	1.0647	50.4132	58.8889	1.16812	UniRef90_P12978	330	nuclear protein EBNA2 & EBNA-2 & Epstein-Barr nuclear antigen 2	Epstein-Barr nuclear antigen 2 n=125 Tax=Epstein-Barr virus (strain GD1) TaxID=10376 RepID=EBNA2_EBVB9
	twist_43100	2.77234e-06	0.141389	0.763361	-0.253994	1.78072	7.43802	13.3333	1.79259		331	aldolase B
	twist_76536	2.77472e-06	0.141511	-1.03708	-2.41964	0.34549	7.43802	4.44444	0.597531		332	AFU63091.1 major capsid protein [Lactobacillus phage ATCC 8014-B2]
	agilent_201785	2.81986e-06	0.143813	0.802479	-0.273521	1.87848	6.61157	11.1111	1.68056	UniRef90_C7H1Z9	333	V1.UC54-4_GL0096277 MPA_PNP_EM_seqs_non_topgraph_seqs_final_210318.csv	Uncharacterized protein n=12 Tax=Faecalibacterium TaxID=216851 RepID=C7H1Z9_9FIRM
	twist_41744	2.82525e-06	0.144088	-1.60592	-3.76069	0.548847	5.78512	1.11111	0.192063		334	45 kDa immediate-early protein 2
	twist_30929	2.84284e-06	0.144985	0.802137	-0.276549	1.88082	7.43802	11.1111	1.49383		335	SAG1-related sequence 2
	agilent_223844	2.84631e-06	0.145162	-0.963241	-2.25914	0.332661	9.09091	4.44444	0.488889	UniRef90_Q5WVE4	336	VFG045548(gb|YP_095924) (lpg1907) Dot/Icm type IV secretion system effector [Dot/Icm (VF0156)] [Legionella pneumophila subsp. pneumophila str. Philadelphia 1]	Uncharacterized protein n=32 Tax=Legionella pneumophila TaxID=446 RepID=Q5WVE4_LEGPL
	agilent_235189	2.84958e-06	0.145329	-1.18218	-2.7733	0.408936	5.78512	3.33333	0.57619	UniRef90_A0A2X6G300	337	VFG034880(gb|NP_290952) (espX6) Type III secretion system effector EspX6 [LEE encoded T3SS (SS020)] [Escherichia coli O157:H7 str. EDL933]	Non-LEE-encoded type III secreted effector n=7 Tax=Escherichia coli TaxID=562 RepID=A0A2X6G300_ECOLX
	twist_34196	2.85161e-06	0.145432	-1.1435	-2.68294	0.395948	6.61157	3.33333	0.504167		338	immunoglobulin A1 protease
	agilent_235311	2.85395e-06	0.145551	1.07132	-0.371385	2.51403	2.47934	11.1111	4.48148	UniRef90_Q93SM9	339	VFG002418(gb|YP_001331791) (vWbp) secreted von Willebrand factor-binding protein precursor [vWbp (VF0420)] [Staphylococcus aureus subsp. aureus str. Newman]	Coagulase n=92 Tax=Staphylococcus TaxID=1279 RepID=Q93SM9_STAAU
	agilent_119265	2.85412e-06	0.14556	0.881908	-0.305748	2.06956	5.78512	8.88889	1.53651	UniRef90_A0A066RJ34	340	WP_000358651.1 strains_non_MPA_non_topgraph_cdhit70_190118.csv	Fimbrial protein n=839 Tax=Bacteria TaxID=2 RepID=A0A066RJ34_ECOLX
	twist_58057	2.85869e-06	0.145793	-0.513909	-1.20638	0.178568	28.9256	24.4444	0.845079		341	positive (exact): Norwalk virus Non-structural polyprotein
	agilent_10959	2.86043e-06	0.145882	0.741382	-0.257827	1.74059	9.91736	12.2222	1.23241	UniRef90_Q69091	342	Glycoprotein D HHV-1	Envelope glycoprotein D n=279 Tax=root TaxID=1 RepID=GD_HHV11
	twist_46897	2.87226e-06	0.146485	0.532708	-0.186332	1.25175	19.0083	26.6667	1.4029		343	glycoprotein B (2/2)
	twist_78398	2.8767e-06	0.146712	1.20166	-0.421229	2.82454	2.47934	5.55556	2.24074		344	YP_009222256.1 hypothetical protein LfeInf_018 [Lactobacillus phage LfeInf]
	agilent_898	2.89584e-06	0.147688	0.446871	-0.158104	1.05185	47.1074	54.4444	1.15575	UniRef90_P09256	345	positive (from uniprot): Human herpesvirus 3 Envelope glycoprotein C	Envelope glycoprotein C n=119 Tax=Human herpesvirus 3 TaxID=10335 RepID=GC_VZVD
	agilent_20375	2.90323e-06	0.148064	-0.835335	-1.96726	0.296595	12.3967	5.55556	0.448148	UniRef90_Q6SED6	346	WP_011162194.1 strains_non_MPA_non_topgraph_cdhit70_190118.csv	Uncharacterized protein n=3 Tax=root TaxID=1 RepID=Q6SED6_9CAUD
	agilent_73620	2.9071e-06	0.148262	-0.64027	-1.5083	0.227758	17.3554	12.2222	0.704233	UniRef90_A0A395YX58	347	MH0006_GL0082408 (2/2) MPA_and_EM_topgraph_220218_subsample.csv	Anti-sigma factor n=28 Tax=Bacteroidales TaxID=171549 RepID=A0A395YX58_9BACT
	twist_55461	2.90741e-06	0.148278	-0.831321	-1.95841	0.295763	10.7438	6.66667	0.620513		348	Collagen type II alpha-1 chain (precursor, isoforms 1 & 2)
	agilent_186462	2.9075e-06	0.148283	-1.03198	-2.43112	0.367168	8.26446	3.33333	0.403333	UniRef90_I9I5W6	349	764042746-stool1_revised_scaffold7260_1_gene33715 MPA_PNP_EM_seqs_non_topgraph_seqs_final_210318.csv	DUF4842 domain-containing protein n=28 Tax=Bacteroides TaxID=816 RepID=I9I5W6_BACOV
	agilent_79076	2.91702e-06	0.148768	-0.448275	-1.05677	0.160219	51.2397	45.5556	0.889068	UniRef90_A7X6T9	350	WP_000751265.1 strains_non_MPA_non_topgraph_cdhit70_190118.csv	Probable transglycosylase IsaA n=197 Tax=Bacteria TaxID=2 RepID=ISAA_STAA1
	agilent_80375	2.91867e-06	0.148852	0.508669	-0.181948	1.19929	20.6612	30	1.452	UniRef90_A0A3U8EBS2	351	NP_052665.1 strains_non_MPA_non_topgraph_cdhit70_190118.csv	Toxin B n=50 Tax=Escherichia coli TaxID=562 RepID=A0A3U8EBS2_ECOLX
	agilent_182343	2.93438e-06	0.149654	-1.06651	-2.51736	0.38434	7.43802	3.33333	0.448148	UniRef90_K6B3W2	352	MH0068_GL0048984 (1/1) MPA_and_EM_topgraph_220218_subsample.csv	STN domain-containing protein n=30 Tax=Bacteroidales TaxID=171549 RepID=K6B3W2_9BACT
	agilent_118543	2.95582e-06	0.150747	-1.15941	-2.74087	0.422053	5.78512	3.33333	0.57619	UniRef90_A0A0P0M1L8	353	MH0012_GL0038697 MPA_PNP_EM_seqs_non_topgraph_seqs_final_210318.csv	ATP-dependent DNA helicase n=39 Tax=Bacteroides TaxID=816 RepID=A0A0P0M1L8_BACVU
	agilent_153499	2.96293e-06	0.151109	-0.585063	-1.38381	0.213685	21.4876	15.5556	0.723932	UniRef90_Q2FWV5	354	WP_000727649.1 strains_non_MPA_non_topgraph_cdhit70_190118.csv	Chemotaxis inhibitory protein n=103 Tax=root TaxID=1 RepID=CHIPS_STAA8
	agilent_240856	2.97644e-06	0.151798	0.578572	-0.212646	1.36979	14.0496	21.1111	1.50261	UniRef90_O86489	355	VFG001281(gb|NP_645335) (sdrE) Ser-Asp rich fibrinogen-binding bone sialoprotein-binding protein [SDr (VF0019)] [Staphylococcus aureus subsp. aureus MW2]	Serine-aspartate repeat-containing protein E n=489 Tax=Bacteria TaxID=2 RepID=SDRE_STAAE
	agilent_227392	2.99994e-06	0.152997	-0.44643	-1.05873	0.165866	52.8926	40	0.75625	UniRef90_P71401	356	VFG001157(gb|AAC44560) (hsf) Hsf [Hia/Hsf (VF0039)] [Haemophilus influenzae C54]	Hsf n=19 Tax=Haemophilus influenzae TaxID=727 RepID=P71401_HAEIF
	agilent_233963	3.00066e-06	0.153034	0.940698	-0.349622	2.23102	4.13223	7.77778	1.88222	UniRef90_A0A4V0BAJ1	357	VFG014369(gb|NP_249789) (fleS) two-component sensor [Deoxyhexose linking sugar, 209 Da capping structure (AI138)] [Pseudomonas aeruginosa PAO1]	Phosphate regulon sensor protein PhoR (SphS) n=173 Tax=Bacteria TaxID=2 RepID=A0A4V0BAJ1_STREQ
	agilent_148358	3.01565e-06	0.153798	0.460861	-0.172461	1.09418	30.5785	38.8889	1.27177	UniRef90_R7HQD9	358	V1.FI35_GL0037423 MPA_PNP_EM_seqs_non_topgraph_seqs_final_210318.csv	Peptidase C10 family n=1 Tax=Prevotella sp. CAG:279 TaxID=1262924 RepID=R7HQD9_9BACT
	agilent_3647	3.01661e-06	0.153847	-0.827218	-1.96413	0.309693	11.5702	5.55556	0.480159	UniRef90_P03300	359	Genome polyprotein (6/6) & polyprotein (7/9) & VP1 (1/4) & coat protein VP1 & VP4	Genome polyprotein n=1168 Tax=Enterovirus TaxID=12059 RepID=POLG_POL1M
	agilent_51292	3.02398e-06	0.154223	-1.2441	-2.95552	0.467325	6.61157	2.22222	0.336111	UniRef90_A0A173VWM0	360	MH0073_GL0015196 MPA_PNP_EM_seqs_non_topgraph_seqs_final_210318.csv	Hydrolase n=11 Tax=Roseburia TaxID=841 RepID=A0A173VWM0_9FIRM
	agilent_241884	3.03239e-06	0.154652	-0.490027	-1.16482	0.184772	34.7107	22.2222	0.640212	UniRef90_P15926	361	VFG000974(gb|NP_269970) (scpA) C5a peptidase precursor [C5a peptidase (VF0245)] [Streptococcus pyogenes M1 GAS]	C5a peptidase n=760 Tax=Bacteria TaxID=2 RepID=C5AP_STRPY
	agilent_1256	3.03973e-06	0.155026	-0.443234	-1.05415	0.167682	47.1074	38.8889	0.825536	UniRef90_P03204	362	EBNA-3C HHV 4 latent protein	Epstein-Barr nuclear antigen 6 n=14 Tax=Epstein-Barr virus (strain GD1) TaxID=10376 RepID=EBNA6_EBVB9
	agilent_78371	3.05702e-06	0.155908	0.753278	-0.287195	1.79375	6.61157	12.2222	1.84861	UniRef90_A0A336Q741	363	WP_011590270.1 strains_non_MPA_non_topgraph_cdhit70_190118.csv	N-acetylmuramoyl-L-alanine amidase n=56 Tax=Clostridium perfringens TaxID=1502 RepID=A0A336Q741_CLOPF
	agilent_222381	3.05917e-06	0.156018	-0.49452	-1.17776	0.188722	31.405	24.4444	0.778363	UniRef90_A7X6I5	364	VFG001283(gb|NP_647238) (fnbA) fibronectin-binding protein A [FnBPs (VF0010)] [Staphylococcus aureus subsp. aureus MW2]	Fibronectin-binding protein A n=697 Tax=Bacteria TaxID=2 RepID=FNBA_STAA1
	agilent_170771	3.06852e-06	0.156494	0.612698	-0.234796	1.46019	12.3967	17.7778	1.43407	UniRef90_R5F1M8	365	V1.FI22_GL0126837 MPA_PNP_EM_seqs_non_topgraph_seqs_final_210318.csv	Fibronectin type-III domain-containing protein n=3 Tax=Bacteroidales TaxID=171549 RepID=R5F1M8_9BACE
	twist_98002	3.08445e-06	0.157307	-1.20194	-2.86774	0.463865	6.61157	2.22222	0.336111		366	YP_005102508.1 putative phage terminase large subunit [Bacteroides phage B124-14]
	twist_94411	3.08481e-06	0.157325	-0.757984	-1.80854	0.292575	12.3967	8.88889	0.717037		367	YP_009148980.1 ribonucleotide reductase of class III (anaerobic) activating protein [Salmonella phage SSE121]
	agilent_226780	3.08501e-06	0.157335	-0.443026	-1.05707	0.171019	63.6364	54.4444	0.855556	UniRef90_A0A098ZMW6	368	VFG001355(gb|NP_346612) (cbpD) choline binding protein D [CBPs (VF0145)] [Streptococcus pneumoniae TIGR4]	Autolysin n=355 Tax=Streptococcus TaxID=1301 RepID=A0A098ZMW6_STREE
	twist_51161	3.09893e-06	0.158045	0.871789	-0.338599	2.08218	4.13223	10	2.42		369	Lipase 2 precursor (Glycerol ester hydrolase 2)
	agilent_147318	3.1314e-06	0.159701	0.456875	-0.179974	1.09372	29.7521	37.7778	1.26975	UniRef90_A0A416XD23	370	O2.UC8-1_GL0068365 MPA_PNP_EM_seqs_non_topgraph_seqs_final_210318.csv	Inhibitor_I69 domain-containing protein n=1 Tax=Bacteroides sp. AF14-46 TaxID=2292914 RepID=A0A416XD23_9BACE
	agilent_200616	3.13891e-06	0.160085	0.696165	-0.275127	1.66746	9.91736	12.2222	1.23241	UniRef90_K0WU03	371	MH0012_GL0184715 MPA_PNP_EM_seqs_non_topgraph_seqs_final_210318.csv	PA14 domain-containing protein n=3 Tax=Bacteroidales TaxID=171549 RepID=K0WU03_9BACT
	agilent_161799	3.13927e-06	0.160103	-0.828319	-1.98404	0.327405	10.7438	5.55556	0.517094	UniRef90_E5VDQ4	372	V1.FI19_GL0078193 (1/2) MPA_and_EM_topgraph_220218_subsample.csv	ABC transporter permease n=53 Tax=Bacteroides TaxID=816 RepID=E5VDQ4_9BACE
	agilent_31468	3.14058e-06	0.160169	-0.85139	-2.03949	0.336713	10.7438	5.55556	0.517094	UniRef90_A0A173UKQ3	373	O2.UC43-1_GL0046095 MPA_PNP_EM_seqs_non_topgraph_seqs_final_210318.csv	Macrolide export ATP-binding/permease protein MacB n=29 Tax=Ruminococcaceae TaxID=541000 RepID=A0A173UKQ3_9FIRM
	agilent_240829	3.14702e-06	0.160498	-0.817414	-1.959	0.324173	11.5702	6.66667	0.57619	UniRef90_P0C2J9	374	VFG001363(gb|NP_346351) (ply) pneumolysin [Pneumolysin (VF0149)] [Streptococcus pneumoniae TIGR4]	Pneumolysin n=256 Tax=Bacteria TaxID=2 RepID=TACY_STRPN
	twist_84196	3.15538e-06	0.160925	-1.03447	-2.48067	0.411727	7.43802	3.33333	0.448148		375	YP_001285547.1 gp57 [Escherichia virus TLS]
	agilent_179435	3.15566e-06	0.160939	-0.47224	-1.13246	0.187978	40.4959	31.1111	0.768254	UniRef90_A0A166EPD7	376	WP_000669541.1 strains_non_MPA_non_topgraph_cdhit70_190118.csv	Exported protein n=21 Tax=Staphylococcaceae TaxID=90964 RepID=A0A166EPD7_STAAU
	agilent_1169	3.17216e-06	0.16178	-0.902367	-2.16646	0.361728	10.7438	4.44444	0.413675	UniRef90_A3PV79	377	RNA polymerase beta'-subunit	DNA-directed RNA polymerase subunit beta' n=6 Tax=Mycobacteriaceae TaxID=1762 RepID=RPOC_MYCSJ
	agilent_227810	3.17621e-06	0.161987	-1.1287	-2.71064	0.453236	5.78512	3.33333	0.57619	UniRef90_Q6GHV7	378	VFG001317(gb|YP_001332074) (isdB) iron-regulated surface determinant protein B, haemoglobin receptor [Isd (VF0015)] [Staphylococcus aureus subsp. aureus str. Newman]	Iron-regulated surface determinant protein B n=509 Tax=Bacilli TaxID=91061 RepID=ISDB_STAAR
	agilent_236678	3.17685e-06	0.16202	0.895811	-0.359816	2.15144	4.13223	8.88889	2.15111	UniRef90_Q6GHV7	379	VFG001317(gb|YP_001332074) (isdB) iron-regulated surface determinant protein B, haemoglobin receptor [Isd (VF0015)] [Staphylococcus aureus subsp. aureus str. Newman]	Iron-regulated surface determinant protein B n=509 Tax=Bacilli TaxID=91061 RepID=ISDB_STAAR
	twist_59065	3.1794e-06	0.162149	0.477606	-0.192044	1.14726	23.9669	33.3333	1.3908		380	H3N2 A/Wuhan/359/95 HA
	agilent_220658	3.17953e-06	0.162156	-0.497748	-1.19565	0.200155	28.9256	22.2222	0.768254	UniRef90_P15926	381	VFG000974(gb|NP_269970) (scpA) C5a peptidase precursor [C5a peptidase (VF0245)] [Streptococcus pyogenes M1 GAS]	C5a peptidase n=760 Tax=Bacteria TaxID=2 RepID=C5AP_STRPY
	twist_6266	3.18889e-06	0.162633	-1.14283	-2.74704	0.461378	9.09091	2.22222	0.244444		382	allergen_name False allergome_name Dan re alpha2I (2/2) (1/1) allergenonline_name False SDAP_name False iedb_name collagen, type I, alpha 2 (2/2) (1/1)
	agilent_7113	3.2e-06	0.1632	-0.500903	-1.20498	0.20317	29.7521	20	0.672222	UniRef90_P0C6Z0	383	early antigen protein D (EA-D) & DNA polymerase processivity factor BMRF1	DNA polymerase processivity factor BMRF1 n=54 Tax=Epstein-Barr virus (strain GD1) TaxID=10376 RepID=EAD_EBVA8
	twist_843	3.20136e-06	0.163269	-0.588676	-1.41626	0.238908	21.4876	13.3333	0.620513		384	allergen_name False allergome_name Ovi a 12 (1/2), Ovi a 8 (2/5) (1/1) allergenonline_name False SDAP_name False iedb_name False
	agilent_163523	3.20648e-06	0.163531	-0.807668	-1.94382	0.328488	11.5702	5.55556	0.480159	UniRef90_Q69HT9	385	WP_000277154.1 strains_non_MPA_non_topgraph_cdhit70_190118.csv	Multicopper oxidase mco n=129 Tax=Bacteria TaxID=2 RepID=MCO_STAAU
	twist_60641	3.20691e-06	0.163552	1.07115	-0.435726	2.57802	3.30579	5.55556	1.68056		386	YP_009150305.1 tail tubular protein A [Proteus phage PM 75]
	agilent_241214	3.20721e-06	0.163568	-0.44052	-1.06026	0.179219	62.8099	55.5556	0.884503	UniRef90_Q9KK48	387	VFG005316(gb|NP_359586) (pspC/cbpA) Choline binding protein A [Choline-binding proteins (CVF122)] [Streptococcus pneumoniae R6]	Surface protein PspC n=12 Tax=Streptococcus pneumoniae TaxID=1313 RepID=Q9KK48_STREE
	agilent_230662	3.21111e-06	0.163767	-0.5793	-1.39466	0.236065	24.7934	12.2222	0.492963	UniRef90_P71401	388	VFG001157(gb|AAC44560) (hsf) Hsf [Hia/Hsf (VF0039)] [Haemophilus influenzae C54]	Hsf n=19 Tax=Haemophilus influenzae TaxID=727 RepID=P71401_HAEIF
	agilent_43394	3.2278e-06	0.164618	0.610019	-0.250317	1.47036	10.7438	17.7778	1.6547	UniRef90_P43153	389	WP_011590092.1 strains_non_MPA_non_topgraph_cdhit70_190118.csv	Collagenase ColA n=88 Tax=Clostridium perfringens TaxID=1502 RepID=COLA_CLOPE
	agilent_240487	3.25011e-06	0.165755	-0.581012	-1.40265	0.240623	24.7934	12.2222	0.492963	UniRef90_P71401	390	VFG001157(gb|AAC44560) (hsf) Hsf [Hia/Hsf (VF0039)] [Haemophilus influenzae C54]	Hsf n=19 Tax=Haemophilus influenzae TaxID=727 RepID=P71401_HAEIF
	twist_29905	3.25769e-06	0.166142	-0.583601	-1.40965	0.242449	18.1818	15.5556	0.855556		391	ATP-dependant helicase, putative
	agilent_226048	3.29686e-06	0.16814	-0.998552	-2.41861	0.421502	9.09091	3.33333	0.366667	UniRef90_Q9Z4N7	392	VFG002179(gb|AAD09858) (esp) Enterococcal surface protein; Esp [Esp (VF0353)] [Enterococcus faecalis str. MMH594]	EF0056 n=75 Tax=Bacteria TaxID=2 RepID=Q9Z4N7_ENTFL
	agilent_219934	3.29878e-06	0.168238	-0.430073	-1.04183	0.18168	47.9339	40	0.834483	UniRef90_UPI000F53326A	393	VFG000261(gb|NP_273742) (iga) IgA-specific serine endopeptidase [IgA1 protease (VF0080)] [Neisseria meningitidis MC58]	IgA-specific serine endopeptidase autotransporter n=1 Tax=Neisseria meningitidis TaxID=487 RepID=UPI000F53326A
	twist_73963	3.29979e-06	0.168289	0.461788	-0.195157	1.11873	25.6198	33.3333	1.30108		394	YP_009032592.1 endolysin [Lactoccocus phage WP-2]
	agilent_131318	3.31404e-06	0.169016	-0.706627	-1.7136	0.300347	14.0496	7.77778	0.553595	UniRef90_A0A173WZX5	395	WP_005334807.1 (1/2) non_MPA_topgraph_sampling_040218.csv	D-gamma-glutamyl-meso-diaminopimelic acid endopeptidase CwlS n=68 Tax=Firmicutes TaxID=1239 RepID=A0A173WZX5_9FIRM
	twist_44831	3.31589e-06	0.16911	-0.678373	-1.6453	0.288551	13.2231	10	0.75625		396	fibronectin-binding protein A
	agilent_7854	3.33365e-06	0.170016	-0.537871	-1.30616	0.230417	22.314	17.7778	0.796708	UniRef90_P14738	397	fibronectin-binding protein A	Fibronectin-binding protein A n=540 Tax=Staphylococcaceae TaxID=90964 RepID=FNBA_STAA8
	twist_30408	3.33859e-06	0.170268	-0.431209	-1.04751	0.185088	61.9835	54.4444	0.87837		398	immunoglobulin A1 protease
	agilent_236333	3.34226e-06	0.170455	-0.433244	-1.05272	0.186232	43.8017	36.6667	0.837107	UniRef90_A0A0H3K1N3	399	VFG001282(gb|NP_647237) (fnbB) fibronectin-binding protein B [FnBPs (VF0010)] [Staphylococcus aureus subsp. aureus MW2]	FnbB protein n=80 Tax=Staphylococcus TaxID=1279 RepID=A0A0H3K1N3_STAAW
	agilent_226184	3.37448e-06	0.172098	-0.499978	-1.21762	0.217667	29.7521	18.8889	0.634877	UniRef90_P71401	400	VFG001157(gb|AAC44560) (hsf) Hsf [Hia/Hsf (VF0039)] [Haemophilus influenzae C54]	Hsf n=19 Tax=Haemophilus influenzae TaxID=727 RepID=P71401_HAEIF
	twist_9442	3.38369e-06	0.172568	-0.858419	-2.0919	0.375065	9.09091	5.55556	0.611111		401	allergen_name False allergome_name False allergenonline_name False SDAP_name Asp f 1 (2/3) (1/1) iedb_name False
	agilent_164398	3.40038e-06	0.173419	-0.707071	-1.7251	0.310953	13.2231	8.88889	0.672222	UniRef90_A0A2A7AG89	402	MH0086_GL0067408 MPA_PNP_EM_seqs_non_topgraph_seqs_final_210318.csv	50S ribosomal protein L2 n=39 Tax=Clostridiales TaxID=186802 RepID=A0A2A7AG89_9FIRM
	agilent_174779	3.40611e-06	0.173712	-0.872547	-2.12967	0.384579	11.5702	4.44444	0.384127	UniRef90_D4MVC3	403	MH0089_GL0093714 (1/3) MPA_and_EM_topgraph_220218_subsample.csv	ABC-type multidrug transport system, ATPase and permease components n=20 Tax=Firmicutes TaxID=1239 RepID=D4MVC3_ANAHA
	agilent_56582	3.4156e-06	0.174195	0.973785	-0.430777	2.37835	3.30579	6.66667	2.01667	UniRef90_P0AB42	404	WP_000800146.1 (2/2) non_MPA_topgraph_sampling_040218.csv	Multiple stress resistance protein BhsA n=471 Tax=Bacteria TaxID=2 RepID=BHSA_ECO57
	agilent_116244	3.41877e-06	0.174357	-1.1574	-2.82743	0.51263	6.61157	2.22222	0.336111	UniRef90_A0A0K2HGL4	405	MH0318_GL0253184 MPA_PNP_EM_seqs_non_topgraph_seqs_final_210318.csv	RagB/SusD family nutrient uptake outer membrane protein n=28 Tax=Bacteroides TaxID=816 RepID=A0A0K2HGL4_9BACE
	twist_87581	3.427e-06	0.174777	0.968871	-0.43049	2.36823	3.30579	7.77778	2.35278		406	YP_007005285.1 radical SAM domain-containing protein [Campylobacter virus CP21]
	twist_48218	3.46867e-06	0.176902	0.516642	-0.233235	1.26652	17.3554	22.2222	1.28042		407	BZLF1 [Human gammaherpesvirus 4] & BZLF1 & Trans-activator protein BZLF1
	agilent_126254	3.47032e-06	0.176986	0.730288	-0.32989	1.79047	7.43802	11.1111	1.49383	UniRef90_A0A416JDV1	408	MH0250_GL0256152 MPA_PNP_EM_seqs_non_topgraph_seqs_final_210318.csv	Flagellin (Fragment) n=1 Tax=Clostridium sp. AM49-4BH TaxID=2293035 RepID=A0A416JDV1_9CLOT
	agilent_77323	3.47118e-06	0.17703	-1.42774	-3.50063	0.645155	4.13223	2.22222	0.537778	UniRef90_A0A4P6M607	409	WP_018594521.1 strains_non_MPA_non_topgraph_cdhit70_190118.csv	D-galactose-binding periplasmic protein n=6 Tax=Lachnospiraceae TaxID=186803 RepID=A0A4P6M607_9FIRM
	agilent_5001	3.48513e-06	0.177741	-0.579205	-1.42152	0.263108	20.6612	12.2222	0.591556	UniRef90_Q66478	410	polyprotein (3/9) & structural protein (3/3) & VP1 (2/4) & capsid protein VP1 & VP1 protein (2/2) & VP1 protein, partial [Enterovirus A71]	Genome polyprotein n=10068 Tax=root TaxID=1 RepID=POLG_HE71B
	twist_36071	3.49651e-06	0.178322	0.430659	-0.196469	1.05779	33.8843	40	1.18049		411	positive (exact): Influenza A virus Hemagglutinin
	agilent_178076	3.49842e-06	0.178419	-0.66879	-1.6429	0.305324	14.0496	8.88889	0.63268	UniRef90_A0A460AZD5	412	WP_010959017.1 (1/1) non_MPA_topgraph_sampling_040218.csv	LPXTG cell wall anchor domain-containing protein n=248 Tax=Listeriaceae TaxID=186820 RepID=A0A460AZD5_LISMN
	agilent_241858	3.50485e-06	0.178747	0.65098	-0.297909	1.59987	8.26446	15.5556	1.88222	UniRef90_Q50341	413	VFG002030(gb|NP_109830) (orf6/MgpC/crmA) cytadherence protein [Cytadherence organelle (VF0330)] [Mycoplasma pneumoniae M129]	Mgp-operon protein 3 n=22 Tax=Mycoplasma pneumoniae TaxID=2104 RepID=MGP3_MYCPN
	twist_52620	3.50667e-06	0.17884	-0.503099	-1.23659	0.23039	26.4463	17.7778	0.672222		414	Junctional protein associated with coronary artery disease
	twist_46451	3.50923e-06	0.178971	-0.88933	-2.18631	0.407652	8.26446	5.55556	0.672222		415	11-1 polypeptide
	twist_35344	3.50958e-06	0.178988	-0.484206	-1.19039	0.22198	28.0992	23.3333	0.830392		416	polyprotein (9/9) & VP1 capsid protein (1/3) & Chain 2, Human Rhinovirus Serotype 2 (Hrv2)
	agilent_229700	3.5116e-06	0.179091	0.724075	-0.332196	1.78035	6.61157	12.2222	1.84861	UniRef90_C1IDV3	417	VFG002419(gb|NP_645021) (coa) staphylocoagulase precursor [Staphylocoagulase (VF0421)] [Staphylococcus aureus subsp. aureus MW2]	Staphylocoagulase n=45 Tax=Staphylococcaceae TaxID=90964 RepID=C1IDV3_STAAU
	twist_50206	3.51903e-06	0.17947	-1.1087	-2.72747	0.510068	10.7438	2.22222	0.206838		418	Genome polyprotein (2/6) & polyprotein (8/9) & hypothetical protein (16/16) & Polyprotein (2/2) & VP1 (4/4) & hepatitis virus A polyprotein precursor & VP3 & 1B VP2 mature peptide
	agilent_27180	3.54372e-06	0.18073	0.826574	-0.383767	2.03691	4.95868	10	2.01667	UniRef90_A0A1T4WKH5	419	MH0416_GL0100391 (3/3) MPA_and_EM_topgraph_220218_subsample.csv	ATP-dependent zinc metalloprotease FtsH n=5 Tax=Ruminococcaceae TaxID=541000 RepID=A0A1T4WKH5_9FIRM
	twist_59703	3.54434e-06	0.180761	0.936997	-0.435134	2.30913	3.30579	7.77778	2.35278		420	B B/Hong Kong/05/1972 HA
	agilent_89024	3.5841e-06	0.182789	0.800681	-0.377285	1.97865	90.0826	94.4444	1.04842	UniRef90_A0A374C239	421	O2.UC12-1_GL0023688 MPA_PNP_EM_seqs_non_topgraph_seqs_final_210318.csv	Uncharacterized protein n=1 Tax=Prevotella sp. AM42-24 TaxID=2293125 RepID=A0A374C239_9BACT
	agilent_11154	3.58973e-06	0.183076	-0.435317	-1.07618	0.205544	65.2893	64.4444	0.98706	UniRef90_Q9ANY1	422	pneumococcal histidine triad protein E & hydrolase & HIT family hydrolase	Bvh-3 n=444 Tax=Bacteria TaxID=2 RepID=Q9ANY1_STREE
	agilent_109931	3.59235e-06	0.18321	0.84536	-0.399534	2.09025	4.95868	7.77778	1.56852	UniRef90_R7CNE5	423	MH0133_GL0028481 MPA_PNP_EM_seqs_non_topgraph_seqs_final_210318.csv	Lipoprotein n=2 Tax=Dialister TaxID=39948 RepID=R7CNE5_9FIRM
	twist_51733	3.59648e-06	0.18342	-0.433698	-1.07268	0.205282	37.1901	32.2222	0.86642		424	positive (exact): Norwalk virus Non-structural polyprotein
	agilent_229718	3.60075e-06	0.183638	0.511079	-0.242282	1.26444	18.1818	24.4444	1.34444	UniRef90_A7X6I5	425	VFG001283(gb|NP_647238) (fnbA) fibronectin-binding protein A [FnBPs (VF0010)] [Staphylococcus aureus subsp. aureus MW2]	Fibronectin-binding protein A n=697 Tax=Bacteria TaxID=2 RepID=FNBA_STAA1
	twist_26522	3.61923e-06	0.184581	-0.433329	-1.07346	0.206798	38.0165	30	0.78913		426	EBNA-3C HHV 4 latent protein
	agilent_221241	3.66714e-06	0.187024	-0.461222	-1.14635	0.223904	35.5372	25.5556	0.719121	UniRef90_UPI000F53326A	427	VFG000261(gb|NP_273742) (iga) IgA-specific serine endopeptidase [IgA1 protease (VF0080)] [Neisseria meningitidis MC58]	IgA-specific serine endopeptidase autotransporter n=1 Tax=Neisseria meningitidis TaxID=487 RepID=UPI000F53326A
	twist_94893	3.66853e-06	0.187095	0.584395	-0.28384	1.45263	11.5702	16.6667	1.44048		428	YP_009277541.1 portal vertex of the head [Shigella phage SHFML-11]
	agilent_69695	3.69064e-06	0.188223	0.886192	-0.433789	2.20617	4.13223	7.77778	1.88222	UniRef90_A0A0M1VZ83	429	MH0002_GL0038337 (1/1) MPA_and_EM_topgraph_220218_subsample.csv	Plug domain-containing protein n=39 Tax=Bacteroides TaxID=816 RepID=A0A0M1VZ83_9BACE
	agilent_83922	3.70096e-06	0.188749	-0.679615	-1.69311	0.333876	14.876	8.88889	0.597531	UniRef90_C4ZGU4	430	WP_012743452.1 MPA_PNP_EM_seqs_non_topgraph_seqs_final_210318.csv	N-acetylmuramoyl-L-alanine amidase n=2 Tax=[Eubacterium] rectale TaxID=39491 RepID=C4ZGU4_AGARV
	twist_47724	3.71295e-06	0.18936	0.45203	-0.223002	1.12706	23.9669	31.1111	1.29808		431	Glycoprotein D HHV-1
	twist_51547	3.71749e-06	0.189592	-0.550619	-1.37331	0.272071	22.314	12.2222	0.547737		432	Genome polyprotein (6/6) & polyprotein (7/9) & VP1 (1/4) & coat protein VP1 & VP4
	agilent_124604	3.72038e-06	0.189739	1.04863	-0.518669	2.61593	2.47934	5.55556	2.24074	UniRef90_G1WNG6	433	WP_005335292.1 (1/2) non_MPA_topgraph_sampling_040218.csv	LysM domain-containing protein n=15 Tax=Dorea TaxID=189330 RepID=G1WNG6_9FIRM
	agilent_241497	3.72317e-06	0.189882	1.07296	-0.531218	2.67714	2.47934	5.55556	2.24074	UniRef90_C1IDV3	434	VFG002419(gb|NP_645021) (coa) staphylocoagulase precursor [Staphylocoagulase (VF0421)] [Staphylococcus aureus subsp. aureus MW2]	Staphylocoagulase n=45 Tax=Staphylococcaceae TaxID=90964 RepID=C1IDV3_STAAU
	twist_27732	3.72939e-06	0.190199	-0.4642	-1.15872	0.23032	29.7521	27.7778	0.933642		435	Surface protein pspA
	twist_50600	3.74427e-06	0.190958	-0.505547	-1.26323	0.252131	82.6446	77.7778	0.941111		436	polyprotein (3/9) & structural protein (3/3) & VP1 (2/4) & capsid protein VP1 & VP1 protein (2/2) & VP1 protein, partial [Enterovirus A71]
	agilent_21414	3.74697e-06	0.191096	-0.890468	-2.22545	0.444517	9.09091	4.44444	0.488889	UniRef90_B0G3Z1	437	WP_005331743.1 strains_non_MPA_non_topgraph_cdhit70_190118.csv	ErfK/YbiS/YcfS/YnhG n=4 Tax=Dorea formicigenerans TaxID=39486 RepID=B0G3Z1_9FIRM
	agilent_164664	3.77628e-06	0.19259	0.978696	-0.493503	2.4509	3.30579	6.66667	2.01667	UniRef90_R5E067	438	MH0010_GL0007892 MPA_PNP_EM_seqs_non_topgraph_seqs_final_210318.csv	Flagellin n=2 Tax=Eubacterium TaxID=1730 RepID=R5E067_9FIRM
	agilent_243165	3.78687e-06	0.19313	0.651548	-0.32973	1.63283	7.43802	14.4444	1.94198	UniRef90_Q9JNH0	439	VFG000972(gb|NP_269972) (sic) inhibitor of complement-mediated lysis [SIC (VF0255)] [Streptococcus pyogenes M1 GAS]	Sic1.225 n=20 Tax=Streptococcus pyogenes TaxID=1314 RepID=Q9JNH0_STRPY
	agilent_230235	3.78829e-06	0.193203	-0.947104	-2.37374	0.479536	6.61157	4.44444	0.672222	UniRef90_Q99XV0	440	VFG000968(gb|NP_269973) (emm) M protein type 1 [M protein (VF0242)] [Streptococcus pyogenes M1 GAS]	M protein type 1 n=54 Tax=Streptococcus pyogenes TaxID=1314 RepID=Q99XV0_STRP1
	twist_18575	3.79164e-06	0.193374	0.912713	-0.46265	2.28808	4.13223	6.66667	1.61333		441	allergen_name False allergome_name Tri a 20 (32/49) (1/1) allergenonline_name False SDAP_name False iedb_name False
	agilent_228561	3.79466e-06	0.193527	-0.506716	-1.27055	0.257116	25.6198	16.6667	0.650538	UniRef90_P71401	442	VFG001157(gb|AAC44560) (hsf) Hsf [Hia/Hsf (VF0039)] [Haemophilus influenzae C54]	Hsf n=19 Tax=Haemophilus influenzae TaxID=727 RepID=P71401_HAEIF
	agilent_42179	3.80779e-06	0.194197	-0.41715	-1.04692	0.212614	41.3223	33.3333	0.806667	UniRef90_A0A381IPS4	443	WP_003460499.1 strains_non_MPA_non_topgraph_cdhit70_190118.csv	Cell wall binding repeat-containing protein/zinc carboxypeptidase n=15 Tax=Clostridium perfringens TaxID=1502 RepID=A0A381IPS4_CLOPF
	agilent_229487	3.82344e-06	0.194996	0.652359	-0.33426	1.63898	7.43802	13.3333	1.79259	UniRef90_Q5WVT8	444	VFG002005(gb|YP_095785) (fliG) flagellar motor switch protein G [Flagella (VF0157)] [Legionella pneumophila subsp. pneumophila str. Philadelphia 1]	Flagellar motor switch protein FliG n=11 Tax=Legionella TaxID=445 RepID=Q5WVT8_LEGPL
	agilent_222726	3.82598e-06	0.195125	-0.632441	-1.58921	0.324331	18.1818	7.77778	0.427778	UniRef90_Q2FE79	445	VFG002421(gb|NP_647158) (sbi) IgG-binding protein SBI [Sbi (VF0423)] [Staphylococcus aureus subsp. aureus MW2]	Immunoglobulin-binding protein Sbi n=295 Tax=Bacteria TaxID=2 RepID=SBI_STAA3
	agilent_237672	3.83598e-06	0.195635	0.921809	-0.47432	2.31794	3.30579	6.66667	2.01667	UniRef90_C1IDV3	446	VFG002419(gb|NP_645021) (coa) staphylocoagulase precursor [Staphylocoagulase (VF0421)] [Staphylococcus aureus subsp. aureus MW2]	Staphylocoagulase n=45 Tax=Staphylococcaceae TaxID=90964 RepID=C1IDV3_STAAU
	agilent_10341	3.85221e-06	0.196463	0.768799	-0.397744	1.93534	5.78512	7.77778	1.34444	UniRef90_R4LXM3	447	phiRv1 phage protein	Bacteriophage protein n=2 Tax=Mycobacterium tuberculosis TaxID=1773 RepID=R4LXM3_MYCTX
	agilent_166288	3.86186e-06	0.196955	-1.121	-2.82382	0.581827	5.78512	2.22222	0.384127	UniRef90_K0XG12	448	MH0012_GL0139045 MPA_PNP_EM_seqs_non_topgraph_seqs_final_210318.csv	5_nucleotid_C domain-containing protein n=3 Tax=Bacteroidales TaxID=171549 RepID=K0XG12_9BACT
	twist_3150	3.86271e-06	0.196998	-1.1177	-2.81568	0.580281	6.61157	2.22222	0.336111		449	allergen_name False allergome_name Str py SPEA (2/2) (1/1) allergenonline_name False SDAP_name False iedb_name False
	agilent_54867	3.87902e-06	0.19783	-0.914187	-2.30558	0.477203	5.78512	5.55556	0.960317	UniRef90_A0A2M9V9V5	450	YP_097627.1 strains_non_MPA_non_topgraph_cdhit70_190118.csv	Arabinan endo-1,5-alpha-L-arabinosidase n=54 Tax=Bacteroides TaxID=816 RepID=A0A2M9V9V5_BACFG
	agilent_194578	3.87975e-06	0.197867	-0.839454	-2.11721	0.438298	9.09091	4.44444	0.488889	UniRef90_E8MX38	451	WP_058101887.1 (1/1) non_MPA_topgraph_sampling_040218.csv	Putative xylanase n=131 Tax=Bacteria TaxID=2 RepID=E8MX38_BIFL1
	agilent_220340	3.90068e-06	0.198935	0.814141	-0.428033	2.05631	4.13223	10	2.42	UniRef90_P12255	452	VFG000001(gb|NP_880571) (fhaB) filamentous hemagglutinin/adhesin [FHA (VF0025)] [Bordetella pertussis Tohama I]	Filamentous hemagglutinin n=89 Tax=Bordetella TaxID=517 RepID=FHAB_BORPE
	agilent_195778	3.90361e-06	0.199084	0.502201	-0.264286	1.26869	14.876	23.3333	1.56852	UniRef90_E1W618	453	WP_014065439.1 strains_non_MPA_non_topgraph_cdhit70_190118.csv	Uncharacterized protein n=1 Tax=Haemophilus parainfluenzae (strain T3T1) TaxID=862965 RepID=E1W618_HAEP3
	twist_35836	3.90417e-06	0.199113	0.726267	-0.382272	1.83481	5.78512	11.1111	1.92063		454	polyprotein (3/9) & structural protein (3/3) & VP1 (2/4) & capsid protein VP1 & VP1 protein (2/2) & VP1 protein, partial [Enterovirus A71]
	twist_57916	3.9047e-06	0.19914	0.62074	-0.326785	1.56826	12.3967	12.2222	0.985926		455	Glycoprotein D HHV-1
	agilent_222759	3.92844e-06	0.20035	0.580766	-0.308131	1.46966	10.7438	15.5556	1.44786	UniRef90_UPI000DA9B94C	456	VFG001290(gb|NP_647368) (clfB) Clumping factor B, adhesin [Clumping factor (VF0004)] [Staphylococcus aureus subsp. aureus MW2]	MSCRAMM family adhesin clumping factor ClfB n=15 Tax=Staphylococcus aureus TaxID=1280 RepID=UPI000DA9B94C
	twist_63129	3.94325e-06	0.201106	1.17108	-0.624337	2.96649	1.65289	4.44444	2.68889		457	YP_008532047.1 putative tail fiber protein [Klebsiella phage 0507-KN2-1]
	agilent_42	3.97412e-06	0.20268	-0.542309	-1.37665	0.292028	19.8347	12.2222	0.616204	UniRef90_P68950	458	positive (from uniprot): Human adenovirus C Pre-histone-like nucleoprotein	Pre-histone-like nucleoprotein n=24 Tax=root TaxID=1 RepID=NP_ADE02
	agilent_176582	3.97491e-06	0.202721	-0.597417	-1.51662	0.321786	15.7025	11.1111	0.707602	UniRef90_B0G3Y5	459	WP_052302907.1 strains_non_MPA_non_topgraph_cdhit70_190118.csv	N-acetylmuramoyl-L-alanine amidase n=2 Tax=Dorea formicigenerans TaxID=39486 RepID=B0G3Y5_9FIRM
	agilent_2331	3.97633e-06	0.202793	-0.920647	-2.33741	0.496113	5.78512	4.44444	0.768254	UniRef90_P20810	460	Calpastatin	Calpastatin n=278 Tax=Simiiformes TaxID=314293 RepID=ICAL_HUMAN
	twist_27719	3.9788e-06	0.202919	-0.512212	-1.30066	0.276238	22.314	14.4444	0.647325		461	early antigen protein D (EA-D) & DNA polymerase processivity factor BMRF1
	agilent_174922	3.98854e-06	0.203415	0.915147	-0.495091	2.32538	3.30579	6.66667	2.01667	UniRef90_R5F400	462	MH0131_GL0122184 MPA_PNP_EM_seqs_non_topgraph_seqs_final_210318.csv	Uncharacterized protein n=3 Tax=Bacteroidales TaxID=171549 RepID=R5F400_9BACE
	twist_86336	3.99635e-06	0.203814	-0.906038	-2.30347	0.491394	8.26446	3.33333	0.403333		463	YP_009169040.1 hypothetical phage protein [Campylobacter virus CPt10]
	twist_25199	4.00427e-06	0.204218	-0.666472	-1.69533	0.362383	12.3967	7.77778	0.627407		464	allergen_name False allergome_name Oct f 2 (2/2) (1/1) allergenonline_name Unassigned (1/1) (1/1) SDAP_name False iedb_name False
	agilent_110337	4.01228e-06	0.204626	0.771085	-0.420339	1.96251	4.13223	12.2222	2.95778	UniRef90_F7JVT9	465	WP_024852370.1 strains_non_MPA_non_topgraph_cdhit70_190118.csv	Uncharacterized protein n=15 Tax=Clostridiales TaxID=186802 RepID=F7JVT9_9FIRM
	agilent_542	4.02088e-06	0.205065	-0.453081	-1.15383	0.247665	80.1653	70	0.873196	UniRef90_P09256	466	positive (from uniprot): Human herpesvirus 3 Envelope glycoprotein C	Envelope glycoprotein C n=119 Tax=Human herpesvirus 3 TaxID=10335 RepID=GC_VZVD
	agilent_140746	4.04473e-06	0.206281	-0.691395	-1.7636	0.380806	13.2231	6.66667	0.504167	UniRef90_A0A1C5SSH8	467	WP_005932362.1 (1/1) MPA_and_EM_topgraph_220218_subsample.csv	Penicillin-binding protein 2B n=11 Tax=Faecalibacterium TaxID=216851 RepID=A0A1C5SSH8_9FIRM
	twist_18921	4.04976e-06	0.206538	-0.668537	-1.70588	0.368803	10.7438	8.88889	0.82735		468	allergen_name Ani s 14 (1/1) (1/1) allergome_name Ani s 14 (1/4) (1/1) allergenonline_name Ani s 14.0101 (1/1) (1/1) SDAP_name False iedb_name False
	twist_55904	4.05172e-06	0.206638	-0.804968	-2.05428	0.444342	9.91736	4.44444	0.448148		469	Neurovirulence factor ICP34.5
	agilent_229734	4.05597e-06	0.206855	-0.426423	-1.08855	0.235701	33.8843	27.7778	0.819783	UniRef90_Q9KK48	470	VFG005316(gb|NP_359586) (pspC/cbpA) Choline binding protein A [Choline-binding proteins (CVF122)] [Streptococcus pneumoniae R6]	Surface protein PspC n=12 Tax=Streptococcus pneumoniae TaxID=1313 RepID=Q9KK48_STREE
	twist_17426	4.06453e-06	0.207291	-0.705648	-1.80239	0.391093	10.7438	7.77778	0.723932		471	allergen_name Hor v 20 (1/1) (1/1) allergome_name Hor v 20 (2/3) (1/1) allergenonline_name Unassigned (1/1) (1/1) SDAP_name Hor v 21 (1/1) (1/1) iedb_name False
	twist_25254	4.07155e-06	0.207649	-0.738341	-1.8868	0.410117	9.91736	6.66667	0.672222		472	allergen_name False allergome_name Bub b 8 (5/6), Bub b 9 (1/2) (1/1) allergenonline_name False SDAP_name False iedb_name False
	agilent_16055	4.07432e-06	0.207791	-0.617066	-1.57719	0.343053	14.876	8.88889	0.597531	UniRef90_A0A414E509	473	MH0365_GL0086639 MPA_PNP_EM_seqs_non_topgraph_seqs_final_210318.csv	Alpha-amylase n=26 Tax=Ruminococcus TaxID=1263 RepID=A0A414E509_9FIRM
	twist_49296	4.10597e-06	0.209405	0.39852	-0.223757	1.0208	40.4959	45.5556	1.12494		474	glycoprotein B (2/2)
	twist_58793	4.12287e-06	0.210266	0.422652	-0.238556	1.08386	61.157	70	1.14459		475	positive (exact): Human herpesvirus 1 Envelope glycoprotein D
	agilent_103212	4.12609e-06	0.210431	-0.676254	-1.73458	0.382076	12.3967	6.66667	0.537778	UniRef90_A0A3E4P9Y0	476	MH0364_GL0033618 (1/1) MPA_and_EM_topgraph_220218_subsample.csv	TPR_REGION domain-containing protein n=25 Tax=Bacteroidales TaxID=171549 RepID=A0A3E4P9Y0_9BACT
	agilent_8622	4.13383e-06	0.210825	0.445385	-0.252241	1.14301	68.595	77.7778	1.13387	UniRef90_Q9ANY1	477	pneumococcal histidine triad protein E & hydrolase & HIT family hydrolase	Bvh-3 n=444 Tax=Bacteria TaxID=2 RepID=Q9ANY1_STREE
	agilent_217974	4.15158e-06	0.21173	0.775676	-0.441709	1.99306	4.13223	12.2222	2.95778	UniRef90_A0A1Q6NL23	478	MH0188_GL0157323 MPA_PNP_EM_seqs_non_topgraph_seqs_final_210318.csv	LytR_cpsA_psr domain-containing protein n=12 Tax=Clostridiales TaxID=186802 RepID=A0A1Q6NL23_9FIRM
	agilent_1143	4.15293e-06	0.2118	0.4556	-0.25955	1.17075	20.6612	25.5556	1.23689	UniRef90_P03300	479	Genome polyprotein (6/6) & polyprotein (7/9) & VP1 (1/4) & coat protein VP1 & VP4	Genome polyprotein n=1168 Tax=Enterovirus TaxID=12059 RepID=POLG_POL1M
	agilent_11743	4.15936e-06	0.212127	0.411488	-0.234883	1.05786	26.4463	36.6667	1.38646	UniRef90_P12978	480	nuclear protein EBNA2 & EBNA-2 & Epstein-Barr nuclear antigen 2	Epstein-Barr nuclear antigen 2 n=125 Tax=Epstein-Barr virus (strain GD1) TaxID=10376 RepID=EBNA2_EBVB9
	twist_76831	4.16534e-06	0.212432	0.475692	-0.272031	1.22342	16.5289	23.3333	1.41167		481	YP_008772099.1 unnamed protein product [Streptococcus phage TP-778L]
	agilent_44109	4.16987e-06	0.212663	-0.771748	-1.98544	0.441947	8.26446	6.66667	0.806667	UniRef90_A0A174K340	482	WP_005830324.1 MPA_PNP_EM_seqs_non_topgraph_seqs_final_210318.csv	Membrane protein n=27 Tax=Bacteroides TaxID=816 RepID=A0A174K340_BACUN
	agilent_183889	4.17688e-06	0.213021	-0.608845	-1.5671	0.349408	16.5289	8.88889	0.537778	UniRef90_A0A174HY43	483	WP_005425557.1 MPA_PNP_EM_seqs_non_topgraph_seqs_final_210318.csv	Uncharacterized protein n=25 Tax=Clostridiales TaxID=186802 RepID=A0A174HY43_9FIRM
	agilent_152493	4.17879e-06	0.213118	0.793091	-0.45541	2.04159	4.95868	7.77778	1.56852	UniRef90_A0A0P0EUJ1	484	MH0013_GL0035403 MPA_PNP_EM_seqs_non_topgraph_seqs_final_210318.csv	MORN repeat protein n=82 Tax=Bacteroidaceae TaxID=815 RepID=A0A0P0EUJ1_BACT4
	twist_53967	4.18178e-06	0.213271	-0.576217	-1.48361	0.331178	15.7025	11.1111	0.707602		485	EBNA3A HHV4
	agilent_146164	4.19314e-06	0.21385	-0.69367	-1.78741	0.400067	11.5702	7.77778	0.672222	UniRef90_A0A174CCG1	486	BGI-28A_GL0108101 MPA_PNP_EM_seqs_non_topgraph_seqs_final_210318.csv	Oligopeptide-binding protein AppA n=59 Tax=Clostridiales TaxID=186802 RepID=A0A174CCG1_9FIRM
	agilent_223825	4.20363e-06	0.214385	-0.718429	-1.85253	0.41567	9.91736	6.66667	0.672222	UniRef90_Q9KK48	487	VFG005316(gb|NP_359586) (pspC/cbpA) Choline binding protein A [Choline-binding proteins (CVF122)] [Streptococcus pneumoniae R6]	Surface protein PspC n=12 Tax=Streptococcus pneumoniae TaxID=1313 RepID=Q9KK48_STREE
	agilent_236132	4.20506e-06	0.214458	1.10235	-0.638079	2.84278	1.65289	6.66667	4.03333	UniRef90_P75211	488	VFG002032(gb|NP_110256) (p200) cyto adherence proteins [Cytadherence organelle (VF0330)] [Mycoplasma pneumoniae M129]	Protein P200 n=9 Tax=Mycoplasma pneumoniae TaxID=2104 RepID=P200_MYCPN
	twist_36437	4.20742e-06	0.214578	0.39518	-0.228907	1.01927	52.8926	62.2222	1.17639		489	envelope glycoprotein G (2/2) & glycoprotein G (2/2)
	agilent_30625	4.20746e-06	0.214581	-0.754591	-1.94628	0.437101	9.91736	5.55556	0.560185	UniRef90_A0A369ZK90	490	WP_014065289.1 strains_non_MPA_non_topgraph_cdhit70_190118.csv	Glucose-6-phosphate isomerase n=13 Tax=Haemophilus TaxID=724 RepID=A0A369ZK90_HAEPA
	agilent_3872	4.21901e-06	0.215169	0.621018	-0.360988	1.60302	7.43802	14.4444	1.94198	UniRef90_P07210	491	polyprotein (9/9) & VP1 capsid protein (1/3) & Chain 2, Human Rhinovirus Serotype 2 (Hrv2)	Genome polyprotein n=273 Tax=Enterovirus TaxID=12059 RepID=POLG_HRV8A
	agilent_7115	4.23121e-06	0.215792	-0.440257	-1.13737	0.256859	29.7521	21.1111	0.709568	UniRef90_P0C6Z0	492	early antigen protein D (EA-D) & DNA polymerase processivity factor BMRF1	DNA polymerase processivity factor BMRF1 n=54 Tax=Epstein-Barr virus (strain GD1) TaxID=10376 RepID=EAD_EBVA8
	agilent_28384	4.24956e-06	0.216728	0.857667	-0.503159	2.21849	3.30579	7.77778	2.35278	UniRef90_I9PKT0	493	159551223-stool2_revised_scaffold49362_1_gene115337 (1/1) MPA_and_EM_topgraph_220218_subsample.csv	SusC/RagA family TonB-linked outer membrane protein n=13 Tax=Bacteroides TaxID=816 RepID=I9PKT0_9BACE
	agilent_79646	4.25692e-06	0.217103	-0.434119	-1.12348	0.255243	76.8595	71.1111	0.925209	UniRef90_Q8XMR2	494	WP_011590274.1 strains_non_MPA_non_topgraph_cdhit70_190118.csv	YkuD domain-containing protein n=22 Tax=Clostridium perfringens TaxID=1502 RepID=Q8XMR2_CLOPE
	twist_28862	4.25771e-06	0.217143	-0.439956	-1.13865	0.258736	30.5785	22.2222	0.726727		495	positive (exact): Rhinovirus B Genome polyprotein
	agilent_223641	4.26116e-06	0.217319	-0.394181	-1.02042	0.232056	43.8017	43.3333	0.989308	UniRef90_A0A4I7YG16	496	VFG001357(gb|NP_346601) (cbpA) choline binding protein A [CbpA/PspC (VF0150)] [Streptococcus pneumoniae TIGR4]	Choline binding protein A n=44 Tax=Streptococcus pneumoniae TaxID=1313 RepID=A0A4I7YG16_STREE
	twist_47461	4.26934e-06	0.217736	0.752961	-0.444355	1.95028	89.2562	94.4444	1.05813		497	positive (exact): Human herpesvirus 4 Epstein-Barr nuclear antigen 1
	twist_52906	4.2815e-06	0.218357	0.451381	-0.267348	1.17011	20.6612	25.5556	1.23689		498	polyprotein (9/9) & VP1 capsid protein (1/3) & Chain 2, Human Rhinovirus Serotype 2 (Hrv2)
	agilent_148497	4.28309e-06	0.218438	1.00446	-0.595213	2.60414	2.47934	5.55556	2.24074	UniRef90_A0JQG8	499	YP_535698.1 strains_non_MPA_non_topgraph_cdhit70_190118.csv	Phage lysin n=18 Tax=Lactobacillus salivarius TaxID=1624 RepID=A0JQG8_LACS1
	agilent_154953	4.28937e-06	0.218758	-1.05553	-2.7377	0.626642	4.13223	3.33333	0.806667	UniRef90_A0A1Q6SXB0	500	MH0161_GL0136889 MPA_PNP_EM_seqs_non_topgraph_seqs_final_210318.csv	Peptidase_M23 domain-containing protein n=5 Tax=Ruminococcaceae TaxID=541000 RepID=A0A1Q6SXB0_9FIRM
	twist_85111	4.29187e-06	0.218886	0.412555	-0.245107	1.07022	24.7934	36.6667	1.47889		501	AIK68646.1 DNA methylase [Lactococcus phage phi145]
	agilent_1257	4.29862e-06	0.21923	-0.384989	-0.999165	0.229188	44.6281	38.8889	0.871399	UniRef90_P03204	502	EBNA-3C HHV 4 latent protein	Epstein-Barr nuclear antigen 6 n=14 Tax=Epstein-Barr virus (strain GD1) TaxID=10376 RepID=EBNA6_EBVB9
	twist_26256	4.30139e-06	0.219371	-0.693734	-1.80079	0.413326	10.7438	6.66667	0.620513		503	Structural protein 2 precursor & ORF 2 & structural protein (2/3) & ORF2 (1/2) & epitope-bearing protein 406.3-2 & capsid protein [Swine hepatitis E virus]
	twist_25251	4.30884e-06	0.219751	0.622463	-0.371682	1.61661	7.43802	13.3333	1.79259		504	allergen_name False allergome_name Sus s 12 (2/2), Sus s 8 (6/8) (1/1) allergenonline_name False SDAP_name False iedb_name False
	agilent_3596	4.34429e-06	0.221559	-0.457817	-1.19187	0.276239	23.9669	21.1111	0.880843	UniRef90_Q66478	505	polyprotein (3/9) & structural protein (3/3) & VP1 (2/4) & capsid protein VP1 & VP1 protein (2/2) & VP1 protein, partial [Enterovirus A71]	Genome polyprotein n=10068 Tax=root TaxID=1 RepID=POLG_HE71B
	agilent_138817	4.37299e-06	0.223022	0.5638	-0.343052	1.47065	10.7438	15.5556	1.44786	UniRef90_K0X429	506	MH0012_GL0120519 MPA_PNP_EM_seqs_non_topgraph_seqs_final_210318.csv	Por secretion system C-terminal sorting domain-containing protein n=4 Tax=Bacteria TaxID=2 RepID=K0X429_9BACT
	twist_27102	4.37807e-06	0.223282	0.729151	-0.444321	1.90262	5.78512	10	1.72857		507	Surface protein pspA
	agilent_230765	4.40207e-06	0.224505	-0.507367	-1.32607	0.311333	19.8347	13.3333	0.672222	UniRef90_A6QIG2	508	VFG001799(gb|CAB94853) (map) extracellular proteins Map [Eap/Map (VF0016)] [Staphylococcus aureus str. Newman D2C (ATCC 25904)]	65 kDa membrane protein n=124 Tax=Bacteria TaxID=2 RepID=OMP7_STAAE
	agilent_92686	4.40435e-06	0.224622	0.389198	-0.238979	1.01738	31.405	41.1111	1.30906	UniRef90_A6LHA3	509	159490532-stool2_revised_scaffold3874_1_gene76177 MPA_PNP_EM_seqs_non_topgraph_seqs_final_210318.csv	Uncharacterized protein n=18 Tax=Bacteroidales TaxID=171549 RepID=A6LHA3_PARD8
	agilent_151982	4.40476e-06	0.224643	0.719359	-0.44176	1.88048	5.78512	8.88889	1.53651	UniRef90_U6R7P0	510	MH0039_GL0042967 (1/1) MPA_and_EM_topgraph_220218_subsample.csv	SusC/RagA family TonB-linked outer membrane protein n=2 Tax=Bacteroides TaxID=816 RepID=U6R7P0_9BACE
	agilent_119064	4.41063e-06	0.224942	0.444797	-0.273615	1.16321	20.6612	24.4444	1.18311	UniRef90_A0A1C6DAL4	511	MH0211_GL0137678 MPA_PNP_EM_seqs_non_topgraph_seqs_final_210318.csv	Endo-1,4-beta-xylanase A n=5 Tax=Firmicutes TaxID=1239 RepID=A0A1C6DAL4_9CLOT
	twist_48402	4.42117e-06	0.225479	0.839952	-0.518265	2.19817	3.30579	8.88889	2.68889		512	Adhesin P1 precursor (Cytadhesin P1) (Attachment protein) & ADP1_MYCPN adhesin P1
	twist_28810	4.4215e-06	0.225497	0.372286	-0.229729	0.9743	40.4959	51.1111	1.26213		513	polyprotein (9/9) & VP1 capsid protein (1/3) & Chain 2, Human Rhinovirus Serotype 2 (Hrv2)
	twist_47437	4.42585e-06	0.225718	-0.687254	-1.79913	0.42462	9.91736	6.66667	0.672222		514	titin isoform IC
	twist_1307	4.43489e-06	0.226179	-0.711526	-1.86381	0.44076	11.5702	5.55556	0.480159		515	allergen_name False allergome_name False allergenonline_name False SDAP_name Bos d 8 (9/13) (1/1) iedb_name False
	agilent_225587	4.43916e-06	0.226397	-0.426234	-1.11683	0.264357	76.0331	71.1111	0.935266	UniRef90_A0A4I7YG16	516	VFG001357(gb|NP_346601) (cbpA) choline binding protein A [CbpA/PspC (VF0150)] [Streptococcus pneumoniae TIGR4]	Choline binding protein A n=44 Tax=Streptococcus pneumoniae TaxID=1313 RepID=A0A4I7YG16_STREE
	twist_9813	4.44159e-06	0.226521	-0.597754	-1.5665	0.370996	14.0496	8.88889	0.63268		517	allergen_name False allergome_name Nas vi AK (2/2) (1/1) allergenonline_name False SDAP_name False iedb_name False
	agilent_117669	4.44239e-06	0.226562	0.645511	-0.400728	1.69175	5.78512	14.4444	2.49683	UniRef90_A0A1C6HNE0	518	WP_044922804.1 MPA_PNP_EM_seqs_non_topgraph_seqs_final_210318.csv	Fibronectin type III domain n=12 Tax=Clostridiales TaxID=186802 RepID=A0A1C6HNE0_9FIRM
	twist_70213	4.44254e-06	0.22657	-0.857296	-2.24682	0.532226	6.61157	4.44444	0.672222		519	YP_007006998.1 pre-neck appendage [Clostridium phage phi24R]
	twist_81512	4.44263e-06	0.226574	-1.09296	-2.86447	0.678547	6.61157	2.22222	0.336111		520	YP_006908131.1 hypothetical protein [Campylobacter phage CP30A]
	twist_51364	4.45836e-06	0.227376	0.505771	-0.315416	1.32696	13.2231	17.7778	1.34444		521	immediate early protein IE2
	twist_44256	4.47093e-06	0.228018	0.622338	-0.389507	1.63418	85.124	92.2222	1.08339		522	polyprotein (9/9) & VP1 capsid protein (1/3) & Chain 2, Human Rhinovirus Serotype 2 (Hrv2)
	twist_29901	4.48266e-06	0.228616	-0.423893	-1.11398	0.266192	28.9256	24.4444	0.845079		523	hypothetical protein PFD0985wa
	agilent_171284	4.48493e-06	0.228731	0.410207	-0.257763	1.07818	26.4463	32.2222	1.2184	UniRef90_Q5HEA4	524	WP_000752015.1 strains_non_MPA_non_topgraph_cdhit70_190118.csv	Probable transglycosylase SceD n=172 Tax=Bacteria TaxID=2 RepID=SCED_STAAC
	agilent_158166	4.49193e-06	0.229089	-0.91999	-2.41923	0.579247	6.61157	3.33333	0.504167	UniRef90_Q7MIZ7	525	WP_017422029.1 strains_non_MPA_non_topgraph_cdhit70_190118.csv	Uncharacterized protein n=23 Tax=Vibrio TaxID=662 RepID=Q7MIZ7_VIBVY
	agilent_52200	4.49867e-06	0.229432	0.42019	-0.265066	1.10545	70.2479	75.5556	1.07556	UniRef90_A0A073IBK2	526	MH0012_GL0222931 MPA_PNP_EM_seqs_non_topgraph_seqs_final_210318.csv	Uncharacterized protein n=9 Tax=Bacteroidales TaxID=171549 RepID=A0A073IBK2_9PORP
	twist_54260	4.50252e-06	0.229629	-0.693596	-1.82521	0.438016	9.09091	7.77778	0.855556		527	CagA
	agilent_110011	4.50605e-06	0.229808	0.625758	-0.395569	1.64708	7.43802	12.2222	1.64321	UniRef90_K0WTY8	528	MH0012_GL0233205 MPA_PNP_EM_seqs_non_topgraph_seqs_final_210318.csv	Por secretion system C-terminal sorting domain-containing protein n=3 Tax=Bacteroidales TaxID=171549 RepID=K0WTY8_9BACT
	agilent_18963	4.52019e-06	0.23053	-0.740237	-1.95028	0.469808	9.09091	5.55556	0.611111	UniRef90_C0EY41	529	MH0188_GL0203110 (2/2) MPA_and_EM_topgraph_220218_subsample.csv	Peptidase, S41 family n=9 Tax=Clostridiales TaxID=186802 RepID=C0EY41_9FIRM
	agilent_329	4.52608e-06	0.23083	0.611714	-0.388882	1.61231	8.26446	13.3333	1.61333	UniRef90_P36717	530	minor core protein	Core-capsid bridging protein n=3 Tax=Human mastadenovirus A TaxID=129875 RepID=CORE5_ADE12
	agilent_6329	4.53151e-06	0.231107	0.542973	-0.345708	1.43165	10.7438	14.4444	1.34444	UniRef90_P14738	531	fibronectin-binding protein A	Fibronectin-binding protein A n=540 Tax=Staphylococcaceae TaxID=90964 RepID=FNBA_STAA8
	twist_46303	4.53168e-06	0.231116	0.368768	-0.234805	0.972342	46.281	53.3333	1.15238		532	positive (exact): Human herpesvirus 3 Envelope glycoprotein C
	twist_22556	4.54457e-06	0.231773	-0.525388	-1.38652	0.335741	18.1818	13.3333	0.733333		533	allergen_name False allergome_name Bub b 12 (2/2), Bub b 8 (4/6) (1/1) allergenonline_name False SDAP_name False iedb_name False
	agilent_12017	4.5582e-06	0.232468	0.401214	-0.257369	1.0598	61.157	68.8889	1.12643		534	positive (exact): Human herpesvirus 1 Envelope glycoprotein D
	twist_25498	4.56754e-06	0.232944	-0.594852	-1.57228	0.382579	14.876	8.88889	0.597531		535	allergen_name False allergome_name Bub b 12 (2/2), Bub b 8 (4/6) (1/1) allergenonline_name False SDAP_name False iedb_name False
	agilent_135336	4.57337e-06	0.233242	-0.675734	-1.78678	0.435307	12.3967	5.55556	0.448148	UniRef90_A0A174A0Y7	536	MH0087_GL0039588 MPA_PNP_EM_seqs_non_topgraph_seqs_final_210318.csv	Chromosome segregation protein n=36 Tax=Clostridiales TaxID=186802 RepID=A0A174A0Y7_9FIRM
	twist_73726	4.57741e-06	0.233448	-1.08268	-2.86359	0.698241	4.95868	2.22222	0.448148		537	NP_944804.1 hypothetical protein Felix01p028 [Salmonella phage FelixO1]
	agilent_151560	4.58048e-06	0.233605	0.729224	-0.470695	1.92914	4.95868	10	2.01667	UniRef90_A0A174FE64	538	WP_005825265.1 MPA_PNP_EM_seqs_non_topgraph_seqs_final_210318.csv	D-alanyl-D-alanine carboxypeptidase/D-alanyl-D-alanine-endopeptidase n=57 Tax=Bacteroides TaxID=816 RepID=A0A174FE64_BACUN
	twist_71861	4.58688e-06	0.233931	-0.896898	-2.37375	0.579954	6.61157	3.33333	0.504167		539	YP_009190806.1 hypothetical protein JD18_225 [Klebsiella phage JD18]
	agilent_204074	4.59606e-06	0.234399	0.883044	-0.572452	2.33854	3.30579	5.55556	1.68056	UniRef90_B1R5P4	540	WP_011590707.1 strains_non_MPA_non_topgraph_cdhit70_190118.csv	Mannosyl-glycoprotein endo-beta-N-acetylglucosamidase domain protein, possible enterotoxin n=1 Tax=Clostridium perfringens B str. ATCC 3626 TaxID=451754 RepID=B1R5P4_CLOPF
	agilent_130807	4.59797e-06	0.234496	-0.440638	-1.16708	0.285804	80.9917	75.5556	0.93288	UniRef90_A0A4P6M4H6	541	WP_018598481.1 strains_non_MPA_non_topgraph_cdhit70_190118.csv	Toxin A n=3 Tax=Blautia TaxID=572511 RepID=A0A4P6M4H6_9FIRM
	twist_10973	4.60696e-06	0.234955	-0.54299	-1.43905	0.353068	16.5289	11.1111	0.672222		542	allergen_name False allergome_name Bomb m 1 (1/4) (1/1) allergenonline_name False SDAP_name False iedb_name False
	agilent_223646	4.61249e-06	0.235237	-0.37802	-1.00221	0.246175	42.1488	37.7778	0.896296	UniRef90_Q9JNH0	543	VFG000972(gb|NP_269972) (sic) inhibitor of complement-mediated lysis [SIC (VF0255)] [Streptococcus pyogenes M1 GAS]	Sic1.225 n=20 Tax=Streptococcus pyogenes TaxID=1314 RepID=Q9JNH0_STRPY
	twist_48100	4.63279e-06	0.236272	-0.766114	-2.03394	0.501712	9.91736	4.44444	0.448148		544	butyrophilin precursor & Butyrophilin subfamily 1 member A1 & butyrophilin, partial
	twist_163	4.65053e-06	0.237177	-0.592958	-1.57613	0.390211	14.0496	8.88889	0.63268		545	allergen_name False allergome_name Hor v 5 (4/6) (1/1) allergenonline_name False SDAP_name False iedb_name False
	twist_60273	4.65411e-06	0.23736	-0.436789	-1.1613	0.287722	26.4463	21.1111	0.798264		546	YP_009153096.1 hypothetical protein Sf101_0022 [Enterobacteria phage Sf101]
	agilent_12001	4.65872e-06	0.237595	0.465378	-0.306941	1.2377	78.5124	83.3333	1.0614		547	positive (exact): Human respiratory syncytial virus Attachment glycoprotein
	twist_48555	4.66467e-06	0.237898	0.369599	-0.244167	0.983365	52.0661	53.3333	1.02434		548	putative BLRF2 protein [Human gammaherpesvirus 4] & Tegument protein BLRF2
	agilent_1142	4.66839e-06	0.238088	0.383711	-0.253747	1.02117	28.9256	37.7778	1.30603	UniRef90_P07210	549	polyprotein (9/9) & VP1 capsid protein (1/3) & Chain 2, Human Rhinovirus Serotype 2 (Hrv2)	Genome polyprotein n=273 Tax=Enterovirus TaxID=12059 RepID=POLG_HRV8A
	agilent_98303	4.67164e-06	0.238254	-0.761996	-2.02834	0.504353	9.09091	4.44444	0.488889	UniRef90_A0A139KH65	550	WP_005831995.1 MPA_PNP_EM_seqs_non_topgraph_seqs_final_210318.csv	Uncharacterized protein n=38 Tax=Bacteroides TaxID=816 RepID=A0A139KH65_BACUN
	agilent_222853	4.67273e-06	0.238309	0.765992	-0.507148	2.03913	4.13223	8.88889	2.15111	UniRef90_P81177	551	VFG001314(gb|NP_647375) (aur) zinc metalloproteinase aureolysin [Aureolysin (VF0024)] [Staphylococcus aureus subsp. aureus MW2]	Zinc metalloproteinase aureolysin n=337 Tax=Bacilli TaxID=91061 RepID=AURE_STAAU
	agilent_211357	4.70033e-06	0.239717	-0.872385	-2.32671	0.581941	5.78512	4.44444	0.768254	UniRef90_Q64V66	552	YP_099146.1 strains_non_MPA_non_topgraph_cdhit70_190118.csv	Uncharacterized protein n=55 Tax=Bacteroides fragilis TaxID=817 RepID=Q64V66_BACFR
	agilent_1152	4.70843e-06	0.24013	0.429998	-0.287469	1.14746	19.0083	25.5556	1.34444	UniRef90_Q9QL88	553	Enterovirus polyprotein (VP0, VP1, VP2, VP4) – capsid proteins, Coxsackievirus A9 (2.9 Å structure, chains 1–4)	Genome polyprotein n=36 Tax=Enterovirus B TaxID=138949 RepID=POLG_CXB6S
	agilent_122606	4.71068e-06	0.240245	-0.718447	-1.91749	0.480598	9.09091	5.55556	0.611111	UniRef90_A0A1G8KSP5	554	MH0003_GL0051134 MPA_PNP_EM_seqs_non_topgraph_seqs_final_210318.csv	RagB/SusD family nutrient uptake outer membrane protein n=47 Tax=Bacteroidaceae TaxID=815 RepID=A0A1G8KSP5_BACOV
	agilent_224035	4.73695e-06	0.241585	0.723197	-0.487219	1.93361	5.78512	7.77778	1.34444	UniRef90_Q327J1	555	VFG012802(gb|NP_858136) (ospB) type III secretion system effector OspB [T3SS (SS011)] [Shigella flexneri 2a str. 301]	OspB n=95 Tax=Enterobacteriaceae TaxID=543 RepID=Q327J1_SHIDS
	agilent_199716	4.73805e-06	0.241641	-0.782951	-2.09353	0.527631	7.43802	4.44444	0.597531	UniRef90_A6KYJ2	556	V1.CD35-1_GL0037732 MPA_PNP_EM_seqs_non_topgraph_seqs_final_210318.csv	50S ribosomal protein L2 n=108 Tax=root TaxID=1 RepID=RL2_BACV8
	twist_25228	4.73847e-06	0.241662	-0.795348	-2.12674	0.536047	7.43802	4.44444	0.597531		557	allergen_name False allergome_name False allergenonline_name Unassigned (1/1) (1/1) SDAP_name Bos d 8 (6/13) (1/1) iedb_name False
	agilent_212061	4.74242e-06	0.241863	0.370368	-0.249885	0.99062	35.5372	41.1111	1.15685	UniRef90_K0XJ87	558	MH0012_GL0005694 MPA_PNP_EM_seqs_non_topgraph_seqs_final_210318.csv	Uncharacterized protein n=4 Tax=Bacteria TaxID=2 RepID=K0XJ87_9BACT
	twist_39408	4.75001e-06	0.24225	0.815378	-0.551253	2.18201	4.13223	5.55556	1.34444		559	positive (from uniprot): Enterovirus B Genome polyprotein
	agilent_42705	4.76177e-06	0.242851	-0.507696	-1.35971	0.344323	17.3554	13.3333	0.768254	UniRef90_D4K1P5	560	MH0161_GL0091744 MPA_PNP_EM_seqs_non_topgraph_seqs_final_210318.csv	Uncharacterized protein n=7 Tax=Faecalibacterium TaxID=216851 RepID=D4K1P5_9FIRM
	twist_16064	4.76333e-06	0.24293	-0.50693	-1.35781	0.343947	17.3554	13.3333	0.768254		561	allergen_name False allergome_name Ory s GBSS_I (25/54) (1/1) allergenonline_name False SDAP_name False iedb_name False
	agilent_155324	4.77511e-06	0.243531	-0.574552	-1.54016	0.391057	12.3967	11.1111	0.896296	UniRef90_K8QHQ9	562	WP_014569529.1 strains_non_MPA_non_topgraph_cdhit70_190118.csv	Alpha-galactosidase n=4 Tax=Lactobacillus rhamnosus TaxID=47715 RepID=K8QHQ9_LACRH
	agilent_37310	4.79405e-06	0.244496	0.561093	-0.383831	1.50602	9.91736	14.4444	1.45648	UniRef90_R7HQD9	563	V1.FI35_GL0037423 MPA_PNP_EM_seqs_non_topgraph_seqs_final_210318.csv	Peptidase C10 family n=1 Tax=Prevotella sp. CAG:279 TaxID=1262924 RepID=R7HQD9_9BACT
	twist_15962	4.80629e-06	0.245121	-0.53295	-1.43167	0.365767	16.5289	11.1111	0.672222		564	allergen_name False allergome_name Nas vi AK (2/2) (1/1) allergenonline_name False SDAP_name False iedb_name False
	twist_92719	4.82594e-06	0.246123	-0.730092	-1.96387	0.503683	8.26446	5.55556	0.672222		565	YP_006507.1 Sit [Escherichia virus P1]
	agilent_52620	4.83637e-06	0.246655	-0.913791	-2.45974	0.632154	5.78512	3.33333	0.57619	UniRef90_A0A3E4V6B7	566	WP_024853414.1 (1/1) non_MPA_topgraph_sampling_040218.csv	Uncharacterized protein n=4 Tax=Ruminococcus gnavus TaxID=33038 RepID=A0A3E4V6B7_RUMGN
	agilent_147336	4.84702e-06	0.247198	0.460851	-0.31971	1.24141	79.3388	83.3333	1.05035	UniRef90_F3QVU8	567	MH0006_GL0114400 MPA_PNP_EM_seqs_non_topgraph_seqs_final_210318.csv	Alginate_lyase domain-containing protein n=5 Tax=Paraprevotella TaxID=577309 RepID=F3QVU8_9BACT
	agilent_112424	4.84788e-06	0.247242	-0.787866	-2.12243	0.546697	7.43802	4.44444	0.597531	UniRef90_A0A2N8IRZ8	568	WP_031930870.1 strains_non_MPA_non_topgraph_cdhit70_190118.csv	Cell division protein CpoB n=29 Tax=Akkermansia TaxID=239934 RepID=A0A2N8IRZ8_9BACT
	agilent_223209	4.85247e-06	0.247476	-0.39707	-1.07	0.275859	31.405	24.4444	0.778363	UniRef90_Q54703	569	VFG000955(gb|NP_608047) (emm) M18 protein precursor [M protein (VF0242)] [Streptococcus pyogenes MGAS8232]	Emm18.1 protein n=9 Tax=Streptococcus pyogenes TaxID=1314 RepID=Q54703_STRPY
	agilent_235929	4.86318e-06	0.248022	-0.357352	-0.963669	0.248965	49.5868	42.2222	0.851481	UniRef90_Q8P2T7	570	VFG000976(gb|NP_268546) (slo) streptolysin O precursor [SLO (VF0250)] [Streptococcus pyogenes M1 GAS]	Streptolysin O n=132 Tax=Streptococcus TaxID=1301 RepID=TACY_STRP8
	twist_27265	4.86491e-06	0.24811	-0.910337	-2.45519	0.634513	5.78512	3.33333	0.57619		571	huntingtin & Huntingtin
	agilent_89806	4.87428e-06	0.248588	-0.520806	-1.40551	0.363901	14.0496	13.3333	0.94902	UniRef90_Q5FMK0	572	YP_193105.1 strains_non_MPA_non_topgraph_cdhit70_190118.csv	S-layer protein n=14 Tax=Lactobacillus acidophilus TaxID=1579 RepID=Q5FMK0_LACAC
	agilent_174704	4.87511e-06	0.248631	0.355925	-0.248748	0.960599	49.5868	56.6667	1.14278	UniRef90_A6LEY7	573	158458797-stool1_revised_scaffold5915_1_gene28910 MPA_PNP_EM_seqs_non_topgraph_seqs_final_210318.csv	Uncharacterized protein n=16 Tax=Bacteroidales TaxID=171549 RepID=A6LEY7_PARD8
	agilent_202527	4.87522e-06	0.248636	-0.726343	-1.96032	0.507639	9.09091	5.55556	0.611111	UniRef90_Q5LFP9	574	YP_098680.1 strains_non_MPA_non_topgraph_cdhit70_190118.csv	Uncharacterized protein n=53 Tax=Bacteroides TaxID=816 RepID=Q5LFP9_BACFN
	agilent_240382	4.87846e-06	0.248802	0.40557	-0.283693	1.09483	26.4463	32.2222	1.2184	UniRef90_Q8GM74	575	VFG001150(gb|AAL79954) (hia) adhesin [Hia/Hsf (VF0039)] [Haemophilus influenzae nontypable strain 3179B]	Adhesin n=5 Tax=Haemophilus influenzae TaxID=727 RepID=Q8GM74_HAEIF
	twist_32109	4.88176e-06	0.24897	0.35472	-0.248338	0.957779	43.8017	50	1.14151		576	EBNA-1 HHV 4 & BKRF1
	agilent_223895	4.898e-06	0.249798	-0.864662	-2.33724	0.607921	6.61157	3.33333	0.504167	UniRef90_P81177	577	VFG001314(gb|NP_647375) (aur) zinc metalloproteinase aureolysin [Aureolysin (VF0024)] [Staphylococcus aureus subsp. aureus MW2]	Zinc metalloproteinase aureolysin n=337 Tax=Bacilli TaxID=91061 RepID=AURE_STAAU
	twist_12244	4.90145e-06	0.249974	-0.548943	-1.48418	0.386294	14.876	10	0.672222		578	allergen_name False allergome_name Cte f 9 (6/8) (1/1) allergenonline_name False SDAP_name False iedb_name False
	agilent_869	4.90185e-06	0.249994	-0.421285	-1.13906	0.296491	28.9256	20	0.691429	UniRef90_P03277	579	Hexon protein	Hexon protein n=779 Tax=Adenoviridae TaxID=10508 RepID=CAPSH_ADE02
	agilent_229360	4.92285e-06	0.251065	-0.828331	-2.24282	0.586155	9.09091	3.33333	0.366667	UniRef90_O86489	580	VFG001281(gb|NP_645335) (sdrE) Ser-Asp rich fibrinogen-binding bone sialoprotein-binding protein [SDr (VF0019)] [Staphylococcus aureus subsp. aureus MW2]	Serine-aspartate repeat-containing protein E n=489 Tax=Bacteria TaxID=2 RepID=SDRE_STAAE
	agilent_70892	4.92301e-06	0.251073	0.550238	-0.389383	1.48986	8.26446	15.5556	1.88222	UniRef90_A0A173TD61	581	MH0329_GL0071733 (1/2) MPA_and_EM_topgraph_220218_subsample.csv	Uncharacterized protein n=7 Tax=Roseburia TaxID=841 RepID=A0A173TD61_9FIRM
	twist_45196	4.93152e-06	0.251507	0.528239	-0.374642	1.43112	13.2231	13.3333	1.00833		582	polyprotein (3/9) & structural protein (3/3) & VP1 (2/4) & capsid protein VP1 & VP1 protein (2/2) & VP1 protein, partial [Enterovirus A71]
	twist_53511	4.96311e-06	0.253119	-0.725849	-1.97071	0.519013	7.43802	5.55556	0.746914		583	Chromodomain-helicase-DNA-binding protein 7
	agilent_94148	4.98212e-06	0.254088	0.382353	-0.274739	1.03944	28.0992	35.5556	1.26536	UniRef90_K0X7D9	584	MH0012_GL0143983 MPA_PNP_EM_seqs_non_topgraph_seqs_final_210318.csv	Uncharacterized protein n=4 Tax=Bacteroidales TaxID=171549 RepID=K0X7D9_9BACT
	agilent_8065	4.98572e-06	0.254272	-0.472117	-1.28379	0.339553	19.0083	14.4444	0.759903	UniRef90_P03211	585	EBNA-1 HHV 4 & BKRF1	Epstein-Barr nuclear antigen 1 n=37 Tax=Epstein-Barr virus (strain GD1) TaxID=10376 RepID=EBNA1_EBVB9
	twist_23869	5.00394e-06	0.255201	-0.969647	-2.63994	0.700648	4.13223	3.33333	0.806667		586	allergen_name False allergome_name Gos h Vicilin (2/2) (1/1) allergenonline_name False SDAP_name False iedb_name False
	twist_37907	5.01059e-06	0.25554	0.470888	-0.340833	1.28261	74.3802	86.6667	1.16519		587	pneumococcal histidine triad protein D (1/2) & histidine motif-containing protein, partial
	agilent_172041	5.01296e-06	0.255661	-0.830653	-2.2629	0.601599	5.78512	4.44444	0.768254	UniRef90_A0A073I9S0	588	MH0355_GL0086487 (3/3) MPA_and_EM_topgraph_220218_subsample.csv	Uncharacterized protein n=30 Tax=Bacteroidales TaxID=171549 RepID=A0A073I9S0_9PORP
	agilent_51726	5.01956e-06	0.255998	0.61147	-0.443603	1.66654	6.61157	11.1111	1.68056	UniRef90_A0A1G7KLH9	589	O2.CD2-0_GL0014258 MPA_PNP_EM_seqs_non_topgraph_seqs_final_210318.csv	Rod shape-determining protein MreB n=1 Tax=Bacteroidales bacterium KHT7 TaxID=1855373 RepID=A0A1G7KLH9_9BACT
	twist_46270	5.03366e-06	0.256717	0.495365	-0.360665	1.35139	12.3967	16.6667	1.34444		590	Twist-related protein 1
	agilent_18547	5.03879e-06	0.256978	-0.939413	-2.56369	0.684861	8.26446	2.22222	0.268889	UniRef90_A0A161TT46	591	NP_831211.1 strains_non_MPA_non_topgraph_cdhit70_190118.csv	Murein DD-endopeptidase MepM n=540 Tax=Bacillaceae TaxID=186817 RepID=A0A161TT46_BACCE
	twist_59624	5.06439e-06	0.258284	-0.626877	-1.71374	0.45999	9.91736	7.77778	0.784259		592	B B/Shanghai/361/2002 HA
	agilent_224314	5.08104e-06	0.259133	0.394094	-0.290398	1.07858	22.314	30	1.34444	UniRef90_Q2G0L4	593	VFG001280(gb|NP_645334) (sdrD) Ser-Asp rich fibrinogen-binding bone sialoprotein-binding protein [SDr (VF0019)] [Staphylococcus aureus subsp. aureus MW2]	Serine-aspartate repeat-containing protein D n=1957 Tax=Bacteria TaxID=2 RepID=SDRD_STAA8
	twist_43321	5.10292e-06	0.260249	0.429534	-0.318262	1.17733	19.0083	24.4444	1.28599		594	alpha S1 casein & Alpha-S1-casein
	twist_60686	5.11161e-06	0.260692	0.694957	-0.516052	1.90597	4.95868	7.77778	1.56852		595	YP_006383459.1 minor capsid protein [Bacillus phage PBC1]
	agilent_164665	5.11594e-06	0.260913	0.938375	-0.697563	2.57431	2.47934	5.55556	2.24074	UniRef90_A0A354D3V1	596	MH0436_GL0046035 MPA_PNP_EM_seqs_non_topgraph_seqs_final_210318.csv	Flagellin n=2 Tax=Clostridiales TaxID=186802 RepID=A0A354D3V1_9FIRM
	agilent_198814	5.15436e-06	0.262872	0.886243	-0.665169	2.43765	3.30579	4.44444	1.34444	UniRef90_K0XRR8	597	MH0028_GL0034989 (2/2) MPA_and_EM_topgraph_220218_subsample.csv	Uncharacterized protein n=3 Tax=Bacteroidales TaxID=171549 RepID=K0XRR8_9BACT
	agilent_241734	5.16875e-06	0.263606	0.636848	-0.479701	1.7534	5.78512	11.1111	1.92063	UniRef90_Q5WTU7	598	VFG041338(gb|YP_096511) (ceg32/sidI) Dot/Icm type IV secretion system effector Ceg32/SidI [Dot/Icm (SS047)] [Legionella pneumophila subsp. pneumophila str. Philadelphia 1]	Uncharacterized protein n=44 Tax=Legionella pneumophila TaxID=446 RepID=Q5WTU7_LEGPL
	twist_49674	5.16883e-06	0.26361	0.370381	-0.278992	1.01975	26.4463	35.5556	1.34444		599	positive (from uniprot): Human herpesvirus 3 Envelope glycoprotein C
	agilent_179678	5.17781e-06	0.264068	0.564121	-0.425877	1.55412	8.26446	12.2222	1.47889	UniRef90_E3EMG2	600	YP_003971337.1 strains_non_MPA_non_topgraph_cdhit70_190118.csv	Putative serine/cysteine peptidase n=18 Tax=Bacteria TaxID=2 RepID=E3EMG2_BIFBS
	agilent_141190	5.1852e-06	0.264445	0.653357	-0.49415	1.80086	5.78512	8.88889	1.53651	UniRef90_A0A4V2UPI2	601	WP_024852991.1 (2/2) non_MPA_topgraph_sampling_040218.csv	Type IV secretion system protein VirD4 n=2 Tax=Lachnospiraceae TaxID=186803 RepID=A0A4V2UPI2_9FIRM
	twist_56934	5.21636e-06	0.266034	0.420883	-0.320786	1.16255	17.3554	24.4444	1.40847		602	EBNA3A HHV4
	twist_58058	5.21658e-06	0.266046	-0.363155	-1.00311	0.276802	35.5372	33.3333	0.937984		603	positive (exact): Norwalk virus Non-structural polyprotein
	agilent_1144	5.22013e-06	0.266227	0.382863	-0.29208	1.05781	26.4463	30	1.13437	UniRef90_P03300	604	Genome polyprotein (6/6) & polyprotein (7/9) & VP1 (1/4) & coat protein VP1 & VP4	Genome polyprotein n=1168 Tax=Enterovirus TaxID=12059 RepID=POLG_POL1M
	agilent_135148	5.22301e-06	0.266373	0.588759	-0.449473	1.62699	89.2562	91.1111	1.02078	UniRef90_K0X4F7	605	MH0271_GL0067298 MPA_PNP_EM_seqs_non_topgraph_seqs_final_210318.csv	Uncharacterized protein n=3 Tax=Bacteroidales TaxID=171549 RepID=K0X4F7_9BACT
	twist_36700	5.22572e-06	0.266512	-0.6823	-1.88583	0.521233	8.26446	6.66667	0.806667		606	fibronectin-binding protein A
	twist_25201	5.2383e-06	0.267153	-0.490419	-1.35665	0.37581	17.3554	12.2222	0.704233		607	allergen_name False allergome_name Der f 20 (4/4) (1/1) allergenonline_name Der f 20.0101 (1/1) (1/1) SDAP_name False iedb_name False
	agilent_161585	5.25119e-06	0.267811	0.732486	-0.563085	2.02806	4.95868	6.66667	1.34444	UniRef90_K0X402	608	V1.FI12_GL0135524 MPA_PNP_EM_seqs_non_topgraph_seqs_final_210318.csv	Por secretion system C-terminal sorting domain-containing protein n=3 Tax=Bacteroidales TaxID=171549 RepID=K0X402_9BACT
	twist_34930	5.25371e-06	0.267939	-0.555196	-1.53745	0.427061	12.3967	10	0.806667		609	HCMVUL80
	agilent_204160	5.25602e-06	0.268057	-0.754521	-2.08975	0.580712	7.43802	4.44444	0.597531	UniRef90_A0A0U5JI25	610	WP_011953364.1 strains_non_MPA_non_topgraph_cdhit70_190118.csv	Clumping factor ClfA, fibrinogen-binding protein n=28 Tax=Lactobacillus reuteri TaxID=1598 RepID=A0A0U5JI25_LACRE
	agilent_153063	5.2594e-06	0.268229	0.543307	-0.418499	1.50511	9.09091	13.3333	1.46667	UniRef90_A0A1C5S902	611	WP_005331845.1 (1/3) non_MPA_topgraph_sampling_040218.csv	Histidine kinase n=22 Tax=Dorea TaxID=189330 RepID=A0A1C5S902_9FIRM
	agilent_1258	5.26755e-06	0.268645	-0.347177	-0.96231	0.267957	43.8017	40	0.913208	UniRef90_P03204	612	EBNA-3C HHV 4 latent protein	Epstein-Barr nuclear antigen 6 n=14 Tax=Epstein-Barr virus (strain GD1) TaxID=10376 RepID=EBNA6_EBVB9
	agilent_161575	5.27631e-06	0.269092	-0.676569	-1.87644	0.523307	8.26446	5.55556	0.672222	UniRef90_A0A1Y4CBV1	613	MH0262_GL0172360 MPA_PNP_EM_seqs_non_topgraph_seqs_final_210318.csv	Uncharacterized protein n=1 Tax=Flavonifractor sp. An306 TaxID=1965629 RepID=A0A1Y4CBV1_9FIRM
	twist_27571	5.2816e-06	0.269362	0.528348	-0.40919	1.46589	9.09091	14.4444	1.58889		614	Lipase 2 precursor (Glycerol ester hydrolase 2)
	agilent_8460	5.28234e-06	0.269399	0.624533	-0.483771	1.73284	6.61157	10	1.5125	UniRef90_Q2FUY2	615	Clumping factor B precursor (Fibrinogen-binding protein B) (Fibrinogen receptor B)	Clumping factor B n=3 Tax=Staphylococcus aureus TaxID=1280 RepID=CLFB_STAA8
	agilent_241401	5.28428e-06	0.269498	-0.440837	-1.22331	0.341639	22.314	15.5556	0.697119	UniRef90_Q9Z4J8	616	VFG001377(gb|NP_359024) (lytC) 1,4-beta-N-acetylmuramidase [CBPs (VF0145)] [Streptococcus pneumoniae R6]	1,4-beta-N-acetylmuramidase n=231 Tax=Streptococcus TaxID=1301 RepID=Q9Z4J8_STREE
	twist_58059	5.28965e-06	0.269772	-0.359795	-0.99879	0.279199	36.3636	35.5556	0.977778		617	positive (exact): Norwalk virus Non-structural polyprotein
	agilent_7062	5.28986e-06	0.269783	0.341087	-0.264694	0.946868	48.7603	56.6667	1.16215	UniRef90_P03204	618	EBNA-3C HHV 4 latent protein	Epstein-Barr nuclear antigen 6 n=14 Tax=Epstein-Barr virus (strain GD1) TaxID=10376 RepID=EBNA6_EBVB9
	twist_31338	5.2945e-06	0.27002	0.73798	-0.573345	2.04931	4.13223	6.66667	1.61333		619	thymidine kinase
	agilent_237093	5.30153e-06	0.270378	-0.344357	-0.956706	0.267993	57.8512	53.3333	0.921905	UniRef90_A0A4M7JVU5	620	VFG001353(gb|NP_344916) (cbpG) choline binding protein G [CBPs (VF0145)] [Streptococcus pneumoniae TIGR4]	Choline binding protein G n=61 Tax=Streptococcus pneumoniae TaxID=1313 RepID=A0A4M7JVU5_STREE
	twist_36994	5.30433e-06	0.270521	-0.344291	-0.956707	0.268124	47.1074	37.7778	0.801949		621	polyprotein (9/9) & VP1 capsid protein (1/3) & Chain 2, Human Rhinovirus Serotype 2 (Hrv2)
	agilent_60134	5.31627e-06	0.27113	-0.66719	-1.85548	0.521098	11.5702	5.55556	0.480159	UniRef90_E5V828	622	MH0037_GL0027576 MPA_PNP_EM_seqs_non_topgraph_seqs_final_210318.csv	RagB/SusD family nutrient uptake outer membrane protein n=41 Tax=Bacteroides TaxID=816 RepID=E5V828_9BACE
	agilent_12015	5.31824e-06	0.27123	0.370102	-0.289201	1.02941	61.9835	70	1.12933		623	positive (exact): Human herpesvirus 1 Envelope glycoprotein D
	agilent_108474	5.33004e-06	0.271832	0.658941	-0.516376	1.83426	5.78512	8.88889	1.53651	UniRef90_S3Y4N2	624	MH0039_GL0046690 MPA_PNP_EM_seqs_non_topgraph_seqs_final_210318.csv	DUF4296 domain-containing protein n=13 Tax=root TaxID=1 RepID=S3Y4N2_BACSE
	agilent_139400	5.33137e-06	0.2719	-0.373096	-1.03866	0.292469	34.7107	25.5556	0.736243	UniRef90_Q2FZL2	625	WP_000676561.1 strains_non_MPA_non_topgraph_cdhit70_190118.csv	Glutamyl endopeptidase n=383 Tax=Bacilli TaxID=91061 RepID=SSPA_STAA8
	twist_15509	5.33416e-06	0.272042	-0.457792	-1.27469	0.359104	18.1818	15.5556	0.855556		626	allergen_name False allergome_name Str pn PspC (2/2) (1/1) allergenonline_name False SDAP_name False iedb_name False
	agilent_120883	5.33565e-06	0.272118	0.729201	-0.57221	2.03061	4.13223	7.77778	1.88222	UniRef90_A6BJ99	627	411462.DORLON_02394 (2/2) MPA_and_EM_topgraph_220218_subsample.csv	DUF4097 domain-containing protein n=7 Tax=Dorea TaxID=189330 RepID=A6BJ99_9FIRM
	twist_54045	5.34044e-06	0.272363	-0.36569	-1.01867	0.287293	33.8843	27.7778	0.819783		628	Hemagglutinin (2/2)
	agilent_183591	5.34646e-06	0.272669	0.606512	-0.477181	1.69021	6.61157	10	1.5125	UniRef90_A0A174JVB0	629	SZEY-64A_GL0026694 MPA_PNP_EM_seqs_non_topgraph_seqs_final_210318.csv	Probable peptidoglycan endopeptidase LytE n=32 Tax=Bacteroidales TaxID=171549 RepID=A0A174JVB0_9BACT
	agilent_243958	5.35142e-06	0.272923	-0.391172	-1.09047	0.308128	28.0992	25.5556	0.909477	UniRef90_Q9KK48	630	VFG005316(gb|NP_359586) (pspC/cbpA) Choline binding protein A [Choline-binding proteins (CVF122)] [Streptococcus pneumoniae R6]	Surface protein PspC n=12 Tax=Streptococcus pneumoniae TaxID=1313 RepID=Q9KK48_STREE
	agilent_184733	5.36337e-06	0.273532	-0.749224	-2.09032	0.59187	5.78512	5.55556	0.960317	UniRef90_Q8XB59	631	WP_001292722.1 (2/2) non_MPA_topgraph_sampling_040218.csv	Phosphoglycerol transferase I n=2394 Tax=root TaxID=1 RepID=OPGB_ECO57
	agilent_11275	5.37168e-06	0.273955	0.342768	-0.271321	0.956856	38.0165	45.5556	1.19831		632	positive (exact): Influenza A virus Hemagglutinin
	agilent_154800	5.37897e-06	0.274328	-0.779513	-2.17714	0.618114	8.26446	3.33333	0.403333	UniRef90_D4J4E9	633	MH0246_GL0105472 (3/4) MPA_and_EM_topgraph_220218_subsample.csv	ABC-type transport system, involved in lipoprotein release, permease component n=38 Tax=Firmicutes TaxID=1239 RepID=D4J4E9_9FIRM
	agilent_98530	5.38813e-06	0.274795	-0.694337	-1.94046	0.551786	8.26446	5.55556	0.672222	UniRef90_P0A1W3	634	WP_000157810.1 (1/2) non_MPA_topgraph_sampling_040218.csv	Signal peptidase I n=1166 Tax=root TaxID=1 RepID=LEP_SALTI
	agilent_156142	5.39467e-06	0.275128	-0.890203	-2.48896	0.708551	4.95868	3.33333	0.672222	UniRef90_R5DN88	635	WP_092975188.1 (1/1) non_MPA_topgraph_sampling_040218.csv	Elongation factor 4 n=29 Tax=Clostridiales TaxID=186802 RepID=R5DN88_9FIRM
	agilent_206027	5.41721e-06	0.276278	0.381436	-0.305243	1.06811	22.314	28.8889	1.29465	UniRef90_K5ZDW3	636	764447348-stool1_revised_C488760_1_gene19628 MPA_PNP_EM_seqs_non_topgraph_seqs_final_210318.csv	Uncharacterized protein n=14 Tax=Parabacteroides TaxID=375288 RepID=K5ZDW3_9BACT
	agilent_241595	5.41729e-06	0.276282	-0.340188	-0.952617	0.27224	46.281	38.8889	0.840278	UniRef90_A0A4I7XYI6	637	VFG001361(gb|NP_344663) (pspA) pneumococcal surface protein A [PspA (VF0152)] [Streptococcus pneumoniae TIGR4]	Surface protein A n=87 Tax=Streptococcus pneumoniae TaxID=1313 RepID=A0A4I7XYI6_STREE
	agilent_60297	5.42206e-06	0.276525	0.580378	-0.464984	1.62574	7.43802	12.2222	1.64321	UniRef90_B7B8G5	638	MH0057_GL0030983 MPA_PNP_EM_seqs_non_topgraph_seqs_final_210318.csv	Peptidyl-prolyl cis-trans isomerase, cyclophilin-type n=17 Tax=Parabacteroides TaxID=375288 RepID=B7B8G5_9BACT
	twist_27120	5.44924e-06	0.277911	-0.386367	-1.08429	0.311558	28.0992	23.3333	0.830392		639	Glycoprotein B precursor & glycoprotein B (1/2)
	agilent_868	5.46356e-06	0.278642	-0.414129	-1.16334	0.335083	26.4463	17.7778	0.672222	UniRef90_P03277	640	Hexon protein	Hexon protein n=779 Tax=Adenoviridae TaxID=10508 RepID=CAPSH_ADE02
	twist_72932	5.47695e-06	0.279324	-0.735344	-2.06756	0.596877	7.43802	4.44444	0.597531		641	YP_009030625.1 tail sheath protein [Escherichia phage vB_EcoM_JS09]
	twist_80517	5.48733e-06	0.279854	0.805095	-0.6551	2.26529	3.30579	5.55556	1.68056		642	YP_009100291.1 hypothetical protein [Shigella phage POCJ13]
	twist_48823	5.48994e-06	0.279987	-0.340262	-0.957562	0.277039	60.3306	56.6667	0.939269		643	polyprotein (9/9) & VP1 capsid protein (1/3) & Chain 2, Human Rhinovirus Serotype 2 (Hrv2)
	agilent_30572	5.49556e-06	0.280273	-0.448323	-1.26215	0.365507	19.0083	15.5556	0.818357	UniRef90_A0A264Y915	644	MH0073_GL0045612 MPA_PNP_EM_seqs_non_topgraph_seqs_final_210318.csv	Uncharacterized protein n=1 Tax=Prevotella sp. 885 TaxID=2022527 RepID=A0A264Y915_9BACT
	agilent_10117	5.51584e-06	0.281308	0.629693	-0.515834	1.77522	5.78512	8.88889	1.53651	UniRef90_P14738	645	fibronectin-binding protein A	Fibronectin-binding protein A n=540 Tax=Staphylococcaceae TaxID=90964 RepID=FNBA_STAA8
	agilent_908	5.51999e-06	0.28152	0.33902	-0.277992	0.956032	34.7107	43.3333	1.24841	UniRef90_P03460	646	Hemagglutinin (2/2)	Hemagglutinin n=16903 Tax=Influenza B virus TaxID=11520 RepID=HEMA_INBLE
	twist_33998	5.53093e-06	0.282077	-0.353522	-0.997672	0.290629	35.5372	33.3333	0.937984		647	positive (from uniprot): Enterovirus B Genome polyprotein
	agilent_178022	5.53317e-06	0.282192	0.525253	-0.432035	1.48254	9.09091	13.3333	1.46667	UniRef90_E5C3L1	648	WP_004319524.1 MPA_PNP_EM_seqs_non_topgraph_seqs_final_210318.csv	BACON domain-containing protein n=7 Tax=Bacteroides TaxID=816 RepID=E5C3L1_9BACE
	agilent_222756	5.54117e-06	0.2826	0.598005	-0.492801	1.68881	6.61157	10	1.5125	UniRef90_UPI000DA9B94C	649	VFG001290(gb|NP_647368) (clfB) Clumping factor B, adhesin [Clumping factor (VF0004)] [Staphylococcus aureus subsp. aureus MW2]	MSCRAMM family adhesin clumping factor ClfB n=15 Tax=Staphylococcus aureus TaxID=1280 RepID=UPI000DA9B94C
	agilent_222104	5.5443e-06	0.282759	0.483665	-0.398868	1.3662	11.5702	15.5556	1.34444	UniRef90_O86487	650	VFG001279(gb|NP_645333) (sdrC) Ser-Asp rich fibrinogen-binding bone sialoprotein-binding protein [SDr (VF0019)] [Staphylococcus aureus subsp. aureus MW2]	Serine-aspartate repeat-containing protein C n=909 Tax=Staphylococcaceae TaxID=90964 RepID=SDRC_STAAE
	agilent_206745	5.54681e-06	0.282887	0.517351	-0.4269	1.4616	9.09091	13.3333	1.46667	UniRef90_U6RAC5	651	158802708-stool1_revised_scaffold38795_2_gene43419 MPA_PNP_EM_seqs_non_topgraph_seqs_final_210318.csv	Uncharacterized protein n=3 Tax=Bacteroidaceae TaxID=815 RepID=U6RAC5_9BACE
	agilent_179201	5.55125e-06	0.283114	-0.65424	-1.8489	0.540418	9.09091	5.55556	0.611111	UniRef90_A0A3Z5V395	652	WP_000030577.1 (2/2) non_MPA_topgraph_sampling_040218.csv	Cell envelope integrity protein TolA n=29 Tax=Salmonella TaxID=590 RepID=A0A3Z5V395_SALET
	agilent_142700	5.55703e-06	0.283409	-0.506975	-1.43329	0.419341	14.876	10	0.672222	UniRef90_A0A166DEL7	653	WP_000728052.1 strains_non_MPA_non_topgraph_cdhit70_190118.csv	Exported protein n=20 Tax=Staphylococcus aureus TaxID=1280 RepID=A0A166DEL7_STAAU
	agilent_40805	5.55766e-06	0.283441	-0.778271	-2.20038	0.643835	7.43802	3.33333	0.448148	UniRef90_A0A174WK63	654	MH0013_GL0019935 MPA_PNP_EM_seqs_non_topgraph_seqs_final_210318.csv	Carbohydrate-binding protein n=18 Tax=Bacteroides TaxID=816 RepID=A0A174WK63_9BACE
	agilent_6423	5.56884e-06	0.284011	-0.426633	-1.20713	0.353861	21.4876	16.6667	0.775641	UniRef90_P07210	655	polyprotein (9/9) & VP1 capsid protein (1/3) & Chain 2, Human Rhinovirus Serotype 2 (Hrv2)	Genome polyprotein n=273 Tax=Enterovirus TaxID=12059 RepID=POLG_HRV8A
	agilent_140310	5.57381e-06	0.284264	0.850022	-0.705852	2.4059	2.47934	5.55556	2.24074	UniRef90_Q06971	656	WP_000079833.1 strains_non_MPA_non_topgraph_cdhit70_190118.csv	Flagellin n=259 Tax=Salmonella TaxID=590 RepID=FLIC_SALDU
	twist_28807	5.57823e-06	0.28449	0.35342	-0.29378	1.00062	27.2727	34.4444	1.26296		657	Enterovirus polyprotein (VP0, VP1, VP2, VP4) – capsid proteins, Coxsackievirus A9 (2.9 Å structure, chains 1–4)
	agilent_182072	5.58227e-06	0.284696	-0.597538	-1.69225	0.497171	10.7438	7.77778	0.723932	UniRef90_Q64MM2	658	YP_101799.1 strains_non_MPA_non_topgraph_cdhit70_190118.csv	Uncharacterized protein n=50 Tax=Bacteroidaceae TaxID=815 RepID=Q64MM2_BACFR
	agilent_221632	5.59062e-06	0.285122	-0.413121	-1.17064	0.344399	25.6198	16.6667	0.650538	UniRef90_P81177	659	VFG001314(gb|NP_647375) (aur) zinc metalloproteinase aureolysin [Aureolysin (VF0024)] [Staphylococcus aureus subsp. aureus MW2]	Zinc metalloproteinase aureolysin n=337 Tax=Bacilli TaxID=91061 RepID=AURE_STAAU
	agilent_8060	5.64102e-06	0.287692	-0.520063	-1.47878	0.438653	12.3967	10	0.806667	UniRef90_Q1HVF7	660	EBNA-1 HHV 4	Epstein-Barr nuclear antigen 1 n=48 Tax=Epstein-Barr virus (strain GD1) TaxID=10376 RepID=EBNA1_EBVA8
	agilent_78246	5.64146e-06	0.287714	0.837325	-0.706321	2.38097	2.47934	6.66667	2.68889	UniRef90_A0A1C5UUU7	661	MH0198_GL0135499 MPA_PNP_EM_seqs_non_topgraph_seqs_final_210318.csv	Gamma-DL-glutamyl hydrolase n=5 Tax=Firmicutes TaxID=1239 RepID=A0A1C5UUU7_9CLOT
	agilent_238110	5.64674e-06	0.287984	0.669479	-0.565426	1.90438	4.95868	8.88889	1.79259	UniRef90_P06653	662	VFG001358(gb|NP_346365) (lytA) autolysin [Autolysin (VF0143)] [Streptococcus pneumoniae TIGR4]	Autolysin n=1457 Tax=root TaxID=1 RepID=ALYS_STRPN
	agilent_76173	5.66054e-06	0.288688	0.773073	-0.655002	2.20115	3.30579	5.55556	1.68056	UniRef90_A0A174Z2U6	663	V1.UC13-0_GL0049070 MPA_PNP_EM_seqs_non_topgraph_seqs_final_210318.csv	Methionine aminopeptidase n=12 Tax=Eubacterium TaxID=1730 RepID=A0A174Z2U6_9FIRM
	agilent_227833	5.67437e-06	0.289393	-0.330731	-0.942574	0.281113	47.9339	46.6667	0.973563	UniRef90_A0A4I7YG16	664	VFG001357(gb|NP_346601) (cbpA) choline binding protein A [CbpA/PspC (VF0150)] [Streptococcus pneumoniae TIGR4]	Choline binding protein A n=44 Tax=Streptococcus pneumoniae TaxID=1313 RepID=A0A4I7YG16_STREE
	twist_52112	5.67988e-06	0.289674	0.611769	-0.520648	1.74419	6.61157	7.77778	1.17639		665	phiRv1 phage protein
	twist_50400	5.68558e-06	0.289964	0.647252	-0.551568	1.84607	5.78512	7.77778	1.34444		666	ORF68
	agilent_225940	5.68796e-06	0.290086	-0.483084	-1.37806	0.411894	15.7025	11.1111	0.707602	UniRef90_P62575	667	VFG001378(gb|NP_359129) (nanA) neuraminidase A [Neuraminidase (VF0148)] [Streptococcus pneumoniae R6]	Sialidase A n=43 Tax=Bacteria TaxID=2 RepID=NANA_STREE
	agilent_1075	5.68979e-06	0.290179	0.334868	-0.28564	0.955375	33.8843	41.1111	1.21328	UniRef90_Q1HVF7	668	EBNA-1 HHV 4	Epstein-Barr nuclear antigen 1 n=48 Tax=Epstein-Barr virus (strain GD1) TaxID=10376 RepID=EBNA1_EBVA8
	agilent_228681	5.69036e-06	0.290208	-0.626282	-1.78685	0.534284	9.91736	5.55556	0.560185	UniRef90_P15926	669	VFG000974(gb|NP_269970) (scpA) C5a peptidase precursor [C5a peptidase (VF0245)] [Streptococcus pyogenes M1 GAS]	C5a peptidase n=760 Tax=Bacteria TaxID=2 RepID=C5AP_STRPY
	agilent_3962	5.70079e-06	0.29074	0.672625	-0.575194	1.92044	4.95868	6.66667	1.34444	UniRef90_P07210	670	polyprotein (9/9) & VP1 capsid protein (1/3) & Chain 2, Human Rhinovirus Serotype 2 (Hrv2)	Genome polyprotein n=273 Tax=Enterovirus TaxID=12059 RepID=POLG_HRV8A
	agilent_1145	5.71387e-06	0.291407	0.374043	-0.320823	1.06891	23.1405	26.6667	1.15238	UniRef90_P03300	671	Genome polyprotein (6/6) & polyprotein (7/9) & VP1 (1/4) & coat protein VP1 & VP4	Genome polyprotein n=1168 Tax=Enterovirus TaxID=12059 RepID=POLG_POL1M
	twist_28814	5.71646e-06	0.29154	0.362639	-0.311226	1.03651	24.7934	31.1111	1.25481		672	positive (from uniprot): Rhinovirus B Genome polyprotein
	twist_38302	5.72235e-06	0.29184	-0.698293	-1.99669	0.600101	6.61157	5.55556	0.840278		673	positive (from uniprot): Norwalk virus Non-structural polyprotein
	agilent_159126	5.73318e-06	0.292392	-0.502892	-1.43903	0.433248	89.2562	87.7778	0.983436	UniRef90_A0A381IPJ2	674	WP_011590251.1 strains_non_MPA_non_topgraph_cdhit70_190118.csv	Cell wall binding repeat-containing protein n=19 Tax=Clostridium perfringens TaxID=1502 RepID=A0A381IPJ2_CLOPF
	agilent_18832	5.74508e-06	0.292999	-0.820085	-2.3486	0.708433	4.95868	3.33333	0.672222	UniRef90_B0MZZ7	675	MH0002_GL0026121 MPA_PNP_EM_seqs_non_topgraph_seqs_final_210318.csv	Outer membrane efflux protein n=7 Tax=root TaxID=1 RepID=B0MZZ7_9BACT
	agilent_3614	5.74599e-06	0.293045	0.412204	-0.356157	1.18056	22.314	20	0.896296	UniRef90_Q69091	676	Glycoprotein D HHV-1	Envelope glycoprotein D n=279 Tax=root TaxID=1 RepID=GD_HHV11
	twist_59566	5.76218e-06	0.293871	-0.883539	-2.5333	0.766226	5.78512	2.22222	0.384127		677	B B/Phuket/3073/2013 HA
	agilent_11484	5.76269e-06	0.293897	-0.400558	-1.14853	0.347415	24.7934	17.7778	0.717037	UniRef90_P03204	678	EBNA-3C HHV 4 latent protein	Epstein-Barr nuclear antigen 6 n=14 Tax=Epstein-Barr virus (strain GD1) TaxID=10376 RepID=EBNA6_EBVB9
	twist_58778	5.76529e-06	0.29403	0.425069	-0.368891	1.21903	80.1653	84.4444	1.05338		679	positive (exact): Human respiratory syncytial virus Attachment glycoprotein
	agilent_207247	5.79804e-06	0.2957	-0.599816	-1.72406	0.524426	8.26446	10	1.21	UniRef90_Q8A128	680	YP_101353.1 strains_non_MPA_non_topgraph_cdhit70_190118.csv	ATP-dependent Clp protease ATP-binding subunit ClpX n=136 Tax=root TaxID=1 RepID=CLPX_BACTN
	agilent_149939	5.7997e-06	0.295785	-0.787475	-2.26371	0.688756	6.61157	3.33333	0.504167	UniRef90_J5DKJ0	681	NP_814463.1 strains_non_MPA_non_topgraph_cdhit70_190118.csv	WxL domain-containing protein n=84 Tax=Bacilli TaxID=91061 RepID=J5DKJ0_ENTFL
	agilent_240206	5.80226e-06	0.295915	0.795544	-0.696217	2.28731	3.30579	8.88889	2.68889	UniRef90_A0A4I7YG16	682	VFG001357(gb|NP_346601) (cbpA) choline binding protein A [CbpA/PspC (VF0150)] [Streptococcus pneumoniae TIGR4]	Choline binding protein A n=44 Tax=Streptococcus pneumoniae TaxID=1313 RepID=A0A4I7YG16_STREE
	agilent_88762	5.80328e-06	0.295967	-0.562791	-1.61822	0.492638	90.9091	90	0.99	UniRef90_A7X0T9	683	WP_001074519.1 strains_non_MPA_non_topgraph_cdhit70_190118.csv	Bifunctional autolysin n=763 Tax=Bacteria TaxID=2 RepID=ATL_STAA1
	agilent_202587	5.80888e-06	0.296253	0.509676	-0.446709	1.46606	9.09091	12.2222	1.34444	UniRef90_U6R855	684	DOM015_GL0041013 (2/2) MPA_and_EM_topgraph_220218_subsample.csv	Uncharacterized protein n=5 Tax=Bacteroidaceae TaxID=815 RepID=U6R855_9BACE
	agilent_229725	5.81265e-06	0.296445	-0.327453	-0.942149	0.287243	45.4545	38.8889	0.855556	UniRef90_A0A4I7XYI6	685	VFG001361(gb|NP_344663) (pspA) pneumococcal surface protein A [PspA (VF0152)] [Streptococcus pneumoniae TIGR4]	Surface protein A n=87 Tax=Streptococcus pneumoniae TaxID=1313 RepID=A0A4I7XYI6_STREE
	twist_62977	5.81541e-06	0.296586	-0.690909	-1.98826	0.606445	6.61157	5.55556	0.840278		686	YP_008532023.1 hypothetical protein [Klebsiella phage 0507-KN2-1]
	twist_49499	5.81986e-06	0.296813	0.697653	-0.612981	2.00829	4.13223	6.66667	1.61333		687	granule antigen protein GRA7 & dense granule protein 7 & dense granule protein, putative
	agilent_79810	5.82768e-06	0.297212	-0.341873	-0.984657	0.300911	37.1901	32.2222	0.86642	UniRef90_R7HD48	688	MH0113_GL0055733 MPA_PNP_EM_seqs_non_topgraph_seqs_final_210318.csv	Flagellin n=1 Tax=Eubacterium sp. CAG:38 TaxID=1262889 RepID=R7HD48_9FIRM
	agilent_53519	5.85008e-06	0.298354	-0.515209	-1.48619	0.455772	14.876	8.88889	0.597531	UniRef90_A0A4U5DTR8	689	NP_816482.1 strains_non_MPA_non_topgraph_cdhit70_190118.csv	Uncharacterized protein n=132 Tax=Bacilli TaxID=91061 RepID=A0A4U5DTR8_ENTFL
	twist_58592	5.85188e-06	0.298446	-0.450782	-1.3005	0.398939	17.3554	13.3333	0.768254		690	EBNA-1 HHV 4
	agilent_1606	5.86771e-06	0.299253	0.439187	-0.390062	1.26844	12.3967	18.8889	1.5237	UniRef90_P04012	691	major capsid protein (2/4) & major capsid protein L1 (2/3)	Major capsid protein L1 n=210 Tax=Papillomaviridae TaxID=151340 RepID=VL1_HPV11
	agilent_223973	5.87161e-06	0.299452	-0.578106	-1.6701	0.513892	9.91736	7.77778	0.784259	UniRef90_P55980	692	VFG000306(gb|NP_207343) (cagA) cag T4SS translocated effector CagA [CagA (VF0059)] [Helicobacter pylori 26695]	Cytotoxicity-associated immunodominant antigen n=265 Tax=Helicobacter pylori TaxID=210 RepID=CAGA_HELPY
	twist_4461	5.87199e-06	0.299471	0.682622	-0.60685	1.97209	4.95868	6.66667	1.34444		693	allergen_name False allergome_name Ory s GBSS_I (15/54) (1/1) allergenonline_name False SDAP_name False iedb_name False
	agilent_13151	5.8746e-06	0.299604	-0.885263	-2.55798	0.787458	4.13223	3.33333	0.806667	UniRef90_S5NW69	694	WP_011953516.1 strains_non_MPA_non_topgraph_cdhit70_190118.csv	Peptidoglycan-binding protein LysM n=46 Tax=Lactobacillaceae TaxID=33958 RepID=S5NW69_LACRE
	agilent_120430	5.87537e-06	0.299644	-0.389426	-1.12531	0.346462	23.9669	21.1111	0.880843	UniRef90_A0A4P6M4H6	695	WP_018598481.1 strains_non_MPA_non_topgraph_cdhit70_190118.csv	Toxin A n=3 Tax=Blautia TaxID=572511 RepID=A0A4P6M4H6_9FIRM
	twist_31581	5.88801e-06	0.300288	0.56755	-0.506365	1.64147	6.61157	10	1.5125		696	SKC-2 & streptokinase
	twist_50660	5.90172e-06	0.300988	-0.369648	-1.07011	0.330811	28.0992	22.2222	0.79085		697	phosphoprotein 150 & Large structural phosphoprotein
	agilent_221282	5.90435e-06	0.301122	-0.637128	-1.84478	0.570523	8.26446	5.55556	0.672222	UniRef90_Q48028	698	VFG001154(gb|AAA20524) (hmw2A) adhesin HMW2A, two-partner secretion (TPS) pathway TpsA exoprotein [HMW1/HMW2 (VF0038)] [Haemophilus influenzae str. 12]	Adhesin n=8 Tax=Haemophilus influenzae TaxID=727 RepID=Q48028_HAEIF
	agilent_8582	5.92298e-06	0.302072	-0.484633	-1.40504	0.435778	14.876	11.1111	0.746914	UniRef90_P11311	699	Adhesin P1 precursor (Cytadhesin P1) (Attachment protein) & ADP1_MYCPN adhesin P1	Adhesin P1 n=56 Tax=Mycoplasma pneumoniae TaxID=2104 RepID=ADP1_MYCPN
	agilent_236127	5.92735e-06	0.302295	-0.336022	-0.974485	0.302441	38.843	37.7778	0.972577	UniRef90_Q54972	700	VFG005313(gb|NP_357715) (pspA) Surface protein pspA precursor [Choline-binding proteins (CVF122)] [Streptococcus pneumoniae R6]	Pneumococcal surface protein A n=17 Tax=Streptococcus pneumoniae TaxID=1313 RepID=Q54972_STREE
	twist_66117	5.92806e-06	0.302331	-1.25251	-3.63255	1.12752	3.30579	1.11111	0.336111		701	YP_007517701.1 hypothetical protein [Pelagibacter phage HTVC010P]
	agilent_9788	5.92884e-06	0.302371	0.330688	-0.297739	0.959115	32.2314	42.2222	1.30997	UniRef90_P08318	702	phosphoprotein 150 & Large structural phosphoprotein	Large structural phosphoprotein n=145 Tax=root TaxID=1 RepID=PP150_HCMVA
	agilent_223695	5.94128e-06	0.303006	-0.324277	-0.94133	0.292777	42.9752	38.8889	0.904915	UniRef90_A0A4I7XYI6	703	VFG001361(gb|NP_344663) (pspA) pneumococcal surface protein A [PspA (VF0152)] [Streptococcus pneumoniae TIGR4]	Surface protein A n=87 Tax=Streptococcus pneumoniae TaxID=1313 RepID=A0A4I7XYI6_STREE
	twist_58783	5.95248e-06	0.303576	0.418293	-0.3786	1.21519	13.2231	22.2222	1.68056		704	positive (exact): Human herpesvirus 3 Envelope glycoprotein C
	twist_55914	5.95298e-06	0.303602	-0.325207	-0.944794	0.29438	61.9835	55.5556	0.896296		705	polyprotein (9/9) & VP1 capsid protein (1/3) & Chain 2, Human Rhinovirus Serotype 2 (Hrv2)
	twist_36146	5.95529e-06	0.30372	-0.502619	-1.46045	0.455208	14.876	8.88889	0.597531		706	DNA polymerase processivity factor
	agilent_236818	5.95605e-06	0.303759	0.349664	-0.316734	1.01606	23.9669	32.2222	1.34444	UniRef90_UPI000F53326A	707	VFG000261(gb|NP_273742) (iga) IgA-specific serine endopeptidase [IgA1 protease (VF0080)] [Neisseria meningitidis MC58]	IgA-specific serine endopeptidase autotransporter n=1 Tax=Neisseria meningitidis TaxID=487 RepID=UPI000F53326A
	twist_38332	5.96067e-06	0.303994	-0.786515	-2.2862	0.713175	6.61157	3.33333	0.504167		708	heme transporter IsdB
	twist_26346	5.97155e-06	0.304549	-1.18002	-3.43262	1.07258	4.95868	1.11111	0.224074		709	EBNA-3B nuclear protein [Human gammaherpesvirus 4] & Epstein-Barr nuclear antigen 4
	agilent_114177	5.97385e-06	0.304666	-0.749189	-2.17969	0.681317	7.43802	3.33333	0.448148	UniRef90_F7M4X1	710	MH0003_GL0051133 (1/1) MPA_and_EM_topgraph_220218_subsample.csv	STN domain-containing protein n=61 Tax=Bacteroidaceae TaxID=815 RepID=F7M4X1_9BACE
	twist_27542	5.98219e-06	0.305092	0.315274	-0.287242	0.91779	43.8017	48.8889	1.11614		711	BZLF1 [Human gammaherpesvirus 4] & BZLF1 & Trans-activator protein BZLF1
	agilent_242591	6.00183e-06	0.306093	0.353617	-0.323576	1.03081	67.7686	75.5556	1.11491	UniRef90_P44602	712	VFG000340(gb|NP_438433) (hxuA) heme-hemopexin utilization protein A, two-partner secretion (TPS) pathway TpsA protein, haem-haemopexin binding protein [HxuABC (VF0269)] [Haemophilus influenzae Rd KW20]	Heme/hemopexin-binding protein n=4 Tax=Haemophilus influenzae TaxID=727 RepID=HXUA1_HAEIN
	agilent_148625	6.00261e-06	0.306133	-0.43828	-1.27768	0.401117	19.0083	12.2222	0.642995	UniRef90_S5N0F3	713	WP_045160255.1 (5/5) non_MPA_topgraph_sampling_040218.csv	Phage-related tail protein n=334 Tax=Salmonella TaxID=590 RepID=S5N0F3_SALBN
	twist_53964	6.02256e-06	0.307151	-0.64368	-1.87906	0.591696	9.91736	4.44444	0.448148		714	Hemagglutinin (2/2)
	agilent_235465	6.02342e-06	0.307195	-0.330375	-0.964501	0.303751	42.9752	34.4444	0.801496	UniRef90_P71401	715	VFG001157(gb|AAC44560) (hsf) Hsf [Hia/Hsf (VF0039)] [Haemophilus influenzae C54]	Hsf n=19 Tax=Haemophilus influenzae TaxID=727 RepID=P71401_HAEIF
	twist_94732	6.03061e-06	0.307561	-0.551124	-1.60976	0.507513	9.91736	7.77778	0.784259		716	YP_006908363.1 hypothetical protein BCB4_0134 [Bacillus phage B4]
	agilent_19835	6.03168e-06	0.307616	-0.689882	-2.0152	0.63544	6.61157	4.44444	0.672222	UniRef90_B0G6M5	717	WP_005333649.1 strains_non_MPA_non_topgraph_cdhit70_190118.csv	Peripla_BP_4 domain-containing protein n=15 Tax=Dorea TaxID=189330 RepID=B0G6M5_9FIRM
	twist_27640	6.03366e-06	0.307717	-0.408574	-1.19364	0.376496	85.124	78.8889	0.926753		718	Capsid protein VP26 & capsid protein VP26 [Human gammaherpesvirus 4] & BFRF3
	agilent_169687	6.04114e-06	0.308098	-0.54093	-1.58114	0.49928	11.5702	7.77778	0.672222	UniRef90_E2QQR7	719	WP_001529381.1 strains_non_MPA_non_topgraph_cdhit70_190118.csv	SnoH n=24 Tax=Escherichia coli TaxID=562 RepID=E2QQR7_ECOLX
	agilent_226247	6.05955e-06	0.309037	-0.354669	-1.03802	0.328686	29.7521	23.3333	0.784259	UniRef90_A0A0H3K1N3	720	VFG001282(gb|NP_647237) (fnbB) fibronectin-binding protein B [FnBPs (VF0010)] [Staphylococcus aureus subsp. aureus MW2]	FnbB protein n=80 Tax=Staphylococcus TaxID=1279 RepID=A0A0H3K1N3_STAAW
	twist_1184	6.06876e-06	0.309507	-0.505679	-1.48094	0.469578	13.2231	8.88889	0.672222		721	Allergen Bos d alpha 2 (I) collagen type I
	agilent_220077	6.07156e-06	0.30965	-0.588132	-1.72274	0.546479	9.91736	6.66667	0.672222	UniRef90_Q97T80	722	VFG001362(gb|NP_344620) (zmpC) immunoglobulin A1 protease [IgA1 protease (VF0147)] [Streptococcus pneumoniae TIGR4]	Zinc metalloprotease ZmpC n=66 Tax=Terrabacteria group TaxID=1783272 RepID=ZMPC_STRPN
	twist_28197	6.07242e-06	0.309693	0.363875	-0.338169	1.06592	21.4876	27.7778	1.29274		723	phosphoprotein 150 & Large structural phosphoprotein
	twist_51598	6.07348e-06	0.309748	0.401842	-0.37354	1.17722	14.0496	24.4444	1.73987		724	Fusion glycoprotein F0 precursor (2/2) & fusion protein (1/2) & fusion glycoprotein
	twist_30716	6.07471e-06	0.30981	-0.463918	-1.3592	0.43136	15.7025	12.2222	0.778363		725	Serine-rich 25 kDa antigen protein
	agilent_7725	6.07804e-06	0.30998	0.721629	-0.671474	2.11473	3.30579	7.77778	2.35278	UniRef90_P16112	726	large aggregating cartilage proteoglycan core protein	Aggrecan core protein n=17 Tax=Catarrhini TaxID=9526 RepID=PGCA_HUMAN
	twist_236	6.08125e-06	0.310144	-0.678195	-1.98789	0.631501	7.43802	4.44444	0.597531		727	allergen_name False allergome_name Alt a TCTP (1/2) (1/1) allergenonline_name Unassigned (1/1) (1/1) SDAP_name False iedb_name False
	agilent_31975	6.08794e-06	0.310485	0.596109	-0.555879	1.7481	5.78512	8.88889	1.53651	UniRef90_A0A1Q6NDJ7	728	O2.UC32-1_GL0156524 MPA_PNP_EM_seqs_non_topgraph_seqs_final_210318.csv	Ferrous iron transport protein B n=1 Tax=Clostridiales bacterium 42_27 TaxID=1897045 RepID=A0A1Q6NDJ7_9FIRM
	twist_54532	6.0928e-06	0.310733	-0.450298	-1.32095	0.420354	17.3554	13.3333	0.768254		729	Kappa-casein precursor
	agilent_169172	6.11315e-06	0.311771	-0.582575	-1.7114	0.546254	10.7438	6.66667	0.620513	UniRef90_A0A174MPU4	730	T2D-189A_GL0064880 MPA_PNP_EM_seqs_non_topgraph_seqs_final_210318.csv	Flagellin n=3 Tax=Clostridiales TaxID=186802 RepID=A0A174MPU4_9FIRM
	agilent_217424	6.11949e-06	0.312094	-0.606513	-1.78251	0.569485	9.09091	6.66667	0.733333	UniRef90_A0A0E0VLX7	731	WP_000782834.1 strains_non_MPA_non_topgraph_cdhit70_190118.csv	Exotoxin n=44 Tax=Staphylococcus TaxID=1279 RepID=A0A0E0VLX7_STAA5
	agilent_705	6.12015e-06	0.312127	0.689317	-0.647326	2.02596	4.13223	6.66667	1.61333	UniRef90_P03120	732	E2 protein (1/4) & Regulatory protein E2	Regulatory protein E2 n=788 Tax=Papillomaviridae TaxID=151340 RepID=VE2_HPV16
	twist_25044	6.12296e-06	0.312271	0.64173	-0.603008	1.88647	5.78512	6.66667	1.15238		733	allergen_name False allergome_name Tri m GBSS_I (3/3) (1/1) allergenonline_name False SDAP_name False iedb_name False
	agilent_48638	6.12437e-06	0.312343	0.676887	-0.636239	1.99001	4.13223	7.77778	1.88222	UniRef90_A0A2N8ISR3	734	WP_012421014.1 strains_non_MPA_non_topgraph_cdhit70_190118.csv	Uncharacterized protein n=27 Tax=Akkermansia TaxID=239934 RepID=A0A2N8ISR3_9BACT
	twist_27788	6.1282e-06	0.312538	-0.41781	-1.22867	0.393047	20.6612	13.3333	0.645333		735	early antigen protein D (EA-D) & DNA polymerase processivity factor BMRF1
	agilent_25980	6.15332e-06	0.313819	-0.645001	-1.90009	0.610091	6.61157	6.66667	1.00833	UniRef90_A0A249DEN2	736	WP_005692765.1 (1/1) non_MPA_topgraph_sampling_040218.csv	Bacterial extracellular solute-binding s, 5 Middle family protein n=16 Tax=Lactobacillaceae TaxID=33958 RepID=A0A249DEN2_LACRH
	twist_29274	6.16472e-06	0.314401	0.328661	-0.311641	0.968963	27.2727	37.7778	1.38519		737	Genome polyprotein (3/6) & polyprotein (2/9) & envelope glycoprotein (1/8) & envelope protein (1/8) & polyprotein precursor (2/3) & envelope protein, partial & Capsid protein (2/2) & NS1 & nonstructural protein 1 (1/2) & Non-structural protein 1 & Nonstructural protein NS4A & nonstructural glycoprotein NS-1 & viral polyprotein & nonstructural protein NS1 & E protein & Dengue type 3 virus complete…
	twist_35894	6.16601e-06	0.314467	0.741206	-0.703019	2.18543	3.30579	6.66667	2.01667		738	structural polyprotein (1/3) & E2 protein (2/4)
	agilent_610	6.16795e-06	0.314565	0.792616	-0.752096	2.33733	2.47934	7.77778	3.13704	UniRef90_P27958	739	Hepatitis C virus (HCV) polyprotein – includes core, envelope glycoproteins (E1, E2/NS1, gp35, gp70, hypervariable regions), and nonstructural proteins (NS3, NS4, NS5, NS5B, RNA-dependent RNA polymerase); covers structural and nonstructural regions, precue protein (1/2) & polyprotein precursor (1/3) & Polyprotein (1/2) & E2 protein (4/4) & precursor protein & Hepatitis C virus core, matrix, envel…	Genome polyprotein n=2057 Tax=Hepacivirus C TaxID=11103 RepID=POLG_HCVH
	twist_69537	6.17335e-06	0.314841	-0.452016	-1.33344	0.429409	16.5289	13.3333	0.806667		740	YP_006908491.1 hypothetical protein BCB4_0262 [Bacillus phage B4]
	twist_49223	6.1784e-06	0.315098	-0.382631	-1.12915	0.363892	24.7934	17.7778	0.717037		741	phosphoprotein 150 & Large structural phosphoprotein
	agilent_229642	6.18223e-06	0.315294	0.347214	-0.330483	1.02491	25.6198	28.8889	1.1276	UniRef90_P15276	742	VFG000117(gb|NP_253940) (algP/algR3) alginate regulatory protein AlgP [Alginate (VF0091)] [Pseudomonas aeruginosa PAO1]	Transcriptional regulatory protein AlgP n=6 Tax=Pseudomonas aeruginosa TaxID=287 RepID=ALGP_PSEAE
	agilent_71860	6.18429e-06	0.315399	0.741592	-0.706171	2.18935	3.30579	6.66667	2.01667	UniRef90_A0A174IP95	743	T2D-105A_GL0053933 MPA_PNP_EM_seqs_non_topgraph_seqs_final_210318.csv	Flagellin n=3 Tax=Clostridiales TaxID=186802 RepID=A0A174IP95_9FIRM
	agilent_72861	6.18711e-06	0.315543	0.315312	-0.300435	0.931059	34.7107	42.2222	1.2164	UniRef90_A0A174WHL6	744	469589.HMPREF0103_2196 MPA_PNP_EM_seqs_non_topgraph_seqs_final_210318.csv	Streptopain n=22 Tax=Bacteroidales TaxID=171549 RepID=A0A174WHL6_9BACT
	twist_53579	6.20678e-06	0.316546	0.727576	-0.696195	2.15135	3.30579	6.66667	2.01667		745	VP1 protein (1/2)
	twist_29978	6.21814e-06	0.317125	-0.490378	-1.45113	0.470377	12.3967	11.1111	0.896296		746	positive (from uniprot): Rhinovirus B Genome polyprotein
	agilent_236774	6.22794e-06	0.317625	0.532404	-0.511767	1.57657	6.61157	12.2222	1.84861	UniRef90_P10520	747	VFG000975(gb|NP_269944) (ska) streptokinase A precursor [Streptokinase (VF0247)] [Streptococcus pyogenes M1 GAS]	Streptokinase A n=48 Tax=Streptococcus pyogenes TaxID=1314 RepID=STRP_STRP1
	agilent_175367	6.24145e-06	0.318314	0.600292	-0.578701	1.77929	4.95868	10	2.01667	UniRef90_W0U8F1	748	MH0188_GL0013099 MPA_PNP_EM_seqs_non_topgraph_seqs_final_210318.csv	NLPC_P60 domain-containing protein n=22 Tax=Ruminococcus TaxID=1263 RepID=W0U8F1_9FIRM
	twist_46937	6.25479e-06	0.318994	0.327638	-0.316759	0.972034	27.2727	36.6667	1.34444		749	EBNA3A HHV4
	agilent_226269	6.25559e-06	0.319035	-0.330942	-0.981891	0.320007	33.0579	31.1111	0.941111	UniRef90_Q99XV0	750	VFG000968(gb|NP_269973) (emm) M protein type 1 [M protein (VF0242)] [Streptococcus pyogenes M1 GAS]	M protein type 1 n=54 Tax=Streptococcus pyogenes TaxID=1314 RepID=Q99XV0_STRP1
	agilent_225880	6.26098e-06	0.31931	0.340959	-0.330075	1.01199	23.9669	32.2222	1.34444	UniRef90_P62575	751	VFG001378(gb|NP_359129) (nanA) neuraminidase A [Neuraminidase (VF0148)] [Streptococcus pneumoniae R6]	Sialidase A n=43 Tax=Bacteria TaxID=2 RepID=NANA_STREE
	twist_58055	6.27057e-06	0.319799	0.310451	-0.301159	0.922061	40.4959	44.4444	1.09751		752	positive (exact): Influenza A virus Hemagglutinin
	agilent_172984	6.2786e-06	0.320209	0.522072	-0.507317	1.55146	8.26446	10	1.21	UniRef90_P75859	753	NP_706865.1 strains_non_MPA_non_topgraph_cdhit70_190118.csv	Uncharacterized fimbrial-like protein YcbU n=401 Tax=Bacteria TaxID=2 RepID=YCBU_ECOLI
	agilent_145084	6.2872e-06	0.320647	-0.752704	-2.23818	0.732776	6.61157	3.33333	0.504167	UniRef90_K0X0W4	754	MH0006_GL0083746 MPA_PNP_EM_seqs_non_topgraph_seqs_final_210318.csv	PKD domain-containing protein n=3 Tax=Bacteroidales TaxID=171549 RepID=K0X0W4_9BACT
	twist_21	6.31001e-06	0.32181	-0.538079	-1.60255	0.526389	11.5702	7.77778	0.672222		755	allergen_name Hor v 5 (1/1) (1/1) allergome_name Hor v 5 (6/6) (1/1) allergenonline_name False SDAP_name Hor v 5.0101 (1/1) (1/1) iedb_name False
	agilent_184704	6.3267e-06	0.322662	-0.478688	-1.42733	0.469956	14.876	8.88889	0.597531	UniRef90_S5QWV8	756	WP_020916641.1 strains_non_MPA_non_topgraph_cdhit70_190118.csv	Uncharacterized protein n=4 Tax=Streptococcus TaxID=1301 RepID=S5QWV8_9STRE
	agilent_231419	6.32819e-06	0.322738	0.375035	-0.368311	1.11838	73.5537	82.2222	1.11785	UniRef90_P44602	757	VFG000340(gb|NP_438433) (hxuA) heme-hemopexin utilization protein A, two-partner secretion (TPS) pathway TpsA protein, haem-haemopexin binding protein [HxuABC (VF0269)] [Haemophilus influenzae Rd KW20]	Heme/hemopexin-binding protein n=4 Tax=Haemophilus influenzae TaxID=727 RepID=HXUA1_HAEIN
	agilent_231635	6.33778e-06	0.323227	-0.569748	-1.70017	0.560673	10.7438	6.66667	0.620513	UniRef90_P44969	758	VFG000337(gb|NP_439153) (iga1) immunoglobin A1 protease [IgA1 protease (VF0045)] [Haemophilus influenzae Rd KW20]	Immunoglobulin A1 protease autotransporter n=1 Tax=Haemophilus influenzae (strain ATCC 51907 / DSM 11121 / KW20 / Rd) TaxID=71421 RepID=IGA0_HAEIN
	agilent_191187	6.3566e-06	0.324186	0.389816	-0.385143	1.16478	16.5289	20	1.21	UniRef90_A0A1L9L6D8	759	WP_039451873.1 strains_non_MPA_non_topgraph_cdhit70_190118.csv	Chitodextrinase n=50 Tax=Vibrionaceae TaxID=641 RepID=A0A1L9L6D8_VIBFL
	agilent_240582	6.36949e-06	0.324844	0.341266	-0.338097	1.02063	24.7934	27.7778	1.12037	UniRef90_Q6GHV7	760	VFG001317(gb|YP_001332074) (isdB) iron-regulated surface determinant protein B, haemoglobin receptor [Isd (VF0015)] [Staphylococcus aureus subsp. aureus str. Newman]	Iron-regulated surface determinant protein B n=509 Tax=Bacilli TaxID=91061 RepID=ISDB_STAAR
	agilent_230634	6.38651e-06	0.325712	0.424808	-0.422382	1.272	11.5702	17.7778	1.53651	UniRef90_A0A130BPV0	761	VFG001839(gb|YP_094495) (icmE/dotG) Dot/Icm type IV secretion system central channel protein IcmE/DotG [Dot/Icm (VF0156)] [Legionella pneumophila subsp. pneumophila str. Philadelphia 1]	50S ribosomal protein L13e n=39 Tax=Gammaproteobacteria TaxID=1236 RepID=A0A130BPV0_LEGPN
	twist_15602	6.39879e-06	0.326338	-0.355668	-1.06589	0.354556	31.405	21.1111	0.672222		762	allergen_name False allergome_name Hor v 37 (5/6) (1/1) allergenonline_name False SDAP_name False iedb_name False
	twist_87619	6.40666e-06	0.326739	-0.576255	-1.72792	0.575408	8.26446	6.66667	0.806667		763	YP_009277661.1 anti-termination protein [Shigella phage SHFML-11]
	agilent_223567	6.40886e-06	0.326852	0.350772	-0.35042	1.05196	23.1405	26.6667	1.15238	UniRef90_Q2YX95	764	VFG001318(gb|YP_001332075) (isdA) iron-regulated surface determinant protein A [Isd (VF0015)] [Staphylococcus aureus subsp. aureus str. Newman]	Iron-regulated surface determinant protein A n=287 Tax=Bacteria TaxID=2 RepID=ISDA_STAAB
	agilent_178307	6.41503e-06	0.327166	-0.472875	-1.41876	0.473014	14.876	8.88889	0.597531	UniRef90_Q2G222	765	WP_001125631.1 strains_non_MPA_non_topgraph_cdhit70_190118.csv	N-acetylmuramoyl-L-alanine amidase domain-containing protein SAOUHSC_02979 n=302 Tax=Bacteria TaxID=2 RepID=Y2979_STAA8
	agilent_53537	6.41769e-06	0.327302	-0.86859	-2.60652	0.869335	4.95868	2.22222	0.448148	UniRef90_A0A0P0SPT5	766	WP_001032962.1 strains_non_MPA_non_topgraph_cdhit70_190118.csv	Exopolygalacturonate lyase n=137 Tax=Enterobacteriaceae TaxID=543 RepID=A0A0P0SPT5_ECOLX
	agilent_75806	6.42035e-06	0.327438	0.677658	-0.678619	2.03393	4.13223	6.66667	1.61333	UniRef90_A0A078S111	767	MH0230_GL0031627 MPA_PNP_EM_seqs_non_topgraph_seqs_final_210318.csv	Fibronectin type-III domain-containing protein n=58 Tax=Bacteroides TaxID=816 RepID=A0A078S111_BACUN
	twist_74769	6.42231e-06	0.327538	0.639579	-0.64075	1.91991	4.95868	6.66667	1.34444		768	YP_009277725.1 hypothetical protein [Shigella phage SHFML-11]
	agilent_37743	6.42416e-06	0.327632	-0.575524	-1.72785	0.576803	9.91736	5.55556	0.560185	UniRef90_A0A4P6M4D4	769	WP_018594515.1 strains_non_MPA_non_topgraph_cdhit70_190118.csv	D-galactose-binding periplasmic protein n=4 Tax=Clostridiales TaxID=186802 RepID=A0A4P6M4D4_9FIRM
	agilent_73213	6.44632e-06	0.328762	-0.35991	-1.08222	0.362396	25.6198	22.2222	0.867384	UniRef90_A0A173UAU5	770	WP_007884712.1 MPA_PNP_EM_seqs_non_topgraph_seqs_final_210318.csv	Flagellin n=3 Tax=Roseburia inulinivorans TaxID=360807 RepID=A0A173UAU5_9FIRM
	agilent_166003	6.4469e-06	0.328792	0.397634	-0.400428	1.1957	14.876	18.8889	1.26975	UniRef90_D6ZV98	771	WP_003830342.1 (2/4) non_MPA_topgraph_sampling_040218.csv	Uncharacterized protein n=26 Tax=Bacteria TaxID=2 RepID=D6ZV98_BIFLJ
	agilent_220388	6.45944e-06	0.329431	0.378666	-0.382333	1.13967	15.7025	22.2222	1.4152	UniRef90_P09983	772	VFG000906(gb|NP_755445) (hlyA) Hemolysin A [Hemolysin (VF0225)] [Escherichia coli CFT073]	Hemolysin, chromosomal n=225 Tax=Bacteria TaxID=2 RepID=HLYAC_ECOLX
	twist_17128	6.45951e-06	0.329435	-0.446321	-1.34329	0.45065	15.7025	11.1111	0.707602		773	allergen_name False allergome_name Der f 20 (4/4) (1/1) allergenonline_name Der f 20.0101 (1/1) (1/1) SDAP_name False iedb_name False
	agilent_127557	6.46156e-06	0.329539	-0.498121	-1.49941	0.503169	13.2231	7.77778	0.588194	UniRef90_A0A173RRE4	774	MH0091_GL0095745 (4/5) MPA_and_EM_topgraph_220218_subsample.csv	Glutaconyl-CoA decarboxylase subunit beta n=40 Tax=Faecalibacterium TaxID=216851 RepID=A0A173RRE4_9FIRM
	agilent_25775	6.46211e-06	0.329568	-0.604317	-1.81914	0.610511	8.26446	5.55556	0.672222	UniRef90_UPI000A3CE4AB	775	WP_000775561.1 (1/1) non_MPA_topgraph_sampling_040218.csv	succinate dehydrogenase flavoprotein subunit n=2 Tax=Enterobacteriaceae TaxID=543 RepID=UPI000A3CE4AB
	agilent_108450	6.46606e-06	0.329769	0.368963	-0.373053	1.11098	18.1818	22.2222	1.22222	UniRef90_C0B7L9	776	MH0127_GL0085140 (1/5) MPA_and_EM_topgraph_220218_subsample.csv	Magnesium transporter MgtE n=6 Tax=Coprococcus TaxID=33042 RepID=C0B7L9_9FIRM
	agilent_41163	6.47545e-06	0.330248	0.456342	-0.462311	1.375	9.09091	15.5556	1.71111	UniRef90_A0A413MR02	777	NLM010_GL0019665 MPA_PNP_EM_seqs_non_topgraph_seqs_final_210318.csv	DUF5033 domain-containing protein n=11 Tax=Bacteroides TaxID=816 RepID=A0A413MR02_9BACE
	agilent_240644	6.48763e-06	0.330869	-0.375121	-1.13124	0.380998	22.314	18.8889	0.846502	UniRef90_A0A0E8T3C9	778	VFG001354(gb|NP_345414) (pce) choline binding protein E [CBPs (VF0145)] [Streptococcus pneumoniae TIGR4]	Choline binding protein E CbpE n=250 Tax=Bacteria TaxID=2 RepID=A0A0E8T3C9_STREE
	twist_50031	6.48819e-06	0.330898	-0.827535	-2.49567	0.8406	6.61157	2.22222	0.336111		779	EBNA3A HHV4
	twist_33645	6.49023e-06	0.331002	0.35531	-0.361073	1.07169	19.8347	26.6667	1.34444		780	EBNA3A HHV4
	twist_16861	6.49241e-06	0.331113	-0.633519	-1.91113	0.644088	7.43802	5.55556	0.746914		781	allergen_name False allergome_name Hor v 20 (3/3) (1/1) allergenonline_name False SDAP_name False iedb_name False
	agilent_42039	6.49379e-06	0.331183	-0.519766	-1.56812	0.52859	13.2231	6.66667	0.504167	UniRef90_Q2G222	782	WP_001125631.1 strains_non_MPA_non_topgraph_cdhit70_190118.csv	N-acetylmuramoyl-L-alanine amidase domain-containing protein SAOUHSC_02979 n=302 Tax=Bacteria TaxID=2 RepID=Y2979_STAA8
	agilent_2946	6.49685e-06	0.331339	0.549015	-0.558694	1.65672	5.78512	11.1111	1.92063	UniRef90_P81177	783	zinc metalloproteinase aureolysin	Zinc metalloproteinase aureolysin n=337 Tax=Bacilli TaxID=91061 RepID=AURE_STAAU
	agilent_168007	6.51675e-06	0.332354	-0.481121	-1.45389	0.491642	13.2231	10	0.75625	UniRef90_E5VBB8	784	MH0003_GL0074909 MPA_PNP_EM_seqs_non_topgraph_seqs_final_210318.csv	Uncharacterized protein n=30 Tax=Bacteroides TaxID=816 RepID=E5VBB8_9BACE
	twist_54195	6.5514e-06	0.334121	0.604535	-0.622231	1.8313	4.95868	8.88889	1.79259		785	EBNA3A HHV4
	agilent_5601	6.55213e-06	0.334159	0.309177	-0.318276	0.936629	33.8843	44.4444	1.31165	UniRef90_P81177	786	zinc metalloproteinase aureolysin	Zinc metalloproteinase aureolysin n=337 Tax=Bacilli TaxID=91061 RepID=AURE_STAAU
	twist_26221	6.57331e-06	0.335239	0.503946	-0.521064	1.52896	7.43802	11.1111	1.49383		787	fibronectin-binding protein A
	agilent_10951	6.57724e-06	0.335439	0.709813	-0.734523	2.15415	3.30579	5.55556	1.68056	UniRef90_A7X0T9	788	Bifunctional autolysin precursor	Bifunctional autolysin n=763 Tax=Bacteria TaxID=2 RepID=ATL_STAA1
	agilent_115477	6.57917e-06	0.335538	-0.557502	-1.69215	0.577142	10.7438	5.55556	0.517094	UniRef90_A0A417NJ28	789	MH0192_GL0143211 MPA_PNP_EM_seqs_non_topgraph_seqs_final_210318.csv	Stage II sporulation protein P n=7 Tax=Firmicutes TaxID=1239 RepID=A0A417NJ28_9FIRM
	twist_29560	6.58094e-06	0.335628	0.609144	-0.630834	1.84912	4.95868	7.77778	1.56852		790	major DNA-binding protein [Human gammaherpesvirus 4] & BALF2 [Human gammaherpesvirus 4] & single-stranded DNA binding protein [Human gammaherpesvirus 4] & Major DNA-binding protein
	agilent_192153	6.58408e-06	0.335788	-0.548982	-1.66686	0.568901	10.7438	6.66667	0.620513	UniRef90_F4XFQ9	791	O2.UC59-0_GL0071908 MPA_PNP_EM_seqs_non_topgraph_seqs_final_210318.csv	Phage protein n=66 Tax=root TaxID=1 RepID=F4XFQ9_9FIRM
	twist_77319	6.62678e-06	0.337966	0.346598	-0.362361	1.05556	19.0083	27.7778	1.46135		792	YP_009222325.1 endonuclease [Lactobacillus phage LfeInf]
	twist_55780	6.63025e-06	0.338143	-0.53269	-1.6227	0.557317	12.3967	6.66667	0.537778		793	Fusion glycoprotein F0 precursor (2/2) & fusion protein (1/2) & fusion glycoprotein
	agilent_222910	6.63764e-06	0.338519	-0.558438	-1.70202	0.585146	9.09091	6.66667	0.733333	UniRef90_A0A4I7YG16	794	VFG001357(gb|NP_346601) (cbpA) choline binding protein A [CbpA/PspC (VF0150)] [Streptococcus pneumoniae TIGR4]	Choline binding protein A n=44 Tax=Streptococcus pneumoniae TaxID=1313 RepID=A0A4I7YG16_STREE
	agilent_240248	6.6475e-06	0.339023	0.504098	-0.529283	1.53748	9.91736	10	1.00833	UniRef90_P71401	795	VFG001157(gb|AAC44560) (hsf) Hsf [Hia/Hsf (VF0039)] [Haemophilus influenzae C54]	Hsf n=19 Tax=Haemophilus influenzae TaxID=727 RepID=P71401_HAEIF
	twist_46768	6.64837e-06	0.339067	0.637194	-0.669149	1.94354	4.13223	7.77778	1.88222		796	EBNA-3C HHV 4 latent protein
	twist_30163	6.65876e-06	0.339597	0.395786	-0.416525	1.2081	15.7025	18.8889	1.20292		797	Genome polyprotein (6/6) & polyprotein (7/9) & VP1 (1/4) & coat protein VP1 & VP4
	twist_68925	6.65995e-06	0.339658	-0.60677	-1.85226	0.638721	8.26446	4.44444	0.537778		798	YP_009320836.1 ribonucleotide reductase of class III (anaerobic) large subunit [Salmonella phage 100268_sal2]
	agilent_108889	6.67024e-06	0.340182	0.574835	-0.606387	1.75606	5.78512	7.77778	1.34444	UniRef90_A0A0K6BRS0	799	YP_098302.1 strains_non_MPA_non_topgraph_cdhit70_190118.csv	Insulinase family protein n=52 Tax=Bacteroidaceae TaxID=815 RepID=A0A0K6BRS0_BACFG
	twist_32238	6.67241e-06	0.340293	-0.395177	-1.20741	0.417053	20.6612	13.3333	0.645333		800	Lipase 2 precursor (Glycerol ester hydrolase 2)
	agilent_100245	6.67772e-06	0.340564	0.635168	-0.671063	1.9414	4.13223	6.66667	1.61333	UniRef90_A0A2R4CZR0	801	YP_002344743.1 strains_non_MPA_non_topgraph_cdhit70_190118.csv	Enterochelin ABC transporter substrate-binding protein n=211 Tax=Campylobacteraceae TaxID=72294 RepID=A0A2R4CZR0_CAMJU
	agilent_234840	6.69266e-06	0.341326	0.369892	-0.391997	1.13178	16.5289	22.2222	1.34444	UniRef90_UPI000E01835F	802	VFG001313(gb|NP_644899) (spa) Immunoglobulin G binding protein A precursor [SpA (VF0017)] [Staphylococcus aureus subsp. aureus MW2]	staphylococcal protein A n=3 Tax=Staphylococcus aureus TaxID=1280 RepID=UPI000E01835F
	agilent_1320	6.69371e-06	0.341379	0.44635	-0.473126	1.36583	10.7438	14.4444	1.34444	UniRef90_A0A2U3RZL8	803	pneumococcal histidine triad protein D (1/2) & histidine motif-containing protein, partial	Pneumococcal histidine triad protein D n=4 Tax=Streptococcus pneumoniae TaxID=1313 RepID=A0A2U3RZL8_STREE
	twist_57307	6.694e-06	0.341394	-0.538289	-1.64719	0.570615	9.91736	6.66667	0.672222		804	Collagen alpha-3(IV) chain & alpha-3 type IV collagen & type IV collagen alpha 3 chain & type IV collagen alpha3 chain
	agilent_218358	6.69659e-06	0.341526	-0.356609	-1.09144	0.378225	23.9669	21.1111	0.880843	UniRef90_B0G3Y5	805	WP_052302907.1 strains_non_MPA_non_topgraph_cdhit70_190118.csv	N-acetylmuramoyl-L-alanine amidase n=2 Tax=Dorea formicigenerans TaxID=39486 RepID=B0G3Y5_9FIRM
	agilent_148372	6.70956e-06	0.342188	0.42232	-0.449113	1.29375	14.0496	15.5556	1.10719	UniRef90_K0X778	806	MH0012_GL0067549 MPA_PNP_EM_seqs_non_topgraph_seqs_final_210318.csv	Por secretion system C-terminal sorting domain-containing protein n=2 Tax=Bacteroidales TaxID=171549 RepID=K0X778_9BACT
	agilent_229423	6.71429e-06	0.342429	0.548535	-0.583901	1.68097	7.43802	7.77778	1.04568	UniRef90_A0A0H2UNT6	807	VFG005301(gb|NP_344982) (rrgA) cell wall surface anchor family protein, pilus tip adhesin RrgA [PI-1 (VF0529)] [Streptococcus pneumoniae TIGR4]	Cell wall surface anchor family protein n=75 Tax=Streptococcus pneumoniae TaxID=1313 RepID=A0A0H2UNT6_STRPN
	agilent_239739	6.71774e-06	0.342605	-0.521832	-1.59953	0.55587	12.3967	6.66667	0.537778	UniRef90_P44969	808	VFG000337(gb|NP_439153) (iga1) immunoglobin A1 protease [IgA1 protease (VF0045)] [Haemophilus influenzae Rd KW20]	Immunoglobulin A1 protease autotransporter n=1 Tax=Haemophilus influenzae (strain ATCC 51907 / DSM 11121 / KW20 / Rd) TaxID=71421 RepID=IGA0_HAEIN
	agilent_31887	6.74764e-06	0.344129	0.513297	-0.550132	1.57673	6.61157	11.1111	1.68056	UniRef90_I9UCI8	809	MH0360_GL0027291 (4/8) MPA_and_EM_topgraph_220218_subsample.csv	1-acylglycerol-3-phosphate O-acyltransferase n=1 Tax=Bacteroides vulgatus CL09T03C04 TaxID=997891 RepID=I9UCI8_BACVU
	twist_48652	6.74913e-06	0.344206	0.299835	-0.32145	0.921121	59.5041	64.4444	1.08302		810	nuclear protein EBNA2 & EBNA-2 & Epstein-Barr nuclear antigen 2
	twist_47499	6.75464e-06	0.344487	0.63907	-0.685911	1.96405	4.13223	7.77778	1.88222		811	matrix protein 1 & matrix protein & M1 protein
	twist_73224	6.75803e-06	0.344659	0.443706	-0.476558	1.36397	9.09091	15.5556	1.71111		812	YP_001293415.1 hypothetical protein ORF008 [Pseudomonas phage 73]
	twist_97947	6.77125e-06	0.345334	0.317422	-0.341844	0.976688	26.4463	31.1111	1.17639		813	YP_009032592.1 endolysin [Lactoccocus phage WP-2]
	agilent_12511	6.77574e-06	0.345563	-0.619035	-1.90534	0.667274	7.43802	4.44444	0.597531	UniRef90_Q9S0U1	814	WP_000079699.1 strains_non_MPA_non_topgraph_cdhit70_190118.csv	Flagellin n=50 Tax=Enterobacteriaceae TaxID=543 RepID=Q9S0U1_ECOLX
	agilent_4843	6.78484e-06	0.346027	0.392296	-0.42365	1.20824	15.7025	18.8889	1.20292	UniRef90_Q82081	815	positive (from uniprot): Rhinovirus B Genome polyprotein	Genome polyprotein n=46 Tax=Enterovirus TaxID=12059 RepID=POLG_HRV3
	agilent_42883	6.7992e-06	0.346759	0.422498	-0.457602	1.3026	12.3967	13.3333	1.07556	UniRef90_A0A0U1MQG2	816	WP_000669729.1 strains_non_MPA_non_topgraph_cdhit70_190118.csv	Protein map n=15 Tax=Staphylococcaceae TaxID=90964 RepID=A0A0U1MQG2_STAAU
	agilent_78387	6.80003e-06	0.346802	-0.491628	-1.51582	0.532565	11.5702	8.88889	0.768254	UniRef90_J6PDD5	817	NP_816789.1 strains_non_MPA_non_topgraph_cdhit70_190118.csv	WxL domain-containing protein n=92 Tax=Bacteria TaxID=2 RepID=J6PDD5_ENTFL
	agilent_9756	6.80654e-06	0.347133	-0.644254	-1.98733	0.698825	6.61157	5.55556	0.840278	UniRef90_P03204	818	EBNA-3C HHV 4 latent protein	Epstein-Barr nuclear antigen 6 n=14 Tax=Epstein-Barr virus (strain GD1) TaxID=10376 RepID=EBNA6_EBVB9
	twist_40763	6.81068e-06	0.347345	-0.535515	-1.65239	0.581365	10.7438	6.66667	0.620513		819	RNA polymerase beta'-subunit
	agilent_12016	6.81268e-06	0.347447	0.3172	-0.344497	0.978896	62.8099	70	1.11447		820	positive (exact): Human herpesvirus 1 Envelope glycoprotein D
	agilent_108423	6.81907e-06	0.347773	0.486315	-0.528853	1.50148	7.43802	12.2222	1.64321	UniRef90_A0A0A6VMD7	821	WP_058102022.1 (1/1) non_MPA_topgraph_sampling_040218.csv	Big_4 domain-containing protein n=94 Tax=Bifidobacterium longum TaxID=216816 RepID=A0A0A6VMD7_BIFLN
	agilent_233880	6.83961e-06	0.34882	-0.40256	-1.24472	0.4396	19.8347	13.3333	0.672222	UniRef90_P09983	822	VFG000906(gb|NP_755445) (hlyA) Hemolysin A [Hemolysin (VF0225)] [Escherichia coli CFT073]	Hemolysin, chromosomal n=225 Tax=Bacteria TaxID=2 RepID=HLYAC_ECOLX
	twist_58889	6.8416e-06	0.348922	0.593603	-0.648484	1.83569	4.95868	10	2.01667		823	B B/Brisbane/60/2008 HA
	agilent_171305	6.84341e-06	0.349014	0.674585	-0.737223	2.08639	3.30579	6.66667	2.01667	UniRef90_A0A0E1XBT2	824	WP_001208900.1 strains_non_MPA_non_topgraph_cdhit70_190118.csv	Gram-positive signal peptide protein, YSIRK family n=24 Tax=Staphylococcaceae TaxID=90964 RepID=A0A0E1XBT2_STAAU
	twist_33965	6.87057e-06	0.350399	0.769057	-0.8451	2.38321	2.47934	5.55556	2.24074		825	55 kDa immediate-early protein 1
	agilent_223729	6.87581e-06	0.350666	-0.303532	-0.940961	0.333898	36.3636	31.1111	0.855556	UniRef90_UPI000F53326A	826	VFG000261(gb|NP_273742) (iga) IgA-specific serine endopeptidase [IgA1 protease (VF0080)] [Neisseria meningitidis MC58]	IgA-specific serine endopeptidase autotransporter n=1 Tax=Neisseria meningitidis TaxID=487 RepID=UPI000F53326A
	twist_25071	6.87973e-06	0.350866	0.498778	-0.549112	1.54667	7.43802	10	1.34444		827	allergen_name False allergome_name Str py Streptokinase (8/12) (1/1) allergenonline_name False SDAP_name False iedb_name False
	twist_72914	6.88084e-06	0.350923	0.344027	-0.378829	1.06688	19.0083	25.5556	1.34444		828	YP_001469501.1 gp20 portal vertex protein of head [Enterobacteria phage Phi1]
	twist_31974	6.9014e-06	0.351971	-0.64682	-2.00885	0.715214	6.61157	4.44444	0.672222		829	EMP1 (2/2)
	agilent_228892	6.90397e-06	0.352103	-0.545692	-1.69509	0.603706	10.7438	5.55556	0.517094	UniRef90_P71401	830	VFG001157(gb|AAC44560) (hsf) Hsf [Hia/Hsf (VF0039)] [Haemophilus influenzae C54]	Hsf n=19 Tax=Haemophilus influenzae TaxID=727 RepID=P71401_HAEIF
	twist_30259	6.91452e-06	0.35264	0.345704	-0.383271	1.07468	16.5289	28.8889	1.74778		831	polyprotein (3/9) & structural protein (3/3) & VP1 (2/4) & capsid protein VP1 & VP1 protein (2/2) & VP1 protein, partial [Enterovirus A71]
	agilent_40320	6.92217e-06	0.353031	-0.55234	-1.71799	0.613306	8.26446	6.66667	0.806667	UniRef90_D7VFB1	832	YP_004890684.1 (2/2) non_MPA_topgraph_sampling_040218.csv	Uncharacterized protein n=5 Tax=Lactobacillus plantarum TaxID=1590 RepID=D7VFB1_LACPN
	twist_41824	6.92549e-06	0.3532	-0.519114	-1.61502	0.576797	10.7438	6.66667	0.620513		833	Junctional protein associated with coronary artery disease
	twist_84706	6.93415e-06	0.353642	-0.537369	-1.67286	0.598122	13.2231	5.55556	0.420139		834	YP_007002967.1 putative HNH endonuclease [Lactobacillus phage JCL1032]
	agilent_70667	6.95554e-06	0.354733	-0.384324	-1.19827	0.429618	20.6612	14.4444	0.699111	UniRef90_Q2FZL2	835	WP_000676561.1 strains_non_MPA_non_topgraph_cdhit70_190118.csv	Glutamyl endopeptidase n=383 Tax=Bacilli TaxID=91061 RepID=SSPA_STAA8
	twist_66343	6.96154e-06	0.355039	-0.910681	-2.8406	1.01923	4.95868	2.22222	0.448148		836	AFN38773.1 DhlB [Staphylococcus phage MSA6]
	agilent_201607	6.96214e-06	0.355069	-0.642833	-2.00521	0.719545	6.61157	4.44444	0.672222	UniRef90_A0A448F0Y5	837	WP_003657051.1 strains_non_MPA_non_topgraph_cdhit70_190118.csv	Muramidase n=21 Tax=Lactobacillus TaxID=1578 RepID=A0A448F0Y5_LACAI
	twist_31841	6.96595e-06	0.355264	0.392424	-0.43959	1.22444	16.5289	16.6667	1.00833		838	putative BLRF2 protein [Human gammaherpesvirus 4] & Tegument protein BLRF2
	twist_34803	6.96756e-06	0.355346	-0.464125	-1.44833	0.520077	14.0496	8.88889	0.63268		839	DNA polymerase processivity factor
	twist_6459	6.97744e-06	0.355849	-0.641837	-2.00431	0.720638	6.61157	4.44444	0.672222		840	allergen_name False allergome_name Cas s 1 (6/6) (1/1) allergenonline_name Unassigned (1/1) (1/1) SDAP_name False iedb_name False
	agilent_2920	6.97953e-06	0.355956	-0.562405	-1.75653	0.63172	9.09091	5.55556	0.611111	UniRef90_Q66575	841	positive (from uniprot): Enterovirus B Genome polyprotein	Genome polyprotein n=20 Tax=Enterovirus B TaxID=138949 RepID=POLG_EC12T
	agilent_8689	6.98622e-06	0.356297	0.311175	-0.349995	0.972346	28.0992	32.2222	1.14673	UniRef90_P08318	842	phosphoprotein 150 & Large structural phosphoprotein	Large structural phosphoprotein n=145 Tax=root TaxID=1 RepID=PP150_HCMVA
	twist_58056	6.99909e-06	0.356954	0.292297	-0.32961	0.914203	36.3636	42.2222	1.16111		843	positive (from uniprot): Influenza A virus Hemagglutinin
	agilent_62959	7.00791e-06	0.357403	0.546797	-0.617686	1.71128	6.61157	7.77778	1.17639	UniRef90_A0A1C6J2Q8	844	MH0196_GL0062244 MPA_PNP_EM_seqs_non_topgraph_seqs_final_210318.csv	Plasmin and fibronectin-binding protein A n=4 Tax=Clostridiales TaxID=186802 RepID=A0A1C6J2Q8_9FIRM
	twist_12245	7.01864e-06	0.357951	-0.44297	-1.38741	0.501473	13.2231	10	0.75625		845	allergen_name False allergome_name Cal s 2 (2/3) (1/1) allergenonline_name False SDAP_name False iedb_name False
	agilent_136654	7.02175e-06	0.358109	-0.402809	-1.26191	0.456292	17.3554	12.2222	0.704233	UniRef90_A0A0P0GSM5	846	675950834-stool1_revised_scaffold34866_1_gene47343 MPA_PNP_EM_seqs_non_topgraph_seqs_final_210318.csv	Streptopain n=9 Tax=Bacteroides TaxID=816 RepID=A0A0P0GSM5_9BACE
	agilent_64780	7.03946e-06	0.359012	0.506457	-0.575734	1.58865	7.43802	8.88889	1.19506	UniRef90_A0A1Q6L500	847	MH0188_GL0134690 MPA_PNP_EM_seqs_non_topgraph_seqs_final_210318.csv	Alpha/beta hydrolase n=6 Tax=Clostridiales TaxID=186802 RepID=A0A1Q6L500_9FIRM
	twist_85996	7.04355e-06	0.359221	0.513437	-0.584145	1.61102	5.78512	11.1111	1.92063		848	NP_944906.1 Phage conserved protein [Salmonella phage FelixO1]
	twist_48742	7.06148e-06	0.360136	-0.397979	-1.25036	0.454407	17.3554	14.4444	0.832275		849	DNA polymerase processivity factor
	agilent_236983	7.06486e-06	0.360308	-0.630221	-1.98051	0.720063	7.43802	4.44444	0.597531	UniRef90_P43840	850	VFG000335(gb|NP_439322) (ompP5) outer membrane protein P5 (ompA), human factor H binding protein [P5 protein (VF0041)] [Haemophilus influenzae Rd KW20]	Outer membrane protein P5 n=60 Tax=Pasteurellaceae TaxID=712 RepID=OMP5_HAEIN
	agilent_196845	7.06879e-06	0.360508	-0.498182	-1.56601	0.569646	9.91736	7.77778	0.784259	UniRef90_K0N9Y4	851	WP_005687202.1 (1/1) non_MPA_topgraph_sampling_040218.csv	ABC transporter glutamine-binding protein glnH n=48 Tax=Lactobacillaceae TaxID=33958 RepID=K0N9Y4_LACCA
	twist_31794	7.0768e-06	0.360917	0.455307	-0.521451	1.43206	8.26446	12.2222	1.47889		852	HCMVUL80
	twist_5606	7.08581e-06	0.361376	-0.463382	-1.45841	0.53165	14.0496	7.77778	0.553595		853	allergen_name False allergome_name Nas vi 12 (2/2) (1/1) allergenonline_name False SDAP_name False iedb_name False
	twist_58289	7.09947e-06	0.362073	-0.404588	-1.27463	0.465457	15.7025	14.4444	0.919883		854	Genome polyprotein (6/6) & polyprotein (7/9) & VP1 (1/4) & coat protein VP1 & VP4
	twist_39975	7.09997e-06	0.362099	0.286931	-0.330131	0.903993	37.1901	44.4444	1.19506		855	zinc metalloproteinase aureolysin
	agilent_91518	7.10006e-06	0.362103	-0.402005	-1.26655	0.462539	16.5289	13.3333	0.806667	UniRef90_F7M4F9	856	457387.HMPREF0127_02356 (2/2) MPA_and_EM_topgraph_220218_subsample.csv	Uncharacterized protein n=55 Tax=Bacteroidales TaxID=171549 RepID=F7M4F9_9BACE
	agilent_223901	7.10348e-06	0.362277	0.610039	-0.702375	1.92245	4.13223	7.77778	1.88222	UniRef90_A0A4I7XYI6	857	VFG001361(gb|NP_344663) (pspA) pneumococcal surface protein A [PspA (VF0152)] [Streptococcus pneumoniae TIGR4]	Surface protein A n=87 Tax=Streptococcus pneumoniae TaxID=1313 RepID=A0A4I7XYI6_STREE
	twist_92656	7.11642e-06	0.362938	-0.469804	-1.48191	0.542305	11.5702	8.88889	0.768254		858	YP_001469480.1 gp5.1 conserved hypothetical protein [Enterobacteria phage Phi1]
	agilent_220456	7.11707e-06	0.362971	0.452931	-0.522897	1.42876	8.26446	13.3333	1.61333	UniRef90_Q99WQ6	859	VFG001316(gb|NP_645114) (geh) glycerol ester hydrolase [Lipase (VF0012)] [Staphylococcus aureus subsp. aureus MW2]	Lipase 2 n=451 Tax=Bacteria TaxID=2 RepID=LIP2_STAAM
	twist_9883	7.12233e-06	0.363239	-0.649793	-2.05053	0.750949	5.78512	4.44444	0.768254		860	allergen_name False allergome_name Tet ni 2 (4/7) (1/1) allergenonline_name False SDAP_name False iedb_name False
	agilent_192601	7.15105e-06	0.364704	-0.483151	-1.52785	0.561551	10.7438	7.77778	0.723932	UniRef90_A0A0K9CPU5	861	T2D-149A_GL0084358 (2/2) MPA_and_EM_topgraph_220218_subsample.csv	OmpA-like domain-containing protein n=66 Tax=Bacteria TaxID=2 RepID=A0A0K9CPU5_9BACE
	agilent_190	7.15182e-06	0.364743	-0.419971	-1.32813	0.488193	14.0496	12.2222	0.869935	UniRef90_P03300	862	Genome polyprotein (6/6) & polyprotein (7/9) & VP1 (1/4) & coat protein VP1 & VP4	Genome polyprotein n=1168 Tax=Enterovirus TaxID=12059 RepID=POLG_POL1M
	agilent_11277	7.15605e-06	0.364959	0.279234	-0.324866	0.883333	46.281	54.4444	1.17639		863	positive (exact): Influenza A virus Hemagglutinin
	twist_20848	7.1567e-06	0.364992	0.294238	-0.342366	0.930842	38.843	43.3333	1.1156		864	allergen_name False allergome_name Bos d 8 (2/6), Bos d 9 (2/3) (1/1) allergenonline_name False SDAP_name False iedb_name False
	agilent_200650	7.17457e-06	0.365903	0.293512	-0.34273	0.929755	62.8099	70	1.11447	UniRef90_R5F602	865	MH0458_GL0016438 MPA_PNP_EM_seqs_non_topgraph_seqs_final_210318.csv	F5/8 type C domain-containing protein n=3 Tax=Bacteroidales TaxID=171549 RepID=R5F602_9BACE
	agilent_19374	7.20649e-06	0.367531	0.560706	-0.658863	1.78027	4.95868	7.77778	1.56852	UniRef90_A0A0I9TM41	866	YP_098907.1 strains_non_MPA_non_topgraph_cdhit70_190118.csv	Uncharacterized protein n=24 Tax=Bacteroides TaxID=816 RepID=A0A0I9TM41_BACFG
	agilent_25683	7.20955e-06	0.367687	0.580691	-0.682759	1.84414	4.95868	6.66667	1.34444	UniRef90_A0A1C7FX89	867	WP_004268716.1 strains_non_MPA_non_topgraph_cdhit70_190118.csv	Peptidase P60 n=10 Tax=Bifidobacterium animalis TaxID=28025 RepID=A0A1C7FX89_9BIFI
	twist_49203	7.21723e-06	0.368079	-0.289815	-0.920903	0.341272	38.0165	32.2222	0.847585		868	Enterovirus polyprotein (VP0, VP1, VP2, VP4) – capsid proteins, Coxsackievirus A9 (2.9 Å structure, chains 1–4)
	agilent_241862	7.22383e-06	0.368415	0.452325	-0.533327	1.43798	9.09091	11.1111	1.22222	UniRef90_P27951	869	VFG001795(gb|BAC98831) (cba) c protein beta antigen [<beta>-C protein (VF0277)] [Streptococcus agalactiae FM027022]	IgA FC receptor n=71 Tax=Streptococcus TaxID=1301 RepID=BAG_STRAG
	agilent_165952	7.2402e-06	0.36925	-0.660871	-2.10348	0.781734	7.43802	3.33333	0.448148	UniRef90_B2UPA9	870	WP_042448428.1 (3/12) non_MPA_topgraph_sampling_040218.csv	Cytochrome c assembly protein n=35 Tax=Akkermansia TaxID=239934 RepID=B2UPA9_AKKM8
	twist_52287	7.24523e-06	0.369507	-0.393621	-1.25331	0.466068	17.3554	13.3333	0.768254		871	Serine-rich 25 kDa antigen protein
	agilent_197502	7.25018e-06	0.369759	-0.460323	-1.46622	0.545577	12.3967	10	0.806667	UniRef90_A0A414QQV5	872	WP_004848400.1 (1/1) non_MPA_topgraph_sampling_040218.csv	Uncharacterized protein n=54 Tax=root TaxID=1 RepID=A0A414QQV5_9FIRM
	agilent_238690	7.25143e-06	0.369823	0.357536	-0.423858	1.13893	16.5289	18.8889	1.14278	UniRef90_UPI000DA9B94C	873	VFG001290(gb|NP_647368) (clfB) Clumping factor B, adhesin [Clumping factor (VF0004)] [Staphylococcus aureus subsp. aureus MW2]	MSCRAMM family adhesin clumping factor ClfB n=15 Tax=Staphylococcus aureus TaxID=1280 RepID=UPI000DA9B94C
	twist_55678	7.27137e-06	0.37084	0.518259	-0.616804	1.65332	6.61157	8.88889	1.34444		874	EBNA-3B nuclear protein [Human gammaherpesvirus 4] & Epstein-Barr nuclear antigen 4
	agilent_8766	7.27538e-06	0.371044	-0.673238	-2.14836	0.801882	6.61157	3.33333	0.504167	UniRef90_A0A1P8L367	875	Phosphoprotein (Protein P)	P n=3 Tax=Pneumoviridae TaxID=11244 RepID=A0A1P8L367_HRSV
	twist_60169	7.28456e-06	0.371513	0.436244	-0.520539	1.39303	9.09091	13.3333	1.46667		876	YP_003934772.1 hypothetical protein SP18_gp147 [Shigella phage SP18]
	agilent_187024	7.28733e-06	0.371654	-0.432402	-1.38104	0.516235	12.3967	12.2222	0.985926	UniRef90_A0A0G9GVP9	877	YP_004888341.1 strains_non_MPA_non_topgraph_cdhit70_190118.csv	Aggregation promoting factor n=38 Tax=Lactobacillus plantarum TaxID=1590 RepID=A0A0G9GVP9_LACPN
	twist_27290	7.29074e-06	0.371828	0.279494	-0.333904	0.892892	42.1488	47.7778	1.13355		878	glycoprotein B (2/2)
	twist_37914	7.29151e-06	0.371867	-0.288869	-0.922894	0.345156	38.0165	33.3333	0.876812		879	choline-binding protein D
	twist_93850	7.29922e-06	0.37226	0.580186	-0.694285	1.85466	4.95868	6.66667	1.34444		880	YP_009150301.1 putative DNA-dependent RNA polymerase [Proteus phage PM 75]
	twist_58813	7.30588e-06	0.3726	0.468836	-0.561768	1.49944	9.09091	8.88889	0.977778		881	H3N2 A/Michigan/45/2015 M1
	agilent_203254	7.31684e-06	0.373159	-0.884577	-2.83135	1.06219	4.13223	2.22222	0.537778	UniRef90_A0A0E1R3B1	882	WP_003740459.1 (1/1) non_MPA_topgraph_sampling_040218.csv	Uncharacterized protein n=56 Tax=Listeria monocytogenes TaxID=1639 RepID=A0A0E1R3B1_LISMN
	twist_3668	7.32736e-06	0.373695	-0.458796	-1.46965	0.552053	10.7438	10	0.930769		883	allergen_name False allergome_name Ory s 11 (2/2) (1/1) allergenonline_name False SDAP_name False iedb_name False
	agilent_1141	7.33421e-06	0.374045	0.303788	-0.366027	0.973604	24.7934	30	1.21	UniRef90_P07210	884	polyprotein (9/9) & VP1 capsid protein (1/3) & Chain 2, Human Rhinovirus Serotype 2 (Hrv2)	Genome polyprotein n=273 Tax=Enterovirus TaxID=12059 RepID=POLG_HRV8A
	twist_58361	7.33866e-06	0.374272	0.577489	-0.696408	1.85139	6.61157	5.55556	0.840278		885	Flagellar filament 41 kDa core protein
	agilent_20117	7.34105e-06	0.374394	-0.367037	-1.1769	0.442826	19.8347	14.4444	0.728241	UniRef90_Q6GE15	886	WP_000792567.1 strains_non_MPA_non_topgraph_cdhit70_190118.csv	Immunoglobulin-binding protein Sbi n=35 Tax=Staphylococcus aureus TaxID=1280 RepID=SBI_STAAR
	twist_52109	7.34163e-06	0.374423	0.560562	-0.676386	1.79751	4.95868	7.77778	1.56852		887	latent membrane protein 1 (LMP1) HHV-4P-1 LYDMA gene
	twist_12102	7.34312e-06	0.374499	-0.605938	-1.94323	0.731351	6.61157	4.44444	0.672222		888	allergen_name False allergome_name Cas s 1 (1/6) (1/1) allergenonline_name Unassigned (1/1) (1/1) SDAP_name False iedb_name False
	agilent_6936	7.35402e-06	0.375055	0.295612	-0.357556	0.94878	66.1157	72.2222	1.09236	UniRef90_P12978	889	nuclear protein EBNA2 & EBNA-2 & Epstein-Barr nuclear antigen 2	Epstein-Barr nuclear antigen 2 n=125 Tax=Epstein-Barr virus (strain GD1) TaxID=10376 RepID=EBNA2_EBVB9
	agilent_1167	7.36238e-06	0.375481	0.280623	-0.33998	0.901226	52.0661	58.8889	1.13104	UniRef90_P06484	890	envelope glycoprotein G (2/2) & glycoprotein G (2/2)	Envelope glycoprotein G n=376 Tax=Human herpesvirus 1 TaxID=10298 RepID=GG_HHV11
	agilent_15049	7.36935e-06	0.375837	0.543512	-0.65937	1.74639	4.95868	7.77778	1.56852	UniRef90_A0A073I5L7	891	MH0012_GL0054795 MPA_PNP_EM_seqs_non_topgraph_seqs_final_210318.csv	Peptidase_M23 domain-containing protein n=30 Tax=Bacteroidales TaxID=171549 RepID=A0A073I5L7_9PORP
	agilent_212164	7.37141e-06	0.375942	-0.437603	-1.4063	0.531098	13.2231	8.88889	0.672222	UniRef90_A0A508ZG25	892	WP_015438400.1 strains_non_MPA_non_topgraph_cdhit70_190118.csv	Lactose-binding protein n=31 Tax=Bifidobacterium TaxID=1678 RepID=A0A508ZG25_BIFBR
	agilent_7788	7.38279e-06	0.376523	-0.334757	-1.07669	0.40718	23.1405	20	0.864286	UniRef90_P08318	893	phosphoprotein 150 & Large structural phosphoprotein	Large structural phosphoprotein n=145 Tax=root TaxID=1 RepID=PP150_HCMVA
	agilent_1877	7.38662e-06	0.376717	0.583192	-0.709892	1.87627	4.13223	7.77778	1.88222	UniRef90_P03230	894	latent membrane protein 1 (LMP1) HHV-4P-1 LYDMA gene	Latent membrane protein 1 n=42 Tax=Epstein-Barr virus (strain GD1) TaxID=10376 RepID=LMP1_EBVB9
	agilent_106774	7.39112e-06	0.376947	0.594691	-0.724524	1.91391	4.95868	6.66667	1.34444	UniRef90_A0A4S2FKQ5	895	WP_063674229.1 MPA_PNP_EM_seqs_non_topgraph_seqs_final_210318.csv	DUF4988 domain-containing protein n=15 Tax=Bacteroidaceae TaxID=815 RepID=A0A4S2FKQ5_9BACE
	twist_42886	7.39577e-06	0.377184	0.366247	-0.44661	1.1791	19.0083	16.6667	0.876812		896	glycoprotein D (2/2)
	agilent_32775	7.39965e-06	0.377382	0.335397	-0.409299	1.08009	18.1818	22.2222	1.22222	UniRef90_Q8G7F6	897	WP_058102159.1 (2/6) non_MPA_topgraph_sampling_040218.csv	Uncharacterized protein n=165 Tax=Terrabacteria group TaxID=1783272 RepID=Q8G7F6_BIFLO
	twist_50675	7.40339e-06	0.377573	0.304338	-0.371667	0.980342	25.6198	33.3333	1.30108		898	Trans-acting transcriptional protein ICP4
	agilent_137015	7.40479e-06	0.377644	0.424001	-0.517944	1.36594	9.09091	14.4444	1.58889	UniRef90_V5MD09	899	NP_833224.1 strains_non_MPA_non_topgraph_cdhit70_190118.csv	Beta-lactamase domain-containing protein n=363 Tax=Bacillaceae TaxID=186817 RepID=V5MD09_BACTU
	agilent_243235	7.4069e-06	0.377752	0.496926	-0.607276	1.60113	7.43802	8.88889	1.19506	UniRef90_Q5WT56	900	VFG041346(gb|YP_096747) (lpg2744) Dot/Icm type IV secretion system effector [Dot/Icm (SS047)] [Legionella pneumophila subsp. pneumophila str. Philadelphia 1]	Uncharacterized protein n=29 Tax=Legionella pneumophila TaxID=446 RepID=Q5WT56_LEGPL
	agilent_381	7.427e-06	0.378777	-0.271579	-0.876344	0.333186	51.2397	45.5556	0.889068	UniRef90_A7X0T9	901	Bifunctional autolysin precursor	Bifunctional autolysin n=763 Tax=Bacteria TaxID=2 RepID=ATL_STAA1
	agilent_73853	7.42703e-06	0.378779	0.583188	-0.715487	1.88186	4.13223	7.77778	1.88222	UniRef90_C3R8Q2	902	159369152-stool1_revised_C241355_1_gene48043 (2/2) MPA_and_EM_topgraph_220218_subsample.csv	Conjugative transposon TraM protein n=40 Tax=Bacteria TaxID=2 RepID=C3R8Q2_9BACE
	agilent_3328	7.42753e-06	0.378804	0.331952	-0.407296	1.0712	18.1818	23.3333	1.28333	UniRef90_P03211	903	EBNA-1 HHV 4 & BKRF1	Epstein-Barr nuclear antigen 1 n=37 Tax=Epstein-Barr virus (strain GD1) TaxID=10376 RepID=EBNA1_EBVB9
	agilent_241737	7.43039e-06	0.37895	0.424106	-0.520656	1.36887	9.91736	12.2222	1.23241	UniRef90_Q48031	904	VFG001151(gb|AAA20527) (hmw1A) adhesin HMW1A, two-partner secretion (TPS) pathway TpsA exoprotein [HMW1/HMW2 (VF0038)] [Haemophilus influenzae str. 12]	Adhesin n=8 Tax=Haemophilus influenzae TaxID=727 RepID=Q48031_HAEIF
	twist_43249	7.43138e-06	0.379	0.279248	-0.342886	0.901382	33.0579	40	1.21		905	EBNA3A HHV4
	twist_11437	7.43287e-06	0.379076	0.564371	-0.693186	1.82193	4.95868	6.66667	1.34444		906	allergen_name Equ c 3 (1/1) (1/1) allergome_name Equ c 3 (2/3) (1/1) allergenonline_name Equ c 3.0101 (1/1) (1/1) SDAP_name Equ c 3 (1/1) (1/1) iedb_name False
	twist_27514	7.43661e-06	0.379267	0.456248	-0.560791	1.47329	8.26446	11.1111	1.34444		907	envelope glycoprotein G (1/2) & glycoprotein G (1/2)
	twist_72458	7.46006e-06	0.380463	-0.609693	-1.9722	0.752813	7.43802	4.44444	0.597531		908	YP_006908362.1 Ig-like domain containing protein [Bacillus phage B4]
	twist_55551	7.4637e-06	0.380649	0.35246	-0.435504	1.14042	15.7025	18.8889	1.20292		909	minor core protein
	agilent_73215	7.47499e-06	0.381225	-0.285142	-0.923381	0.353097	36.3636	33.3333	0.916667	UniRef90_A0A173T5V3	910	MH0260_GL0103278 MPA_PNP_EM_seqs_non_topgraph_seqs_final_210318.csv	Flagellin n=2 Tax=Roseburia faecis TaxID=301302 RepID=A0A173T5V3_9FIRM
	agilent_113801	7.47569e-06	0.38126	-0.612679	-1.98415	0.758793	6.61157	4.44444	0.672222	UniRef90_A0A162ELA1	911	YP_004890412.1 (1/1) non_MPA_topgraph_sampling_040218.csv	Uncharacterized protein n=36 Tax=Lactobacillus TaxID=1578 RepID=A0A162ELA1_LACPN
	agilent_125554	7.47847e-06	0.381402	0.367101	-0.454894	1.1891	13.2231	17.7778	1.34444	UniRef90_A0A1C5PUG1	912	V1.UC28-0_GL0019745 MPA_PNP_EM_seqs_non_topgraph_seqs_final_210318.csv	Histidine kinase n=84 Tax=Bacteria TaxID=2 RepID=A0A1C5PUG1_9FIRM
	agilent_6461	7.4867e-06	0.381822	-0.48253	-1.56394	0.59888	11.5702	6.66667	0.57619	UniRef90_P06484	913	envelope glycoprotein G (2/2) & glycoprotein G (2/2)	Envelope glycoprotein G n=376 Tax=Human herpesvirus 1 TaxID=10298 RepID=GG_HHV11
	agilent_17248	7.48757e-06	0.381866	0.573864	-0.712357	1.86009	4.95868	6.66667	1.34444	UniRef90_I9UMA1	914	MH0274_GL0103868 (2/2) MPA_and_EM_topgraph_220218_subsample.csv	SusC/RagA family TonB-linked outer membrane protein n=21 Tax=Bacteroides TaxID=816 RepID=I9UMA1_BACVU
	agilent_7668	7.49531e-06	0.382261	0.570166	-0.708827	1.84916	4.13223	7.77778	1.88222	UniRef90_B2RM93	915	protease precursor	Gingipain R1 n=47 Tax=Porphyromonas gingivalis TaxID=837 RepID=CPG1_PORG3
	twist_88089	7.51171e-06	0.383097	0.347884	-0.43386	1.12963	16.5289	18.8889	1.14278		916	YP_003344862.1 tail protein [Streptococcus virus ALQ132]
	agilent_7111	7.51481e-06	0.383255	-0.491503	-1.59635	0.61334	10.7438	6.66667	0.620513	UniRef90_P54634	917	positive (from uniprot): Norwalk virus Non-structural polyprotein	Genome polyprotein n=5814 Tax=root TaxID=1 RepID=POLG_LORDV
	agilent_188869	7.51956e-06	0.383498	0.287431	-0.359011	0.933872	63.6364	70	1.1	UniRef90_R5ENJ3	918	MH0195_GL0084233 MPA_PNP_EM_seqs_non_topgraph_seqs_final_210318.csv	NAGPA domain-containing protein n=3 Tax=Bacteroidales TaxID=171549 RepID=R5ENJ3_9BACE
	twist_59694	7.52457e-06	0.383753	-0.280281	-0.910979	0.350418	38.0165	31.1111	0.818357		919	B B/Ann Arbor/1/86 HA
	agilent_236729	7.53319e-06	0.384193	0.732804	-0.917706	2.38331	2.47934	5.55556	2.24074	UniRef90_Q50341	920	VFG002030(gb|NP_109830) (orf6/MgpC/crmA) cytadherence protein [Cytadherence organelle (VF0330)] [Mycoplasma pneumoniae M129]	Mgp-operon protein 3 n=22 Tax=Mycoplasma pneumoniae TaxID=2104 RepID=MGP3_MYCPN
	agilent_121617	7.53484e-06	0.384277	0.63124	-0.790766	2.05325	3.30579	6.66667	2.01667	UniRef90_W0U6R6	921	V1.CD1-0-PT_GL0044963 (1/10) MPA_and_EM_topgraph_220218_subsample.csv	Putative alginate O-acetyltransferase n=26 Tax=Ruminococcus TaxID=1263 RepID=W0U6R6_9FIRM
	agilent_235082	7.54553e-06	0.384822	0.549393	-0.689656	1.78844	92.562	94.4444	1.02034	UniRef90_A0A4I7YG16	922	VFG001357(gb|NP_346601) (cbpA) choline binding protein A [CbpA/PspC (VF0150)] [Streptococcus pneumoniae TIGR4]	Choline binding protein A n=44 Tax=Streptococcus pneumoniae TaxID=1313 RepID=A0A4I7YG16_STREE
	agilent_58858	7.55207e-06	0.385156	-0.596981	-1.9443	0.750339	5.78512	5.55556	0.960317	UniRef90_E5VBB8	923	MH0003_GL0074909 MPA_PNP_EM_seqs_non_topgraph_seqs_final_210318.csv	Uncharacterized protein n=30 Tax=Bacteroides TaxID=816 RepID=E5VBB8_9BACE
	twist_86689	7.55289e-06	0.385198	-0.630447	-2.05342	0.792528	6.61157	4.44444	0.672222		924	YP_009010490.1 hypothetical protein GBK2_19 [Geobacillus phage GBK2]
	agilent_4080	7.55807e-06	0.385462	-0.300143	-0.977971	0.377684	28.9256	26.6667	0.921905	UniRef90_P07210	925	polyprotein (9/9) & VP1 capsid protein (1/3) & Chain 2, Human Rhinovirus Serotype 2 (Hrv2)	Genome polyprotein n=273 Tax=Enterovirus TaxID=12059 RepID=POLG_HRV8A
	twist_34804	7.56699e-06	0.385917	0.293145	-0.369511	0.955801	28.0992	35.5556	1.26536		926	Glycoprotein D HHV-1
	twist_15555	7.57276e-06	0.386211	-0.778071	-2.538	0.981853	4.95868	2.22222	0.448148		927	allergen_name False allergome_name Pha v PHA (7/15) (1/1) allergenonline_name False SDAP_name False iedb_name False
	agilent_101646	7.57577e-06	0.386364	-0.601515	-1.96253	0.759495	4.95868	6.66667	1.34444	UniRef90_Q8G5R1	928	WP_074709731.1 strains_non_MPA_non_topgraph_cdhit70_190118.csv	ATP-dependent Clp protease ATP-binding subunit ClpX n=97 Tax=Bifidobacterium TaxID=1678 RepID=CLPX_BIFLO
	agilent_118392	7.58791e-06	0.386983	0.399848	-0.506044	1.30574	9.91736	15.5556	1.56852	UniRef90_A0A121XSS7	929	NP_814183.1 strains_non_MPA_non_topgraph_cdhit70_190118.csv	Peptidoglycan DL-endopeptidase CwlO n=138 Tax=Bacilli TaxID=91061 RepID=A0A121XSS7_LISMN
	twist_67850	7.58986e-06	0.387083	-0.5504	-1.79764	0.696842	6.61157	5.55556	0.840278		930	NP_695183.1 zinc finger protein [Lactobacillus phage phig1e]
	twist_84608	7.59138e-06	0.38716	0.594462	-0.752847	1.94177	3.30579	10	3.025		931	YP_006526.1 gp23 [Escherichia virus P1]
	twist_28164	7.5922e-06	0.387202	0.308595	-0.390877	1.00807	23.9669	26.6667	1.11264		932	Ovomucoid precursor
	agilent_147532	7.59499e-06	0.387345	0.596384	-0.755806	1.94857	4.95868	5.55556	1.12037	UniRef90_E5V6W7	933	NLF010_GL0005053 (2/2) MPA_and_EM_topgraph_220218_subsample.csv	TonB-dependent receptor n=34 Tax=root TaxID=1 RepID=E5V6W7_9BACE
	agilent_819	7.60174e-06	0.387689	-0.308719	-1.00919	0.391752	29.7521	22.2222	0.746914	UniRef90_P81177	934	zinc metalloproteinase aureolysin	Zinc metalloproteinase aureolysin n=337 Tax=Bacilli TaxID=91061 RepID=AURE_STAAU
	agilent_141966	7.6058e-06	0.387896	-0.576977	-1.88669	0.732732	7.43802	4.44444	0.597531	UniRef90_K0WUB3	935	MH0128_GL0035420 MPA_PNP_EM_seqs_non_topgraph_seqs_final_210318.csv	Por secretion system C-terminal sorting domain-containing protein n=3 Tax=Bacteroidales TaxID=171549 RepID=K0WUB3_9BACT
	agilent_7826	7.61922e-06	0.38858	-0.301857	-0.988045	0.384332	28.9256	27.7778	0.960317	UniRef90_P08318	936	phosphoprotein 150 & Large structural phosphoprotein	Large structural phosphoprotein n=145 Tax=root TaxID=1 RepID=PP150_HCMVA
	agilent_37483	7.63127e-06	0.389195	-0.401478	-1.31531	0.512356	13.2231	12.2222	0.924306	UniRef90_A0A0E1X7G8	937	WP_000824491.1 strains_non_MPA_non_topgraph_cdhit70_190118.csv	Uncharacterized protein n=10 Tax=Staphylococcus aureus TaxID=1280 RepID=A0A0E1X7G8_STAAU
	twist_58262	7.6317e-06	0.389217	-0.349618	-1.14545	0.44621	21.4876	15.5556	0.723932		938	EBNA-3C HHV 4 latent protein
	twist_57489	7.63737e-06	0.389506	0.530209	-0.67743	1.73785	5.78512	7.77778	1.34444		939	BRCA1-associated protein
	agilent_229166	7.64144e-06	0.389714	-0.279006	-0.914766	0.356755	36.3636	32.2222	0.886111	UniRef90_Q99XV0	940	VFG000968(gb|NP_269973) (emm) M protein type 1 [M protein (VF0242)] [Streptococcus pyogenes M1 GAS]	M protein type 1 n=54 Tax=Streptococcus pyogenes TaxID=1314 RepID=Q99XV0_STRP1
	twist_9814	7.64158e-06	0.389721	-0.40131	-1.31578	0.513155	14.0496	11.1111	0.79085		941	allergen_name False allergome_name Bom hy AK (1/2) (1/1) allergenonline_name False SDAP_name False iedb_name False
	agilent_11276	7.64534e-06	0.389912	0.278407	-0.356255	0.913069	33.0579	36.6667	1.10917		942	positive (exact): Influenza A virus Hemagglutinin
	agilent_207681	7.65212e-06	0.390258	0.387623	-0.496655	1.2719	85.124	86.6667	1.01812	UniRef90_K0XMV3	943	160158126-stool2_revised_C599977_1_gene121658 MPA_PNP_EM_seqs_non_topgraph_seqs_final_210318.csv	Por secretion system C-terminal sorting domain-containing protein n=3 Tax=Bacteroidales TaxID=171549 RepID=K0XMV3_9BACT
	twist_24274	7.66119e-06	0.39072	0.311729	-0.400108	1.02357	23.1405	25.5556	1.10437		944	Allergen Gal d 1 & Ovomucoid precursor
	agilent_164671	7.66938e-06	0.391138	0.764457	-0.98273	2.51165	2.47934	4.44444	1.79259	UniRef90_A0A174IP95	945	T2D-105A_GL0053933 MPA_PNP_EM_seqs_non_topgraph_seqs_final_210318.csv	Flagellin n=3 Tax=Clostridiales TaxID=186802 RepID=A0A174IP95_9FIRM
	twist_34961	7.67358e-06	0.391353	0.53566	-0.68916	1.76048	4.95868	8.88889	1.79259		946	Surface protein pspA
	twist_30077	7.67955e-06	0.391657	-0.76718	-2.52251	0.988151	4.95868	2.22222	0.448148		947	Bifunctional autolysin precursor
	agilent_233272	7.68193e-06	0.391779	-0.604739	-1.98876	0.779277	6.61157	4.44444	0.672222	UniRef90_Q3JY46	948	VFG002535(gb|YP_109915) (fliC) flagellin [Flagella (VF0430)] [Burkholderia pseudomallei K96243]	Flagellin n=43 Tax=Burkholderiaceae TaxID=119060 RepID=Q3JY46_BURP1
	agilent_78402	7.68705e-06	0.39204	-0.32566	-1.07138	0.420062	24.7934	18.8889	0.761852	UniRef90_A0A381IPJ2	949	WP_011590251.1 strains_non_MPA_non_topgraph_cdhit70_190118.csv	Cell wall binding repeat-containing protein n=19 Tax=Clostridium perfringens TaxID=1502 RepID=A0A381IPJ2_CLOPF
	agilent_8675	7.68826e-06	0.392101	0.319629	-0.412378	1.05163	20.6612	23.3333	1.12933	UniRef90_Q82081	950	positive (from uniprot): Rhinovirus B Genome polyprotein	Genome polyprotein n=46 Tax=Enterovirus TaxID=12059 RepID=POLG_HRV3
	twist_98450	7.68909e-06	0.392144	0.380046	-0.490404	1.2505	12.3967	15.5556	1.25481		951	YP_001642351.1 putative recombination protein [Lactobacillus prophage Lj771]
	agilent_29665	7.69444e-06	0.392416	-0.603787	-1.98749	0.779913	6.61157	4.44444	0.672222	UniRef90_A0A0A1GM27	952	WP_022527392.1 strains_non_MPA_non_topgraph_cdhit70_190118.csv	Solute-binding protein of the ABC-type sugar transport system n=85 Tax=Bifidobacterium TaxID=1678 RepID=A0A0A1GM27_BIFLN
	twist_81047	7.69953e-06	0.392676	0.616769	-0.797457	2.031	4.95868	4.44444	0.896296		953	YP_009037574.1 baseplate subunit [Escherichia phage vB_EcoM_JS09]
	agilent_243372	7.69994e-06	0.392697	-0.63542	-2.09248	0.821637	6.61157	3.33333	0.504167	UniRef90_A0A129LTP0	954	VFG001883(gb|YP_096644) (enhC) enhanced entry protein EnhC [enh loci (VF0163)] [Legionella pneumophila subsp. pneumophila str. Philadelphia 1]	Sel1 repeat n=46 Tax=Gammaproteobacteria TaxID=1236 RepID=A0A129LTP0_LEGPN
	agilent_224420	7.71599e-06	0.393516	-0.350897	-1.15692	0.455125	22.314	14.4444	0.647325	UniRef90_Q97T80	955	VFG001362(gb|NP_344620) (zmpC) immunoglobulin A1 protease [IgA1 protease (VF0147)] [Streptococcus pneumoniae TIGR4]	Zinc metalloprotease ZmpC n=66 Tax=Terrabacteria group TaxID=1783272 RepID=ZMPC_STRPN
	agilent_13153	7.71769e-06	0.393602	0.261315	-0.339044	0.861674	41.3223	50	1.21	UniRef90_A0A0R2G2T4	956	YP_004890452.1 strains_non_MPA_non_topgraph_cdhit70_190118.csv	LysM domain protein n=52 Tax=Lactobacillaceae TaxID=33958 RepID=A0A0R2G2T4_LACPN
	agilent_3635	7.73082e-06	0.394272	0.265678	-0.34557	0.876926	36.3636	47.7778	1.31389	UniRef90_Q9ANY1	957	pneumococcal histidine triad protein E & hydrolase & HIT family hydrolase	Bvh-3 n=444 Tax=Bacteria TaxID=2 RepID=Q9ANY1_STREE
	agilent_220823	7.73608e-06	0.39454	-0.447546	-1.4778	0.582711	11.5702	7.77778	0.672222	UniRef90_Q8P2T7	958	VFG000976(gb|NP_268546) (slo) streptolysin O precursor [SLO (VF0250)] [Streptococcus pyogenes M1 GAS]	Streptolysin O n=132 Tax=Streptococcus TaxID=1301 RepID=TACY_STRP8
	agilent_109730	7.73945e-06	0.394712	-0.568465	-1.87755	0.740624	8.26446	4.44444	0.537778	UniRef90_K8QJF7	959	WP_014569972.1 strains_non_MPA_non_topgraph_cdhit70_190118.csv	Uncharacterized protein n=24 Tax=Lactobacillaceae TaxID=33958 RepID=K8QJF7_LACRH
	agilent_60579	7.74248e-06	0.394866	-0.305678	-1.00984	0.398483	28.0992	21.1111	0.751307	UniRef90_UPI0004537308	960	WP_000728715.1 strains_non_MPA_non_topgraph_cdhit70_190118.csv	staphylococcal protein A n=1 Tax=Staphylococcus aureus TaxID=1280 RepID=UPI0004537308
	agilent_222359	7.74498e-06	0.394994	0.489626	-0.638582	1.61783	6.61157	7.77778	1.17639	UniRef90_P71401	961	VFG001157(gb|AAC44560) (hsf) Hsf [Hia/Hsf (VF0039)] [Haemophilus influenzae C54]	Hsf n=19 Tax=Haemophilus influenzae TaxID=727 RepID=P71401_HAEIF
	twist_27187	7.74617e-06	0.395055	0.443641	-0.578739	1.46602	7.43802	12.2222	1.64321		962	putative BLRF2 protein [Human gammaherpesvirus 4] & Tegument protein BLRF2
	agilent_204343	7.75099e-06	0.3953	0.36539	-0.477097	1.20788	14.0496	18.8889	1.34444	UniRef90_A0A3R6J631	963	MH0105_GL0034973 MPA_PNP_EM_seqs_non_topgraph_seqs_final_210318.csv	Uncharacterized protein n=6 Tax=Parabacteroides TaxID=375288 RepID=A0A3R6J631_9BACT
	twist_22032	7.75162e-06	0.395332	0.46864	-0.611985	1.54926	6.61157	10	1.5125		964	allergen_name False allergome_name Str py Streptokinase (11/12) (1/1) allergenonline_name False SDAP_name False iedb_name False
	agilent_200412	7.76396e-06	0.395962	0.297954	-0.390006	0.985914	23.9669	26.6667	1.11264	UniRef90_P37710	965	NP_814543.1 strains_non_MPA_non_topgraph_cdhit70_190118.csv	Autolysin n=202 Tax=Firmicutes TaxID=1239 RepID=ALYS_ENTFA
	agilent_106304	7.76436e-06	0.395983	0.390634	-0.51136	1.29263	9.91736	15.5556	1.56852	UniRef90_B8K1G7	966	WP_001047565.1 (1/2) non_MPA_topgraph_sampling_040218.csv	Gp23 n=116 Tax=root TaxID=1 RepID=B8K1G7_9CAUD
	agilent_153201	7.7775e-06	0.396653	-0.454605	-1.5058	0.596591	9.91736	8.88889	0.896296	UniRef90_A0A374MXJ0	967	MH0350_GL0010307 (3/3) MPA_and_EM_topgraph_220218_subsample.csv	Peptidase_M56 domain-containing protein n=9 Tax=Clostridiales TaxID=186802 RepID=A0A374MXJ0_9FIRM
	agilent_220437	7.78168e-06	0.396866	-0.279903	-0.927424	0.367617	38.843	35.5556	0.915366	UniRef90_O85626	968	VFG000799(gb|NP_290255) (espD) Type III secretion system translocator protein EspD, pore protein [EspD (VF0200)] [Escherichia coli O157:H7 str. EDL933]	L0021 n=35 Tax=Enterobacteriaceae TaxID=543 RepID=O85626_ECOLX
	twist_58794	7.78722e-06	0.397148	0.262982	-0.345758	0.871723	45.4545	53.3333	1.17333		969	positive (exact): Human herpesvirus 1 Envelope glycoprotein D
	twist_46739	7.79009e-06	0.397294	0.51144	-0.672786	1.69567	5.78512	10	1.72857		970	GRB2-associated-binding protein 1
	agilent_10447	7.7967e-06	0.397632	0.328894	-0.433196	1.09098	18.1818	21.1111	1.16111	UniRef90_P03188	971	glycoprotein BALF4 & Glycoprotein GP110 precursor & BALF4	Envelope glycoprotein B n=86 Tax=Epstein-Barr virus (strain GD1) TaxID=10376 RepID=GB_EBVB9
	agilent_236540	7.80655e-06	0.398134	-0.275656	-0.915068	0.363755	35.5372	30	0.844186	UniRef90_P12255	972	VFG000001(gb|NP_880571) (fhaB) filamentous hemagglutinin/adhesin [FHA (VF0025)] [Bordetella pertussis Tohama I]	Filamentous hemagglutinin n=89 Tax=Bordetella TaxID=517 RepID=FHAB_BORPE
	twist_12068	7.82153e-06	0.398898	-0.376689	-1.25187	0.498494	15.7025	12.2222	0.778363		973	allergen_name False allergome_name Bom hy AK (1/2) (1/1) allergenonline_name False SDAP_name False iedb_name False
	agilent_227745	7.82832e-06	0.399244	-0.318459	-1.0589	0.421979	79.3388	78.8889	0.994329	UniRef90_Q48028	974	VFG001154(gb|AAA20524) (hmw2A) adhesin HMW2A, two-partner secretion (TPS) pathway TpsA exoprotein [HMW1/HMW2 (VF0038)] [Haemophilus influenzae str. 12]	Adhesin n=8 Tax=Haemophilus influenzae TaxID=727 RepID=Q48028_HAEIF
	agilent_191430	7.83795e-06	0.399735	-0.298436	-0.993041	0.39617	27.2727	25.5556	0.937037	UniRef90_U6RSF2	975	MH0002_GL0031714 MPA_PNP_EM_seqs_non_topgraph_seqs_final_210318.csv	GTPase HflX n=32 Tax=root TaxID=1 RepID=U6RSF2_9BACE
	twist_58263	7.85108e-06	0.400405	-0.374557	-1.24757	0.49846	19.0083	12.2222	0.642995		976	EBNA-3C HHV 4 latent protein
	agilent_11279	7.85229e-06	0.400467	-0.287223	-0.95677	0.382324	28.9256	28.8889	0.99873		977	positive (exact): Norwalk virus Non-structural polyprotein
	agilent_210148	7.85637e-06	0.400675	-0.444774	-1.48205	0.592498	11.5702	8.88889	0.768254	UniRef90_A0A4P6M6N2	978	WP_018598489.1 strains_non_MPA_non_topgraph_cdhit70_190118.csv	Toxin A n=3 Tax=Blautia TaxID=572511 RepID=A0A4P6M6N2_9FIRM
	twist_1854	7.85912e-06	0.400815	-0.531357	-1.77092	0.708208	9.91736	4.44444	0.448148		979	allergen_name False allergome_name Hor v GBSS_I (3/5) (1/1) allergenonline_name False SDAP_name False iedb_name False
	agilent_107181	7.86958e-06	0.401349	0.588265	-0.785612	1.96214	4.13223	5.55556	1.34444	UniRef90_A0A336Q741	980	WP_011590270.1 strains_non_MPA_non_topgraph_cdhit70_190118.csv	N-acetylmuramoyl-L-alanine amidase n=56 Tax=Clostridium perfringens TaxID=1502 RepID=A0A336Q741_CLOPF
	agilent_12022	7.87934e-06	0.401847	0.275786	-0.368986	0.920558	28.0992	37.7778	1.34444		981	positive (exact): Human herpesvirus 5 Envelope glycoprotein M
	twist_53354	7.88329e-06	0.402048	-0.28406	-0.948459	0.38034	31.405	28.8889	0.919883		982	pneumococcal histidine triad protein E & hydrolase & HIT family hydrolase
	agilent_168440	7.89182e-06	0.402483	0.441848	-0.592565	1.47626	9.09091	10	1.1	UniRef90_A0A4Q5IQQ4	983	MH0431_GL0183407 MPA_PNP_EM_seqs_non_topgraph_seqs_final_210318.csv	Sugar-binding protein n=5 Tax=Akkermansia muciniphila TaxID=239935 RepID=A0A4Q5IQQ4_9BACT
	agilent_48843	7.89426e-06	0.402607	-0.653044	-2.18229	0.876206	7.43802	3.33333	0.448148	UniRef90_F9Z760	984	MH0012_GL0066575 MPA_PNP_EM_seqs_non_topgraph_seqs_final_210318.csv	Alkyl hydroperoxide reductase/ Thiol specific antioxidant/ Mal allergen n=9 Tax=Odoribacter TaxID=283168 RepID=F9Z760_ODOSD
	twist_73226	7.90177e-06	0.40299	0.371675	-0.499396	1.24275	13.2231	14.4444	1.09236		985	YP_009277541.1 portal vertex of the head [Shigella phage SHFML-11]
	agilent_86868	7.90379e-06	0.403093	0.340649	-0.457883	1.13918	15.7025	18.8889	1.20292	UniRef90_P37710	986	NP_814543.1 strains_non_MPA_non_topgraph_cdhit70_190118.csv	Autolysin n=202 Tax=Firmicutes TaxID=1239 RepID=ALYS_ENTFA
	twist_32108	7.90908e-06	0.403363	0.256706	-0.345396	0.858808	50.4132	55.5556	1.102		987	EBNA-1 HHV 4 & BKRF1
	twist_53767	7.91195e-06	0.40351	0.557969	-0.751151	1.86709	4.95868	6.66667	1.34444		988	SKC-2 & streptokinase
	agilent_240037	7.92392e-06	0.40412	-0.432462	-1.44843	0.583509	11.5702	8.88889	0.768254	UniRef90_P11311	989	VFG002033(gb|NP_109829) (p1/MgPa/gapA) ADP1_MYCPN adhesin P1 [Cytadherence organelle (VF0330)] [Mycoplasma pneumoniae M129]	Adhesin P1 n=56 Tax=Mycoplasma pneumoniae TaxID=2104 RepID=ADP1_MYCPN
	agilent_237188	7.9272e-06	0.404287	-0.626606	-2.0992	0.845985	5.78512	4.44444	0.768254	UniRef90_Q5QT02	990	VFG002245(gb|YP_034066) (bepD) Bartonella effector protein BepD [VirB/VirD4 type IV secretion system (VF0369)] [Bartonella henselae str. Houston-1]	BepD protein n=3 Tax=Bartonella henselae TaxID=38323 RepID=Q5QT02_BARHN
	agilent_208438	7.93327e-06	0.404597	0.515301	-0.69651	1.72711	4.95868	8.88889	1.79259	UniRef90_D2N0B9	991	WP_002778702.1 (1/1) non_MPA_topgraph_sampling_040218.csv	Peptidoglycan-associated protein n=64 Tax=Campylobacteraceae TaxID=72294 RepID=D2N0B9_CAMJU
	agilent_32324	7.96878e-06	0.406408	-0.538828	-1.81086	0.733207	7.43802	5.55556	0.746914	UniRef90_B0NW55	992	MH0051_GL0052167 MPA_PNP_EM_seqs_non_topgraph_seqs_final_210318.csv	Clostripain family n=12 Tax=Bacteroides TaxID=816 RepID=B0NW55_BACSE
	twist_43632	7.97661e-06	0.406807	0.256322	-0.349303	0.861946	39.6694	45.5556	1.14838		993	EBNA-3B nuclear protein [Human gammaherpesvirus 4] & Epstein-Barr nuclear antigen 4
	agilent_2243	7.97912e-06	0.406935	-0.62441	-2.10014	0.85132	6.61157	3.33333	0.504167	UniRef90_P14738	994	fibronectin-binding protein A	Fibronectin-binding protein A n=540 Tax=Staphylococcaceae TaxID=90964 RepID=FNBA_STAA8
	twist_88491	7.98615e-06	0.407294	-0.703782	-2.36837	0.960808	5.78512	2.22222	0.384127		995	YP_006908093.1 hypothetical protein [Campylobacter phage CP30A]
	agilent_3005	8.01172e-06	0.408597	0.51956	-0.712727	1.75185	4.95868	7.77778	1.56852	UniRef90_P03204	996	EBNA-3C HHV 4 latent protein	Epstein-Barr nuclear antigen 6 n=14 Tax=Epstein-Barr virus (strain GD1) TaxID=10376 RepID=EBNA6_EBVB9
	twist_81063	8.01225e-06	0.408625	-0.496399	-1.67382	0.681024	9.09091	5.55556	0.611111		997	YP_009037492.1 modifier of transcription [Escherichia phage vB_EcoM_JS09]
	agilent_173684	8.0275e-06	0.409403	-0.450235	-1.51994	0.619466	9.91736	7.77778	0.784259	UniRef90_A0A2X6L4M8	998	WP_000177755.1 strains_non_MPA_non_topgraph_cdhit70_190118.csv	Mechanosensitive channel MscK n=298 Tax=root TaxID=1 RepID=A0A2X6L4M8_ECOLX
	agilent_196645	8.03125e-06	0.409594	-0.550875	-1.86022	0.758468	7.43802	4.44444	0.597531	UniRef90_B0NR33	999	MH0038_GL0057749 MPA_PNP_EM_seqs_non_topgraph_seqs_final_210318.csv	Uncharacterized protein n=13 Tax=Bacteroides TaxID=816 RepID=B0NR33_BACSE
	agilent_199239	8.04331e-06	0.410209	0.396167	-0.546698	1.33903	9.09091	13.3333	1.46667	UniRef90_C7H765	1000	MH0229_GL0196969 (1/1) MPA_and_EM_topgraph_220218_subsample.csv	Transglycosylase n=10 Tax=Faecalibacterium prausnitzii TaxID=853 RepID=C7H765_9FIRM
	agilent_56881	8.04504e-06	0.410297	-0.316569	-1.07013	0.436996	20.6612	20	0.968	UniRef90_R7IJL8	1001	T2D-33A_GL0013585 MPA_PNP_EM_seqs_non_topgraph_seqs_final_210318.csv	Uncharacterized protein n=4 Tax=Clostridiales TaxID=186802 RepID=R7IJL8_9FIRM
	agilent_69356	8.04641e-06	0.410367	-0.653408	-2.20902	0.902205	4.95868	3.33333	0.672222	UniRef90_A0A1Q6JQM1	1002	O2.UC3-1_GL0128502 (2/2) MPA_and_EM_topgraph_220218_subsample.csv	Fn3_like domain-containing protein n=5 Tax=Clostridiales TaxID=186802 RepID=A0A1Q6JQM1_9FIRM
	agilent_230641	8.04746e-06	0.410421	-0.541269	-1.83005	0.747515	8.26446	4.44444	0.537778	UniRef90_P62575	1003	VFG001378(gb|NP_359129) (nanA) neuraminidase A [Neuraminidase (VF0148)] [Streptococcus pneumoniae R6]	Sialidase A n=43 Tax=Bacteria TaxID=2 RepID=NANA_STREE
	agilent_19018	8.08477e-06	0.412324	0.605532	-0.842144	2.05321	4.13223	4.44444	1.07556	UniRef90_K0X949	1004	MH0028_GL0014352 MPA_PNP_EM_seqs_non_topgraph_seqs_final_210318.csv	Por secretion system C-terminal sorting domain-containing protein n=3 Tax=Bacteroidales TaxID=171549 RepID=K0X949_9BACT
	twist_43231	8.08605e-06	0.412388	0.281245	-0.391234	0.953723	24.7934	30	1.21		1005	minor core protein
	agilent_9198	8.10285e-06	0.413245	-0.384417	-1.30528	0.536442	13.2231	12.2222	0.924306	UniRef90_P11311	1006	Adhesin P1 precursor (Cytadhesin P1) (Attachment protein) & ADP1_MYCPN adhesin P1	Adhesin P1 n=56 Tax=Mycoplasma pneumoniae TaxID=2104 RepID=ADP1_MYCPN
	agilent_23664	8.1061e-06	0.413411	-0.253203	-0.859957	0.353552	47.9339	48.8889	1.01992	UniRef90_A0A563X9J4	1007	NP_814228.1 strains_non_MPA_non_topgraph_cdhit70_190118.csv	LysM domain-containing protein n=60 Tax=Bacilli TaxID=91061 RepID=A0A563X9J4_ENTFL
	twist_30803	8.11311e-06	0.413769	-0.559363	-1.9008	0.782076	6.61157	4.44444	0.672222		1008	Immunoglobulin G-binding protein G precursor & Immunoglobulin G-binding protein G
	twist_882	8.12046e-06	0.414144	0.539286	-0.755044	1.83362	4.13223	7.77778	1.88222		1009	allergen_name False allergome_name Cul ob 8 (2/2) (1/1) allergenonline_name False SDAP_name False iedb_name False
	twist_28029	8.13232e-06	0.414748	-0.335772	-1.1427	0.471153	83.4711	82.2222	0.985039		1010	pneumococcal histidine triad protein D (1/2) & histidine motif-containing protein, partial
	agilent_185270	8.13439e-06	0.414854	-0.527063	-1.79399	0.73986	7.43802	5.55556	0.746914	UniRef90_A0A2N5P776	1011	WP_044930034.1 (1/1) non_MPA_topgraph_sampling_040218.csv	Sensor histidine kinase n=14 Tax=Clostridiales TaxID=186802 RepID=A0A2N5P776_RUMGN
	agilent_224490	8.1379e-06	0.415033	0.304856	-0.42822	1.03793	19.0083	23.3333	1.22754	UniRef90_Q99WQ6	1012	VFG001316(gb|NP_645114) (geh) glycerol ester hydrolase [Lipase (VF0012)] [Staphylococcus aureus subsp. aureus MW2]	Lipase 2 n=451 Tax=Bacteria TaxID=2 RepID=LIP2_STAAM
	agilent_12024	8.14016e-06	0.415148	0.374886	-0.526811	1.27658	85.124	88.8889	1.04423	UniRef90_A0A0N7AYT6	1013	positive (from uniprot): Human respiratory syncytial virus Attachment glycoprotein	Major surface glycoprotein G n=47 Tax=Pneumoviridae TaxID=11244 RepID=A0A0N7AYT6_HRSV
	agilent_69451	8.14711e-06	0.415502	-0.674996	-2.29977	0.949775	7.43802	2.22222	0.298765	UniRef90_D4K2Y4	1014	MH0176_GL0133648 (1/1) MPA_and_EM_topgraph_220218_subsample.csv	Cell division protein FtsI/penicillin-binding protein 2 n=7 Tax=Faecalibacterium TaxID=216851 RepID=D4K2Y4_9FIRM
	agilent_43205	8.14758e-06	0.415527	0.287229	-0.404191	0.978649	22.314	27.7778	1.24486	UniRef90_K0XR49	1015	O2.UC48-0_GL0083881 MPA_PNP_EM_seqs_non_topgraph_seqs_final_210318.csv	Por secretion system C-terminal sorting domain-containing protein n=5 Tax=Bacteroidales TaxID=171549 RepID=K0XR49_9BACT
	agilent_241827	8.1487e-06	0.415584	-0.533849	-1.81909	0.751394	9.09091	4.44444	0.488889	UniRef90_A0A0H3K1N3	1016	VFG001282(gb|NP_647237) (fnbB) fibronectin-binding protein B [FnBPs (VF0010)] [Staphylococcus aureus subsp. aureus MW2]	FnbB protein n=80 Tax=Staphylococcus TaxID=1279 RepID=A0A0H3K1N3_STAAW
	agilent_42055	8.1495e-06	0.415625	-0.565022	-1.92543	0.795389	6.61157	4.44444	0.672222	UniRef90_A0A166Q5A2	1017	WP_001081338.1 strains_non_MPA_non_topgraph_cdhit70_190118.csv	Iron(III) dicitrate-binding protein n=239 Tax=Bacteria TaxID=2 RepID=A0A166Q5A2_STAAU
	twist_41261	8.15326e-06	0.415816	-0.288657	-0.983944	0.406631	28.9256	22.2222	0.768254		1018	positive (from uniprot): Rhinovirus B Genome polyprotein
	agilent_53162	8.17901e-06	0.41713	-0.588299	-2.00934	0.832738	7.43802	3.33333	0.448148	UniRef90_U6RKM4	1019	MH0028_GL0078214 MPA_PNP_EM_seqs_non_topgraph_seqs_final_210318.csv	N-glycanase_N domain-containing protein n=3 Tax=Bacteroidaceae TaxID=815 RepID=U6RKM4_9BACE
	twist_48824	8.18098e-06	0.41723	-0.318258	-1.08718	0.450661	22.314	16.6667	0.746914		1020	polyprotein (9/9) & VP1 capsid protein (1/3) & Chain 2, Human Rhinovirus Serotype 2 (Hrv2)
	agilent_66018	8.23193e-06	0.419828	-0.33263	-1.14077	0.475511	19.0083	14.4444	0.759903	UniRef90_B2UM58	1021	WP_012420717.1 (2/2) non_MPA_topgraph_sampling_040218.csv	TonB-dependent receptor n=97 Tax=Akkermansia TaxID=239934 RepID=B2UM58_AKKM8
	agilent_227075	8.23255e-06	0.41986	0.308473	-0.44103	1.05798	18.1818	21.1111	1.16111	UniRef90_P09983	1022	VFG000906(gb|NP_755445) (hlyA) Hemolysin A [Hemolysin (VF0225)] [Escherichia coli CFT073]	Hemolysin, chromosomal n=225 Tax=Bacteria TaxID=2 RepID=HLYAC_ECOLX
	agilent_226351	8.23263e-06	0.419864	0.274323	-0.392209	0.940854	69.4215	72.2222	1.04034	UniRef90_A2T8Z5	1023	VFG000948(gb|NP_663908) (fbaB) fibronectin-bing protein SfbII [FBPs (VF0243)] [Streptococcus pyogenes MGAS315]	PrtF2 n=111 Tax=Streptococcus pyogenes TaxID=1314 RepID=A2T8Z5_STRPY
	twist_34375	8.2339e-06	0.419929	-0.301457	-1.03402	0.431106	23.1405	20	0.864286		1024	EBNA-1 HHV 4 & BKRF1
	twist_8059	8.24095e-06	0.420289	-0.355666	-1.22063	0.509298	16.5289	12.2222	0.739444		1025	allergen_name Plo i 1 (1/1) (1/1) allergome_name Plo i 1 (2/2) (1/1) allergenonline_name Plo i 1.0101 (1/1) (1/1) SDAP_name Plo i 1.0101 (1/1) (1/1) iedb_name False
	agilent_177201	8.24361e-06	0.420424	-0.252587	-0.867047	0.361873	44.6281	41.1111	0.921193	UniRef90_G2T5W2	1026	MH0268_GL0121737 MPA_PNP_EM_seqs_non_topgraph_seqs_final_210318.csv	Flagellin n=3 Tax=Roseburia TaxID=841 RepID=G2T5W2_ROSHA
	agilent_6664	8.24476e-06	0.420483	0.246541	-0.353287	0.846369	46.281	55.5556	1.2004	UniRef90_Q82081	1027	positive (from uniprot): Rhinovirus B Genome polyprotein	Genome polyprotein n=46 Tax=Enterovirus TaxID=12059 RepID=POLG_HRV3
	agilent_224116	8.26225e-06	0.421375	0.483227	-0.694712	1.66117	6.61157	6.66667	1.00833	UniRef90_P46005	1028	VFG000849(gb|AAA57452) (aggC) usher protein [AAFs (VF0214)] [Escherichia coli 17-2]	Outer membrane usher protein AggC n=23 Tax=Escherichia coli TaxID=562 RepID=AGGC_ECOLX
	agilent_224254	8.27171e-06	0.421857	0.382348	-0.550651	1.31535	9.91736	13.3333	1.34444	UniRef90_D8H130	1029	VFG016338(gb|YP_026915) (inhA) immune inhibitor A metalloprotease [InhA (VF0536)] [Bacillus anthracis str. Sterne]	Immune inhibitor A, metalloprotease n=671 Tax=Bacillaceae TaxID=186817 RepID=D8H130_BACAI
	agilent_166519	8.28435e-06	0.422502	-0.453451	-1.56149	0.654591	9.91736	6.66667	0.672222	UniRef90_R7EMT3	1030	MH0002_GL0053999 MPA_PNP_EM_seqs_non_topgraph_seqs_final_210318.csv	TonB-dependent receptor n=1 Tax=Bacteroides uniformis CAG:3 TaxID=1263055 RepID=R7EMT3_9BACE
	agilent_224304	8.28832e-06	0.422704	-0.250733	-0.863686	0.36222	46.281	43.3333	0.93631	UniRef90_A0A0E8T3C9	1031	VFG001354(gb|NP_345414) (pce) choline binding protein E [CBPs (VF0145)] [Streptococcus pneumoniae TIGR4]	Choline binding protein E CbpE n=250 Tax=Bacteria TaxID=2 RepID=A0A0E8T3C9_STREE
	twist_47714	8.28939e-06	0.422759	0.469818	-0.678854	1.61849	6.61157	7.77778	1.17639		1032	Adhesin P1 precursor (Cytadhesin P1) (Attachment protein) & ADP1_MYCPN adhesin P1
	agilent_41807	8.29728e-06	0.423161	-0.436617	-1.50504	0.631808	9.91736	8.88889	0.896296	UniRef90_A0A0G9FAG5	1033	YP_004890585.1 strains_non_MPA_non_topgraph_cdhit70_190118.csv	Extracellular protein n=36 Tax=Lactobacillaceae TaxID=33958 RepID=A0A0G9FAG5_LACPN
	agilent_241665	8.29812e-06	0.423204	-0.258162	-0.889958	0.373633	63.6364	62.2222	0.977778	UniRef90_Q2FE79	1034	VFG002421(gb|NP_647158) (sbi) IgG-binding protein SBI [Sbi (VF0423)] [Staphylococcus aureus subsp. aureus MW2]	Immunoglobulin-binding protein Sbi n=295 Tax=Bacteria TaxID=2 RepID=SBI_STAA3
	agilent_4762	8.30846e-06	0.423731	-0.290193	-1.00118	0.420799	27.2727	24.4444	0.896296	UniRef90_A0A098ZMW6	1035	choline-binding protein D	Autolysin n=355 Tax=Streptococcus TaxID=1301 RepID=A0A098ZMW6_STREE
	agilent_76377	8.32573e-06	0.424612	0.531664	-0.773424	1.83675	4.13223	7.77778	1.88222	UniRef90_B7JEJ8	1036	NP_834706.1 strains_non_MPA_non_topgraph_cdhit70_190118.csv	Neutral metalloproteinase n=667 Tax=Bacillaceae TaxID=186817 RepID=B7JEJ8_BACC0
	twist_35329	8.32786e-06	0.424721	-0.289313	-0.999664	0.421038	26.4463	23.3333	0.882292		1037	positive (from uniprot): Rhinovirus B Genome polyprotein
	agilent_77651	8.32865e-06	0.424761	0.427766	-0.62262	1.47815	6.61157	12.2222	1.84861	UniRef90_A0A367GBE2	1038	763840445-stool2_revised_scaffold53879_2_gene110689 MPA_PNP_EM_seqs_non_topgraph_seqs_final_210318.csv	Peptidase_M23 domain-containing protein n=4 Tax=Ruminococcaceae TaxID=541000 RepID=A0A367GBE2_9FIRM
	agilent_205439	8.33519e-06	0.425095	-0.324886	-1.12322	0.473452	18.1818	18.8889	1.03889	UniRef90_D6D6J2	1039	NOM028_GL0019456 MPA_PNP_EM_seqs_non_topgraph_seqs_final_210318.csv	Uncharacterized protein n=42 Tax=Bacteroides TaxID=816 RepID=D6D6J2_9BACE
	twist_16788	8.3399e-06	0.425335	-0.584665	-2.0221	0.85277	5.78512	4.44444	0.768254		1040	allergen_name False allergome_name False allergenonline_name Unassigned (1/1) (1/1) SDAP_name Bos d 8 (5/13) (1/1) iedb_name False
	agilent_223208	8.34693e-06	0.425693	-0.370511	-1.28214	0.541119	12.3967	16.6667	1.34444	UniRef90_Q9KK48	1041	VFG005316(gb|NP_359586) (pspC/cbpA) Choline binding protein A [Choline-binding proteins (CVF122)] [Streptococcus pneumoniae R6]	Surface protein PspC n=12 Tax=Streptococcus pneumoniae TaxID=1313 RepID=Q9KK48_STREE
	agilent_131312	8.34811e-06	0.425754	-0.294071	-1.01772	0.429575	24.7934	21.1111	0.851481	UniRef90_Q8G4Z1	1042	WP_025332084.1 (1/2) non_MPA_topgraph_sampling_040218.csv	Uncharacterized protein n=77 Tax=Bifidobacterium TaxID=1678 RepID=Q8G4Z1_BIFLO
	twist_54751	8.35282e-06	0.425994	0.363943	-0.532108	1.25999	10.7438	15.5556	1.44786		1043	EBNA3A HHV4
	twist_28717	8.36731e-06	0.426733	-0.540568	-1.87361	0.792473	5.78512	5.55556	0.960317		1044	antigen 332, Ag332=Pf332 gene clone G1 product & erythrocyte membrane-associated giant protein antigen 332 & antigen 332, Ag332=Pf332 gene clone C1 product & antigen 332
	agilent_236703	8.36932e-06	0.426835	0.344232	-0.504832	1.1933	13.2231	16.6667	1.26042	UniRef90_P71401	1045	VFG001157(gb|AAC44560) (hsf) Hsf [Hia/Hsf (VF0039)] [Haemophilus influenzae C54]	Hsf n=19 Tax=Haemophilus influenzae TaxID=727 RepID=P71401_HAEIF
	agilent_39523	8.3696e-06	0.42685	-0.547394	-1.89761	0.80282	5.78512	5.55556	0.960317	UniRef90_A0A544KL08	1046	WP_000826868.1 strains_non_MPA_non_topgraph_cdhit70_190118.csv	Uncharacterized protein n=44 Tax=Vibrio TaxID=662 RepID=A0A544KL08_VIBCL
	twist_58798	8.3725e-06	0.426998	0.455005	-0.66768	1.57769	89.2562	93.3333	1.04568		1047	positive (exact): Human herpesvirus 4 Epstein-Barr nuclear antigen 1
	agilent_11813	8.37391e-06	0.427069	-0.318049	-1.10293	0.466831	19.8347	16.6667	0.840278	UniRef90_P03211	1048	EBNA-1 HHV 4 & BKRF1	Epstein-Barr nuclear antigen 1 n=37 Tax=Epstein-Barr virus (strain GD1) TaxID=10376 RepID=EBNA1_EBVB9
	agilent_139647	8.37752e-06	0.427253	-0.456152	-1.58229	0.669986	11.5702	5.55556	0.480159	UniRef90_A0A158SJE1	1049	WP_041807921.1 strains_non_MPA_non_topgraph_cdhit70_190118.csv	N-acetylmuramoyl-L-alanine amidase n=55 Tax=Lactobacillus TaxID=1578 RepID=A0A158SJE1_LACFE
	twist_52478	8.38182e-06	0.427473	-0.270118	-0.937296	0.39706	30.5785	27.7778	0.908408		1050	phosphoprotein 150 & Large structural phosphoprotein
	twist_32271	8.39762e-06	0.428279	-0.613024	-2.12981	0.903759	4.95868	3.33333	0.672222		1051	HCMVUS22
	agilent_9755	8.39862e-06	0.42833	-0.515611	-1.79151	0.760286	7.43802	5.55556	0.746914	UniRef90_P03204	1052	EBNA-3C HHV 4 latent protein	Epstein-Barr nuclear antigen 6 n=14 Tax=Epstein-Barr virus (strain GD1) TaxID=10376 RepID=EBNA6_EBVB9
	agilent_141708	8.40236e-06	0.428521	0.410882	-0.606281	1.42805	9.09091	13.3333	1.46667	UniRef90_A0A4P6M4H6	1053	WP_018598481.1 strains_non_MPA_non_topgraph_cdhit70_190118.csv	Toxin A n=3 Tax=Blautia TaxID=572511 RepID=A0A4P6M4H6_9FIRM
	twist_36993	8.40369e-06	0.428588	-0.534029	-1.85624	0.788184	6.61157	5.55556	0.840278		1054	EBNA3A HHV4
	twist_43440	8.40684e-06	0.428749	-0.357803	-1.244	0.528398	14.0496	13.3333	0.94902		1055	HCMVUL99 & Tegument protein UL11 homolog
	agilent_229692	8.42049e-06	0.429445	-0.393901	-1.37098	0.583179	13.2231	8.88889	0.672222	UniRef90_P44969	1056	VFG000337(gb|NP_439153) (iga1) immunoglobin A1 protease [IgA1 protease (VF0045)] [Haemophilus influenzae Rd KW20]	Immunoglobulin A1 protease autotransporter n=1 Tax=Haemophilus influenzae (strain ATCC 51907 / DSM 11121 / KW20 / Rd) TaxID=71421 RepID=IGA0_HAEIN
	agilent_11483	8.42814e-06	0.429835	-0.295205	-1.02809	0.437677	25.6198	18.8889	0.737276	UniRef90_P03204	1057	EBNA-3C HHV 4 latent protein	Epstein-Barr nuclear antigen 6 n=14 Tax=Epstein-Barr virus (strain GD1) TaxID=10376 RepID=EBNA6_EBVB9
	agilent_39341	8.4352e-06	0.430195	-0.517858	-1.80451	0.768792	8.26446	4.44444	0.537778	UniRef90_A0A454A614	1058	WP_016265893.1 strains_non_MPA_non_topgraph_cdhit70_190118.csv	Autotransporter domain-containing protein n=484 Tax=Gammaproteobacteria TaxID=1236 RepID=A0A454A614_ECOL5
	agilent_6339	8.43662e-06	0.430268	-0.265795	-0.926282	0.394692	33.0579	28.8889	0.873889	UniRef90_P08318	1059	phosphoprotein 150 & Large structural phosphoprotein	Large structural phosphoprotein n=145 Tax=root TaxID=1 RepID=PP150_HCMVA
	agilent_52294	8.45519e-06	0.431215	0.358911	-0.534799	1.25262	10.7438	16.6667	1.55128	UniRef90_A0A4U9NYM5	1060	WP_011590223.1 strains_non_MPA_non_topgraph_cdhit70_190118.csv	Cell wall binding repeat-containing protein n=9 Tax=Clostridium perfringens TaxID=1502 RepID=A0A4U9NYM5_CLOPF
	agilent_47707	8.46285e-06	0.431605	-0.444562	-1.55249	0.663363	9.91736	6.66667	0.672222	UniRef90_R6XBP1	1061	MH0408_GL0052554 MPA_PNP_EM_seqs_non_topgraph_seqs_final_210318.csv	Uncharacterized protein n=24 Tax=Parabacteroides TaxID=375288 RepID=R6XBP1_9BACT
	agilent_241791	8.46439e-06	0.431684	-0.270388	-0.944357	0.403581	30.5785	30	0.981081	UniRef90_A0A4I7XYI6	1062	VFG001361(gb|NP_344663) (pspA) pneumococcal surface protein A [PspA (VF0152)] [Streptococcus pneumoniae TIGR4]	Surface protein A n=87 Tax=Streptococcus pneumoniae TaxID=1313 RepID=A0A4I7XYI6_STREE
	agilent_205647	8.47143e-06	0.432043	-0.256043	-0.894753	0.382667	38.0165	32.2222	0.847585	UniRef90_A7X0T9	1063	WP_001074519.1 strains_non_MPA_non_topgraph_cdhit70_190118.csv	Bifunctional autolysin n=763 Tax=Bacteria TaxID=2 RepID=ATL_STAA1
	twist_30834	8.47554e-06	0.432252	0.338549	-0.50636	1.18346	11.5702	20	1.72857		1064	putative zinc metalloprotease
	twist_46767	8.47812e-06	0.432384	0.522373	-0.781675	1.82642	4.13223	7.77778	1.88222		1065	EBNA-3C HHV 4 latent protein
	agilent_196719	8.49524e-06	0.433257	-0.588049	-2.05884	0.882742	6.61157	3.33333	0.504167	UniRef90_D4IJ36	1066	MH0238_GL0000483 (1/1) MPA_and_EM_topgraph_220218_subsample.csv	Capsular exopolysaccharide family n=7 Tax=Rikenellaceae TaxID=171550 RepID=D4IJ36_9BACT
	twist_39307	8.49862e-06	0.433429	-0.367181	-1.28589	0.551532	14.0496	11.1111	0.79085		1067	polyprotein (9/9) & VP1 capsid protein (1/3) & Chain 2, Human Rhinovirus Serotype 2 (Hrv2)
	agilent_4907	8.49872e-06	0.433435	-0.317847	-1.11313	0.477439	21.4876	16.6667	0.775641	UniRef90_P07210	1068	polyprotein (9/9) & VP1 capsid protein (1/3) & Chain 2, Human Rhinovirus Serotype 2 (Hrv2)	Genome polyprotein n=273 Tax=Enterovirus TaxID=12059 RepID=POLG_HRV8A
	agilent_222322	8.50457e-06	0.433733	-0.380587	-1.33347	0.572298	14.0496	8.88889	0.63268	UniRef90_Q2FE79	1069	VFG002421(gb|NP_647158) (sbi) IgG-binding protein SBI [Sbi (VF0423)] [Staphylococcus aureus subsp. aureus MW2]	Immunoglobulin-binding protein Sbi n=295 Tax=Bacteria TaxID=2 RepID=SBI_STAA3
	agilent_15204	8.50741e-06	0.433878	-0.338124	-1.18496	0.508713	17.3554	13.3333	0.768254	UniRef90_U6RAW1	1070	MH0003_GL0007178 MPA_PNP_EM_seqs_non_topgraph_seqs_final_210318.csv	DNA gyrase subunit B n=3 Tax=Bacteroides TaxID=816 RepID=U6RAW1_9BACE
	agilent_240651	8.51317e-06	0.434172	-0.410433	-1.43902	0.618159	13.2231	7.77778	0.588194	UniRef90_A7X6I5	1071	VFG001283(gb|NP_647238) (fnbA) fibronectin-binding protein A [FnBPs (VF0010)] [Staphylococcus aureus subsp. aureus MW2]	Fibronectin-binding protein A n=697 Tax=Bacteria TaxID=2 RepID=FNBA_STAA1
	agilent_114167	8.51543e-06	0.434287	-0.334875	-1.17432	0.504569	19.0083	15.5556	0.818357	UniRef90_A0A173S481	1072	MH0160_GL0068275 MPA_PNP_EM_seqs_non_topgraph_seqs_final_210318.csv	Flagellin n=15 Tax=Lachnospiraceae TaxID=186803 RepID=A0A173S481_9FIRM
	agilent_129884	8.52869e-06	0.434963	0.339313	-0.51251	1.19114	11.5702	17.7778	1.53651	UniRef90_A0A151G536	1073	YP_004888989.1 (1/2) non_MPA_topgraph_sampling_040218.csv	NusG_II domain-containing protein n=25 Tax=Lactobacillus TaxID=1578 RepID=A0A151G536_LACPN
	agilent_26641	8.54396e-06	0.435742	0.401143	-0.60761	1.4099	8.26446	12.2222	1.47889	UniRef90_A0A1X3AI86	1074	NP_816693.1 strains_non_MPA_non_topgraph_cdhit70_190118.csv	ABC-type enterochelin transport system, periplasmic component n=115 Tax=Bacilli TaxID=91061 RepID=A0A1X3AI86_ENTFL
	agilent_74695	8.54975e-06	0.436037	-0.302186	-1.06258	0.458209	20.6612	18.8889	0.914222	UniRef90_A0A4P6M6N2	1075	WP_018598489.1 strains_non_MPA_non_topgraph_cdhit70_190118.csv	Toxin A n=3 Tax=Blautia TaxID=572511 RepID=A0A4P6M6N2_9FIRM
	agilent_180261	8.58112e-06	0.437637	-0.431608	-1.52147	0.658249	9.09091	6.66667	0.733333	UniRef90_A0A0E1XBT2	1076	WP_001208900.1 strains_non_MPA_non_topgraph_cdhit70_190118.csv	Gram-positive signal peptide protein, YSIRK family n=24 Tax=Staphylococcaceae TaxID=90964 RepID=A0A0E1XBT2_STAAU
	agilent_174220	8.58607e-06	0.43789	0.533968	-0.815104	1.88304	4.95868	5.55556	1.12037	UniRef90_R7CNE5	1077	MH0133_GL0028481 MPA_PNP_EM_seqs_non_topgraph_seqs_final_210318.csv	Lipoprotein n=2 Tax=Dialister TaxID=39948 RepID=R7CNE5_9FIRM
	agilent_67882	8.59173e-06	0.438178	0.441702	-0.674963	1.55837	7.43802	7.77778	1.04568	UniRef90_A0A173TJV6	1078	MH0068_GL0058773 MPA_PNP_EM_seqs_non_topgraph_seqs_final_210318.csv	Phage protein D n=27 Tax=Bacteroidales TaxID=171549 RepID=A0A173TJV6_9BACT
	agilent_164667	8.61075e-06	0.439148	0.683725	-1.04846	2.41591	2.47934	4.44444	1.79259	UniRef90_A0A173T5V3	1079	MH0260_GL0103278 MPA_PNP_EM_seqs_non_topgraph_seqs_final_210318.csv	Flagellin n=2 Tax=Roseburia faecis TaxID=301302 RepID=A0A173T5V3_9FIRM
	twist_34788	8.61158e-06	0.439191	0.430579	-0.660376	1.52153	6.61157	8.88889	1.34444		1080	positive (from uniprot): Enterovirus B Genome polyprotein
	twist_35871	8.61248e-06	0.439237	0.256487	-0.393437	0.906411	66.9421	71.1111	1.06228		1081	EBNA-3C HHV 4 latent protein
	agilent_235793	8.61699e-06	0.439466	0.371832	-0.570843	1.31451	9.09091	13.3333	1.46667	UniRef90_Q50341	1082	VFG002030(gb|NP_109830) (orf6/MgpC/crmA) cytadherence protein [Cytadherence organelle (VF0330)] [Mycoplasma pneumoniae M129]	Mgp-operon protein 3 n=22 Tax=Mycoplasma pneumoniae TaxID=2104 RepID=MGP3_MYCPN
	agilent_241225	8.62414e-06	0.439831	0.274586	-0.422105	0.971277	21.4876	27.7778	1.29274	UniRef90_UPI000F53326A	1083	VFG000261(gb|NP_273742) (iga) IgA-specific serine endopeptidase [IgA1 protease (VF0080)] [Neisseria meningitidis MC58]	IgA-specific serine endopeptidase autotransporter n=1 Tax=Neisseria meningitidis TaxID=487 RepID=UPI000F53326A
	twist_15452	8.63494e-06	0.440382	0.47967	-0.738836	1.69818	6.61157	6.66667	1.00833		1084	allergen_name False allergome_name Ory s GBSS_I (29/54) (1/1) allergenonline_name False SDAP_name False iedb_name False
	twist_46342	8.65319e-06	0.441313	-0.446783	-1.58406	0.690494	9.91736	5.55556	0.560185		1085	DNA polymerase processivity factor
	agilent_158137	8.67284e-06	0.442315	-0.60476	-2.14755	0.938028	4.95868	4.44444	0.896296	UniRef90_R5GML6	1086	MH0188_GL0104354 (1/1) MPA_and_EM_topgraph_220218_subsample.csv	L-lactate dehydrogenase n=10 Tax=Clostridiales TaxID=186802 RepID=R5GML6_9FIRM
	twist_69249	8.67417e-06	0.442383	-0.279921	-0.994125	0.434283	25.6198	21.1111	0.824014		1087	AFU63107.1 lysin [Lactobacillus phage ATCC 8014-B2]
	twist_29882	8.68006e-06	0.442683	-0.331332	-1.17727	0.514603	16.5289	13.3333	0.806667		1088	HCMVUL99 & Tegument protein UL11 homolog
	twist_50052	8.68107e-06	0.442734	-0.474513	-1.68614	0.737117	6.61157	11.1111	1.68056		1089	positive (from uniprot): Rhinovirus B Genome polyprotein
	agilent_7143	8.68183e-06	0.442774	-0.258634	-0.919092	0.401824	33.0579	28.8889	0.873889	UniRef90_P08318	1090	phosphoprotein 150 & Large structural phosphoprotein	Large structural phosphoprotein n=145 Tax=root TaxID=1 RepID=PP150_HCMVA
	agilent_2661	8.6829e-06	0.442828	0.467189	-0.725985	1.66036	5.78512	7.77778	1.34444	UniRef90_P03114	1091	Replication protein E1	Replication protein E1 n=962 Tax=root TaxID=1 RepID=VE1_HPV16
	agilent_180387	8.68305e-06	0.442836	0.490874	-0.762811	1.74456	4.95868	7.77778	1.56852	UniRef90_A0A1B1LEZ9	1092	NP_834897.1 strains_non_MPA_non_topgraph_cdhit70_190118.csv	Endopeptidase LytF n=106 Tax=Bacillus TaxID=55087 RepID=A0A1B1LEZ9_BACTU
	agilent_92970	8.69235e-06	0.44331	-0.485842	-1.72797	0.756282	7.43802	5.55556	0.746914	UniRef90_D1PA52	1093	MH0001_GL0016815 MPA_PNP_EM_seqs_non_topgraph_seqs_final_210318.csv	ATPase family associated with various cellular activities (AAA) n=36 Tax=root TaxID=1 RepID=D1PA52_9BACT
	agilent_226835	8.69807e-06	0.443602	0.314191	-0.489597	1.11798	14.0496	20	1.42353	UniRef90_A0A3U8EBS2	1094	VFG000845(gb|YP_325655) (toxB) cytotoxin [ToxB (VF0203)] [Escherichia coli O157:H7 str. EDL933]	Toxin B n=50 Tax=Escherichia coli TaxID=562 RepID=A0A3U8EBS2_ECOLX
	agilent_34763	8.70169e-06	0.443786	0.554107	-0.864028	1.97224	4.13223	5.55556	1.34444	UniRef90_E8MX38	1095	WP_058101887.1 (1/1) non_MPA_topgraph_sampling_040218.csv	Putative xylanase n=131 Tax=Bacteria TaxID=2 RepID=E8MX38_BIFL1
	agilent_6983	8.70663e-06	0.444038	0.48995	-0.764681	1.74458	4.95868	7.77778	1.56852	UniRef90_Q9ANY1	1096	pneumococcal histidine triad protein E & hydrolase & HIT family hydrolase	Bvh-3 n=444 Tax=Bacteria TaxID=2 RepID=Q9ANY1_STREE
	agilent_205324	8.70691e-06	0.444053	-0.507668	-1.80771	0.792376	7.43802	4.44444	0.597531	UniRef90_G2T5W2	1097	MH0268_GL0121737 MPA_PNP_EM_seqs_non_topgraph_seqs_final_210318.csv	Flagellin n=3 Tax=Roseburia TaxID=841 RepID=G2T5W2_ROSHA
	agilent_121687	8.71265e-06	0.444345	-0.407291	-1.45096	0.636376	10.7438	7.77778	0.723932	UniRef90_A7LY99	1098	T2D-48A_GL0057154 MPA_PNP_EM_seqs_non_topgraph_seqs_final_210318.csv	Uncharacterized protein n=30 Tax=Bacteroides TaxID=816 RepID=A7LY99_BACO1
	twist_54095	8.71609e-06	0.444521	0.239163	-0.373918	0.852245	43.8017	50	1.14151		1099	Bifunctional autolysin precursor
	twist_49675	8.72107e-06	0.444775	0.258278	-0.404172	0.920728	25.6198	32.2222	1.25771		1100	positive (from uniprot): Human herpesvirus 3 Envelope glycoprotein C
	twist_39967	8.72197e-06	0.44482	0.333237	-0.521561	1.18804	11.5702	16.6667	1.44048		1101	immunoglobulin A1 protease
	twist_27971	8.74116e-06	0.445799	0.371777	-0.583933	1.32749	9.09091	13.3333	1.46667		1102	phosphoprotein 150 & Large structural phosphoprotein
	agilent_221466	8.74661e-06	0.446077	0.422817	-0.664764	1.5104	6.61157	10	1.5125	UniRef90_A0A2X2MA38	1103	VFG002420(gb|NP_644838) (adsA) Adenosine synthase A [AdsA (VF0422)] [Staphylococcus aureus subsp. aureus MW2]	5'-nucleotidase n=579 Tax=Bacteria TaxID=2 RepID=A0A2X2MA38_STAAU
	twist_27929	8.74714e-06	0.446104	-0.42793	-1.52873	0.672868	9.09091	7.77778	0.855556		1104	virion spike glycoprotein precursor & negative (from uniprot): spike glycoprotein [Zaire ebolavirus]
	agilent_67960	8.75495e-06	0.446502	0.419724	-0.660911	1.50036	8.26446	8.88889	1.07556	UniRef90_K5ZET5	1105	MH0067_GL0017747 MPA_PNP_EM_seqs_non_topgraph_seqs_final_210318.csv	PNPLA domain-containing protein n=20 Tax=Parabacteroides TaxID=375288 RepID=K5ZET5_9BACT
	agilent_7913	8.75615e-06	0.446564	0.45578	-0.717845	1.6294	5.78512	7.77778	1.34444	UniRef90_P54634	1106	positive (from uniprot): Norwalk virus Non-structural polyprotein	Genome polyprotein n=5814 Tax=root TaxID=1 RepID=POLG_LORDV
	twist_10261	8.76648e-06	0.44709	0.320932	-0.506421	1.14829	12.3967	18.8889	1.5237		1107	allergen_name False allergome_name Str pn PspC (2/2) (1/1) allergenonline_name False SDAP_name False iedb_name False
	agilent_48005	8.76852e-06	0.447194	-0.481408	-1.72275	0.75993	7.43802	5.55556	0.746914	UniRef90_A0A4P6LZT0	1108	WP_026255328.1 strains_non_MPA_non_topgraph_cdhit70_190118.csv	Cell shape-determining protein MreC n=5 Tax=Lachnospiraceae TaxID=186803 RepID=A0A4P6LZT0_9FIRM
	agilent_129843	8.78655e-06	0.448114	-0.308645	-1.10612	0.488828	19.8347	16.6667	0.840278	UniRef90_A0A1C5XGK9	1109	MH0007_GL0015775 MPA_PNP_EM_seqs_non_topgraph_seqs_final_210318.csv	Flagellin n=12 Tax=root TaxID=1 RepID=A0A1C5XGK9_9CLOT
	agilent_6224	8.79227e-06	0.448406	0.335361	-0.531697	1.20242	13.2231	14.4444	1.09236	UniRef90_A7X0T9	1110	Bifunctional autolysin precursor	Bifunctional autolysin n=763 Tax=Bacteria TaxID=2 RepID=ATL_STAA1
	agilent_225542	8.80398e-06	0.449003	-0.242584	-0.870596	0.385429	47.1074	40	0.849123	UniRef90_P71401	1111	VFG001157(gb|AAC44560) (hsf) Hsf [Hia/Hsf (VF0039)] [Haemophilus influenzae C54]	Hsf n=19 Tax=Haemophilus influenzae TaxID=727 RepID=P71401_HAEIF
	agilent_202934	8.80943e-06	0.449281	0.486615	-0.773931	1.74716	4.95868	7.77778	1.56852	UniRef90_F9ZA18	1112	MH0012_GL0186444 MPA_PNP_EM_seqs_non_topgraph_seqs_final_210318.csv	Uncharacterized protein n=5 Tax=Odoribacter TaxID=283168 RepID=F9ZA18_ODOSD
	twist_13611	8.82087e-06	0.449864	0.289555	-0.461485	1.04059	21.4876	24.4444	1.13761		1113	allergen_name False allergome_name False allergenonline_name Unassigned (1/1) (1/1) SDAP_name Bos d 8 (1/13) (1/1) iedb_name False
	agilent_10960	8.83679e-06	0.450677	0.41372	-0.661303	1.48874	85.9504	93.3333	1.0859	UniRef90_A0A2U3RZL8	1114	pneumococcal histidine triad protein D (1/2) & histidine motif-containing protein, partial	Pneumococcal histidine triad protein D n=4 Tax=Streptococcus pneumoniae TaxID=1313 RepID=A0A2U3RZL8_STREE
	twist_4346	8.85208e-06	0.451456	-0.585862	-2.11081	0.939084	4.95868	4.44444	0.896296		1115	allergen_name False allergome_name Bos d 8 (2/6), Bos d 9 (2/3) (1/1) allergenonline_name False SDAP_name False iedb_name False
	agilent_794	8.85417e-06	0.451562	-0.466122	-1.67968	0.747437	8.26446	5.55556	0.672222	UniRef90_Q13875	1116	MOBP & myelin-associated oligodendrocyte basic protein isoform c	Myelin-associated oligodendrocyte basic protein n=42 Tax=Boreoeutheria TaxID=1437010 RepID=MOBP_HUMAN
	agilent_238898	8.86468e-06	0.452099	0.542153	-0.871028	1.95533	4.13223	5.55556	1.34444	UniRef90_P13423	1117	VFG000677(gb|AAD32414) (pagA) anthrax toxin moiety, protective antigen [Anthrax toxin (VF0142)] [Bacillus anthracis str. Sterne]	Protective antigen n=45 Tax=Bacillus TaxID=55087 RepID=PAG_BACAN
	twist_92072	8.8915e-06	0.453466	0.358997	-0.579605	1.2976	9.91736	13.3333	1.34444		1118	ADE87487.1 small subunit terminase [Deep-sea thermophilic phage D6E]
	agilent_35132	8.90109e-06	0.453956	0.533806	-0.863349	1.93096	3.30579	5.55556	1.68056	UniRef90_A0A0M0VLA5	1119	MH0188_GL0103785 MPA_PNP_EM_seqs_non_topgraph_seqs_final_210318.csv	Phosphate-binding protein PstS n=64 Tax=Bifidobacterium TaxID=1678 RepID=A0A0M0VLA5_BIFLN
	agilent_161898	8.90749e-06	0.454282	0.454836	-0.736487	1.64616	5.78512	8.88889	1.53651	UniRef90_A0A3R6HP82	1120	160582958-stool1_revised_scaffold9779_1_gene44654 (1/2) MPA_and_EM_topgraph_220218_subsample.csv	Nucleotide pyrophosphatase n=8 Tax=Parabacteroides TaxID=375288 RepID=A0A3R6HP82_9BACT
	twist_51758	8.90934e-06	0.454376	0.544795	-0.882452	1.97204	3.30579	6.66667	2.01667		1121	Glycoprotein M
	twist_58521	8.91305e-06	0.454566	0.276707	-0.448511	1.00193	74.3802	78.8889	1.06062		1122	nuclear protein EBNA2 & EBNA-2 & Epstein-Barr nuclear antigen 2
	twist_13492	8.91794e-06	0.454815	0.434997	-0.705712	1.57571	7.43802	7.77778	1.04568		1123	allergen_name False allergome_name Aeg ta 28 (15/16) (1/1) allergenonline_name False SDAP_name False iedb_name False
	agilent_1149	8.92253e-06	0.455049	0.31077	-0.504596	1.12614	14.0496	17.7778	1.26536	UniRef90_Q66575	1124	positive (from uniprot): Enterovirus B Genome polyprotein	Genome polyprotein n=20 Tax=Enterovirus B TaxID=138949 RepID=POLG_EC12T
	twist_38776	8.92555e-06	0.455203	0.266277	-0.432592	0.965145	23.9669	24.4444	1.01992		1125	BZLF1 [Human gammaherpesvirus 4] & BZLF1 & Trans-activator protein BZLF1
	twist_26523	8.93453e-06	0.455661	-0.24185	-0.877253	0.393553	36.3636	32.2222	0.886111		1126	EBNA-3C HHV 4 latent protein
	agilent_96760	8.93672e-06	0.455773	0.502824	-0.818553	1.8242	4.13223	7.77778	1.88222	UniRef90_A0A1G5HI57	1127	WP_092978492.1 strains_non_MPA_non_topgraph_cdhit70_190118.csv	Uncharacterized protein n=1 Tax=Ruminococcus bromii TaxID=40518 RepID=A0A1G5HI57_9FIRM
	twist_78072	8.94413e-06	0.456151	-0.307984	-1.11802	0.502049	17.3554	16.6667	0.960317		1128	YP_007003214.1 phage tail tape measure protein [Lactobacillus phage LF1]
	agilent_7411	8.96354e-06	0.457141	-0.251745	-0.915323	0.411832	30.5785	28.8889	0.944745	UniRef90_P06473	1129	Glycoprotein B precursor & glycoprotein B (1/2)	Envelope glycoprotein B n=908 Tax=Viruses TaxID=10239 RepID=GB_HCMVA
	agilent_116147	8.96614e-06	0.457273	0.473813	-0.775482	1.72311	4.13223	7.77778	1.88222	UniRef90_C3QHL4	1130	MH0087_GL0046292 MPA_PNP_EM_seqs_non_topgraph_seqs_final_210318.csv	Conjugative transposon TraN protein n=51 Tax=Bacteria TaxID=2 RepID=C3QHL4_9BACE
	agilent_220768	8.96816e-06	0.457376	0.387806	-0.63495	1.41056	9.09091	10	1.1	UniRef90_Q54835	1131	VFG000950(gb|NP_665531) (emm) M protein type 3 [M protein (VF0242)] [Streptococcus pyogenes MGAS315]	M3 protein n=36 Tax=Streptococcus pyogenes TaxID=1314 RepID=Q54835_STRPY
	twist_42090	8.96829e-06	0.457383	0.234187	-0.383439	0.851812	47.9339	55.5556	1.159		1132	envelope glycoprotein G (2/2) & glycoprotein G (2/2)
	agilent_4079	8.98192e-06	0.458078	0.379283	-0.622557	1.38112	9.09091	12.2222	1.34444	UniRef90_Q82081	1133	positive (from uniprot): Rhinovirus B Genome polyprotein	Genome polyprotein n=46 Tax=Enterovirus TaxID=12059 RepID=POLG_HRV3
	twist_92760	8.98434e-06	0.458202	0.511514	-0.839974	1.863	4.13223	6.66667	1.61333		1134	NP_076624.1 tail protein [Lactococcus phage bIL285]
	agilent_243666	8.98687e-06	0.45833	-0.600541	-2.18771	0.986623	5.78512	3.33333	0.57619	UniRef90_C1IDV3	1135	VFG002419(gb|NP_645021) (coa) staphylocoagulase precursor [Staphylocoagulase (VF0421)] [Staphylococcus aureus subsp. aureus MW2]	Staphylocoagulase n=45 Tax=Staphylococcaceae TaxID=90964 RepID=C1IDV3_STAAU
	twist_34885	9.00254e-06	0.459129	-0.743038	-2.7103	1.22423	2.47934	3.33333	1.34444		1136	positive (from uniprot): Norwalk virus Non-structural polyprotein
	twist_47759	9.01343e-06	0.459685	-0.571456	-2.08631	0.943401	5.78512	3.33333	0.57619		1137	immunoglobulin A1 protease
	twist_47810	9.01771e-06	0.459903	0.251392	-0.41534	0.918123	25.6198	30	1.17097		1138	EBNA-3B nuclear protein [Human gammaherpesvirus 4] & Epstein-Barr nuclear antigen 4
	twist_59401	9.05589e-06	0.46185	-0.272461	-0.998217	0.453295	24.7934	21.1111	0.851481		1139	H3N2 B/Brisbane/60/2008 NP
	agilent_228585	9.06003e-06	0.462061	-0.232726	-0.852932	0.38748	44.6281	37.7778	0.846502	UniRef90_Q8GM74	1140	VFG001150(gb|AAL79954) (hia) adhesin [Hia/Hsf (VF0039)] [Haemophilus influenzae nontypable strain 3179B]	Adhesin n=5 Tax=Haemophilus influenzae TaxID=727 RepID=Q8GM74_HAEIF
	twist_2830	9.06149e-06	0.462136	0.252399	-0.420347	0.925144	28.0992	33.3333	1.18627		1141	allergen_name False allergome_name Bub b 8 (5/6), Bub b 9 (1/2) (1/1) allergenonline_name False SDAP_name False iedb_name False
	agilent_235978	9.06204e-06	0.462164	0.245402	-0.408735	0.899538	28.9256	31.1111	1.07556	UniRef90_P15276	1142	VFG000117(gb|NP_253940) (algP/algR3) alginate regulatory protein AlgP [Alginate (VF0091)] [Pseudomonas aeruginosa PAO1]	Transcriptional regulatory protein AlgP n=6 Tax=Pseudomonas aeruginosa TaxID=287 RepID=ALGP_PSEAE
	agilent_54978	9.0622e-06	0.462172	0.329752	-0.549242	1.20875	11.5702	14.4444	1.24841	UniRef90_A0A3A9Y9V3	1143	YP_193899.1 (1/1) non_MPA_topgraph_sampling_040218.csv	LPXTG cell wall anchor domain-containing protein n=8 Tax=Lactobacillus acidophilus TaxID=1579 RepID=A0A3A9Y9V3_LACAI
	agilent_63914	9.08113e-06	0.463138	0.449795	-0.751779	1.65137	4.95868	10	2.01667	UniRef90_B0MYL9	1144	MH0006_GL0045272 MPA_PNP_EM_seqs_non_topgraph_seqs_final_210318.csv	Uncharacterized protein n=6 Tax=root TaxID=1 RepID=B0MYL9_9BACT
	agilent_206667	9.10377e-06	0.464292	-0.539703	-1.98518	0.905776	6.61157	3.33333	0.504167	UniRef90_D4J4E9	1145	MH0059_GL0029485 (3/4) MPA_and_EM_topgraph_220218_subsample.csv	ABC-type transport system, involved in lipoprotein release, permease component n=38 Tax=Firmicutes TaxID=1239 RepID=D4J4E9_9FIRM
	agilent_182676	9.1039e-06	0.464299	0.383972	-0.644432	1.41238	89.2562	92.2222	1.03323	UniRef90_A0A264Y915	1146	MH0073_GL0045612 MPA_PNP_EM_seqs_non_topgraph_seqs_final_210318.csv	Uncharacterized protein n=1 Tax=Prevotella sp. 885 TaxID=2022527 RepID=A0A264Y915_9BACT
	agilent_119378	9.10843e-06	0.46453	-0.264872	-0.974652	0.444908	25.6198	24.4444	0.954122	UniRef90_D4KUB5	1147	SZEY-64A_GL0055442 MPA_PNP_EM_seqs_non_topgraph_seqs_final_210318.csv	Flagellin n=6 Tax=Roseburia TaxID=841 RepID=D4KUB5_9FIRM
	agilent_16154	9.10905e-06	0.464562	-0.265648	-0.977559	0.446263	26.4463	21.1111	0.798264	UniRef90_A7X0T9	1148	WP_001074519.1 strains_non_MPA_non_topgraph_cdhit70_190118.csv	Bifunctional autolysin n=763 Tax=Bacteria TaxID=2 RepID=ATL_STAA1
	agilent_55961	9.11036e-06	0.464628	0.234389	-0.393846	0.862625	61.9835	67.7778	1.09348	UniRef90_R5FJF8	1149	MH0059_GL0009188 MPA_PNP_EM_seqs_non_topgraph_seqs_final_210318.csv	SGNH_hydro domain-containing protein n=4 Tax=Bacteria TaxID=2 RepID=R5FJF8_9ACTN
	agilent_179327	9.12601e-06	0.465427	-0.461323	-1.70002	0.777376	7.43802	5.55556	0.746914	UniRef90_A0A0E1X7G8	1150	WP_000824491.1 strains_non_MPA_non_topgraph_cdhit70_190118.csv	Uncharacterized protein n=10 Tax=Staphylococcus aureus TaxID=1280 RepID=A0A0E1X7G8_STAAU
	twist_58712	9.12655e-06	0.465454	-0.418889	-1.54372	0.705939	8.26446	7.77778	0.941111		1151	histone H5
	twist_58288	9.12744e-06	0.465499	0.246751	-0.415909	0.909411	24.7934	33.3333	1.34444		1152	polyprotein (9/9) & VP1 capsid protein (1/3) & Chain 2, Human Rhinovirus Serotype 2 (Hrv2)
	agilent_198671	9.13265e-06	0.465765	-0.403366	-1.48727	0.680535	9.91736	7.77778	0.784259	UniRef90_Q9ZFS5	1153	WP_000769829.1 strains_non_MPA_non_topgraph_cdhit70_190118.csv	Exotoxin 1 n=31 Tax=Staphylococcus aureus TaxID=1280 RepID=Q9ZFS5_STAAU
	agilent_130111	9.14811e-06	0.466553	-0.272645	-1.00658	0.461287	23.9669	21.1111	0.880843	UniRef90_D4S2X1	1154	MH0005_GL0011337 MPA_PNP_EM_seqs_non_topgraph_seqs_final_210318.csv	Flagellin n=3 Tax=Butyrivibrio TaxID=830 RepID=D4S2X1_9FIRM
	twist_11627	9.16435e-06	0.467382	0.254509	-0.431878	0.940897	32.2314	31.1111	0.965242		1155	allergen_name False allergome_name Tri ur 37 (2/7) (1/1) allergenonline_name False SDAP_name False iedb_name False
	agilent_3246	9.17683e-06	0.468018	-0.228713	-0.846413	0.388987	58.6777	57.7778	0.984664	UniRef90_A0A1D8D445	1156	positive (from uniprot): Enterovirus C Genome polyprotein [on Uniprot the BLAST matches are "Capsid protein" from "Human poliovirus"	VP1 (Fragment) n=1 Tax=Human poliovirus 3 TaxID=12086 RepID=A0A1D8D445_9ENTO
	twist_57309	9.18224e-06	0.468294	-0.341024	-1.26262	0.580573	13.2231	11.1111	0.840278		1157	HCMVUL132
	agilent_122181	9.18372e-06	0.46837	0.436595	-0.743477	1.61667	5.78512	8.88889	1.53651	UniRef90_A0A4P6M723	1158	WP_018598482.1 strains_non_MPA_non_topgraph_cdhit70_190118.csv	Toxin A n=4 Tax=Blautia TaxID=572511 RepID=A0A4P6M723_9FIRM
	agilent_238097	9.18457e-06	0.468413	0.223606	-0.380837	0.82805	52.8926	60	1.13437	UniRef90_P15276	1159	VFG000117(gb|NP_253940) (algP/algR3) alginate regulatory protein AlgP [Alginate (VF0091)] [Pseudomonas aeruginosa PAO1]	Transcriptional regulatory protein AlgP n=6 Tax=Pseudomonas aeruginosa TaxID=287 RepID=ALGP_PSEAE
	twist_77674	9.18576e-06	0.468474	-0.476696	-1.76546	0.812066	8.26446	4.44444	0.537778		1160	AFN38712.1 hypothetical protein phi_MSA6_ORF048 [Staphylococcus phage MSA6]
	twist_46294	9.19167e-06	0.468775	0.338804	-0.577784	1.25539	9.91736	14.4444	1.45648		1161	EBNA-3B nuclear protein [Human gammaherpesvirus 4] & Epstein-Barr nuclear antigen 4
	twist_50868	9.19812e-06	0.469104	-0.335125	-1.24243	0.572182	13.2231	12.2222	0.924306		1162	45 kDa immediate-early protein 2
	agilent_132876	9.20055e-06	0.469228	0.417412	-0.71299	1.54781	7.43802	7.77778	1.04568	UniRef90_G2T5W2	1163	MH0268_GL0121737 MPA_PNP_EM_seqs_non_topgraph_seqs_final_210318.csv	Flagellin n=3 Tax=Roseburia TaxID=841 RepID=G2T5W2_ROSHA
	agilent_1008	9.20301e-06	0.469354	-0.55762	-2.06815	0.952909	5.78512	3.33333	0.57619	UniRef90_P18892	1164	butyrophilin precursor & Butyrophilin subfamily 1 member A1 & butyrophilin, partial	Butyrophilin subfamily 1 member A1 n=22 Tax=Pecora TaxID=35500 RepID=BT1A1_BOVIN
	agilent_237201	9.21695e-06	0.470065	0.251555	-0.430971	0.934081	23.9669	30	1.25172	UniRef90_P81177	1165	VFG001314(gb|NP_647375) (aur) zinc metalloproteinase aureolysin [Aureolysin (VF0024)] [Staphylococcus aureus subsp. aureus MW2]	Zinc metalloproteinase aureolysin n=337 Tax=Bacilli TaxID=91061 RepID=AURE_STAAU
	agilent_72079	9.223e-06	0.470373	-0.352979	-1.31136	0.605398	14.0496	8.88889	0.63268	UniRef90_W0U8M0	1166	MH0014_GL0012091 MPA_PNP_EM_seqs_non_topgraph_seqs_final_210318.csv	Uncharacterized protein n=23 Tax=Ruminococcus TaxID=1263 RepID=W0U8M0_9FIRM
	twist_92035	9.22652e-06	0.470552	-0.424641	-1.57805	0.728772	8.26446	6.66667	0.806667		1167	YP_009168989.1 Possible phage tail sheath protein [Campylobacter virus CPt10]
	twist_22609	9.22929e-06	0.470694	0.468169	-0.80388	1.74022	5.78512	6.66667	1.15238		1168	allergen_name False allergome_name Str py Streptokinase (5/12) (1/1) allergenonline_name False SDAP_name False iedb_name False
	agilent_153298	9.23928e-06	0.471203	-0.309703	-1.15216	0.53275	85.124	84.4444	0.992017	UniRef90_S5QWV8	1169	WP_020916641.1 strains_non_MPA_non_topgraph_cdhit70_190118.csv	Uncharacterized protein n=4 Tax=Streptococcus TaxID=1301 RepID=S5QWV8_9STRE
	twist_27988	9.24088e-06	0.471285	-0.284361	-1.05802	0.489299	20.6612	17.7778	0.860444		1170	EBNA-3B nuclear protein [Human gammaherpesvirus 4] & Epstein-Barr nuclear antigen 4
	agilent_228087	9.24598e-06	0.471545	-0.284837	-1.06025	0.490573	22.314	16.6667	0.746914	UniRef90_P81177	1171	VFG001314(gb|NP_647375) (aur) zinc metalloproteinase aureolysin [Aureolysin (VF0024)] [Staphylococcus aureus subsp. aureus MW2]	Zinc metalloproteinase aureolysin n=337 Tax=Bacilli TaxID=91061 RepID=AURE_STAAU
	twist_43798	9.24852e-06	0.471675	0.230506	-0.397183	0.858196	61.9835	67.7778	1.09348		1172	BZLF1 [Human gammaherpesvirus 4] & BZLF1 & Trans-activator protein BZLF1
	agilent_7473	9.24871e-06	0.471684	0.301133	-0.518898	1.12116	14.0496	17.7778	1.26536	UniRef90_P43840	1173	fimbrial protein (1/2) & Outer membrane protein P5 precursor (OMP P5) (Fimbrin)	Outer membrane protein P5 n=60 Tax=Pasteurellaceae TaxID=712 RepID=OMP5_HAEIN
	agilent_235513	9.25772e-06	0.472144	0.442162	-0.763161	1.64748	4.95868	11.1111	2.24074	UniRef90_A0A4I7YG16	1174	VFG001357(gb|NP_346601) (cbpA) choline binding protein A [CbpA/PspC (VF0150)] [Streptococcus pneumoniae TIGR4]	Choline binding protein A n=44 Tax=Streptococcus pneumoniae TaxID=1313 RepID=A0A4I7YG16_STREE
	agilent_26147	9.27078e-06	0.47281	0.388469	-0.672081	1.44902	8.26446	8.88889	1.07556	UniRef90_B6VSZ9	1175	MH0184_GL0120904 (2/2) MPA_and_EM_topgraph_220218_subsample.csv	STN domain-containing protein n=28 Tax=Bacteroides TaxID=816 RepID=B6VSZ9_9BACE
	agilent_114834	9.27516e-06	0.473033	0.510809	-0.884444	1.90606	4.13223	5.55556	1.34444	UniRef90_A0A1Q6JQF1	1176	MH0220_GL0226081 MPA_PNP_EM_seqs_non_topgraph_seqs_final_210318.csv	Peptidase M23 n=2 Tax=Clostridiales TaxID=186802 RepID=A0A1Q6JQF1_9FIRM
	agilent_3437	9.28551e-06	0.473561	-0.520543	-1.94408	0.902995	5.78512	4.44444	0.768254	UniRef90_Q8NDV7	1177	trinucleotide repeat containing 6A, isoform CRA_c & trinucleotide repeat-containing gene 6A protein	Trinucleotide repeat-containing gene 6A protein n=209 Tax=Euarchontoglires TaxID=314146 RepID=TNR6A_HUMAN
	twist_73205	9.28833e-06	0.473705	0.2357	-0.409082	0.880481	30.5785	32.2222	1.05375		1178	YP_009222289.1 lysin [Lactobacillus phage LfeInf]
	agilent_12020	9.29506e-06	0.474048	0.443054	-0.769908	1.65602	90.9091	94.4444	1.03889		1179	positive (exact): Human herpesvirus 4 Epstein-Barr nuclear antigen 1
	agilent_182876	9.30087e-06	0.474344	-0.501892	-1.87686	0.873074	5.78512	4.44444	0.768254	UniRef90_A0A0B8QZ29	1180	WP_003722895.1 strains_non_MPA_non_topgraph_cdhit70_190118.csv	ComE operon protein 3 n=85 Tax=Listeria monocytogenes TaxID=1639 RepID=A0A0B8QZ29_LISMN
	agilent_239180	9.30414e-06	0.474511	-0.258112	-0.965492	0.449269	26.4463	23.3333	0.882292	UniRef90_P15926	1181	VFG000974(gb|NP_269970) (scpA) C5a peptidase precursor [C5a peptidase (VF0245)] [Streptococcus pyogenes M1 GAS]	C5a peptidase n=760 Tax=Bacteria TaxID=2 RepID=C5AP_STRPY
	agilent_226521	9.31248e-06	0.474937	-0.598877	-2.24174	1.04399	4.13223	3.33333	0.806667	UniRef90_E4QTF2	1182	VFG016472(gb|YP_116003) (p216) protein P216, cilium adhesin p97 paralog [P97/P102 paralog family (VF0426)] [Mycoplasma hyopneumoniae 232]	p216 surface protein n=14 Tax=Mycoplasma hyopneumoniae TaxID=2099 RepID=E4QTF2_MYCH1
	agilent_230924	9.32912e-06	0.475785	-0.259904	-0.974257	0.454448	33.0579	24.4444	0.739444	UniRef90_Q8GM74	1183	VFG001150(gb|AAL79954) (hia) adhesin [Hia/Hsf (VF0039)] [Haemophilus influenzae nontypable strain 3179B]	Adhesin n=5 Tax=Haemophilus influenzae TaxID=727 RepID=Q8GM74_HAEIF
	twist_5927	9.34157e-06	0.47642	-0.395566	-1.48435	0.693221	9.09091	7.77778	0.855556		1184	allergen_name False allergome_name Dan re PGM (4/4) (1/1) allergenonline_name False SDAP_name False iedb_name False
	agilent_141373	9.34365e-06	0.476526	-0.326397	-1.22501	0.57222	14.0496	12.2222	0.869935	UniRef90_A0A174HLQ5	1185	MH0092_GL0002834 MPA_PNP_EM_seqs_non_topgraph_seqs_final_210318.csv	Autolysin n=21 Tax=Lachnospiraceae TaxID=186803 RepID=A0A174HLQ5_9FIRM
	agilent_221984	9.36372e-06	0.47755	-0.316878	-1.19132	0.557561	14.876	13.3333	0.896296	UniRef90_Q9JNH0	1186	VFG000972(gb|NP_269972) (sic) inhibitor of complement-mediated lysis [SIC (VF0255)] [Streptococcus pyogenes M1 GAS]	Sic1.225 n=20 Tax=Streptococcus pyogenes TaxID=1314 RepID=Q9JNH0_STRPY
	agilent_239561	9.37699e-06	0.478227	-0.491293	-1.84913	0.866539	6.61157	4.44444	0.672222	UniRef90_X5LYA4	1187	VFG016667(gb|YP_033004) (badA/vomp/brp) Surface protein/Bartonella adhesin BadA-like [BadA (SS156)] [Bartonella henselae str. Houston-1]	Surface protein/adhesin n=3 Tax=Bartonella henselae TaxID=38323 RepID=X5LYA4_BARHN
	agilent_129842	9.38306e-06	0.478536	-0.40948	-1.54199	0.723033	9.09091	7.77778	0.855556	UniRef90_R5NUV8	1188	MH0002_GL0061182 MPA_PNP_EM_seqs_non_topgraph_seqs_final_210318.csv	Flagellin n=7 Tax=Clostridiales TaxID=186802 RepID=R5NUV8_9CLOT
	agilent_3244	9.39416e-06	0.479102	-0.223293	-0.841658	0.395072	57.0248	57.7778	1.0132	UniRef90_A0A1D8D445	1189	positive (from uniprot): Enterovirus C Genome polyprotein [on Uniprot the BLAST matches are "Capsid protein" from "Human poliovirus"	VP1 (Fragment) n=1 Tax=Human poliovirus 3 TaxID=12086 RepID=A0A1D8D445_9ENTO
	agilent_231580	9.3973e-06	0.479262	-0.536437	-2.02253	0.949658	4.95868	4.44444	0.896296	UniRef90_P0C2E9	1190	VFG002275(gb|NP_561079) (pfoA) perfringolysin O [theta-toxin/PFO (VF0382)] [Clostridium perfringens str. 13]	Perfringolysin O n=33 Tax=Clostridium perfringens TaxID=1502 RepID=TACY_CLOPE
	agilent_121077	9.39852e-06	0.479325	-0.403343	-1.52088	0.714199	9.09091	6.66667	0.733333	UniRef90_A0A412M4I2	1191	MH0091_GL0064430 MPA_PNP_EM_seqs_non_topgraph_seqs_final_210318.csv	Carboxypeptidase-like regulatory domain-containing protein n=26 Tax=Parabacteroides TaxID=375288 RepID=A0A412M4I2_9BACT
	agilent_139934	9.4132e-06	0.480073	-0.358591	-1.35383	0.636651	11.5702	10	0.864286	UniRef90_A0A174MPU4	1192	T2D-189A_GL0064880 MPA_PNP_EM_seqs_non_topgraph_seqs_final_210318.csv	Flagellin n=3 Tax=Clostridiales TaxID=186802 RepID=A0A174MPU4_9FIRM
	twist_61938	9.41461e-06	0.480145	0.360482	-0.640173	1.36114	9.91736	10	1.00833		1193	YP_009150309.1 putative internal core protein [Proteus phage PM 75]
	twist_47284	9.41721e-06	0.480278	-0.304152	-1.1487	0.540392	18.1818	12.2222	0.672222		1194	early antigen protein D (EA-D) & DNA polymerase processivity factor BMRF1
	agilent_225863	9.43231e-06	0.481048	-0.371188	-1.40368	0.661307	10.7438	8.88889	0.82735	UniRef90_P15926	1195	VFG001797(gb|NP_735749) (scpB) streptococcal C5a peptidase [C5a peptidase (VF0278)] [Streptococcus agalactiae NEM316]	C5a peptidase n=760 Tax=Bacteria TaxID=2 RepID=C5AP_STRPY
	twist_55398	9.43424e-06	0.481146	0.312073	-0.556183	1.18033	12.3967	14.4444	1.16519		1196	glycoprotein BALF4 & Glycoprotein GP110 precursor & BALF4
	twist_10203	9.44122e-06	0.481502	-0.32872	-1.24404	0.586595	14.0496	11.1111	0.79085		1197	allergen_name False allergome_name Por tr 2 (1/17) (1/1) allergenonline_name False SDAP_name False iedb_name False
	twist_45482	9.44182e-06	0.481533	-0.427301	-1.6172	0.762593	6.61157	7.77778	1.17639		1198	hypothetical protein PFF0380w
	twist_42051	9.44378e-06	0.481633	-0.395052	-1.49539	0.705289	8.26446	7.77778	0.941111		1199	45 kDa immediate-early protein 2
	agilent_223189	9.444e-06	0.481644	-0.217835	-0.824588	0.388918	49.5868	45.5556	0.918704	UniRef90_A0A4I7YG16	1200	VFG001357(gb|NP_346601) (cbpA) choline binding protein A [CbpA/PspC (VF0150)] [Streptococcus pneumoniae TIGR4]	Choline binding protein A n=44 Tax=Streptococcus pneumoniae TaxID=1313 RepID=A0A4I7YG16_STREE
	agilent_154061	9.44697e-06	0.481795	-0.427905	-1.62019	0.764385	9.09091	5.55556	0.611111	UniRef90_Q64R34	1201	YP_100581.1 strains_non_MPA_non_topgraph_cdhit70_190118.csv	Peptidase_M48 domain-containing protein n=39 Tax=Bacteroidaceae TaxID=815 RepID=Q64R34_BACFR
	twist_63495	9.45403e-06	0.482155	0.269459	-0.481964	1.02088	19.0083	21.1111	1.11063		1202	YP_009035516.1 hypothetical protein [Lactobacillus phage phi jlb1]
	twist_73458	9.45972e-06	0.482445	0.491672	-0.880331	1.86368	4.13223	6.66667	1.61333		1203	YP_009190618.1 hypothetical protein JD18_037 [Klebsiella phage JD18]
	twist_56294	9.4617e-06	0.482547	0.422066	-0.755974	1.60011	6.61157	7.77778	1.17639		1204	immunoglobulin A1 protease
	agilent_188106	9.46535e-06	0.482733	-0.408318	-1.54847	0.731833	8.26446	6.66667	0.806667	UniRef90_Q1WS65	1205	YP_536347.1 strains_non_MPA_non_topgraph_cdhit70_190118.csv	Uncharacterized protein n=36 Tax=Lactobacillus TaxID=1578 RepID=Q1WS65_LACS1
	agilent_240794	9.484e-06	0.483684	-0.514954	-1.956	0.926089	6.61157	3.33333	0.504167	UniRef90_P62575	1206	VFG001378(gb|NP_359129) (nanA) neuraminidase A [Neuraminidase (VF0148)] [Streptococcus pneumoniae R6]	Sialidase A n=43 Tax=Bacteria TaxID=2 RepID=NANA_STREE
	twist_59627	9.48418e-06	0.483693	0.364968	-0.656377	1.38631	7.43802	12.2222	1.64321		1207	H3N2 B/Brisbane/60/2008 NP
	agilent_23665	9.49742e-06	0.484368	0.246189	-0.443823	0.936201	23.1405	26.6667	1.15238	UniRef90_A0A1H0NAI1	1208	WP_020917636.1 strains_non_MPA_non_topgraph_cdhit70_190118.csv	LysM domain-containing protein n=15 Tax=Streptococcus TaxID=1301 RepID=A0A1H0NAI1_STREI
	agilent_214044	9.51331e-06	0.485179	-0.233459	-0.889006	0.422089	33.0579	32.2222	0.974722	UniRef90_A0A173T8A2	1209	V1.CD15-3_GL0052858 MPA_PNP_EM_seqs_non_topgraph_seqs_final_210318.csv	Flagellin n=21 Tax=Clostridiales TaxID=186802 RepID=A0A173T8A2_9FIRM
	agilent_239006	9.51563e-06	0.485297	-0.325072	-1.23812	0.587972	14.0496	12.2222	0.869935	UniRef90_A6QIG2	1210	VFG001799(gb|CAB94853) (map) extracellular proteins Map [Eap/Map (VF0016)] [Staphylococcus aureus str. Newman D2C (ATCC 25904)]	65 kDa membrane protein n=124 Tax=Bacteria TaxID=2 RepID=OMP7_STAAE
	agilent_221820	9.52192e-06	0.485618	0.40583	-0.734881	1.54654	7.43802	7.77778	1.04568	UniRef90_Q8GM74	1211	VFG001150(gb|AAL79954) (hia) adhesin [Hia/Hsf (VF0039)] [Haemophilus influenzae nontypable strain 3179B]	Adhesin n=5 Tax=Haemophilus influenzae TaxID=727 RepID=Q8GM74_HAEIF
	twist_10138	9.53019e-06	0.486039	-0.303175	-1.15617	0.549816	18.1818	12.2222	0.672222		1212	allergen_name False allergome_name Lol p FT (2/3) (1/1) allergenonline_name False SDAP_name False iedb_name False
	agilent_496	9.54031e-06	0.486556	0.363742	-0.660869	1.38835	9.91736	8.88889	0.896296	UniRef90_Q8VKQ6	1213	MCE-FAMILY PROTEIN MCE1A	Virulence factor n=190 Tax=Mycobacterium tuberculosis complex TaxID=77643 RepID=Q8VKQ6_MYCTO
	twist_55292	9.54078e-06	0.48658	-0.525264	-2.00494	0.954413	4.95868	4.44444	0.896296		1214	EBNA-3C HHV 4 latent protein
	agilent_225335	9.55174e-06	0.487139	0.406734	-0.740513	1.55398	6.61157	7.77778	1.17639	UniRef90_P35671	1215	VFG000558(gb|NP_461818) (invE) type III secretion system gatekeeper invE [TTSS(SPI-1 encode) (VF0116)] [Salmonella enterica subsp. enterica serovar Typhimurium str. LT2]	Invasion protein InvE n=504 Tax=Salmonella TaxID=590 RepID=INVE_SALTY
	agilent_196127	9.56096e-06	0.487609	0.269859	-0.492137	1.03185	79.3388	82.2222	1.03634	UniRef90_K0X516	1216	MH0012_GL0015099 MPA_PNP_EM_seqs_non_topgraph_seqs_final_210318.csv	BIG2 domain-containing protein n=2 Tax=Bacteroidales TaxID=171549 RepID=K0X516_9BACT
	agilent_221864	9.59143e-06	0.489163	-0.21695	-0.831742	0.397841	57.0248	56.6667	0.99372	UniRef90_A0A4I7YG16	1217	VFG001357(gb|NP_346601) (cbpA) choline binding protein A [CbpA/PspC (VF0150)] [Streptococcus pneumoniae TIGR4]	Choline binding protein A n=44 Tax=Streptococcus pneumoniae TaxID=1313 RepID=A0A4I7YG16_STREE
	agilent_167634	9.59363e-06	0.489275	-0.302747	-1.16089	0.555396	14.876	14.4444	0.970988	UniRef90_A0A0G9GVP9	1218	YP_004888341.1 strains_non_MPA_non_topgraph_cdhit70_190118.csv	Aggregation promoting factor n=38 Tax=Lactobacillus plantarum TaxID=1590 RepID=A0A0G9GVP9_LACPN
	twist_66217	9.59755e-06	0.489475	-0.333145	-1.27789	0.611597	11.5702	14.4444	1.24841		1219	YP_009191582.1 hypothetical protein [Salmonella phage f18SE]
	twist_32175	9.60227e-06	0.489716	0.411113	-0.755378	1.5776	89.2562	94.4444	1.05813		1220	EBNA-1 HHV 4 & BKRF1
	agilent_106728	9.61112e-06	0.490167	0.322385	-0.593301	1.23807	10.7438	13.3333	1.24103	UniRef90_C0BEV3	1221	MH0088_GL0045527 (1/1) MPA_and_EM_topgraph_220218_subsample.csv	LysM domain protein n=11 Tax=Coprococcus TaxID=33042 RepID=C0BEV3_9FIRM
	agilent_38976	9.61905e-06	0.490571	-0.332758	-1.27879	0.613273	14.0496	10	0.711765	UniRef90_D6D0J3	1222	O2.UC31-1_GL0186667 MPA_PNP_EM_seqs_non_topgraph_seqs_final_210318.csv	Glycoside hydrolase 97 n=72 Tax=Bacteroidaceae TaxID=815 RepID=D6D0J3_9BACE
	agilent_236687	9.65228e-06	0.492267	0.409689	-0.759622	1.579	6.61157	8.88889	1.34444	UniRef90_Q831L8	1223	VFG002181(gb|NP_816132) (cpsJ) ABC transporter, ATP-binding protein [Capsule (VF0361)] [Enterococcus faecalis V583]	Teichoic acids export ATP-binding protein TagH n=62 Tax=Bacilli TaxID=91061 RepID=TAGH_ENTFA
	twist_53014	9.65637e-06	0.492475	0.438002	-0.81272	1.68872	4.95868	7.77778	1.56852		1224	Trans-acting transcriptional protein ICP4
	twist_24043	9.66275e-06	0.4928	0.339992	-0.63159	1.31157	8.26446	12.2222	1.47889		1225	allergen_name False allergome_name Epi co 2 (1/2) (1/1) allergenonline_name False SDAP_name False iedb_name False
	agilent_12006	9.66479e-06	0.492904	0.224323	-0.416871	0.865517	66.1157	67.7778	1.02514		1226	positive (exact): Human herpesvirus 3 Envelope glycoprotein C
	twist_57095	9.69374e-06	0.494381	0.249083	-0.465321	0.963486	26.4463	23.3333	0.882292		1227	ORF68
	twist_60212	9.69837e-06	0.494617	-0.461504	-1.78589	0.862878	7.43802	4.44444	0.597531		1228	YP_007003037.1 hypothetical protein [Lactobacillus phage JCL1032]
	agilent_243228	9.70254e-06	0.49483	-0.437442	-1.69339	0.818507	6.61157	6.66667	1.00833	UniRef90_UPI000B5938A4	1229	VFG001356(gb|NP_345446) (lytB) endo-beta-N-acetylglucosaminidase [CBPs (VF0145)] [Streptococcus pneumoniae TIGR4]	endo-beta-N-acetylglucosaminidase n=2 Tax=Streptococcus pneumoniae TaxID=1313 RepID=UPI000B5938A4
	agilent_208068	9.70294e-06	0.49485	-0.425374	-1.64673	0.795985	6.61157	6.66667	1.00833	UniRef90_R5E7L5	1230	MH0330_GL0067978 (3/3) MPA_and_EM_topgraph_220218_subsample.csv	Uncharacterized protein n=23 Tax=Ruminococcus TaxID=1263 RepID=R5E7L5_9FIRM
	agilent_104204	9.72686e-06	0.49607	-0.21473	-0.833022	0.403562	60.3306	58.8889	0.976104	UniRef90_Q6GE15	1231	WP_000792567.1 strains_non_MPA_non_topgraph_cdhit70_190118.csv	Immunoglobulin-binding protein Sbi n=35 Tax=Staphylococcus aureus TaxID=1280 RepID=SBI_STAAR
	agilent_11510	9.7376e-06	0.496618	0.220591	-0.415385	0.856567	30.5785	35.5556	1.16276	UniRef90_P07210	1232	polyprotein (9/9) & VP1 capsid protein (1/3) & Chain 2, Human Rhinovirus Serotype 2 (Hrv2)	Genome polyprotein n=273 Tax=Enterovirus TaxID=12059 RepID=POLG_HRV8A
	agilent_128883	9.74984e-06	0.497242	-0.210392	-0.817843	0.39706	51.2397	47.7778	0.932437	UniRef90_A0A174Z6Y0	1233	MH0077_GL0059567 MPA_PNP_EM_seqs_non_topgraph_seqs_final_210318.csv	Flagellin n=3 Tax=Eubacterium TaxID=1730 RepID=A0A174Z6Y0_9FIRM
	twist_34981	9.76482e-06	0.498006	0.443858	-0.839946	1.72766	5.78512	5.55556	0.960317		1234	Influenza hemagglutinin (HA) – precursor, HA1, HA2, partial forms
	twist_34406	9.76969e-06	0.498254	-0.459734	-1.79023	0.870759	5.78512	5.55556	0.960317		1235	HCMVUL112; HCMVUL113
	twist_35317	9.7714e-06	0.498342	0.394116	-0.746708	1.53494	6.61157	8.88889	1.34444		1236	EBNA-3B nuclear protein [Human gammaherpesvirus 4] & Epstein-Barr nuclear antigen 4
	agilent_9372	9.78474e-06	0.499022	0.347296	-0.659595	1.35419	8.26446	11.1111	1.34444	UniRef90_P11311	1237	Adhesin P1 precursor (Cytadhesin P1) (Attachment protein) & ADP1_MYCPN adhesin P1	Adhesin P1 n=56 Tax=Mycoplasma pneumoniae TaxID=2104 RepID=ADP1_MYCPN
	twist_21248	9.78479e-06	0.499024	-0.310593	-1.21108	0.589892	15.7025	11.1111	0.707602		1238	allergen_name Que a 1 (3/3) (1/1) allergome_name Que a 1 (5/5) (1/1) allergenonline_name Que a 1.0301 (1/1) (1/1) SDAP_name Que a 1.0301 (1/1) (1/1) iedb_name False
	agilent_113148	9.78756e-06	0.499165	0.371683	-0.706271	1.44964	6.61157	10	1.5125	UniRef90_R5ASD5	1239	V1.CD20-4_GL0045840 MPA_PNP_EM_seqs_non_topgraph_seqs_final_210318.csv	Putative DNA methylase n=1 Tax=Prevotella sp. CAG:1031 TaxID=1262917 RepID=R5ASD5_9BACT
	agilent_193153	9.7888e-06	0.499229	0.277005	-0.526483	1.08049	16.5289	16.6667	1.00833	UniRef90_A0A1E3KV71	1240	YP_004890527.1 (1/1) non_MPA_topgraph_sampling_040218.csv	Gram_pos_anchor domain-containing protein n=52 Tax=Lactobacillaceae TaxID=33958 RepID=A0A1E3KV71_LACPN
	twist_39924	9.78962e-06	0.499271	0.209126	-0.397529	0.815781	42.9752	43.3333	1.00833		1241	64 Kd autoantigen
	agilent_228674	9.79011e-06	0.499296	-0.255095	-0.995147	0.484956	28.0992	18.8889	0.672222	UniRef90_P71401	1242	VFG001157(gb|AAC44560) (hsf) Hsf [Hia/Hsf (VF0039)] [Haemophilus influenzae C54]	Hsf n=19 Tax=Haemophilus influenzae TaxID=727 RepID=P71401_HAEIF
	twist_36132	9.81615e-06	0.500624	0.235796	-0.450389	0.921981	22.314	30	1.34444		1243	polyprotein (9/9) & VP1 capsid protein (1/3) & Chain 2, Human Rhinovirus Serotype 2 (Hrv2)
	agilent_132945	9.81796e-06	0.500716	0.390349	-0.745842	1.52654	6.61157	7.77778	1.17639	UniRef90_A0A0E1RFZ8	1244	WP_012952040.1 strains_non_MPA_non_topgraph_cdhit70_190118.csv	Heme sensor protein hssS n=212 Tax=Bacteria TaxID=2 RepID=A0A0E1RFZ8_LISMN
	agilent_23950	9.81831e-06	0.500734	0.405803	-0.775421	1.58703	5.78512	7.77778	1.34444	UniRef90_B6W1Z1	1245	O2.UC38-1_GL0148535 (2/2) MPA_and_EM_topgraph_220218_subsample.csv	STN domain-containing protein n=48 Tax=Bacteroides TaxID=816 RepID=B6W1Z1_9BACE
	agilent_117770	9.83131e-06	0.501397	0.431478	-0.826427	1.68938	4.13223	8.88889	2.15111	UniRef90_A0A374E4C7	1246	MH0197_GL0075679 MPA_PNP_EM_seqs_non_topgraph_seqs_final_210318.csv	Peptidylprolyl isomerase n=21 Tax=Clostridiales TaxID=186802 RepID=A0A374E4C7_9FIRM
	agilent_232048	9.83777e-06	0.501726	-0.271337	-1.06299	0.520312	19.8347	17.7778	0.896296	UniRef90_Q48824	1247	VFG001854(gb|YP_095369) (fliC) flagellin [Flagella (VF0157)] [Legionella pneumophila subsp. pneumophila str. Philadelphia 1]	Flagellin n=45 Tax=Legionellaceae TaxID=444 RepID=Q48824_LEGPN
	agilent_12530	9.84414e-06	0.502051	-0.274866	-1.07742	0.527688	17.3554	16.6667	0.960317	UniRef90_A0A4V0Z735	1248	WP_018593186.1 strains_non_MPA_non_topgraph_cdhit70_190118.csv	Uncharacterized protein n=3 Tax=Blautia TaxID=572511 RepID=A0A4V0Z735_9FIRM
	twist_14067	9.86769e-06	0.503252	0.233811	-0.450793	0.918415	27.2727	31.1111	1.14074		1249	allergen_name False allergome_name Ovi a 8 (5/5), Ovi a 9 (2/2) (1/1) allergenonline_name False SDAP_name False iedb_name False
	twist_34376	9.86826e-06	0.503281	0.283732	-0.547097	1.11456	13.2231	16.6667	1.26042		1250	EBNA-1 HHV 4 & BKRF1
	agilent_224251	9.88886e-06	0.504332	-0.458037	-1.80258	0.886505	5.78512	4.44444	0.768254	UniRef90_A7X6I5	1251	VFG001283(gb|NP_647238) (fnbA) fibronectin-binding protein A [FnBPs (VF0010)] [Staphylococcus aureus subsp. aureus MW2]	Fibronectin-binding protein A n=697 Tax=Bacteria TaxID=2 RepID=FNBA_STAA1
	agilent_48876	9.89058e-06	0.50442	-0.213243	-0.839336	0.412849	39.6694	32.2222	0.812269	UniRef90_E5WWA2	1252	MH0006_GL0012770 MPA_PNP_EM_seqs_non_topgraph_seqs_final_210318.csv	Chondroitin sulfate ABC lyase n=8 Tax=Bacteroidaceae TaxID=815 RepID=E5WWA2_9BACE
	twist_2130	9.90678e-06	0.505246	-0.386857	-1.52489	0.751179	10.7438	5.55556	0.517094		1253	allergen_name False allergome_name Tri a GBSS_I (3/14) (1/1) allergenonline_name False SDAP_name False iedb_name False
	twist_63421	9.91709e-06	0.505771	-0.361244	-1.42525	0.702758	10.7438	7.77778	0.723932		1254	YP_009150301.1 putative DNA-dependent RNA polymerase [Proteus phage PM 75]
	agilent_188392	9.92827e-06	0.506342	-0.402751	-1.5906	0.785096	8.26446	5.55556	0.672222	UniRef90_D6CY96	1255	MH0019_GL0024039 MPA_PNP_EM_seqs_non_topgraph_seqs_final_210318.csv	Uncharacterized protein n=82 Tax=Bacteroidaceae TaxID=815 RepID=D6CY96_9BACE
	twist_53218	9.9353e-06	0.5067	0.272779	-0.532417	1.07798	15.7025	17.7778	1.13216		1256	phosphoprotein 150 & Large structural phosphoprotein
	agilent_188441	9.93662e-06	0.506767	-0.221083	-0.873786	0.431619	33.0579	34.4444	1.04194	UniRef90_Q931I5	1257	WP_000791402.1 strains_non_MPA_non_topgraph_cdhit70_190118.csv	Uncharacterized leukocidin-like protein 2 n=180 Tax=Bacteria TaxID=2 RepID=LUKL2_STAAM
	agilent_236695	9.94104e-06	0.506993	0.231794	-0.452892	0.916479	23.1405	27.7778	1.2004	UniRef90_Q6GHV7	1258	VFG001317(gb|YP_001332074) (isdB) iron-regulated surface determinant protein B, haemoglobin receptor [Isd (VF0015)] [Staphylococcus aureus subsp. aureus str. Newman]	Iron-regulated surface determinant protein B n=509 Tax=Bacilli TaxID=91061 RepID=ISDB_STAAR
	agilent_162437	9.95081e-06	0.507491	0.483671	-0.946702	1.91404	4.13223	4.44444	1.07556	UniRef90_Q06971	1259	WP_000079833.1 strains_non_MPA_non_topgraph_cdhit70_190118.csv	Flagellin n=259 Tax=Salmonella TaxID=590 RepID=FLIC_SALDU
	agilent_8059	9.95137e-06	0.50752	0.206431	-0.404094	0.816956	52.8926	58.8889	1.11337	UniRef90_P12978	1260	nuclear protein EBNA2 & EBNA-2 & Epstein-Barr nuclear antigen 2	Epstein-Barr nuclear antigen 2 n=125 Tax=Epstein-Barr virus (strain GD1) TaxID=10376 RepID=EBNA2_EBVB9
	twist_47779	9.97183e-06	0.508563	-0.295143	-1.17018	0.579898	16.5289	13.3333	0.806667		1261	Mediator of RNA polymerase II transcription subunit 13-like
	twist_92532	9.97423e-06	0.508686	0.324091	-0.637053	1.28523	10.7438	11.1111	1.03419		1262	YP_009043500.1 hypothetical protein [Listeria phage List-36]
	agilent_169724	9.97684e-06	0.508819	0.411208	-0.80868	1.6311	5.78512	7.77778	1.34444	UniRef90_A0A1C3SKW8	1263	WP_020916184.1 strains_non_MPA_non_topgraph_cdhit70_190118.csv	Peptidase C51 domain-containing protein n=23 Tax=Streptococcus TaxID=1301 RepID=A0A1C3SKW8_STRMC
	twist_17479	9.98548e-06	0.509259	0.384655	-0.757647	1.52696	5.78512	8.88889	1.53651		1264	allergen_name Asp f 10 (1/1) (1/1) allergome_name Asp f 10 (2/2) (1/1) allergenonline_name Asp f 10.0101 (1/1) (1/1) SDAP_name Asp f 10 (1/1) (1/1) iedb_name False
	twist_36070	9.98668e-06	0.509321	0.405756	-0.799385	1.6109	4.95868	8.88889	1.79259		1265	positive (exact): Influenza A virus Hemagglutinin
	twist_16785	9.98874e-06	0.509426	0.299969	-0.591194	1.19113	11.5702	15.5556	1.34444		1266	allergen_name False allergome_name Epi p 13 (2/2) (1/1) allergenonline_name False SDAP_name False iedb_name False
	agilent_183695	9.9906e-06	0.509521	0.294947	-0.581492	1.17139	84.2975	87.7778	1.04129	UniRef90_G5SUU8	1267	MH0006_GL0014259 MPA_PNP_EM_seqs_non_topgraph_seqs_final_210318.csv	Peptidase C10 family protein n=3 Tax=Paraprevotella TaxID=577309 RepID=G5SUU8_9BACT
	agilent_139785	9.99385e-06	0.509686	-0.293654	-1.16659	0.579284	14.0496	13.3333	0.94902	UniRef90_A0A015W0V2	1268	O2.UC29-0_GL0041089 MPA_PNP_EM_seqs_non_topgraph_seqs_final_210318.csv	Uncharacterized protein n=22 Tax=Bacteroidales TaxID=171549 RepID=A0A015W0V2_BACFG
	agilent_64365	9.99646e-06	0.50982	0.377586	-0.745209	1.50038	5.78512	10	1.72857	UniRef90_B0PDI1	1269	552396.HMPREF0863_00439 MPA_PNP_EM_seqs_non_topgraph_seqs_final_210318.csv	Peptidase C51 domain-containing protein n=95 Tax=root TaxID=1 RepID=B0PDI1_9FIRM
	twist_23592	1.00033e-05	0.510171	0.406222	-0.802729	1.61517	4.95868	10	2.01667		1270	allergen_name False allergome_name Str pn PspC (2/2) (1/1) allergenonline_name False SDAP_name False iedb_name False
	twist_47462	1.0012e-05	0.510613	0.370342	-0.732978	1.47366	89.2562	92.2222	1.03323		1271	positive (exact): Human herpesvirus 4 Epstein-Barr nuclear antigen 1
	twist_27790	1.00159e-05	0.510809	-0.27392	-1.09036	0.542518	19.8347	13.3333	0.672222		1272	early antigen protein D (EA-D) & DNA polymerase processivity factor BMRF1
	agilent_25858	1.00164e-05	0.510839	0.352032	-0.697301	1.40137	8.26446	10	1.21	UniRef90_A0A508VF25	1273	WP_014569233.1 strains_non_MPA_non_topgraph_cdhit70_190118.csv	Uncharacterized protein n=2 Tax=Lactobacillus rhamnosus TaxID=47715 RepID=A0A508VF25_LACRH
	twist_45853	1.00173e-05	0.510881	-0.252016	-1.0033	0.499265	19.8347	21.1111	1.06435		1274	hypothetical protein PFD0985wa
	twist_28860	1.00183e-05	0.510936	0.369071	-0.731304	1.46945	90.0826	93.3333	1.03609		1275	positive (exact): Rhinovirus B Genome polyprotein
	agilent_136533	1.00245e-05	0.51125	-0.388013	-1.54573	0.769698	10.7438	5.55556	0.517094	UniRef90_Q6GJK9	1276	WP_001170274.1 strains_non_MPA_non_topgraph_cdhit70_190118.csv	N-acetylmuramoyl-L-alanine amidase sle1 n=31 Tax=Staphylococcus aureus TaxID=1280 RepID=SLE1_STAAR
	agilent_198657	1.00406e-05	0.512069	-0.332363	-1.32596	0.66123	90.9091	88.8889	0.977778	UniRef90_Q2G0D4	1277	WP_000731642.1 strains_non_MPA_non_topgraph_cdhit70_190118.csv	Probable autolysin SsaALP n=204 Tax=Bacteria TaxID=2 RepID=SSAAL_STAA8
	agilent_157295	1.00426e-05	0.512174	-0.484357	-1.9327	0.963983	4.95868	4.44444	0.896296	UniRef90_Q7MNW1	1278	WP_039447969.1 strains_non_MPA_non_topgraph_cdhit70_190118.csv	Penicillin-binding protein activator LpoA n=64 Tax=Vibrionaceae TaxID=641 RepID=LPOA_VIBVY
	agilent_240385	1.00446e-05	0.512277	-0.206841	-0.825494	0.411812	53.719	54.4444	1.0135	UniRef90_A0A4I7YG16	1279	VFG001357(gb|NP_346601) (cbpA) choline binding protein A [CbpA/PspC (VF0150)] [Streptococcus pneumoniae TIGR4]	Choline binding protein A n=44 Tax=Streptococcus pneumoniae TaxID=1313 RepID=A0A4I7YG16_STREE
	agilent_129839	1.00588e-05	0.512997	-0.20981	-0.838416	0.418795	39.6694	38.8889	0.980324	UniRef90_A0A3D2TUV9	1280	MH0172_GL0065659 MPA_PNP_EM_seqs_non_topgraph_seqs_final_210318.csv	Flagellin n=7 Tax=Clostridiales TaxID=186802 RepID=A0A3D2TUV9_9FIRM
	twist_10996	1.0064e-05	0.513267	-0.308299	-1.23257	0.615977	13.2231	11.1111	0.840278		1281	allergen_name False allergome_name Art fr 2 (2/2) (1/1) allergenonline_name False SDAP_name False iedb_name False
	agilent_225438	1.00673e-05	0.513434	-0.23169	-0.92657	0.463189	27.2727	23.3333	0.855556	UniRef90_A7X6I5	1282	VFG001283(gb|NP_647238) (fnbA) fibronectin-binding protein A [FnBPs (VF0010)] [Staphylococcus aureus subsp. aureus MW2]	Fibronectin-binding protein A n=697 Tax=Bacteria TaxID=2 RepID=FNBA_STAA1
	twist_83701	1.00767e-05	0.513912	-0.40626	-1.62609	0.813569	7.43802	5.55556	0.746914		1283	YP_007005329.1 phage terminase large subunit [Clostridium phage phiCP34O]
	agilent_202092	1.00858e-05	0.514378	0.373693	-0.749596	1.49698	5.78512	10	1.72857	UniRef90_A0A174ZFZ7	1284	V1.CD38-0_GL0060643 MPA_PNP_EM_seqs_non_topgraph_seqs_final_210318.csv	Pectinesterase A n=15 Tax=Eubacterium TaxID=1730 RepID=A0A174ZFZ7_9FIRM
	agilent_214282	1.0091e-05	0.514641	-0.326017	-1.30661	0.654573	12.3967	8.88889	0.717037	UniRef90_R7C520	1285	MH0003_GL0096874 MPA_PNP_EM_seqs_non_topgraph_seqs_final_210318.csv	SH3 type 3 domain protein n=7 Tax=Clostridiales TaxID=186802 RepID=R7C520_9CLOT
	twist_27552	1.01273e-05	0.516492	0.252261	-0.509841	1.01436	78.5124	80	1.01895		1286	nuclear protein EBNA2 & EBNA-2 & Epstein-Barr nuclear antigen 2
	agilent_3006	1.0141e-05	0.51719	0.411821	-0.834397	1.65804	4.95868	7.77778	1.56852	UniRef90_P03204	1287	EBNA-3C HHV 4 latent protein	Epstein-Barr nuclear antigen 6 n=14 Tax=Epstein-Barr virus (strain GD1) TaxID=10376 RepID=EBNA6_EBVB9
	twist_52223	1.0142e-05	0.517244	0.264604	-0.536222	1.06543	15.7025	18.8889	1.20292		1288	EBNA-3B nuclear protein [Human gammaherpesvirus 4] & Epstein-Barr nuclear antigen 4
	agilent_12509	1.01422e-05	0.517251	-0.346765	-1.39627	0.702738	9.91736	7.77778	0.784259	UniRef90_P06177	1289	WP_020438185.1 strains_non_MPA_non_topgraph_cdhit70_190118.csv	Flagellin n=155 Tax=Salmonella TaxID=590 RepID=FLIC_SALMU
	agilent_218197	1.01611e-05	0.518214	-0.210983	-0.851006	0.42904	36.3636	32.2222	0.886111	UniRef90_A0A4V0BU85	1290	WP_000185311.1 strains_non_MPA_non_topgraph_cdhit70_190118.csv	Glycerophosphoryl diester phosphodiesterase n=217 Tax=Bacteria TaxID=2 RepID=A0A4V0BU85_STREQ
	agilent_56127	1.01651e-05	0.518422	0.231653	-0.471421	0.934726	24.7934	24.4444	0.985926	UniRef90_F3QTC0	1291	MH0006_GL0176289 MPA_PNP_EM_seqs_non_topgraph_seqs_final_210318.csv	F5/8 type C domain protein n=4 Tax=Paraprevotella TaxID=577309 RepID=F3QTC0_9BACT
	agilent_870	1.0167e-05	0.518517	-0.236069	-0.952708	0.480571	27.2727	21.1111	0.774074	UniRef90_P03277	1292	Hexon protein	Hexon protein n=779 Tax=Adenoviridae TaxID=10508 RepID=CAPSH_ADE02
	agilent_235426	1.01736e-05	0.518855	-0.42428	-1.71332	0.86476	8.26446	4.44444	0.537778	UniRef90_Q8GM74	1293	VFG001150(gb|AAL79954) (hia) adhesin [Hia/Hsf (VF0039)] [Haemophilus influenzae nontypable strain 3179B]	Adhesin n=5 Tax=Haemophilus influenzae TaxID=727 RepID=Q8GM74_HAEIF
	twist_47356	1.02012e-05	0.520262	0.200222	-0.410142	0.810586	46.281	52.2222	1.12837		1294	envelope glycoprotein G (2/2) & glycoprotein G (2/2)
	twist_75152	1.02186e-05	0.521147	-0.327925	-1.32971	0.673856	11.5702	8.88889	0.768254		1295	AFU63107.1 lysin [Lactobacillus phage ATCC 8014-B2]
	agilent_20301	1.02284e-05	0.521651	-0.315452	-1.2803	0.649392	11.5702	11.1111	0.960317	UniRef90_A0A099LMT3	1296	WP_026130591.1 strains_non_MPA_non_topgraph_cdhit70_190118.csv	Peptidyl-prolyl cis-trans isomerase n=4 Tax=Vibrio TaxID=662 RepID=A0A099LMT3_9VIBR
	agilent_1150	1.02405e-05	0.522267	0.274625	-0.566588	1.11584	14.876	15.5556	1.04568	UniRef90_Q9QL88	1297	Enterovirus polyprotein (VP0, VP1, VP2, VP4) – capsid proteins, Coxsackievirus A9 (2.9 Å structure, chains 1–4)	Genome polyprotein n=36 Tax=Enterovirus B TaxID=138949 RepID=POLG_CXB6S
	twist_63872	1.02445e-05	0.522471	-0.317767	-1.29161	0.656075	11.5702	10	0.864286		1298	YP_009190613.1 hypothetical protein JD18_032 [Klebsiella phage JD18]
	agilent_63822	1.02457e-05	0.522529	-0.315905	-1.28418	0.652366	11.5702	10	0.864286	UniRef90_Q2FWV5	1299	WP_000727649.1 strains_non_MPA_non_topgraph_cdhit70_190118.csv	Chemotaxis inhibitory protein n=103 Tax=root TaxID=1 RepID=CHIPS_STAA8
	agilent_240017	1.02499e-05	0.522747	0.26372	-0.545024	1.07246	16.5289	16.6667	1.00833	UniRef90_P71401	1300	VFG001157(gb|AAC44560) (hsf) Hsf [Hia/Hsf (VF0039)] [Haemophilus influenzae C54]	Hsf n=19 Tax=Haemophilus influenzae TaxID=727 RepID=P71401_HAEIF
	twist_72396	1.02638e-05	0.523452	0.468241	-0.970142	1.90662	4.13223	5.55556	1.34444		1301	YP_002003938.1 gp1 [Enterobacteria phage 13a]
	agilent_6871	1.02753e-05	0.524039	-0.352456	-1.43669	0.731778	10.7438	6.66667	0.620513	UniRef90_Q9PZT0	1302	Probable coat protein VP1 & VP2 (1/2) & VP1 capsid protein (2/3) & viral protein 2 & VP2 protein & VP1u	Minor capsid protein VP1 n=1787 Tax=Erythroparvovirus TaxID=40121 RepID=CAPSD_PAVHV
	agilent_5557	1.02926e-05	0.524922	0.280304	-0.583814	1.14442	12.3967	17.7778	1.43407	UniRef90_Q9ANY1	1303	pneumococcal histidine triad protein E & hydrolase & HIT family hydrolase	Bvh-3 n=444 Tax=Bacteria TaxID=2 RepID=Q9ANY1_STREE
	twist_46764	1.02927e-05	0.524928	-0.287558	-1.17405	0.598934	14.0496	12.2222	0.869935		1304	fibronectin-binding protein A
	agilent_225378	1.03097e-05	0.525797	-0.204554	-0.836485	0.427377	66.1157	62.2222	0.941111	UniRef90_A0A4I7XYI6	1305	VFG001361(gb|NP_344663) (pspA) pneumococcal surface protein A [PspA (VF0152)] [Streptococcus pneumoniae TIGR4]	Surface protein A n=87 Tax=Streptococcus pneumoniae TaxID=1313 RepID=A0A4I7XYI6_STREE
	agilent_3468	1.03158e-05	0.526107	-0.233374	-0.954878	0.48813	76.8595	76.6667	0.997491	UniRef90_P03211	1306	EBNA-1 HHV 4 & BKRF1	Epstein-Barr nuclear antigen 1 n=37 Tax=Epstein-Barr virus (strain GD1) TaxID=10376 RepID=EBNA1_EBVB9
	twist_3703	1.03401e-05	0.527345	-0.299892	-1.22982	0.630041	14.0496	10	0.711765		1307	Allergen Gal d 1 & Ovomucoid precursor
	agilent_188248	1.03478e-05	0.527736	-0.456459	-1.87323	0.960314	4.95868	5.55556	1.12037	UniRef90_A0A4S3QN81	1308	WP_000171040.1 strains_non_MPA_non_topgraph_cdhit70_190118.csv	Murein hydrolase activator NlpD n=114 Tax=Vibrionaceae TaxID=641 RepID=A0A4S3QN81_VIBCL
	twist_48387	1.0356e-05	0.528159	-0.242269	-0.995001	0.510463	80.9917	78.8889	0.974036		1309	positive (exact): Enterovirus B Genome polyprotein
	twist_59514	1.03696e-05	0.528849	-0.224015	-0.9212	0.47317	25.6198	24.4444	0.954122		1310	B B/Beijing/184/93 HA
	agilent_201880	1.03755e-05	0.529151	-0.194708	-0.801127	0.411711	54.5455	52.2222	0.957407	UniRef90_A0A174B1N0	1311	WP_012743453.1 MPA_PNP_EM_seqs_non_topgraph_seqs_final_210318.csv	Toxin A n=2 Tax=[Eubacterium] rectale TaxID=39491 RepID=A0A174B1N0_9FIRM
	agilent_219851	1.0381e-05	0.529433	-0.203988	-0.839745	0.431768	35.5372	36.6667	1.03178	UniRef90_UPI000F53326A	1312	VFG000261(gb|NP_273742) (iga) IgA-specific serine endopeptidase [IgA1 protease (VF0080)] [Neisseria meningitidis MC58]	IgA-specific serine endopeptidase autotransporter n=1 Tax=Neisseria meningitidis TaxID=487 RepID=UPI000F53326A
	agilent_144502	1.03835e-05	0.529558	-0.451366	-1.85854	0.955804	7.43802	3.33333	0.448148	UniRef90_A0A174M4X5	1313	T2D-135A_GL0010406 MPA_PNP_EM_seqs_non_topgraph_seqs_final_210318.csv	Dipeptidyl aminopeptidase/acylaminoacyl peptidase n=60 Tax=Bacteroides TaxID=816 RepID=A0A174M4X5_BACVU
	agilent_138663	1.03842e-05	0.529593	0.377681	-0.799871	1.55523	5.78512	7.77778	1.34444	UniRef90_R9IFE0	1314	WP_008782291.1 MPA_PNP_EM_seqs_non_topgraph_seqs_final_210318.csv	Alpha-N-arabinofuranosidase n=38 Tax=Bacteria TaxID=2 RepID=R9IFE0_9BACE
	twist_43391	1.03874e-05	0.529757	0.26609	-0.56387	1.09605	14.0496	16.6667	1.18627		1315	55 kDa immediate-early protein 1
	agilent_12898	1.03947e-05	0.530132	0.314764	-0.667909	1.29744	9.09091	11.1111	1.22222	UniRef90_A0A173SW06	1316	MH0004_GL0030372 (2/2) MPA_and_EM_topgraph_220218_subsample.csv	D-galactose/ D-glucose-binding protein n=36 Tax=Clostridiales TaxID=186802 RepID=A0A173SW06_9FIRM
	agilent_7032	1.03947e-05	0.530132	0.267883	-0.568429	1.10419	14.0496	15.5556	1.10719	UniRef90_A3PV79	1317	RNA polymerase beta'-subunit	DNA-directed RNA polymerase subunit beta' n=6 Tax=Mycobacteriaceae TaxID=1762 RepID=RPOC_MYCSJ
	agilent_9481	1.0402e-05	0.530501	-0.196535	-0.810656	0.417586	53.719	56.6667	1.05487	UniRef90_A0A098ZMW6	1318	choline-binding protein D	Autolysin n=355 Tax=Streptococcus TaxID=1301 RepID=A0A098ZMW6_STREE
	agilent_13150	1.04086e-05	0.530836	0.254378	-0.541135	1.04989	14.0496	20	1.42353	UniRef90_Q6JH00	1319	WP_003667504.1 strains_non_MPA_non_topgraph_cdhit70_190118.csv	Extracellular surface protein n=35 Tax=Lactobacillus TaxID=1578 RepID=Q6JH00_LACFE
	agilent_2967	1.0409e-05	0.530858	0.422303	-0.898431	1.74304	4.13223	6.66667	1.61333	UniRef90_P08318	1320	phosphoprotein 150 & Large structural phosphoprotein	Large structural phosphoprotein n=145 Tax=root TaxID=1 RepID=PP150_HCMVA
	agilent_134048	1.04184e-05	0.531339	0.202996	-0.432609	0.838601	30.5785	35.5556	1.16276	UniRef90_R5ESF2	1321	MH0043_GL0060107 MPA_PNP_EM_seqs_non_topgraph_seqs_final_210318.csv	SGNH_hydro domain-containing protein n=3 Tax=Bacteroidales TaxID=171549 RepID=R5ESF2_9BACE
	twist_33736	1.04194e-05	0.531391	0.217071	-0.46269	0.896833	23.9669	28.8889	1.20536		1322	fimbrial protein (1/2) & Outer membrane protein P5 precursor (OMP P5) (Fimbrin)
	agilent_184666	1.04252e-05	0.531683	-0.43754	-1.80868	0.933597	5.78512	4.44444	0.768254	UniRef90_A0A385XPB5	1323	YP_536157.1 (1/1) non_MPA_topgraph_sampling_040218.csv	N-acetylmuramoyl-L-alanine amidase sle1 n=34 Tax=Lactobacillus TaxID=1578 RepID=A0A385XPB5_9LACO
	agilent_235302	1.0434e-05	0.532133	-0.277188	-1.14678	0.592401	85.9504	85.5556	0.995406	UniRef90_Q8P2T7	1324	VFG000976(gb|NP_268546) (slo) streptolysin O precursor [SLO (VF0250)] [Streptococcus pyogenes M1 GAS]	Streptolysin O n=132 Tax=Streptococcus TaxID=1301 RepID=TACY_STRP8
	twist_92147	1.04368e-05	0.532279	-0.358039	-1.48167	0.765593	9.91736	6.66667	0.672222		1325	AFQ97075.1 internal virion protein D [Enterobacteria phage T7M]
	agilent_241347	1.0438e-05	0.532337	0.197743	-0.422921	0.818407	37.1901	40	1.07556	UniRef90_A2T8Z5	1326	VFG000948(gb|NP_663908) (fbaB) fibronectin-bing protein SfbII [FBPs (VF0243)] [Streptococcus pyogenes MGAS315]	PrtF2 n=111 Tax=Streptococcus pyogenes TaxID=1314 RepID=A2T8Z5_STRPY
	agilent_241121	1.04416e-05	0.53252	-0.342749	-1.41903	0.733532	9.91736	7.77778	0.784259	UniRef90_Q6GHV7	1327	VFG001317(gb|YP_001332074) (isdB) iron-regulated surface determinant protein B, haemoglobin receptor [Isd (VF0015)] [Staphylococcus aureus subsp. aureus str. Newman]	Iron-regulated surface determinant protein B n=509 Tax=Bacilli TaxID=91061 RepID=ISDB_STAAR
	twist_27495	1.04429e-05	0.532586	-0.203638	-0.843192	0.435916	35.5372	34.4444	0.969251		1328	HCMVUL99 & Tegument protein UL11 homolog
	twist_31746	1.04581e-05	0.533366	-0.359383	-1.49023	0.771463	10.7438	6.66667	0.620513		1329	rhoptry protein, putative & rhoptry protein
	agilent_64436	1.0476e-05	0.534276	0.283064	-0.609618	1.17575	12.3967	13.3333	1.07556	UniRef90_R5EP71	1330	MH0062_GL0064339 MPA_PNP_EM_seqs_non_topgraph_seqs_final_210318.csv	NAGPA domain-containing protein n=3 Tax=Bacteroidales TaxID=171549 RepID=R5EP71_9BACE
	agilent_241112	1.04812e-05	0.534543	0.324834	-0.700245	1.34991	8.26446	10	1.21	UniRef90_P27951	1331	VFG001795(gb|BAC98831) (cba) c protein beta antigen [<beta>-C protein (VF0277)] [Streptococcus agalactiae FM027022]	IgA FC receptor n=71 Tax=Streptococcus TaxID=1301 RepID=BAG_STRAG
	agilent_237838	1.04858e-05	0.534774	-0.216249	-0.899054	0.466556	27.2727	25.5556	0.937037	UniRef90_Q54835	1332	VFG000950(gb|NP_665531) (emm) M protein type 3 [M protein (VF0242)] [Streptococcus pyogenes MGAS315]	M3 protein n=36 Tax=Streptococcus pyogenes TaxID=1314 RepID=Q54835_STRPY
	twist_54786	1.04925e-05	0.535115	-0.21516	-0.895094	0.464774	28.9256	30	1.03714		1333	phosphoprotein 150 & Large structural phosphoprotein
	twist_50807	1.05002e-05	0.535511	0.268292	-0.580366	1.11695	14.876	15.5556	1.04568		1334	glycoprotein B precursor
	agilent_203238	1.0501e-05	0.535551	0.301405	-0.65209	1.2549	9.91736	12.2222	1.23241	UniRef90_Q64R34	1335	YP_100581.1 strains_non_MPA_non_topgraph_cdhit70_190118.csv	Peptidase_M48 domain-containing protein n=39 Tax=Bacteroidaceae TaxID=815 RepID=Q64R34_BACFR
	agilent_3387	1.05081e-05	0.535911	-0.250051	-1.04179	0.541685	19.0083	15.5556	0.818357	UniRef90_Q1HVF7	1336	EBNA-1 HHV 4	Epstein-Barr nuclear antigen 1 n=48 Tax=Epstein-Barr virus (strain GD1) TaxID=10376 RepID=EBNA1_EBVA8
	twist_28232	1.05142e-05	0.536222	-0.27028	-1.12672	0.586159	16.5289	13.3333	0.806667		1337	polyprotein (9/9) & VP1 capsid protein (1/3) & Chain 2, Human Rhinovirus Serotype 2 (Hrv2)
	agilent_40576	1.05148e-05	0.536253	0.397436	-0.862022	1.65689	4.95868	6.66667	1.34444	UniRef90_G2T5W2	1338	MH0268_GL0121737 MPA_PNP_EM_seqs_non_topgraph_seqs_final_210318.csv	Flagellin n=3 Tax=Roseburia TaxID=841 RepID=G2T5W2_ROSHA
	agilent_223819	1.05213e-05	0.536586	-0.414212	-1.7279	0.899479	6.61157	5.55556	0.840278	UniRef90_P81177	1339	VFG001314(gb|NP_647375) (aur) zinc metalloproteinase aureolysin [Aureolysin (VF0024)] [Staphylococcus aureus subsp. aureus MW2]	Zinc metalloproteinase aureolysin n=337 Tax=Bacilli TaxID=91061 RepID=AURE_STAAU
	twist_21947	1.05374e-05	0.537408	0.452926	-0.986454	1.89231	3.30579	6.66667	2.01667		1340	allergen_name False allergome_name Str py Streptokinase (5/12) (1/1) allergenonline_name False SDAP_name False iedb_name False
	twist_30937	1.05443e-05	0.537761	-0.285114	-1.19198	0.621753	14.0496	12.2222	0.869935		1341	Glycoprotein B precursor (Glycoprotein II)
	agilent_182818	1.055e-05	0.538048	0.302852	-0.661113	1.26682	9.91736	11.1111	1.12037	UniRef90_C6J8W2	1342	MH0086_GL0100637 (1/1) MPA_and_EM_topgraph_220218_subsample.csv	Uncharacterized protein n=32 Tax=Clostridiales TaxID=186802 RepID=C6J8W2_9FIRM
	agilent_220672	1.05575e-05	0.538434	0.334733	-0.731721	1.40119	8.26446	10	1.21	UniRef90_Q54972	1343	VFG005313(gb|NP_357715) (pspA) Surface protein pspA precursor [Choline-binding proteins (CVF122)] [Streptococcus pneumoniae R6]	Pneumococcal surface protein A n=17 Tax=Streptococcus pneumoniae TaxID=1313 RepID=Q54972_STREE
	agilent_198014	1.05841e-05	0.539787	-0.194446	-0.816017	0.427126	42.9752	37.7778	0.87906	UniRef90_B0G3Z1	1344	WP_005331743.1 strains_non_MPA_non_topgraph_cdhit70_190118.csv	ErfK/YbiS/YcfS/YnhG n=4 Tax=Dorea formicigenerans TaxID=39486 RepID=B0G3Z1_9FIRM
	agilent_73243	1.05873e-05	0.539953	0.230841	-0.507374	0.969057	76.0331	80	1.05217	UniRef90_A0A091BTX1	1345	WP_020917102.1 strains_non_MPA_non_topgraph_cdhit70_190118.csv	N-acetylmuramidase n=11 Tax=Streptococcus TaxID=1301 RepID=A0A091BTX1_STREI
	agilent_73214	1.05913e-05	0.540158	-0.213672	-0.897328	0.469984	27.2727	27.7778	1.01852	UniRef90_C4ZDZ6	1346	WP_012744138.1 MPA_PNP_EM_seqs_non_topgraph_seqs_final_210318.csv	Flagellin n=1 Tax=Agathobacter rectalis (strain ATCC 33656 / DSM 3377 / JCM 17463 / KCTC 5835 / VPI 0990) TaxID=515619 RepID=C4ZDZ6_AGARV
	agilent_199830	1.0593e-05	0.540243	-0.346457	-1.4552	0.762282	9.91736	6.66667	0.672222	UniRef90_Q74IZ8	1347	WP_011162134.1 strains_non_MPA_non_topgraph_cdhit70_190118.csv	Uncharacterized protein n=3 Tax=Lactobacillus johnsonii TaxID=33959 RepID=Q74IZ8_LACJO
	twist_95117	1.06144e-05	0.541335	0.377781	-0.834471	1.59003	6.61157	6.66667	1.00833		1348	YP_008767331.1 hypothetical protein PL1_25 [Lactobacillus phage PL-1]
	twist_34257	1.06188e-05	0.541557	-0.247892	-1.04378	0.547999	17.3554	18.8889	1.08836		1349	putative zinc metalloprotease
	agilent_21926	1.06219e-05	0.541716	-0.44121	-1.85833	0.975913	4.95868	4.44444	0.896296	UniRef90_A0A508W2N3	1350	YP_004890451.1 strains_non_MPA_non_topgraph_cdhit70_190118.csv	LysM domain-containing protein [Lactobacillus plantarum] n=1 Tax=Lactobacillus plantarum TaxID=1590 RepID=A0A508W2N3_LACPN
	agilent_150541	1.06239e-05	0.541819	-0.294894	-1.2423	0.652517	14.0496	10	0.711765	UniRef90_A0A076JBG3	1351	WP_005841703.1 MPA_PNP_EM_seqs_non_topgraph_seqs_final_210318.csv	PorT family protein n=35 Tax=Bacteroides TaxID=816 RepID=A0A076JBG3_9BACE
	agilent_240059	1.06449e-05	0.542891	0.271459	-0.602981	1.1459	11.5702	15.5556	1.34444	UniRef90_A0A380Q2U5	1352	VFG042312(gb|YP_002348854) (yapE) autotransporter protein YapE [YapE (VF0505)] [Yersinia pestis CO92]	Autotransporter protein n=84 Tax=Yersinia TaxID=444888 RepID=A0A380Q2U5_YERPU
	twist_7553	1.06498e-05	0.543142	-0.374053	-1.57972	0.831617	8.26446	5.55556	0.672222		1353	allergen_name False allergome_name Aeg um GBSS_I (3/3) (1/1) allergenonline_name False SDAP_name False iedb_name False
	agilent_2827	1.06604e-05	0.54368	-0.36756	-1.55388	0.818764	9.91736	5.55556	0.560185	UniRef90_P03277	1354	Hexon protein	Hexon protein n=779 Tax=Adenoviridae TaxID=10508 RepID=CAPSH_ADE02
	twist_38675	1.06658e-05	0.543954	0.217479	-0.484926	0.919884	70.2479	76.6667	1.09137		1355	pneumococcal histidine triad protein E & hydrolase & HIT family hydrolase
	agilent_79824	1.06671e-05	0.544021	-0.216107	-0.914197	0.481983	24.7934	25.5556	1.03074	UniRef90_A0A174WE81	1356	MH0061_GL0017930 MPA_PNP_EM_seqs_non_topgraph_seqs_final_210318.csv	Acetylhydrolase n=10 Tax=Bacteroides TaxID=816 RepID=A0A174WE81_9BACE
	twist_66218	1.06672e-05	0.544028	-0.369311	-1.56231	0.823692	6.61157	8.88889	1.34444		1357	YP_009322870.1 hypothetical protein BPS11Q3_63 [Salmonella phage BPS11Q3]
	agilent_212629	1.06682e-05	0.544081	-0.315231	-1.33367	0.703211	13.2231	7.77778	0.588194	UniRef90_R6BPC8	1358	MH0270_GL0030519 MPA_PNP_EM_seqs_non_topgraph_seqs_final_210318.csv	Ser/Thr phosphatase family protein n=5 Tax=Firmicutes TaxID=1239 RepID=R6BPC8_9FIRM
	twist_20503	1.06712e-05	0.544231	0.210904	-0.470734	0.892542	28.0992	31.1111	1.10719		1359	allergen_name False allergome_name False allergenonline_name Unassigned (1/1) (1/1) SDAP_name Bos d 8 (6/13) (1/1) iedb_name False
	agilent_49182	1.06773e-05	0.544542	-0.405504	-1.7171	0.906091	5.78512	5.55556	0.960317	UniRef90_A0A457MNA8	1360	WP_012952037.1 strains_non_MPA_non_topgraph_cdhit70_190118.csv	Collagen-binding protein n=343 Tax=Bacteria TaxID=2 RepID=A0A457MNA8_LISMN
	twist_31200	1.06873e-05	0.545052	0.205851	-0.460815	0.872516	25.6198	30	1.17097		1361	positive (from uniprot): Rhinovirus B Genome polyprotein
	twist_92306	1.06926e-05	0.545321	-0.413045	-1.75162	0.925533	6.61157	4.44444	0.672222		1362	NP_945017.1 Putative HNH endonuclease [Salmonella phage FelixO1]
	agilent_235466	1.06967e-05	0.545531	-0.203621	-0.86385	0.456609	72.7273	68.8889	0.947222	UniRef90_Q99XV0	1363	VFG000968(gb|NP_269973) (emm) M protein type 1 [M protein (VF0242)] [Streptococcus pyogenes M1 GAS]	M protein type 1 n=54 Tax=Streptococcus pyogenes TaxID=1314 RepID=Q99XV0_STRP1
	agilent_6706	1.06996e-05	0.545679	-0.359241	-1.52449	0.806008	9.09091	5.55556	0.611111	UniRef90_Q9QL88	1364	Enterovirus polyprotein (VP0, VP1, VP2, VP4) – capsid proteins, Coxsackievirus A9 (2.9 Å structure, chains 1–4)	Genome polyprotein n=36 Tax=Enterovirus B TaxID=138949 RepID=POLG_CXB6S
	agilent_225839	1.07007e-05	0.545733	-0.438526	-1.86114	0.984089	5.78512	4.44444	0.768254	UniRef90_A0A0H3K1N3	1365	VFG001282(gb|NP_647237) (fnbB) fibronectin-binding protein B [FnBPs (VF0010)] [Staphylococcus aureus subsp. aureus MW2]	FnbB protein n=80 Tax=Staphylococcus TaxID=1279 RepID=A0A0H3K1N3_STAAW
	agilent_164668	1.071e-05	0.546208	0.638241	-1.43471	2.7112	1.65289	3.33333	2.01667	UniRef90_C0FTT4	1366	WP_007886088.1 MPA_PNP_EM_seqs_non_topgraph_seqs_final_210318.csv	Flagellin n=5 Tax=Roseburia inulinivorans TaxID=360807 RepID=C0FTT4_9FIRM
	agilent_17417	1.07126e-05	0.546341	0.263437	-0.592469	1.11934	13.2231	17.7778	1.34444	UniRef90_A0A4P6M4H6	1367	WP_018598481.1 strains_non_MPA_non_topgraph_cdhit70_190118.csv	Toxin A n=3 Tax=Blautia TaxID=572511 RepID=A0A4P6M4H6_9FIRM
	twist_52503	1.07176e-05	0.546597	-0.186444	-0.792586	0.419699	55.3719	54.4444	0.98325		1368	polyprotein (3/9) & structural protein (3/3) & VP1 (2/4) & capsid protein VP1 & VP1 protein (2/2) & VP1 protein, partial [Enterovirus A71]
	agilent_26664	1.07183e-05	0.546634	-0.379652	-1.61404	0.85474	8.26446	5.55556	0.672222	UniRef90_A0A1Q6KN20	1369	MH0418_GL0109208 MPA_PNP_EM_seqs_non_topgraph_seqs_final_210318.csv	Site-specific integrase n=11 Tax=Clostridiales TaxID=186802 RepID=A0A1Q6KN20_9FIRM
	twist_28806	1.07208e-05	0.546761	0.218255	-0.491598	0.928108	21.4876	24.4444	1.13761		1370	Enterovirus polyprotein (VP0, VP1, VP2, VP4) – capsid proteins, Coxsackievirus A9 (2.9 Å structure, chains 1–4)
	agilent_188662	1.07265e-05	0.547053	-0.309171	-1.31545	0.697108	11.5702	8.88889	0.768254	UniRef90_A0A174UJY4	1371	MH0366_GL0095969 MPA_PNP_EM_seqs_non_topgraph_seqs_final_210318.csv	Glycoside hydrolase family 28 protein n=46 Tax=Bacteroides TaxID=816 RepID=A0A174UJY4_BACVU
	agilent_387	1.0735e-05	0.547485	0.252719	-0.57071	1.07615	15.7025	15.5556	0.990643	UniRef90_P75330	1372	P30 adhesin	P30 adhesin n=9 Tax=Mycoplasma pneumoniae TaxID=2104 RepID=P30_MYCPN
	agilent_202464	1.07366e-05	0.547566	-0.456609	-1.94467	1.03145	4.13223	4.44444	1.07556	UniRef90_A0A149NQL8	1373	YP_101348.1 strains_non_MPA_non_topgraph_cdhit70_190118.csv	Peptidylprolyl isomerase n=30 Tax=Bacteroides TaxID=816 RepID=A0A149NQL8_BACFG
	twist_8779	1.07366e-05	0.547567	-0.351851	-1.49852	0.794814	8.26446	6.66667	0.806667		1374	allergen_name False allergome_name Por tr 2 (14/17) (1/1) allergenonline_name False SDAP_name False iedb_name False
	twist_4309	1.07421e-05	0.547848	0.337513	-0.763198	1.43822	6.61157	8.88889	1.34444		1375	allergen_name False allergome_name Str py Streptokinase (5/12) (1/1) allergenonline_name False SDAP_name False iedb_name False
	agilent_23403	1.07499e-05	0.548244	-0.395355	-1.68598	0.895266	7.43802	4.44444	0.597531	UniRef90_A0A0E1XBT2	1376	WP_001208900.1 strains_non_MPA_non_topgraph_cdhit70_190118.csv	Gram-positive signal peptide protein, YSIRK family n=24 Tax=Staphylococcaceae TaxID=90964 RepID=A0A0E1XBT2_STAAU
	agilent_223218	1.07538e-05	0.548445	-0.342807	-1.46245	0.776838	9.91736	6.66667	0.672222	UniRef90_A0A0H3K1N3	1377	VFG001282(gb|NP_647237) (fnbB) fibronectin-binding protein B [FnBPs (VF0010)] [Staphylococcus aureus subsp. aureus MW2]	FnbB protein n=80 Tax=Staphylococcus TaxID=1279 RepID=A0A0H3K1N3_STAAW
	twist_32110	1.07621e-05	0.548866	0.183684	-0.41688	0.784248	45.4545	48.8889	1.07556		1378	EBNA-1 HHV 4 & BKRF1
	agilent_131887	1.07826e-05	0.549913	-0.1858	-0.794876	0.423276	60.3306	55.5556	0.920852	UniRef90_C4ZDZ6	1379	WP_012744138.1 MPA_PNP_EM_seqs_non_topgraph_seqs_final_210318.csv	Flagellin n=1 Tax=Agathobacter rectalis (strain ATCC 33656 / DSM 3377 / JCM 17463 / KCTC 5835 / VPI 0990) TaxID=515619 RepID=C4ZDZ6_AGARV
	twist_32176	1.07977e-05	0.55068	-0.270176	-1.15755	0.617202	86.7769	85.5556	0.985926		1380	EBNA-1 HHV 4 & BKRF1
	agilent_88432	1.0808e-05	0.55121	-0.371178	-1.59191	0.849556	6.61157	6.66667	1.00833	UniRef90_A0A0E1R719	1381	WP_003725975.1 (1/1) non_MPA_topgraph_sampling_040218.csv	Endolytic murein transglycosylase n=258 Tax=Listeria TaxID=1637 RepID=A0A0E1R719_LISMN
	twist_99262	1.08291e-05	0.552284	-0.2037	-0.875444	0.468043	30.5785	24.4444	0.799399		1382	YP_009222289.1 lysin [Lactobacillus phage LfeInf]
	agilent_12014	1.08325e-05	0.552456	-0.217138	-0.933507	0.499231	76.8595	76.6667	0.997491	UniRef90_A0A1D8D445	1383	positive (from uniprot): Enterovirus C Genome polyprotein [on Uniprot the BLAST matches are "Capsid protein" from "Human poliovirus"	VP1 (Fragment) n=1 Tax=Human poliovirus 3 TaxID=12086 RepID=A0A1D8D445_9ENTO
	twist_58290	1.08482e-05	0.553258	0.222023	-0.511942	0.955987	19.8347	24.4444	1.23241		1384	positive (from uniprot): Rhinovirus B Genome polyprotein
	agilent_133371	1.08727e-05	0.554508	-0.302715	-1.30659	0.701163	10.7438	8.88889	0.82735	UniRef90_A0A174RAJ5	1385	WP_044925903.1 MPA_PNP_EM_seqs_non_topgraph_seqs_final_210318.csv	Uncharacterized protein n=18 Tax=Clostridiales TaxID=186802 RepID=A0A174RAJ5_9FIRM
	twist_43493	1.08804e-05	0.554902	0.225733	-0.523599	0.975066	76.0331	82.2222	1.0814		1386	Enterovirus polyprotein (VP0, VP1, VP2, VP4) – capsid proteins, Coxsackievirus A9 (2.9 Å structure, chains 1–4)
	agilent_3004	1.08907e-05	0.555427	0.351908	-0.81782	1.52164	5.78512	8.88889	1.53651	UniRef90_P03204	1387	EBNA-3C HHV 4 latent protein	Epstein-Barr nuclear antigen 6 n=14 Tax=Epstein-Barr virus (strain GD1) TaxID=10376 RepID=EBNA6_EBVB9
	twist_47864	1.09191e-05	0.556873	0.268851	-0.628077	1.16578	85.124	88.8889	1.04423		1388	Capsid protein VP26 & capsid protein VP26 [Human gammaherpesvirus 4] & BFRF3
	agilent_2232	1.09254e-05	0.557196	-0.250402	-1.08646	0.585661	16.5289	14.4444	0.873889	UniRef90_P14738	1389	fibronectin-binding protein A	Fibronectin-binding protein A n=540 Tax=Staphylococcaceae TaxID=90964 RepID=FNBA_STAA8
	twist_58938	1.09527e-05	0.558586	0.2179	-0.512217	0.948017	18.1818	24.4444	1.34444		1390	B B/Ann Arbor/1/86 HA
	agilent_168512	1.09529e-05	0.558599	-0.354153	-1.54085	0.832544	7.43802	6.66667	0.896296	UniRef90_B0G7W2	1391	WP_005334232.1 (1/7) non_MPA_topgraph_sampling_040218.csv	Ferrous iron transport protein B n=13 Tax=Dorea TaxID=189330 RepID=B0G7W2_9FIRM
	agilent_239214	1.09567e-05	0.558794	0.315687	-0.742642	1.37402	8.26446	8.88889	1.07556	UniRef90_P11311	1392	VFG002033(gb|NP_109829) (p1/MgPa/gapA) ADP1_MYCPN adhesin P1 [Cytadherence organelle (VF0330)] [Mycoplasma pneumoniae M129]	Adhesin P1 n=56 Tax=Mycoplasma pneumoniae TaxID=2104 RepID=ADP1_MYCPN
	agilent_58674	1.09571e-05	0.558811	0.398466	-0.937433	1.73436	4.95868	5.55556	1.12037	UniRef90_K0WYA3	1393	V1.FI15_GL0102470 MPA_PNP_EM_seqs_non_topgraph_seqs_final_210318.csv	Por secretion system C-terminal sorting domain-containing protein n=3 Tax=Bacteroidales TaxID=171549 RepID=K0WYA3_9BACT
	agilent_151860	1.09636e-05	0.559143	-0.24695	-1.07558	0.581676	16.5289	14.4444	0.873889	UniRef90_A0A508ZG25	1394	WP_015438400.1 strains_non_MPA_non_topgraph_cdhit70_190118.csv	Lactose-binding protein n=31 Tax=Bifidobacterium TaxID=1678 RepID=A0A508ZG25_BIFBR
	agilent_11485	1.0967e-05	0.559315	-0.225877	-0.984125	0.532371	23.1405	17.7778	0.768254	UniRef90_P03204	1395	EBNA-3C HHV 4 latent protein	Epstein-Barr nuclear antigen 6 n=14 Tax=Epstein-Barr virus (strain GD1) TaxID=10376 RepID=EBNA6_EBVB9
	twist_58792	1.09696e-05	0.559449	-0.309592	-1.34922	0.730037	11.5702	7.77778	0.672222		1396	positive (from uniprot): Enterovirus C Genome polyprotein [on Uniprot the BLAST matches are "Capsid protein" from "Human poliovirus"
	twist_33960	1.09804e-05	0.560001	0.227577	-0.537715	0.992869	17.3554	21.1111	1.2164		1397	Tegument protein UL25
	agilent_241693	1.09849e-05	0.560231	-0.297757	-1.29964	0.704122	11.5702	10	0.864286	UniRef90_A0A4I7XYI6	1398	VFG001361(gb|NP_344663) (pspA) pneumococcal surface protein A [PspA (VF0152)] [Streptococcus pneumoniae TIGR4]	Surface protein A n=87 Tax=Streptococcus pneumoniae TaxID=1313 RepID=A0A4I7XYI6_STREE
	twist_79853	1.09886e-05	0.560419	-0.348413	-1.5213	0.824473	7.43802	6.66667	0.896296		1399	YP_007501131.1 hypothetical protein [Salmonella phage vB_SenMS16]
	twist_10972	1.09983e-05	0.560913	-0.300261	-1.31233	0.711804	10.7438	8.88889	0.82735		1400	allergen_name False allergome_name Oct v 2 (2/2) (1/1) allergenonline_name False SDAP_name False iedb_name False
	twist_31607	1.10156e-05	0.561796	0.212991	-0.506539	0.932521	75.2066	78.8889	1.04896		1401	positive (from uniprot): Rhinovirus B Genome polyprotein
	agilent_153547	1.10497e-05	0.563536	0.316714	-0.757992	1.39142	8.26446	8.88889	1.07556	UniRef90_UPI0004650778	1402	WP_024852504.1 (2/4) non_MPA_topgraph_sampling_040218.csv	hypothetical protein n=1 Tax=Ruminococcus gnavus TaxID=33038 RepID=UPI0004650778
	agilent_160375	1.10581e-05	0.563963	-0.38791	-1.70565	0.929829	7.43802	4.44444	0.597531	UniRef90_A0A173YNI1	1403	MH0055_GL0056550 MPA_PNP_EM_seqs_non_topgraph_seqs_final_210318.csv	Glucan endo-1,3-beta-glucosidase A1 n=16 Tax=Lachnospiraceae TaxID=186803 RepID=A0A173YNI1_9FIRM
	agilent_4407	1.10679e-05	0.564465	-0.324144	-1.42669	0.7784	8.26446	7.77778	0.941111	UniRef90_Q9QL88	1404	Enterovirus polyprotein (VP0, VP1, VP2, VP4) – capsid proteins, Coxsackievirus A9 (2.9 Å structure, chains 1–4)	Genome polyprotein n=36 Tax=Enterovirus B TaxID=138949 RepID=POLG_CXB6S
	agilent_200668	1.10696e-05	0.56455	-0.384329	-1.69187	0.923215	5.78512	5.55556	0.960317	UniRef90_P35829	1405	YP_193101.1 strains_non_MPA_non_topgraph_cdhit70_190118.csv	S-layer protein n=17 Tax=Bacteria TaxID=2 RepID=SLAP_LACAC
	agilent_169153	1.10708e-05	0.564609	0.258437	-0.620937	1.13781	12.3967	15.5556	1.25481	UniRef90_P33378	1406	WP_014929158.1 strains_non_MPA_non_topgraph_cdhit70_190118.csv	Phospholipase C n=130 Tax=Listeria monocytogenes TaxID=1639 RepID=PHLC_LISMO
	twist_41103	1.10742e-05	0.564783	0.218903	-0.526282	0.964087	22.314	21.1111	0.946091		1407	alpha purothionin
	agilent_118201	1.10802e-05	0.56509	-0.247639	-1.09131	0.596035	17.3554	13.3333	0.768254	UniRef90_A0A0B8RBM1	1408	WP_012952029.1 (1/1) non_MPA_topgraph_sampling_040218.csv	LysM peptidoglycan-binding domain-containing protein n=99 Tax=Bacteria TaxID=2 RepID=A0A0B8RBM1_LISMN
	agilent_200824	1.10962e-05	0.565909	-0.184901	-0.816161	0.44636	38.0165	34.4444	0.906039	UniRef90_E1W618	1409	WP_014065439.1 strains_non_MPA_non_topgraph_cdhit70_190118.csv	Uncharacterized protein n=1 Tax=Haemophilus parainfluenzae (strain T3T1) TaxID=862965 RepID=E1W618_HAEP3
	agilent_73393	1.10971e-05	0.56595	0.464943	-1.12257	2.05245	3.30579	4.44444	1.34444	UniRef90_D4S2X1	1410	MH0005_GL0011337 MPA_PNP_EM_seqs_non_topgraph_seqs_final_210318.csv	Flagellin n=3 Tax=Butyrivibrio TaxID=830 RepID=D4S2X1_9FIRM
	twist_34337	1.11061e-05	0.566411	0.192743	-0.466143	0.851628	28.9256	32.2222	1.11397		1411	zinc metalloproteinase aureolysin
	agilent_208541	1.1121e-05	0.567173	0.313798	-0.761022	1.38862	8.26446	8.88889	1.07556	UniRef90_A0A174N6A9	1412	WP_005425276.1 MPA_PNP_EM_seqs_non_topgraph_seqs_final_210318.csv	Kappa-carrageenase n=9 Tax=Blautia obeum TaxID=40520 RepID=A0A174N6A9_9FIRM
	agilent_231204	1.11314e-05	0.567703	-0.390066	-1.72794	0.947812	7.43802	4.44444	0.597531	UniRef90_Q51104	1413	VFG000266(gb|NP_274673) (hmbR) hemoglobin receptor [HmbR (VF0048)] [Neisseria meningitidis MC58]	Hemoglobin receptor n=204 Tax=Proteobacteria TaxID=1224 RepID=Q51104_NEIME
	twist_28333	1.11495e-05	0.568623	0.35665	-0.869529	1.58283	5.78512	6.66667	1.15238		1414	BZLF1 [Human gammaherpesvirus 4] & BZLF1 & Trans-activator protein BZLF1
	agilent_188933	1.11511e-05	0.568708	-0.258381	-1.1469	0.630141	14.0496	13.3333	0.94902	UniRef90_A0A1T4WZF4	1415	MH0203_GL0039843 MPA_PNP_EM_seqs_non_topgraph_seqs_final_210318.csv	Peptidylprolyl isomerase n=5 Tax=Ruminococcaceae TaxID=541000 RepID=A0A1T4WZF4_9FIRM
	agilent_220725	1.1156e-05	0.568958	0.191821	-0.468241	0.851883	28.9256	28.8889	0.99873	UniRef90_P75330	1416	VFG002036(gb|NP_110141) (p30/p32) 30K adhesin-related protein [Cytadherence organelle (VF0330)] [Mycoplasma pneumoniae M129]	P30 adhesin n=9 Tax=Mycoplasma pneumoniae TaxID=2104 RepID=P30_MYCPN
	twist_20161	1.11567e-05	0.568994	-0.275277	-1.2226	0.672046	12.3967	10	0.806667		1417	allergen_name Der f 20 (1/1) (1/1) allergome_name Der f 20 (3/4) (1/1) allergenonline_name Der f 20.0201 (1/1) (1/1) SDAP_name False iedb_name False
	twist_58590	1.11719e-05	0.569767	-0.273818	-1.21801	0.670374	11.5702	12.2222	1.05635		1418	EBNA-1 HHV 4 & BKRF1
	twist_59530	1.11729e-05	0.569819	-0.337973	-1.50354	0.827598	9.91736	5.55556	0.560185		1419	H3N2 B/PHUKET/3073/2013 NP
	agilent_2648	1.11751e-05	0.569932	0.269564	-0.660354	1.19948	9.91736	13.3333	1.34444	UniRef90_P54634	1420	positive (from uniprot): Norwalk virus Non-structural polyprotein	Genome polyprotein n=5814 Tax=root TaxID=1 RepID=POLG_LORDV
	twist_40222	1.11755e-05	0.569951	-0.386577	-1.72022	0.94707	4.95868	6.66667	1.34444		1421	titin isoform IC
	twist_56481	1.11793e-05	0.570146	0.222828	-0.546294	0.99195	76.8595	82.2222	1.06977		1422	putative zinc metalloprotease
	agilent_241725	1.12118e-05	0.571802	0.193553	-0.477401	0.864508	28.9256	32.2222	1.11397	UniRef90_A2T8Z5	1423	VFG000948(gb|NP_663908) (fbaB) fibronectin-bing protein SfbII [FBPs (VF0243)] [Streptococcus pyogenes MGAS315]	PrtF2 n=111 Tax=Streptococcus pyogenes TaxID=1314 RepID=A2T8Z5_STRPY
	agilent_12005	1.12161e-05	0.57202	0.177954	-0.439275	0.795182	59.5041	62.2222	1.04568		1424	positive (exact): Human herpesvirus 3 Envelope glycoprotein C
	agilent_125065	1.12202e-05	0.572232	-0.223664	-0.999868	0.552539	18.1818	18.8889	1.03889	UniRef90_A0A139LN71	1425	DOM017_GL0005686 MPA_PNP_EM_seqs_non_topgraph_seqs_final_210318.csv	Glycerophosphodiester phosphodiesterase n=12 Tax=Bacteroides TaxID=816 RepID=A0A139LN71_BACOV
	agilent_193456	1.12294e-05	0.5727	-0.290866	-1.30152	0.719785	12.3967	7.77778	0.627407	UniRef90_R5F0F4	1426	V1.CD3-0-PN_GL0095213 MPA_PNP_EM_seqs_non_topgraph_seqs_final_210318.csv	Uncharacterized protein n=2 Tax=Bacteroides TaxID=816 RepID=R5F0F4_9BACE
	agilent_4413	1.12375e-05	0.573112	0.180955	-0.448471	0.81038	32.2314	40	1.24103	UniRef90_P16733	1427	positive (from uniprot): Human herpesvirus 5 Envelope glycoprotein M	Envelope glycoprotein M n=53 Tax=Human cytomegalovirus TaxID=10359 RepID=GM_HCMVA
	twist_42437	1.12387e-05	0.573176	0.182675	-0.45284	0.81819	32.2314	38.8889	1.20655		1428	HCMVUS27
	agilent_79454	1.12592e-05	0.574218	0.260926	-0.649292	1.17114	12.3967	12.2222	0.985926	UniRef90_B1R5P4	1429	WP_011590707.1 strains_non_MPA_non_topgraph_cdhit70_190118.csv	Mannosyl-glycoprotein endo-beta-N-acetylglucosamidase domain protein, possible enterotoxin n=1 Tax=Clostridium perfringens B str. ATCC 3626 TaxID=451754 RepID=B1R5P4_CLOPF
	twist_37139	1.12961e-05	0.5761	-0.17744	-0.799478	0.444598	38.843	38.8889	1.00118		1430	Immunoglobulin G-binding protein G precursor & Immunoglobulin G-binding protein G
	agilent_225311	1.12983e-05	0.576211	-0.291846	-1.31525	0.731558	10.7438	8.88889	0.82735	UniRef90_P71401	1431	VFG001157(gb|AAC44560) (hsf) Hsf [Hia/Hsf (VF0039)] [Haemophilus influenzae C54]	Hsf n=19 Tax=Haemophilus influenzae TaxID=727 RepID=P71401_HAEIF
	twist_29742	1.13026e-05	0.576431	0.344029	-0.863054	1.55111	5.78512	7.77778	1.34444		1432	Genome polyprotein (6/6) & polyprotein (7/9) & VP1 (1/4) & coat protein VP1 & VP4
	twist_46140	1.13078e-05	0.576699	0.369043	-0.926717	1.6648	92.562	94.4444	1.02034		1433	polyprotein (9/9) & VP1 capsid protein (1/3) & Chain 2, Human Rhinovirus Serotype 2 (Hrv2)
	twist_22942	1.13161e-05	0.57712	0.252544	-0.635154	1.14024	11.5702	13.3333	1.15238		1434	allergen_name False allergome_name Sola l Peroxidase (3/3) (1/1) allergenonline_name False SDAP_name False iedb_name False
	agilent_62056	1.13282e-05	0.577737	-0.363049	-1.64125	0.915148	7.43802	4.44444	0.597531	UniRef90_Q9ZFS5	1435	WP_000769829.1 strains_non_MPA_non_topgraph_cdhit70_190118.csv	Exotoxin 1 n=31 Tax=Staphylococcus aureus TaxID=1280 RepID=Q9ZFS5_STAAU
	twist_69609	1.13288e-05	0.577769	0.348349	-0.878194	1.57489	5.78512	6.66667	1.15238		1436	NP_695158.1 minor capsid protein [Lactobacillus phage phig1e]
	agilent_8212	1.13392e-05	0.578301	0.191669	-0.484147	0.867485	24.7934	28.8889	1.16519	UniRef90_P08318	1437	phosphoprotein 150 & Large structural phosphoprotein	Large structural phosphoprotein n=145 Tax=root TaxID=1 RepID=PP150_HCMVA
	agilent_35533	1.1343e-05	0.578491	-0.247993	-1.12284	0.626856	17.3554	13.3333	0.768254	UniRef90_A0A381IPS4	1438	WP_003460499.1 strains_non_MPA_non_topgraph_cdhit70_190118.csv	Cell wall binding repeat-containing protein/zinc carboxypeptidase n=15 Tax=Clostridium perfringens TaxID=1502 RepID=A0A381IPS4_CLOPF
	agilent_78022	1.13513e-05	0.578916	0.279413	-0.707379	1.2662	9.09091	12.2222	1.34444	UniRef90_A0A174R002	1439	MH0417_GL0121824 MPA_PNP_EM_seqs_non_topgraph_seqs_final_210318.csv	Hyaluronoglucosaminidase n=7 Tax=Bacteroides TaxID=816 RepID=A0A174R002_9BACE
	agilent_234932	1.13742e-05	0.580083	0.34241	-0.870594	1.55541	6.61157	6.66667	1.00833	UniRef90_Q5WSS9	1440	VFG045603(gb|YP_096878) (lpg2884) Dot/Icm type IV secretion system effector [Dot/Icm (VF0156)] [Legionella pneumophila subsp. pneumophila str. Philadelphia 1]	Uncharacterized protein n=23 Tax=Legionella pneumophila TaxID=446 RepID=Q5WSS9_LEGPL
	agilent_242449	1.13819e-05	0.580475	-0.241147	-1.09631	0.614012	16.5289	12.2222	0.739444	UniRef90_P44602	1441	VFG000340(gb|NP_438433) (hxuA) heme-hemopexin utilization protein A, two-partner secretion (TPS) pathway TpsA protein, haem-haemopexin binding protein [HxuABC (VF0269)] [Haemophilus influenzae Rd KW20]	Heme/hemopexin-binding protein n=4 Tax=Haemophilus influenzae TaxID=727 RepID=HXUA1_HAEIN
	agilent_1151	1.13837e-05	0.580568	0.18776	-0.478242	0.853762	26.4463	30	1.13437	UniRef90_Q9QL88	1442	Enterovirus polyprotein (VP0, VP1, VP2, VP4) – capsid proteins, Coxsackievirus A9 (2.9 Å structure, chains 1–4)	Genome polyprotein n=36 Tax=Enterovirus B TaxID=138949 RepID=POLG_CXB6S
	agilent_70626	1.13885e-05	0.580813	0.368881	-0.940421	1.67818	6.61157	5.55556	0.840278	UniRef90_D4MYA1	1443	MH0088_GL0134456 (1/4) MPA_and_EM_topgraph_220218_subsample.csv	Chromosome segregation protein n=15 Tax=Clostridiales TaxID=186802 RepID=D4MYA1_ANAHA
	agilent_141701	1.1397e-05	0.581245	-0.327597	-1.49169	0.836501	8.26446	6.66667	0.806667	UniRef90_A0A3A9YAX1	1444	YP_194478.1 (1/1) non_MPA_topgraph_sampling_040218.csv	YSIRK-type signal peptide-containing protein n=15 Tax=Lactobacillus acidophilus TaxID=1579 RepID=A0A3A9YAX1_LACAI
	twist_27904	1.13994e-05	0.581368	-0.171024	-0.778947	0.436899	47.1074	44.4444	0.94347		1445	EBNA3A HHV4
	agilent_124801	1.13999e-05	0.581396	0.334088	-0.85355	1.52173	5.78512	8.88889	1.53651	UniRef90_A0AGG6	1446	WP_003721832.1 strains_non_MPA_non_topgraph_cdhit70_190118.csv	Flagellar basal-body rod protein FlgC n=51 Tax=Listeria TaxID=1637 RepID=A0AGG6_LISW6
	twist_48171	1.14025e-05	0.581527	0.2997	-0.766063	1.36546	8.26446	8.88889	1.07556		1447	cell wall anchor protein, partial (2/2)
	twist_91008	1.14037e-05	0.581588	-0.446271	-2.03351	1.14097	4.13223	3.33333	0.806667		1448	YP_009168575.1 putative DNA methylase [Lactobacillus phage LBR48]
	twist_55242	1.14037e-05	0.581589	0.246429	-0.630039	1.1229	11.5702	17.7778	1.53651		1449	EBNA-3B nuclear protein [Human gammaherpesvirus 4] & Epstein-Barr nuclear antigen 4
	twist_42511	1.14089e-05	0.581852	-0.235135	-1.07202	0.601749	14.876	15.5556	1.04568		1450	CELL SURFACE LIPOPROTEIN MPT83 (LIPOPROTEIN P23)
	agilent_103902	1.14092e-05	0.581872	0.329367	-0.842964	1.5017	4.95868	8.88889	1.79259	UniRef90_A0A3A9Y4J3	1451	YP_193148.1 strains_non_MPA_non_topgraph_cdhit70_190118.csv	SlpA domain-containing protein n=3 Tax=Lactobacillus acidophilus TaxID=1579 RepID=A0A3A9Y4J3_LACAI
	twist_94237	1.14203e-05	0.582437	0.346601	-0.888922	1.58212	4.95868	7.77778	1.56852		1452	YP_009098678.1 collagen repeats protein [Lactobacillus phage Ld17]
	agilent_157325	1.14245e-05	0.582651	-0.307556	-1.40452	0.789405	9.09091	7.77778	0.855556	UniRef90_A0A381IRL2	1453	WP_011590277.1 strains_non_MPA_non_topgraph_cdhit70_190118.csv	Cell wall binding repeat-containing protein n=21 Tax=Clostridium perfringens TaxID=1502 RepID=A0A381IRL2_CLOPF
	agilent_114814	1.14245e-05	0.582651	-0.307556	-1.40452	0.789405	9.09091	7.77778	0.855556	UniRef90_A0A0B5BH65	1454	WP_011743329.1 strains_non_MPA_non_topgraph_cdhit70_190118.csv	Excalibur domain-containing protein n=34 Tax=Bifidobacterium TaxID=1678 RepID=A0A0B5BH65_BIFAD
	agilent_2112	1.14452e-05	0.583704	-0.214624	-0.982267	0.553019	21.4876	16.6667	0.775641	UniRef90_P0C6Z0	1455	early antigen protein D (EA-D) & DNA polymerase processivity factor BMRF1	DNA polymerase processivity factor BMRF1 n=54 Tax=Epstein-Barr virus (strain GD1) TaxID=10376 RepID=EAD_EBVA8
	agilent_182601	1.14467e-05	0.583782	-0.219009	-1.0025	0.56448	18.1818	17.7778	0.977778	UniRef90_P0ADA3	1456	NP_708547.2 (1/1) non_MPA_topgraph_sampling_040218.csv	Murein hydrolase activator NlpD n=742 Tax=Bacteria TaxID=2 RepID=NLPD_ECOLI
	agilent_74132	1.14517e-05	0.584037	-0.267291	-1.22415	0.689573	9.91736	13.3333	1.34444	UniRef90_A0A3A9Y6N9	1457	YP_193106.1 strains_non_MPA_non_topgraph_cdhit70_190118.csv	N-acetylmuramidase n=3 Tax=Lactobacillus acidophilus TaxID=1579 RepID=A0A3A9Y6N9_LACAI
	agilent_47871	1.14526e-05	0.584081	-0.366703	-1.6796	0.946193	7.43802	4.44444	0.597531	UniRef90_A0A415Y4C9	1458	MH0212_GL0040623 MPA_PNP_EM_seqs_non_topgraph_seqs_final_210318.csv	Fibronectin type-III domain-containing protein n=4 Tax=Lachnospiraceae TaxID=186803 RepID=A0A415Y4C9_9FIRM
	agilent_229054	1.14565e-05	0.584283	0.294902	-0.761497	1.3513	8.26446	8.88889	1.07556	UniRef90_P27951	1459	VFG001795(gb|BAC98831) (cba) c protein beta antigen [<beta>-C protein (VF0277)] [Streptococcus agalactiae FM027022]	IgA FC receptor n=71 Tax=Streptococcus TaxID=1301 RepID=BAG_STRAG
	agilent_142983	1.14641e-05	0.584669	0.217055	-0.561281	0.995391	80.9917	82.2222	1.01519	UniRef90_A0A174WBH1	1460	MH0001_GL0017187 MPA_PNP_EM_seqs_non_topgraph_seqs_final_210318.csv	T9SS C-terminal target domain-containing protein n=14 Tax=Prevotella TaxID=838 RepID=A0A174WBH1_9BACT
	agilent_1772	1.14704e-05	0.584992	-0.259294	-1.18989	0.671303	14.0496	11.1111	0.79085	UniRef90_Q66478	1461	polyprotein (3/9) & structural protein (3/3) & VP1 (2/4) & capsid protein VP1 & VP1 protein (2/2) & VP1 protein, partial [Enterovirus A71]	Genome polyprotein n=10068 Tax=root TaxID=1 RepID=POLG_HE71B
	agilent_182998	1.14948e-05	0.586235	-0.383767	-1.76567	0.998136	6.61157	4.44444	0.672222	UniRef90_A0A3T2KDV1	1462	WP_009928427.1 strains_non_MPA_non_topgraph_cdhit70_190118.csv	LPXTG cell wall anchor domain-containing protein n=42 Tax=Listeria monocytogenes TaxID=1639 RepID=A0A3T2KDV1_LISMN
	agilent_8688	1.15094e-05	0.586978	-0.185155	-0.853201	0.482892	28.9256	27.7778	0.960317	UniRef90_Q66478	1463	polyprotein (3/9) & structural protein (3/3) & VP1 (2/4) & capsid protein VP1 & VP1 protein (2/2) & VP1 protein, partial [Enterovirus A71]	Genome polyprotein n=10068 Tax=root TaxID=1 RepID=POLG_HE71B
	agilent_2221	1.15115e-05	0.587085	0.257747	-0.672483	1.18798	85.124	88.8889	1.04423	UniRef90_Q9QL88	1464	Enterovirus polyprotein (VP0, VP1, VP2, VP4) – capsid proteins, Coxsackievirus A9 (2.9 Å structure, chains 1–4)	Genome polyprotein n=36 Tax=Enterovirus B TaxID=138949 RepID=POLG_CXB6S
	agilent_236929	1.15134e-05	0.587184	-0.212662	-0.98038	0.555055	20.6612	17.7778	0.860444	UniRef90_A7X6I5	1465	VFG001283(gb|NP_647238) (fnbA) fibronectin-binding protein A [FnBPs (VF0010)] [Staphylococcus aureus subsp. aureus MW2]	Fibronectin-binding protein A n=697 Tax=Bacteria TaxID=2 RepID=FNBA_STAA1
	twist_26817	1.15149e-05	0.58726	0.377093	-0.984502	1.73869	4.13223	5.55556	1.34444		1466	Enterovirus polyprotein (VP0, VP1, VP2, VP4) – capsid proteins, Coxsackievirus A9 (2.9 Å structure, chains 1–4)
	twist_32440	1.15198e-05	0.58751	-0.22133	-1.02104	0.578376	18.1818	16.6667	0.916667		1467	Glycoprotein B precursor & glycoprotein B (1/2)
	twist_54766	1.15426e-05	0.588673	0.264543	-0.694283	1.22337	10.7438	11.1111	1.03419		1468	EBNA3A HHV4
	agilent_93438	1.15436e-05	0.588724	-0.362008	-1.67427	0.950255	7.43802	4.44444	0.597531	UniRef90_R7JVJ7	1469	MH0356_GL0190005 MPA_PNP_EM_seqs_non_topgraph_seqs_final_210318.csv	SBP_bac_5 domain-containing protein n=25 Tax=Lachnospiraceae TaxID=186803 RepID=R7JVJ7_9FIRM
	agilent_62251	1.15479e-05	0.588941	-0.291085	-1.34687	0.764701	10.7438	7.77778	0.723932	UniRef90_R5DVL4	1470	N085A_GL0053942 (1/2) MPA_and_EM_topgraph_220218_subsample.csv	Uncharacterized protein n=24 Tax=Ruminococcus TaxID=1263 RepID=R5DVL4_9FIRM
	agilent_107097	1.15513e-05	0.589118	-0.400058	-1.85179	1.05167	6.61157	3.33333	0.504167	UniRef90_B0G8D4	1471	WP_005334551.1 (1/1) non_MPA_topgraph_sampling_040218.csv	Pyridine nucleotide-disulfide oxidoreductase n=14 Tax=Lachnospiraceae TaxID=186803 RepID=B0G8D4_9FIRM
	agilent_154829	1.15593e-05	0.589527	-0.417085	-1.93226	1.09809	4.95868	3.33333	0.672222	UniRef90_A6BGR5	1472	WP_044920775.1 (1/4) MPA_and_EM_topgraph_220218_subsample.csv	DNA internalization competence protein ComEC/Rec2-like protein n=6 Tax=Dorea TaxID=189330 RepID=A6BGR5_9FIRM
	agilent_10659	1.15621e-05	0.589668	-0.187421	-0.868536	0.493695	27.2727	25.5556	0.937037	UniRef90_Q66575	1473	positive (from uniprot): Enterovirus B Genome polyprotein	Genome polyprotein n=20 Tax=Enterovirus B TaxID=138949 RepID=POLG_EC12T
	agilent_74514	1.15867e-05	0.59092	-0.262769	-1.22093	0.695396	13.2231	10	0.75625	UniRef90_K5ZQT7	1474	MH0092_GL0084257 (2/2) MPA_and_EM_topgraph_220218_subsample.csv	TonB family domain-containing protein n=17 Tax=Parabacteroides TaxID=375288 RepID=K5ZQT7_9BACT
	twist_63959	1.15944e-05	0.591315	0.351974	-0.932841	1.63679	4.13223	7.77778	1.88222		1475	YP_009168991.1 hypothetical phage protein [Campylobacter virus CPt10]
	agilent_45284	1.161e-05	0.592112	0.257663	-0.68491	1.20024	85.124	88.8889	1.04423	UniRef90_Q6GHS9	1476	WP_000791575.1 strains_non_MPA_non_topgraph_cdhit70_190118.csv	Fibrinogen-binding protein n=22 Tax=Staphylococcus aureus TaxID=1280 RepID=FIB_STAAR
	twist_58867	1.16103e-05	0.592125	-0.342399	-1.595	0.910198	8.26446	5.55556	0.672222		1477	H1N1 A/Solomon Islands/3/2006 NA
	twist_2691	1.16199e-05	0.592615	-0.361298	-1.68478	0.962187	5.78512	6.66667	1.15238		1478	allergen_name False allergome_name Str pn PspC (2/2) (1/1) allergenonline_name False SDAP_name False iedb_name False
	agilent_897	1.16271e-05	0.592981	0.164859	-0.439641	0.76936	54.5455	53.3333	0.977778	UniRef90_P09256	1479	positive (from uniprot): Human herpesvirus 3 Envelope glycoprotein C	Envelope glycoprotein C n=119 Tax=Human herpesvirus 3 TaxID=10335 RepID=GC_VZVD
	twist_47074	1.16309e-05	0.593177	0.247795	-0.661294	1.15688	9.91736	15.5556	1.56852		1480	Glycoprotein B precursor (Glycoprotein II)
	twist_33322	1.1632e-05	0.593232	-0.228238	-1.0657	0.609226	15.7025	14.4444	0.919883		1481	45 kDa immediate-early protein 2
	twist_10998	1.16472e-05	0.594007	-0.239802	-1.12155	0.641942	14.876	12.2222	0.821605		1482	allergen_name False allergome_name Bla g 9 (1/4), Per a 9 (1/4) (1/1) allergenonline_name Unassigned (1/1), Unassigned (1/1) (1/1) SDAP_name False iedb_name False
	agilent_17770	1.16504e-05	0.594171	-0.234452	-1.09691	0.628004	14.876	13.3333	0.896296	UniRef90_D0R5M6	1483	WP_004897884.1 strains_non_MPA_non_topgraph_cdhit70_190118.csv	Aggregation promoting factor n=20 Tax=Lactobacillaceae TaxID=33958 RepID=D0R5M6_LACJF
	twist_35800	1.16541e-05	0.59436	-0.285809	-1.33772	0.766106	9.91736	8.88889	0.896296		1484	HCMVUL80
	twist_38296	1.16622e-05	0.594772	-0.356819	-1.67156	0.957917	6.61157	4.44444	0.672222		1485	Mitochondrial import receptor subunit TOM70
	twist_23602	1.16875e-05	0.596065	-0.323227	-1.51838	0.871928	9.09091	5.55556	0.611111		1486	allergen_name False allergome_name Hom g 2 (2/2) (1/1) allergenonline_name False SDAP_name False iedb_name False
	agilent_11271	1.16903e-05	0.596205	0.234427	-0.632713	1.10157	83.4711	87.7778	1.0516		1487	positive (exact): Enterovirus B Genome polyprotein
	agilent_204874	1.17021e-05	0.596808	-0.346551	-1.63055	0.937442	7.43802	4.44444	0.597531	UniRef90_A0A3V9NUN2	1488	WP_001127942.1 (2/2) non_MPA_topgraph_sampling_040218.csv	Prepilin-type N-terminal cleavage/methylation domain-containing protein n=51 Tax=Salmonella TaxID=590 RepID=A0A3V9NUN2_SALGL
	agilent_160350	1.17075e-05	0.597081	0.251578	-0.681228	1.18438	9.91736	13.3333	1.34444	UniRef90_A0A174RB78	1489	MH0013_GL0029147 MPA_PNP_EM_seqs_non_topgraph_seqs_final_210318.csv	Beta-hexosaminidase n=16 Tax=Bacteroides TaxID=816 RepID=A0A174RB78_9BACE
	twist_34247	1.17157e-05	0.597499	-0.295219	-1.39109	0.800649	8.26446	8.88889	1.07556		1490	HCMVUL57
	agilent_208242	1.17185e-05	0.597643	0.304146	-0.825303	1.4336	5.78512	11.1111	1.92063	UniRef90_A0A416SG61	1491	DOM014_GL0025097 MPA_PNP_EM_seqs_non_topgraph_seqs_final_210318.csv	PcfB family protein n=261 Tax=root TaxID=1 RepID=A0A416SG61_9FIRM
	twist_31133	1.17237e-05	0.597911	0.292158	-0.793568	1.37788	8.26446	8.88889	1.07556		1492	positive (from uniprot): Enterovirus B Genome polyprotein
	agilent_7902	1.17239e-05	0.597917	-0.305067	-1.43878	0.82865	8.26446	6.66667	0.806667	UniRef90_O43159	1493	Ribosomal RNA-processing protein 8	Ribosomal RNA-processing protein 8 n=17 Tax=Hominoidea TaxID=314295 RepID=RRP8_HUMAN
	twist_13630	1.17249e-05	0.597971	0.175102	-0.475725	0.825929	38.843	41.1111	1.05839		1494	allergen_name False allergome_name False allergenonline_name Unassigned (1/1) (1/1) SDAP_name Bos d 8 (6/13) (1/1) iedb_name False
	agilent_2828	1.17374e-05	0.598609	0.284604	-0.775068	1.34428	9.09091	8.88889	0.977778	UniRef90_P03277	1495	Hexon protein	Hexon protein n=779 Tax=Adenoviridae TaxID=10508 RepID=CAPSH_ADE02
	agilent_235651	1.17404e-05	0.598762	0.310011	-0.844742	1.46476	6.61157	7.77778	1.17639	UniRef90_Q50341	1496	VFG002030(gb|NP_109830) (orf6/MgpC/crmA) cytadherence protein [Cytadherence organelle (VF0330)] [Mycoplasma pneumoniae M129]	Mgp-operon protein 3 n=22 Tax=Mycoplasma pneumoniae TaxID=2104 RepID=MGP3_MYCPN
	agilent_174838	1.1745e-05	0.598994	-0.351842	-1.66324	0.95956	7.43802	4.44444	0.597531	UniRef90_S5RM75	1497	WP_020917166.1 strains_non_MPA_non_topgraph_cdhit70_190118.csv	Inhibitor_I42 domain-containing protein n=19 Tax=Streptococcus TaxID=1301 RepID=S5RM75_9STRE
	agilent_220184	1.17464e-05	0.599067	-0.167602	-0.792421	0.457217	54.5455	57.7778	1.05926	UniRef90_Q9KK48	1498	VFG005316(gb|NP_359586) (pspC/cbpA) Choline binding protein A [Choline-binding proteins (CVF122)] [Streptococcus pneumoniae R6]	Surface protein PspC n=12 Tax=Streptococcus pneumoniae TaxID=1313 RepID=Q9KK48_STREE
	agilent_158355	1.17564e-05	0.599576	-0.378591	-1.79194	1.03476	4.95868	4.44444	0.896296	UniRef90_R5VRW6	1499	MH0003_GL0058089 MPA_PNP_EM_seqs_non_topgraph_seqs_final_210318.csv	Peripla_BP_4 domain-containing protein n=14 Tax=Lachnospiraceae TaxID=186803 RepID=R5VRW6_9FIRM
	twist_57410	1.17584e-05	0.599678	0.174276	-0.476513	0.825066	28.0992	32.2222	1.14673		1500	heme transporter IsdB
	agilent_220720	1.17611e-05	0.599817	-0.171851	-0.813827	0.470125	39.6694	32.2222	0.812269	UniRef90_P71401	1501	VFG001157(gb|AAC44560) (hsf) Hsf [Hia/Hsf (VF0039)] [Haemophilus influenzae C54]	Hsf n=19 Tax=Haemophilus influenzae TaxID=727 RepID=P71401_HAEIF
	agilent_8683	1.17615e-05	0.599837	-0.174996	-0.828757	0.478765	33.0579	30	0.9075	UniRef90_P08318	1502	phosphoprotein 150 & Large structural phosphoprotein	Large structural phosphoprotein n=145 Tax=root TaxID=1 RepID=PP150_HCMVA
	twist_96611	1.17656e-05	0.600045	0.366792	-1.00428	1.73786	4.95868	5.55556	1.12037		1503	YP_006908482.1 3D domain protein [Bacillus phage B4]
	agilent_67447	1.17731e-05	0.600426	-0.415004	-1.96791	1.1379	4.95868	3.33333	0.672222	UniRef90_A0A2N5P287	1504	WP_024854426.1 (1/3) non_MPA_topgraph_sampling_040218.csv	ATPase P n=19 Tax=Clostridiales TaxID=186802 RepID=A0A2N5P287_RUMGN
	twist_6249	1.17745e-05	0.600499	0.421487	-1.15599	1.99896	3.30579	4.44444	1.34444		1505	allergen_name False allergome_name Act e 1 (4/7) (1/1) allergenonline_name False SDAP_name False iedb_name False
	agilent_137474	1.17755e-05	0.60055	-0.269824	-1.27982	0.740174	90.9091	90	0.99	UniRef90_K0XG25	1506	O2.UC46-1_GL0134711 MPA_PNP_EM_seqs_non_topgraph_seqs_final_210318.csv	Por secretion system C-terminal sorting domain-containing protein n=3 Tax=Bacteroidales TaxID=171549 RepID=K0XG25_9BACT
	agilent_73398	1.17817e-05	0.600866	-0.199644	-0.947594	0.548306	22.314	21.1111	0.946091	UniRef90_A0A173T8R6	1507	MH0001_GL0000932 MPA_PNP_EM_seqs_non_topgraph_seqs_final_210318.csv	Flagellin n=6 Tax=Roseburia TaxID=841 RepID=A0A173T8R6_9FIRM
	agilent_18111	1.1785e-05	0.601034	0.285571	-0.784792	1.35593	8.26446	8.88889	1.07556	UniRef90_E1WSL3	1508	YP_098689.1 strains_non_MPA_non_topgraph_cdhit70_190118.csv	DUF4595 domain-containing protein n=43 Tax=Bacteroides TaxID=816 RepID=E1WSL3_BACF6
	agilent_896	1.17917e-05	0.601378	0.169558	-0.466572	0.805688	66.1157	66.6667	1.00833	UniRef90_P09256	1509	positive (from uniprot): Human herpesvirus 3 Envelope glycoprotein C	Envelope glycoprotein C n=119 Tax=Human herpesvirus 3 TaxID=10335 RepID=GC_VZVD
	agilent_4777	1.17925e-05	0.601416	0.244144	-0.671907	1.16019	11.5702	13.3333	1.15238	UniRef90_P03460	1510	Hemagglutinin (2/2)	Hemagglutinin n=16903 Tax=Influenza B virus TaxID=11520 RepID=HEMA_INBLE
	agilent_84836	1.17931e-05	0.60145	-0.273922	-1.3018	0.753956	9.91736	8.88889	0.896296	UniRef90_A0A2N8IRZ8	1511	MH0002_GL0006995 MPA_PNP_EM_seqs_non_topgraph_seqs_final_210318.csv	Cell division protein CpoB n=29 Tax=Akkermansia TaxID=239934 RepID=A0A2N8IRZ8_9BACT
	agilent_7784	1.17982e-05	0.601706	-0.171031	-0.813266	0.471205	33.8843	30	0.885366	UniRef90_P12978	1512	nuclear protein EBNA2 & EBNA-2 & Epstein-Barr nuclear antigen 2	Epstein-Barr nuclear antigen 2 n=125 Tax=Epstein-Barr virus (strain GD1) TaxID=10376 RepID=EBNA2_EBVB9
	agilent_233888	1.18128e-05	0.602451	-0.236505	-1.12643	0.653416	13.2231	14.4444	1.09236	UniRef90_P15926	1513	VFG000974(gb|NP_269970) (scpA) C5a peptidase precursor [C5a peptidase (VF0245)] [Streptococcus pyogenes M1 GAS]	C5a peptidase n=760 Tax=Bacteria TaxID=2 RepID=C5AP_STRPY
	agilent_5548	1.18129e-05	0.60246	-0.287387	-1.36879	0.794021	9.91736	7.77778	0.784259	UniRef90_Q82081	1514	positive (from uniprot): Rhinovirus B Genome polyprotein	Genome polyprotein n=46 Tax=Enterovirus TaxID=12059 RepID=POLG_HRV3
	agilent_166976	1.18139e-05	0.602511	0.381161	-1.05331	1.81563	4.13223	5.55556	1.34444	UniRef90_A0A173T5V3	1515	MH0260_GL0103278 MPA_PNP_EM_seqs_non_topgraph_seqs_final_210318.csv	Flagellin n=2 Tax=Roseburia faecis TaxID=301302 RepID=A0A173T5V3_9FIRM
	agilent_238433	1.18187e-05	0.602752	0.277355	-0.767142	1.32185	9.09091	8.88889	0.977778	UniRef90_Q9I324	1516	VFG000203(gb|NP_250399) (popB) type III secretion system hydrophobic translocator, pore protein PopB [TTSS (VF0083)] [Pseudomonas aeruginosa PAO1]	Translocator protein PopB n=209 Tax=Pseudomonadaceae TaxID=135621 RepID=Q9I324_PSEAE
	agilent_73395	1.18189e-05	0.602763	-0.206703	-0.985154	0.571749	21.4876	18.8889	0.87906	UniRef90_A0A173VM56	1517	MH0044_GL0005871 MPA_PNP_EM_seqs_non_topgraph_seqs_final_210318.csv	Flagellin n=8 Tax=Roseburia TaxID=841 RepID=A0A173VM56_9FIRM
	agilent_234119	1.18301e-05	0.603335	0.30809	-0.854022	1.4702	4.95868	11.1111	2.24074	UniRef90_Q5WWB4	1518	VFG045526(gb|YP_095518) (ravX) Dot/Icm type IV secretion system effector RavX [Dot/Icm (VF0156)] [Legionella pneumophila subsp. pneumophila str. Philadelphia 1]	Uncharacterized protein n=29 Tax=Legionella pneumophila TaxID=446 RepID=Q5WWB4_LEGPL
	twist_34128	1.18386e-05	0.60377	0.196262	-0.544927	0.937452	18.1818	22.2222	1.22222		1519	Bifunctional autolysin precursor
	agilent_62315	1.18737e-05	0.605556	0.317465	-0.887391	1.52232	4.95868	10	2.01667	UniRef90_E7GPZ1	1520	764042746-stool1_revised_scaffold8151_1_gene3146 MPA_PNP_EM_seqs_non_topgraph_seqs_final_210318.csv	OmpR/PhoB-type domain-containing protein n=30 Tax=Clostridiales TaxID=186802 RepID=E7GPZ1_CLOSY
	agilent_144773	1.18767e-05	0.605713	-0.249983	-1.19914	0.699175	11.5702	12.2222	1.05635	UniRef90_A7B6A6	1521	WP_081741110.1 strains_non_MPA_non_topgraph_cdhit70_190118.csv	Uncharacterized protein n=20 Tax=Clostridiales TaxID=186802 RepID=A7B6A6_RUMGV
	agilent_117712	1.18779e-05	0.605772	-0.335523	-1.60967	0.938628	8.26446	4.44444	0.537778	UniRef90_A0A0H3EAX6	1522	YP_003970227.1 strains_non_MPA_non_topgraph_cdhit70_190118.csv	1,4-beta-N-acetylmuramidase n=61 Tax=Bacteria TaxID=2 RepID=A0A0H3EAX6_BIFBP
	agilent_219967	1.18818e-05	0.605971	-0.206366	-0.990476	0.577744	23.1405	18.8889	0.81627	UniRef90_Q9X5C4	1523	VFG000960(gb|NP_269464) (grab) protein GRAB (protein G-related alpha 2M-binding protein) [GRAB (VF0254)] [Streptococcus pyogenes M1 GAS]	GRAB n=44 Tax=Streptococcus pyogenes TaxID=1314 RepID=Q9X5C4_STRPY
	twist_15595	1.18874e-05	0.606257	-0.229236	-1.10093	0.642462	18.1818	11.1111	0.611111		1524	allergen_name False allergome_name Tri a GBSS_I (7/14) (1/1) allergenonline_name False SDAP_name False iedb_name False
	agilent_54340	1.18877e-05	0.606274	0.365054	-1.02317	1.75328	4.13223	5.55556	1.34444	UniRef90_A0A0P0M0Z8	1525	V1.CD15-0_GL0032971 MPA_PNP_EM_seqs_non_topgraph_seqs_final_210318.csv	RagB/SusD Domain-Containing Protein n=32 Tax=root TaxID=1 RepID=A0A0P0M0Z8_BACVU
	agilent_2403	1.18907e-05	0.606425	0.164322	-0.460826	0.789471	37.1901	43.3333	1.16519	UniRef90_P08318	1526	phosphoprotein 150 & Large structural phosphoprotein	Large structural phosphoprotein n=145 Tax=root TaxID=1 RepID=PP150_HCMVA
	agilent_6963	1.18947e-05	0.606628	-0.334892	-1.60967	0.939889	6.61157	5.55556	0.840278	UniRef90_Q59947	1527	immunoglobulin A1 protease	Immunoglobulin A1 protease n=446 Tax=Streptococcus pneumoniae TaxID=1313 RepID=IGA1_STRR6
	twist_31993	1.19014e-05	0.606973	0.245678	-0.690405	1.18176	9.91736	13.3333	1.34444		1528	EBNA3A HHV4
	twist_88647	1.19133e-05	0.607577	0.309942	-0.872985	1.49287	5.78512	8.88889	1.53651		1529	YP_002455801.1 fiber tail protein [Lactobacillus phage Lv-1]
	agilent_92408	1.19171e-05	0.607773	0.253318	-0.714026	1.22066	9.09091	13.3333	1.46667	UniRef90_A0A2S1FUJ1	1530	WP_000769147.1 strains_non_MPA_non_topgraph_cdhit70_190118.csv	Superantigen-like protein 11 n=24 Tax=Bacteria TaxID=2 RepID=A0A2S1FUJ1_STAAU
	agilent_6649	1.19219e-05	0.608016	-0.217139	-1.04689	0.612612	18.1818	15.5556	0.855556	UniRef90_A7X0T9	1531	Bifunctional autolysin precursor	Bifunctional autolysin n=763 Tax=Bacteria TaxID=2 RepID=ATL_STAA1
	agilent_134334	1.19225e-05	0.608045	0.321939	-0.908381	1.55226	5.78512	6.66667	1.15238	UniRef90_B6W5P8	1532	MH0006_GL0034162 (1/1) MPA_and_EM_topgraph_220218_subsample.csv	Plug domain-containing protein n=18 Tax=Bacteroides TaxID=816 RepID=B6W5P8_9BACE
	twist_59224	1.1923e-05	0.608076	0.240307	-0.678126	1.15874	11.5702	12.2222	1.05635		1533	B B/Ann Arbor/1/86 HA
	agilent_242702	1.19247e-05	0.608158	0.26992	-0.76193	1.30177	7.43802	11.1111	1.49383	UniRef90_UPI000E01835F	1534	VFG001313(gb|NP_644899) (spa) Immunoglobulin G binding protein A precursor [SpA (VF0017)] [Staphylococcus aureus subsp. aureus MW2]	staphylococcal protein A n=3 Tax=Staphylococcus aureus TaxID=1280 RepID=UPI000E01835F
	agilent_79020	1.19912e-05	0.61155	0.364985	-1.04358	1.77355	4.13223	7.77778	1.88222	UniRef90_C4ZGU4	1535	WP_012743452.1 MPA_PNP_EM_seqs_non_topgraph_seqs_final_210318.csv	N-acetylmuramoyl-L-alanine amidase n=2 Tax=[Eubacterium] rectale TaxID=39491 RepID=C4ZGU4_AGARV
	agilent_223185	1.1998e-05	0.611898	-0.156152	-0.759368	0.447064	47.9339	48.8889	1.01992	UniRef90_UPI000E01835F	1536	VFG001313(gb|NP_644899) (spa) Immunoglobulin G binding protein A precursor [SpA (VF0017)] [Staphylococcus aureus subsp. aureus MW2]	staphylococcal protein A n=3 Tax=Staphylococcus aureus TaxID=1280 RepID=UPI000E01835F
	agilent_1726	1.20039e-05	0.612198	-0.355201	-1.72851	1.0181	5.78512	4.44444	0.768254	UniRef90_P14738	1537	fibronectin-binding protein A	Fibronectin-binding protein A n=540 Tax=Staphylococcaceae TaxID=90964 RepID=FNBA_STAA8
	agilent_126599	1.20159e-05	0.612811	0.156857	-0.45064	0.764354	43.8017	50	1.14151	UniRef90_A0A354D669	1538	MH0193_GL0075334 MPA_PNP_EM_seqs_non_topgraph_seqs_final_210318.csv	Flagellin n=1 Tax=Lachnospiraceae bacterium TaxID=1898203 RepID=A0A354D669_9FIRM
	agilent_223802	1.2028e-05	0.61343	0.301854	-0.86925	1.47296	5.78512	7.77778	1.34444	UniRef90_Q5WVT8	1539	VFG002005(gb|YP_095785) (fliG) flagellar motor switch protein G [Flagella (VF0157)] [Legionella pneumophila subsp. pneumophila str. Philadelphia 1]	Flagellar motor switch protein FliG n=11 Tax=Legionella TaxID=445 RepID=Q5WVT8_LEGPL
	twist_51531	1.20337e-05	0.613718	-0.270877	-1.32265	0.780898	9.91736	7.77778	0.784259		1540	Ribosomal RNA-processing protein 8
	agilent_24542	1.20353e-05	0.613802	0.282102	-0.81352	1.37772	7.43802	8.88889	1.19506	UniRef90_A0A1C7IDY3	1541	WP_018595366.1 strains_non_MPA_non_topgraph_cdhit70_190118.csv	ABC transporter substrate-binding protein n=2 Tax=Blautia TaxID=572511 RepID=A0A1C7IDY3_9FIRM
	agilent_25	1.20415e-05	0.614118	-0.301835	-1.47514	0.871471	9.91736	5.55556	0.560185	UniRef90_P03418	1542	Nucleoprotein (2/5)	Nucleoprotein n=747 Tax=root TaxID=1 RepID=NCAP_HRSVA
	agilent_31896	1.20489e-05	0.614495	0.217441	-0.628707	1.06359	13.2231	15.5556	1.17639	UniRef90_D7HBW7	1543	WP_000782345.1 strains_non_MPA_non_topgraph_cdhit70_190118.csv	CBAH domain-containing protein n=93 Tax=Vibrio cholerae TaxID=666 RepID=D7HBW7_VIBCL
	agilent_123632	1.20534e-05	0.614722	0.382337	-1.10644	1.87111	3.30579	4.44444	1.34444	UniRef90_A0A174IN05	1544	MH0188_GL0177478 (1/1) MPA_and_EM_topgraph_220218_subsample.csv	Penicillin-binding protein 2 n=11 Tax=Clostridiales TaxID=186802 RepID=A0A174IN05_9FIRM
	agilent_131885	1.20857e-05	0.61637	-0.156266	-0.767595	0.455062	59.5041	56.6667	0.952315	UniRef90_R5E067	1545	MH0010_GL0007892 MPA_PNP_EM_seqs_non_topgraph_seqs_final_210318.csv	Flagellin n=2 Tax=Eubacterium TaxID=1730 RepID=R5E067_9FIRM
	twist_78257	1.20921e-05	0.616695	-0.32064	-1.57617	0.934891	6.61157	5.55556	0.840278		1546	YP_006383486.1 DNA polymerase [Bacillus phage PBC1]
	agilent_241533	1.20938e-05	0.616782	-0.384749	-1.89168	1.12219	5.78512	3.33333	0.57619	UniRef90_Q8P2T7	1547	VFG000976(gb|NP_268546) (slo) streptolysin O precursor [SLO (VF0250)] [Streptococcus pyogenes M1 GAS]	Streptolysin O n=132 Tax=Streptococcus TaxID=1301 RepID=TACY_STRP8
	agilent_228932	1.21023e-05	0.617216	-0.17803	-0.876172	0.520112	31.405	27.7778	0.884503	UniRef90_P71401	1548	VFG001157(gb|AAC44560) (hsf) Hsf [Hia/Hsf (VF0039)] [Haemophilus influenzae C54]	Hsf n=19 Tax=Haemophilus influenzae TaxID=727 RepID=P71401_HAEIF
	agilent_85452	1.21106e-05	0.617643	0.268226	-0.784899	1.32135	8.26446	8.88889	1.07556	UniRef90_A0A0M6WAJ0	1549	MH0356_GL0161949 (1/1) MPA_and_EM_topgraph_220218_subsample.csv	Bmp domain-containing protein n=6 Tax=Roseburia TaxID=841 RepID=A0A0M6WAJ0_9FIRM
	agilent_240518	1.21113e-05	0.617678	0.235881	-0.690343	1.16211	11.5702	12.2222	1.05635	UniRef90_A7X6I5	1550	VFG001283(gb|NP_647238) (fnbA) fibronectin-binding protein A [FnBPs (VF0010)] [Staphylococcus aureus subsp. aureus MW2]	Fibronectin-binding protein A n=697 Tax=Bacteria TaxID=2 RepID=FNBA_STAA1
	agilent_235286	1.2113e-05	0.617761	-0.226477	-1.11598	0.663028	14.0496	13.3333	0.94902	UniRef90_O86489	1551	VFG001281(gb|NP_645335) (sdrE) Ser-Asp rich fibrinogen-binding bone sialoprotein-binding protein [SDr (VF0019)] [Staphylococcus aureus subsp. aureus MW2]	Serine-aspartate repeat-containing protein E n=489 Tax=Bacteria TaxID=2 RepID=SDRE_STAAE
	agilent_164666	1.21162e-05	0.617924	0.535517	-1.56874	2.63978	1.65289	3.33333	2.01667	UniRef90_A0A1C5VBJ4	1552	MH0369_GL0102815 MPA_PNP_EM_seqs_non_topgraph_seqs_final_210318.csv	Flagellin n=16 Tax=Roseburia TaxID=841 RepID=A0A1C5VBJ4_9FIRM
	agilent_3245	1.21168e-05	0.617958	-0.155864	-0.768378	0.456649	56.1983	56.6667	1.00833	UniRef90_A0A1D8D445	1553	positive (from uniprot): Enterovirus C Genome polyprotein [on Uniprot the BLAST matches are "Capsid protein" from "Human poliovirus"	VP1 (Fragment) n=1 Tax=Human poliovirus 3 TaxID=12086 RepID=A0A1D8D445_9ENTO
	twist_18247	1.21174e-05	0.617986	0.331029	-0.969948	1.63201	4.95868	6.66667	1.34444		1554	allergen_name False allergome_name Hom s Idursulfase (4/8) (1/1) allergenonline_name False SDAP_name False iedb_name False
	agilent_181972	1.21184e-05	0.618039	-0.157993	-0.779013	0.463027	38.843	38.8889	1.00118	UniRef90_A0A357GPR4	1555	MH0062_GL0013161 MPA_PNP_EM_seqs_non_topgraph_seqs_final_210318.csv	MurNAc-LAA domain-containing protein n=24 Tax=Lachnospiraceae TaxID=186803 RepID=A0A357GPR4_9FIRM
	agilent_220657	1.21186e-05	0.618046	0.157433	-0.461401	0.776268	59.5041	63.3333	1.06435	UniRef90_P15276	1556	VFG000117(gb|NP_253940) (algP/algR3) alginate regulatory protein AlgP [Alginate (VF0091)] [Pseudomonas aeruginosa PAO1]	Transcriptional regulatory protein AlgP n=6 Tax=Pseudomonas aeruginosa TaxID=287 RepID=ALGP_PSEAE
	twist_30015	1.213e-05	0.61863	0.237314	-0.697062	1.17169	11.5702	12.2222	1.05635		1557	Clumping factor B precursor (Fibrinogen-binding protein B) (Fibrinogen receptor B)
	twist_16254	1.21351e-05	0.618888	0.281479	-0.827605	1.39056	7.43802	8.88889	1.19506		1558	allergen_name Len c 1 (2/2) (1/1) allergome_name Len c 1 (3/3) (1/1) allergenonline_name Len c 1.0102 (1/1) (1/1) SDAP_name Len c 1.0102 (1/1) (1/1) iedb_name False
	twist_99693	1.21377e-05	0.619023	-0.159268	-0.787059	0.468523	38.843	33.3333	0.858156		1559	YP_009222289.1 lysin [Lactobacillus phage LfeInf]
	twist_58053	1.21405e-05	0.619166	0.154174	-0.453785	0.762133	48.7603	50	1.02542		1560	positive (exact): Influenza A virus Hemagglutinin
	twist_58805	1.2145e-05	0.619393	0.263889	-0.777388	1.30517	8.26446	8.88889	1.07556		1561	H3N2 A/Hong Kong/4801/2014 M1
	agilent_229776	1.21462e-05	0.619458	0.317109	-0.934397	1.56861	6.61157	5.55556	0.840278	UniRef90_P45387	1562	VFG001149(gb|AAB03707) (hap) autotransporter, fibronectin-binding adhesin [Hap (VF0037)] [Haemophilus influenzae N187]	Adhesion and penetration protein autotransporter n=2 Tax=Haemophilus influenzae TaxID=727 RepID=HAP2_HAEIF
	agilent_124373	1.21465e-05	0.619472	0.313038	-0.922452	1.54853	5.78512	6.66667	1.15238	UniRef90_B0G5S8	1563	WP_005332882.1 (1/4) non_MPA_topgraph_sampling_040218.csv	Uncharacterized protein n=12 Tax=Dorea TaxID=189330 RepID=B0G5S8_9FIRM
	twist_35479	1.21584e-05	0.620077	0.259801	-0.767349	1.28695	7.43802	11.1111	1.49383		1564	erythrocyte membrane protein 1 (3/9)
	agilent_61197	1.21665e-05	0.620493	-0.326573	-1.61925	0.966103	7.43802	4.44444	0.597531	UniRef90_D4J4E9	1565	MH0059_GL0029485 (3/4) MPA_and_EM_topgraph_220218_subsample.csv	ABC-type transport system, involved in lipoprotein release, permease component n=38 Tax=Firmicutes TaxID=1239 RepID=D4J4E9_9FIRM
	twist_10999	1.21698e-05	0.62066	-0.257377	-1.27664	0.761888	9.91736	8.88889	0.896296		1566	allergen_name False allergome_name Bla g 9 (4/4) (1/1) allergenonline_name False SDAP_name False iedb_name False
	agilent_2110	1.21699e-05	0.620666	-0.199121	-0.987692	0.589451	19.8347	15.5556	0.784259	UniRef90_P0C6Z0	1567	early antigen protein D (EA-D) & DNA polymerase processivity factor BMRF1	DNA polymerase processivity factor BMRF1 n=54 Tax=Epstein-Barr virus (strain GD1) TaxID=10376 RepID=EAD_EBVA8
	agilent_146603	1.21721e-05	0.620777	0.281537	-0.833778	1.39685	7.43802	7.77778	1.04568	UniRef90_K5Y4U1	1568	MH0020_GL0014932 (9/9) MPA_and_EM_topgraph_220218_subsample.csv	Uncharacterized protein n=28 Tax=Parabacteroides TaxID=375288 RepID=K5Y4U1_9BACT
	agilent_240812	1.21731e-05	0.62083	-0.215509	-1.06938	0.638365	16.5289	13.3333	0.806667	UniRef90_P09983	1569	VFG000906(gb|NP_755445) (hlyA) Hemolysin A [Hemolysin (VF0225)] [Escherichia coli CFT073]	Hemolysin, chromosomal n=225 Tax=Bacteria TaxID=2 RepID=HLYAC_ECOLX
	agilent_76826	1.21809e-05	0.621223	-0.153185	-0.760808	0.454438	47.9339	46.6667	0.973563	UniRef90_A0A4P6LV93	1570	WP_018594597.1 strains_non_MPA_non_topgraph_cdhit70_190118.csv	Autolysin n=3 Tax=Blautia TaxID=572511 RepID=A0A4P6LV93_9FIRM
	agilent_86715	1.21887e-05	0.621624	0.305945	-0.90901	1.5209	6.61157	6.66667	1.00833	UniRef90_A0A173TJV6	1571	MH0068_GL0058773 MPA_PNP_EM_seqs_non_topgraph_seqs_final_210318.csv	Phage protein D n=27 Tax=Bacteroidales TaxID=171549 RepID=A0A173TJV6_9BACT
	agilent_21696	1.21908e-05	0.62173	0.302158	-0.898124	1.50244	5.78512	7.77778	1.34444	UniRef90_A0A087I713	1572	WP_011080652.1 strains_non_MPA_non_topgraph_cdhit70_190118.csv	Uncharacterized protein n=13 Tax=Vibrio TaxID=662 RepID=A0A087I713_VIBVL
	twist_46426	1.21996e-05	0.62218	0.16679	-0.496615	0.830195	69.4215	72.2222	1.04034		1573	nuclear protein EBNA2 & EBNA-2 & Epstein-Barr nuclear antigen 2
	twist_80471	1.22157e-05	0.623003	-0.297964	-1.48592	0.889994	8.26446	5.55556	0.672222		1574	YP_007517701.1 hypothetical protein [Pelagibacter phage HTVC010P]
	agilent_161107	1.22265e-05	0.623554	-0.320714	-1.6014	0.959976	5.78512	5.55556	0.960317	UniRef90_C0M170	1575	WP_058914712.1 (2/2) non_MPA_topgraph_sampling_040218.csv	CmeA n=102 Tax=Campylobacter TaxID=194 RepID=C0M170_CAMCO
	agilent_190190	1.22342e-05	0.623943	0.200592	-0.601319	1.0025	16.5289	16.6667	1.00833	UniRef90_Q4W8L5	1576	WP_000744110.1 strains_non_MPA_non_topgraph_cdhit70_190118.csv	Staphylocoagulase n=113 Tax=Bacillales TaxID=1385 RepID=Q4W8L5_STAAU
	agilent_1147	1.22415e-05	0.624315	0.173454	-0.520713	0.867622	23.1405	25.5556	1.10437	UniRef90_Q66575	1577	positive (from uniprot): Enterovirus B Genome polyprotein	Genome polyprotein n=20 Tax=Enterovirus B TaxID=138949 RepID=POLG_EC12T
	twist_10484	1.22442e-05	0.624456	0.302276	-0.90793	1.51248	4.95868	7.77778	1.56852		1578	allergen_name False allergome_name Str py Streptokinase (6/12) (1/1) allergenonline_name False SDAP_name False iedb_name False
	agilent_205930	1.22583e-05	0.625174	0.178757	-0.53841	0.895925	21.4876	23.3333	1.0859	UniRef90_A0A4P6M5E2	1579	WP_018596369.1 strains_non_MPA_non_topgraph_cdhit70_190118.csv	Uncharacterized protein n=5 Tax=Clostridiales TaxID=186802 RepID=A0A4P6M5E2_9FIRM
	twist_49412	1.22646e-05	0.625495	0.279741	-0.843609	1.40309	90.0826	93.3333	1.03609		1580	EBNA-1 HHV 4
	agilent_3710	1.22651e-05	0.625521	0.176386	-0.531978	0.88475	23.1405	24.4444	1.05635	UniRef90_P14738	1581	fibronectin-binding protein A	Fibronectin-binding protein A n=540 Tax=Staphylococcaceae TaxID=90964 RepID=FNBA_STAA8
	twist_99298	1.22939e-05	0.626991	0.264803	-0.803181	1.33279	9.09091	7.77778	0.855556		1582	YP_007005334.1 3''-phosphoadenosine 5''-phosphosulfate sulfotransferase/FAD synthetase-related enzyme [Clostridium phage phiCP34O]
	agilent_129819	1.22973e-05	0.627165	-0.151526	-0.762956	0.459905	45.4545	44.4444	0.977778	UniRef90_R7HD48	1583	MH0113_GL0055733 MPA_PNP_EM_seqs_non_topgraph_seqs_final_210318.csv	Flagellin n=1 Tax=Eubacterium sp. CAG:38 TaxID=1262889 RepID=R7HD48_9FIRM
	agilent_218469	1.22983e-05	0.627214	0.316179	-0.959838	1.5922	5.78512	5.55556	0.960317	UniRef90_A0A1B1LEZ9	1584	NP_834897.1 strains_non_MPA_non_topgraph_cdhit70_190118.csv	Endopeptidase LytF n=106 Tax=Bacillus TaxID=55087 RepID=A0A1B1LEZ9_BACTU
	twist_47463	1.22993e-05	0.627262	0.267924	-0.813501	1.34935	89.2562	92.2222	1.03323		1585	positive (exact): Human herpesvirus 4 Epstein-Barr nuclear antigen 1
	agilent_12018	1.22993e-05	0.627262	0.267924	-0.813501	1.34935	89.2562	92.2222	1.03323		1586	positive (exact): Human herpesvirus 4 Epstein-Barr nuclear antigen 1
	twist_52249	1.23095e-05	0.627786	-0.158425	-0.798849	0.482	34.7107	31.1111	0.896296		1587	EBNA-3C HHV 4 latent protein
	agilent_224628	1.23102e-05	0.627818	-0.186431	-0.940137	0.567276	20.6612	18.8889	0.914222	UniRef90_Q54835	1588	VFG000950(gb|NP_665531) (emm) M protein type 3 [M protein (VF0242)] [Streptococcus pyogenes MGAS315]	M3 protein n=36 Tax=Streptococcus pyogenes TaxID=1314 RepID=Q54835_STRPY
	twist_54402	1.23151e-05	0.628068	0.286302	-0.872009	1.44461	6.61157	7.77778	1.17639		1589	U14 gene product
	agilent_139506	1.23283e-05	0.628743	0.327766	-1.00091	1.65644	4.13223	7.77778	1.88222	UniRef90_A0A0K6BVP1	1590	YP_099897.1 strains_non_MPA_non_topgraph_cdhit70_190118.csv	LysM peptidoglycan-binding domain-containing protein n=45 Tax=Bacteroidaceae TaxID=815 RepID=A0A0K6BVP1_BACFG
	agilent_65478	1.23514e-05	0.629919	-0.255925	-1.29694	0.785092	9.91736	8.88889	0.896296	UniRef90_J6PDD5	1591	NP_816789.1 strains_non_MPA_non_topgraph_cdhit70_190118.csv	WxL domain-containing protein n=92 Tax=Bacteria TaxID=2 RepID=J6PDD5_ENTFL
	twist_59198	1.23597e-05	0.630344	0.209531	-0.643829	1.06289	12.3967	16.6667	1.34444		1592	H3N2 A/Texas/1/77 HA
	twist_52778	1.23605e-05	0.630386	-0.271363	-1.37668	0.833954	8.26446	8.88889	1.07556		1593	EBNA-3C HHV 4 latent protein
	agilent_17165	1.23658e-05	0.630658	0.287684	-0.885045	1.46041	5.78512	8.88889	1.53651	UniRef90_A0A1C7H5J0	1594	158499257-stool2_revised_scaffold50574_1_gene187162 MPA_PNP_EM_seqs_non_topgraph_seqs_final_210318.csv	SusC/RagA family TonB-linked outer membrane protein n=47 Tax=Bacteria TaxID=2 RepID=A0A1C7H5J0_9BACE
	agilent_166348	1.23771e-05	0.631233	0.196658	-0.606362	0.999678	17.3554	16.6667	0.960317	UniRef90_A0A354D3V1	1595	MH0436_GL0046035 MPA_PNP_EM_seqs_non_topgraph_seqs_final_210318.csv	Flagellin n=2 Tax=Clostridiales TaxID=186802 RepID=A0A354D3V1_9FIRM
	twist_94021	1.23885e-05	0.631811	-0.20368	-1.03678	0.629423	16.5289	14.4444	0.873889		1596	NP_958218.1 gene 43 protein [Enterobacteria phage Sf6]
	twist_48862	1.23913e-05	0.631955	-0.192237	-0.978865	0.594392	20.6612	16.6667	0.806667		1597	Hexon protein
	twist_30162	1.23961e-05	0.632199	0.161941	-0.501193	0.825075	26.4463	30	1.13437		1598	Genome polyprotein (6/6) & polyprotein (7/9) & VP1 (1/4) & coat protein VP1 & VP4
	twist_59190	1.23993e-05	0.632365	-0.363933	-1.85494	1.12707	5.78512	3.33333	0.57619		1599	B B/Phuket/3073/2013 HA
	agilent_16181	1.24006e-05	0.632433	-0.290908	-1.48297	0.901154	6.61157	7.77778	1.17639	UniRef90_E5V5Z6	1600	V1.CD27-0_GL0119995 MPA_PNP_EM_seqs_non_topgraph_seqs_final_210318.csv	Uncharacterized protein n=25 Tax=Bacteroides TaxID=816 RepID=E5V5Z6_9BACE
	twist_48015	1.2417e-05	0.633267	-0.15341	-0.783588	0.476767	63.6364	65.5556	1.03016		1601	positive (from uniprot): Enterovirus C Genome polyprotein [on Uniprot the BLAST matches are "Capsid protein" from "Human poliovirus"
	twist_51298	1.24193e-05	0.633382	0.155778	-0.484341	0.795896	66.1157	68.8889	1.04194		1602	EBNA-3C HHV 4 latent protein
	agilent_211706	1.24206e-05	0.633449	-0.298254	-1.52407	0.927566	7.43802	6.66667	0.896296	UniRef90_B2URG0	1603	MH0054_GL0074264 MPA_PNP_EM_seqs_non_topgraph_seqs_final_210318.csv	Alpha-N-acetylglucosaminidase n=30 Tax=Akkermansia TaxID=239934 RepID=B2URG0_AKKM8
	twist_78344	1.24312e-05	0.63399	0.27449	-0.855462	1.40444	5.78512	8.88889	1.53651		1604	YP_009277283.1 hypothetical protein phiCT19406A_09 (endogenous virus) [Clostridium phage phiCT19406A]
	agilent_207470	1.24484e-05	0.634868	-0.175166	-0.898114	0.547783	22.314	23.3333	1.04568	UniRef90_A0A174UY11	1605	435591.BDI_0665 MPA_PNP_EM_seqs_non_topgraph_seqs_final_210318.csv	Beta-hexosaminidase n=38 Tax=Bacteroidales TaxID=171549 RepID=A0A174UY11_9BACT
	agilent_11153	1.24604e-05	0.63548	-0.156615	-0.804172	0.490942	31.405	37.7778	1.20292	UniRef90_A0A2U3RZL8	1606	pneumococcal histidine triad protein D (1/2) & histidine motif-containing protein, partial	Pneumococcal histidine triad protein D n=4 Tax=Streptococcus pneumoniae TaxID=1313 RepID=A0A2U3RZL8_STREE
	agilent_15627	1.24733e-05	0.636139	-0.3435	-1.76654	1.07954	6.61157	3.33333	0.504167	UniRef90_H1GAG6	1607	WP_012951188.1 strains_non_MPA_non_topgraph_cdhit70_190118.csv	FTR1 family protein n=142 Tax=Listeria TaxID=1637 RepID=H1GAG6_LISIO
	agilent_226440	1.24757e-05	0.636261	0.252866	-0.795081	1.30081	8.26446	10	1.21	UniRef90_A0A0H2XFP1	1608	VFG002406(gb|NP_645074) (esaA) type VII secretion system protein EsaA [Type VII secretion system (VF0403)] [Staphylococcus aureus subsp. aureus MW2]	Type VII secretion system accessory factor EsaA n=547 Tax=Bacteria TaxID=2 RepID=ESAA_STAA3
	agilent_73858	1.24765e-05	0.636303	-0.249959	-1.28599	0.786068	10.7438	7.77778	0.723932	UniRef90_I8ZDU0	1609	NLM005_GL0046950 (2/2) MPA_and_EM_topgraph_220218_subsample.csv	OMP_b-brl_3 domain-containing protein n=59 Tax=root TaxID=1 RepID=I8ZDU0_BACUN
	agilent_37652	1.24774e-05	0.636347	-0.217761	-1.12045	0.684931	14.0496	12.2222	0.869935	UniRef90_A0A4P6LV93	1610	WP_018594597.1 strains_non_MPA_non_topgraph_cdhit70_190118.csv	Autolysin n=3 Tax=Blautia TaxID=572511 RepID=A0A4P6LV93_9FIRM
	agilent_187025	1.24828e-05	0.636621	-0.235173	-1.21084	0.740491	10.7438	11.1111	1.03419	UniRef90_A0A0G9FAG5	1611	YP_004890585.1 strains_non_MPA_non_topgraph_cdhit70_190118.csv	Extracellular protein n=36 Tax=Lactobacillaceae TaxID=33958 RepID=A0A0G9FAG5_LACPN
	agilent_121832	1.24881e-05	0.636892	-0.261892	-1.34928	0.825493	10.7438	6.66667	0.620513	UniRef90_A0A0E1X7G8	1612	WP_000824491.1 strains_non_MPA_non_topgraph_cdhit70_190118.csv	Uncharacterized protein n=10 Tax=Staphylococcus aureus TaxID=1280 RepID=A0A0E1X7G8_STAAU
	agilent_36892	1.24961e-05	0.637302	0.323958	-1.02276	1.67068	4.95868	5.55556	1.12037	UniRef90_A0A373VKN5	1613	O2.UC8-2_GL0035924 MPA_PNP_EM_seqs_non_topgraph_seqs_final_210318.csv	ATP-dependent Clp protease ATP-binding subunit n=2 Tax=unclassified Blautia TaxID=2648079 RepID=A0A373VKN5_9FIRM
	twist_40569	1.24967e-05	0.637331	-0.190387	-0.981909	0.601136	19.0083	16.6667	0.876812		1614	HCMVTRL10 = IRL10
	agilent_226597	1.24983e-05	0.637413	-0.201266	-1.03822	0.63569	16.5289	14.4444	0.873889	UniRef90_A0A0K5P078	1615	VFG000743(gb|AAC38395) (espD) EspD [EspD (VF0180)] [Escherichia coli O127:H6 str. E2348/69]	Translocon EspD n=21 Tax=Escherichia coli TaxID=562 RepID=A0A0K5P078_ECOLX
	agilent_225414	1.25043e-05	0.637718	-0.366306	-1.89096	1.15835	4.13223	4.44444	1.07556	UniRef90_A0A0E8T3C9	1616	VFG001354(gb|NP_345414) (pce) choline binding protein E [CBPs (VF0145)] [Streptococcus pneumoniae TIGR4]	Choline binding protein E CbpE n=250 Tax=Bacteria TaxID=2 RepID=A0A0E8T3C9_STREE
	twist_1162	1.25059e-05	0.6378	-0.154139	-0.795859	0.487581	35.5372	30	0.844186		1617	allergen_name False allergome_name Str pn PspC (2/2) (1/1) allergenonline_name False SDAP_name False iedb_name False
	agilent_84757	1.25135e-05	0.638188	0.224002	-0.709653	1.15766	11.5702	12.2222	1.05635	UniRef90_Q931I5	1618	WP_000791402.1 strains_non_MPA_non_topgraph_cdhit70_190118.csv	Uncharacterized leukocidin-like protein 2 n=180 Tax=Bacteria TaxID=2 RepID=LUKL2_STAAM
	agilent_230196	1.25289e-05	0.638976	0.146222	-0.464674	0.757119	38.843	41.1111	1.05839	UniRef90_Q54835	1619	VFG000950(gb|NP_665531) (emm) M protein type 3 [M protein (VF0242)] [Streptococcus pyogenes MGAS315]	M3 protein n=36 Tax=Streptococcus pyogenes TaxID=1314 RepID=Q54835_STRPY
	agilent_4651	1.25418e-05	0.639633	0.20195	-0.643424	1.04732	14.0496	15.5556	1.10719	UniRef90_P07210	1620	polyprotein (9/9) & VP1 capsid protein (1/3) & Chain 2, Human Rhinovirus Serotype 2 (Hrv2)	Genome polyprotein n=273 Tax=Enterovirus TaxID=12059 RepID=POLG_HRV8A
	agilent_221881	1.25432e-05	0.639703	-0.327646	-1.69948	1.04419	5.78512	4.44444	0.768254	UniRef90_Q50341	1621	VFG002030(gb|NP_109830) (orf6/MgpC/crmA) cytadherence protein [Cytadherence organelle (VF0330)] [Mycoplasma pneumoniae M129]	Mgp-operon protein 3 n=22 Tax=Mycoplasma pneumoniae TaxID=2104 RepID=MGP3_MYCPN
	twist_51931	1.25462e-05	0.639856	0.238334	-0.76001	1.23668	8.26446	11.1111	1.34444		1622	HCMVUL132
	agilent_73127	1.25525e-05	0.640179	-0.154959	-0.804689	0.49477	33.0579	34.4444	1.04194	UniRef90_A0A416JDV1	1623	MH0250_GL0256152 MPA_PNP_EM_seqs_non_topgraph_seqs_final_210318.csv	Flagellin (Fragment) n=1 Tax=Clostridium sp. AM49-4BH TaxID=2293035 RepID=A0A416JDV1_9CLOT
	agilent_11583	1.25587e-05	0.640492	-0.159363	-0.828182	0.509456	29.7521	26.6667	0.896296	UniRef90_P11089	1624	Flagellar filament 41 kDa core protein	Flagellar filament 41 kDa core protein n=535 Tax=Borreliaceae TaxID=1643685 RepID=FLA1_BORBU
	agilent_4009	1.25588e-05	0.6405	0.181015	-0.578691	0.940721	15.7025	24.4444	1.55673	UniRef90_Q66478	1625	polyprotein (3/9) & structural protein (3/3) & VP1 (2/4) & capsid protein VP1 & VP1 protein (2/2) & VP1 protein, partial [Enterovirus A71]	Genome polyprotein n=10068 Tax=root TaxID=1 RepID=POLG_HE71B
	agilent_224378	1.25592e-05	0.640521	0.217891	-0.696639	1.13242	9.91736	14.4444	1.45648	UniRef90_P44969	1626	VFG000337(gb|NP_439153) (iga1) immunoglobin A1 protease [IgA1 protease (VF0045)] [Haemophilus influenzae Rd KW20]	Immunoglobulin A1 protease autotransporter n=1 Tax=Haemophilus influenzae (strain ATCC 51907 / DSM 11121 / KW20 / Rd) TaxID=71421 RepID=IGA0_HAEIN
	twist_28804	1.25679e-05	0.640965	0.152713	-0.489105	0.794531	33.0579	33.3333	1.00833		1627	positive (from uniprot): Enterovirus B Genome polyprotein
	agilent_80555	1.25686e-05	0.641	-0.143233	-0.74527	0.458805	52.8926	53.3333	1.00833	UniRef90_Q2G2J2	1628	WP_000717394.1 strains_non_MPA_non_topgraph_cdhit70_190118.csv	Staphylococcal secretory antigen ssaA2 n=207 Tax=Bacteria TaxID=2 RepID=SSAA2_STAA8
	twist_24985	1.25822e-05	0.641691	0.29781	-0.956544	1.55216	6.61157	5.55556	0.840278		1629	allergen_name False allergome_name Equ as 3 (2/2) (1/1) allergenonline_name False SDAP_name False iedb_name False
	twist_5585	1.25975e-05	0.642472	-0.204942	-1.07017	0.660286	14.876	13.3333	0.896296		1630	allergen_name False allergome_name Lim p 2 (2/2) (1/1) allergenonline_name False SDAP_name False iedb_name False
	twist_58044	1.26303e-05	0.644145	-0.225197	-1.18074	0.730351	10.7438	11.1111	1.03419		1631	positive (from uniprot): Norwalk virus Non-structural polyprotein
	agilent_221374	1.26508e-05	0.645191	-0.173731	-0.913233	0.565772	23.9669	21.1111	0.880843	UniRef90_A0A0K5P078	1632	VFG000743(gb|AAC38395) (espD) EspD [EspD (VF0180)] [Escherichia coli O127:H6 str. E2348/69]	Translocon EspD n=21 Tax=Escherichia coli TaxID=562 RepID=A0A0K5P078_ECOLX
	agilent_224288	1.26796e-05	0.646659	-0.22135	-1.16775	0.725053	12.3967	11.1111	0.896296	UniRef90_P44969	1633	VFG000337(gb|NP_439153) (iga1) immunoglobin A1 protease [IgA1 protease (VF0045)] [Haemophilus influenzae Rd KW20]	Immunoglobulin A1 protease autotransporter n=1 Tax=Haemophilus influenzae (strain ATCC 51907 / DSM 11121 / KW20 / Rd) TaxID=71421 RepID=IGA0_HAEIN
	agilent_193624	1.26872e-05	0.647047	0.204044	-0.669395	1.07748	14.876	12.2222	0.821605	UniRef90_I9R3H6	1634	T2D-11A_GL0151524 MPA_PNP_EM_seqs_non_topgraph_seqs_final_210318.csv	DUF4988 domain-containing protein n=14 Tax=Bacteroides TaxID=816 RepID=I9R3H6_9BACE
	agilent_6487	1.26943e-05	0.647408	0.144701	-0.47539	0.764793	38.843	41.1111	1.05839	UniRef90_P07210	1635	polyprotein (9/9) & VP1 capsid protein (1/3) & Chain 2, Human Rhinovirus Serotype 2 (Hrv2)	Genome polyprotein n=273 Tax=Enterovirus TaxID=12059 RepID=POLG_HRV8A
	twist_34181	1.27089e-05	0.648154	-0.140067	-0.741668	0.461533	52.0661	52.2222	1.003		1636	positive (from uniprot): Enterovirus B Genome polyprotein
	agilent_240086	1.27112e-05	0.64827	0.173406	-0.571648	0.918459	20.6612	20	0.968	UniRef90_P81177	1637	VFG001314(gb|NP_647375) (aur) zinc metalloproteinase aureolysin [Aureolysin (VF0024)] [Staphylococcus aureus subsp. aureus MW2]	Zinc metalloproteinase aureolysin n=337 Tax=Bacilli TaxID=91061 RepID=AURE_STAAU
	agilent_39198	1.27132e-05	0.648374	0.197619	-0.651741	1.04698	85.124	85.5556	1.00507	UniRef90_K0X2W1	1638	MH0028_GL0034983 MPA_PNP_EM_seqs_non_topgraph_seqs_final_210318.csv	Uncharacterized protein n=3 Tax=Bacteroidales TaxID=171549 RepID=K0X2W1_9BACT
	agilent_221880	1.27201e-05	0.648724	-0.307533	-1.63071	1.01564	6.61157	4.44444	0.672222	UniRef90_P44969	1639	VFG000337(gb|NP_439153) (iga1) immunoglobin A1 protease [IgA1 protease (VF0045)] [Haemophilus influenzae Rd KW20]	Immunoglobulin A1 protease autotransporter n=1 Tax=Haemophilus influenzae (strain ATCC 51907 / DSM 11121 / KW20 / Rd) TaxID=71421 RepID=IGA0_HAEIN
	agilent_220150	1.27387e-05	0.649672	-0.140759	-0.748136	0.466619	59.5041	56.6667	0.952315	UniRef90_A0A4I7XYI6	1640	VFG001361(gb|NP_344663) (pspA) pneumococcal surface protein A [PspA (VF0152)] [Streptococcus pneumoniae TIGR4]	Surface protein A n=87 Tax=Streptococcus pneumoniae TaxID=1313 RepID=A0A4I7XYI6_STREE
	twist_47286	1.27439e-05	0.64994	-0.15297	-0.813584	0.507643	31.405	26.6667	0.849123		1641	early antigen protein D (EA-D) & DNA polymerase processivity factor BMRF1
	agilent_5172	1.27638e-05	0.650953	0.146308	-0.4875	0.780116	37.1901	34.4444	0.926173	UniRef90_Q9J3M8	1642	ORF68	Envelope glycoprotein E n=30 Tax=Human herpesvirus 3 TaxID=10335 RepID=GE_VZVO
	twist_37560	1.277e-05	0.65127	-0.150093	-0.800927	0.500742	32.2314	30	0.930769		1643	positive (from uniprot): Rhinovirus B Genome polyprotein
	agilent_73129	1.27759e-05	0.651571	-0.160043	-0.854665	0.53458	26.4463	28.8889	1.09236	UniRef90_R5NUP6	1644	MH0437_GL0231446 MPA_PNP_EM_seqs_non_topgraph_seqs_final_210318.csv	Flagellin n=6 Tax=Clostridiales TaxID=186802 RepID=R5NUP6_9CLOT
	agilent_219870	1.27793e-05	0.651746	-0.143454	-0.76641	0.479503	38.843	38.8889	1.00118	UniRef90_Q48824	1645	VFG001854(gb|YP_095369) (fliC) flagellin [Flagella (VF0157)] [Legionella pneumophila subsp. pneumophila str. Philadelphia 1]	Flagellin n=45 Tax=Legionellaceae TaxID=444 RepID=Q48824_LEGPN
	agilent_61084	1.28044e-05	0.653023	0.255981	-0.860012	1.37197	90.9091	93.3333	1.02667	UniRef90_K0X0Z8	1646	158499257-stool2_revised_scaffold67395_1_gene40147 MPA_PNP_EM_seqs_non_topgraph_seqs_final_210318.csv	Ig-like domain-containing protein n=4 Tax=Bacteroidales TaxID=171549 RepID=K0X0Z8_9BACT
	agilent_34618	1.28141e-05	0.653518	0.340729	-1.14701	1.82847	3.30579	5.55556	1.68056	UniRef90_I8UVD1	1647	MH0013_GL0009074 (1/1) MPA_and_EM_topgraph_220218_subsample.csv	SusC/RagA family TonB-linked outer membrane protein n=11 Tax=root TaxID=1 RepID=I8UVD1_9BACE
	agilent_228577	1.28232e-05	0.653981	-0.266864	-1.43375	0.900025	10.7438	5.55556	0.517094	UniRef90_Q8GM74	1648	VFG001150(gb|AAL79954) (hia) adhesin [Hia/Hsf (VF0039)] [Haemophilus influenzae nontypable strain 3179B]	Adhesin n=5 Tax=Haemophilus influenzae TaxID=727 RepID=Q8GM74_HAEIF
	agilent_12019	1.28284e-05	0.654248	0.235851	-0.796281	1.26798	88.4298	91.1111	1.03032		1649	positive (exact): Human herpesvirus 4 Epstein-Barr nuclear antigen 1
	agilent_238459	1.28336e-05	0.654516	-0.226258	-1.21723	0.764713	14.0496	8.88889	0.63268	UniRef90_UPI000F53326A	1650	VFG000261(gb|NP_273742) (iga) IgA-specific serine endopeptidase [IgA1 protease (VF0080)] [Neisseria meningitidis MC58]	IgA-specific serine endopeptidase autotransporter n=1 Tax=Neisseria meningitidis TaxID=487 RepID=UPI000F53326A
	twist_28884	1.28507e-05	0.655388	-0.234031	-1.26182	0.793759	9.09091	10	1.1		1651	Lipase 2 precursor (Glycerol ester hydrolase 2)
	twist_38683	1.28559e-05	0.655651	0.210751	-0.715555	1.13706	9.91736	14.4444	1.45648		1652	heme transporter IsdB
	twist_28811	1.28656e-05	0.656147	0.13695	-0.465911	0.739811	41.3223	48.8889	1.18311		1653	polyprotein (9/9) & VP1 capsid protein (1/3) & Chain 2, Human Rhinovirus Serotype 2 (Hrv2)
	agilent_7767	1.28697e-05	0.656356	-0.33297	-1.79967	1.13373	4.95868	4.44444	0.896296	UniRef90_Q8NDV7	1654	trinucleotide repeat containing 6A, isoform CRA_c & trinucleotide repeat-containing gene 6A protein	Trinucleotide repeat-containing gene 6A protein n=209 Tax=Euarchontoglires TaxID=314146 RepID=TNR6A_HUMAN
	agilent_15295	1.28819e-05	0.656976	0.255145	-0.870917	1.38121	7.43802	7.77778	1.04568	UniRef90_A0A0M6WF57	1655	T2D-51A_GL0139746 MPA_PNP_EM_seqs_non_topgraph_seqs_final_210318.csv	Uncharacterized vancomycin resistance protein n=6 Tax=Roseburia TaxID=841 RepID=A0A0M6WF57_9FIRM
	agilent_73399	1.29024e-05	0.658022	-0.147754	-0.801983	0.506475	31.405	32.2222	1.02602	UniRef90_A0A354D669	1656	MH0193_GL0075334 MPA_PNP_EM_seqs_non_topgraph_seqs_final_210318.csv	Flagellin n=1 Tax=Lachnospiraceae bacterium TaxID=1898203 RepID=A0A354D669_9FIRM
	twist_57218	1.29133e-05	0.658577	-0.145761	-0.79229	0.500767	67.7686	63.3333	0.934553		1657	polyprotein (9/9) & VP1 capsid protein (1/3) & Chain 2, Human Rhinovirus Serotype 2 (Hrv2)
	agilent_223732	1.29146e-05	0.658643	0.183902	-0.631969	0.999773	14.0496	17.7778	1.26536	UniRef90_D0W5Z8	1658	VFG000232(gb|NP_273117) (pilT) twitching motility protein PilT [Type IV pili (VF0075)] [Neisseria meningitidis MC58]	Twitching motility protein n=4 Tax=Neisseria TaxID=482 RepID=D0W5Z8_NEICI
	agilent_108539	1.29299e-05	0.659424	-0.232684	-1.2675	0.802133	11.5702	7.77778	0.672222	UniRef90_A0A174FE65	1659	WP_004847598.1 strains_non_MPA_non_topgraph_cdhit70_190118.csv	Beta-N-acetylhexosaminidase n=9 Tax=root TaxID=1 RepID=A0A174FE65_9FIRM
	agilent_239239	1.29364e-05	0.659756	0.138772	-0.479032	0.756576	59.5041	62.2222	1.04568	UniRef90_Q93SM9	1660	VFG002418(gb|YP_001331791) (vWbp) secreted von Willebrand factor-binding protein precursor [vWbp (VF0420)] [Staphylococcus aureus subsp. aureus str. Newman]	Coagulase n=92 Tax=Staphylococcus TaxID=1279 RepID=Q93SM9_STAAU
	agilent_193401	1.29443e-05	0.66016	0.202677	-0.700774	1.10613	9.91736	16.6667	1.68056	UniRef90_K0WUD6	1661	MH0012_GL0237066 (1/1) MPA_and_EM_topgraph_220218_subsample.csv	Uncharacterized protein n=3 Tax=Bacteroidales TaxID=171549 RepID=K0WUD6_9BACT
	agilent_200833	1.29553e-05	0.660723	0.135619	-0.469982	0.741219	56.1983	57.7778	1.0281	UniRef90_K5Z2N5	1662	MH0244_GL0115989 MPA_PNP_EM_seqs_non_topgraph_seqs_final_210318.csv	Uncharacterized protein n=12 Tax=Parabacteroides TaxID=375288 RepID=K5Z2N5_9BACT
	twist_8120	1.29621e-05	0.661065	-0.289357	-1.58286	1.00415	7.43802	4.44444	0.597531		1663	allergen_name False allergome_name Mer un 4 (2/2) (1/1) allergenonline_name False SDAP_name False iedb_name False
	agilent_164673	1.29771e-05	0.661832	0.418571	-1.45708	2.29423	2.47934	3.33333	1.34444	UniRef90_D4KUB5	1664	SZEY-64A_GL0055442 MPA_PNP_EM_seqs_non_topgraph_seqs_final_210318.csv	Flagellin n=6 Tax=Roseburia TaxID=841 RepID=D4KUB5_9FIRM
	twist_75592	1.29883e-05	0.662404	0.235144	-0.820461	1.29075	8.26446	8.88889	1.07556		1665	YP_009222317.1 hypothetical protein LfeInf_079 [Lactobacillus phage LfeInf]
	twist_31718	1.3007e-05	0.66336	0.150443	-0.526968	0.827855	23.9669	28.8889	1.20536		1666	pneumococcal histidine triad protein E & hydrolase & HIT family hydrolase
	twist_59172	1.30298e-05	0.664517	0.23952	-0.84295	1.32199	7.43802	8.88889	1.19506		1667	H3N2 A/Moscow/10/99 HA
	agilent_222861	1.30425e-05	0.66517	-0.137127	-0.758138	0.483883	60.3306	61.1111	1.01294	UniRef90_Q9KK48	1668	VFG005316(gb|NP_359586) (pspC/cbpA) Choline binding protein A [Choline-binding proteins (CVF122)] [Streptococcus pneumoniae R6]	Surface protein PspC n=12 Tax=Streptococcus pneumoniae TaxID=1313 RepID=Q9KK48_STREE
	twist_31610	1.30464e-05	0.665367	-0.239375	-1.32412	0.845367	9.09091	10	1.1		1669	Hemagglutinin (2/2)
	twist_52321	1.30719e-05	0.666668	-0.322801	-1.79167	1.14607	4.95868	4.44444	0.896296		1670	trinucleotide repeat containing 6A, isoform CRA_c & trinucleotide repeat-containing gene 6A protein
	agilent_239127	1.30722e-05	0.666682	-0.326893	-1.81444	1.16066	7.43802	3.33333	0.448148	UniRef90_A0A0E1NMC8	1671	VFG002348(gb|YP_001006761) (flgE) flagellar hook protein FlgE [Flagella (VF0394)] [Yersinia enterocolitica subsp. enterocolitica 8081]	Flagellar hook protein FlgE n=21 Tax=Yersinia TaxID=444888 RepID=A0A0E1NMC8_YEREN
	agilent_147742	1.30729e-05	0.666717	-0.283738	-1.57506	1.00758	8.26446	4.44444	0.537778	UniRef90_A0A0E1XBT2	1672	WP_001208900.1 strains_non_MPA_non_topgraph_cdhit70_190118.csv	Gram-positive signal peptide protein, YSIRK family n=24 Tax=Staphylococcaceae TaxID=90964 RepID=A0A0E1XBT2_STAAU
	agilent_192817	1.30733e-05	0.66674	0.165059	-0.586195	0.916313	18.1818	21.1111	1.16111	UniRef90_F3PUS5	1673	V1.FI01_GL0017103 MPA_PNP_EM_seqs_non_topgraph_seqs_final_210318.csv	Tat pathway signal sequence domain protein n=43 Tax=Bacteroides TaxID=816 RepID=F3PUS5_9BACE
	agilent_160014	1.3081e-05	0.667132	-0.204329	-1.13548	0.726825	12.3967	11.1111	0.896296	UniRef90_D4IQG0	1674	MH0196_GL0028267 MPA_PNP_EM_seqs_non_topgraph_seqs_final_210318.csv	Peptidase family S41 n=7 Tax=Rikenellaceae TaxID=171550 RepID=D4IQG0_9BACT
	agilent_8947	1.3082e-05	0.667182	-0.135725	-0.754339	0.48289	41.3223	41.1111	0.994889	UniRef90_P08318	1675	phosphoprotein 150 & Large structural phosphoprotein	Large structural phosphoprotein n=145 Tax=root TaxID=1 RepID=PP150_HCMVA
	agilent_115049	1.30962e-05	0.667905	0.252206	-0.899975	1.40439	6.61157	8.88889	1.34444	UniRef90_A0A087A310	1676	WP_015439335.1 strains_non_MPA_non_topgraph_cdhit70_190118.csv	MalE-type ABC sugar transport system periplasmic component n=37 Tax=Bacteria TaxID=2 RepID=A0A087A310_9BIFI
	agilent_2463	1.30969e-05	0.667942	-0.283214	-1.5772	1.01078	7.43802	4.44444	0.597531	UniRef90_Q66478	1677	polyprotein (3/9) & structural protein (3/3) & VP1 (2/4) & capsid protein VP1 & VP1 protein (2/2) & VP1 protein, partial [Enterovirus A71]	Genome polyprotein n=10068 Tax=root TaxID=1 RepID=POLG_HE71B
	twist_52590	1.31128e-05	0.668751	0.136659	-0.489353	0.762671	35.5372	42.2222	1.18811		1678	phosphoprotein 150 & Large structural phosphoprotein
	agilent_166869	1.31196e-05	0.669099	0.162837	-0.583925	0.909599	79.3388	80	1.00833	UniRef90_A0A3E5AF49	1679	MH0026_GL0026830 MPA_PNP_EM_seqs_non_topgraph_seqs_final_210318.csv	Inhibitor_I69 domain-containing protein n=10 Tax=Prevotella TaxID=838 RepID=A0A3E5AF49_9BACT
	twist_48565	1.31211e-05	0.669176	0.21681	-0.777715	1.21133	9.09091	11.1111	1.22222		1680	glycoprotein BALF4 & Glycoprotein GP110 precursor & BALF4
	twist_27025	1.31333e-05	0.669797	0.259179	-0.932073	1.45043	5.78512	7.77778	1.34444		1681	collagen, type IV, alpha 3 (Goodpasture antigen)
	agilent_164672	1.31334e-05	0.669804	0.409979	-1.47443	2.29439	2.47934	3.33333	1.34444	UniRef90_A0A416JDV1	1682	MH0250_GL0256152 MPA_PNP_EM_seqs_non_topgraph_seqs_final_210318.csv	Flagellin (Fragment) n=1 Tax=Clostridium sp. AM49-4BH TaxID=2293035 RepID=A0A416JDV1_9CLOT
	agilent_194178	1.31337e-05	0.669819	0.195785	-0.704154	1.09572	11.5702	13.3333	1.15238	UniRef90_G1WNG6	1683	WP_005335292.1 (2/2) non_MPA_topgraph_sampling_040218.csv	LysM domain-containing protein n=15 Tax=Dorea TaxID=189330 RepID=G1WNG6_9FIRM
	agilent_165460	1.31496e-05	0.670628	0.207511	-0.748818	1.16384	9.91736	12.2222	1.23241	UniRef90_B0MWY0	1684	V1.UC47-4_GL0174343 (1/3) MPA_and_EM_topgraph_220218_subsample.csv	Lipid A biosynthesis (KDO)2-(Lauroyl)-lipid IVA acyltransferase n=5 Tax=root TaxID=1 RepID=B0MWY0_9BACT
	agilent_21265	1.31867e-05	0.672521	-0.213031	-1.20083	0.774766	9.91736	11.1111	1.12037	UniRef90_C0Q5G7	1685	WP_000755259.1 strains_non_MPA_non_topgraph_cdhit70_190118.csv	Uncharacterized protein n=115 Tax=Bacteria TaxID=2 RepID=C0Q5G7_SALPC
	agilent_220951	1.32008e-05	0.673239	-0.197428	-1.11501	0.720154	14.0496	13.3333	0.94902	UniRef90_A0A4I7XYI6	1686	VFG001361(gb|NP_344663) (pspA) pneumococcal surface protein A [PspA (VF0152)] [Streptococcus pneumoniae TIGR4]	Surface protein A n=87 Tax=Streptococcus pneumoniae TaxID=1313 RepID=A0A4I7XYI6_STREE
	twist_64690	1.32061e-05	0.673511	-0.196055	-1.10806	0.715954	12.3967	12.2222	0.985926		1687	NP_076624.1 tail protein [Lactococcus phage bIL285]
	agilent_122417	1.32171e-05	0.67407	-0.319928	-1.81088	1.17103	4.95868	3.33333	0.672222	UniRef90_A0A174F2X7	1688	O2.UC19-0_GL0007242 MPA_PNP_EM_seqs_non_topgraph_seqs_final_210318.csv	Transposase domain (DUF772) n=16 Tax=Firmicutes TaxID=1239 RepID=A0A174F2X7_9FIRM
	agilent_169922	1.32201e-05	0.674227	0.130097	-0.476499	0.736692	49.5868	56.6667	1.14278	UniRef90_A0A1C3SKW8	1689	WP_020916184.1 strains_non_MPA_non_topgraph_cdhit70_190118.csv	Peptidase C51 domain-containing protein n=23 Tax=Streptococcus TaxID=1301 RepID=A0A1C3SKW8_STRMC
	agilent_220764	1.32225e-05	0.674345	-0.270723	-1.5335	0.992051	7.43802	5.55556	0.746914	UniRef90_P12255	1690	VFG000001(gb|NP_880571) (fhaB) filamentous hemagglutinin/adhesin [FHA (VF0025)] [Bordetella pertussis Tohama I]	Filamentous hemagglutinin n=89 Tax=Bordetella TaxID=517 RepID=FHAB_BORPE
	agilent_134645	1.32297e-05	0.674715	0.137775	-0.505645	0.781196	47.9339	54.4444	1.13582	UniRef90_A0A4V6L8I8	1691	WP_000739205.1 strains_non_MPA_non_topgraph_cdhit70_190118.csv	Extracellular fibrinogen-binding protein n=26 Tax=Staphylococcus TaxID=1279 RepID=A0A4V6L8I8_STAHY
	twist_3940	1.32301e-05	0.674737	-0.194189	-1.10113	0.712756	13.2231	12.2222	0.924306		1692	allergen_name False allergome_name Cte f 9 (6/8) (1/1) allergenonline_name False SDAP_name False iedb_name False
	agilent_30187	1.3237e-05	0.675085	-0.280612	-1.59267	1.03145	5.78512	5.55556	0.960317	UniRef90_A0A174CFU2	1693	WP_004845050.1 (2/2) non_MPA_topgraph_sampling_040218.csv	Ion-translocating oxidoreductase complex subunit B n=6 Tax=Clostridiales TaxID=186802 RepID=A0A174CFU2_9FIRM
	twist_58291	1.32466e-05	0.675578	-0.221369	-1.2581	0.815358	9.91736	8.88889	0.896296		1694	positive (from uniprot): Enterovirus B Genome polyprotein
	twist_31917	1.32587e-05	0.676194	0.2807	-1.03654	1.59794	4.13223	6.66667	1.61333		1695	Liver stage antigen-3 precursor & Liver stage antigen-3
	agilent_9542	1.32631e-05	0.676417	-0.261417	-1.48906	0.96623	7.43802	5.55556	0.746914	UniRef90_P03204	1696	EBNA-3C HHV 4 latent protein	Epstein-Barr nuclear antigen 6 n=14 Tax=Epstein-Barr virus (strain GD1) TaxID=10376 RepID=EBNA6_EBVB9
	twist_30726	1.32634e-05	0.676434	-0.19534	-1.11273	0.722052	14.876	10	0.672222		1697	Ovomucoid precursor
	agilent_6942	1.32723e-05	0.676887	0.288749	-1.06934	1.64684	4.13223	6.66667	1.61333	UniRef90_P03204	1698	EBNA-3C HHV 4 latent protein	Epstein-Barr nuclear antigen 6 n=14 Tax=Epstein-Barr virus (strain GD1) TaxID=10376 RepID=EBNA6_EBVB9
	agilent_79560	1.32772e-05	0.677139	-0.127992	-0.730481	0.474498	57.8512	55.5556	0.960317	UniRef90_R6WFM9	1699	MH0168_GL0112256 MPA_PNP_EM_seqs_non_topgraph_seqs_final_210318.csv	Uncharacterized protein n=1 Tax=Prevotella sp. CAG:592 TaxID=1262931 RepID=R6WFM9_9BACT
	twist_78982	1.32899e-05	0.677782	0.217233	-0.807503	1.24197	9.09091	10	1.1		1700	YP_007003201.1 phage terminase small subunit [Lactobacillus phage LF1]
	twist_58261	1.3302e-05	0.678404	-0.153787	-0.880718	0.573145	24.7934	20	0.806667		1701	EBNA-3C HHV 4 latent protein
	agilent_7108	1.33044e-05	0.678522	0.195036	-0.727236	1.11731	84.2975	90	1.06765	UniRef90_Q82081	1702	positive (from uniprot): Rhinovirus B Genome polyprotein	Genome polyprotein n=46 Tax=Enterovirus TaxID=12059 RepID=POLG_HRV3
	twist_37775	1.3307e-05	0.678659	-0.231808	-1.32846	0.864841	10.7438	6.66667	0.620513		1703	Hexon protein
	agilent_113335	1.33078e-05	0.6787	0.265451	-0.990529	1.52143	4.95868	6.66667	1.34444	UniRef90_A0A166DEL7	1704	WP_000728052.1 strains_non_MPA_non_topgraph_cdhit70_190118.csv	Exported protein n=20 Tax=Staphylococcus aureus TaxID=1280 RepID=A0A166DEL7_STAAU
	twist_58782	1.33219e-05	0.679416	-0.13775	-0.791053	0.515553	72.7273	66.6667	0.916667		1705	positive (exact): Human herpesvirus 3 Envelope glycoprotein C
	twist_36540	1.33356e-05	0.680114	-0.298228	-1.7159	1.11944	4.95868	4.44444	0.896296		1706	protease precursor
	twist_27283	1.3337e-05	0.680188	0.129591	-0.486589	0.74577	56.1983	62.2222	1.10719		1707	positive (exact): Enterovirus C Genome polyprotein [on Uniprot the BLAST matches are "Capsid protein" from "Human poliovirus"
	agilent_11380	1.33392e-05	0.680297	0.147676	-0.554747	0.850098	23.9669	27.7778	1.159	UniRef90_P08392	1708	Trans-acting transcriptional protein ICP4	Major viral transcription factor ICP4 n=1 Tax=Human herpesvirus 1 (strain 17) TaxID=10299 RepID=ICP4_HHV11
	agilent_2749	1.33456e-05	0.680624	-0.147183	-0.848022	0.553656	25.6198	23.3333	0.910753	UniRef90_P68950	1709	positive (from uniprot): Human adenovirus C Pre-histone-like nucleoprotein	Pre-histone-like nucleoprotein n=24 Tax=root TaxID=1 RepID=NP_ADE02
	agilent_11123	1.33496e-05	0.680832	-0.281058	-1.62029	1.05817	6.61157	4.44444	0.672222	UniRef90_P07210	1710	polyprotein (9/9) & VP1 capsid protein (1/3) & Chain 2, Human Rhinovirus Serotype 2 (Hrv2)	Genome polyprotein n=273 Tax=Enterovirus TaxID=12059 RepID=POLG_HRV8A
	agilent_113791	1.33587e-05	0.681295	0.268923	-1.01445	1.5523	4.95868	5.55556	1.12037	UniRef90_I9A5F1	1711	MH0091_GL0038462 MPA_PNP_EM_seqs_non_topgraph_seqs_final_210318.csv	DUF4136 domain-containing protein n=32 Tax=Bacteroides TaxID=816 RepID=I9A5F1_BACVU
	twist_64023	1.33671e-05	0.681723	0.199563	-0.754164	1.15329	10.7438	12.2222	1.13761		1712	YP_009222335.1 hypothetical protein LfeInf_097 [Lactobacillus phage LfeInf]
	twist_93579	1.33775e-05	0.682253	0.246327	-0.932967	1.42562	5.78512	7.77778	1.34444		1713	YP_007173615.1 tape measure protein [Lactobacillus phage phiAQ113]
	twist_64561	1.33834e-05	0.682554	-0.192195	-1.11326	0.728866	13.2231	11.1111	0.840278		1714	YP_008532047.1 putative tail fiber protein [Klebsiella phage 0507-KN2-1]
	agilent_224194	1.33859e-05	0.682682	0.130629	-0.495653	0.75691	61.157	64.4444	1.05375	UniRef90_Q2FE79	1715	VFG002421(gb|NP_647158) (sbi) IgG-binding protein SBI [Sbi (VF0423)] [Staphylococcus aureus subsp. aureus MW2]	Immunoglobulin-binding protein Sbi n=295 Tax=Bacteria TaxID=2 RepID=SBI_STAA3
	agilent_198958	1.33866e-05	0.682715	-0.244376	-1.41613	0.92738	7.43802	6.66667	0.896296	UniRef90_P17327	1716	WP_000775022.1 (6/6) non_MPA_topgraph_sampling_040218.csv	Glycine betaine/proline betaine transport system permease protein ProW n=155 Tax=root TaxID=1 RepID=PROW_SALTY
	agilent_150919	1.33954e-05	0.683168	-0.260451	-1.51117	0.990269	6.61157	6.66667	1.00833	UniRef90_K5Y9X4	1717	MH0020_GL0057157 (1/1) MPA_and_EM_topgraph_220218_subsample.csv	Uncharacterized protein n=19 Tax=Bacteria TaxID=2 RepID=K5Y9X4_9BACT
	twist_73232	1.33977e-05	0.68328	0.14791	-0.562641	0.858461	20.6612	26.6667	1.29067		1718	YP_003934626.1 rIIA protector from prophage-induced early lysis [Shigella phage SP18]
	agilent_223056	1.34043e-05	0.683617	-0.21139	-1.22804	0.80526	11.5702	8.88889	0.768254	UniRef90_Q8GM74	1719	VFG001150(gb|AAL79954) (hia) adhesin [Hia/Hsf (VF0039)] [Haemophilus influenzae nontypable strain 3179B]	Adhesin n=5 Tax=Haemophilus influenzae TaxID=727 RepID=Q8GM74_HAEIF
	agilent_164703	1.3405e-05	0.683653	-0.286159	-1.66256	1.09024	5.78512	5.55556	0.960317	UniRef90_R5WFA2	1720	MH0379_GL0128099 MPA_PNP_EM_seqs_non_topgraph_seqs_final_210318.csv	Flagellin n=4 Tax=Clostridiales TaxID=186802 RepID=R5WFA2_9CLOT
	agilent_187158	1.34108e-05	0.683951	-0.178657	-1.03884	0.681524	15.7025	13.3333	0.849123	UniRef90_A0A1C6HNE0	1721	WP_044922804.1 MPA_PNP_EM_seqs_non_topgraph_seqs_final_210318.csv	Fibronectin type III domain n=12 Tax=Clostridiales TaxID=186802 RepID=A0A1C6HNE0_9FIRM
	agilent_104875	1.34126e-05	0.684043	0.28139	-1.07384	1.63662	4.95868	5.55556	1.12037	UniRef90_A0A0P0M2X6	1722	765701615-stool1_revised_scaffold44391_1_gene221686 MPA_PNP_EM_seqs_non_topgraph_seqs_final_210318.csv	Bifunctional metallophosphatase/5'-nucleotidase n=46 Tax=Bacteroides TaxID=816 RepID=A0A0P0M2X6_BACVU
	twist_50777	1.34186e-05	0.684349	0.257967	-0.985729	1.50166	4.95868	7.77778	1.56852		1723	Mediator of RNA polymerase II transcription subunit 13-like
	twist_3375	1.3419e-05	0.684368	-0.134569	-0.783385	0.514247	33.8843	30	0.885366		1724	allergen_name False allergome_name Str pn PspC (2/2) (1/1) allergenonline_name False SDAP_name False iedb_name False
	agilent_143760	1.34405e-05	0.685464	0.322063	-1.23646	1.88059	4.13223	3.33333	0.806667	UniRef90_A0A3D3RTP4	1725	V1.UC12-4_GL0063875 MPA_PNP_EM_seqs_non_topgraph_seqs_final_210318.csv	PG_binding_4 domain-containing protein (Fragment) n=24 Tax=Lachnospiraceae TaxID=186803 RepID=A0A3D3RTP4_9FIRM
	agilent_9495	1.34439e-05	0.685639	-0.141293	-0.825438	0.542853	32.2314	23.3333	0.723932	UniRef90_P08563	1726	polyprotein (5/9) & unnamed protein product (6/8) & structural polyprotein (3/3) & 110 kd polyprotein precursor & Structural polyprotein (1/2) & E1 protein	Structural polyprotein n=1562 Tax=Rubella virus TaxID=11041 RepID=POLS_RUBVM
	twist_43828	1.34597e-05	0.686447	0.270752	-1.04381	1.58531	4.95868	6.66667	1.34444		1727	NP
	agilent_30237	1.34658e-05	0.686756	-0.206516	-1.21024	0.797211	10.7438	8.88889	0.82735	UniRef90_I9A5K4	1728	MH0349_GL0007090 MPA_PNP_EM_seqs_non_topgraph_seqs_final_210318.csv	TPM_phosphatase domain-containing protein n=49 Tax=Bacteroides TaxID=816 RepID=I9A5K4_BACVU
	twist_59245	1.34769e-05	0.687322	-0.225961	-1.3263	0.874375	9.91736	6.66667	0.672222		1729	H3N2 A/Michigan/45/2015 M1
	twist_48017	1.34818e-05	0.687574	0.127797	-0.495051	0.750646	59.5041	64.4444	1.08302		1730	positive (from uniprot): Enterovirus C Genome polyprotein [on Uniprot the BLAST matches are "Capsid protein" from "Human poliovirus"
	agilent_203503	1.34888e-05	0.687929	-0.178238	-1.04796	0.691486	16.5289	12.2222	0.739444	UniRef90_Q74IZ8	1731	WP_011162134.1 strains_non_MPA_non_topgraph_cdhit70_190118.csv	Uncharacterized protein n=3 Tax=Lactobacillus johnsonii TaxID=33959 RepID=Q74IZ8_LACJO
	agilent_131888	1.35031e-05	0.688657	-0.126833	-0.747252	0.493586	39.6694	38.8889	0.980324	UniRef90_C0FTT4	1732	WP_007886088.1 MPA_PNP_EM_seqs_non_topgraph_seqs_final_210318.csv	Flagellin n=5 Tax=Roseburia inulinivorans TaxID=360807 RepID=C0FTT4_9FIRM
[truncated: 818 more rows]
