# Supplementary material for: Systemic antibody responses against bacterial and viral antigens associate with fatigue in patients with inflammatory bowel disease
Source: iScience. 2026 Jul 20;29(8):116828. doi: 10.1016/j.isci.2026.116828 (PMC13393791; doi:10.1016/j.isci.2026.116828)
Supplement: Table S12. Logistic regression results for the association between individual antibody reactivity and fatigue status in the UC cohort comparing high fatigue (Q4) with low fatigue (Q1) [file mmc12.xlsx]

## Sheet: Table S12
	Table S12. Logistic regression results for the association between individual antibodies and fatigue status (Q4: highly fatigued, n = 57; Q1: minimally fatigued, n = 76) in the UC. Models were adjusted for age, sex, and smoking. Antibodies are ranked by p-value. Yellow-colored cells indicate nominal significance (p < 0.05), and orange cells indicate p < 0.1.
	Peptide-ID	Benjamini-Hochberg value	P-Value	Regression Coefficient	Lower Confidence Interval Value	Upper Confidence Interval Value	% of individuals with peptide present in lesser fatigued group (Q1)	% of individuals with peptide present in higher fatigued group (Q4)	Fold Change	UniRef-ID	Rank based on P-Value	Peptide Name	Function according to Universal Protein Reference database (UniRef)
	agilent_222335	1.18195e-08	0.000602793	1.33325	0.571487	2.09502	35.5263	66.6667	1.87654	UniRef90_Q6GHV7	1	VFG001317(gb|YP_001332074) (isdB) iron-regulated surface determinant protein B, haemoglobin receptor [Isd (VF0015)] [Staphylococcus aureus subsp. aureus str. Newman]	Iron-regulated surface determinant protein B n=509 Tax=Bacilli TaxID=91061 RepID=ISDB_STAAR
	agilent_10959	1.85064e-08	0.000943828	2.22094	0.904554	3.53732	5.26316	22.807	4.33333	UniRef90_Q69091	2	Glycoprotein D HHV-1	Envelope glycoprotein D n=279 Tax=root TaxID=1 RepID=GD_HHV11
	agilent_226184	5.37184e-08	0.00273964	-1.55209	-2.56762	-0.536566	32.8947	10.5263	0.32	UniRef90_P71401	3	VFG001157(gb|AAC44560) (hsf) Hsf [Hia/Hsf (VF0039)] [Haemophilus influenzae C54]	Hsf n=19 Tax=Haemophilus influenzae TaxID=727 RepID=P71401_HAEIF
	twist_59101	8.37226e-08	0.00426985	1.51197	0.474908	2.54902	7.89474	28.0702	3.55556		4	H3N2 A/Victoria/3/75 HA
	agilent_6734	1.12927e-07	0.00575926	1.50151	0.435697	2.56733	7.89474	24.5614	3.11111	UniRef90_P08392	5	Trans-acting transcriptional protein ICP4	Major viral transcription factor ICP4 n=1 Tax=Human herpesvirus 1 (strain 17) TaxID=10299 RepID=ICP4_HHV11
	twist_27718	1.14387e-07	0.00583374	-1.67321	-2.86271	-0.483709	25	7.01754	0.280702		6	early antigen protein D (EA-D) & DNA polymerase processivity factor BMRF1
	twist_58158	1.28937e-07	0.00657576	1.17637	0.327957	2.02477	18.4211	36.8421	2		7	Trans-acting transcriptional protein ICP4
	twist_47724	1.39356e-07	0.00710717	1.1398	0.309879	1.96973	19.7368	38.5965	1.95556		8	Glycoprotein D HHV-1
	twist_27720	1.45638e-07	0.00742752	-1.64015	-2.84097	-0.439334	23.6842	7.01754	0.296296		9	early antigen protein D (EA-D) & DNA polymerase processivity factor BMRF1
	twist_36072	1.56461e-07	0.0079795	1.18187	0.308715	2.05502	14.4737	35.0877	2.42424		10	positive (exact): Influenza A virus Hemagglutinin
	twist_27538	1.59347e-07	0.00812671	1.00952	0.261955	1.75708	36.8421	59.6491	1.61905		11	EBNA-1 HHV 4
	agilent_140119	1.84214e-07	0.0093949	-2.17887	-3.82306	-0.534686	18.4211	3.50877	0.190476	UniRef90_Q4W8L5	12	WP_000744110.1 strains_non_MPA_non_topgraph_cdhit70_190118.csv	Staphylocoagulase n=113 Tax=Bacillales TaxID=1385 RepID=Q4W8L5_STAAU
	agilent_9537	1.8653e-07	0.00951304	1.79595	0.438473	3.15342	3.94737	19.2982	4.88889	UniRef90_P14738	13	fibronectin-binding protein A	Fibronectin-binding protein A n=540 Tax=Staphylococcaceae TaxID=90964 RepID=FNBA_STAA8
	twist_34376	1.9463e-07	0.00992613	1.25516	0.301051	2.20928	10.5263	28.0702	2.66667		14	EBNA-1 HHV 4 & BKRF1
	agilent_3544	1.99475e-07	0.0101732	1.06309	0.252307	1.87387	23.6842	40.3509	1.7037	UniRef90_Q69091	15	Glycoprotein D HHV-1	Envelope glycoprotein D n=279 Tax=root TaxID=1 RepID=GD_HHV11
	twist_27719	2.37731e-07	0.0121243	-1.56977	-2.79628	-0.343267	21.0526	7.01754	0.333333		16	early antigen protein D (EA-D) & DNA polymerase processivity factor BMRF1
	twist_57818	2.49926e-07	0.0127462	1.6877	0.359671	3.01573	5.26316	15.7895	3		17	glycoprotein D (2/2)
	twist_27540	2.59694e-07	0.0132444	0.961989	0.20084	1.72314	38.1579	57.8947	1.51724		18	EBNA-1 HHV 4 & BKRF1
	agilent_243165	2.74006e-07	0.0139743	1.81119	0.366936	3.25545	3.94737	15.7895	4	UniRef90_Q9JNH0	19	VFG000972(gb|NP_269972) (sic) inhibitor of complement-mediated lysis [SIC (VF0255)] [Streptococcus pyogenes M1 GAS]	Sic1.225 n=20 Tax=Streptococcus pyogenes TaxID=1314 RepID=Q9JNH0_STRPY
	twist_27539	2.88238e-07	0.0147002	0.997425	0.196125	1.79873	22.3684	40.3509	1.80392		20	EBNA-1 HHV 4 & BKRF1
	agilent_329	2.9282e-07	0.0149338	1.77003	0.344713	3.19535	3.94737	19.2982	4.88889	UniRef90_P36717	21	minor core protein	Core-capsid bridging protein n=3 Tax=Human mastadenovirus A TaxID=129875 RepID=CORE5_ADE12
	twist_28963	2.94676e-07	0.0150285	-1.64425	-2.96953	-0.31897	21.0526	5.26316	0.25		22	Trans-acting transcriptional protein ICP4
	twist_34744	3.05197e-07	0.0155651	-1.93036	-3.49444	-0.366283	18.4211	3.50877	0.190476		23	zinc metalloproteinase aureolysin
	agilent_3101	3.082e-07	0.0157182	-0.960567	-1.74002	-0.181118	46.0526	26.3158	0.571429	UniRef90_Q82081	24	positive (from uniprot): Rhinovirus B Genome polyprotein	Genome polyprotein n=46 Tax=Enterovirus TaxID=12059 RepID=POLG_HRV3
	twist_31841	3.10103e-07	0.0158153	1.13193	0.212575	2.05128	17.1053	29.8246	1.74359		25	putative BLRF2 protein [Human gammaherpesvirus 4] & Tegument protein BLRF2
	agilent_4907	3.59129e-07	0.0183156	-1.33526	-2.44457	-0.225948	25	10.5263	0.421053	UniRef90_P07210	26	polyprotein (9/9) & VP1 capsid protein (1/3) & Chain 2, Human Rhinovirus Serotype 2 (Hrv2)	Genome polyprotein n=273 Tax=Enterovirus TaxID=12059 RepID=POLG_HRV8A
	twist_35416	3.81153e-07	0.0194388	-1.9306	-3.54972	-0.311474	15.7895	3.50877	0.222222		27	EBNA-1 HHV 4 & BKRF1
	twist_34086	3.86945e-07	0.0197342	-0.970391	-1.78619	-0.154589	40.7895	19.2982	0.473118		28	polyprotein (5/9) & unnamed protein product (6/8) & structural polyprotein (3/3) & 110 kd polyprotein precursor & Structural polyprotein (1/2) & E1 protein
	agilent_229658	3.94549e-07	0.020122	-0.951676	-1.75426	-0.149095	40.7895	21.0526	0.516129	UniRef90_Q5WUD8	29	VFG045563(gb|YP_096320) (ceg28) Dot/Icm type IV secretion system effector Ceg28 [Dot/Icm (VF0156)] [Legionella pneumophila subsp. pneumophila str. Philadelphia 1]	Uncharacterized protein n=28 Tax=Legionella pneumophila TaxID=446 RepID=Q5WUD8_LEGPL
	agilent_231997	4.13995e-07	0.0211137	-1.51613	-2.80478	-0.227478	18.4211	7.01754	0.380952	UniRef90_Q99XV0	30	VFG000968(gb|NP_269973) (emm) M protein type 1 [M protein (VF0242)] [Streptococcus pyogenes M1 GAS]	M protein type 1 n=54 Tax=Streptococcus pyogenes TaxID=1314 RepID=Q99XV0_STRP1
	twist_48628	4.35727e-07	0.0222221	-1.17688	-2.18566	-0.168092	26.3158	12.2807	0.466667		31	positive (from uniprot): Norwalk virus Non-structural polyprotein
	twist_53305	4.62855e-07	0.0236056	-1.15003	-2.14584	-0.154214	26.3158	12.2807	0.466667		32	P30 adhesin
	agilent_229725	4.75481e-07	0.0242495	-0.914373	-1.70976	-0.118982	47.3684	31.5789	0.666667	UniRef90_A0A4I7XYI6	33	VFG001361(gb|NP_344663) (pspA) pneumococcal surface protein A [PspA (VF0152)] [Streptococcus pneumoniae TIGR4]	Surface protein A n=87 Tax=Streptococcus pneumoniae TaxID=1313 RepID=A0A4I7XYI6_STREE
	twist_57410	4.75832e-07	0.0242674	0.885173	0.115085	1.65526	23.6842	42.1053	1.77778		34	heme transporter IsdB
	agilent_70265	4.85063e-07	0.0247382	1.11688	0.142007	2.09175	10.5263	24.5614	2.33333	UniRef90_A0A3R6B1D0	35	MH0009_GL0052424 MPA_PNP_EM_seqs_non_topgraph_seqs_final_210318.csv	Peptidase C10 family protein n=11 Tax=Prevotella copri TaxID=165179 RepID=A0A3R6B1D0_9BACT
	agilent_7301	4.91987e-07	0.0250913	1.05366	0.131722	1.9756	68.4211	84.2105	1.23077	UniRef90_P03211	36	EBNA-1 HHV 4 & BKRF1	Epstein-Barr nuclear antigen 1 n=37 Tax=Epstein-Barr virus (strain GD1) TaxID=10376 RepID=EBNA1_EBVB9
	twist_593	4.97629e-07	0.0253791	-1.39221	-2.61277	-0.171642	19.7368	7.01754	0.355556		37	allergen_name False allergome_name Dan re alpha2I (2/2) (1/1) allergenonline_name False SDAP_name False iedb_name collagen, type I, alpha 2 (2/2) (1/1)
	agilent_11380	5.15752e-07	0.0263033	0.973362	0.114672	1.83205	17.1053	31.5789	1.84615	UniRef90_P08392	38	Trans-acting transcriptional protein ICP4	Major viral transcription factor ICP4 n=1 Tax=Human herpesvirus 1 (strain 17) TaxID=10299 RepID=ICP4_HHV11
	agilent_241381	5.24284e-07	0.0267385	-1.72142	-3.24442	-0.198422	96.0526	87.7193	0.913242	UniRef90_Q8P2T7	39	VFG000976(gb|NP_268546) (slo) streptolysin O precursor [SLO (VF0250)] [Streptococcus pyogenes M1 GAS]	Streptolysin O n=132 Tax=Streptococcus TaxID=1301 RepID=TACY_STRP8
	agilent_212303	5.25127e-07	0.0267815	1.03552	0.119101	1.95194	14.4737	28.0702	1.93939	UniRef90_A0A173WVL9	40	O2.UC18-1_GL0086283 (1/6) MPA_and_EM_topgraph_220218_subsample.csv	Phosphoglycerol transferase and related proteins, alkaline phosphatase superfamily n=34 Tax=Clostridiales TaxID=186802 RepID=A0A173WVL9_9FIRM
	agilent_168693	5.62185e-07	0.0286715	0.933485	0.0972792	1.76969	17.1053	33.3333	1.94872	UniRef90_I9IA10	41	MH0012_GL0147423 MPA_PNP_EM_seqs_non_topgraph_seqs_final_210318.csv	F5/8 type C domain-containing protein n=7 Tax=Bacteroides TaxID=816 RepID=I9IA10_9BACE
	agilent_230662	5.66722e-07	0.0289028	-1.31075	-2.4866	-0.134893	25	7.01754	0.280702	UniRef90_P71401	42	VFG001157(gb|AAC44560) (hsf) Hsf [Hia/Hsf (VF0039)] [Haemophilus influenzae C54]	Hsf n=19 Tax=Haemophilus influenzae TaxID=727 RepID=P71401_HAEIF
	twist_26523	5.70919e-07	0.0291169	-0.914134	-1.73528	-0.092983	38.1579	19.2982	0.505747		43	EBNA-3C HHV 4 latent protein
	agilent_77100	5.82066e-07	0.0296854	1.91359	0.188607	3.63857	2.63158	10.5263	4	UniRef90_A0A173Y3M1	44	WP_009242532.1 (4/4) non_MPA_topgraph_sampling_040218.csv	ABC transporter ATP-binding protein n=8 Tax=Clostridiales TaxID=186802 RepID=A0A173Y3M1_9FIRM
	twist_27025	5.90977e-07	0.0301398	1.57951	0.15173	3.0073	3.94737	14.0351	3.55556		45	collagen, type IV, alpha 3 (Goodpasture antigen)
	agilent_7115	6.07153e-07	0.0309648	-1.08108	-2.06317	-0.0989925	26.3158	12.2807	0.466667	UniRef90_P0C6Z0	46	early antigen protein D (EA-D) & DNA polymerase processivity factor BMRF1	DNA polymerase processivity factor BMRF1 n=54 Tax=Epstein-Barr virus (strain GD1) TaxID=10376 RepID=EAD_EBVA8
	agilent_15204	6.21165e-07	0.0316794	-1.29944	-2.48488	-0.113992	21.0526	7.01754	0.333333	UniRef90_U6RAW1	47	MH0003_GL0007178 MPA_PNP_EM_seqs_non_topgraph_seqs_final_210318.csv	DNA gyrase subunit B n=3 Tax=Bacteroides TaxID=816 RepID=U6RAW1_9BACE
	agilent_7113	6.24784e-07	0.031864	-1.07305	-2.05302	-0.0930735	26.3158	12.2807	0.466667	UniRef90_P0C6Z0	48	early antigen protein D (EA-D) & DNA polymerase processivity factor BMRF1	DNA polymerase processivity factor BMRF1 n=54 Tax=Epstein-Barr virus (strain GD1) TaxID=10376 RepID=EAD_EBVA8
	agilent_241595	6.28799e-07	0.0320687	-0.855762	-1.63823	-0.0732935	48.6842	33.3333	0.684685	UniRef90_A0A4I7XYI6	49	VFG001361(gb|NP_344663) (pspA) pneumococcal surface protein A [PspA (VF0152)] [Streptococcus pneumoniae TIGR4]	Surface protein A n=87 Tax=Streptococcus pneumoniae TaxID=1313 RepID=A0A4I7XYI6_STREE
	twist_49793	6.43865e-07	0.0328371	-2.2877	-4.38877	-0.186639	14.4737	1.75439	0.121212		50	calcium channel BI-1
	agilent_195778	6.45395e-07	0.0329152	1.01851	0.0826763	1.95435	11.8421	26.3158	2.22222	UniRef90_E1W618	51	WP_014065439.1 strains_non_MPA_non_topgraph_cdhit70_190118.csv	Uncharacterized protein n=1 Tax=Haemophilus parainfluenzae (strain T3T1) TaxID=862965 RepID=E1W618_HAEP3
	twist_43590	6.51605e-07	0.0332319	0.843348	0.067058	1.61964	32.8947	45.614	1.38667		52	glycoprotein B (2/2)
	agilent_207595	6.67948e-07	0.0340654	-1.01574	-1.95511	-0.0763655	28.9474	14.0351	0.484848	UniRef90_W0U8M0	53	MH0014_GL0012091 MPA_PNP_EM_seqs_non_topgraph_seqs_final_210318.csv	Uncharacterized protein n=23 Tax=Ruminococcus TaxID=1263 RepID=W0U8M0_9FIRM
	twist_32056	6.77134e-07	0.0345338	-1.10916	-2.13761	-0.080713	25	10.5263	0.421053		54	tegument protein US11
	twist_49223	6.78504e-07	0.0346037	-0.981636	-1.89219	-0.071081	31.5789	15.7895	0.5		55	phosphoprotein 150 & Large structural phosphoprotein
	agilent_231668	6.87373e-07	0.035056	-0.978772	-1.88893	-0.06861	31.5789	14.0351	0.444444	UniRef90_P71401	56	VFG001157(gb|AAC44560) (hsf) Hsf [Hia/Hsf (VF0039)] [Haemophilus influenzae C54]	Hsf n=19 Tax=Haemophilus influenzae TaxID=727 RepID=P71401_HAEIF
	agilent_320	7.07549e-07	0.036085	0.831263	0.0539394	1.60859	56.5789	71.9298	1.27132	UniRef90_P03211	57	EBNA-1 HHV 4 & BKRF1	Epstein-Barr nuclear antigen 1 n=37 Tax=Epstein-Barr virus (strain GD1) TaxID=10376 RepID=EBNA1_EBVB9
	agilent_56582	7.24667e-07	0.036958	1.73503	0.105008	3.36505	2.63158	12.2807	4.66667	UniRef90_P0AB42	58	WP_000800146.1 (2/2) non_MPA_topgraph_sampling_040218.csv	Multiple stress resistance protein BhsA n=471 Tax=Bacteria TaxID=2 RepID=BHSA_ECO57
	twist_53656	7.2694e-07	0.037074	-2.2235	-4.31371	-0.13329	14.4737	1.75439	0.121212		59	HCMVUL35
	twist_843	7.30265e-07	0.0372435	-1.25479	-2.43541	-0.074164	21.0526	7.01754	0.333333		60	allergen_name False allergome_name Ovi a 12 (1/2), Ovi a 8 (2/5) (1/1) allergenonline_name False SDAP_name False iedb_name False
	twist_58805	7.33779e-07	0.0374227	1.23273	0.0717669	2.3937	6.57895	17.5439	2.66667		61	H3N2 A/Hong Kong/4801/2014 M1
	twist_30408	7.45085e-07	0.0379993	-0.783068	-1.52277	-0.0433632	64.4737	47.3684	0.734694		62	immunoglobulin A1 protease
	agilent_78246	7.49521e-07	0.0382256	2.30765	0.125228	4.49006	1.31579	12.2807	9.33333	UniRef90_A0A1C5UUU7	63	MH0198_GL0135499 MPA_PNP_EM_seqs_non_topgraph_seqs_final_210318.csv	Gamma-DL-glutamyl hydrolase n=5 Tax=Firmicutes TaxID=1239 RepID=A0A1C5UUU7_9CLOT
	agilent_20730	7.73004e-07	0.0394232	1.34472	0.0651412	2.6243	5.26316	15.7895	3	UniRef90_K5ZIF6	64	MH0139_GL0119905 MPA_PNP_EM_seqs_non_topgraph_seqs_final_210318.csv	Translation initiation factor IF-2 n=19 Tax=Parabacteroides TaxID=375288 RepID=K5ZIF6_9BACT
	twist_55461	7.83119e-07	0.0399391	-2.33191	-4.55665	-0.107169	10.5263	1.75439	0.166667		65	Collagen type II alpha-1 chain (precursor, isoforms 1 & 2)
	agilent_236729	7.93923e-07	0.0404901	2.40113	0.104017	4.69824	1.31579	8.77193	6.66667	UniRef90_Q50341	66	VFG002030(gb|NP_109830) (orf6/MgpC/crmA) cytadherence protein [Cytadherence organelle (VF0330)] [Mycoplasma pneumoniae M129]	Mgp-operon protein 3 n=22 Tax=Mycoplasma pneumoniae TaxID=2104 RepID=MGP3_MYCPN
	twist_32960	8.02322e-07	0.0409184	1.35932	0.056113	2.66252	5.26316	14.0351	2.66667		67	Glycoprotein M
	agilent_229757	8.04799e-07	0.0410447	-1.31698	-2.58038	-0.0535757	17.1053	8.77193	0.512821	UniRef90_A0A4I7YG16	68	VFG001357(gb|NP_346601) (cbpA) choline binding protein A [CbpA/PspC (VF0150)] [Streptococcus pneumoniae TIGR4]	Choline binding protein A n=44 Tax=Streptococcus pneumoniae TaxID=1313 RepID=A0A4I7YG16_STREE
	agilent_217974	8.14545e-07	0.0415418	1.28992	0.0494412	2.5304	5.26316	19.2982	3.66667	UniRef90_A0A1Q6NL23	69	MH0188_GL0157323 MPA_PNP_EM_seqs_non_topgraph_seqs_final_210318.csv	LytR_cpsA_psr domain-containing protein n=12 Tax=Clostridiales TaxID=186802 RepID=A0A1Q6NL23_9FIRM
	twist_8126	8.15287e-07	0.0415796	0.976698	0.0372613	1.91613	11.8421	26.3158	2.22222		70	allergen_name False allergome_name Str pn PspC (2/2) (1/1) allergenonline_name False SDAP_name False iedb_name False
	twist_1184	8.30941e-07	0.042378	-1.39442	-2.74088	-0.0479684	17.1053	5.26316	0.307692		71	Allergen Bos d alpha 2 (I) collagen type I
	agilent_1379	8.33296e-07	0.0424981	0.918869	0.0310932	1.80664	14.4737	28.0702	1.93939	UniRef90_Q2FUY2	72	Clumping factor B precursor (Fibrinogen-binding protein B) (Fibrinogen receptor B)	Clumping factor B n=3 Tax=Staphylococcus aureus TaxID=1280 RepID=CLFB_STAA8
	agilent_240856	8.3505e-07	0.0425876	0.883245	0.0295188	1.73697	15.7895	31.5789	2	UniRef90_O86489	73	VFG001281(gb|NP_645335) (sdrE) Ser-Asp rich fibrinogen-binding bone sialoprotein-binding protein [SDr (VF0019)] [Staphylococcus aureus subsp. aureus MW2]	Serine-aspartate repeat-containing protein E n=489 Tax=Bacteria TaxID=2 RepID=SDRE_STAAE
	agilent_8318	8.35235e-07	0.042597	-0.830157	-1.63261	-0.027708	77.6316	61.4035	0.79096	UniRef90_Q1HVF7	74	EBNA-1 HHV 4	Epstein-Barr nuclear antigen 1 n=48 Tax=Epstein-Barr virus (strain GD1) TaxID=10376 RepID=EBNA1_EBVA8
	twist_35344	8.36575e-07	0.0426653	-0.980832	-1.92924	-0.0324242	27.6316	17.5439	0.634921		75	polyprotein (9/9) & VP1 capsid protein (1/3) & Chain 2, Human Rhinovirus Serotype 2 (Hrv2)
	agilent_7263	8.40528e-07	0.042867	-0.96932	-1.90751	-0.0311331	27.6316	14.0351	0.507937	UniRef90_P12978	76	nuclear protein EBNA2 & EBNA-2 & Epstein-Barr nuclear antigen 2	Epstein-Barr nuclear antigen 2 n=125 Tax=Epstein-Barr virus (strain GD1) TaxID=10376 RepID=EBNA2_EBVB9
	twist_27732	8.52707e-07	0.043488	-1.06775	-2.10428	-0.031217	23.6842	14.0351	0.592593		77	Surface protein pspA
	twist_59593	8.58921e-07	0.043805	1.23101	0.0341883	2.42783	6.57895	15.7895	2.4		78	H3N2 A/Michigan/45/2015 M1
	twist_15509	8.69354e-07	0.044337	-1.19017	-2.3502	-0.0301413	19.7368	8.77193	0.444444		79	allergen_name False allergome_name Str pn PspC (2/2) (1/1) allergenonline_name False SDAP_name False iedb_name False
	agilent_106172	8.79045e-07	0.0448313	-2.34996	-4.64573	-0.0541976	10.5263	1.75439	0.166667	UniRef90_A0A3D0XCG3	80	WP_092976286.1 (1/7) non_MPA_topgraph_sampling_040218.csv	CPBP family intramembrane metalloprotease n=2 Tax=Ruminococcus TaxID=1263 RepID=A0A3D0XCG3_9FIRM
	twist_67850	8.81853e-07	0.0449745	-2.35442	-4.65608	-0.0527619	9.21053	1.75439	0.190476		81	NP_695183.1 zinc finger protein [Lactobacillus phage phig1e]
	agilent_73623	8.87161e-07	0.0452452	1.11246	0.0235581	2.20135	7.89474	19.2982	2.44444	UniRef90_A0A1C5R2C8	82	MH0062_GL0024816 (1/2) MPA_and_EM_topgraph_220218_subsample.csv	Putative serine protease HtrA n=9 Tax=Faecalibacterium TaxID=216851 RepID=A0A1C5R2C8_9FIRM
	agilent_12530	8.87172e-07	0.0452458	-1.09505	-2.16692	-0.0231868	21.0526	10.5263	0.5	UniRef90_A0A4V0Z735	83	WP_018593186.1 strains_non_MPA_non_topgraph_cdhit70_190118.csv	Uncharacterized protein n=3 Tax=Blautia TaxID=572511 RepID=A0A4V0Z735_9FIRM
	agilent_37449	8.93343e-07	0.0455605	1.27001	0.025076	2.51494	5.26316	17.5439	3.33333	UniRef90_A0A3R6ENC0	84	MH0315_GL0162216 MPA_PNP_EM_seqs_non_topgraph_seqs_final_210318.csv	T9SS C-terminal target domain-containing protein n=39 Tax=Bacteroidales TaxID=171549 RepID=A0A3R6ENC0_9BACT
	twist_58726	8.96264e-07	0.0457095	-1.04427	-2.06862	-0.0199137	88.1579	78.9474	0.895522		85	positive (exact): Human adenovirus C Pre-histone-like nucleoprotein
	agilent_169474	9.07969e-07	0.0463064	-2.4113	-4.78312	-0.0394812	9.21053	1.75439	0.190476	UniRef90_A0A139K0Z0	86	MH0010_GL0020383 MPA_PNP_EM_seqs_non_topgraph_seqs_final_210318.csv	SusF/SusE family outer membrane protein n=25 Tax=root TaxID=1 RepID=A0A139K0Z0_BACUN
	agilent_57827	9.21274e-07	0.046985	1.80566	0.0240624	3.58726	2.63158	8.77193	3.33333	UniRef90_A0A174BXL6	87	MH0131_GL0138617 (6/6) MPA_and_EM_topgraph_220218_subsample.csv	Probable multidrug resistance ABC transporter ATP-binding/permease protein YheH n=81 Tax=Coriobacteriaceae TaxID=84107 RepID=A0A174BXL6_9ACTN
	agilent_241665	9.37804e-07	0.047828	-0.782948	-1.55841	-0.00748935	65.7895	52.6316	0.8	UniRef90_Q2FE79	88	VFG002421(gb|NP_647158) (sbi) IgG-binding protein SBI [Sbi (VF0423)] [Staphylococcus aureus subsp. aureus MW2]	Immunoglobulin-binding protein Sbi n=295 Tax=Bacteria TaxID=2 RepID=SBI_STAA3
	agilent_241214	9.40507e-07	0.0479659	-0.73137	-1.45619	-0.00654817	64.4737	47.3684	0.734694	UniRef90_Q9KK48	89	VFG005316(gb|NP_359586) (pspC/cbpA) Choline binding protein A [Choline-binding proteins (CVF122)] [Streptococcus pneumoniae R6]	Surface protein PspC n=12 Tax=Streptococcus pneumoniae TaxID=1313 RepID=Q9KK48_STREE
	agilent_205702	9.47475e-07	0.0483212	-2.41767	-4.8175	-0.0178382	9.21053	1.75439	0.190476	UniRef90_A0A412T903	90	MH0134_GL0068643 (1/1) MPA_and_EM_topgraph_220218_subsample.csv	TonB-dependent receptor n=70 Tax=root TaxID=1 RepID=A0A412T903_BACSE
	twist_84498	9.62495e-07	0.0490872	-1.66776	-3.32885	-0.00666933	13.1579	3.50877	0.266667		91	YP_009191602.1 hypothetical protein [Salmonella phage f18SE]
	agilent_23656	9.62782e-07	0.0491019	1.41788	0.00557876	2.83019	3.94737	14.0351	3.55556	UniRef90_A0A249N2W5	92	WP_014569812.1 (1/1) non_MPA_topgraph_sampling_040218.csv	SBP_bac_5 domain-containing protein n=18 Tax=Lactobacillaceae TaxID=33958 RepID=A0A249N2W5_LACRH
	twist_27120	9.75477e-07	0.0497494	-0.871876	-1.7428	-0.000954846	31.5789	17.5439	0.555556		93	Glycoprotein B precursor & glycoprotein B (1/2)
	agilent_187158	9.83302e-07	0.0501484	-1.2107	-2.42218	0.000783703	19.7368	7.01754	0.355556	UniRef90_A0A1C6HNE0	94	WP_044922804.1 MPA_PNP_EM_seqs_non_topgraph_seqs_final_210318.csv	Fibronectin type III domain n=12 Tax=Clostridiales TaxID=186802 RepID=A0A1C6HNE0_9FIRM
	agilent_219967	9.84595e-07	0.0502143	-1.0039	-2.00875	0.000938437	27.6316	12.2807	0.444444	UniRef90_Q9X5C4	95	VFG000960(gb|NP_269464) (grab) protein GRAB (protein G-related alpha 2M-binding protein) [GRAB (VF0254)] [Streptococcus pyogenes M1 GAS]	GRAB n=44 Tax=Streptococcus pyogenes TaxID=1314 RepID=Q9X5C4_STRPY
	agilent_90665	9.93205e-07	0.0506534	-2.13653	-4.27913	0.00607788	10.5263	1.75439	0.166667	UniRef90_A5ZWW4	96	WP_005424032.1 MPA_PNP_EM_seqs_non_topgraph_seqs_final_210318.csv	DUF4179 domain-containing protein n=18 Tax=Clostridiales TaxID=186802 RepID=A5ZWW4_9FIRM
	agilent_226736	9.97225e-07	0.0508585	-0.780751	-1.56442	0.00291555	40.7895	28.0702	0.688172	UniRef90_Q9KK48	97	VFG005316(gb|NP_359586) (pspC/cbpA) Choline binding protein A [Choline-binding proteins (CVF122)] [Streptococcus pneumoniae R6]	Surface protein PspC n=12 Tax=Streptococcus pneumoniae TaxID=1313 RepID=Q9KK48_STREE
	agilent_132331	9.97866e-07	0.0508912	-1.30764	-2.62035	0.00506859	15.7895	7.01754	0.444444	UniRef90_A0A2Y2VXK6	98	NP_706220.1 strains_non_MPA_non_topgraph_cdhit70_190118.csv	Putative Rhs-family protein n=15 Tax=Shigella TaxID=620 RepID=A0A2Y2VXK6_SHIFL
	agilent_88260	9.9887e-07	0.0509424	-2.137	-4.28276	0.00875747	11.8421	1.75439	0.148148	UniRef90_I9U8P6	99	159490532-stool1_revised_scaffold8888_2_gene50955 (2/2) MPA_and_EM_topgraph_220218_subsample.csv	SusC/RagA family TonB-linked outer membrane protein n=31 Tax=Bacteroides TaxID=816 RepID=I9U8P6_BACVU
	twist_59814	1.00239e-06	0.0511219	-0.960111	-1.9249	0.0046806	25	14.0351	0.561404		100	YP_006908363.1 hypothetical protein BCB4_0134 [Bacillus phage B4]
	agilent_90354	1.00498e-06	0.051254	-2.25	-4.51225	0.0122543	10.5263	1.75439	0.166667	UniRef90_A7AH99	101	MH0067_GL0069334 (1/1) MPA_and_EM_topgraph_220218_subsample.csv	TonB-linked outer membrane protein, SusC/RagA family n=13 Tax=Parabacteroides TaxID=375288 RepID=A7AH99_9BACT
	agilent_228892	1.00515e-06	0.0512629	-2.13318	-4.27807	0.0117	11.8421	1.75439	0.148148	UniRef90_P71401	102	VFG001157(gb|AAC44560) (hsf) Hsf [Hia/Hsf (VF0039)] [Haemophilus influenzae C54]	Hsf n=19 Tax=Haemophilus influenzae TaxID=727 RepID=P71401_HAEIF
	agilent_1257	1.03327e-06	0.0526969	-0.734648	-1.47785	0.00855753	47.3684	31.5789	0.666667	UniRef90_P03204	103	EBNA-3C HHV 4 latent protein	Epstein-Barr nuclear antigen 6 n=14 Tax=Epstein-Barr virus (strain GD1) TaxID=10376 RepID=EBNA6_EBVB9
	twist_99693	1.03689e-06	0.0528814	-0.77481	-1.55926	0.00963608	40.7895	24.5614	0.602151		104	YP_009222289.1 lysin [Lactobacillus phage LfeInf]
	twist_27640	1.04099e-06	0.0530907	-0.949903	-1.91247	0.0126617	88.1579	75.4386	0.855721		105	Capsid protein VP26 & capsid protein VP26 [Human gammaherpesvirus 4] & BFRF3
	twist_37139	1.06705e-06	0.0544195	-0.769952	-1.55451	0.0146033	42.1053	28.0702	0.666667		106	Immunoglobulin G-binding protein G precursor & Immunoglobulin G-binding protein G
	twist_58795	1.08278e-06	0.0552216	0.804181	-0.0179683	1.62633	59.2105	70.1754	1.18519		107	positive (exact): Human herpesvirus 1 Envelope glycoprotein D
	twist_58889	1.08398e-06	0.0552831	1.63637	-0.0369849	3.30972	2.63158	10.5263	4		108	B B/Brisbane/60/2008 HA
	agilent_206025	1.09862e-06	0.0560299	-0.702715	-1.42351	0.0180793	63.1579	45.614	0.722222	UniRef90_A7AIR2	109	MH0108_GL0011167 MPA_PNP_EM_seqs_non_topgraph_seqs_final_210318.csv	Uncharacterized protein n=14 Tax=Bacteria TaxID=2 RepID=A7AIR2_9BACT
	agilent_236457	1.09968e-06	0.0560836	-1.12771	-2.28468	0.0292664	22.3684	8.77193	0.392157	UniRef90_Q9X5C4	110	VFG000960(gb|NP_269464) (grab) protein GRAB (protein G-related alpha 2M-binding protein) [GRAB (VF0254)] [Streptococcus pyogenes M1 GAS]	GRAB n=44 Tax=Streptococcus pyogenes TaxID=1314 RepID=Q9X5C4_STRPY
	twist_26236	1.09992e-06	0.056096	0.909033	-0.0236385	1.84171	13.1579	24.5614	1.86667		111	matrix protein 1 & matrix protein & M1 protein
	agilent_91518	1.10832e-06	0.0565244	-1.02795	-2.08447	0.0285663	22.3684	10.5263	0.470588	UniRef90_F7M4F9	112	457387.HMPREF0127_02356 (2/2) MPA_and_EM_topgraph_220218_subsample.csv	Uncharacterized protein n=55 Tax=Bacteroidales TaxID=171549 RepID=F7M4F9_9BACE
	agilent_8106	1.12177e-06	0.0572102	-1.06672	-2.16612	0.0326811	21.0526	8.77193	0.416667	UniRef90_P89479	113	tegument protein US11	Probable RNA-binding protein n=11 Tax=Human herpesvirus 2 TaxID=10310 RepID=RNB_HHV2H
	agilent_221632	1.13924e-06	0.0581014	-0.95596	-1.94473	0.0328075	25	12.2807	0.491228	UniRef90_P81177	114	VFG001314(gb|NP_647375) (aur) zinc metalloproteinase aureolysin [Aureolysin (VF0024)] [Staphylococcus aureus subsp. aureus MW2]	Zinc metalloproteinase aureolysin n=337 Tax=Bacilli TaxID=91061 RepID=AURE_STAAU
	twist_59703	1.1408e-06	0.0581809	2.12854	-0.0737461	4.33083	1.31579	8.77193	6.66667		115	B B/Hong Kong/05/1972 HA
	twist_47027	1.14261e-06	0.0582731	-2.04462	-4.16086	0.0716145	11.8421	1.75439	0.148148		116	nuclear protein EBNA2 & EBNA-2 & Epstein-Barr nuclear antigen 2
	agilent_6871	1.14483e-06	0.0583864	-1.51944	-3.09281	0.053928	14.4737	3.50877	0.242424	UniRef90_Q9PZT0	117	Probable coat protein VP1 & VP2 (1/2) & VP1 capsid protein (2/3) & viral protein 2 & VP2 protein & VP1u	Minor capsid protein VP1 n=1787 Tax=Erythroparvovirus TaxID=40121 RepID=CAPSD_PAVHV
	agilent_224709	1.16217e-06	0.0592709	-2.03784	-4.1554	0.0797184	11.8421	1.75439	0.148148	UniRef90_Q5WVE4	118	VFG045548(gb|YP_095924) (lpg1907) Dot/Icm type IV secretion system effector [Dot/Icm (VF0156)] [Legionella pneumophila subsp. pneumophila str. Philadelphia 1]	Uncharacterized protein n=32 Tax=Legionella pneumophila TaxID=446 RepID=Q5WVE4_LEGPL
	twist_301	1.1658e-06	0.0594559	-2.15831	-4.40269	0.0860634	9.21053	1.75439	0.190476		119	allergen_name False allergome_name Act d 1 (10/13) (1/1) allergenonline_name False SDAP_name False iedb_name False
	agilent_25174	1.16939e-06	0.0596391	0.914773	-0.0371609	1.86671	11.8421	24.5614	2.07407	UniRef90_A0A1B7LU00	120	WP_003668652.1 strains_non_MPA_non_topgraph_cdhit70_190118.csv	Mannosyl-glycoprotein endo-beta-N-acetylglucosamidase n=3 Tax=Lactobacillus reuteri TaxID=1598 RepID=A0A1B7LU00_LACRE
	agilent_235068	1.17592e-06	0.0599719	-1.02674	-2.09658	0.043102	22.3684	10.5263	0.470588	UniRef90_Q8P2T7	121	VFG000976(gb|NP_268546) (slo) streptolysin O precursor [SLO (VF0250)] [Streptococcus pyogenes M1 GAS]	Streptolysin O n=132 Tax=Streptococcus TaxID=1301 RepID=TACY_STRP8
	twist_46897	1.21525e-06	0.0619778	0.763679	-0.0382603	1.56562	22.3684	35.0877	1.56863		122	glycoprotein B (2/2)
	twist_46739	1.22102e-06	0.062272	1.46739	-0.0752524	3.01004	3.94737	10.5263	2.66667		123	GRB2-associated-binding protein 1
	twist_3703	1.23779e-06	0.0631271	-1.13828	-2.33884	0.0622761	18.4211	7.01754	0.380952		124	Allergen Gal d 1 & Ovomucoid precursor
	agilent_222755	1.25362e-06	0.0639346	0.862345	-0.0499581	1.77465	13.1579	26.3158	2	UniRef90_Q2G0L4	125	VFG001280(gb|NP_645334) (sdrD) Ser-Asp rich fibrinogen-binding bone sialoprotein-binding protein [SDr (VF0019)] [Staphylococcus aureus subsp. aureus MW2]	Serine-aspartate repeat-containing protein D n=1957 Tax=Bacteria TaxID=2 RepID=SDRD_STAA8
	agilent_68224	1.2577e-06	0.0641427	1.56937	-0.0922176	3.23096	2.63158	10.5263	4	UniRef90_A0A3D0XEE9	126	WP_092978152.1 (3/3) non_MPA_topgraph_sampling_040218.csv	Glycosyltransferase n=2 Tax=Ruminococcus TaxID=1263 RepID=A0A3D0XEE9_9FIRM
	agilent_8926	1.27371e-06	0.0649593	2.10472	-0.130495	4.33994	1.31579	8.77193	6.66667	UniRef90_Q59947	127	immunoglobulin A1 protease	Immunoglobulin A1 protease n=446 Tax=Streptococcus pneumoniae TaxID=1313 RepID=IGA1_STRR6
	agilent_68956	1.29355e-06	0.0659712	1.2305	-0.0812103	2.54221	5.26316	14.0351	2.66667	UniRef90_E7GPX5	128	V1.UC11-5_GL0039919 (2/5) MPA_and_EM_topgraph_220218_subsample.csv	Uncharacterized protein n=23 Tax=Clostridiales TaxID=186802 RepID=E7GPX5_CLOSY
	twist_26522	1.30355e-06	0.066481	-0.758278	-1.56812	0.0515655	36.8421	21.0526	0.571429		129	EBNA-3C HHV 4 latent protein
	agilent_240487	1.30558e-06	0.0665848	-0.904703	-1.8713	0.0618916	26.3158	12.2807	0.466667	UniRef90_P71401	130	VFG001157(gb|AAC44560) (hsf) Hsf [Hia/Hsf (VF0039)] [Haemophilus influenzae C54]	Hsf n=19 Tax=Haemophilus influenzae TaxID=727 RepID=P71401_HAEIF
	agilent_182986	1.30625e-06	0.0666188	2.04053	-0.139867	4.22094	1.31579	10.5263	8	UniRef90_G1WRY6	131	WP_040015269.1 (2/2) non_MPA_topgraph_sampling_040218.csv	Uncharacterized protein n=18 Tax=Dorea TaxID=189330 RepID=G1WRY6_9FIRM
	agilent_196845	1.31572e-06	0.0671018	-1.54724	-3.20346	0.108985	11.8421	3.50877	0.296296	UniRef90_K0N9Y4	132	WP_005687202.1 (1/1) non_MPA_topgraph_sampling_040218.csv	ABC transporter glutamine-binding protein glnH n=48 Tax=Lactobacillaceae TaxID=33958 RepID=K0N9Y4_LACCA
	agilent_235311	1.32479e-06	0.0675641	2.19546	-0.158616	4.54953	1.31579	8.77193	6.66667	UniRef90_Q93SM9	133	VFG002418(gb|YP_001331791) (vWbp) secreted von Willebrand factor-binding protein precursor [vWbp (VF0420)] [Staphylococcus aureus subsp. aureus str. Newman]	Coagulase n=92 Tax=Staphylococcus TaxID=1279 RepID=Q93SM9_STAAU
	agilent_235793	1.34638e-06	0.0686652	1.17563	-0.089981	2.44123	5.26316	15.7895	3	UniRef90_Q50341	134	VFG002030(gb|NP_109830) (orf6/MgpC/crmA) cytadherence protein [Cytadherence organelle (VF0330)] [Mycoplasma pneumoniae M129]	Mgp-operon protein 3 n=22 Tax=Mycoplasma pneumoniae TaxID=2104 RepID=MGP3_MYCPN
	agilent_12509	1.35378e-06	0.0690429	-1.46921	-3.05303	0.114607	13.1579	3.50877	0.266667	UniRef90_P06177	135	WP_020438185.1 strains_non_MPA_non_topgraph_cdhit70_190118.csv	Flagellin n=155 Tax=Salmonella TaxID=590 RepID=FLIC_SALMU
	agilent_224420	1.35951e-06	0.0693349	-0.948041	-1.97111	0.0750261	25	10.5263	0.421053	UniRef90_Q97T80	136	VFG001362(gb|NP_344620) (zmpC) immunoglobulin A1 protease [IgA1 protease (VF0147)] [Streptococcus pneumoniae TIGR4]	Zinc metalloprotease ZmpC n=66 Tax=Terrabacteria group TaxID=1783272 RepID=ZMPC_STRPN
	agilent_199155	1.36489e-06	0.0696093	-0.681494	-1.41764	0.0546561	64.4737	50.8772	0.789116	UniRef90_Q8XMR4	137	WP_003460505.1 strains_non_MPA_non_topgraph_cdhit70_190118.csv	LYZ2 domain-containing protein n=27 Tax=Clostridium perfringens TaxID=1502 RepID=Q8XMR4_CLOPE
	twist_42051	1.37351e-06	0.070049	-1.56054	-3.24888	0.127808	10.5263	3.50877	0.333333		138	45 kDa immediate-early protein 2
	agilent_225587	1.38831e-06	0.0708037	-0.771102	-1.6076	0.0653972	78.9474	66.6667	0.844444	UniRef90_A0A4I7YG16	139	VFG001357(gb|NP_346601) (cbpA) choline binding protein A [CbpA/PspC (VF0150)] [Streptococcus pneumoniae TIGR4]	Choline binding protein A n=44 Tax=Streptococcus pneumoniae TaxID=1313 RepID=A0A4I7YG16_STREE
	agilent_177491	1.43435e-06	0.073152	0.691168	-0.0648333	1.44717	55.2632	66.6667	1.20635	UniRef90_P52143	140	NP_311542.2 strains_non_MPA_non_topgraph_cdhit70_190118.csv	Uncharacterized outer membrane protein YpjA n=569 Tax=Bacteria TaxID=2 RepID=YPJA_ECOLI
	agilent_98971	1.45067e-06	0.073984	-1.48213	-3.10797	0.143717	11.8421	3.50877	0.296296	UniRef90_A0A3A9YAX1	141	YP_194478.1 (1/1) non_MPA_topgraph_sampling_040218.csv	YSIRK-type signal peptide-containing protein n=15 Tax=Lactobacillus acidophilus TaxID=1579 RepID=A0A3A9YAX1_LACAI
	twist_38486	1.46065e-06	0.0744934	0.734426	-0.0726338	1.54149	21.0526	33.3333	1.58333		142	EBNA-1 HHV 4
	agilent_47052	1.4657e-06	0.0747508	1.27398	-0.127237	2.6752	5.26316	12.2807	2.33333	UniRef90_B6FIV8	143	765620695-stool1_revised_scaffold4629_1_gene93858 MPA_PNP_EM_seqs_non_topgraph_seqs_final_210318.csv	F5/8 type C domain protein n=6 Tax=Clostridiales TaxID=186802 RepID=B6FIV8_9FIRM
	agilent_7826	1.47494e-06	0.0752221	-0.764638	-1.60701	0.0777297	34.2105	22.807	0.666667	UniRef90_P08318	144	phosphoprotein 150 & Large structural phosphoprotein	Large structural phosphoprotein n=145 Tax=root TaxID=1 RepID=PP150_HCMVA
	twist_36384	1.47959e-06	0.0754589	-0.841251	-1.76877	0.0862701	27.6316	15.7895	0.571429		145	Glycoprotein B precursor & glycoprotein B (1/2)
	agilent_160014	1.49665e-06	0.0763292	-1.45856	-3.07147	0.154357	11.8421	3.50877	0.296296	UniRef90_D4IQG0	146	MH0196_GL0028267 MPA_PNP_EM_seqs_non_topgraph_seqs_final_210318.csv	Peptidase family S41 n=7 Tax=Rikenellaceae TaxID=171550 RepID=D4IQG0_9BACT
	agilent_153298	1.50532e-06	0.0767714	-0.79193	-1.66898	0.085125	84.2105	71.9298	0.854167	UniRef90_S5QWV8	147	WP_020916641.1 strains_non_MPA_non_topgraph_cdhit70_190118.csv	Uncharacterized protein n=4 Tax=Streptococcus TaxID=1301 RepID=S5QWV8_9STRE
	agilent_3073	1.50855e-06	0.0769361	-1.45427	-3.06577	0.15722	11.8421	3.50877	0.296296	UniRef90_Q99WQ6	148	Lipase 2 precursor (Glycerol ester hydrolase 2)	Lipase 2 n=451 Tax=Bacteria TaxID=2 RepID=LIP2_STAAM
	twist_72914	1.50871e-06	0.0769442	0.793341	-0.085791	1.67247	17.1053	28.0702	1.64103		149	YP_001469501.1 gp20 portal vertex protein of head [Enterobacteria phage Phi1]
	agilent_241858	1.50948e-06	0.0769835	1.11216	-0.120432	2.34475	6.57895	15.7895	2.4	UniRef90_Q50341	150	VFG002030(gb|NP_109830) (orf6/MgpC/crmA) cytadherence protein [Cytadherence organelle (VF0330)] [Mycoplasma pneumoniae M129]	Mgp-operon protein 3 n=22 Tax=Mycoplasma pneumoniae TaxID=2104 RepID=MGP3_MYCPN
	agilent_237672	1.52619e-06	0.0778355	1.33639	-0.148978	2.82176	3.94737	12.2807	3.11111	UniRef90_C1IDV3	151	VFG002419(gb|NP_645021) (coa) staphylocoagulase precursor [Staphylocoagulase (VF0421)] [Staphylococcus aureus subsp. aureus MW2]	Staphylocoagulase n=45 Tax=Staphylococcaceae TaxID=90964 RepID=C1IDV3_STAAU
	agilent_104204	1.54847e-06	0.0789718	-0.657044	-1.39012	0.076032	61.8421	49.1228	0.794326	UniRef90_Q6GE15	152	WP_000792567.1 strains_non_MPA_non_topgraph_cdhit70_190118.csv	Immunoglobulin-binding protein Sbi n=35 Tax=Staphylococcus aureus TaxID=1280 RepID=SBI_STAAR
	agilent_138663	1.5694e-06	0.0800394	-2.10883	-4.47007	0.252399	7.89474	1.75439	0.222222	UniRef90_R9IFE0	153	WP_008782291.1 MPA_PNP_EM_seqs_non_topgraph_seqs_final_210318.csv	Alpha-N-arabinofuranosidase n=38 Tax=Bacteria TaxID=2 RepID=R9IFE0_9BACE
	agilent_161715	1.57054e-06	0.0800977	-1.14922	-2.43624	0.137795	14.4737	8.77193	0.606061	UniRef90_F7MCN8	154	MH0229_GL0170278 MPA_PNP_EM_seqs_non_topgraph_seqs_final_210318.csv	Uncharacterized protein n=12 Tax=Bacteroidales TaxID=171549 RepID=F7MCN8_9BACE
	agilent_235576	1.5769e-06	0.0804221	-0.875837	-1.85774	0.106069	25	12.2807	0.491228	UniRef90_P19579	155	VFG000680(gb|AAF13661) (capA) CapA, required for Poly-gamma-glutamate transport [Capsule (VF0141)] [Bacillus anthracis]	Capsule biosynthesis protein CapA n=16 Tax=Bacillus TaxID=55087 RepID=CAPA_BACAN
	agilent_234083	1.58035e-06	0.0805977	0.987795	-0.12027	2.09586	9.21053	19.2982	2.09524	UniRef90_Q7W135	156	VFG000028(gb|NP_882012) (brkB) serum resistance protein [Brk (VF0034)] [Bordetella pertussis Tohama I]	Serum resistance protein n=18 Tax=Bordetella TaxID=517 RepID=Q7W135_BORPA
	agilent_7788	1.58113e-06	0.0806376	-0.803356	-1.70464	0.0979318	28.9474	17.5439	0.606061	UniRef90_P08318	157	phosphoprotein 150 & Large structural phosphoprotein	Large structural phosphoprotein n=145 Tax=root TaxID=1 RepID=PP150_HCMVA
	agilent_7255	1.59535e-06	0.0813629	-1.87695	-3.98773	0.23384	11.8421	1.75439	0.148148	UniRef90_P89479	158	tegument protein US11	Probable RNA-binding protein n=11 Tax=Human herpesvirus 2 TaxID=10310 RepID=RNB_HHV2H
	agilent_54978	1.60322e-06	0.0817642	0.912545	-0.115041	1.94013	9.21053	21.0526	2.28571	UniRef90_A0A3A9Y9V3	159	YP_193899.1 (1/1) non_MPA_topgraph_sampling_040218.csv	LPXTG cell wall anchor domain-containing protein n=8 Tax=Lactobacillus acidophilus TaxID=1579 RepID=A0A3A9Y9V3_LACAI
	agilent_237594	1.60403e-06	0.0818058	1.30918	-0.165245	2.78361	3.94737	10.5263	2.66667	UniRef90_UPI000DA9B94C	160	VFG001290(gb|NP_647368) (clfB) Clumping factor B, adhesin [Clumping factor (VF0004)] [Staphylococcus aureus subsp. aureus MW2]	MSCRAMM family adhesin clumping factor ClfB n=15 Tax=Staphylococcus aureus TaxID=1280 RepID=UPI000DA9B94C
	agilent_130938	1.60954e-06	0.0820867	-1.41012	-2.99968	0.179445	13.1579	3.50877	0.266667	UniRef90_A0A1C5V0K8	161	O2.UC16-1_GL0025718 (3/3) MPA_and_EM_topgraph_220218_subsample.csv	Lipoteichoic acid synthase 1 n=14 Tax=Clostridiales TaxID=186802 RepID=A0A1C5V0K8_9FIRM
	twist_58813	1.6274e-06	0.0829974	0.94725	-0.123716	2.01822	9.21053	17.5439	1.90476		162	H3N2 A/Michigan/45/2015 M1
	agilent_28564	1.62907e-06	0.0830825	-0.70014	-1.49194	0.0916606	39.4737	28.0702	0.711111	UniRef90_P81177	163	WP_001819612.1 strains_non_MPA_non_topgraph_cdhit70_190118.csv	Zinc metalloproteinase aureolysin n=337 Tax=Bacilli TaxID=91061 RepID=AURE_STAAU
	agilent_147318	1.6413e-06	0.0837065	0.6566	-0.0874635	1.40066	27.6316	43.8596	1.5873	UniRef90_A0A416XD23	164	O2.UC8-1_GL0068365 MPA_PNP_EM_seqs_non_topgraph_seqs_final_210318.csv	Inhibitor_I69 domain-containing protein n=1 Tax=Bacteroides sp. AF14-46 TaxID=2292914 RepID=A0A416XD23_9BACE
	twist_92760	1.65698e-06	0.0845062	1.48106	-0.201621	3.16374	2.63158	10.5263	4		165	NP_076624.1 tail protein [Lactococcus phage bIL285]
	agilent_52480	1.66241e-06	0.0847829	-1.94816	-4.16349	0.267178	9.21053	1.75439	0.190476	UniRef90_Q4W8L5	166	WP_000744110.1 strains_non_MPA_non_topgraph_cdhit70_190118.csv	Staphylocoagulase n=113 Tax=Bacillales TaxID=1385 RepID=Q4W8L5_STAAU
	agilent_237411	1.67035e-06	0.0851878	-0.764488	-1.63495	0.105975	31.5789	19.2982	0.611111	UniRef90_UPI000F53326A	167	VFG000261(gb|NP_273742) (iga) IgA-specific serine endopeptidase [IgA1 protease (VF0080)] [Neisseria meningitidis MC58]	IgA-specific serine endopeptidase autotransporter n=1 Tax=Neisseria meningitidis TaxID=487 RepID=UPI000F53326A
	agilent_193475	1.67457e-06	0.0854028	-1.42222	-3.04271	0.198266	11.8421	3.50877	0.296296	UniRef90_A0A0B8REE2	168	WP_010989342.1 strains_non_MPA_non_topgraph_cdhit70_190118.csv	ATP phosphoribosyltransferase regulatory subunit n=304 Tax=Bacteria TaxID=2 RepID=A0A0B8REE2_LISMN
	agilent_319	1.67712e-06	0.085533	0.657755	-0.0920071	1.40752	52.6316	64.9123	1.23333	UniRef90_P03211	169	EBNA-1 HHV 4 & BKRF1	Epstein-Barr nuclear antigen 1 n=37 Tax=Epstein-Barr virus (strain GD1) TaxID=10376 RepID=EBNA1_EBVB9
	agilent_220721	1.68874e-06	0.0861257	-0.730645	-1.56507	0.103779	32.8947	22.807	0.693333	UniRef90_Q54972	170	VFG005313(gb|NP_357715) (pspA) Surface protein pspA precursor [Choline-binding proteins (CVF122)] [Streptococcus pneumoniae R6]	Pneumococcal surface protein A n=17 Tax=Streptococcus pneumoniae TaxID=1313 RepID=Q54972_STREE
	agilent_318	1.69315e-06	0.0863505	0.640561	-0.0915077	1.37263	47.3684	61.4035	1.2963	UniRef90_Q1HVF7	171	EBNA-1 HHV 4	Epstein-Barr nuclear antigen 1 n=48 Tax=Epstein-Barr virus (strain GD1) TaxID=10376 RepID=EBNA1_EBVA8
	agilent_35295	1.71518e-06	0.0874743	1.49984	-0.220376	3.22006	2.63158	8.77193	3.33333	UniRef90_A0A380ZH52	172	MH0014_GL0094101 MPA_PNP_EM_seqs_non_topgraph_seqs_final_210318.csv	Beta-galactosidase n=30 Tax=Bacteroidaceae TaxID=815 RepID=A0A380ZH52_BACVU
	twist_48626	1.71565e-06	0.0874979	-0.77326	-1.6602	0.113684	28.9474	17.5439	0.606061		173	positive (from uniprot): Norwalk virus Non-structural polyprotein
	agilent_74514	1.72292e-06	0.0878689	-1.19045	-2.55752	0.176617	14.4737	5.26316	0.363636	UniRef90_K5ZQT7	174	MH0092_GL0084257 (2/2) MPA_and_EM_topgraph_220218_subsample.csv	TonB family domain-containing protein n=17 Tax=Parabacteroides TaxID=375288 RepID=K5ZQT7_9BACT
	twist_25139	1.72447e-06	0.0879479	-0.942032	-2.02409	0.140031	19.7368	10.5263	0.533333		175	allergen_name False allergome_name Bub b 8 (5/6), Bub b 9 (1/2) (1/1) allergenonline_name False SDAP_name False iedb_name False
	agilent_1256	1.73707e-06	0.0885905	-0.631327	-1.35797	0.0953116	50	35.0877	0.701754	UniRef90_P03204	176	EBNA-3C HHV 4 latent protein	Epstein-Barr nuclear antigen 6 n=14 Tax=Epstein-Barr virus (strain GD1) TaxID=10376 RepID=EBNA6_EBVB9
	twist_77700	1.74051e-06	0.0887662	1.45474	-0.220545	3.13003	2.63158	10.5263	4		177	YP_001469491.1 gp12 Short tail fibers [Enterobacteria phage Phi1]
	twist_36437	1.74433e-06	0.0889607	0.66587	-0.101416	1.43316	52.6316	63.1579	1.2		178	envelope glycoprotein G (2/2) & glycoprotein G (2/2)
	agilent_107181	1.75935e-06	0.0897267	1.49105	-0.231211	3.21331	2.63158	8.77193	3.33333	UniRef90_A0A336Q741	179	WP_011590270.1 strains_non_MPA_non_topgraph_cdhit70_190118.csv	N-acetylmuramoyl-L-alanine amidase n=56 Tax=Clostridium perfringens TaxID=1502 RepID=A0A336Q741_CLOPF
	agilent_78387	1.768e-06	0.090168	-1.19276	-2.57238	0.186851	14.4737	5.26316	0.363636	UniRef90_J6PDD5	180	NP_816789.1 strains_non_MPA_non_topgraph_cdhit70_190118.csv	WxL domain-containing protein n=92 Tax=Bacteria TaxID=2 RepID=J6PDD5_ENTFL
	twist_34804	1.76845e-06	0.0901912	0.709185	-0.111156	1.52953	25	33.3333	1.33333		181	Glycoprotein D HHV-1
	agilent_221241	1.78189e-06	0.0908762	-0.726514	-1.56869	0.115659	34.2105	21.0526	0.615385	UniRef90_UPI000F53326A	182	VFG000261(gb|NP_273742) (iga) IgA-specific serine endopeptidase [IgA1 protease (VF0080)] [Neisseria meningitidis MC58]	IgA-specific serine endopeptidase autotransporter n=1 Tax=Neisseria meningitidis TaxID=487 RepID=UPI000F53326A
	agilent_92970	1.79645e-06	0.0916189	-1.42786	-3.08684	0.231114	10.5263	3.50877	0.333333	UniRef90_D1PA52	183	MH0001_GL0016815 MPA_PNP_EM_seqs_non_topgraph_seqs_final_210318.csv	ATPase family associated with various cellular activities (AAA) n=36 Tax=root TaxID=1 RepID=D1PA52_9BACT
	twist_61257	1.80269e-06	0.0919371	1.94104	-0.316387	4.19846	1.31579	10.5263	8		184	YP_006908429.1 putative DNA polymerase 2 [Bacillus phage B4]
	twist_53579	1.80469e-06	0.0920393	1.93425	-0.315988	4.18448	1.31579	7.01754	5.33333		185	VP1 protein (1/2)
	agilent_222883	1.80722e-06	0.0921683	-1.9456	-4.20993	0.31874	7.89474	1.75439	0.222222	UniRef90_A0A376Y356	186	VFG042537(gb|AAA92620) (f17d-C) F17 fimbrial uscher [F17 pili (AI037)] [Escherichia coli str. 111KH86]	F17-like fimbrial usher n=91 Tax=Escherichia coli TaxID=562 RepID=A0A376Y356_ECOLX
	twist_57916	1.81746e-06	0.0926905	0.835141	-0.138377	1.80866	13.1579	21.0526	1.6		187	Glycoprotein D HHV-1
	twist_48218	1.82541e-06	0.093096	0.815265	-0.136263	1.76679	11.8421	22.807	1.92593		188	BZLF1 [Human gammaherpesvirus 4] & BZLF1 & Trans-activator protein BZLF1
	twist_36070	1.82684e-06	0.093169	1.43273	-0.239839	3.10529	2.63158	10.5263	4		189	positive (exact): Influenza A virus Hemagglutinin
	twist_48627	1.84815e-06	0.0942557	-1.11483	-2.4206	0.190939	14.4737	7.01754	0.484848		190	positive (from uniprot): Norwalk virus Non-structural polyprotein
	agilent_45732	1.85183e-06	0.0944431	-1.18539	-2.5746	0.203815	13.1579	5.26316	0.4	UniRef90_D4KRT3	191	MH0039_GL0003639 MPA_PNP_EM_seqs_non_topgraph_seqs_final_210318.csv	Uncharacterized protein n=9 Tax=Roseburia TaxID=841 RepID=D4KRT3_9FIRM
	twist_55904	1.85301e-06	0.0945037	-1.34346	-2.9182	0.231282	13.1579	3.50877	0.266667		192	Neurovirulence factor ICP34.5
	agilent_130471	1.86285e-06	0.0950056	1.21656	-0.211606	2.64474	3.94737	12.2807	3.11111	UniRef90_A0A4R3JKG7	193	WP_024852985.1 (1/2) non_MPA_topgraph_sampling_040218.csv	CHAP domain-containing protein n=2 Tax=Lachnospiraceae TaxID=186803 RepID=A0A4R3JKG7_9FIRM
	agilent_228681	1.87098e-06	0.0954201	-1.38865	-3.02088	0.243581	11.8421	3.50877	0.296296	UniRef90_P15926	194	VFG000974(gb|NP_269970) (scpA) C5a peptidase precursor [C5a peptidase (VF0245)] [Streptococcus pyogenes M1 GAS]	C5a peptidase n=760 Tax=Bacteria TaxID=2 RepID=C5AP_STRPY
	twist_36994	1.87102e-06	0.0954221	-0.626838	-1.36363	0.109957	48.6842	36.8421	0.756757		195	polyprotein (9/9) & VP1 capsid protein (1/3) & Chain 2, Human Rhinovirus Serotype 2 (Hrv2)
	agilent_186462	1.87366e-06	0.0955565	-1.86028	-4.04777	0.32721	9.21053	1.75439	0.190476	UniRef90_I9I5W6	196	764042746-stool1_revised_scaffold7260_1_gene33715 MPA_PNP_EM_seqs_non_topgraph_seqs_final_210318.csv	DUF4842 domain-containing protein n=28 Tax=Bacteroides TaxID=816 RepID=I9I5W6_BACOV
	agilent_223208	1.87827e-06	0.0957917	-1.31465	-2.86164	0.232334	10.5263	8.77193	0.833333	UniRef90_Q9KK48	197	VFG005316(gb|NP_359586) (pspC/cbpA) Choline binding protein A [Choline-binding proteins (CVF122)] [Streptococcus pneumoniae R6]	Surface protein PspC n=12 Tax=Streptococcus pneumoniae TaxID=1313 RepID=Q9KK48_STREE
	agilent_7302	1.88054e-06	0.0959076	0.792751	-0.140426	1.72593	73.6842	84.2105	1.14286	UniRef90_P03211	198	EBNA-1 HHV 4 & BKRF1	Epstein-Barr nuclear antigen 1 n=37 Tax=Epstein-Barr virus (strain GD1) TaxID=10376 RepID=EBNA1_EBVB9
	agilent_228577	1.88551e-06	0.096161	-1.36958	-2.983	0.243834	13.1579	3.50877	0.266667	UniRef90_Q8GM74	199	VFG001150(gb|AAL79954) (hia) adhesin [Hia/Hsf (VF0039)] [Haemophilus influenzae nontypable strain 3179B]	Adhesin n=5 Tax=Haemophilus influenzae TaxID=727 RepID=Q8GM74_HAEIF
	agilent_227833	1.88903e-06	0.0963403	-0.613254	-1.33608	0.10957	53.9474	40.3509	0.747967	UniRef90_A0A4I7YG16	200	VFG001357(gb|NP_346601) (cbpA) choline binding protein A [CbpA/PspC (VF0150)] [Streptococcus pneumoniae TIGR4]	Choline binding protein A n=44 Tax=Streptococcus pneumoniae TaxID=1313 RepID=A0A4I7YG16_STREE
	agilent_32	1.89378e-06	0.0965826	-0.765009	-1.66736	0.13734	28.9474	17.5439	0.606061	UniRef90_P06473	201	Glycoprotein B precursor & glycoprotein B (1/2)	Envelope glycoprotein B n=908 Tax=Viruses TaxID=10239 RepID=GB_HCMVA
	twist_59627	1.89412e-06	0.0966	1.24328	-0.223279	2.70984	3.94737	12.2807	3.11111		202	H3N2 B/Brisbane/60/2008 NP
	agilent_30625	1.90383e-06	0.0970953	-1.80709	-3.94188	0.327699	10.5263	1.75439	0.166667	UniRef90_A0A369ZK90	203	WP_014065289.1 strains_non_MPA_non_topgraph_cdhit70_190118.csv	Glucose-6-phosphate isomerase n=13 Tax=Haemophilus TaxID=724 RepID=A0A369ZK90_HAEPA
	twist_32440	1.90919e-06	0.0973685	-0.853878	-1.86342	0.155667	22.3684	12.2807	0.54902		204	Glycoprotein B precursor & glycoprotein B (1/2)
	agilent_3614	1.92263e-06	0.0980543	0.735433	-0.135854	1.60672	23.6842	29.8246	1.25926	UniRef90_Q69091	205	Glycoprotein D HHV-1	Envelope glycoprotein D n=279 Tax=root TaxID=1 RepID=GD_HHV11
	twist_48854	1.93042e-06	0.0984513	-0.872537	-1.90748	0.162401	21.0526	12.2807	0.583333		206	fibronectin-binding protein A
	agilent_111172	1.93771e-06	0.0988231	-0.946482	-2.07037	0.177404	18.4211	10.5263	0.571429	UniRef90_Q92CG8	207	WP_026747284.1 strains_non_MPA_non_topgraph_cdhit70_190118.csv	Lin1204 protein n=84 Tax=Listeria TaxID=1637 RepID=Q92CG8_LISIN
	agilent_239561	1.94444e-06	0.0991666	-1.9207	-4.20373	0.362329	7.89474	1.75439	0.222222	UniRef90_X5LYA4	208	VFG016667(gb|YP_033004) (badA/vomp/brp) Surface protein/Bartonella adhesin BadA-like [BadA (SS156)] [Bartonella henselae str. Houston-1]	Surface protein/adhesin n=3 Tax=Bartonella henselae TaxID=38323 RepID=X5LYA4_BARHN
	agilent_240829	1.94567e-06	0.0992291	-1.84985	-4.04907	0.34937	9.21053	1.75439	0.190476	UniRef90_P0C2J9	209	VFG001363(gb|NP_346351) (ply) pneumolysin [Pneumolysin (VF0149)] [Streptococcus pneumoniae TIGR4]	Pneumolysin n=256 Tax=Bacteria TaxID=2 RepID=TACY_STRPN
	twist_99262	1.94606e-06	0.099249	-0.744493	-1.62964	0.14066	28.9474	15.7895	0.545455		210	YP_009222289.1 lysin [Lactobacillus phage LfeInf]
	agilent_210016	1.96233e-06	0.100079	-1.19974	-2.62966	0.230172	11.8421	7.01754	0.592593	UniRef90_A7M5N9	211	WP_004302135.1 MPA_PNP_EM_seqs_non_topgraph_seqs_final_210318.csv	Glug domain-containing protein n=35 Tax=Bacteroidia TaxID=200643 RepID=A7M5N9_BACO1
	agilent_11949	1.96317e-06	0.100122	-1.25317	-2.74695	0.240609	96.0526	89.4737	0.931507		212	positive (exact): Human adenovirus C Pre-histone-like nucleoprotein
	agilent_237188	1.96544e-06	0.100237	-2.38685	-5.23294	0.459247	5.26316	1.75439	0.333333	UniRef90_Q5QT02	213	VFG002245(gb|YP_034066) (bepD) Bartonella effector protein BepD [VirB/VirD4 type IV secretion system (VF0369)] [Bartonella henselae str. Houston-1]	BepD protein n=3 Tax=Bartonella henselae TaxID=38323 RepID=Q5QT02_BARHN
	agilent_225438	1.96871e-06	0.100404	-0.693324	-1.52045	0.133806	32.8947	21.0526	0.64	UniRef90_A7X6I5	214	VFG001283(gb|NP_647238) (fnbA) fibronectin-binding protein A [FnBPs (VF0010)] [Staphylococcus aureus subsp. aureus MW2]	Fibronectin-binding protein A n=697 Tax=Bacteria TaxID=2 RepID=FNBA_STAA1
	agilent_12015	1.96979e-06	0.100459	0.692894	-0.133857	1.51965	61.8421	71.9298	1.16312		215	positive (exact): Human herpesvirus 1 Envelope glycoprotein D
	twist_50962	1.97555e-06	0.100753	-0.754321	-1.65514	0.146501	28.9474	21.0526	0.727273		216	alpha S1 casein & Alpha-S1-casein
	agilent_228087	1.97923e-06	0.100941	-0.815692	-1.79034	0.158957	23.6842	14.0351	0.592593	UniRef90_P81177	217	VFG001314(gb|NP_647375) (aur) zinc metalloproteinase aureolysin [Aureolysin (VF0024)] [Staphylococcus aureus subsp. aureus MW2]	Zinc metalloproteinase aureolysin n=337 Tax=Bacilli TaxID=91061 RepID=AURE_STAAU
	twist_58867	1.98223e-06	0.101094	1.4258	-0.278616	3.13021	2.63158	8.77193	3.33333		218	H1N1 A/Solomon Islands/3/2006 NA
	twist_42886	1.9931e-06	0.101648	0.771705	-0.152297	1.69571	18.4211	24.5614	1.33333		219	glycoprotein D (2/2)
	twist_46237	2.00815e-06	0.102416	-1.89399	-4.16685	0.378868	7.89474	1.75439	0.222222		220	Voltage-dependent T-type calcium channel subunit alpha-1H
	agilent_6004	2.02214e-06	0.103129	0.781866	-0.15835	1.72208	13.1579	22.807	1.73333	UniRef90_P05777	221	matrix protein 1 & matrix protein & M1 protein	Matrix protein 1 n=61979 Tax=root TaxID=1 RepID=M1_I33A0
	twist_30726	2.03183e-06	0.103623	-0.914666	-2.01616	0.186822	19.7368	8.77193	0.444444		222	Ovomucoid precursor
	twist_34372	2.03792e-06	0.103934	-0.784594	-1.73029	0.161104	25	14.0351	0.561404		223	EBNA-1 HHV 4
	agilent_60297	2.04299e-06	0.104193	1.20923	-0.249387	2.66785	3.94737	10.5263	2.66667	UniRef90_B7B8G5	224	MH0057_GL0030983 MPA_PNP_EM_seqs_non_topgraph_seqs_final_210318.csv	Peptidyl-prolyl cis-trans isomerase, cyclophilin-type n=17 Tax=Parabacteroides TaxID=375288 RepID=B7B8G5_9BACT
	twist_14067	2.04599e-06	0.104346	-0.754079	-1.66408	0.15592	27.6316	19.2982	0.698413		225	allergen_name False allergome_name Ovi a 8 (5/5), Ovi a 9 (2/2) (1/1) allergenonline_name False SDAP_name False iedb_name False
	twist_63977	2.04726e-06	0.10441	-0.750541	-1.65644	0.155357	27.6316	17.5439	0.634921		226	YP_009148886.1 hypothetical protein [Salmonella phage SSE121]
	twist_50199	2.04907e-06	0.104502	1.4169	-0.293745	3.12754	2.63158	10.5263	4		227	AARP1 protein
	twist_51911	2.06212e-06	0.105168	0.790432	-0.1657	1.74656	11.8421	22.807	1.92593		228	Clumping factor B precursor (Fibrinogen-binding protein B) (Fibrinogen receptor B)
	agilent_221016	2.06633e-06	0.105383	-0.883221	-1.95225	0.18581	90.7895	82.4561	0.908213	UniRef90_Q54972	229	VFG005313(gb|NP_357715) (pspA) Surface protein pspA precursor [Choline-binding proteins (CVF122)] [Streptococcus pneumoniae R6]	Pneumococcal surface protein A n=17 Tax=Streptococcus pneumoniae TaxID=1313 RepID=Q54972_STREE
	twist_87004	2.07637e-06	0.105895	-0.919721	-2.03457	0.195124	17.1053	12.2807	0.717949		230	AFQ97034.1 protein kinase [Enterobacteria phage T7M]
	twist_39408	2.08457e-06	0.106313	1.88683	-0.403042	4.1767	1.31579	7.01754	5.33333		231	positive (from uniprot): Enterovirus B Genome polyprotein
	twist_3375	2.0864e-06	0.106406	-0.649071	-1.437	0.138857	38.1579	28.0702	0.735632		232	allergen_name False allergome_name Str pn PspC (2/2) (1/1) allergenonline_name False SDAP_name False iedb_name False
	twist_49499	2.09002e-06	0.106591	1.86602	-0.400395	4.13243	1.31579	7.01754	5.33333		233	granule antigen protein GRA7 & dense granule protein 7 & dense granule protein, putative
	agilent_203304	2.09785e-06	0.10699	-1.04716	-2.32046	0.226142	14.4737	7.01754	0.484848	UniRef90_A0A174XCR6	234	MH0020_GL0053675 MPA_PNP_EM_seqs_non_topgraph_seqs_final_210318.csv	Periplasmic beta-glucosidase n=38 Tax=Bacteroidales TaxID=171549 RepID=A0A174XCR6_9BACT
	agilent_110011	2.09936e-06	0.107067	0.971406	-0.210041	2.15285	6.57895	15.7895	2.4	UniRef90_K0WTY8	235	MH0012_GL0233205 MPA_PNP_EM_seqs_non_topgraph_seqs_final_210318.csv	Por secretion system C-terminal sorting domain-containing protein n=3 Tax=Bacteroidales TaxID=171549 RepID=K0WTY8_9BACT
	agilent_236127	2.10482e-06	0.107346	-0.662798	-1.46955	0.143952	36.8421	26.3158	0.714286	UniRef90_Q54972	236	VFG005313(gb|NP_357715) (pspA) Surface protein pspA precursor [Choline-binding proteins (CVF122)] [Streptococcus pneumoniae R6]	Pneumococcal surface protein A n=17 Tax=Streptococcus pneumoniae TaxID=1313 RepID=Q54972_STREE
	twist_87619	2.1188e-06	0.108059	-1.52884	-3.39349	0.335819	7.89474	3.50877	0.444444		237	YP_009277661.1 anti-termination protein [Shigella phage SHFML-11]
	agilent_221282	2.11988e-06	0.108114	-1.35339	-3.00431	0.297538	10.5263	3.50877	0.333333	UniRef90_Q48028	238	VFG001154(gb|AAA20524) (hmw2A) adhesin HMW2A, two-partner secretion (TPS) pathway TpsA exoprotein [HMW1/HMW2 (VF0038)] [Haemophilus influenzae str. 12]	Adhesin n=8 Tax=Haemophilus influenzae TaxID=727 RepID=Q48028_HAEIF
	twist_92656	2.14475e-06	0.109382	-1.01344	-2.25413	0.227245	15.7895	7.01754	0.444444		239	YP_001469480.1 gp5.1 conserved hypothetical protein [Enterobacteria phage Phi1]
	agilent_60134	2.14928e-06	0.109613	-1.32368	-2.94522	0.297865	11.8421	3.50877	0.296296	UniRef90_E5V828	240	MH0037_GL0027576 MPA_PNP_EM_seqs_non_topgraph_seqs_final_210318.csv	RagB/SusD family nutrient uptake outer membrane protein n=41 Tax=Bacteroides TaxID=816 RepID=E5V828_9BACE
	agilent_7114	2.1519e-06	0.109747	-0.822001	-1.82935	0.185353	21.0526	12.2807	0.583333	UniRef90_P0C6Z0	241	early antigen protein D (EA-D) & DNA polymerase processivity factor BMRF1	DNA polymerase processivity factor BMRF1 n=54 Tax=Epstein-Barr virus (strain GD1) TaxID=10376 RepID=EAD_EBVA8
	twist_59562	2.15305e-06	0.109805	1.18831	-0.26819	2.6448	3.94737	10.5263	2.66667		242	H1N1 A/Beijing/262/95 NA
	agilent_222757	2.15687e-06	0.11	0.882096	-0.199674	1.96387	9.21053	17.5439	1.90476	UniRef90_Q8NXJ1	243	VFG001289(gb|NP_645581) (clfA) Clumping factor A, fibrinogen-binding protein [Clumping factor (VF0004)] [Staphylococcus aureus subsp. aureus MW2]	Clumping factor A n=98 Tax=Staphylococcus TaxID=1279 RepID=CLFA_STAAW
	twist_57801	2.15997e-06	0.110159	-1.29613	-2.88636	0.294104	11.8421	3.50877	0.296296		244	HCMVUL35
	agilent_183889	2.17046e-06	0.110694	-0.855655	-1.90704	0.195734	21.0526	10.5263	0.5	UniRef90_A0A174HY43	245	WP_005425557.1 MPA_PNP_EM_seqs_non_topgraph_seqs_final_210318.csv	Uncharacterized protein n=25 Tax=Clostridiales TaxID=186802 RepID=A0A174HY43_9FIRM
	agilent_159172	2.18073e-06	0.111217	-1.38796	-3.09593	0.320003	9.21053	3.50877	0.380952	UniRef90_C6Z0I2	246	V1.UC25-0_GL0088948 MPA_PNP_EM_seqs_non_topgraph_seqs_final_210318.csv	OMP_b-brl_3 domain-containing protein n=44 Tax=Bacteroides TaxID=816 RepID=C6Z0I2_9BACE
	twist_36146	2.18562e-06	0.111467	-1.00131	-2.23435	0.231719	15.7895	7.01754	0.444444		247	DNA polymerase processivity factor
	twist_28164	2.19078e-06	0.11173	-0.710535	-1.58614	0.165072	28.9474	17.5439	0.606061		248	Ovomucoid precursor
	twist_20848	2.20487e-06	0.112449	-0.637119	-1.42383	0.14959	42.1053	31.5789	0.75		249	allergen_name False allergome_name Bos d 8 (2/6), Bos d 9 (2/3) (1/1) allergenonline_name False SDAP_name False iedb_name False
	twist_63129	2.21987e-06	0.113213	1.8123	-0.430273	4.05488	1.31579	7.01754	5.33333		250	YP_008532047.1 putative tail fiber protein [Klebsiella phage 0507-KN2-1]
	agilent_205439	2.22554e-06	0.113503	0.801187	-0.191012	1.79339	11.8421	21.0526	1.77778	UniRef90_D6D6J2	251	NOM028_GL0019456 MPA_PNP_EM_seqs_non_topgraph_seqs_final_210318.csv	Uncharacterized protein n=42 Tax=Bacteroides TaxID=816 RepID=D6D6J2_9BACE
	agilent_6329	2.23112e-06	0.113787	0.749586	-0.179441	1.67861	13.1579	22.807	1.73333	UniRef90_P14738	252	fibronectin-binding protein A	Fibronectin-binding protein A n=540 Tax=Staphylococcaceae TaxID=90964 RepID=FNBA_STAA8
	twist_29710	2.24586e-06	0.114539	1.37559	-0.332843	3.08402	2.63158	8.77193	3.33333		253	HCMVUL80
	twist_22570	2.24949e-06	0.114724	-1.11516	-2.50085	0.270536	13.1579	5.26316	0.4		254	allergen_name False allergome_name Str pn PspC (2/2) (1/1) allergenonline_name False SDAP_name False iedb_name False
	twist_42474	2.25271e-06	0.114888	-0.745862	-1.67309	0.181364	25	15.7895	0.631579		255	HCMVUL132
	agilent_11043	2.25509e-06	0.11501	1.15001	-0.280116	2.58013	3.94737	12.2807	3.11111	UniRef90_Q8JUX5	256	structural polyprotein (1/3) & E2 protein (2/4)	Structural polyprotein n=2218 Tax=root TaxID=1 RepID=POLS_CHIKS
	twist_25138	2.26655e-06	0.115594	-0.915034	-2.05478	0.224712	18.4211	8.77193	0.47619		257	allergen_name False allergome_name Ovi a 8 (5/5), Ovi a 9 (2/2) (1/1) allergenonline_name False SDAP_name False iedb_name False
	agilent_194578	2.28738e-06	0.116656	-1.71324	-3.85345	0.426956	9.21053	1.75439	0.190476	UniRef90_E8MX38	258	WP_058101887.1 (1/1) non_MPA_topgraph_sampling_040218.csv	Putative xylanase n=131 Tax=Bacteria TaxID=2 RepID=E8MX38_BIFL1
	agilent_8064	2.29095e-06	0.116838	-0.789002	-1.77512	0.197117	22.3684	12.2807	0.54902	UniRef90_P03211	259	EBNA-1 HHV 4 & BKRF1	Epstein-Barr nuclear antigen 1 n=37 Tax=Epstein-Barr virus (strain GD1) TaxID=10376 RepID=EBNA1_EBVB9
	agilent_106204	2.2983e-06	0.117213	-1.75411	-3.9487	0.440477	7.89474	1.75439	0.222222	UniRef90_Q6GE15	260	WP_000792567.1 strains_non_MPA_non_topgraph_cdhit70_190118.csv	Immunoglobulin-binding protein Sbi n=35 Tax=Staphylococcus aureus TaxID=1280 RepID=SBI_STAAR
	agilent_35132	2.30065e-06	0.117333	1.78719	-0.449516	4.0239	1.31579	7.01754	5.33333	UniRef90_A0A0M0VLA5	261	MH0188_GL0103785 MPA_PNP_EM_seqs_non_topgraph_seqs_final_210318.csv	Phosphate-binding protein PstS n=64 Tax=Bifidobacterium TaxID=1678 RepID=A0A0M0VLA5_BIFLN
	agilent_26930	2.31631e-06	0.118132	1.53006	-0.389012	3.44913	2.63158	7.01754	2.66667	UniRef90_A0A173RIM6	262	MH0001_GL0008804 (2/2) MPA_and_EM_topgraph_220218_subsample.csv	Penicillin-binding protein A n=7 Tax=Roseburia TaxID=841 RepID=A0A173RIM6_9FIRM
	agilent_181551	2.32172e-06	0.118408	-1.30721	-2.94799	0.333581	10.5263	3.50877	0.333333	UniRef90_A0A1L9L0T2	263	WP_038968447.1 strains_non_MPA_non_topgraph_cdhit70_190118.csv	Type II secretion system protein D n=17 Tax=Vibrio TaxID=662 RepID=A0A1L9L0T2_VIBFL
	agilent_199716	2.32172e-06	0.118408	-1.30721	-2.94799	0.333581	10.5263	3.50877	0.333333	UniRef90_A6KYJ2	264	V1.CD35-1_GL0037732 MPA_PNP_EM_seqs_non_topgraph_seqs_final_210318.csv	50S ribosomal protein L2 n=108 Tax=root TaxID=1 RepID=RL2_BACV8
	twist_25205	2.32696e-06	0.118675	-1.30629	-2.94712	0.334538	10.5263	3.50877	0.333333		265	allergen_name False allergome_name Bla g 9 (3/4) (1/1) allergenonline_name False SDAP_name False iedb_name False
	agilent_241029	2.34801e-06	0.119748	-0.722497	-1.63267	0.187671	27.6316	15.7895	0.571429	UniRef90_Q99WQ6	266	VFG001316(gb|NP_645114) (geh) glycerol ester hydrolase [Lipase (VF0012)] [Staphylococcus aureus subsp. aureus MW2]	Lipase 2 n=451 Tax=Bacteria TaxID=2 RepID=LIP2_STAAM
	agilent_9025	2.35147e-06	0.119925	-0.684103	-1.54631	0.17811	81.5789	71.9298	0.88172	UniRef90_Q9ANY1	267	pneumococcal histidine triad protein E & hydrolase & HIT family hydrolase	Bvh-3 n=444 Tax=Bacteria TaxID=2 RepID=Q9ANY1_STREE
	twist_54786	2.36112e-06	0.120417	-0.649232	-1.46858	0.170118	35.5263	26.3158	0.740741		268	phosphoprotein 150 & Large structural phosphoprotein
	agilent_52294	2.40012e-06	0.122406	0.876111	-0.235489	1.98771	7.89474	17.5439	2.22222	UniRef90_A0A4U9NYM5	269	WP_011590223.1 strains_non_MPA_non_topgraph_cdhit70_190118.csv	Cell wall binding repeat-containing protein n=9 Tax=Clostridium perfringens TaxID=1502 RepID=A0A4U9NYM5_CLOPF
	agilent_42	2.41387e-06	0.123107	-0.718693	-1.63227	0.194886	26.3158	15.7895	0.6	UniRef90_P68950	270	positive (from uniprot): Human adenovirus C Pre-histone-like nucleoprotein	Pre-histone-like nucleoprotein n=24 Tax=root TaxID=1 RepID=NP_ADE02
	agilent_167235	2.43495e-06	0.124183	-0.712619	-1.62107	0.195837	26.3158	17.5439	0.666667	UniRef90_B0MY53	271	MH0170_GL0112448 (2/2) MPA_and_EM_topgraph_220218_subsample.csv	PASTA domain protein n=4 Tax=root TaxID=1 RepID=B0MY53_9BACT
	agilent_224314	2.43546e-06	0.124208	0.602834	-0.165719	1.37139	25	38.5965	1.54386	UniRef90_Q2G0L4	272	VFG001280(gb|NP_645334) (sdrD) Ser-Asp rich fibrinogen-binding bone sialoprotein-binding protein [SDr (VF0019)] [Staphylococcus aureus subsp. aureus MW2]	Serine-aspartate repeat-containing protein D n=1957 Tax=Bacteria TaxID=2 RepID=SDRD_STAA8
	agilent_20375	2.455e-06	0.125205	-0.950858	-2.16632	0.2646	15.7895	7.01754	0.444444	UniRef90_Q6SED6	273	WP_011162194.1 strains_non_MPA_non_topgraph_cdhit70_190118.csv	Uncharacterized protein n=3 Tax=root TaxID=1 RepID=Q6SED6_9CAUD
	agilent_201606	2.45943e-06	0.125431	0.786774	-0.219541	1.79309	10.5263	21.0526	2	UniRef90_Q74LM8	274	WP_011161370.1 strains_non_MPA_non_topgraph_cdhit70_190118.csv	LYZ2 domain-containing protein n=25 Tax=Lactobacillus TaxID=1578 RepID=Q74LM8_LACJO
	agilent_224607	2.46014e-06	0.125467	1.73477	-0.484282	3.95382	1.31579	8.77193	6.66667	UniRef90_A0A0H3K1N3	275	VFG001282(gb|NP_647237) (fnbB) fibronectin-binding protein B [FnBPs (VF0010)] [Staphylococcus aureus subsp. aureus MW2]	FnbB protein n=80 Tax=Staphylococcus TaxID=1279 RepID=A0A0H3K1N3_STAAW
	agilent_238918	2.4628e-06	0.125603	0.616189	-0.1723	1.40468	22.3684	35.0877	1.56863	UniRef90_O86487	276	VFG001279(gb|NP_645333) (sdrC) Ser-Asp rich fibrinogen-binding bone sialoprotein-binding protein [SDr (VF0019)] [Staphylococcus aureus subsp. aureus MW2]	Serine-aspartate repeat-containing protein C n=909 Tax=Staphylococcaceae TaxID=90964 RepID=SDRC_STAAE
	twist_27364	2.47469e-06	0.126209	0.990669	-0.279044	2.26038	6.57895	12.2807	1.86667		277	pneumococcal histidine triad protein D (1/2) & histidine motif-containing protein, partial
	agilent_228606	2.47686e-06	0.12632	-0.721106	-1.6456	0.203386	25	15.7895	0.631579	UniRef90_P44969	278	VFG000337(gb|NP_439153) (iga1) immunoglobin A1 protease [IgA1 protease (VF0045)] [Haemophilus influenzae Rd KW20]	Immunoglobulin A1 protease autotransporter n=1 Tax=Haemophilus influenzae (strain ATCC 51907 / DSM 11121 / KW20 / Rd) TaxID=71421 RepID=IGA0_HAEIN
	agilent_9701	2.48465e-06	0.126717	-0.698382	-1.59468	0.197915	28.9474	15.7895	0.545455	UniRef90_Q99WQ6	279	Lipase 2 precursor (Glycerol ester hydrolase 2)	Lipase 2 n=451 Tax=Bacteria TaxID=2 RepID=LIP2_STAAM
	agilent_113335	2.48516e-06	0.126743	1.32157	-0.374637	3.01778	2.63158	8.77193	3.33333	UniRef90_A0A166DEL7	280	WP_000728052.1 strains_non_MPA_non_topgraph_cdhit70_190118.csv	Exported protein n=20 Tax=Staphylococcus aureus TaxID=1280 RepID=A0A166DEL7_STAAU
	agilent_3468	2.49881e-06	0.127439	-0.655698	-1.49881	0.187418	80.2632	70.1754	0.874317	UniRef90_P03211	281	EBNA-1 HHV 4 & BKRF1	Epstein-Barr nuclear antigen 1 n=37 Tax=Epstein-Barr virus (strain GD1) TaxID=10376 RepID=EBNA1_EBVB9
	agilent_100240	2.49932e-06	0.127465	-0.65397	-1.49492	0.186982	32.8947	21.0526	0.64	UniRef90_S5N0F3	282	WP_045160255.1 (5/5) non_MPA_topgraph_sampling_040218.csv	Phage-related tail protein n=334 Tax=Salmonella TaxID=590 RepID=S5N0F3_SALBN
	agilent_129447	2.4994e-06	0.127469	-1.69164	-3.86698	0.483696	7.89474	1.75439	0.222222	UniRef90_A0A0M6WV91	283	MH0002_GL0058259 MPA_PNP_EM_seqs_non_topgraph_seqs_final_210318.csv	2Fe-2S ferredoxin-type domain-containing protein n=7 Tax=Roseburia TaxID=841 RepID=A0A0M6WV91_9FIRM
	agilent_167207	2.50073e-06	0.127537	-0.615884	-1.40801	0.176243	38.1579	28.0702	0.735632	UniRef90_A0A381IPS4	284	WP_003460499.1 strains_non_MPA_non_topgraph_cdhit70_190118.csv	Cell wall binding repeat-containing protein/zinc carboxypeptidase n=15 Tax=Clostridium perfringens TaxID=1502 RepID=A0A381IPS4_CLOPF
	agilent_16154	2.50246e-06	0.127626	-0.667667	-1.52659	0.19126	30.2632	17.5439	0.57971	UniRef90_A7X0T9	285	WP_001074519.1 strains_non_MPA_non_topgraph_cdhit70_190118.csv	Bifunctional autolysin n=763 Tax=Bacteria TaxID=2 RepID=ATL_STAA1
	twist_60306	2.50317e-06	0.127662	-0.96572	-2.2082	0.276759	14.4737	7.01754	0.484848		286	YP_001642351.1 putative recombination protein [Lactobacillus prophage Lj771]
	agilent_161575	2.52092e-06	0.128567	-1.25225	-2.8672	0.3627	10.5263	3.50877	0.333333	UniRef90_A0A1Y4CBV1	287	MH0262_GL0172360 MPA_PNP_EM_seqs_non_topgraph_seqs_final_210318.csv	Uncharacterized protein n=1 Tax=Flavonifractor sp. An306 TaxID=1965629 RepID=A0A1Y4CBV1_9FIRM
	agilent_34763	2.5223e-06	0.128637	1.10324	-0.319804	2.52628	5.26316	10.5263	2	UniRef90_E8MX38	288	WP_058101887.1 (1/1) non_MPA_topgraph_sampling_040218.csv	Putative xylanase n=131 Tax=Bacteria TaxID=2 RepID=E8MX38_BIFL1
	twist_59400	2.53453e-06	0.129261	0.776916	-0.226844	1.78068	10.5263	19.2982	1.83333		289	H3N2 A/Hong Kong/4801/2014 M1
	twist_27925	2.54623e-06	0.129857	-1.03903	-2.38352	0.305466	14.4737	5.26316	0.363636		290	Ovomucoid precursor
	agilent_3246	2.55197e-06	0.13015	-0.572615	-1.31414	0.16891	61.8421	52.6316	0.851064	UniRef90_A0A1D8D445	291	positive (from uniprot): Enterovirus C Genome polyprotein [on Uniprot the BLAST matches are "Capsid protein" from "Human poliovirus"	VP1 (Fragment) n=1 Tax=Human poliovirus 3 TaxID=12086 RepID=A0A1D8D445_9ENTO
	twist_59065	2.55548e-06	0.130329	0.632541	-0.186968	1.45205	21.0526	33.3333	1.58333		292	H3N2 A/Wuhan/359/95 HA
	twist_20844	2.55558e-06	0.130335	-0.853997	-1.96044	0.252443	18.4211	8.77193	0.47619		293	allergen_name False allergome_name Cap h 10 (1/2), Cap h 8 (1/5) (1/1) allergenonline_name False SDAP_name False iedb_name False
	agilent_227392	2.55969e-06	0.130544	-0.558431	-1.28233	0.165467	51.3158	35.0877	0.683761	UniRef90_P71401	294	VFG001157(gb|AAC44560) (hsf) Hsf [Hia/Hsf (VF0039)] [Haemophilus influenzae C54]	Hsf n=19 Tax=Haemophilus influenzae TaxID=727 RepID=P71401_HAEIF
	agilent_192983	2.56224e-06	0.130674	0.550173	-0.163261	1.26361	42.1053	54.386	1.29167	UniRef90_R5ENZ6	295	MH0012_GL0173413 (2/2) MPA_and_EM_topgraph_220218_subsample.csv	MurNAc-LAA domain-containing protein n=3 Tax=Bacteroidales TaxID=171549 RepID=R5ENZ6_9BACE
	twist_58793	2.56582e-06	0.130857	0.628867	-0.187001	1.44474	60.5263	68.4211	1.13043		296	positive (exact): Human herpesvirus 1 Envelope glycoprotein D
	twist_88491	2.56907e-06	0.131023	-1.68259	-3.86646	0.501276	7.89474	1.75439	0.222222		297	YP_006908093.1 hypothetical protein [Campylobacter phage CP30A]
	twist_53014	2.57139e-06	0.131141	1.35798	-0.40511	3.12107	2.63158	8.77193	3.33333		298	Trans-acting transcriptional protein ICP4
	agilent_223466	2.5758e-06	0.131366	-1.67007	-3.83961	0.499477	7.89474	1.75439	0.222222	UniRef90_Q9KK48	299	VFG005316(gb|NP_359586) (pspC/cbpA) Choline binding protein A [Choline-binding proteins (CVF122)] [Streptococcus pneumoniae R6]	Surface protein PspC n=12 Tax=Streptococcus pneumoniae TaxID=1313 RepID=Q9KK48_STREE
	twist_25498	2.5781e-06	0.131483	-0.962818	-2.21397	0.288336	14.4737	7.01754	0.484848		300	allergen_name False allergome_name Bub b 12 (2/2), Bub b 8 (4/6) (1/1) allergenonline_name False SDAP_name False iedb_name False
	agilent_79443	2.58319e-06	0.131743	1.30802	-0.392856	3.00889	2.63158	8.77193	3.33333	UniRef90_D8H130	301	NP_830479.1 strains_non_MPA_non_topgraph_cdhit70_190118.csv	Immune inhibitor A, metalloprotease n=671 Tax=Bacillaceae TaxID=186817 RepID=D8H130_BACAI
	twist_75746	2.60979e-06	0.133099	-1.67595	-3.86292	0.511017	7.89474	1.75439	0.222222		302	YP_008772082.1 unnamed protein product [Streptococcus phage TP-778L]
	twist_58649	2.6134e-06	0.133283	0.704085	-0.215119	1.62329	14.4737	22.807	1.57576		303	matrix protein 1 & matrix protein & M1 protein
	twist_38157	2.61825e-06	0.133531	-1.66464	-3.83925	0.509981	7.89474	1.75439	0.222222		304	myelin basic protein (3/3)
	agilent_236420	2.62207e-06	0.133726	-1.68945	-3.89758	0.518689	7.89474	1.75439	0.222222	UniRef90_C1IDV3	305	VFG002419(gb|NP_645021) (coa) staphylocoagulase precursor [Staphylocoagulase (VF0421)] [Staphylococcus aureus subsp. aureus MW2]	Staphylocoagulase n=45 Tax=Staphylococcaceae TaxID=90964 RepID=C1IDV3_STAAU
	agilent_129	2.62231e-06	0.133738	0.567419	-0.174231	1.30907	32.8947	43.8596	1.33333	UniRef90_Q1HVF7	306	EBNA-1 HHV 4	Epstein-Barr nuclear antigen 1 n=48 Tax=Epstein-Barr virus (strain GD1) TaxID=10376 RepID=EBNA1_EBVA8
	agilent_94064	2.62259e-06	0.133752	-1.658	-3.82517	0.50918	7.89474	1.75439	0.222222	UniRef90_A0A174IKR5	307	MH0386_GL0162444 MPA_PNP_EM_seqs_non_topgraph_seqs_final_210318.csv	D-galactose/ D-glucose-binding protein n=29 Tax=root TaxID=1 RepID=A0A174IKR5_9FIRM
	agilent_182996	2.62278e-06	0.133762	1.11697	-0.343066	2.57702	3.94737	12.2807	3.11111	UniRef90_A0A1C5US59	308	MH0003_GL0083467 MPA_PNP_EM_seqs_non_topgraph_seqs_final_210318.csv	Glutamyl-and glutaminyl-tRNA synthetases n=58 Tax=Bacteroidaceae TaxID=815 RepID=A0A1C5US59_9BACE
	twist_84400	2.62838e-06	0.134048	-0.961196	-2.21854	0.296144	14.4737	7.01754	0.484848		309	YP_009037366.1 hypothetical protein JS09_043 [Escherichia phage vB_EcoM_JS09]
	agilent_140310	2.64968e-06	0.135134	1.79388	-0.559242	4.147	1.31579	5.26316	4	UniRef90_Q06971	310	WP_000079833.1 strains_non_MPA_non_topgraph_cdhit70_190118.csv	Flagellin n=259 Tax=Salmonella TaxID=590 RepID=FLIC_SALDU
	agilent_226792	2.66778e-06	0.136057	-0.959221	-2.22045	0.30201	14.4737	7.01754	0.484848	UniRef90_P06653	311	VFG001358(gb|NP_346365) (lytA) autolysin [Autolysin (VF0143)] [Streptococcus pneumoniae TIGR4]	Autolysin n=1457 Tax=root TaxID=1 RepID=ALYS_STRPN
	agilent_208438	2.6789e-06	0.136624	1.00316	-0.317753	2.32407	5.26316	12.2807	2.33333	UniRef90_D2N0B9	312	WP_002778702.1 (1/1) non_MPA_topgraph_sampling_040218.csv	Peptidoglycan-associated protein n=64 Tax=Campylobacteraceae TaxID=72294 RepID=D2N0B9_CAMJU
	agilent_65775	2.68639e-06	0.137006	-0.960257	-2.22591	0.305396	14.4737	7.01754	0.484848	UniRef90_A0A174XCR6	313	MH0020_GL0053675 MPA_PNP_EM_seqs_non_topgraph_seqs_final_210318.csv	Periplasmic beta-glucosidase n=38 Tax=Bacteroidales TaxID=171549 RepID=A0A174XCR6_9BACT
	twist_13630	2.68883e-06	0.13713	-0.604619	-1.40178	0.192543	40.7895	31.5789	0.774194		314	allergen_name False allergome_name False allergenonline_name Unassigned (1/1) (1/1) SDAP_name Bos d 8 (6/13) (1/1) iedb_name False
	twist_51993	2.70673e-06	0.138043	-1.03809	-2.40995	0.333764	13.1579	5.26316	0.4		315	calcium channel BI-1
	agilent_220077	2.70763e-06	0.138089	-1.23579	-2.8691	0.397519	10.5263	3.50877	0.333333	UniRef90_Q97T80	316	VFG001362(gb|NP_344620) (zmpC) immunoglobulin A1 protease [IgA1 protease (VF0147)] [Streptococcus pneumoniae TIGR4]	Zinc metalloprotease ZmpC n=66 Tax=Terrabacteria group TaxID=1783272 RepID=ZMPC_STRPN
	agilent_229734	2.70868e-06	0.138143	-0.617924	-1.43473	0.198879	34.2105	24.5614	0.717949	UniRef90_Q9KK48	317	VFG005316(gb|NP_359586) (pspC/cbpA) Choline binding protein A [Choline-binding proteins (CVF122)] [Streptococcus pneumoniae R6]	Surface protein PspC n=12 Tax=Streptococcus pneumoniae TaxID=1313 RepID=Q9KK48_STREE
	twist_47437	2.71129e-06	0.138276	-0.963334	-2.23715	0.310479	13.1579	7.01754	0.533333		318	titin isoform IC
	twist_50868	2.71467e-06	0.138448	-0.832395	-1.93355	0.268759	17.1053	10.5263	0.615385		319	45 kDa immediate-early protein 2
	agilent_121077	2.72723e-06	0.139089	-1.3338	-3.10112	0.433515	7.89474	3.50877	0.444444	UniRef90_A0A412M4I2	320	MH0091_GL0064430 MPA_PNP_EM_seqs_non_topgraph_seqs_final_210318.csv	Carboxypeptidase-like regulatory domain-containing protein n=26 Tax=Parabacteroides TaxID=375288 RepID=A0A412M4I2_9BACT
	twist_84706	2.72796e-06	0.139126	-1.01254	-2.3543	0.329224	15.7895	5.26316	0.333333		321	YP_007002967.1 putative HNH endonuclease [Lactobacillus phage JCL1032]
	agilent_169663	2.73352e-06	0.13941	-1.61237	-3.75053	0.52579	9.21053	1.75439	0.190476	UniRef90_A6BI27	322	MH0147_GL0047345 (1/3) MPA_and_EM_topgraph_220218_subsample.csv	Putative phage holin, LL-H family n=4 Tax=Dorea TaxID=189330 RepID=A6BI27_9FIRM
	twist_35894	2.74114e-06	0.139798	1.30077	-0.425874	3.02742	2.63158	8.77193	3.33333		323	structural polyprotein (1/3) & E2 protein (2/4)
	agilent_98303	2.74973e-06	0.140236	-1.19711	-2.78791	0.393691	11.8421	3.50877	0.296296	UniRef90_A0A139KH65	324	WP_005831995.1 MPA_PNP_EM_seqs_non_topgraph_seqs_final_210318.csv	Uncharacterized protein n=38 Tax=Bacteroides TaxID=816 RepID=A0A139KH65_BACUN
	twist_18575	2.75415e-06	0.140461	1.28548	-0.423725	2.99469	2.63158	8.77193	3.33333		325	allergen_name False allergome_name Tri a 20 (32/49) (1/1) allergenonline_name False SDAP_name False iedb_name False
	agilent_184704	2.76652e-06	0.141093	-1.02161	-2.38213	0.338907	13.1579	5.26316	0.4	UniRef90_S5QWV8	326	WP_020916641.1 strains_non_MPA_non_topgraph_cdhit70_190118.csv	Uncharacterized protein n=4 Tax=Streptococcus TaxID=1301 RepID=S5QWV8_9STRE
	agilent_47783	2.78152e-06	0.141858	-0.927749	-2.16564	0.310147	13.1579	8.77193	0.666667	UniRef90_A0A1H4EYC0	327	MH0192_GL0120909 (2/2) MPA_and_EM_topgraph_220218_subsample.csv	TonB-linked outer membrane protein, SusC/RagA family n=7 Tax=Alistipes TaxID=239759 RepID=A0A1H4EYC0_9BACT
	twist_34982	2.78209e-06	0.141887	-1.73023	-4.03905	0.578584	6.57895	1.75439	0.266667		328	pneumococcal histidine triad protein E & hydrolase & HIT family hydrolase
	agilent_25858	2.79444e-06	0.142517	1.01763	-0.342438	2.37769	5.26316	10.5263	2	UniRef90_A0A508VF25	329	WP_014569233.1 strains_non_MPA_non_topgraph_cdhit70_190118.csv	Uncharacterized protein n=2 Tax=Lactobacillus rhamnosus TaxID=47715 RepID=A0A508VF25_LACRH
	agilent_11266	2.79693e-06	0.142643	-0.54581	-1.27552	0.1839	61.8421	52.6316	0.851064	UniRef90_P54634	330	positive (from uniprot): Norwalk virus Non-structural polyprotein	Genome polyprotein n=5814 Tax=root TaxID=1 RepID=POLG_LORDV
	agilent_12512	2.80129e-06	0.142866	-1.02184	-2.38874	0.345051	13.1579	5.26316	0.4	UniRef90_Q7DBI0	331	NP_310689.1 strains_non_MPA_non_topgraph_cdhit70_190118.csv	Flagellin n=88 Tax=Bacteria TaxID=2 RepID=Q7DBI0_ECO57
	agilent_12510	2.80129e-06	0.142866	-1.02184	-2.38874	0.345051	13.1579	5.26316	0.4	UniRef90_Q09012	332	WP_000079828.1 strains_non_MPA_non_topgraph_cdhit70_190118.csv	Flagellin n=54 Tax=Enterobacteriaceae TaxID=543 RepID=Q09012_SHISO
	agilent_148497	2.83055e-06	0.144358	1.30186	-0.446106	3.04983	2.63158	8.77193	3.33333	UniRef90_A0JQG8	333	YP_535698.1 strains_non_MPA_non_topgraph_cdhit70_190118.csv	Phage lysin n=18 Tax=Lactobacillus salivarius TaxID=1624 RepID=A0JQG8_LACS1
	agilent_126605	2.83444e-06	0.144556	1.2827	-0.44039	3.00578	2.63158	8.77193	3.33333	UniRef90_R7C7Y1	334	MH0003_GL0115482 MPA_PNP_EM_seqs_non_topgraph_seqs_final_210318.csv	Flagellin n=5 Tax=Clostridiales TaxID=186802 RepID=R7C7Y1_9CLOT
	twist_51449	2.84028e-06	0.144855	-1.19756	-2.80748	0.412356	10.5263	3.50877	0.333333		335	ORF22
	agilent_200370	2.84263e-06	0.144974	1.0966	-0.378029	2.57122	88.1579	94.7368	1.07463	UniRef90_K0XBG8	336	158499257-stool2_revised_scaffold68132_2_gene181542 MPA_PNP_EM_seqs_non_topgraph_seqs_final_210318.csv	Uncharacterized protein n=5 Tax=Bacteroidales TaxID=171549 RepID=K0XBG8_9BACT
	twist_58590	2.84495e-06	0.145092	-0.956129	-2.24224	0.329984	14.4737	7.01754	0.484848		337	EBNA-1 HHV 4 & BKRF1
	agilent_7784	2.84778e-06	0.145237	-0.606091	-1.42165	0.20947	32.8947	22.807	0.693333	UniRef90_P12978	338	nuclear protein EBNA2 & EBNA-2 & Epstein-Barr nuclear antigen 2	Epstein-Barr nuclear antigen 2 n=125 Tax=Epstein-Barr virus (strain GD1) TaxID=10376 RepID=EBNA2_EBVB9
	twist_60641	2.85557e-06	0.145634	1.26479	-0.438802	2.96839	3.94737	7.01754	1.77778		339	YP_009150305.1 tail tubular protein A [Proteus phage PM 75]
	agilent_108450	2.85812e-06	0.145764	0.665444	-0.231156	1.56205	15.7895	24.5614	1.55556	UniRef90_C0B7L9	340	MH0127_GL0085140 (1/5) MPA_and_EM_topgraph_220218_subsample.csv	Magnesium transporter MgtE n=6 Tax=Coprococcus TaxID=33042 RepID=C0B7L9_9FIRM
	agilent_714	2.86065e-06	0.145893	0.92229	-0.320775	2.16536	6.57895	12.2807	1.86667	UniRef90_P06491	341	major capsid protein (4/4) & UL19	Major capsid protein n=146 Tax=root TaxID=1 RepID=MCP_HHV11
	twist_2830	2.86859e-06	0.146298	-0.652357	-1.53249	0.227775	28.9474	22.807	0.787879		342	allergen_name False allergome_name Bub b 8 (5/6), Bub b 9 (1/2) (1/1) allergenonline_name False SDAP_name False iedb_name False
	agilent_42883	2.86933e-06	0.146336	0.76465	-0.267079	1.79638	10.5263	17.5439	1.66667	UniRef90_A0A0U1MQG2	343	WP_000669729.1 strains_non_MPA_non_topgraph_cdhit70_190118.csv	Protein map n=15 Tax=Staphylococcaceae TaxID=90964 RepID=A0A0U1MQG2_STAAU
	agilent_188287	2.8711e-06	0.146426	1.07602	-0.376162	2.52821	3.94737	10.5263	2.66667	UniRef90_B1R5P4	344	WP_011590707.1 strains_non_MPA_non_topgraph_cdhit70_190118.csv	Mannosyl-glycoprotein endo-beta-N-acetylglucosamidase domain protein, possible enterotoxin n=1 Tax=Clostridium perfringens B str. ATCC 3626 TaxID=451754 RepID=B1R5P4_CLOPF
	agilent_52620	2.87372e-06	0.14656	-1.70297	-4.00204	0.596095	6.57895	1.75439	0.266667	UniRef90_A0A3E4V6B7	345	WP_024853414.1 (1/1) non_MPA_topgraph_sampling_040218.csv	Uncharacterized protein n=4 Tax=Ruminococcus gnavus TaxID=33038 RepID=A0A3E4V6B7_RUMGN
	agilent_138733	2.91269e-06	0.148547	1.13519	-0.404894	2.67528	3.94737	8.77193	2.22222	UniRef90_R9I6B2	346	V1.CD12-0_GL0059331 MPA_PNP_EM_seqs_non_topgraph_seqs_final_210318.csv	SusC/RagA family TonB-linked outer membrane protein n=47 Tax=root TaxID=1 RepID=R9I6B2_9BACE
	agilent_75020	2.91557e-06	0.148694	-1.59635	-3.76286	0.570161	7.89474	1.75439	0.222222	UniRef90_A0A168G0T0	347	YP_004890681.1 (1/2) non_MPA_topgraph_sampling_040218.csv	GRAM_POS_ANCHORING domain-containing protein n=138 Tax=Lactobacillaceae TaxID=33958 RepID=A0A168G0T0_LACPN
	agilent_226618	2.92899e-06	0.149378	-1.24141	-2.92906	0.446229	9.21053	3.50877	0.380952	UniRef90_Q7BS42	348	VFG000861(gb|YP_006098864) (pic) Pic serine protease precursor, autotransporter [Pic (VF0218)] [Escherichia coli O44:H18 042]	Serine protease pic autotransporter n=149 Tax=Enterobacteriaceae TaxID=543 RepID=PIC_ECO44
	agilent_135336	2.9415e-06	0.150017	-0.84309	-1.99103	0.304848	17.1053	8.77193	0.512821	UniRef90_A0A174A0Y7	349	MH0087_GL0039588 MPA_PNP_EM_seqs_non_topgraph_seqs_final_210318.csv	Chromosome segregation protein n=36 Tax=Clostridiales TaxID=186802 RepID=A0A174A0Y7_9FIRM
	agilent_141285	2.94235e-06	0.15006	-1.2935	-3.0549	0.467897	9.21053	3.50877	0.380952	UniRef90_Q4W8L5	350	WP_000744110.1 strains_non_MPA_non_topgraph_cdhit70_190118.csv	Staphylocoagulase n=113 Tax=Bacillales TaxID=1385 RepID=Q4W8L5_STAAU
	twist_33998	2.94262e-06	0.150074	-0.579215	-1.36798	0.209546	35.5263	24.5614	0.691358		351	positive (from uniprot): Enterovirus B Genome polyprotein
	twist_59494	2.94885e-06	0.150391	1.31342	-0.476556	3.10339	2.63158	8.77193	3.33333		352	H3N2 B/Brisbane/60/2008 M1
	twist_5109	2.95132e-06	0.150517	-0.956111	-2.25954	0.347314	13.1579	7.01754	0.533333		353	allergen_name False allergome_name Str c 1 (2/2) (1/1) allergenonline_name False SDAP_name False iedb_name False
	twist_9883	2.95489e-06	0.1507	-1.58716	-3.75182	0.577512	7.89474	1.75439	0.222222		354	allergen_name False allergome_name Tet ni 2 (4/7) (1/1) allergenonline_name False SDAP_name False iedb_name False
	twist_11359	2.95489e-06	0.1507	-1.58716	-3.75182	0.577512	7.89474	1.75439	0.222222		355	allergen_name False allergome_name Tak ru 2 (5/7) (1/1) allergenonline_name False SDAP_name False iedb_name False
	twist_35836	2.9563e-06	0.150771	1.06016	-0.38601	2.50633	3.94737	12.2807	3.11111		356	polyprotein (3/9) & structural protein (3/3) & VP1 (2/4) & capsid protein VP1 & VP1 protein (2/2) & VP1 protein, partial [Enterovirus A71]
	agilent_193057	2.95939e-06	0.150929	-1.17965	-2.78943	0.430137	10.5263	3.50877	0.333333	UniRef90_A0A174N033	357	160704339-stool1_revised_scaffold21700_1_gene53377 (1/1) MPA_and_EM_topgraph_220218_subsample.csv	SusC/RagA family TonB-linked outer membrane protein n=13 Tax=Bacteroides TaxID=816 RepID=A0A174N033_9BACE
	agilent_227453	2.96462e-06	0.151196	-0.848559	-2.00729	0.310168	15.7895	8.77193	0.555556	UniRef90_P09616	358	VFG001293(gb|NP_645861) (hly/hla) Alpha-Hemolysin precursor [<alpha>-hemolysin (VF0001)] [Staphylococcus aureus subsp. aureus MW2]	Alpha-hemolysin n=273 Tax=Bacteria TaxID=2 RepID=HLA_STAAU
	agilent_12017	2.96816e-06	0.151376	0.582498	-0.213268	1.37826	59.2105	66.6667	1.12593		359	positive (exact): Human herpesvirus 1 Envelope glycoprotein D
	twist_236	2.97935e-06	0.151947	-1.61389	-3.82174	0.593963	7.89474	1.75439	0.222222		360	allergen_name False allergome_name Alt a TCTP (1/2) (1/1) allergenonline_name Unassigned (1/1) (1/1) SDAP_name False iedb_name False
	agilent_139647	2.9804e-06	0.152001	-1.57008	-3.71829	0.578124	10.5263	1.75439	0.166667	UniRef90_A0A158SJE1	361	WP_041807921.1 strains_non_MPA_non_topgraph_cdhit70_190118.csv	N-acetylmuramoyl-L-alanine amidase n=55 Tax=Lactobacillus TaxID=1578 RepID=A0A158SJE1_LACFE
	agilent_135255	2.99165e-06	0.152574	-0.554835	-1.31503	0.205359	72.3684	61.4035	0.848485	UniRef90_A0A381IPJ2	362	WP_011590251.1 strains_non_MPA_non_topgraph_cdhit70_190118.csv	Cell wall binding repeat-containing protein n=19 Tax=Clostridium perfringens TaxID=1502 RepID=A0A381IPJ2_CLOPF
	agilent_223056	3.00601e-06	0.153306	-1.0454	-2.48029	0.389487	11.8421	5.26316	0.444444	UniRef90_Q8GM74	363	VFG001150(gb|AAL79954) (hia) adhesin [Hia/Hsf (VF0039)] [Haemophilus influenzae nontypable strain 3179B]	Adhesin n=5 Tax=Haemophilus influenzae TaxID=727 RepID=Q8GM74_HAEIF
	agilent_188933	3.00913e-06	0.153465	-0.847126	-2.01032	0.316066	15.7895	8.77193	0.555556	UniRef90_A0A1T4WZF4	364	MH0203_GL0039843 MPA_PNP_EM_seqs_non_topgraph_seqs_final_210318.csv	Peptidylprolyl isomerase n=5 Tax=Ruminococcaceae TaxID=541000 RepID=A0A1T4WZF4_9FIRM
	agilent_230924	3.01834e-06	0.153935	-0.640701	-1.52145	0.240053	30.2632	17.5439	0.57971	UniRef90_Q8GM74	365	VFG001150(gb|AAL79954) (hia) adhesin [Hia/Hsf (VF0039)] [Haemophilus influenzae nontypable strain 3179B]	Adhesin n=5 Tax=Haemophilus influenzae TaxID=727 RepID=Q8GM74_HAEIF
	agilent_106774	3.03584e-06	0.154828	0.96003	-0.362558	2.28262	6.57895	12.2807	1.86667	UniRef90_A0A4S2FKQ5	366	WP_063674229.1 MPA_PNP_EM_seqs_non_topgraph_seqs_final_210318.csv	DUF4988 domain-containing protein n=15 Tax=Bacteroidaceae TaxID=815 RepID=A0A4S2FKQ5_9BACE
	agilent_127557	3.04204e-06	0.155144	-0.802756	-1.90952	0.304011	18.4211	8.77193	0.47619	UniRef90_A0A173RRE4	367	MH0091_GL0095745 (4/5) MPA_and_EM_topgraph_220218_subsample.csv	Glutaconyl-CoA decarboxylase subunit beta n=40 Tax=Faecalibacterium TaxID=216851 RepID=A0A173RRE4_9FIRM
	agilent_2098	3.049e-06	0.155499	-1.16939	-2.78302	0.444243	10.5263	3.50877	0.333333	UniRef90_P03300	368	Genome polyprotein (6/6) & polyprotein (7/9) & VP1 (1/4) & coat protein VP1 & VP4	Genome polyprotein n=1168 Tax=Enterovirus TaxID=12059 RepID=POLG_POL1M
	twist_26256	3.05162e-06	0.155633	-0.983342	-2.34069	0.374004	13.1579	5.26316	0.4		369	Structural protein 2 precursor & ORF 2 & structural protein (2/3) & ORF2 (1/2) & epitope-bearing protein 406.3-2 & capsid protein [Swine hepatitis E virus]
	agilent_224217	3.07494e-06	0.156822	-0.963102	-2.29633	0.37013	13.1579	7.01754	0.533333	UniRef90_C1IDV3	370	VFG002419(gb|NP_645021) (coa) staphylocoagulase precursor [Staphylocoagulase (VF0421)] [Staphylococcus aureus subsp. aureus MW2]	Staphylocoagulase n=45 Tax=Staphylococcaceae TaxID=90964 RepID=C1IDV3_STAAU
	agilent_240812	3.08199e-06	0.157182	0.669963	-0.258278	1.5982	14.4737	24.5614	1.69697	UniRef90_P09983	371	VFG000906(gb|NP_755445) (hlyA) Hemolysin A [Hemolysin (VF0225)] [Escherichia coli CFT073]	Hemolysin, chromosomal n=225 Tax=Bacteria TaxID=2 RepID=HLYAC_ECOLX
	agilent_220150	3.08642e-06	0.157407	-0.520678	-1.24248	0.201119	63.1579	52.6316	0.833333	UniRef90_A0A4I7XYI6	372	VFG001361(gb|NP_344663) (pspA) pneumococcal surface protein A [PspA (VF0152)] [Streptococcus pneumoniae TIGR4]	Surface protein A n=87 Tax=Streptococcus pneumoniae TaxID=1313 RepID=A0A4I7XYI6_STREE
	twist_51732	3.09239e-06	0.157712	-0.528563	-1.26183	0.204703	50	42.1053	0.842105		373	positive (exact): Norwalk virus Non-structural polyprotein
	agilent_321	3.10226e-06	0.158215	0.559049	-0.217449	1.33555	61.8421	70.1754	1.13475	UniRef90_P03211	374	EBNA-1 HHV 4 & BKRF1	Epstein-Barr nuclear antigen 1 n=37 Tax=Epstein-Barr virus (strain GD1) TaxID=10376 RepID=EBNA1_EBVB9
	twist_71923	3.10692e-06	0.158453	-0.98277	-2.34858	0.383041	13.1579	5.26316	0.4		375	YP_009222298.1 prohead peptidase [Lactobacillus phage LfeInf]
	twist_77281	3.10994e-06	0.158607	-1.15879	-2.76982	0.452241	10.5263	3.50877	0.333333		376	NP_680496.1 putative host interaction protein [Lactobacillus phage A2]
	agilent_179678	3.11587e-06	0.15891	0.828428	-0.324148	1.981	7.89474	14.0351	1.77778	UniRef90_E3EMG2	377	YP_003971337.1 strains_non_MPA_non_topgraph_cdhit70_190118.csv	Putative serine/cysteine peptidase n=18 Tax=Bacteria TaxID=2 RepID=E3EMG2_BIFBS
	agilent_8582	3.14938e-06	0.160618	-0.775345	-1.85849	0.307801	18.4211	10.5263	0.571429	UniRef90_P11311	378	Adhesin P1 precursor (Cytadhesin P1) (Attachment protein) & ADP1_MYCPN adhesin P1	Adhesin P1 n=56 Tax=Mycoplasma pneumoniae TaxID=2104 RepID=ADP1_MYCPN
	agilent_222779	3.16276e-06	0.161301	0.661251	-0.264014	1.58652	14.4737	22.807	1.57576	UniRef90_Q06131	379	VFG000378(gb|NP_395162) (yopD) type III secretion system hydrophobic translocator, pore protein YopD [TTSS (VF0140)] [Yersinia pestis CO92]	Protein YopD n=25 Tax=Yersinia TaxID=444888 RepID=YOPD_YERPS
	agilent_115129	3.17175e-06	0.161759	-1.19274	-2.86353	0.478045	9.21053	3.50877	0.380952	UniRef90_A0A069S3C5	380	158458797-stool1_revised_scaffold19117_2_gene52074 (2/2) MPA_and_EM_topgraph_220218_subsample.csv	Efflux transporter, RND family, MFP subunit n=29 Tax=Bacteroidales TaxID=171549 RepID=A0A069S3C5_9BACT
	agilent_1258	3.17215e-06	0.16178	-0.525228	-1.261	0.210545	44.7368	33.3333	0.745098	UniRef90_P03204	381	EBNA-3C HHV 4 latent protein	Epstein-Barr nuclear antigen 6 n=14 Tax=Epstein-Barr virus (strain GD1) TaxID=10376 RepID=EBNA6_EBVB9
	agilent_7303	3.17624e-06	0.161988	0.679618	-0.272907	1.63214	76.3158	84.2105	1.10345	UniRef90_P03211	382	EBNA-1 HHV 4 & BKRF1	Epstein-Barr nuclear antigen 1 n=37 Tax=Epstein-Barr virus (strain GD1) TaxID=10376 RepID=EBNA1_EBVB9
	agilent_148372	3.18437e-06	0.162403	0.700532	-0.282276	1.68334	13.1579	19.2982	1.46667	UniRef90_K0X778	383	MH0012_GL0067549 MPA_PNP_EM_seqs_non_topgraph_seqs_final_210318.csv	Por secretion system C-terminal sorting domain-containing protein n=2 Tax=Bacteroidales TaxID=171549 RepID=K0X778_9BACT
	agilent_17389	3.18466e-06	0.162418	0.845654	-0.340793	2.0321	6.57895	15.7895	2.4	UniRef90_A0A0G9FDS1	384	YP_004888342.1 strains_non_MPA_non_topgraph_cdhit70_190118.csv	A-agglutinin anchorage subunit n=68 Tax=Lactobacillaceae TaxID=33958 RepID=A0A0G9FDS1_LACPN
	twist_88148	3.1972e-06	0.163057	-1.54393	-3.71335	0.625491	7.89474	1.75439	0.222222		385	YP_001285535.1 TtpM [Escherichia virus TLS]
	agilent_240037	3.19951e-06	0.163175	-0.891823	-2.1453	0.361655	14.4737	7.01754	0.484848	UniRef90_P11311	386	VFG002033(gb|NP_109829) (p1/MgPa/gapA) ADP1_MYCPN adhesin P1 [Cytadherence organelle (VF0330)] [Mycoplasma pneumoniae M129]	Adhesin P1 n=56 Tax=Mycoplasma pneumoniae TaxID=2104 RepID=ADP1_MYCPN
	agilent_186083	3.21249e-06	0.163837	0.943375	-0.384647	2.2714	6.57895	10.5263	1.6	UniRef90_A0A1T4XPY4	387	MH0161_GL0044217 (4/4) MPA_and_EM_topgraph_220218_subsample.csv	ATP-binding cassette, subfamily B n=5 Tax=Ruminococcaceae TaxID=541000 RepID=A0A1T4XPY4_9FIRM
	agilent_144773	3.21778e-06	0.164107	-1.04666	-2.52103	0.427703	10.5263	5.26316	0.5	UniRef90_A7B6A6	388	WP_081741110.1 strains_non_MPA_non_topgraph_cdhit70_190118.csv	Uncharacterized protein n=20 Tax=Clostridiales TaxID=186802 RepID=A7B6A6_RUMGV
	agilent_72861	3.22595e-06	0.164523	0.512576	-0.210171	1.23532	34.2105	47.3684	1.38462	UniRef90_A0A174WHL6	389	469589.HMPREF0103_2196 MPA_PNP_EM_seqs_non_topgraph_seqs_final_210318.csv	Streptopain n=22 Tax=Bacteroidales TaxID=171549 RepID=A0A174WHL6_9BACT
	agilent_95795	3.22603e-06	0.164527	1.13112	-0.463806	2.72604	3.94737	8.77193	2.22222	UniRef90_I9R3H6	390	T2D-11A_GL0151524 MPA_PNP_EM_seqs_non_topgraph_seqs_final_210318.csv	DUF4988 domain-containing protein n=14 Tax=Bacteroides TaxID=816 RepID=I9R3H6_9BACE
	agilent_225311	3.22712e-06	0.164583	-1.19019	-2.86862	0.488247	9.21053	3.50877	0.380952	UniRef90_P71401	391	VFG001157(gb|AAC44560) (hsf) Hsf [Hia/Hsf (VF0039)] [Haemophilus influenzae C54]	Hsf n=19 Tax=Haemophilus influenzae TaxID=727 RepID=P71401_HAEIF
	agilent_90348	3.23432e-06	0.16495	-0.883845	-2.13135	0.363661	14.4737	7.01754	0.484848	UniRef90_A0A508YGM1	392	WP_003669346.1 strains_non_MPA_non_topgraph_cdhit70_190118.csv	Autolysin n=73 Tax=Lactobacillus TaxID=1578 RepID=A0A508YGM1_LACRE
	agilent_1151	3.2353e-06	0.165	0.55226	-0.227322	1.33184	25	35.0877	1.40351	UniRef90_Q9QL88	393	Enterovirus polyprotein (VP0, VP1, VP2, VP4) – capsid proteins, Coxsackievirus A9 (2.9 Å structure, chains 1–4)	Genome polyprotein n=36 Tax=Enterovirus B TaxID=138949 RepID=POLG_CXB6S
	agilent_1463	3.23638e-06	0.165055	-0.558879	-1.34791	0.230149	35.5263	24.5614	0.691358	UniRef90_P07210	394	polyprotein (9/9) & VP1 capsid protein (1/3) & Chain 2, Human Rhinovirus Serotype 2 (Hrv2)	Genome polyprotein n=273 Tax=Enterovirus TaxID=12059 RepID=POLG_HRV8A
	agilent_220340	3.24013e-06	0.165247	1.29232	-0.533011	3.11766	2.63158	7.01754	2.66667	UniRef90_P12255	395	VFG000001(gb|NP_880571) (fhaB) filamentous hemagglutinin/adhesin [FHA (VF0025)] [Bordetella pertussis Tohama I]	Filamentous hemagglutinin n=89 Tax=Bordetella TaxID=517 RepID=FHAB_BORPE
	twist_22556	3.24199e-06	0.165341	-0.820987	-1.98085	0.338871	15.7895	8.77193	0.555556		396	allergen_name False allergome_name Bub b 12 (2/2), Bub b 8 (4/6) (1/1) allergenonline_name False SDAP_name False iedb_name False
	twist_81047	3.25064e-06	0.165783	1.07009	-0.443269	2.58346	3.94737	8.77193	2.22222		397	YP_009037574.1 baseplate subunit [Escherichia phage vB_EcoM_JS09]
	agilent_241074	3.25282e-06	0.165894	0.781518	-0.324023	1.88706	9.21053	15.7895	1.71429	UniRef90_UPI000DA9B94C	398	VFG001290(gb|NP_647368) (clfB) Clumping factor B, adhesin [Clumping factor (VF0004)] [Staphylococcus aureus subsp. aureus MW2]	MSCRAMM family adhesin clumping factor ClfB n=15 Tax=Staphylococcus aureus TaxID=1280 RepID=UPI000DA9B94C
	twist_78072	3.2646e-06	0.166495	-0.750316	-1.81322	0.312592	18.4211	10.5263	0.571429		399	YP_007003214.1 phage tail tape measure protein [Lactobacillus phage LF1]
	agilent_229692	3.26544e-06	0.166538	-0.780139	-1.88541	0.325129	18.4211	8.77193	0.47619	UniRef90_P44969	400	VFG000337(gb|NP_439153) (iga1) immunoglobin A1 protease [IgA1 protease (VF0045)] [Haemophilus influenzae Rd KW20]	Immunoglobulin A1 protease autotransporter n=1 Tax=Haemophilus influenzae (strain ATCC 51907 / DSM 11121 / KW20 / Rd) TaxID=71421 RepID=IGA0_HAEIN
	agilent_212164	3.26588e-06	0.16656	-0.866042	-2.09308	0.360995	14.4737	7.01754	0.484848	UniRef90_A0A508ZG25	401	WP_015438400.1 strains_non_MPA_non_topgraph_cdhit70_190118.csv	Lactose-binding protein n=31 Tax=Bifidobacterium TaxID=1678 RepID=A0A508ZG25_BIFBR
	agilent_1475	3.26968e-06	0.166754	0.797831	-0.333078	1.92874	7.89474	15.7895	2	UniRef90_Q2FUY2	402	Clumping factor B precursor (Fibrinogen-binding protein B) (Fibrinogen receptor B)	Clumping factor B n=3 Tax=Staphylococcus aureus TaxID=1280 RepID=CLFB_STAA8
	twist_96182	3.28091e-06	0.167326	1.25499	-0.526337	3.03633	2.63158	8.77193	3.33333		403	YP_006908106.1 putative baseplate wedge subunit [Campylobacter phage CP30A]
	agilent_9198	3.28637e-06	0.167605	-0.860112	-2.08175	0.361526	14.4737	8.77193	0.606061	UniRef90_P11311	404	Adhesin P1 precursor (Cytadhesin P1) (Attachment protein) & ADP1_MYCPN adhesin P1	Adhesin P1 n=56 Tax=Mycoplasma pneumoniae TaxID=2104 RepID=ADP1_MYCPN
	twist_2130	3.28854e-06	0.167715	-1.15915	-2.80594	0.487647	9.21053	3.50877	0.380952		405	allergen_name False allergome_name Tri a GBSS_I (3/14) (1/1) allergenonline_name False SDAP_name False iedb_name False
	twist_35030	3.29784e-06	0.16819	-0.570919	-1.38293	0.241088	32.8947	24.5614	0.746667		406	fibronectin-binding protein A
	agilent_6101	3.31464e-06	0.169047	-0.97794	-2.37165	0.415766	11.8421	5.26316	0.444444	UniRef90_P12978	407	nuclear protein EBNA2 & EBNA-2 & Epstein-Barr nuclear antigen 2	Epstein-Barr nuclear antigen 2 n=125 Tax=Epstein-Barr virus (strain GD1) TaxID=10376 RepID=EBNA2_EBVB9
	agilent_211357	3.31721e-06	0.169178	-1.70192	-4.12815	0.724309	5.26316	1.75439	0.333333	UniRef90_Q64V66	408	YP_099146.1 strains_non_MPA_non_topgraph_cdhit70_190118.csv	Uncharacterized protein n=55 Tax=Bacteroides fragilis TaxID=817 RepID=Q64V66_BACFR
	agilent_205432	3.31811e-06	0.169223	-0.72056	-1.74789	0.306768	21.0526	10.5263	0.5	UniRef90_U6RBT0	409	MH0028_GL0082397 MPA_PNP_EM_seqs_non_topgraph_seqs_final_210318.csv	Cell division protein FtsZ n=28 Tax=root TaxID=1 RepID=U6RBT0_9BACE
	twist_89475	3.33115e-06	0.169889	1.02821	-0.440033	2.49645	3.94737	10.5263	2.66667		410	YP_009168604.1 hypothetical protein [Lactobacillus phage LBR48]
	twist_92854	3.33115e-06	0.169889	1.02821	-0.440033	2.49645	3.94737	10.5263	2.66667		411	YP_009168604.1 hypothetical protein [Lactobacillus phage LBR48]
	twist_42208	3.33827e-06	0.170252	-0.783714	-1.90378	0.33635	15.7895	10.5263	0.666667		412	Glycoprotein B precursor & glycoprotein B (1/2)
	agilent_42039	3.36888e-06	0.171813	-0.953508	-2.32122	0.414201	13.1579	5.26316	0.4	UniRef90_Q2G222	413	WP_001125631.1 strains_non_MPA_non_topgraph_cdhit70_190118.csv	N-acetylmuramoyl-L-alanine amidase domain-containing protein SAOUHSC_02979 n=302 Tax=Bacteria TaxID=2 RepID=Y2979_STAA8
	twist_42090	3.37025e-06	0.171883	0.514975	-0.223825	1.25377	46.0526	54.386	1.18095		414	envelope glycoprotein G (2/2) & glycoprotein G (2/2)
	twist_10213	3.37052e-06	0.171897	-1.50727	-3.66972	0.655178	9.21053	1.75439	0.190476		415	allergen_name Que a 1 (3/3) (1/1) allergome_name Que a 1 (5/5) (1/1) allergenonline_name Que a 1.0301 (1/1) (1/1) SDAP_name Que a 1.0301 (1/1) (1/1) iedb_name False
	agilent_229425	3.37407e-06	0.172077	0.519798	-0.226259	1.26586	28.9474	40.3509	1.39394	UniRef90_A0A0H3K1N3	416	VFG001282(gb|NP_647237) (fnbB) fibronectin-binding protein B [FnBPs (VF0010)] [Staphylococcus aureus subsp. aureus MW2]	FnbB protein n=80 Tax=Staphylococcus TaxID=1279 RepID=A0A0H3K1N3_STAAW
	twist_47499	3.3935e-06	0.173068	1.63705	-0.718009	3.9921	1.31579	5.26316	4		417	matrix protein 1 & matrix protein & M1 protein
	agilent_223157	3.39686e-06	0.17324	-0.96748	-2.35985	0.424893	11.8421	5.26316	0.444444	UniRef90_P27951	418	VFG001795(gb|BAC98831) (cba) c protein beta antigen [<beta>-C protein (VF0277)] [Streptococcus agalactiae FM027022]	IgA FC receptor n=71 Tax=Streptococcus TaxID=1301 RepID=BAG_STRAG
	twist_34032	3.40095e-06	0.173449	-1.52929	-3.73128	0.672695	6.57895	1.75439	0.266667		419	Hepatitis C virus (HCV) polyprotein – includes core, envelope glycoproteins (E1, E2/NS1, gp35, gp70, hypervariable regions), and nonstructural proteins (NS3, NS4, NS5, NS5B, RNA-dependent RNA polymerase); covers structural and nonstructural regions, precue protein (1/2) & polyprotein precursor (1/3) & Polyprotein (1/2) & E2 protein (4/4) & precursor protein & Hepatitis C virus core, matrix, envel…
	twist_46742	3.40351e-06	0.173579	0.61373	-0.270232	1.49769	15.7895	24.5614	1.55556		420	glycoprotein B (2/2)
	agilent_226048	3.4154e-06	0.174185	-0.95115	-2.32303	0.420732	13.1579	5.26316	0.4	UniRef90_Q9Z4N7	421	VFG002179(gb|AAD09858) (esp) Enterococcal surface protein; Esp [Esp (VF0353)] [Enterococcus faecalis str. MMH594]	EF0056 n=75 Tax=Bacteria TaxID=2 RepID=Q9Z4N7_ENTFL
	agilent_89806	3.43601e-06	0.175237	-0.901932	-2.206	0.402137	11.8421	7.01754	0.592593	UniRef90_Q5FMK0	422	YP_193105.1 strains_non_MPA_non_topgraph_cdhit70_190118.csv	S-layer protein n=14 Tax=Lactobacillus acidophilus TaxID=1579 RepID=Q5FMK0_LACAC
	agilent_157295	3.44577e-06	0.175734	-1.78447	-4.36754	0.798601	5.26316	1.75439	0.333333	UniRef90_Q7MNW1	423	WP_039447969.1 strains_non_MPA_non_topgraph_cdhit70_190118.csv	Penicillin-binding protein activator LpoA n=64 Tax=Vibrionaceae TaxID=641 RepID=LPOA_VIBVY
	agilent_13150	3.44703e-06	0.175798	0.666075	-0.298231	1.63038	11.8421	21.0526	1.77778	UniRef90_Q6JH00	424	WP_003667504.1 strains_non_MPA_non_topgraph_cdhit70_190118.csv	Extracellular surface protein n=35 Tax=Lactobacillus TaxID=1578 RepID=Q6JH00_LACFE
	agilent_227810	3.46811e-06	0.176873	-1.78049	-4.36459	0.803618	5.26316	1.75439	0.333333	UniRef90_Q6GHV7	425	VFG001317(gb|YP_001332074) (isdB) iron-regulated surface determinant protein B, haemoglobin receptor [Isd (VF0015)] [Staphylococcus aureus subsp. aureus str. Newman]	Iron-regulated surface determinant protein B n=509 Tax=Bacilli TaxID=91061 RepID=ISDB_STAAR
	agilent_205050	3.47187e-06	0.177065	-1.27171	-3.11821	0.5748	7.89474	3.50877	0.444444	UniRef90_A0A1Q6JQF1	426	MH0220_GL0226081 MPA_PNP_EM_seqs_non_topgraph_seqs_final_210318.csv	Peptidase M23 n=2 Tax=Clostridiales TaxID=186802 RepID=A0A1Q6JQF1_9FIRM
	agilent_9840	3.47226e-06	0.177085	0.734064	-0.331839	1.79997	9.21053	17.5439	1.90476	UniRef90_O36634	427	Fusion glycoprotein F0 precursor (2/2) & fusion protein (1/2) & fusion glycoprotein	Fusion glycoprotein F0 n=1724 Tax=Pneumoviridae TaxID=11244 RepID=FUS_HRSVB
	agilent_116147	3.47797e-06	0.177376	1.00167	-0.453791	2.45714	3.94737	10.5263	2.66667	UniRef90_C3QHL4	428	MH0087_GL0046292 MPA_PNP_EM_seqs_non_topgraph_seqs_final_210318.csv	Conjugative transposon TraN protein n=51 Tax=Bacteria TaxID=2 RepID=C3QHL4_9BACE
	agilent_149939	3.48776e-06	0.177876	-1.48486	-3.64489	0.675176	7.89474	1.75439	0.222222	UniRef90_J5DKJ0	429	NP_814463.1 strains_non_MPA_non_topgraph_cdhit70_190118.csv	WxL domain-containing protein n=84 Tax=Bacilli TaxID=91061 RepID=J5DKJ0_ENTFL
	agilent_231635	3.50141e-06	0.178572	-0.971513	-2.38705	0.444024	11.8421	5.26316	0.444444	UniRef90_P44969	430	VFG000337(gb|NP_439153) (iga1) immunoglobin A1 protease [IgA1 protease (VF0045)] [Haemophilus influenzae Rd KW20]	Immunoglobulin A1 protease autotransporter n=1 Tax=Haemophilus influenzae (strain ATCC 51907 / DSM 11121 / KW20 / Rd) TaxID=71421 RepID=IGA0_HAEIN
	twist_46270	3.51041e-06	0.179031	0.709067	-0.325167	1.7433	10.5263	17.5439	1.66667		431	Twist-related protein 1
	twist_27541	3.5128e-06	0.179153	0.585053	-0.268534	1.43864	18.4211	26.3158	1.42857		432	EBNA-1 HHV 4 & BKRF1
	twist_59480	3.51494e-06	0.179262	0.920905	-0.423026	2.26484	5.26316	10.5263	2		433	H1N1 A/Bayern/7/95 NA
	twist_32174	3.51633e-06	0.179333	-0.724412	-1.78176	0.332937	89.4737	82.4561	0.921569		434	EBNA-1 HHV 4 & BKRF1
	twist_32238	3.52631e-06	0.179842	-0.685508	-1.68724	0.316228	22.3684	12.2807	0.54902		435	Lipase 2 precursor (Glycerol ester hydrolase 2)
	agilent_12016	3.52881e-06	0.179969	0.560791	-0.258936	1.38052	61.8421	68.4211	1.10638		436	positive (exact): Human herpesvirus 1 Envelope glycoprotein D
	twist_52287	3.5332e-06	0.180193	-0.749672	-1.84606	0.346712	17.1053	10.5263	0.615385		437	Serine-rich 25 kDa antigen protein
	twist_31183	3.53445e-06	0.180257	-0.969991	-2.3888	0.448814	11.8421	5.26316	0.444444		438	liver stage antigen-1 & hypothetical protein PF14_0175
	agilent_133710	3.53822e-06	0.180449	-0.958662	-2.36151	0.444191	11.8421	5.26316	0.444444	UniRef90_K5Y925	439	MH0020_GL0056409 MPA_PNP_EM_seqs_non_topgraph_seqs_final_210318.csv	OstA-like_N domain-containing protein n=18 Tax=Parabacteroides TaxID=375288 RepID=K5Y925_9BACT
	twist_59391	3.54409e-06	0.180749	0.917584	-0.42608	2.26125	5.26316	10.5263	2		440	H1N1 A/USSR/90/77 NA
	twist_26511	3.54495e-06	0.180793	0.689685	-0.320357	1.69973	78.9474	85.9649	1.08889		441	EBNA-1 HHV 4
	agilent_138817	3.57086e-06	0.182114	0.646564	-0.303197	1.59632	13.1579	21.0526	1.6	UniRef90_K0X429	442	MH0012_GL0120519 MPA_PNP_EM_seqs_non_topgraph_seqs_final_210318.csv	Por secretion system C-terminal sorting domain-containing protein n=4 Tax=Bacteria TaxID=2 RepID=K0X429_9BACT
	agilent_79020	3.58236e-06	0.1827	1.20907	-0.569358	2.98749	2.63158	8.77193	3.33333	UniRef90_C4ZGU4	443	WP_012743452.1 MPA_PNP_EM_seqs_non_topgraph_seqs_final_210318.csv	N-acetylmuramoyl-L-alanine amidase n=2 Tax=[Eubacterium] rectale TaxID=39491 RepID=C4ZGU4_AGARV
	agilent_4080	3.59239e-06	0.183212	-0.590558	-1.46023	0.279114	27.6316	22.807	0.825397	UniRef90_P07210	444	polyprotein (9/9) & VP1 capsid protein (1/3) & Chain 2, Human Rhinovirus Serotype 2 (Hrv2)	Genome polyprotein n=273 Tax=Enterovirus TaxID=12059 RepID=POLG_HRV8A
	agilent_86177	3.60475e-06	0.183842	-0.777993	-1.92534	0.369349	92.1053	85.9649	0.933333	UniRef90_S5QWV8	445	WP_020916641.1 strains_non_MPA_non_topgraph_cdhit70_190118.csv	Uncharacterized protein n=4 Tax=Streptococcus TaxID=1301 RepID=S5QWV8_9STRE
	agilent_234348	3.60963e-06	0.184091	-0.831227	-2.05777	0.395318	14.4737	7.01754	0.484848	UniRef90_Q8P2T7	446	VFG000976(gb|NP_268546) (slo) streptolysin O precursor [SLO (VF0250)] [Streptococcus pyogenes M1 GAS]	Streptolysin O n=132 Tax=Streptococcus TaxID=1301 RepID=TACY_STRP8
	agilent_115718	3.61368e-06	0.184297	-1.17646	-2.91324	0.560321	7.89474	3.50877	0.444444	UniRef90_A0A1Q6U1L1	447	NLM026_GL0059834 MPA_PNP_EM_seqs_non_topgraph_seqs_final_210318.csv	Dihydrofolate reductase n=9 Tax=Bacteria TaxID=2 RepID=A0A1Q6U1L1_9FIRM
	agilent_194178	3.6147e-06	0.18435	0.741144	-0.35312	1.83541	9.21053	15.7895	1.71429	UniRef90_G1WNG6	448	WP_005335292.1 (2/2) non_MPA_topgraph_sampling_040218.csv	LysM domain-containing protein n=15 Tax=Dorea TaxID=189330 RepID=G1WNG6_9FIRM
	twist_20503	3.61781e-06	0.184508	-0.591376	-1.46483	0.282079	28.9474	22.807	0.787879		449	allergen_name False allergome_name False allergenonline_name Unassigned (1/1) (1/1) SDAP_name Bos d 8 (6/13) (1/1) iedb_name False
	twist_48100	3.62804e-06	0.18503	-1.537	-3.80984	0.73583	6.57895	1.75439	0.266667		450	butyrophilin precursor & Butyrophilin subfamily 1 member A1 & butyrophilin, partial
	twist_58885	3.63099e-06	0.18518	1.01773	-0.487748	2.52322	3.94737	8.77193	2.22222		451	H1N1 A/Michigan/45/2015 NA
	agilent_9495	3.63237e-06	0.185251	-0.5259	-1.30396	0.252162	38.1579	24.5614	0.643678	UniRef90_P08563	452	polyprotein (5/9) & unnamed protein product (6/8) & structural polyprotein (3/3) & 110 kd polyprotein precursor & Structural polyprotein (1/2) & E1 protein	Structural polyprotein n=1562 Tax=Rubella virus TaxID=11041 RepID=POLS_RUBVM
	twist_35714	3.6384e-06	0.185558	-1.46224	-3.62711	0.702635	7.89474	1.75439	0.222222		453	nuclear protein EBNA2 & EBNA-2 & Epstein-Barr nuclear antigen 2
	agilent_131312	3.64966e-06	0.186133	-0.571301	-1.41823	0.275627	28.9474	21.0526	0.727273	UniRef90_Q8G4Z1	454	WP_025332084.1 (1/2) non_MPA_topgraph_sampling_040218.csv	Uncharacterized protein n=77 Tax=Bifidobacterium TaxID=1678 RepID=Q8G4Z1_BIFLO
	agilent_164728	3.65799e-06	0.186557	-0.931879	-2.31468	0.450923	11.8421	5.26316	0.444444	UniRef90_A0A2N8HER6	455	MH0268_GL0146331 MPA_PNP_EM_seqs_non_topgraph_seqs_final_210318.csv	Chaperone protein ClpB n=85 Tax=Bacteria TaxID=2 RepID=A0A2N8HER6_9BACT
	agilent_132876	3.66265e-06	0.186795	-1.46236	-3.63351	0.708788	7.89474	1.75439	0.222222	UniRef90_G2T5W2	456	MH0268_GL0121737 MPA_PNP_EM_seqs_non_topgraph_seqs_final_210318.csv	Flagellin n=3 Tax=Roseburia TaxID=841 RepID=G2T5W2_ROSHA
	twist_43321	3.66472e-06	0.186901	-0.647021	-1.60788	0.313833	22.3684	15.7895	0.705882		457	alpha S1 casein & Alpha-S1-casein
	twist_18247	3.67272e-06	0.187308	0.851591	-0.414228	2.11741	6.57895	12.2807	1.86667		458	allergen_name False allergome_name Hom s Idursulfase (4/8) (1/1) allergenonline_name False SDAP_name False iedb_name False
	twist_58592	3.69077e-06	0.188229	-0.643498	-1.602	0.315006	22.3684	14.0351	0.627451		459	EBNA-1 HHV 4
	twist_69609	3.70147e-06	0.188775	-1.47296	-3.66968	0.723756	7.89474	1.75439	0.222222		460	NP_695158.1 minor capsid protein [Lactobacillus phage phig1e]
	agilent_8907	3.7057e-06	0.188991	1.00975	-0.496888	2.5164	3.94737	8.77193	2.22222	UniRef90_P08392	461	Trans-acting transcriptional protein ICP4	Major viral transcription factor ICP4 n=1 Tax=Human herpesvirus 1 (strain 17) TaxID=10299 RepID=ICP4_HHV11
	agilent_236018	3.70724e-06	0.189069	-0.736209	-1.83489	0.362475	17.1053	12.2807	0.717949	UniRef90_A0A4I7XYI6	462	VFG001361(gb|NP_344663) (pspA) pneumococcal surface protein A [PspA (VF0152)] [Streptococcus pneumoniae TIGR4]	Surface protein A n=87 Tax=Streptococcus pneumoniae TaxID=1313 RepID=A0A4I7XYI6_STREE
	agilent_7111	3.71092e-06	0.189257	-0.821166	-2.04716	0.404824	14.4737	7.01754	0.484848	UniRef90_P54634	463	positive (from uniprot): Norwalk virus Non-structural polyprotein	Genome polyprotein n=5814 Tax=root TaxID=1 RepID=POLG_LORDV
	agilent_241884	3.72617e-06	0.190035	-0.533346	-1.33102	0.264333	35.5263	22.807	0.641975	UniRef90_P15926	464	VFG000974(gb|NP_269970) (scpA) C5a peptidase precursor [C5a peptidase (VF0245)] [Streptococcus pyogenes M1 GAS]	C5a peptidase n=760 Tax=Bacteria TaxID=2 RepID=C5AP_STRPY
	twist_70489	3.72729e-06	0.190092	0.87434	-0.433502	2.18218	5.26316	12.2807	2.33333		465	YP_001293423.1 hypothetical protein ORF016 [Pseudomonas phage 73]
	twist_63421	3.74299e-06	0.190892	-0.909985	-2.2736	0.453635	13.1579	5.26316	0.4		466	YP_009150301.1 putative DNA-dependent RNA polymerase [Proteus phage PM 75]
	agilent_21414	3.75509e-06	0.191509	-1.4628	-3.65786	0.732265	7.89474	1.75439	0.222222	UniRef90_B0G3Z1	467	WP_005331743.1 strains_non_MPA_non_topgraph_cdhit70_190118.csv	ErfK/YbiS/YcfS/YnhG n=4 Tax=Dorea formicigenerans TaxID=39486 RepID=B0G3Z1_9FIRM
	agilent_230904	3.75689e-06	0.191601	-1.12524	-2.81411	0.563635	9.21053	3.50877	0.380952	UniRef90_P15926	468	VFG001797(gb|NP_735749) (scpB) streptococcal C5a peptidase [C5a peptidase (VF0278)] [Streptococcus agalactiae NEM316]	C5a peptidase n=760 Tax=Bacteria TaxID=2 RepID=C5AP_STRPY
	agilent_179632	3.76591e-06	0.192061	0.981693	-0.493259	2.45664	3.94737	12.2807	3.11111	UniRef90_UPI0008DA98AF	469	SZEY-104A_GL0018364 MPA_PNP_EM_seqs_non_topgraph_seqs_final_210318.csv	flagellar filament capping protein FliD n=1 Tax=Romboutsia timonensis TaxID=1776391 RepID=UPI0008DA98AF
	agilent_11813	3.77627e-06	0.19259	-0.639459	-1.60136	0.322444	22.3684	14.0351	0.627451	UniRef90_P03211	470	EBNA-1 HHV 4 & BKRF1	Epstein-Barr nuclear antigen 1 n=37 Tax=Epstein-Barr virus (strain GD1) TaxID=10376 RepID=EBNA1_EBVB9
	agilent_40430	3.7797e-06	0.192765	-1.10612	-2.77065	0.558409	9.21053	3.50877	0.380952	UniRef90_A0A174KMR6	471	MH0003_GL0096731 MPA_PNP_EM_seqs_non_topgraph_seqs_final_210318.csv	Alpha-glycosidase n=47 Tax=Bacteroidaceae TaxID=815 RepID=A0A174KMR6_BACVU
	agilent_154061	3.79683e-06	0.193638	-1.10625	-2.77425	0.561745	9.21053	3.50877	0.380952	UniRef90_Q64R34	472	YP_100581.1 strains_non_MPA_non_topgraph_cdhit70_190118.csv	Peptidase_M48 domain-containing protein n=39 Tax=Bacteroidaceae TaxID=815 RepID=Q64R34_BACFR
	agilent_23403	3.7987e-06	0.193734	-1.07995	-2.70865	0.54874	10.5263	3.50877	0.333333	UniRef90_A0A0E1XBT2	473	WP_001208900.1 strains_non_MPA_non_topgraph_cdhit70_190118.csv	Gram-positive signal peptide protein, YSIRK family n=24 Tax=Staphylococcaceae TaxID=90964 RepID=A0A0E1XBT2_STAAU
	agilent_11276	3.81003e-06	0.194311	0.500488	-0.255283	1.25626	32.8947	42.1053	1.28		474	positive (exact): Influenza A virus Hemagglutinin
	agilent_7411	3.82293e-06	0.19497	-0.525415	-1.32	0.269169	34.2105	26.3158	0.769231	UniRef90_P06473	475	Glycoprotein B precursor & glycoprotein B (1/2)	Envelope glycoprotein B n=908 Tax=Viruses TaxID=10239 RepID=GB_HCMVA
	twist_73726	3.84997e-06	0.196348	-1.49049	-3.75152	0.77054	6.57895	1.75439	0.266667		476	NP_944804.1 hypothetical protein Felix01p028 [Salmonella phage FelixO1]
	agilent_241053	3.86341e-06	0.197034	-1.46387	-3.68793	0.760183	6.57895	1.75439	0.266667	UniRef90_C7F880	477	VFG012362(gb|NP_290254) (espB) Type III secretion system translocator protein EspB, pore protein [TTSS (VF0191)] [Escherichia coli O157:H7 str. EDL933]	EaeB n=37 Tax=Enterobacteriaceae TaxID=543 RepID=C7F880_ECOLX
	twist_91008	3.9122e-06	0.199522	1.51382	-0.798912	3.82656	1.31579	5.26316	4		478	YP_009168575.1 putative DNA methylase [Lactobacillus phage LBR48]
	agilent_11484	3.91803e-06	0.19982	-0.583905	-1.47655	0.308743	26.3158	15.7895	0.6	UniRef90_P03204	479	EBNA-3C HHV 4 latent protein	Epstein-Barr nuclear antigen 6 n=14 Tax=Epstein-Barr virus (strain GD1) TaxID=10376 RepID=EBNA6_EBVB9
	agilent_169687	3.91869e-06	0.199853	0.706033	-0.373399	1.78547	9.21053	15.7895	1.71429	UniRef90_E2QQR7	480	WP_001529381.1 strains_non_MPA_non_topgraph_cdhit70_190118.csv	SnoH n=24 Tax=Escherichia coli TaxID=562 RepID=E2QQR7_ECOLX
	agilent_240086	3.93222e-06	0.200543	-0.616723	-1.56106	0.327613	23.6842	14.0351	0.592593	UniRef90_P81177	481	VFG001314(gb|NP_647375) (aur) zinc metalloproteinase aureolysin [Aureolysin (VF0024)] [Staphylococcus aureus subsp. aureus MW2]	Zinc metalloproteinase aureolysin n=337 Tax=Bacilli TaxID=91061 RepID=AURE_STAAU
	agilent_542	3.93682e-06	0.200778	-0.543277	-1.37558	0.289031	80.2632	70.1754	0.874317	UniRef90_P09256	482	positive (from uniprot): Human herpesvirus 3 Envelope glycoprotein C	Envelope glycoprotein C n=119 Tax=Human herpesvirus 3 TaxID=10335 RepID=GC_VZVD
	agilent_200616	3.94065e-06	0.200973	0.69482	-0.370115	1.75975	10.5263	15.7895	1.5	UniRef90_K0WU03	483	MH0012_GL0184715 MPA_PNP_EM_seqs_non_topgraph_seqs_final_210318.csv	PA14 domain-containing protein n=3 Tax=Bacteroidales TaxID=171549 RepID=K0WU03_9BACT
	twist_58262	3.94318e-06	0.201102	-0.636099	-1.61131	0.339115	22.3684	12.2807	0.54902		484	EBNA-3C HHV 4 latent protein
	agilent_18547	3.96e-06	0.20196	-0.894441	-2.26834	0.479454	13.1579	5.26316	0.4	UniRef90_A0A161TT46	485	NP_831211.1 strains_non_MPA_non_topgraph_cdhit70_190118.csv	Murein DD-endopeptidase MepM n=540 Tax=Bacillaceae TaxID=186817 RepID=A0A161TT46_BACCE
	twist_12102	3.96893e-06	0.202415	-1.47052	-3.73158	0.790534	6.57895	1.75439	0.266667		486	allergen_name False allergome_name Cas s 1 (1/6) (1/1) allergenonline_name Unassigned (1/1) (1/1) SDAP_name False iedb_name False
	agilent_19698	3.97035e-06	0.202488	-0.737778	-1.87236	0.396803	15.7895	8.77193	0.555556	UniRef90_A0A0U1MQG2	487	WP_000669729.1 strains_non_MPA_non_topgraph_cdhit70_190118.csv	Protein map n=15 Tax=Staphylococcaceae TaxID=90964 RepID=A0A0U1MQG2_STAAU
	agilent_3466	3.97391e-06	0.202669	-0.785075	-1.99288	0.422727	92.1053	85.9649	0.933333	UniRef90_P03211	488	EBNA-1 HHV 4 & BKRF1	Epstein-Barr nuclear antigen 1 n=37 Tax=Epstein-Barr virus (strain GD1) TaxID=10376 RepID=EBNA1_EBVB9
	twist_32175	3.97391e-06	0.202669	-0.785075	-1.99288	0.422727	92.1053	85.9649	0.933333		489	EBNA-1 HHV 4 & BKRF1
	agilent_116244	4.00008e-06	0.204004	-1.42242	-3.61722	0.772379	6.57895	1.75439	0.266667	UniRef90_A0A0K2HGL4	490	MH0318_GL0253184 MPA_PNP_EM_seqs_non_topgraph_seqs_final_210318.csv	RagB/SusD family nutrient uptake outer membrane protein n=28 Tax=Bacteroides TaxID=816 RepID=A0A0K2HGL4_9BACE
	agilent_25775	4.00373e-06	0.20419	-1.42183	-3.61663	0.772964	6.57895	1.75439	0.266667	UniRef90_UPI000A3CE4AB	491	WP_000775561.1 (1/1) non_MPA_topgraph_sampling_040218.csv	succinate dehydrogenase flavoprotein subunit n=2 Tax=Enterobacteriaceae TaxID=543 RepID=UPI000A3CE4AB
	agilent_79054	4.01178e-06	0.204601	-1.43352	-3.64836	0.781325	6.57895	1.75439	0.266667	UniRef90_A0A174A0Y7	492	MH0087_GL0039588 MPA_PNP_EM_seqs_non_topgraph_seqs_final_210318.csv	Chromosome segregation protein n=36 Tax=Clostridiales TaxID=186802 RepID=A0A174A0Y7_9FIRM
	agilent_69356	4.01333e-06	0.20468	-1.42037	-3.61528	0.774541	6.57895	1.75439	0.266667	UniRef90_A0A1Q6JQM1	493	O2.UC3-1_GL0128502 (2/2) MPA_and_EM_topgraph_220218_subsample.csv	Fn3_like domain-containing protein n=5 Tax=Clostridiales TaxID=186802 RepID=A0A1Q6JQM1_9FIRM
	agilent_8622	4.01425e-06	0.204727	0.512916	-0.27978	1.30561	64.4737	75.4386	1.17007	UniRef90_Q9ANY1	494	pneumococcal histidine triad protein E & hydrolase & HIT family hydrolase	Bvh-3 n=444 Tax=Bacteria TaxID=2 RepID=Q9ANY1_STREE
	agilent_225542	4.01859e-06	0.204948	-0.472986	-1.20433	0.258357	47.3684	33.3333	0.703704	UniRef90_P71401	495	VFG001157(gb|AAC44560) (hsf) Hsf [Hia/Hsf (VF0039)] [Haemophilus influenzae C54]	Hsf n=19 Tax=Haemophilus influenzae TaxID=727 RepID=P71401_HAEIF
	agilent_110974	4.02305e-06	0.205176	-0.60476	-1.54033	0.330805	23.6842	14.0351	0.592593	UniRef90_A0A4V2EHS9	496	WP_039447067.1 strains_non_MPA_non_topgraph_cdhit70_190118.csv	Alpha-glucosidase n=84 Tax=Vibrionaceae TaxID=641 RepID=A0A4V2EHS9_VIBVL
	agilent_204160	4.02308e-06	0.205177	-1.41908	-3.6144	0.776246	6.57895	1.75439	0.266667	UniRef90_A0A0U5JI25	497	WP_011953364.1 strains_non_MPA_non_topgraph_cdhit70_190118.csv	Clumping factor ClfA, fibrinogen-binding protein n=28 Tax=Lactobacillus reuteri TaxID=1598 RepID=A0A0U5JI25_LACRE
	agilent_228561	4.02511e-06	0.20528	-0.590643	-1.50458	0.323294	25	15.7895	0.631579	UniRef90_P71401	498	VFG001157(gb|AAC44560) (hsf) Hsf [Hia/Hsf (VF0039)] [Haemophilus influenzae C54]	Hsf n=19 Tax=Haemophilus influenzae TaxID=727 RepID=P71401_HAEIF
	agilent_78022	4.04192e-06	0.206138	-1.39563	-3.55927	0.768002	7.89474	1.75439	0.222222	UniRef90_A0A174R002	499	MH0417_GL0121824 MPA_PNP_EM_seqs_non_topgraph_seqs_final_210318.csv	Hyaluronoglucosaminidase n=7 Tax=Bacteroides TaxID=816 RepID=A0A174R002_9BACE
	twist_23602	4.04206e-06	0.206145	-1.0416	-2.6564	0.573205	10.5263	3.50877	0.333333		500	allergen_name False allergome_name Hom g 2 (2/2) (1/1) allergenonline_name False SDAP_name False iedb_name False
	agilent_45754	4.0453e-06	0.20631	-0.521187	-1.32949	0.287111	34.2105	22.807	0.666667	UniRef90_UPI0004537308	501	WP_000728715.1 strains_non_MPA_non_topgraph_cdhit70_190118.csv	staphylococcal protein A n=1 Tax=Staphylococcus aureus TaxID=1280 RepID=UPI0004537308
	twist_27929	4.05426e-06	0.206767	-0.84691	-2.16169	0.467869	11.8421	7.01754	0.592593		502	virion spike glycoprotein precursor & negative (from uniprot): spike glycoprotein [Zaire ebolavirus]
	agilent_76377	4.05825e-06	0.206971	0.964806	-0.533669	2.46328	3.94737	8.77193	2.22222	UniRef90_B7JEJ8	503	NP_834706.1 strains_non_MPA_non_topgraph_cdhit70_190118.csv	Neutral metalloproteinase n=667 Tax=Bacillaceae TaxID=186817 RepID=B7JEJ8_BACC0
	agilent_70626	4.06368e-06	0.207247	0.840815	-0.465882	2.14751	6.57895	10.5263	1.6	UniRef90_D4MYA1	504	MH0088_GL0134456 (1/4) MPA_and_EM_topgraph_220218_subsample.csv	Chromosome segregation protein n=15 Tax=Clostridiales TaxID=186802 RepID=D4MYA1_ANAHA
	twist_51547	4.0685e-06	0.207494	-0.631536	-1.61353	0.350455	22.3684	12.2807	0.54902		505	Genome polyprotein (6/6) & polyprotein (7/9) & VP1 (1/4) & coat protein VP1 & VP4
	agilent_238898	4.07559e-06	0.207855	0.881279	-0.490134	2.25269	5.26316	10.5263	2	UniRef90_P13423	506	VFG000677(gb|AAD32414) (pagA) anthrax toxin moiety, protective antigen [Anthrax toxin (VF0142)] [Bacillus anthracis str. Sterne]	Protective antigen n=45 Tax=Bacillus TaxID=55087 RepID=PAG_BACAN
	agilent_186597	4.0847e-06	0.20832	-1.40575	-3.59555	0.784059	7.89474	1.75439	0.222222	UniRef90_A0A3R6KAI3	507	MH0020_GL0043089 (1/3) MPA_and_EM_topgraph_220218_subsample.csv	Membrane protein insertase YidC n=21 Tax=Parabacteroides TaxID=375288 RepID=A0A3R6KAI3_9BACT
	twist_87344	4.10929e-06	0.209574	1.12384	-0.631653	2.87933	2.63158	7.01754	2.66667		508	YP_001469501.1 gp20 portal vertex protein of head [Enterobacteria phage Phi1]
	agilent_1169	4.11146e-06	0.209685	-1.03887	-2.66203	0.584291	10.5263	3.50877	0.333333	UniRef90_A3PV79	509	RNA polymerase beta'-subunit	DNA-directed RNA polymerase subunit beta' n=6 Tax=Mycobacteriaceae TaxID=1762 RepID=RPOC_MYCSJ
	twist_95690	4.11737e-06	0.209986	-0.933482	-2.39295	0.525983	11.8421	5.26316	0.444444		510	AFU63124.1 endolysin [Lactobacillus phage ATCC 8014-B2]
	agilent_205570	4.1364e-06	0.210956	-0.455379	-1.16886	0.258106	59.2105	47.3684	0.8	UniRef90_A0A3R6JN00	511	MH0067_GL0008919 MPA_PNP_EM_seqs_non_topgraph_seqs_final_210318.csv	Uncharacterized protein n=4 Tax=Parabacteroides merdae TaxID=46503 RepID=A0A3R6JN00_9BACT
	agilent_103272	4.13664e-06	0.210968	-1.38168	-3.54655	0.783185	7.89474	1.75439	0.222222	UniRef90_A6BI27	512	MH0147_GL0047345 (1/3) MPA_and_EM_topgraph_220218_subsample.csv	Putative phage holin, LL-H family n=4 Tax=Dorea TaxID=189330 RepID=A6BI27_9FIRM
	agilent_7108	4.14278e-06	0.211282	0.676416	-0.384143	1.73698	80.2632	89.4737	1.11475	UniRef90_Q82081	513	positive (from uniprot): Rhinovirus B Genome polyprotein	Genome polyprotein n=46 Tax=Enterovirus TaxID=12059 RepID=POLG_HRV3
	agilent_222104	4.15672e-06	0.211993	0.635074	-0.362216	1.63236	11.8421	19.2982	1.62963	UniRef90_O86487	514	VFG001279(gb|NP_645333) (sdrC) Ser-Asp rich fibrinogen-binding bone sialoprotein-binding protein [SDr (VF0019)] [Staphylococcus aureus subsp. aureus MW2]	Serine-aspartate repeat-containing protein C n=909 Tax=Staphylococcaceae TaxID=90964 RepID=SDRC_STAAE
	agilent_198814	4.16025e-06	0.212173	1.25245	-0.715113	3.22002	2.63158	5.26316	2	UniRef90_K0XRR8	515	MH0028_GL0034989 (2/2) MPA_and_EM_topgraph_220218_subsample.csv	Uncharacterized protein n=3 Tax=Bacteroidales TaxID=171549 RepID=K0XRR8_9BACT
	agilent_165952	4.16181e-06	0.212252	-1.39404	-3.58442	0.79634	7.89474	1.75439	0.222222	UniRef90_B2UPA9	516	WP_042448428.1 (3/12) non_MPA_topgraph_sampling_040218.csv	Cytochrome c assembly protein n=35 Tax=Akkermansia TaxID=239934 RepID=B2UPA9_AKKM8
	agilent_220658	4.16602e-06	0.212467	-0.545114	-1.40202	0.311796	27.6316	21.0526	0.761905	UniRef90_P15926	517	VFG000974(gb|NP_269970) (scpA) C5a peptidase precursor [C5a peptidase (VF0245)] [Streptococcus pyogenes M1 GAS]	C5a peptidase n=760 Tax=Bacteria TaxID=2 RepID=C5AP_STRPY
	agilent_8061	4.17675e-06	0.213014	-0.636814	-1.63907	0.365444	19.7368	12.2807	0.622222	UniRef90_Q1HVF7	518	EBNA-1 HHV 4	Epstein-Barr nuclear antigen 1 n=48 Tax=Epstein-Barr virus (strain GD1) TaxID=10376 RepID=EBNA1_EBVA8
	agilent_229360	4.18576e-06	0.213474	-1.09438	-2.81852	0.629757	7.89474	3.50877	0.444444	UniRef90_O86489	519	VFG001281(gb|NP_645335) (sdrE) Ser-Asp rich fibrinogen-binding bone sialoprotein-binding protein [SDr (VF0019)] [Staphylococcus aureus subsp. aureus MW2]	Serine-aspartate repeat-containing protein E n=489 Tax=Bacteria TaxID=2 RepID=SDRE_STAAE
	agilent_243229	4.20908e-06	0.214663	-0.674351	-1.73952	0.390814	17.1053	12.2807	0.717949	UniRef90_UPI000B5938A4	520	VFG001356(gb|NP_345446) (lytB) endo-beta-N-acetylglucosaminidase [CBPs (VF0145)] [Streptococcus pneumoniae TIGR4]	endo-beta-N-acetylglucosaminidase n=2 Tax=Streptococcus pneumoniae TaxID=1313 RepID=UPI000B5938A4
	twist_92306	4.21004e-06	0.214712	-1.0493	-2.70688	0.608286	9.21053	3.50877	0.380952		521	NP_945017.1 Putative HNH endonuclease [Salmonella phage FelixO1]
	agilent_9542	4.21671e-06	0.215052	-1.39417	-3.5982	0.80985	6.57895	1.75439	0.266667	UniRef90_P03204	522	EBNA-3C HHV 4 latent protein	Epstein-Barr nuclear antigen 6 n=14 Tax=Epstein-Barr virus (strain GD1) TaxID=10376 RepID=EBNA6_EBVB9
	agilent_151982	4.22708e-06	0.215581	0.78326	-0.456409	2.02293	6.57895	12.2807	1.86667	UniRef90_U6R7P0	523	MH0039_GL0042967 (1/1) MPA_and_EM_topgraph_220218_subsample.csv	SusC/RagA family TonB-linked outer membrane protein n=2 Tax=Bacteroides TaxID=816 RepID=U6R7P0_9BACE
	agilent_171315	4.23004e-06	0.215732	-0.769093	-1.98674	0.448555	14.4737	7.01754	0.484848	UniRef90_K5ZJ35	524	MH0020_GL0027100 (2/2) MPA_and_EM_topgraph_220218_subsample.csv	OMP_b-brl_2 domain-containing protein n=11 Tax=Parabacteroides TaxID=375288 RepID=K5ZJ35_9BACT
	agilent_154800	4.23017e-06	0.215739	-1.39169	-3.59509	0.811701	6.57895	1.75439	0.266667	UniRef90_D4J4E9	525	MH0246_GL0105472 (3/4) MPA_and_EM_topgraph_220218_subsample.csv	ABC-type transport system, involved in lipoprotein release, permease component n=38 Tax=Firmicutes TaxID=1239 RepID=D4J4E9_9FIRM
	agilent_5580	4.23191e-06	0.215827	-0.761976	-1.96861	0.444654	13.1579	8.77193	0.666667	UniRef90_Q59947	526	immunoglobulin A1 protease	Immunoglobulin A1 protease n=446 Tax=Streptococcus pneumoniae TaxID=1313 RepID=IGA1_STRR6
	agilent_58674	4.23697e-06	0.216085	0.968243	-0.565883	2.50237	3.94737	8.77193	2.22222	UniRef90_K0WYA3	527	V1.FI15_GL0102470 MPA_PNP_EM_seqs_non_topgraph_seqs_final_210318.csv	Por secretion system C-terminal sorting domain-containing protein n=3 Tax=Bacteroidales TaxID=171549 RepID=K0WYA3_9BACT
	agilent_220720	4.24264e-06	0.216375	-0.493607	-1.27619	0.288978	38.1579	24.5614	0.643678	UniRef90_P71401	528	VFG001157(gb|AAC44560) (hsf) Hsf [Hia/Hsf (VF0039)] [Haemophilus influenzae C54]	Hsf n=19 Tax=Haemophilus influenzae TaxID=727 RepID=P71401_HAEIF
	agilent_6396	4.25258e-06	0.216882	-1.129	-2.92095	0.662942	7.89474	3.50877	0.444444	UniRef90_P81177	529	zinc metalloproteinase aureolysin	Zinc metalloproteinase aureolysin n=337 Tax=Bacilli TaxID=91061 RepID=AURE_STAAU
	agilent_43394	4.26652e-06	0.217592	0.635174	-0.374528	1.64488	10.5263	19.2982	1.83333	UniRef90_P43153	530	WP_011590092.1 strains_non_MPA_non_topgraph_cdhit70_190118.csv	Collagenase ColA n=88 Tax=Clostridium perfringens TaxID=1502 RepID=COLA_CLOPE
	agilent_223692	4.26893e-06	0.217715	-0.857605	-2.22126	0.506049	13.1579	5.26316	0.4	UniRef90_Q54835	531	VFG000950(gb|NP_665531) (emm) M protein type 3 [M protein (VF0242)] [Streptococcus pyogenes MGAS315]	M3 protein n=36 Tax=Streptococcus pyogenes TaxID=1314 RepID=Q54835_STRPY
	agilent_7143	4.27445e-06	0.217997	-0.494542	-1.28138	0.292297	36.8421	28.0702	0.761905	UniRef90_P08318	532	phosphoprotein 150 & Large structural phosphoprotein	Large structural phosphoprotein n=145 Tax=root TaxID=1 RepID=PP150_HCMVA
	agilent_192153	4.27767e-06	0.218161	-1.01169	-2.62191	0.598529	10.5263	3.50877	0.333333	UniRef90_F4XFQ9	533	O2.UC59-0_GL0071908 MPA_PNP_EM_seqs_non_topgraph_seqs_final_210318.csv	Phage protein n=66 Tax=root TaxID=1 RepID=F4XFQ9_9FIRM
	agilent_66346	4.28127e-06	0.218345	0.853668	-0.505584	2.21292	5.26316	10.5263	2	UniRef90_B0N069	534	O2.UC41-2_GL0077108 MPA_PNP_EM_seqs_non_topgraph_seqs_final_210318.csv	Uncharacterized protein n=3 Tax=root TaxID=1 RepID=B0N069_9BACT
	agilent_141966	4.28689e-06	0.218631	-0.891751	-2.31252	0.529022	10.5263	5.26316	0.5	UniRef90_K0WUB3	535	MH0128_GL0035420 MPA_PNP_EM_seqs_non_topgraph_seqs_final_210318.csv	Por secretion system C-terminal sorting domain-containing protein n=3 Tax=Bacteroidales TaxID=171549 RepID=K0WUB3_9BACT
	twist_28905	4.3072e-06	0.219667	0.937084	-0.559275	2.43344	3.94737	8.77193	2.22222		536	neuraminidase
	agilent_25733	4.30839e-06	0.219728	0.639724	-0.381937	1.66138	10.5263	17.5439	1.66667	UniRef90_A0A1Q6NWS0	537	MH0003_GL0111647 MPA_PNP_EM_seqs_non_topgraph_seqs_final_210318.csv	Uncharacterized protein n=4 Tax=Clostridiales TaxID=186802 RepID=A0A1Q6NWS0_9FIRM
	twist_52112	4.31021e-06	0.219821	0.891067	-0.532284	2.31442	5.26316	8.77193	1.66667		538	phiRv1 phage protein
	agilent_10341	4.31021e-06	0.219821	0.891067	-0.532284	2.31442	5.26316	8.77193	1.66667	UniRef90_R4LXM3	539	phiRv1 phage protein	Bacteriophage protein n=2 Tax=Mycobacterium tuberculosis TaxID=1773 RepID=R4LXM3_MYCTX
	twist_59092	4.33921e-06	0.2213	0.934051	-0.56275	2.43085	3.94737	8.77193	2.22222		540	B B/Brisbane/60/2008 HA
	agilent_134048	4.34322e-06	0.221504	0.466757	-0.281545	1.21506	28.9474	38.5965	1.33333	UniRef90_R5ESF2	541	MH0043_GL0060107 MPA_PNP_EM_seqs_non_topgraph_seqs_final_210318.csv	SGNH_hydro domain-containing protein n=3 Tax=Bacteroidales TaxID=171549 RepID=R5ESF2_9BACE
	agilent_39886	4.34777e-06	0.221736	-0.645145	-1.67996	0.389667	19.7368	10.5263	0.533333	UniRef90_A0A564W7Z6	542	V1.UC30-0_GL0007903 MPA_PNP_EM_seqs_non_topgraph_seqs_final_210318.csv	sn-glycerol-3-phosphate-binding periplasmic protein UgpB n=25 Tax=Clostridiales TaxID=186802 RepID=A0A564W7Z6_9FIRM
	agilent_161898	4.35162e-06	0.221932	0.934641	-0.565158	2.43444	5.26316	8.77193	1.66667	UniRef90_A0A3R6HP82	543	160582958-stool1_revised_scaffold9779_1_gene44654 (1/2) MPA_and_EM_topgraph_220218_subsample.csv	Nucleotide pyrophosphatase n=8 Tax=Parabacteroides TaxID=375288 RepID=A0A3R6HP82_9BACT
	twist_1185	4.35463e-06	0.222086	-0.868573	-2.26282	0.525671	11.8421	5.26316	0.444444		544	allergen_name False allergome_name Onc m alpha2I (2/2) (1/1) allergenonline_name False SDAP_name False iedb_name False
	agilent_61470	4.35569e-06	0.22214	0.824949	-0.499423	2.14932	5.26316	12.2807	2.33333	UniRef90_A0A173SVY9	545	V1.FI07_GL0111911 MPA_PNP_EM_seqs_non_topgraph_seqs_final_210318.csv	mRNA interferase EndoA n=4 Tax=Faecalibacterium TaxID=216851 RepID=A0A173SVY9_9FIRM
	twist_30259	4.37531e-06	0.223141	0.521267	-0.317387	1.35992	18.4211	31.5789	1.71429		546	polyprotein (3/9) & structural protein (3/3) & VP1 (2/4) & capsid protein VP1 & VP1 protein (2/2) & VP1 protein, partial [Enterovirus A71]
	agilent_43627	4.37805e-06	0.22328	-1.4021	-3.6586	0.854389	5.26316	1.75439	0.333333	UniRef90_A0A412W1I0	547	MH0105_GL0061088 MPA_PNP_EM_seqs_non_topgraph_seqs_final_210318.csv	SPOR domain-containing protein n=9 Tax=Odoribacter TaxID=283168 RepID=A0A412W1I0_9BACT
	twist_45861	4.38478e-06	0.223624	-0.691483	-1.80516	0.42219	17.1053	8.77193	0.512821		548	RNA polymerase beta'-subunit
	agilent_223895	4.38713e-06	0.223744	-1.12401	-2.93475	0.686738	6.57895	3.50877	0.533333	UniRef90_P81177	549	VFG001314(gb|NP_647375) (aur) zinc metalloproteinase aureolysin [Aureolysin (VF0024)] [Staphylococcus aureus subsp. aureus MW2]	Zinc metalloproteinase aureolysin n=337 Tax=Bacilli TaxID=91061 RepID=AURE_STAAU
	twist_58055	4.40544e-06	0.224677	0.466631	-0.286615	1.21988	40.7895	49.1228	1.2043		550	positive (exact): Influenza A virus Hemagglutinin
	agilent_29812	4.4086e-06	0.224839	-0.91289	-2.38701	0.561231	9.21053	5.26316	0.571429	UniRef90_A0A1C5XBP0	551	MH0014_GL0019697 (1/2) MPA_and_EM_topgraph_220218_subsample.csv	Macrolide export ATP-binding/permease protein MacB n=22 Tax=Ruminococcus TaxID=1263 RepID=A0A1C5XBP0_9FIRM
	agilent_241827	4.40908e-06	0.224863	-1.03769	-2.71343	0.638045	9.21053	3.50877	0.380952	UniRef90_A0A0H3K1N3	552	VFG001282(gb|NP_647237) (fnbB) fibronectin-binding protein B [FnBPs (VF0010)] [Staphylococcus aureus subsp. aureus MW2]	FnbB protein n=80 Tax=Staphylococcus TaxID=1279 RepID=A0A0H3K1N3_STAAW
	agilent_153649	4.41349e-06	0.225088	-0.918555	-2.40262	0.565511	9.21053	5.26316	0.571429	UniRef90_A0A380ZM24	553	V1.UC39-0_GL0108845 (4/6) MPA_and_EM_topgraph_220218_subsample.csv	AcrB/AcrD/AcrF family protein n=47 Tax=root TaxID=1 RepID=A0A380ZM24_BACVU
	twist_61938	4.41405e-06	0.225116	0.633602	-0.390142	1.65735	10.5263	17.5439	1.66667		554	YP_009150309.1 putative internal core protein [Proteus phage PM 75]
	twist_52478	4.42882e-06	0.22587	-0.509492	-1.33404	0.315059	31.5789	22.807	0.722222		555	phosphoprotein 150 & Large structural phosphoprotein
	agilent_72079	4.43509e-06	0.226189	-0.658749	-1.72559	0.40809	18.4211	10.5263	0.571429	UniRef90_W0U8M0	556	MH0014_GL0012091 MPA_PNP_EM_seqs_non_topgraph_seqs_final_210318.csv	Uncharacterized protein n=23 Tax=Ruminococcus TaxID=1263 RepID=W0U8M0_9FIRM
	agilent_158809	4.43532e-06	0.226201	1.11099	-0.688293	2.91026	2.63158	7.01754	2.66667	UniRef90_A0A121XSS7	557	NP_814183.1 strains_non_MPA_non_topgraph_cdhit70_190118.csv	Peptidoglycan DL-endopeptidase CwlO n=138 Tax=Bacilli TaxID=91061 RepID=A0A121XSS7_LISMN
	agilent_178307	4.43576e-06	0.226224	-0.700752	-1.8357	0.434195	15.7895	8.77193	0.555556	UniRef90_Q2G222	558	WP_001125631.1 strains_non_MPA_non_topgraph_cdhit70_190118.csv	N-acetylmuramoyl-L-alanine amidase domain-containing protein SAOUHSC_02979 n=302 Tax=Bacteria TaxID=2 RepID=Y2979_STAA8
	twist_60273	4.44381e-06	0.226634	-0.511984	-1.34193	0.317965	30.2632	22.807	0.753623		559	YP_009153096.1 hypothetical protein Sf101_0022 [Enterobacteria phage Sf101]
	agilent_201897	4.45393e-06	0.22715	0.759889	-0.473295	1.99307	6.57895	12.2807	1.86667	UniRef90_A0A367FWU6	560	MH0367_GL0106810 MPA_PNP_EM_seqs_non_topgraph_seqs_final_210318.csv	Peptidase_C39_2 domain-containing protein n=4 Tax=root TaxID=1 RepID=A0A367FWU6_9FIRM
	twist_30176	4.45394e-06	0.227151	0.60813	-0.378773	1.59503	11.8421	19.2982	1.62963		561	Clumping factor B precursor (Fibrinogen-binding protein B) (Fibrinogen receptor B)
	twist_32176	4.45404e-06	0.227156	-0.625454	-1.64048	0.389574	88.1579	80.7018	0.915423		562	EBNA-1 HHV 4 & BKRF1
	agilent_241693	4.45482e-06	0.227196	-0.803295	-2.10705	0.500457	11.8421	8.77193	0.740741	UniRef90_A0A4I7XYI6	563	VFG001361(gb|NP_344663) (pspA) pneumococcal surface protein A [PspA (VF0152)] [Streptococcus pneumoniae TIGR4]	Surface protein A n=87 Tax=Streptococcus pneumoniae TaxID=1313 RepID=A0A4I7XYI6_STREE
	agilent_7064	4.46096e-06	0.227509	-0.437418	-1.14783	0.272993	56.5789	45.614	0.806202	UniRef90_P03204	564	EBNA-3C HHV 4 latent protein	Epstein-Barr nuclear antigen 6 n=14 Tax=Epstein-Barr virus (strain GD1) TaxID=10376 RepID=EBNA6_EBVB9
	agilent_114814	4.47932e-06	0.228445	-0.878041	-2.30694	0.550859	10.5263	5.26316	0.5	UniRef90_A0A0B5BH65	565	WP_011743329.1 strains_non_MPA_non_topgraph_cdhit70_190118.csv	Excalibur domain-containing protein n=34 Tax=Bifidobacterium TaxID=1678 RepID=A0A0B5BH65_BIFAD
	twist_58004	4.48577e-06	0.228774	0.695984	-0.437443	1.82941	7.89474	15.7895	2		566	Fusion glycoprotein F0 precursor (2/2) & fusion protein (1/2) & fusion glycoprotein
	agilent_1008	4.49281e-06	0.229133	-1.45445	-3.82488	0.915984	5.26316	1.75439	0.333333	UniRef90_P18892	567	butyrophilin precursor & Butyrophilin subfamily 1 member A1 & butyrophilin, partial	Butyrophilin subfamily 1 member A1 n=22 Tax=Pecora TaxID=35500 RepID=BT1A1_BOVIN
	agilent_220768	4.4965e-06	0.229321	-1.00659	-2.64778	0.634595	10.5263	3.50877	0.333333	UniRef90_Q54835	568	VFG000950(gb|NP_665531) (emm) M protein type 3 [M protein (VF0242)] [Streptococcus pyogenes MGAS315]	M3 protein n=36 Tax=Streptococcus pyogenes TaxID=1314 RepID=Q54835_STRPY
	twist_34234	4.51465e-06	0.230247	-0.751226	-1.97849	0.476038	15.7895	7.01754	0.444444		569	huntingtin & Huntingtin
	agilent_166288	4.52455e-06	0.230752	-1.34067	-3.53328	0.851931	6.57895	1.75439	0.266667	UniRef90_K0XG12	570	MH0012_GL0139045 MPA_PNP_EM_seqs_non_topgraph_seqs_final_210318.csv	5_nucleotid_C domain-containing protein n=3 Tax=Bacteroidales TaxID=171549 RepID=K0XG12_9BACT
	twist_20427	4.53072e-06	0.231067	1.46871	-0.934914	3.87233	1.31579	5.26316	4		571	allergen_name False allergome_name Sola t 1 (7/9) (1/1) allergenonline_name False SDAP_name False iedb_name False
	agilent_121832	4.53399e-06	0.231233	-0.75032	-1.9787	0.478058	14.4737	7.01754	0.484848	UniRef90_A0A0E1X7G8	572	WP_000824491.1 strains_non_MPA_non_topgraph_cdhit70_190118.csv	Uncharacterized protein n=10 Tax=Staphylococcus aureus TaxID=1280 RepID=A0A0E1X7G8_STAAU
	twist_64075	4.53716e-06	0.231395	-0.871245	-2.29809	0.5556	10.5263	5.26316	0.5		573	YP_006593.1 putative tail assembly chaperone [Klebsiella phage phiKO2]
	agilent_221880	4.54233e-06	0.231659	-1.44401	-3.81022	0.922194	5.26316	1.75439	0.333333	UniRef90_P44969	574	VFG000337(gb|NP_439153) (iga1) immunoglobin A1 protease [IgA1 protease (VF0045)] [Haemophilus influenzae Rd KW20]	Immunoglobulin A1 protease autotransporter n=1 Tax=Haemophilus influenzae (strain ATCC 51907 / DSM 11121 / KW20 / Rd) TaxID=71421 RepID=IGA0_HAEIN
	twist_38693	4.54818e-06	0.231957	-0.743269	-1.96199	0.475456	14.4737	7.01754	0.484848		575	polyprotein (3/9) & structural protein (3/3) & VP1 (2/4) & capsid protein VP1 & VP1 protein (2/2) & VP1 protein, partial [Enterovirus A71]
	twist_27117	4.55006e-06	0.232053	-0.567336	-1.49778	0.363105	23.6842	17.5439	0.740741		576	Immunoglobulin G-binding protein G precursor & Immunoglobulin G-binding protein G
	agilent_122181	4.55637e-06	0.232375	0.767415	-0.492028	2.02686	6.57895	12.2807	1.86667	UniRef90_A0A4P6M723	577	WP_018598482.1 strains_non_MPA_non_topgraph_cdhit70_190118.csv	Toxin A n=4 Tax=Blautia TaxID=572511 RepID=A0A4P6M723_9FIRM
	agilent_185725	4.57428e-06	0.233288	-1.34705	-3.56208	0.867984	6.57895	1.75439	0.266667	UniRef90_A0A246B2R4	578	YP_002344746.1 (1/1) non_MPA_topgraph_sampling_040218.csv	Cytochrome c-type protein n=76 Tax=Campylobacteraceae TaxID=72294 RepID=A0A246B2R4_CAMJU
	agilent_222759	4.58266e-06	0.233716	0.59813	-0.386311	1.58257	11.8421	19.2982	1.62963	UniRef90_UPI000DA9B94C	579	VFG001290(gb|NP_647368) (clfB) Clumping factor B, adhesin [Clumping factor (VF0004)] [Staphylococcus aureus subsp. aureus MW2]	MSCRAMM family adhesin clumping factor ClfB n=15 Tax=Staphylococcus aureus TaxID=1280 RepID=UPI000DA9B94C
	twist_35063	4.58421e-06	0.233795	-0.687044	-1.81802	0.443928	15.7895	8.77193	0.555556		580	Y-box-binding protein 2
	twist_26048	4.58992e-06	0.234086	0.812848	-0.526049	2.15174	5.26316	10.5263	2		581	RsTALE
	twist_63495	4.59342e-06	0.234265	0.490717	-0.317885	1.29932	22.3684	29.8246	1.33333		582	YP_009035516.1 hypothetical protein [Lactobacillus phage phi jlb1]
	twist_54751	4.59915e-06	0.234557	0.704668	-0.457207	1.86654	7.89474	14.0351	1.77778		583	EBNA3A HHV4
	agilent_77839	4.60167e-06	0.234685	1.40201	-0.910294	3.71431	1.31579	5.26316	4	UniRef90_F9XZT3	584	WP_015439328.1 (2/6) non_MPA_topgraph_sampling_040218.csv	Phage infection protein n=49 Tax=Bacteria TaxID=2 RepID=F9XZT3_BIFBU
	agilent_235465	4.6184e-06	0.235538	-0.458673	-1.21653	0.299187	40.7895	28.0702	0.688172	UniRef90_P71401	585	VFG001157(gb|AAC44560) (hsf) Hsf [Hia/Hsf (VF0039)] [Haemophilus influenzae C54]	Hsf n=19 Tax=Haemophilus influenzae TaxID=727 RepID=P71401_HAEIF
	agilent_2469	4.62778e-06	0.236017	0.72904	-0.476774	1.93485	7.89474	12.2807	1.55556	UniRef90_R4LXM3	586	phiRv1 phage protein	Bacteriophage protein n=2 Tax=Mycobacterium tuberculosis TaxID=1773 RepID=R4LXM3_MYCTX
	agilent_241401	4.63033e-06	0.236147	-0.539327	-1.43161	0.352954	25	17.5439	0.701754	UniRef90_Q9Z4J8	587	VFG001377(gb|NP_359024) (lytC) 1,4-beta-N-acetylmuramidase [CBPs (VF0145)] [Streptococcus pneumoniae R6]	1,4-beta-N-acetylmuramidase n=231 Tax=Streptococcus TaxID=1301 RepID=Q9Z4J8_STREE
	agilent_166980	4.6382e-06	0.236548	0.909796	-0.596693	2.41629	3.94737	8.77193	2.22222	UniRef90_A0A2N5PBF4	588	WP_024853610.1 strains_non_MPA_non_topgraph_cdhit70_190118.csv	Uncharacterized protein n=12 Tax=Lachnospiraceae TaxID=186803 RepID=A0A2N5PBF4_RUMGN
	twist_54532	4.6473e-06	0.237012	-0.709734	-1.88611	0.466644	14.4737	8.77193	0.606061		589	Kappa-casein precursor
	agilent_141708	4.64731e-06	0.237013	0.692479	-0.455301	1.84026	7.89474	14.0351	1.77778	UniRef90_A0A4P6M4H6	590	WP_018598481.1 strains_non_MPA_non_topgraph_cdhit70_190118.csv	Toxin A n=3 Tax=Blautia TaxID=572511 RepID=A0A4P6M4H6_9FIRM
	agilent_9407	4.65266e-06	0.237286	-0.826708	-2.19777	0.544353	11.8421	5.26316	0.444444	UniRef90_P03188	591	glycoprotein BALF4 & Glycoprotein GP110 precursor & BALF4	Envelope glycoprotein B n=86 Tax=Epstein-Barr virus (strain GD1) TaxID=10376 RepID=GB_EBVB9
	twist_39975	4.65844e-06	0.237581	0.465261	-0.306841	1.23736	31.5789	42.1053	1.33333		592	zinc metalloproteinase aureolysin
	agilent_113561	4.67448e-06	0.238399	-0.831716	-2.21436	0.550926	11.8421	5.26316	0.444444	UniRef90_A0A354D3V1	593	MH0436_GL0046035 MPA_PNP_EM_seqs_non_topgraph_seqs_final_210318.csv	Flagellin n=2 Tax=Clostridiales TaxID=186802 RepID=A0A354D3V1_9FIRM
	agilent_147742	4.67546e-06	0.238449	-0.977499	-2.60266	0.647666	10.5263	3.50877	0.333333	UniRef90_A0A0E1XBT2	594	WP_001208900.1 strains_non_MPA_non_topgraph_cdhit70_190118.csv	Gram-positive signal peptide protein, YSIRK family n=24 Tax=Staphylococcaceae TaxID=90964 RepID=A0A0E1XBT2_STAAU
	twist_73963	4.69534e-06	0.239462	0.444315	-0.295988	1.18462	30.2632	40.3509	1.33333		595	YP_009032592.1 endolysin [Lactoccocus phage WP-2]
	agilent_241737	4.70959e-06	0.240189	0.684772	-0.457937	1.82748	7.89474	14.0351	1.77778	UniRef90_Q48031	596	VFG001151(gb|AAA20527) (hmw1A) adhesin HMW1A, two-partner secretion (TPS) pathway TpsA exoprotein [HMW1/HMW2 (VF0038)] [Haemophilus influenzae str. 12]	Adhesin n=8 Tax=Haemophilus influenzae TaxID=727 RepID=Q48031_HAEIF
	agilent_240514	4.71684e-06	0.240559	-1.32234	-3.53073	0.886046	6.57895	1.75439	0.266667	UniRef90_A0A0B2E0Q2	597	VFG000282(gb|NP_207318) (cag3) type IV secretion system protein Cag3, component outer membrane subcomplex [Type IV secretion system (VF0060)] [Helicobacter pylori 26695]	Sodium:calcium antiporter n=8 Tax=Helicobacter pylori TaxID=210 RepID=A0A0B2E0Q2_HELPX
	agilent_124047	4.72281e-06	0.240863	-1.4686	-3.92284	0.985635	3.94737	3.50877	0.888889	UniRef90_B0G7P7	598	WP_040015567.1 (3/4) non_MPA_topgraph_sampling_040218.csv	Cobalamin biosynthesis protein CobD n=23 Tax=Dorea TaxID=189330 RepID=B0G7P7_9FIRM
	twist_30803	4.73167e-06	0.241315	-1.09488	-2.92633	0.736573	6.57895	3.50877	0.533333		599	Immunoglobulin G-binding protein G precursor & Immunoglobulin G-binding protein G
	agilent_106745	4.74693e-06	0.242094	0.529559	-0.357724	1.41684	21.0526	26.3158	1.25	UniRef90_K6ARU9	600	435591.BDI_2669 (1/1) MPA_and_EM_topgraph_220218_subsample.csv	AsmA domain-containing protein n=42 Tax=Bacteroidales TaxID=171549 RepID=K6ARU9_9BACT
	agilent_18111	4.75363e-06	0.242435	-0.846854	-2.2668	0.573089	10.5263	5.26316	0.5	UniRef90_E1WSL3	601	YP_098689.1 strains_non_MPA_non_topgraph_cdhit70_190118.csv	DUF4595 domain-containing protein n=43 Tax=Bacteroides TaxID=816 RepID=E1WSL3_BACF6
	agilent_7902	4.75551e-06	0.242531	-1.01996	-2.7305	0.690582	7.89474	3.50877	0.444444	UniRef90_O43159	602	Ribosomal RNA-processing protein 8	Ribosomal RNA-processing protein 8 n=17 Tax=Hominoidea TaxID=314295 RepID=RRP8_HUMAN
	agilent_196645	4.75712e-06	0.242613	-1.02177	-2.73565	0.692108	7.89474	3.50877	0.444444	UniRef90_B0NR33	603	MH0038_GL0057749 MPA_PNP_EM_seqs_non_topgraph_seqs_final_210318.csv	Uncharacterized protein n=13 Tax=Bacteroides TaxID=816 RepID=B0NR33_BACSE
	agilent_222742	4.75741e-06	0.242628	0.616379	-0.417543	1.6503	10.5263	17.5439	1.66667	UniRef90_Q8NXJ1	604	VFG001289(gb|NP_645581) (clfA) Clumping factor A, fibrinogen-binding protein [Clumping factor (VF0004)] [Staphylococcus aureus subsp. aureus MW2]	Clumping factor A n=98 Tax=Staphylococcus TaxID=1279 RepID=CLFA_STAAW
	twist_52906	4.77784e-06	0.24367	0.492716	-0.335602	1.32103	19.7368	28.0702	1.42222		605	polyprotein (9/9) & VP1 capsid protein (1/3) & Chain 2, Human Rhinovirus Serotype 2 (Hrv2)
	agilent_66018	4.80137e-06	0.24487	-0.593095	-1.5927	0.406512	19.7368	12.2807	0.622222	UniRef90_B2UM58	606	WP_012420717.1 (2/2) non_MPA_topgraph_sampling_040218.csv	TonB-dependent receptor n=97 Tax=Akkermansia TaxID=239934 RepID=B2UM58_AKKM8
	agilent_198474	4.80569e-06	0.24509	1.07455	-0.737349	2.88644	2.63158	7.01754	2.66667	UniRef90_A0A1G6G7P6	607	MH0456_GL0032128 MPA_PNP_EM_seqs_non_topgraph_seqs_final_210318.csv	Concanavalin A-like lectin/glucanases superfamily protein n=55 Tax=Bacteroidaceae TaxID=815 RepID=A0A1G6G7P6_BACOV
	twist_22039	4.80616e-06	0.245114	-0.817665	-2.19648	0.561149	11.8421	5.26316	0.444444		608	allergen_name False allergome_name Gal d 1 (2/3) (1/1) allergenonline_name Unassigned (1/1) (1/1) SDAP_name False iedb_name False
	agilent_79810	4.80797e-06	0.245207	-0.549535	-1.47639	0.377318	23.6842	15.7895	0.666667	UniRef90_R7HD48	609	MH0113_GL0055733 MPA_PNP_EM_seqs_non_topgraph_seqs_final_210318.csv	Flagellin n=1 Tax=Eubacterium sp. CAG:38 TaxID=1262889 RepID=R7HD48_9FIRM
	agilent_241907	4.80831e-06	0.245224	-0.596791	-1.60338	0.409801	21.0526	12.2807	0.583333	UniRef90_Q8NX98	610	VFG001296(gb|NP_645749) (sspA) serine protease; V8 protease; glutamyl endopeptidase [V8 protease (VF0023)] [Staphylococcus aureus subsp. aureus MW2]	Glutamyl endopeptidase n=99 Tax=Staphylococcaceae TaxID=90964 RepID=SSPA_STAAW
	agilent_881	4.8142e-06	0.245524	0.434	-0.298482	1.16648	34.2105	47.3684	1.38462	UniRef90_Q66575	611	positive (from uniprot): Enterovirus B Genome polyprotein	Genome polyprotein n=20 Tax=Enterovirus B TaxID=138949 RepID=POLG_EC12T
	twist_78982	4.82473e-06	0.246061	0.656106	-0.452495	1.76471	9.21053	14.0351	1.52381		612	YP_007003201.1 phage terminase small subunit [Lactobacillus phage LF1]
	twist_37907	4.82697e-06	0.246175	0.48995	-0.338103	1.318	68.4211	78.9474	1.15385		613	pneumococcal histidine triad protein D (1/2) & histidine motif-containing protein, partial
	agilent_222726	4.82898e-06	0.246278	-0.720178	-1.9376	0.497243	15.7895	7.01754	0.444444	UniRef90_Q2FE79	614	VFG002421(gb|NP_647158) (sbi) IgG-binding protein SBI [Sbi (VF0423)] [Staphylococcus aureus subsp. aureus MW2]	Immunoglobulin-binding protein Sbi n=295 Tax=Bacteria TaxID=2 RepID=SBI_STAA3
	agilent_223217	4.83701e-06	0.246688	0.552967	-0.382604	1.48854	13.1579	22.807	1.73333	UniRef90_A7X6I5	615	VFG001283(gb|NP_647238) (fnbA) fibronectin-binding protein A [FnBPs (VF0010)] [Staphylococcus aureus subsp. aureus MW2]	Fibronectin-binding protein A n=697 Tax=Bacteria TaxID=2 RepID=FNBA_STAA1
	agilent_42625	4.8415e-06	0.246916	-0.81646	-2.19851	0.565587	11.8421	5.26316	0.444444	UniRef90_A0A1Q6T816	616	V1.FI36_GL0100331 MPA_PNP_EM_seqs_non_topgraph_seqs_final_210318.csv	Uncharacterized protein n=1 Tax=Subdoligranulum sp. 60_17 TaxID=1897022 RepID=A0A1Q6T816_9FIRM
	agilent_159573	4.84158e-06	0.24692	1.36722	-0.947137	3.68159	1.31579	5.26316	4	UniRef90_R6WN88	617	MH0196_GL0089710 (1/1) MPA_and_EM_topgraph_220218_subsample.csv	TonB-dependent Receptor Plug Domain./TonB dependent receptor n=6 Tax=Alistipes TaxID=239759 RepID=R6WN88_9BACT
	agilent_237617	4.84461e-06	0.247075	1.02048	-0.707494	2.74844	2.63158	8.77193	3.33333	UniRef90_Q50341	618	VFG002030(gb|NP_109830) (orf6/MgpC/crmA) cytadherence protein [Cytadherence organelle (VF0330)] [Mycoplasma pneumoniae M129]	Mgp-operon protein 3 n=22 Tax=Mycoplasma pneumoniae TaxID=2104 RepID=MGP3_MYCPN
	twist_36518	4.84936e-06	0.247317	-0.44926	-1.21038	0.311861	44.7368	38.5965	0.862745		619	phosphoprotein 150 & Large structural phosphoprotein
	agilent_12010	4.86351e-06	0.248039	-0.46918	-1.26526	0.326903	71.0526	66.6667	0.938272		620	positive (exact): Enterovirus C Genome polyprotein [on Uniprot the BLAST matches are "Capsid protein" from "Human poliovirus"
	agilent_213713	4.87509e-06	0.248629	0.641346	-0.448219	1.73091	9.21053	15.7895	1.71429	UniRef90_K0X524	621	MH0012_GL0229913 MPA_PNP_EM_seqs_non_topgraph_seqs_final_210318.csv	Por secretion system C-terminal sorting domain-containing protein n=3 Tax=Bacteroidales TaxID=171549 RepID=K0X524_9BACT
	twist_41261	4.88403e-06	0.249085	-0.498094	-1.34511	0.34892	28.9474	21.0526	0.727273		622	positive (from uniprot): Rhinovirus B Genome polyprotein
	agilent_200789	4.90147e-06	0.249975	-0.428251	-1.15787	0.301364	67.1053	56.1404	0.836601	UniRef90_A0A3R5Z1C7	623	MH0188_GL0111429 MPA_PNP_EM_seqs_non_topgraph_seqs_final_210318.csv	Uncharacterized protein n=8 Tax=Parabacteroides TaxID=375288 RepID=A0A3R5Z1C7_9BACT
	twist_40897	4.91151e-06	0.250487	-0.830109	-2.2459	0.585684	10.5263	5.26316	0.5		624	hypothetical protein PFB0460c
	twist_54947	4.91611e-06	0.250721	-0.428936	-1.16087	0.302998	47.3684	40.3509	0.851852		625	positive (from uniprot): Rhinovirus B Genome polyprotein
	twist_34788	4.91667e-06	0.25075	0.7814	-0.552058	2.11486	5.26316	10.5263	2		626	positive (from uniprot): Enterovirus B Genome polyprotein
	agilent_223819	4.92208e-06	0.251026	-1.11063	-3.00703	0.785766	6.57895	3.50877	0.533333	UniRef90_P81177	627	VFG001314(gb|NP_647375) (aur) zinc metalloproteinase aureolysin [Aureolysin (VF0024)] [Staphylococcus aureus subsp. aureus MW2]	Zinc metalloproteinase aureolysin n=337 Tax=Bacilli TaxID=91061 RepID=AURE_STAAU
	agilent_8566	4.93657e-06	0.251765	0.657631	-0.46702	1.78228	7.89474	17.5439	2.22222	UniRef90_O36634	628	Fusion glycoprotein F0 precursor (2/2) & fusion protein (1/2) & fusion glycoprotein	Fusion glycoprotein F0 n=1724 Tax=Pneumoviridae TaxID=11244 RepID=FUS_HRSVB
	twist_58289	4.94263e-06	0.252074	-0.662307	-1.79569	0.47108	15.7895	8.77193	0.555556		629	Genome polyprotein (6/6) & polyprotein (7/9) & VP1 (1/4) & coat protein VP1 & VP4
	twist_44134	4.95379e-06	0.252643	0.635865	-0.45358	1.72531	9.21053	15.7895	1.71429		630	Uncharacterized protein UL48A
	agilent_158137	4.9613e-06	0.253026	-1.34331	-3.6467	0.960078	5.26316	1.75439	0.333333	UniRef90_R5GML6	631	MH0188_GL0104354 (1/1) MPA_and_EM_topgraph_220218_subsample.csv	L-lactate dehydrogenase n=10 Tax=Clostridiales TaxID=186802 RepID=R5GML6_9FIRM
	twist_64561	4.96717e-06	0.253325	-0.801398	-2.17643	0.573633	11.8421	5.26316	0.444444		632	YP_008532047.1 putative tail fiber protein [Klebsiella phage 0507-KN2-1]
	twist_62435	4.97085e-06	0.253513	-0.805499	-2.18811	0.577115	10.5263	7.01754	0.666667		633	AFQ97034.1 protein kinase [Enterobacteria phage T7M]
	twist_45983	4.9752e-06	0.253735	-0.633663	-1.72184	0.454509	17.1053	10.5263	0.615385		634	Adhesin P1 precursor (Cytadhesin P1) (Attachment protein) & ADP1_MYCPN adhesin P1
	twist_57489	4.98349e-06	0.254158	0.753969	-0.541955	2.04989	6.57895	10.5263	1.6		635	BRCA1-associated protein
	twist_4264	4.98907e-06	0.254443	-0.428109	-1.16438	0.308167	46.0526	36.8421	0.8		636	allergen_name False allergome_name Str pn PspC (2/2) (1/1) allergenonline_name False SDAP_name False iedb_name False
	agilent_224254	5.00489e-06	0.25525	0.670636	-0.484706	1.82598	7.89474	14.0351	1.77778	UniRef90_D8H130	637	VFG016338(gb|YP_026915) (inhA) immune inhibitor A metalloprotease [InhA (VF0536)] [Bacillus anthracis str. Sterne]	Immune inhibitor A, metalloprotease n=671 Tax=Bacillaceae TaxID=186817 RepID=D8H130_BACAI
	twist_58263	5.02769e-06	0.256412	-0.64803	-1.76716	0.471101	18.4211	8.77193	0.47619		638	EBNA-3C HHV 4 latent protein
	agilent_240385	5.0285e-06	0.256453	-0.433495	-1.1822	0.315205	50	43.8596	0.877193	UniRef90_A0A4I7YG16	639	VFG001357(gb|NP_346601) (cbpA) choline binding protein A [CbpA/PspC (VF0150)] [Streptococcus pneumoniae TIGR4]	Choline binding protein A n=44 Tax=Streptococcus pneumoniae TaxID=1313 RepID=A0A4I7YG16_STREE
	twist_73447	5.03883e-06	0.25698	-0.964451	-2.63202	0.703123	7.89474	3.50877	0.444444		640	YP_007006998.1 pre-neck appendage [Clostridium phage phi24R]
	agilent_65478	5.0429e-06	0.257188	-0.729808	-1.99222	0.532609	13.1579	7.01754	0.533333	UniRef90_J6PDD5	641	NP_816789.1 strains_non_MPA_non_topgraph_cdhit70_190118.csv	WxL domain-containing protein n=92 Tax=Bacteria TaxID=2 RepID=J6PDD5_ENTFL
	agilent_229456	5.06777e-06	0.258456	-0.45177	-1.23532	0.331784	75	66.6667	0.888889	UniRef90_Q54703	642	VFG000955(gb|NP_608047) (emm) M18 protein precursor [M protein (VF0242)] [Streptococcus pyogenes MGAS8232]	Emm18.1 protein n=9 Tax=Streptococcus pyogenes TaxID=1314 RepID=Q54703_STRPY
	agilent_137474	5.06886e-06	0.258512	-0.71442	-1.95366	0.524821	93.4211	87.7193	0.938967	UniRef90_K0XG25	643	O2.UC46-1_GL0134711 MPA_PNP_EM_seqs_non_topgraph_seqs_final_210318.csv	Por secretion system C-terminal sorting domain-containing protein n=3 Tax=Bacteroidales TaxID=171549 RepID=K0XG25_9BACT
	agilent_45161	5.07734e-06	0.258944	0.511936	-0.37688	1.40075	73.6842	78.9474	1.07143	UniRef90_UPI0004537308	644	WP_000728715.1 strains_non_MPA_non_topgraph_cdhit70_190118.csv	staphylococcal protein A n=1 Tax=Staphylococcus aureus TaxID=1280 RepID=UPI0004537308
	twist_50150	5.10825e-06	0.260521	-0.584819	-1.60354	0.433901	18.4211	12.2807	0.666667		645	Capsid protein VP26 & capsid protein VP26 [Human gammaherpesvirus 4] & BFRF3
	agilent_182072	5.10877e-06	0.260547	-0.727891	-1.9959	0.540122	13.1579	7.01754	0.533333	UniRef90_Q64MM2	646	YP_101799.1 strains_non_MPA_non_topgraph_cdhit70_190118.csv	Uncharacterized protein n=50 Tax=Bacteroidaceae TaxID=815 RepID=Q64MM2_BACFR
	twist_85996	5.11298e-06	0.260762	-0.955694	-2.6213	0.70991	7.89474	3.50877	0.444444		647	NP_944906.1 Phage conserved protein [Salmonella phage FelixO1]
	twist_69249	5.11613e-06	0.260923	-0.53742	-1.47436	0.399523	22.3684	15.7895	0.705882		648	AFU63107.1 lysin [Lactobacillus phage ATCC 8014-B2]
	agilent_237676	5.12113e-06	0.261178	-0.618901	-1.69848	0.460674	17.1053	10.5263	0.615385	UniRef90_A7X6I5	649	VFG001283(gb|NP_647238) (fnbA) fibronectin-binding protein A [FnBPs (VF0010)] [Staphylococcus aureus subsp. aureus MW2]	Fibronectin-binding protein A n=697 Tax=Bacteria TaxID=2 RepID=FNBA_STAA1
	agilent_161799	5.1352e-06	0.261895	-0.68178	-1.87283	0.509268	13.1579	8.77193	0.666667	UniRef90_E5VDQ4	650	V1.FI19_GL0078193 (1/2) MPA_and_EM_topgraph_220218_subsample.csv	ABC transporter permease n=53 Tax=Bacteroides TaxID=816 RepID=E5VDQ4_9BACE
	twist_24043	5.1402e-06	0.26215	-0.954543	-2.62299	0.713905	7.89474	3.50877	0.444444		651	allergen_name False allergome_name Epi co 2 (1/2) (1/1) allergenonline_name False SDAP_name False iedb_name False
	twist_43411	5.14237e-06	0.262261	-0.953608	-2.62081	0.713592	7.89474	3.50877	0.444444		652	putative zinc metalloprotease
	agilent_1167	5.14238e-06	0.262262	0.429253	-0.321214	1.17972	51.3158	56.1404	1.09402	UniRef90_P06484	653	envelope glycoprotein G (2/2) & glycoprotein G (2/2)	Envelope glycoprotein G n=376 Tax=Human herpesvirus 1 TaxID=10298 RepID=GG_HHV11
	agilent_126599	5.14962e-06	0.262631	0.433459	-0.324948	1.19187	30.2632	36.8421	1.21739	UniRef90_A0A354D669	654	MH0193_GL0075334 MPA_PNP_EM_seqs_non_topgraph_seqs_final_210318.csv	Flagellin n=1 Tax=Lachnospiraceae bacterium TaxID=1898203 RepID=A0A354D669_9FIRM
	twist_86689	5.15065e-06	0.262683	0.773513	-0.580023	2.12705	5.26316	10.5263	2		655	YP_009010490.1 hypothetical protein GBK2_19 [Geobacillus phage GBK2]
	twist_58725	5.15383e-06	0.262846	-0.473496	-1.30233	0.355336	77.6316	71.9298	0.926554		656	positive (exact): Human adenovirus C Pre-histone-like nucleoprotein
	twist_50052	5.16209e-06	0.263267	0.878878	-0.660913	2.41867	3.94737	10.5263	2.66667		657	positive (from uniprot): Rhinovirus B Genome polyprotein
	agilent_171305	5.16962e-06	0.26365	1.02678	-0.773578	2.82713	2.63158	7.01754	2.66667	UniRef90_A0A0E1XBT2	658	WP_001208900.1 strains_non_MPA_non_topgraph_cdhit70_190118.csv	Gram-positive signal peptide protein, YSIRK family n=24 Tax=Staphylococcaceae TaxID=90964 RepID=A0A0E1XBT2_STAAU
	agilent_131884	5.17536e-06	0.263943	0.446163	-0.336621	1.22895	27.6316	33.3333	1.20635	UniRef90_A0A173UAU5	659	WP_007884712.1 MPA_PNP_EM_seqs_non_topgraph_seqs_final_210318.csv	Flagellin n=3 Tax=Roseburia inulinivorans TaxID=360807 RepID=A0A173UAU5_9FIRM
	agilent_21513	5.18328e-06	0.264347	0.472859	-0.357465	1.30318	71.0526	78.9474	1.11111	UniRef90_A0A4P6M1P6	660	WP_081624715.1 strains_non_MPA_non_topgraph_cdhit70_190118.csv	Toxin A n=4 Tax=Lachnospiraceae TaxID=186803 RepID=A0A4P6M1P6_9FIRM
	agilent_121617	5.18956e-06	0.264668	-1.28672	-3.54768	0.974233	5.26316	1.75439	0.333333	UniRef90_W0U6R6	661	V1.CD1-0-PT_GL0044963 (1/10) MPA_and_EM_topgraph_220218_subsample.csv	Putative alginate O-acetyltransferase n=26 Tax=Ruminococcus TaxID=1263 RepID=W0U6R6_9FIRM
	agilent_168440	5.1917e-06	0.264777	0.7341	-0.556112	2.02431	6.57895	10.5263	1.6	UniRef90_A0A4Q5IQQ4	662	MH0431_GL0183407 MPA_PNP_EM_seqs_non_topgraph_seqs_final_210318.csv	Sugar-binding protein n=5 Tax=Akkermansia muciniphila TaxID=239935 RepID=A0A4Q5IQQ4_9BACT
	twist_28586	5.19435e-06	0.264912	0.603553	-0.457518	1.66462	81.5789	89.4737	1.09677		663	positive (from uniprot): Rhinovirus B Genome polyprotein
	twist_10617	5.21387e-06	0.265907	-0.924456	-2.55308	0.704165	9.21053	3.50877	0.380952		664	allergen_name False allergome_name Asp rh 1 (2/2) (1/1) allergenonline_name False SDAP_name False iedb_name False
	agilent_209928	5.21457e-06	0.265943	-0.42243	-1.16668	0.321823	46.0526	36.8421	0.8	UniRef90_A0A174RQL3	665	O2.UC53-2_GL0085658 MPA_PNP_EM_seqs_non_topgraph_seqs_final_210318.csv	Toxin A n=24 Tax=Lachnospiraceae TaxID=186803 RepID=A0A174RQL3_9FIRM
	agilent_3872	5.21511e-06	0.265971	0.694019	-0.528802	1.91684	6.57895	12.2807	1.86667	UniRef90_P07210	666	polyprotein (9/9) & VP1 capsid protein (1/3) & Chain 2, Human Rhinovirus Serotype 2 (Hrv2)	Genome polyprotein n=273 Tax=Enterovirus TaxID=12059 RepID=POLG_HRV8A
	agilent_148625	5.2158e-06	0.266006	-0.520362	-1.43728	0.396553	23.6842	15.7895	0.666667	UniRef90_S5N0F3	667	WP_045160255.1 (5/5) non_MPA_topgraph_sampling_040218.csv	Phage-related tail protein n=334 Tax=Salmonella TaxID=590 RepID=S5N0F3_SALBN
	twist_27464	5.23518e-06	0.266994	0.407647	-0.312141	1.12743	52.6316	61.4035	1.16667		668	heme transporter IsdB
	agilent_11483	5.24469e-06	0.267479	-0.48941	-1.35444	0.375625	27.6316	17.5439	0.634921	UniRef90_P03204	669	EBNA-3C HHV 4 latent protein	Epstein-Barr nuclear antigen 6 n=14 Tax=Epstein-Barr virus (strain GD1) TaxID=10376 RepID=EBNA6_EBVB9
	agilent_186478	5.25267e-06	0.267886	0.860966	-0.662092	2.38402	3.94737	8.77193	2.22222	UniRef90_A0A1Q6S9M0	670	T2D-45A_GL0062268 MPA_PNP_EM_seqs_non_topgraph_seqs_final_210318.csv	TGFb_propeptide domain-containing protein (Fragment) n=8 Tax=Firmicutes TaxID=1239 RepID=A0A1Q6S9M0_9FIRM
	agilent_26654	5.26209e-06	0.268367	0.424345	-0.32708	1.17577	53.9474	63.1579	1.17073	UniRef90_Q6GJK9	671	WP_001170274.1 strains_non_MPA_non_topgraph_cdhit70_190118.csv	N-acetylmuramoyl-L-alanine amidase sle1 n=31 Tax=Staphylococcus aureus TaxID=1280 RepID=SLE1_STAAR
	agilent_2648	5.26705e-06	0.26862	0.549857	-0.424337	1.52405	11.8421	21.0526	1.77778	UniRef90_P54634	672	positive (from uniprot): Norwalk virus Non-structural polyprotein	Genome polyprotein n=5814 Tax=root TaxID=1 RepID=POLG_LORDV
	twist_53354	5.27794e-06	0.269175	-0.475632	-1.3193	0.368035	28.9474	21.0526	0.727273		673	pneumococcal histidine triad protein E & hydrolase & HIT family hydrolase
	twist_32109	5.30066e-06	0.270334	0.40294	-0.313518	1.1194	40.7895	49.1228	1.2043		674	EBNA-1 HHV 4 & BKRF1
	twist_27542	5.30692e-06	0.270653	0.404428	-0.315155	1.12401	39.4737	49.1228	1.24444		675	BZLF1 [Human gammaherpesvirus 4] & BZLF1 & Trans-activator protein BZLF1
	twist_34608	5.32119e-06	0.271381	-0.748371	-2.08194	0.585201	11.8421	7.01754	0.592593		676	putative zinc metalloprotease
	agilent_228932	5.33349e-06	0.272008	-0.496266	-1.38175	0.389221	26.3158	17.5439	0.666667	UniRef90_P71401	677	VFG001157(gb|AAC44560) (hsf) Hsf [Hia/Hsf (VF0039)] [Haemophilus influenzae C54]	Hsf n=19 Tax=Haemophilus influenzae TaxID=727 RepID=P71401_HAEIF
	agilent_233907	5.33433e-06	0.272051	0.785949	-0.616545	2.18844	5.26316	8.77193	1.66667	UniRef90_UPI000DA9B94C	678	VFG001290(gb|NP_647368) (clfB) Clumping factor B, adhesin [Clumping factor (VF0004)] [Staphylococcus aureus subsp. aureus MW2]	MSCRAMM family adhesin clumping factor ClfB n=15 Tax=Staphylococcus aureus TaxID=1280 RepID=UPI000DA9B94C
	twist_45853	5.34243e-06	0.272464	0.480465	-0.377644	1.33857	18.4211	29.8246	1.61905		679	hypothetical protein PFD0985wa
	agilent_12513	5.34784e-06	0.27274	-0.697945	-1.94519	0.5493	13.1579	7.01754	0.533333	UniRef90_Q06971	680	WP_000079833.1 strains_non_MPA_non_topgraph_cdhit70_190118.csv	Flagellin n=259 Tax=Salmonella TaxID=590 RepID=FLIC_SALDU
	agilent_197328	5.34837e-06	0.272767	-1.42981	-3.98506	1.12544	3.94737	1.75439	0.444444	UniRef90_A0A173ZSK8	681	WP_004845365.1 (2/2) non_MPA_topgraph_sampling_040218.csv	Exoglucanase B n=10 Tax=Clostridiales TaxID=186802 RepID=A0A173ZSK8_9FIRM
	agilent_12387	5.35796e-06	0.273256	0.4874	-0.384533	1.35933	17.1053	24.5614	1.4359	UniRef90_K6B887	682	MH0374_GL0152176 (1/1) MPA_and_EM_topgraph_220218_subsample.csv	Biotin_lipoyl_2 domain-containing protein n=28 Tax=Bacteroidales TaxID=171549 RepID=K6B887_9BACT
	twist_34885	5.36079e-06	0.273401	0.987947	-0.779972	2.75587	2.63158	8.77193	3.33333		683	positive (from uniprot): Norwalk virus Non-structural polyprotein
	twist_58727	5.36614e-06	0.273673	-0.499753	-1.39456	0.395057	82.8947	77.193	0.931217		684	positive (exact): Human adenovirus C Pre-histone-like nucleoprotein
	agilent_2709	5.36723e-06	0.273729	-0.552912	-1.54302	0.437195	21.0526	12.2807	0.583333	UniRef90_Q9UQF0	685	Syncytin-1	Syncytin-1 n=15 Tax=Catarrhini TaxID=9526 RepID=SYCY1_HUMAN
	agilent_3244	5.36895e-06	0.273817	-0.410048	-1.14446	0.324365	57.8947	52.6316	0.909091	UniRef90_A0A1D8D445	686	positive (from uniprot): Enterovirus C Genome polyprotein [on Uniprot the BLAST matches are "Capsid protein" from "Human poliovirus"	VP1 (Fragment) n=1 Tax=Human poliovirus 3 TaxID=12086 RepID=A0A1D8D445_9ENTO
	twist_47284	5.37785e-06	0.274271	-0.60743	-1.69639	0.481532	15.7895	10.5263	0.666667		687	early antigen protein D (EA-D) & DNA polymerase processivity factor BMRF1
	agilent_8673	5.38811e-06	0.274793	0.467102	-0.371201	1.30541	19.7368	26.3158	1.33333	UniRef90_Q82081	688	positive (from uniprot): Rhinovirus B Genome polyprotein	Genome polyprotein n=46 Tax=Enterovirus TaxID=12059 RepID=POLG_HRV3
	twist_25199	5.39478e-06	0.275134	-0.811565	-2.26911	0.645976	9.21053	5.26316	0.571429		689	allergen_name False allergome_name Oct f 2 (2/2) (1/1) allergenonline_name Unassigned (1/1) (1/1) SDAP_name False iedb_name False
	twist_34337	5.40413e-06	0.275611	-0.466439	-1.30498	0.372101	30.2632	22.807	0.753623		690	zinc metalloproteinase aureolysin
	twist_58591	5.41104e-06	0.275963	-0.537662	-1.50495	0.429629	21.0526	14.0351	0.666667		691	EBNA-1 HHV 4 & BKRF1
	agilent_241725	5.42246e-06	0.276545	0.421018	-0.337341	1.17938	31.5789	38.5965	1.22222	UniRef90_A2T8Z5	692	VFG000948(gb|NP_663908) (fbaB) fibronectin-bing protein SfbII [FBPs (VF0243)] [Streptococcus pyogenes MGAS315]	PrtF2 n=111 Tax=Streptococcus pyogenes TaxID=1314 RepID=A2T8Z5_STRPY
	twist_2099	5.42495e-06	0.276672	-1.23061	-3.44783	0.986611	6.57895	1.75439	0.266667		693	allergen_name False allergome_name Tri a 37 (9/9) (1/1) allergenonline_name False SDAP_name False iedb_name False
	agilent_220764	5.44203e-06	0.277543	-1.22801	-3.44457	0.988546	6.57895	1.75439	0.266667	UniRef90_P12255	694	VFG000001(gb|NP_880571) (fhaB) filamentous hemagglutinin/adhesin [FHA (VF0025)] [Bordetella pertussis Tohama I]	Filamentous hemagglutinin n=89 Tax=Bordetella TaxID=517 RepID=FHAB_BORPE
	twist_13611	5.4439e-06	0.277639	-0.522316	-1.46528	0.42065	22.3684	17.5439	0.784314		695	allergen_name False allergome_name False allergenonline_name Unassigned (1/1) (1/1) SDAP_name Bos d 8 (1/13) (1/1) iedb_name False
	agilent_187062	5.44962e-06	0.277931	-0.645178	-1.81066	0.520306	14.4737	8.77193	0.606061	UniRef90_A0A381IRL2	696	WP_011590277.1 strains_non_MPA_non_topgraph_cdhit70_190118.csv	Cell wall binding repeat-containing protein n=21 Tax=Clostridium perfringens TaxID=1502 RepID=A0A381IRL2_CLOPF
	twist_57309	5.45435e-06	0.278172	-0.586485	-1.64647	0.473504	17.1053	10.5263	0.615385		697	HCMVUL132
	agilent_223218	5.45787e-06	0.278352	-0.704909	-1.97941	0.569591	11.8421	7.01754	0.592593	UniRef90_A0A0H3K1N3	698	VFG001282(gb|NP_647237) (fnbB) fibronectin-binding protein B [FnBPs (VF0010)] [Staphylococcus aureus subsp. aureus MW2]	FnbB protein n=80 Tax=Staphylococcus TaxID=1279 RepID=A0A0H3K1N3_STAAW
	twist_98413	5.46446e-06	0.278688	-0.93833	-2.63605	0.75939	7.89474	3.50877	0.444444		699	YP_006908464.1 putative transcriptional regulator 2 [Bacillus phage B4]
	agilent_42179	5.47863e-06	0.27941	-0.409578	-1.15174	0.332586	40.7895	33.3333	0.817204	UniRef90_A0A381IPS4	700	WP_003460499.1 strains_non_MPA_non_topgraph_cdhit70_190118.csv	Cell wall binding repeat-containing protein/zinc carboxypeptidase n=15 Tax=Clostridium perfringens TaxID=1502 RepID=A0A381IPS4_CLOPF
	twist_30716	5.49314e-06	0.28015	-0.624023	-1.75651	0.508461	14.4737	10.5263	0.727273		701	Serine-rich 25 kDa antigen protein
	twist_51085	5.4969e-06	0.280342	-0.769902	-2.16769	0.627882	10.5263	5.26316	0.5		702	HCMVUL99 & Tegument protein UL11 homolog
	agilent_133424	5.5053e-06	0.28077	-0.769755	-2.16852	0.629008	10.5263	5.26316	0.5	UniRef90_E1W2P1	703	WP_014064419.1 strains_non_MPA_non_topgraph_cdhit70_190118.csv	Uncharacterized protein n=61 Tax=Pasteurellaceae TaxID=712 RepID=E1W2P1_HAEP3
	twist_58054	5.54968e-06	0.283034	0.405836	-0.335107	1.14678	44.7368	52.6316	1.17647		704	positive (exact): Influenza A virus Hemagglutinin
	agilent_230765	5.56083e-06	0.283602	-0.503836	-1.42479	0.417115	22.3684	15.7895	0.705882	UniRef90_A6QIG2	705	VFG001799(gb|CAB94853) (map) extracellular proteins Map [Eap/Map (VF0016)] [Staphylococcus aureus str. Newman D2C (ATCC 25904)]	65 kDa membrane protein n=124 Tax=Bacteria TaxID=2 RepID=OMP7_STAAE
	twist_5606	5.56151e-06	0.283637	-0.588617	-1.66461	0.48738	17.1053	10.5263	0.615385		706	allergen_name False allergome_name Nas vi 12 (2/2) (1/1) allergenonline_name False SDAP_name False iedb_name False
	twist_54406	5.57053e-06	0.284097	0.589202	-0.488895	1.6673	9.21053	17.5439	1.90476		707	polyprotein (9/9) & VP1 capsid protein (1/3) & Chain 2, Human Rhinovirus Serotype 2 (Hrv2)
	twist_75152	5.57893e-06	0.284525	-0.772853	-2.18825	0.642539	10.5263	5.26316	0.5		708	AFU63107.1 lysin [Lactobacillus phage ATCC 8014-B2]
	agilent_32775	5.60109e-06	0.285655	0.484851	-0.405184	1.37489	17.1053	22.807	1.33333	UniRef90_Q8G7F6	709	WP_058102159.1 (2/6) non_MPA_topgraph_sampling_040218.csv	Uncharacterized protein n=165 Tax=Terrabacteria group TaxID=1783272 RepID=Q8G7F6_BIFLO
	twist_92035	5.6104e-06	0.28613	-0.769888	-2.18455	0.644778	10.5263	5.26316	0.5		710	YP_009168989.1 Possible phage tail sheath protein [Campylobacter virus CPt10]
	twist_43231	5.64699e-06	0.287997	0.442295	-0.373574	1.25816	22.3684	33.3333	1.4902		711	minor core protein
	twist_52032	5.65331e-06	0.288319	0.795924	-0.673239	2.26509	6.57895	8.77193	1.33333		712	EBNA-3B nuclear protein [Human gammaherpesvirus 4] & Epstein-Barr nuclear antigen 4
	twist_50031	5.6589e-06	0.288604	-1.19293	-3.39621	1.01035	6.57895	1.75439	0.266667		713	EBNA3A HHV4
	twist_30864	5.66122e-06	0.288722	-0.426167	-1.21347	0.361136	35.5263	29.8246	0.839506		714	phosphoprotein 150 & Large structural phosphoprotein
	agilent_229487	5.67262e-06	0.289304	0.665403	-0.565349	1.89616	6.57895	12.2807	1.86667	UniRef90_Q5WVT8	715	VFG002005(gb|YP_095785) (fliG) flagellar motor switch protein G [Flagella (VF0157)] [Legionella pneumophila subsp. pneumophila str. Philadelphia 1]	Flagellar motor switch protein FliG n=11 Tax=Legionella TaxID=445 RepID=Q5WVT8_LEGPL
	agilent_84757	5.67417e-06	0.289382	0.56701	-0.481922	1.61594	10.5263	15.7895	1.5	UniRef90_Q931I5	716	WP_000791402.1 strains_non_MPA_non_topgraph_cdhit70_190118.csv	Uncharacterized leukocidin-like protein 2 n=180 Tax=Bacteria TaxID=2 RepID=LUKL2_STAAM
	agilent_6943	5.67477e-06	0.289413	-1.3603	-3.87692	1.15632	3.94737	1.75439	0.444444	UniRef90_P03204	717	EBNA-3C HHV 4 latent protein	Epstein-Barr nuclear antigen 6 n=14 Tax=Epstein-Barr virus (strain GD1) TaxID=10376 RepID=EBNA6_EBVB9
	agilent_231204	5.68005e-06	0.289683	-0.957887	-2.73102	0.815245	7.89474	3.50877	0.444444	UniRef90_Q51104	718	VFG000266(gb|NP_274673) (hmbR) hemoglobin receptor [HmbR (VF0048)] [Neisseria meningitidis MC58]	Hemoglobin receptor n=204 Tax=Proteobacteria TaxID=1224 RepID=Q51104_NEIME
	agilent_219731	5.68219e-06	0.289792	-0.403006	-1.14917	0.343161	46.0526	35.0877	0.761905	UniRef90_P37710	719	NP_814543.1 strains_non_MPA_non_topgraph_cdhit70_190118.csv	Autolysin n=202 Tax=Firmicutes TaxID=1239 RepID=ALYS_ENTFA
	twist_84608	5.69168e-06	0.290275	0.948856	-0.809719	2.70743	2.63158	7.01754	2.66667		720	YP_006526.1 gp23 [Escherichia virus P1]
	twist_1307	5.70265e-06	0.290835	-0.761328	-2.17398	0.651328	10.5263	5.26316	0.5		721	allergen_name False allergome_name False allergenonline_name False SDAP_name Bos d 8 (9/13) (1/1) iedb_name False
	agilent_4843	5.71441e-06	0.291435	0.50381	-0.432179	1.4398	14.4737	21.0526	1.45455	UniRef90_Q82081	722	positive (from uniprot): Rhinovirus B Genome polyprotein	Genome polyprotein n=46 Tax=Enterovirus TaxID=12059 RepID=POLG_HRV3
	agilent_11270	5.72566e-06	0.292009	-0.494147	-1.41328	0.424983	82.8947	78.9474	0.952381		723	positive (exact): Enterovirus B Genome polyprotein
	twist_84196	5.72834e-06	0.292145	-0.952456	-2.72456	0.819645	6.57895	3.50877	0.533333		724	YP_001285547.1 gp57 [Escherichia virus TLS]
	agilent_24512	5.7495e-06	0.293224	-0.484479	-1.3879	0.418941	25	17.5439	0.701754	UniRef90_A0A158SJE1	725	WP_041807921.1 strains_non_MPA_non_topgraph_cdhit70_190118.csv	N-acetylmuramoyl-L-alanine amidase n=55 Tax=Lactobacillus TaxID=1578 RepID=A0A158SJE1_LACFE
	agilent_231039	5.77885e-06	0.294721	-0.665164	-1.90936	0.579035	13.1579	7.01754	0.533333	UniRef90_A0A4I7XYI6	726	VFG001361(gb|NP_344663) (pspA) pneumococcal surface protein A [PspA (VF0152)] [Streptococcus pneumoniae TIGR4]	Surface protein A n=87 Tax=Streptococcus pneumoniae TaxID=1313 RepID=A0A4I7XYI6_STREE
	agilent_243108	5.79313e-06	0.29545	-0.423049	-1.21556	0.369465	73.6842	68.4211	0.928571	UniRef90_Q9KK48	727	VFG005316(gb|NP_359586) (pspC/cbpA) Choline binding protein A [Choline-binding proteins (CVF122)] [Streptococcus pneumoniae R6]	Surface protein PspC n=12 Tax=Streptococcus pneumoniae TaxID=1313 RepID=Q9KK48_STREE
	agilent_63809	5.81395e-06	0.296512	-0.942333	-2.71153	0.826861	6.57895	3.50877	0.533333	UniRef90_A0A369ZK90	728	WP_014065289.1 strains_non_MPA_non_topgraph_cdhit70_190118.csv	Glucose-6-phosphate isomerase n=13 Tax=Haemophilus TaxID=724 RepID=A0A369ZK90_HAEPA
	agilent_230634	5.85856e-06	0.298786	0.551005	-0.488369	1.59038	10.5263	17.5439	1.66667	UniRef90_A0A130BPV0	729	VFG001839(gb|YP_094495) (icmE/dotG) Dot/Icm type IV secretion system central channel protein IcmE/DotG [Dot/Icm (VF0156)] [Legionella pneumophila subsp. pneumophila str. Philadelphia 1]	50S ribosomal protein L13e n=39 Tax=Gammaproteobacteria TaxID=1236 RepID=A0A130BPV0_LEGPN
	agilent_6664	5.86393e-06	0.29906	-0.386246	-1.11524	0.342751	46.0526	38.5965	0.838095	UniRef90_Q82081	730	positive (from uniprot): Rhinovirus B Genome polyprotein	Genome polyprotein n=46 Tax=Enterovirus TaxID=12059 RepID=POLG_HRV3
	agilent_241474	5.86711e-06	0.299223	-0.508827	-1.46951	0.451852	23.6842	14.0351	0.592593	UniRef90_Q8GM74	731	VFG001150(gb|AAL79954) (hia) adhesin [Hia/Hsf (VF0039)] [Haemophilus influenzae nontypable strain 3179B]	Adhesin n=5 Tax=Haemophilus influenzae TaxID=727 RepID=Q8GM74_HAEIF
	twist_32032	5.87625e-06	0.299689	-0.582527	-1.68341	0.518361	15.7895	10.5263	0.666667		732	CagA
	agilent_4079	5.87681e-06	0.299717	0.652558	-0.580751	1.88587	6.57895	12.2807	1.86667	UniRef90_Q82081	733	positive (from uniprot): Rhinovirus B Genome polyprotein	Genome polyprotein n=46 Tax=Enterovirus TaxID=12059 RepID=POLG_HRV3
	twist_49495	5.87908e-06	0.299833	0.550617	-0.490276	1.59151	10.5263	15.7895	1.5		734	Nucleoprotein (2/5)
	agilent_199622	5.88237e-06	0.300001	-0.572472	-1.65506	0.510113	15.7895	10.5263	0.666667	UniRef90_A0A2N8HER6	735	WP_012419884.1 strains_non_MPA_non_topgraph_cdhit70_190118.csv	Chaperone protein ClpB n=85 Tax=Bacteria TaxID=2 RepID=A0A2N8HER6_9BACT
	agilent_214049	5.89676e-06	0.300735	-0.762877	-2.20772	0.681969	9.21053	5.26316	0.571429	UniRef90_A0A174CNC0	736	V1.FI07_GL0102201 MPA_PNP_EM_seqs_non_topgraph_seqs_final_210318.csv	Beta-galactosidase n=69 Tax=Bacteroidaceae TaxID=815 RepID=A0A174CNC0_BACVU
	agilent_237936	5.90062e-06	0.300932	1.32116	-1.18206	3.82438	1.31579	3.50877	2.66667	UniRef90_A1JSQ1	737	VFG002321(gb|YP_001006728) (fliC) flagellin [Flagella (VF0394)] [Yersinia enterocolitica subsp. enterocolitica 8081]	Flagellin n=55 Tax=Yersinia TaxID=444888 RepID=A1JSQ1_YERE8
	agilent_241225	5.91432e-06	0.30163	0.429479	-0.385438	1.2444	21.0526	29.8246	1.41667	UniRef90_UPI000F53326A	738	VFG000261(gb|NP_273742) (iga) IgA-specific serine endopeptidase [IgA1 protease (VF0080)] [Neisseria meningitidis MC58]	IgA-specific serine endopeptidase autotransporter n=1 Tax=Neisseria meningitidis TaxID=487 RepID=UPI000F53326A
	twist_53511	5.91809e-06	0.301823	-0.881005	-2.55334	0.791328	6.57895	5.26316	0.8		739	Chromodomain-helicase-DNA-binding protein 7
	twist_22989	5.91987e-06	0.301913	-0.673064	-1.95092	0.604793	11.8421	7.01754	0.592593		740	allergen_name False allergome_name Cap h 12 (2/2), Cap h 8 (4/5) (1/1) allergenonline_name False SDAP_name False iedb_name False
	twist_33322	5.92379e-06	0.302113	-0.506445	-1.46836	0.455472	19.7368	15.7895	0.8		741	45 kDa immediate-early protein 2
	agilent_167108	5.92706e-06	0.30228	0.711186	-0.640072	2.06244	5.26316	10.5263	2	UniRef90_A0A2S3U8G5	742	YP_004890908.1 (1/1) non_MPA_topgraph_sampling_040218.csv	DUF3324 domain-containing protein n=30 Tax=Lactobacillus TaxID=1578 RepID=A0A2S3U8G5_LACPN
	agilent_130668	5.92978e-06	0.302419	0.741183	-0.667474	2.14984	5.26316	8.77193	1.66667	UniRef90_S2ZJA6	743	WP_015438525.1 (1/2) non_MPA_topgraph_sampling_040218.csv	SBP_bac_5 domain-containing protein n=97 Tax=Bifidobacterium TaxID=1678 RepID=S2ZJA6_BIFBR
	agilent_188392	5.95065e-06	0.303483	-0.871017	-2.53008	0.788045	7.89474	3.50877	0.444444	UniRef90_D6CY96	744	MH0019_GL0024039 MPA_PNP_EM_seqs_non_topgraph_seqs_final_210318.csv	Uncharacterized protein n=82 Tax=Bacteroidaceae TaxID=815 RepID=D6CY96_9BACE
	agilent_5189	5.9624e-06	0.304082	0.595564	-0.540238	1.73137	84.2105	91.2281	1.08333	UniRef90_Q82081	745	positive (from uniprot): Rhinovirus B Genome polyprotein	Genome polyprotein n=46 Tax=Enterovirus TaxID=12059 RepID=POLG_HRV3
	twist_46937	5.96885e-06	0.304412	0.415797	-0.377711	1.2093	23.6842	33.3333	1.40741		746	EBNA3A HHV4
	agilent_11583	5.9798e-06	0.30497	-0.546334	-1.59016	0.497494	18.4211	10.5263	0.571429	UniRef90_P11089	747	Flagellar filament 41 kDa core protein	Flagellar filament 41 kDa core protein n=535 Tax=Borreliaceae TaxID=1643685 RepID=FLA1_BORBU
	twist_68925	5.99478e-06	0.305734	-0.868245	-2.52974	0.793252	7.89474	3.50877	0.444444		748	YP_009320836.1 ribonucleotide reductase of class III (anaerobic) large subunit [Salmonella phage 100268_sal2]
	agilent_11512	5.99907e-06	0.305953	0.42648	-0.390013	1.24297	22.3684	28.0702	1.2549	UniRef90_Q82081	749	positive (from uniprot): Rhinovirus B Genome polyprotein	Genome polyprotein n=46 Tax=Enterovirus TaxID=12059 RepID=POLG_HRV3
	agilent_103212	6.00015e-06	0.306007	-0.643464	-1.87551	0.588583	13.1579	7.01754	0.533333	UniRef90_A0A3E4P9Y0	750	MH0364_GL0033618 (1/1) MPA_and_EM_topgraph_220218_subsample.csv	TPR_REGION domain-containing protein n=25 Tax=Bacteroidales TaxID=171549 RepID=A0A3E4P9Y0_9BACT
	agilent_35533	6.01279e-06	0.306652	-0.563618	-1.64422	0.516986	17.1053	10.5263	0.615385	UniRef90_A0A381IPS4	751	WP_003460499.1 strains_non_MPA_non_topgraph_cdhit70_190118.csv	Cell wall binding repeat-containing protein/zinc carboxypeptidase n=15 Tax=Clostridium perfringens TaxID=1502 RepID=A0A381IPS4_CLOPF
	agilent_229243	6.05111e-06	0.308606	0.457659	-0.423345	1.33866	75	82.4561	1.09942	UniRef90_A0A098ZMW6	752	VFG001355(gb|NP_346612) (cbpD) choline binding protein D [CBPs (VF0145)] [Streptococcus pneumoniae TIGR4]	Autolysin n=355 Tax=Streptococcus TaxID=1301 RepID=A0A098ZMW6_STREE
	agilent_118543	6.05755e-06	0.308935	-1.36298	-3.98853	1.26257	3.94737	1.75439	0.444444	UniRef90_A0A0P0M1L8	753	MH0012_GL0038697 MPA_PNP_EM_seqs_non_topgraph_seqs_final_210318.csv	ATP-dependent DNA helicase n=39 Tax=Bacteroides TaxID=816 RepID=A0A0P0M1L8_BACVU
	agilent_241118	6.06234e-06	0.309179	-0.405512	-1.18706	0.376033	34.2105	26.3158	0.769231	UniRef90_P15926	754	VFG001797(gb|NP_735749) (scpB) streptococcal C5a peptidase [C5a peptidase (VF0278)] [Streptococcus agalactiae NEM316]	C5a peptidase n=760 Tax=Bacteria TaxID=2 RepID=C5AP_STRPY
	agilent_53519	6.0675e-06	0.309442	-0.588986	-1.72476	0.546787	17.1053	8.77193	0.512821	UniRef90_A0A4U5DTR8	755	NP_816482.1 strains_non_MPA_non_topgraph_cdhit70_190118.csv	Uncharacterized protein n=132 Tax=Bacilli TaxID=91061 RepID=A0A4U5DTR8_ENTFL
	agilent_174140	6.07507e-06	0.309828	-0.865246	-2.53508	0.804586	7.89474	3.50877	0.444444	UniRef90_U6RBT0	756	MH0028_GL0082397 MPA_PNP_EM_seqs_non_topgraph_seqs_final_210318.csv	Cell division protein FtsZ n=28 Tax=root TaxID=1 RepID=U6RBT0_9BACE
	agilent_44109	6.09118e-06	0.31065	-0.677608	-1.98754	0.632325	10.5263	7.01754	0.666667	UniRef90_A0A174K340	757	WP_005830324.1 MPA_PNP_EM_seqs_non_topgraph_seqs_final_210318.csv	Membrane protein n=27 Tax=Bacteroides TaxID=816 RepID=A0A174K340_BACUN
	agilent_1142	6.09788e-06	0.310992	0.401384	-0.375109	1.17788	25	33.3333	1.33333	UniRef90_P07210	758	polyprotein (9/9) & VP1 capsid protein (1/3) & Chain 2, Human Rhinovirus Serotype 2 (Hrv2)	Genome polyprotein n=273 Tax=Enterovirus TaxID=12059 RepID=POLG_HRV8A
	twist_35329	6.10812e-06	0.311514	-0.434309	-1.2754	0.406786	27.6316	21.0526	0.761905		759	positive (from uniprot): Rhinovirus B Genome polyprotein
	twist_46304	6.10861e-06	0.311539	-0.412641	-1.21181	0.386532	76.3158	68.4211	0.896552		760	positive (exact): Human herpesvirus 3 Envelope glycoprotein C
	agilent_141373	6.11504e-06	0.311867	-0.611517	-1.79666	0.573628	13.1579	8.77193	0.666667	UniRef90_A0A174HLQ5	761	MH0092_GL0002834 MPA_PNP_EM_seqs_non_topgraph_seqs_final_210318.csv	Autolysin n=21 Tax=Lachnospiraceae TaxID=186803 RepID=A0A174HLQ5_9FIRM
	agilent_235466	6.11963e-06	0.312101	-0.419773	-1.23371	0.394158	78.9474	70.1754	0.888889	UniRef90_Q99XV0	762	VFG000968(gb|NP_269973) (emm) M protein type 1 [M protein (VF0242)] [Streptococcus pyogenes M1 GAS]	M protein type 1 n=54 Tax=Streptococcus pyogenes TaxID=1314 RepID=Q99XV0_STRP1
	twist_10138	6.13011e-06	0.312635	-0.484422	-1.42474	0.4559	22.3684	14.0351	0.627451		763	allergen_name False allergome_name Lol p FT (2/3) (1/1) allergenonline_name False SDAP_name False iedb_name False
	agilent_3035	6.13527e-06	0.312899	-0.395818	-1.16457	0.372931	42.1053	38.5965	0.916667	UniRef90_P08318	764	phosphoprotein 150 & Large structural phosphoprotein	Large structural phosphoprotein n=145 Tax=root TaxID=1 RepID=PP150_HCMVA
	agilent_226835	6.14115e-06	0.313199	-0.528313	-1.55503	0.498401	18.4211	12.2807	0.666667	UniRef90_A0A3U8EBS2	765	VFG000845(gb|YP_325655) (toxB) cytotoxin [ToxB (VF0203)] [Escherichia coli O157:H7 str. EDL933]	Toxin B n=50 Tax=Escherichia coli TaxID=562 RepID=A0A3U8EBS2_ECOLX
	agilent_132716	6.14968e-06	0.313633	-0.495924	-1.46056	0.468712	21.0526	15.7895	0.75	UniRef90_J8KDN0	766	NP_831259.1 strains_non_MPA_non_topgraph_cdhit70_190118.csv	LysM domain-containing protein n=166 Tax=Bacillus TaxID=55087 RepID=J8KDN0_BACCE
	agilent_239271	6.1568e-06	0.313997	0.636153	-0.602175	1.87448	6.57895	12.2807	1.86667	UniRef90_Q48031	767	VFG001151(gb|AAA20527) (hmw1A) adhesin HMW1A, two-partner secretion (TPS) pathway TpsA exoprotein [HMW1/HMW2 (VF0038)] [Haemophilus influenzae str. 12]	Adhesin n=8 Tax=Haemophilus influenzae TaxID=727 RepID=Q48031_HAEIF
	twist_85111	6.16206e-06	0.314265	0.411908	-0.390352	1.21417	22.3684	31.5789	1.41176		768	AIK68646.1 DNA methylase [Lactococcus phage phi145]
	twist_28029	6.17919e-06	0.315138	-0.45336	-1.33795	0.431231	81.5789	77.193	0.946237		769	pneumococcal histidine triad protein D (1/2) & histidine motif-containing protein, partial
	agilent_11485	6.18322e-06	0.315344	-0.460766	-1.36019	0.438656	25	15.7895	0.631579	UniRef90_P03204	770	EBNA-3C HHV 4 latent protein	Epstein-Barr nuclear antigen 6 n=14 Tax=Epstein-Barr virus (strain GD1) TaxID=10376 RepID=EBNA6_EBVB9
	agilent_85452	6.18362e-06	0.315365	0.586548	-0.558451	1.73155	7.89474	14.0351	1.77778	UniRef90_A0A0M6WAJ0	771	MH0356_GL0161949 (1/1) MPA_and_EM_topgraph_220218_subsample.csv	Bmp domain-containing protein n=6 Tax=Roseburia TaxID=841 RepID=A0A0M6WAJ0_9FIRM
	agilent_220437	6.19498e-06	0.315944	-0.383576	-1.13325	0.366099	39.4737	33.3333	0.844444	UniRef90_O85626	772	VFG000799(gb|NP_290255) (espD) Type III secretion system translocator protein EspD, pore protein [EspD (VF0200)] [Escherichia coli O157:H7 str. EDL933]	L0021 n=35 Tax=Enterobacteriaceae TaxID=543 RepID=O85626_ECOLX
	twist_54214	6.19688e-06	0.316041	-0.797191	-2.35556	0.761181	7.89474	5.26316	0.666667		773	polyprotein (9/9) & VP1 capsid protein (1/3) & Chain 2, Human Rhinovirus Serotype 2 (Hrv2)
	twist_47285	6.1975e-06	0.316072	-0.470083	-1.38907	0.448909	22.3684	15.7895	0.705882		774	early antigen protein D (EA-D) & DNA polymerase processivity factor BMRF1
	agilent_90413	6.20317e-06	0.316362	0.402486	-0.384827	1.1898	25	31.5789	1.26316	UniRef90_A0A1C5VBJ4	775	MH0369_GL0102815 MPA_PNP_EM_seqs_non_topgraph_seqs_final_210318.csv	Flagellin n=16 Tax=Roseburia TaxID=841 RepID=A0A1C5VBJ4_9FIRM
	twist_28807	6.20425e-06	0.316417	0.384014	-0.36725	1.13528	28.9474	36.8421	1.27273		776	Enterovirus polyprotein (VP0, VP1, VP2, VP4) – capsid proteins, Coxsackievirus A9 (2.9 Å structure, chains 1–4)
	twist_54623	6.206e-06	0.316506	-0.59994	-1.77385	0.573967	13.1579	8.77193	0.666667		777	putative zinc metalloprotease
	agilent_206027	6.2136e-06	0.316893	0.428313	-0.410442	1.26707	19.7368	28.0702	1.42222	UniRef90_K5ZDW3	778	764447348-stool1_revised_C488760_1_gene19628 MPA_PNP_EM_seqs_non_topgraph_seqs_final_210318.csv	Uncharacterized protein n=14 Tax=Parabacteroides TaxID=375288 RepID=K5ZDW3_9BACT
	twist_55678	6.21381e-06	0.316904	0.730433	-0.699988	2.16085	5.26316	8.77193	1.66667		779	EBNA-3B nuclear protein [Human gammaherpesvirus 4] & Epstein-Barr nuclear antigen 4
	agilent_112424	6.21708e-06	0.317071	-1.14216	-3.37965	1.09533	5.26316	1.75439	0.333333	UniRef90_A0A2N8IRZ8	780	WP_031930870.1 strains_non_MPA_non_topgraph_cdhit70_190118.csv	Cell division protein CpoB n=29 Tax=Akkermansia TaxID=239934 RepID=A0A2N8IRZ8_9BACT
	agilent_49182	6.22534e-06	0.317492	-1.14114	-3.37858	1.0963	5.26316	1.75439	0.333333	UniRef90_A0A457MNA8	781	WP_012952037.1 strains_non_MPA_non_topgraph_cdhit70_190118.csv	Collagen-binding protein n=343 Tax=Bacteria TaxID=2 RepID=A0A457MNA8_LISMN
	agilent_220184	6.22724e-06	0.317589	-0.375568	-1.11209	0.360956	51.3158	45.614	0.888889	UniRef90_Q9KK48	782	VFG005316(gb|NP_359586) (pspC/cbpA) Choline binding protein A [Choline-binding proteins (CVF122)] [Streptococcus pneumoniae R6]	Surface protein PspC n=12 Tax=Streptococcus pneumoniae TaxID=1313 RepID=Q9KK48_STREE
	agilent_151560	6.23391e-06	0.31793	0.833431	-0.802154	2.46902	3.94737	7.01754	1.77778	UniRef90_A0A174FE64	783	WP_005825265.1 MPA_PNP_EM_seqs_non_topgraph_seqs_final_210318.csv	D-alanyl-D-alanine carboxypeptidase/D-alanyl-D-alanine-endopeptidase n=57 Tax=Bacteroides TaxID=816 RepID=A0A174FE64_BACUN
	agilent_186674	6.23541e-06	0.318006	0.714408	-0.68782	2.11664	5.26316	8.77193	1.66667	UniRef90_A0A373Q9H7	784	MH0211_GL0137677 MPA_PNP_EM_seqs_non_topgraph_seqs_final_210318.csv	Cellulase domain-containing protein n=4 Tax=Firmicutes TaxID=1239 RepID=A0A373Q9H7_9FIRM
	twist_43249	6.2449e-06	0.31849	0.377014	-0.363723	1.11775	32.8947	40.3509	1.22667		785	EBNA3A HHV4
	twist_52560	6.24876e-06	0.318687	-0.436389	-1.29413	0.421354	28.9474	21.0526	0.727273		786	phosphoprotein 150 & Large structural phosphoprotein
	agilent_242449	6.25394e-06	0.318951	0.505715	-0.488834	1.50027	11.8421	17.5439	1.48148	UniRef90_P44602	787	VFG000340(gb|NP_438433) (hxuA) heme-hemopexin utilization protein A, two-partner secretion (TPS) pathway TpsA protein, haem-haemopexin binding protein [HxuABC (VF0269)] [Haemophilus influenzae Rd KW20]	Heme/hemopexin-binding protein n=4 Tax=Haemophilus influenzae TaxID=727 RepID=HXUA1_HAEIN
	agilent_205650	6.2558e-06	0.319046	-0.70826	-2.10141	0.684891	10.5263	5.26316	0.5	UniRef90_A0A3S4NMH7	788	WP_000668994.1 strains_non_MPA_non_topgraph_cdhit70_190118.csv	Exotoxin n=39 Tax=Staphylococcaceae TaxID=90964 RepID=A0A3S4NMH7_STAAU
	twist_55780	6.25949e-06	0.319234	0.594515	-0.575355	1.76439	9.21053	12.2807	1.33333		789	Fusion glycoprotein F0 precursor (2/2) & fusion protein (1/2) & fusion glycoprotein
	twist_97077	6.26176e-06	0.31935	-0.556977	-1.65324	0.539288	15.7895	10.5263	0.666667		790	AFN38687.1 hypothetical protein phi_MSA6_ORF022 [Staphylococcus phage MSA6]
	twist_25694	6.27673e-06	0.320113	-0.582391	-1.73049	0.565704	14.4737	8.77193	0.606061		791	XvTALE (avrBs4)
	agilent_140424	6.2866e-06	0.320616	0.801221	-0.779908	2.38235	3.94737	7.01754	1.77778	UniRef90_Q08860	792	NP_707809.1 strains_non_MPA_non_topgraph_cdhit70_190118.csv	Flagellin n=40 Tax=Enterobacteriaceae TaxID=543 RepID=FLIC_SHIFL
	twist_75592	6.28847e-06	0.320712	0.598333	-0.58265	1.77932	7.89474	12.2807	1.55556		793	YP_009222317.1 hypothetical protein LfeInf_079 [Lactobacillus phage LfeInf]
	agilent_14706	6.29217e-06	0.320901	0.610271	-0.594744	1.81529	7.89474	12.2807	1.55556	UniRef90_A0A380YT47	794	YP_097475.1 strains_non_MPA_non_topgraph_cdhit70_190118.csv	Beta-galactosidase n=49 Tax=Bacteroides TaxID=816 RepID=A0A380YT47_BACFG
	agilent_40805	6.29831e-06	0.321214	-1.14152	-3.39699	1.11394	5.26316	1.75439	0.333333	UniRef90_A0A174WK63	795	MH0013_GL0019935 MPA_PNP_EM_seqs_non_topgraph_seqs_final_210318.csv	Carbohydrate-binding protein n=18 Tax=Bacteroides TaxID=816 RepID=A0A174WK63_9BACE
	twist_62977	6.31049e-06	0.321835	-1.13199	-3.37149	1.10751	5.26316	1.75439	0.333333		796	YP_008532023.1 hypothetical protein [Klebsiella phage 0507-KN2-1]
	agilent_226915	6.3131e-06	0.321968	0.394708	-0.386387	1.1758	64.4737	73.6842	1.14286	UniRef90_A0A4M7JVU5	797	VFG001353(gb|NP_344916) (cbpG) choline binding protein G [CBPs (VF0145)] [Streptococcus pneumoniae TIGR4]	Choline binding protein G n=61 Tax=Streptococcus pneumoniae TaxID=1313 RepID=A0A4M7JVU5_STREE
	agilent_144502	6.32298e-06	0.322472	-0.715535	-2.133	0.701926	10.5263	5.26316	0.5	UniRef90_A0A174M4X5	798	T2D-135A_GL0010406 MPA_PNP_EM_seqs_non_topgraph_seqs_final_210318.csv	Dipeptidyl aminopeptidase/acylaminoacyl peptidase n=60 Tax=Bacteroides TaxID=816 RepID=A0A174M4X5_BACVU
	agilent_170679	6.33371e-06	0.323019	-0.477029	-1.42308	0.469026	21.0526	15.7895	0.75	UniRef90_A0A173UKQ3	799	O2.UC43-1_GL0046095 (1/4) MPA_and_EM_topgraph_220218_subsample.csv	Macrolide export ATP-binding/permease protein MacB n=29 Tax=Ruminococcaceae TaxID=541000 RepID=A0A173UKQ3_9FIRM
	twist_31610	6.34325e-06	0.323506	0.564516	-0.556171	1.6852	9.21053	14.0351	1.52381		800	Hemagglutinin (2/2)
	agilent_166420	6.34749e-06	0.323722	-0.579542	-1.73057	0.571489	14.4737	8.77193	0.606061	UniRef90_A0A385XME4	801	YP_534942.1 (1/1) non_MPA_topgraph_sampling_040218.csv	Sensor histidine kinase WalK n=35 Tax=Lactobacillus TaxID=1578 RepID=A0A385XME4_9LACO
	agilent_188869	6.34905e-06	0.323802	0.395696	-0.390327	1.18172	63.1579	71.9298	1.13889	UniRef90_R5ENJ3	802	MH0195_GL0084233 MPA_PNP_EM_seqs_non_topgraph_seqs_final_210318.csv	NAGPA domain-containing protein n=3 Tax=Bacteroidales TaxID=171549 RepID=R5ENJ3_9BACE
	twist_36071	6.3528e-06	0.323993	0.379875	-0.375019	1.13477	32.8947	40.3509	1.22667		803	positive (exact): Influenza A virus Hemagglutinin
	agilent_126254	6.35789e-06	0.324252	0.942216	-0.931177	2.81561	2.63158	5.26316	2	UniRef90_A0A416JDV1	804	MH0250_GL0256152 MPA_PNP_EM_seqs_non_topgraph_seqs_final_210318.csv	Flagellin (Fragment) n=1 Tax=Clostridium sp. AM49-4BH TaxID=2293035 RepID=A0A416JDV1_9CLOT
	agilent_6983	6.36273e-06	0.324499	0.898851	-0.889231	2.68693	2.63158	7.01754	2.66667	UniRef90_Q9ANY1	805	pneumococcal histidine triad protein E & hydrolase & HIT family hydrolase	Bvh-3 n=444 Tax=Bacteria TaxID=2 RepID=Q9ANY1_STREE
	agilent_133306	6.36757e-06	0.324746	-0.59398	-1.77618	0.588225	13.1579	8.77193	0.666667	UniRef90_A0A0K4DLT7	806	WP_001441996.1 strains_non_MPA_non_topgraph_cdhit70_190118.csv	Protein n=244 Tax=Enterobacteriaceae TaxID=543 RepID=A0A0K4DLT7_ECOLX
	agilent_46084	6.37161e-06	0.324952	-1.13445	-3.39333	1.12442	5.26316	1.75439	0.333333	UniRef90_A0A139TN04	807	764143897-stool1_revised_scaffold19089_3_gene114080 MPA_PNP_EM_seqs_non_topgraph_seqs_final_210318.csv	Methionine synthase n=68 Tax=unclassified Akkermansia TaxID=2608915 RepID=A0A139TN04_9BACT
	agilent_109931	6.40655e-06	0.326734	0.704785	-0.703733	2.1133	5.26316	8.77193	1.66667	UniRef90_R7CNE5	808	MH0133_GL0028481 MPA_PNP_EM_seqs_non_topgraph_seqs_final_210318.csv	Lipoprotein n=2 Tax=Dialister TaxID=39948 RepID=R7CNE5_9FIRM
	twist_48387	6.407e-06	0.326757	-0.479444	-1.43766	0.478774	84.2105	80.7018	0.958333		809	positive (exact): Enterovirus B Genome polyprotein
	agilent_222669	6.40809e-06	0.326813	0.586181	-0.585496	1.75786	7.89474	14.0351	1.77778	UniRef90_Q99Z19	810	VFG000966(gb|NP_269179) (hylP) hyaluronidase, phage associated [Hyaluronidase (VF0246)] [Streptococcus pyogenes M1 GAS]	Hyaluronidase-phage associated n=28 Tax=root TaxID=1 RepID=Q99Z19_STRP1
	agilent_12005	6.43285e-06	0.328076	-0.374321	-1.12448	0.37584	69.7368	61.4035	0.880503		811	positive (exact): Human herpesvirus 3 Envelope glycoprotein C
	twist_58782	6.43745e-06	0.32831	-0.412009	-1.2381	0.414082	78.9474	71.9298	0.911111		812	positive (exact): Human herpesvirus 3 Envelope glycoprotein C
	twist_28814	6.46354e-06	0.329641	0.397216	-0.401408	1.19584	23.6842	29.8246	1.25926		813	positive (from uniprot): Rhinovirus B Genome polyprotein
	twist_8031	6.49861e-06	0.331429	-0.40895	-1.23421	0.416313	28.9474	22.807	0.787879		814	allergen_name False allergome_name Str pn PspC (2/2) (1/1) allergenonline_name False SDAP_name False iedb_name False
	agilent_908	6.49927e-06	0.331463	0.373426	-0.380201	1.12705	31.5789	38.5965	1.22222	UniRef90_P03460	815	Hemagglutinin (2/2)	Hemagglutinin n=16903 Tax=Influenza B virus TaxID=11520 RepID=HEMA_INBLE
	agilent_110337	6.51582e-06	0.332307	-0.853711	-2.57963	0.872211	6.57895	3.50877	0.533333	UniRef90_F7JVT9	816	WP_024852370.1 strains_non_MPA_non_topgraph_cdhit70_190118.csv	Uncharacterized protein n=15 Tax=Clostridiales TaxID=186802 RepID=F7JVT9_9FIRM
	twist_63119	6.51859e-06	0.332448	0.921687	-0.942205	2.78558	2.63158	5.26316	2		817	NP_695157.1 hypothetical protein phig1ep22 [Lactobacillus phage phig1e]
	twist_29882	6.52535e-06	0.332793	-0.461864	-1.39654	0.472811	21.0526	15.7895	0.75		818	HCMVUL99 & Tegument protein UL11 homolog
	agilent_11275	6.53756e-06	0.333415	0.367454	-0.377121	1.11203	40.7895	47.3684	1.16129		819	positive (exact): Influenza A virus Hemagglutinin
	agilent_164664	6.54258e-06	0.333672	1.21417	-1.24742	3.67576	1.31579	3.50877	2.66667	UniRef90_R5E067	820	MH0010_GL0007892 MPA_PNP_EM_seqs_non_topgraph_seqs_final_210318.csv	Flagellin n=2 Tax=Eubacterium TaxID=1730 RepID=R5E067_9FIRM
	agilent_80555	6.55506e-06	0.334308	-0.352789	-1.06897	0.363393	50	42.1053	0.842105	UniRef90_Q2G2J2	821	WP_000717394.1 strains_non_MPA_non_topgraph_cdhit70_190118.csv	Staphylococcal secretory antigen ssaA2 n=207 Tax=Bacteria TaxID=2 RepID=SSAA2_STAA8
	twist_15555	6.55919e-06	0.334519	-1.10846	-3.35967	1.14275	5.26316	1.75439	0.333333		822	allergen_name False allergome_name Pha v PHA (7/15) (1/1) allergenonline_name False SDAP_name False iedb_name False
	twist_11627	6.59424e-06	0.336306	0.393642	-0.408784	1.19607	28.9474	33.3333	1.15152		823	allergen_name False allergome_name Tri ur 37 (2/7) (1/1) allergenonline_name False SDAP_name False iedb_name False
	twist_27187	6.59467e-06	0.336328	0.570071	-0.592052	1.73219	7.89474	14.0351	1.77778		824	putative BLRF2 protein [Human gammaherpesvirus 4] & Tegument protein BLRF2
	agilent_223844	6.59635e-06	0.336414	-0.708192	-2.15214	0.735754	9.21053	5.26316	0.571429	UniRef90_Q5WVE4	825	VFG045548(gb|YP_095924) (lpg1907) Dot/Icm type IV secretion system effector [Dot/Icm (VF0156)] [Legionella pneumophila subsp. pneumophila str. Philadelphia 1]	Uncharacterized protein n=32 Tax=Legionella pneumophila TaxID=446 RepID=Q5WVE4_LEGPL
	agilent_26905	6.59677e-06	0.336435	-0.829932	-2.52217	0.862309	7.89474	3.50877	0.444444	UniRef90_A0A1V9QQ08	826	YP_536259.1 strains_non_MPA_non_topgraph_cdhit70_190118.csv	Peptidoglycan-binding protein LysM n=26 Tax=Lactobacillus TaxID=1578 RepID=A0A1V9QQ08_9LACO
	twist_22032	6.59732e-06	0.336463	0.569743	-0.592036	1.73152	7.89474	14.0351	1.77778		827	allergen_name False allergome_name Str py Streptokinase (11/12) (1/1) allergenonline_name False SDAP_name False iedb_name False
	twist_38332	6.6031e-06	0.336758	-1.13386	-3.44736	1.17964	5.26316	1.75439	0.333333		828	heme transporter IsdB
	agilent_11271	6.60812e-06	0.337014	0.611704	-0.637062	1.86047	85.5263	92.9825	1.08718		829	positive (exact): Enterovirus B Genome polyprotein
	twist_31581	6.61198e-06	0.337211	0.56821	-0.592238	1.72866	7.89474	14.0351	1.77778		830	SKC-2 & streptokinase
	agilent_235426	6.6227e-06	0.337758	-1.13138	-3.44461	1.18184	5.26316	1.75439	0.333333	UniRef90_Q8GM74	831	VFG001150(gb|AAL79954) (hia) adhesin [Hia/Hsf (VF0039)] [Haemophilus influenzae nontypable strain 3179B]	Adhesin n=5 Tax=Haemophilus influenzae TaxID=727 RepID=Q8GM74_HAEIF
	agilent_32324	6.62462e-06	0.337856	-0.714225	-2.17482	0.746375	9.21053	5.26316	0.571429	UniRef90_B0NW55	832	MH0051_GL0052167 MPA_PNP_EM_seqs_non_topgraph_seqs_final_210318.csv	Clostripain family n=12 Tax=Bacteroides TaxID=816 RepID=B0NW55_BACSE
	twist_7644	6.62472e-06	0.337861	-0.844982	-2.573	0.883037	6.57895	3.50877	0.533333		833	allergen_name False allergome_name Epi br 2 (2/2) (1/1) allergenonline_name False SDAP_name False iedb_name False
	agilent_61197	6.6388e-06	0.338579	-1.0978	-3.34619	1.15058	5.26316	1.75439	0.333333	UniRef90_D4J4E9	834	MH0059_GL0029485 (3/4) MPA_and_EM_topgraph_220218_subsample.csv	ABC-type transport system, involved in lipoprotein release, permease component n=38 Tax=Firmicutes TaxID=1239 RepID=D4J4E9_9FIRM
	twist_9442	6.64736e-06	0.339016	-0.807901	-2.46404	0.848241	7.89474	3.50877	0.444444		835	allergen_name False allergome_name False allergenonline_name False SDAP_name Asp f 1 (2/3) (1/1) iedb_name False
	agilent_31887	6.65486e-06	0.339398	0.574908	-0.604547	1.75436	7.89474	12.2807	1.55556	UniRef90_I9UCI8	836	MH0360_GL0027291 (4/8) MPA_and_EM_topgraph_220218_subsample.csv	1-acylglycerol-3-phosphate O-acyltransferase n=1 Tax=Bacteroides vulgatus CL09T03C04 TaxID=997891 RepID=I9UCI8_BACVU
	agilent_204874	6.66558e-06	0.339945	-0.72517	-2.21458	0.764241	9.21053	5.26316	0.571429	UniRef90_A0A3V9NUN2	837	WP_001127942.1 (2/2) non_MPA_topgraph_sampling_040218.csv	Prepilin-type N-terminal cleavage/methylation domain-containing protein n=51 Tax=Salmonella TaxID=590 RepID=A0A3V9NUN2_SALGL
	agilent_178864	6.67083e-06	0.340212	-0.75274	-2.29963	0.794153	7.89474	5.26316	0.666667	UniRef90_A0A120A5I1	838	MH0436_GL0026008 (2/2) MPA_and_EM_topgraph_220218_subsample.csv	Carboxypeptidase regulatory-like domain protein n=64 Tax=Bacteroides TaxID=816 RepID=A0A120A5I1_9BACE
	twist_42986	6.67431e-06	0.34039	0.389949	-0.411697	1.19159	25	29.8246	1.19298		839	Botulinum neurotoxin type B precursor & neurotoxin B
	twist_18921	6.67828e-06	0.340592	-0.63952	-1.95478	0.675738	10.5263	7.01754	0.666667		840	allergen_name Ani s 14 (1/1) (1/1) allergome_name Ani s 14 (1/4) (1/1) allergenonline_name Ani s 14.0101 (1/1) (1/1) SDAP_name False iedb_name False
	agilent_31975	6.68098e-06	0.34073	-0.701671	-2.14516	0.741821	9.21053	5.26316	0.571429	UniRef90_A0A1Q6NDJ7	841	O2.UC32-1_GL0156524 MPA_PNP_EM_seqs_non_topgraph_seqs_final_210318.csv	Ferrous iron transport protein B n=1 Tax=Clostridiales bacterium 42_27 TaxID=1897045 RepID=A0A1Q6NDJ7_9FIRM
	twist_94893	6.69106e-06	0.341244	0.537741	-0.56969	1.64517	9.21053	14.0351	1.52381		842	YP_009277541.1 portal vertex of the head [Shigella phage SHFML-11]
	twist_58938	6.70024e-06	0.341712	0.423725	-0.449746	1.2972	17.1053	24.5614	1.4359		843	B B/Ann Arbor/1/86 HA
	twist_27788	6.70082e-06	0.341742	-0.552416	-1.69124	0.586409	14.4737	8.77193	0.606061		844	early antigen protein D (EA-D) & DNA polymerase processivity factor BMRF1
	twist_3072	6.70682e-06	0.342048	-0.699759	-2.14325	0.743735	9.21053	5.26316	0.571429		845	allergen_name Cas s 1 (1/1) (1/1) allergome_name Cas s 1 (3/6) (1/1) allergenonline_name Cas s 1.0101 (1/1) (1/1) SDAP_name False iedb_name False
	agilent_166976	6.72802e-06	0.343129	1.18894	-1.26916	3.64705	1.31579	3.50877	2.66667	UniRef90_A0A173T5V3	846	MH0260_GL0103278 MPA_PNP_EM_seqs_non_topgraph_seqs_final_210318.csv	Flagellin n=2 Tax=Roseburia faecis TaxID=301302 RepID=A0A173T5V3_9FIRM
	agilent_164667	6.72802e-06	0.343129	1.18894	-1.26916	3.64705	1.31579	3.50877	2.66667	UniRef90_A0A173T5V3	847	MH0260_GL0103278 MPA_PNP_EM_seqs_non_topgraph_seqs_final_210318.csv	Flagellin n=2 Tax=Roseburia faecis TaxID=301302 RepID=A0A173T5V3_9FIRM
	agilent_164670	6.72802e-06	0.343129	1.18894	-1.26916	3.64705	1.31579	3.50877	2.66667	UniRef90_C4ZDZ6	848	WP_012744138.1 MPA_PNP_EM_seqs_non_topgraph_seqs_final_210318.csv	Flagellin n=1 Tax=Agathobacter rectalis (strain ATCC 33656 / DSM 3377 / JCM 17463 / KCTC 5835 / VPI 0990) TaxID=515619 RepID=C4ZDZ6_AGARV
	agilent_229765	6.73903e-06	0.343691	-0.572294	-1.75687	0.612285	13.1579	8.77193	0.666667	UniRef90_D0VFN2	849	VFG007146(gb|NP_798035) (vopD) type III secretion system translocator protein VopD [T3SS1 (VF0408)] [Vibrio parahaemolyticus RIMD 2210633]	VopD n=132 Tax=Vibrionaceae TaxID=641 RepID=D0VFN2_VIBAL
	twist_45495	6.76276e-06	0.344901	-0.588436	-1.80948	0.632613	11.8421	8.77193	0.740741		850	hypothetical protein PFD0985wa
	agilent_223646	6.77142e-06	0.345343	-0.363494	-1.11846	0.391475	42.1053	40.3509	0.958333	UniRef90_Q9JNH0	851	VFG000972(gb|NP_269972) (sic) inhibitor of complement-mediated lysis [SIC (VF0255)] [Streptococcus pyogenes M1 GAS]	Sic1.225 n=20 Tax=Streptococcus pyogenes TaxID=1314 RepID=Q9JNH0_STRPY
	agilent_93438	6.77374e-06	0.345461	-0.669697	-2.06098	0.721588	10.5263	5.26316	0.5	UniRef90_R7JVJ7	852	MH0356_GL0190005 MPA_PNP_EM_seqs_non_topgraph_seqs_final_210318.csv	SBP_bac_5 domain-containing protein n=25 Tax=Lachnospiraceae TaxID=186803 RepID=R7JVJ7_9FIRM
	twist_72396	6.77518e-06	0.345534	0.892473	-0.961911	2.74686	2.63158	5.26316	2		853	YP_002003938.1 gp1 [Enterobacteria phage 13a]
	agilent_209627	6.77701e-06	0.345628	-0.679044	-2.09024	0.73215	10.5263	5.26316	0.5	UniRef90_A0A4Q1QKD7	854	WP_014569134.1 (6/6) non_MPA_topgraph_sampling_040218.csv	ABC transporter n=7 Tax=Lactobacillaceae TaxID=33958 RepID=A0A4Q1QKD7_LACRH
	agilent_117712	6.77813e-06	0.345685	-0.687869	-2.11757	0.741833	10.5263	5.26316	0.5	UniRef90_A0A0H3EAX6	855	YP_003970227.1 strains_non_MPA_non_topgraph_cdhit70_190118.csv	1,4-beta-N-acetylmuramidase n=61 Tax=Bacteria TaxID=2 RepID=A0A0H3EAX6_BIFBP
	agilent_220913	6.78701e-06	0.346138	-0.804036	-2.47676	0.868684	7.89474	3.50877	0.444444	UniRef90_P06653	856	VFG005334(gb|NP_359346) (lytA) Autolysin (N-acetylmuramoyl-L-alanine amidase) [Choline-binding proteins (CVF122)] [Streptococcus pneumoniae R6]	Autolysin n=1457 Tax=root TaxID=1 RepID=ALYS_STRPN
	agilent_229054	6.79265e-06	0.346425	0.533822	-0.577406	1.64505	9.21053	14.0351	1.52381	UniRef90_P27951	857	VFG001795(gb|BAC98831) (cba) c protein beta antigen [<beta>-C protein (VF0277)] [Streptococcus agalactiae FM027022]	IgA FC receptor n=71 Tax=Streptococcus TaxID=1301 RepID=BAG_STRAG
	agilent_174838	6.8029e-06	0.346948	-0.794571	-2.45038	0.861238	7.89474	3.50877	0.444444	UniRef90_S5RM75	858	WP_020917166.1 strains_non_MPA_non_topgraph_cdhit70_190118.csv	Inhibitor_I42 domain-containing protein n=19 Tax=Streptococcus TaxID=1301 RepID=S5RM75_9STRE
	twist_26441	6.81417e-06	0.347523	0.442926	-0.48119	1.36704	14.4737	21.0526	1.45455		859	Hemagglutinin (2/2)
	agilent_212629	6.82457e-06	0.348053	-0.595786	-1.8402	0.648623	13.1579	7.01754	0.533333	UniRef90_R6BPC8	860	MH0270_GL0030519 MPA_PNP_EM_seqs_non_topgraph_seqs_final_210318.csv	Ser/Thr phosphatase family protein n=5 Tax=Firmicutes TaxID=1239 RepID=R6BPC8_9FIRM
	agilent_201486	6.83444e-06	0.348557	-0.817987	-2.52829	0.892315	6.57895	3.50877	0.533333	UniRef90_B0MVG8	861	MH0006_GL0148774 MPA_PNP_EM_seqs_non_topgraph_seqs_final_210318.csv	Peptidase family M3 n=5 Tax=root TaxID=1 RepID=B0MVG8_9BACT
	agilent_2349	6.8347e-06	0.34857	0.528646	-0.576713	1.63401	9.21053	14.0351	1.52381	UniRef90_Q99WQ6	862	Lipase 2 precursor (Glycerol ester hydrolase 2)	Lipase 2 n=451 Tax=Bacteria TaxID=2 RepID=LIP2_STAAM
	agilent_69695	6.85593e-06	0.349653	0.679478	-0.744455	2.10341	5.26316	8.77193	1.66667	UniRef90_A0A0M1VZ83	863	MH0002_GL0038337 (1/1) MPA_and_EM_topgraph_220218_subsample.csv	Plug domain-containing protein n=39 Tax=Bacteroides TaxID=816 RepID=A0A0M1VZ83_9BACE
	twist_26817	6.85599e-06	0.349655	0.746043	-0.817395	2.30948	3.94737	7.01754	1.77778		864	Enterovirus polyprotein (VP0, VP1, VP2, VP4) – capsid proteins, Coxsackievirus A9 (2.9 Å structure, chains 1–4)
	agilent_222761	6.86071e-06	0.349896	0.503669	-0.552368	1.55971	10.5263	15.7895	1.5	UniRef90_UPI000DA9B94C	865	VFG001290(gb|NP_647368) (clfB) Clumping factor B, adhesin [Clumping factor (VF0004)] [Staphylococcus aureus subsp. aureus MW2]	MSCRAMM family adhesin clumping factor ClfB n=15 Tax=Staphylococcus aureus TaxID=1280 RepID=UPI000DA9B94C
	agilent_73858	6.86932e-06	0.350335	0.497376	-0.546417	1.54117	10.5263	15.7895	1.5	UniRef90_I8ZDU0	866	NLM005_GL0046950 (2/2) MPA_and_EM_topgraph_220218_subsample.csv	OMP_b-brl_3 domain-containing protein n=59 Tax=root TaxID=1 RepID=I8ZDU0_BACUN
	agilent_181972	6.86955e-06	0.350347	-0.348304	-1.07927	0.382665	43.4211	38.5965	0.888889	UniRef90_A0A357GPR4	867	MH0062_GL0013161 MPA_PNP_EM_seqs_non_topgraph_seqs_final_210318.csv	MurNAc-LAA domain-containing protein n=24 Tax=Lachnospiraceae TaxID=186803 RepID=A0A357GPR4_9FIRM
	agilent_223973	6.87441e-06	0.350595	-0.614188	-1.90382	0.675441	13.1579	8.77193	0.666667	UniRef90_P55980	868	VFG000306(gb|NP_207343) (cagA) cag T4SS translocated effector CagA [CagA (VF0059)] [Helicobacter pylori 26695]	Cytotoxicity-associated immunodominant antigen n=265 Tax=Helicobacter pylori TaxID=210 RepID=CAGA_HELPY
	twist_51531	6.87833e-06	0.350795	-0.697769	-2.1635	0.767966	9.21053	5.26316	0.571429		869	Ribosomal RNA-processing protein 8
	agilent_22148	6.89014e-06	0.351397	-0.689342	-2.13919	0.760504	9.21053	5.26316	0.571429	UniRef90_B0GA13	870	WP_006426016.1 (1/1) non_MPA_topgraph_sampling_040218.csv	Uncharacterized protein n=10 Tax=Clostridiales TaxID=186802 RepID=B0GA13_9FIRM
	agilent_2036	6.89777e-06	0.351786	-0.689502	-2.14086	0.761852	9.21053	5.26316	0.571429	UniRef90_P03188	871	glycoprotein BALF4 & Glycoprotein GP110 precursor & BALF4	Envelope glycoprotein B n=86 Tax=Epstein-Barr virus (strain GD1) TaxID=10376 RepID=GB_EBVB9
	agilent_78371	6.90876e-06	0.352347	0.599209	-0.663553	1.86197	6.57895	10.5263	1.6	UniRef90_A0A336Q741	872	WP_011590270.1 strains_non_MPA_non_topgraph_cdhit70_190118.csv	N-acetylmuramoyl-L-alanine amidase n=56 Tax=Clostridium perfringens TaxID=1502 RepID=A0A336Q741_CLOPF
	agilent_74132	6.91743e-06	0.352789	-0.690166	-2.14594	0.765613	7.89474	7.01754	0.888889	UniRef90_A0A3A9Y6N9	873	YP_193106.1 strains_non_MPA_non_topgraph_cdhit70_190118.csv	N-acetylmuramidase n=3 Tax=Lactobacillus acidophilus TaxID=1579 RepID=A0A3A9Y6N9_LACAI
	agilent_231226	6.9179e-06	0.352813	-0.579665	-1.80242	0.643093	11.8421	8.77193	0.740741	UniRef90_A0A5C1BAU8	874	VFG043504(gb|NP_357669) (pavB/pfbB) cell wall surface anchor family protein, Plasminogen- and Fibronectin-binding protein B [PavB (VF0524)] [Streptococcus pneumoniae R6]	YSIRK signal domain/LPXTG anchor domain surface protein n=148 Tax=Streptococcus pneumoniae TaxID=1313 RepID=A0A5C1BAU8_STREE
	agilent_182343	6.94038e-06	0.353959	-0.714713	-2.22594	0.796514	7.89474	5.26316	0.666667	UniRef90_K6B3W2	875	MH0068_GL0048984 (1/1) MPA_and_EM_topgraph_220218_subsample.csv	STN domain-containing protein n=30 Tax=Bacteroidales TaxID=171549 RepID=K6B3W2_9BACT
	twist_44256	6.94245e-06	0.354065	0.538601	-0.600495	1.6777	84.2105	91.2281	1.08333		876	polyprotein (9/9) & VP1 capsid protein (1/3) & Chain 2, Human Rhinovirus Serotype 2 (Hrv2)
	twist_40569	6.94681e-06	0.354287	-0.455191	-1.41833	0.507945	19.7368	14.0351	0.711111		877	HCMVTRL10 = IRL10
	agilent_2661	6.94883e-06	0.354391	0.584717	-0.652748	1.82218	6.57895	12.2807	1.86667	UniRef90_P03114	878	Replication protein E1	Replication protein E1 n=962 Tax=root TaxID=1 RepID=VE1_HPV16
	agilent_26641	6.95985e-06	0.354952	0.564748	-0.631851	1.76135	7.89474	12.2807	1.55556	UniRef90_A0A1X3AI86	879	NP_816693.1 strains_non_MPA_non_topgraph_cdhit70_190118.csv	ABC-type enterochelin transport system, periplasmic component n=115 Tax=Bacilli TaxID=91061 RepID=A0A1X3AI86_ENTFL
	agilent_47871	6.96479e-06	0.355204	-0.786663	-2.45433	0.881008	7.89474	3.50877	0.444444	UniRef90_A0A415Y4C9	880	MH0212_GL0040623 MPA_PNP_EM_seqs_non_topgraph_seqs_final_210318.csv	Fibronectin type-III domain-containing protein n=4 Tax=Lachnospiraceae TaxID=186803 RepID=A0A415Y4C9_9FIRM
	agilent_237216	6.96479e-06	0.355204	-0.786663	-2.45433	0.881008	7.89474	3.50877	0.444444	UniRef90_Q54703	881	VFG000955(gb|NP_608047) (emm) M18 protein precursor [M protein (VF0242)] [Streptococcus pyogenes MGAS8232]	Emm18.1 protein n=9 Tax=Streptococcus pyogenes TaxID=1314 RepID=Q54703_STRPY
	twist_67146	6.9664e-06	0.355286	-0.803843	-2.50823	0.900539	7.89474	3.50877	0.444444		882	YP_009284326.1 putative endolysin [Enterobacter phage Arya]
	twist_69876	6.97309e-06	0.355627	-0.557247	-1.73961	0.625117	13.1579	8.77193	0.666667		883	YP_003934796.1 short tail fibers [Shigella phage SP18]
	agilent_199016	6.98868e-06	0.356423	0.539019	-0.606562	1.6846	9.21053	12.2807	1.33333	UniRef90_A0A174AWF9	884	MH0187_GL0063508 (3/3) MPA_and_EM_topgraph_220218_subsample.csv	Probable multidrug resistance ABC transporter ATP-binding/permease protein YheH n=36 Tax=Clostridiales TaxID=186802 RepID=A0A174AWF9_9FIRM
	twist_49584	6.99002e-06	0.356491	-0.815419	-2.54868	0.917842	6.57895	3.50877	0.533333		885	DNA annealing helicase and endonuclease ZRANB3
	agilent_9999	6.99506e-06	0.356748	-0.579706	-1.81259	0.65318	13.1579	7.01754	0.533333	UniRef90_O36633	886	Major surface glycoprotein G	Major surface glycoprotein G n=342 Tax=Pneumoviridae TaxID=11244 RepID=GLYC_HRSVB
	agilent_226780	6.9999e-06	0.356995	-0.340665	-1.06554	0.384214	61.8421	56.1404	0.907801	UniRef90_A0A098ZMW6	887	VFG001355(gb|NP_346612) (cbpD) choline binding protein D [CBPs (VF0145)] [Streptococcus pneumoniae TIGR4]	Autolysin n=355 Tax=Streptococcus TaxID=1301 RepID=A0A098ZMW6_STREE
	twist_6459	7.01604e-06	0.357818	-1.10317	-3.45456	1.24822	5.26316	1.75439	0.333333		888	allergen_name False allergome_name Cas s 1 (6/6) (1/1) allergenonline_name Unassigned (1/1) (1/1) SDAP_name False iedb_name False
	twist_98450	7.0348e-06	0.358775	-0.608943	-1.90948	0.691595	10.5263	7.01754	0.666667		889	YP_001642351.1 putative recombination protein [Lactobacillus prophage Lj771]
	twist_27904	7.03895e-06	0.358986	-0.343967	-1.07891	0.390977	44.7368	36.8421	0.823529		890	EBNA3A HHV4
	twist_51927	7.04332e-06	0.359209	-0.366898	-1.1512	0.417406	32.8947	26.3158	0.8		891	nuclear protein EBNA2 & EBNA-2 & Epstein-Barr nuclear antigen 2
	agilent_226611	7.05212e-06	0.359658	0.461614	-0.526083	1.44931	13.1579	17.5439	1.33333	UniRef90_Q9JNH0	892	VFG000972(gb|NP_269972) (sic) inhibitor of complement-mediated lysis [SIC (VF0255)] [Streptococcus pyogenes M1 GAS]	Sic1.225 n=20 Tax=Streptococcus pyogenes TaxID=1314 RepID=Q9JNH0_STRPY
	agilent_151860	7.05825e-06	0.359971	-0.476756	-1.49752	0.544004	17.1053	12.2807	0.717949	UniRef90_A0A508ZG25	893	WP_015438400.1 strains_non_MPA_non_topgraph_cdhit70_190118.csv	Lactose-binding protein n=31 Tax=Bifidobacterium TaxID=1678 RepID=A0A508ZG25_BIFBR
	twist_79853	7.06704e-06	0.360419	-0.639603	-2.01031	0.7311	9.21053	7.01754	0.761905		894	YP_007501131.1 hypothetical protein [Salmonella phage vB_SenMS16]
	twist_47356	7.10481e-06	0.362346	0.33992	-0.391474	1.07131	46.0526	50.8772	1.10476		895	envelope glycoprotein G (2/2) & glycoprotein G (2/2)
	agilent_230764	7.11459e-06	0.362844	-0.686058	-2.16376	0.791644	9.21053	5.26316	0.571429	UniRef90_Q5WUD8	896	VFG045563(gb|YP_096320) (ceg28) Dot/Icm type IV secretion system effector Ceg28 [Dot/Icm (VF0156)] [Legionella pneumophila subsp. pneumophila str. Philadelphia 1]	Uncharacterized protein n=28 Tax=Legionella pneumophila TaxID=446 RepID=Q5WUD8_LEGPL
	agilent_160350	7.13156e-06	0.363709	-0.6018	-1.90036	0.696758	10.5263	7.01754	0.666667	UniRef90_A0A174RB78	897	MH0013_GL0029147 MPA_PNP_EM_seqs_non_topgraph_seqs_final_210318.csv	Beta-hexosaminidase n=16 Tax=Bacteroides TaxID=816 RepID=A0A174RB78_9BACE
	twist_14051	7.15645e-06	0.364979	-0.659663	-2.08685	0.767524	9.21053	5.26316	0.571429		898	allergen_name False allergome_name Sec c GBSS_I (1/2) (1/1) allergenonline_name False SDAP_name False iedb_name False
	twist_49412	7.15822e-06	0.365069	-0.567878	-1.79672	0.660962	92.1053	87.7193	0.952381		899	EBNA-1 HHV 4
	twist_72254	7.17159e-06	0.365751	0.588602	-0.686897	1.8641	6.57895	10.5263	1.6		900	YP_009321608.1 major head protein II [Campylobacter phage PC14]
	agilent_73397	7.1717e-06	0.365757	0.721888	-0.842459	2.28623	3.94737	7.01754	1.77778	UniRef90_R7C7Y1	901	MH0003_GL0115482 MPA_PNP_EM_seqs_non_topgraph_seqs_final_210318.csv	Flagellin n=5 Tax=Clostridiales TaxID=186802 RepID=R7C7Y1_9CLOT
	agilent_224401	7.17637e-06	0.365995	-0.336346	-1.06558	0.392885	44.7368	36.8421	0.823529	UniRef90_UPI000B5938A4	902	VFG001356(gb|NP_345446) (lytB) endo-beta-N-acetylglucosaminidase [CBPs (VF0145)] [Streptococcus pneumoniae TIGR4]	endo-beta-N-acetylglucosaminidase n=2 Tax=Streptococcus pneumoniae TaxID=1313 RepID=UPI000B5938A4
	agilent_36972	7.17849e-06	0.366103	-0.597958	-1.89468	0.698767	10.5263	7.01754	0.666667	UniRef90_A7DV97	903	WP_088900191.1 strains_non_MPA_non_topgraph_cdhit70_190118.csv	RTX toxin RtxA n=29 Tax=Vibrio vulnificus TaxID=672 RepID=A7DV97_VIBVL
	twist_95398	7.17965e-06	0.366162	-0.335954	-1.06459	0.392682	44.7368	38.5965	0.862745		904	YP_003344856.1 hypothetical protein [Streptococcus virus ALQ132]
	agilent_199830	7.20367e-06	0.367387	-0.577068	-1.83185	0.677712	11.8421	7.01754	0.592593	UniRef90_Q74IZ8	905	WP_011162134.1 strains_non_MPA_non_topgraph_cdhit70_190118.csv	Uncharacterized protein n=3 Tax=Lactobacillus johnsonii TaxID=33959 RepID=Q74IZ8_LACJO
	agilent_42705	7.20483e-06	0.367447	-0.557999	-1.77147	0.655469	11.8421	8.77193	0.740741	UniRef90_D4K1P5	906	MH0161_GL0091744 MPA_PNP_EM_seqs_non_topgraph_seqs_final_210318.csv	Uncharacterized protein n=7 Tax=Faecalibacterium TaxID=216851 RepID=D4K1P5_9FIRM
	agilent_3414	7.21123e-06	0.367773	-0.454501	-1.44357	0.534565	86.8421	80.7018	0.929293	UniRef90_Q9ANY1	907	pneumococcal histidine triad protein E & hydrolase & HIT family hydrolase	Bvh-3 n=444 Tax=Bacteria TaxID=2 RepID=Q9ANY1_STREE
	agilent_235339	7.24474e-06	0.369482	0.638509	-0.755956	2.03297	5.26316	8.77193	1.66667	UniRef90_Q99WQ6	908	VFG001316(gb|NP_645114) (geh) glycerol ester hydrolase [Lipase (VF0012)] [Staphylococcus aureus subsp. aureus MW2]	Lipase 2 n=451 Tax=Bacteria TaxID=2 RepID=LIP2_STAAM
	twist_51733	7.25169e-06	0.369836	-0.333419	-1.06212	0.395287	43.4211	38.5965	0.888889		909	positive (exact): Norwalk virus Non-structural polyprotein
	agilent_2243	7.25428e-06	0.369968	-0.660914	-2.10578	0.78395	9.21053	5.26316	0.571429	UniRef90_P14738	910	fibronectin-binding protein A	Fibronectin-binding protein A n=540 Tax=Staphylococcaceae TaxID=90964 RepID=FNBA_STAA8
	agilent_198014	7.27457e-06	0.371003	-0.330009	-1.05302	0.393005	46.0526	36.8421	0.8	UniRef90_B0G3Z1	911	WP_005331743.1 strains_non_MPA_non_topgraph_cdhit70_190118.csv	ErfK/YbiS/YcfS/YnhG n=4 Tax=Dorea formicigenerans TaxID=39486 RepID=B0G3Z1_9FIRM
	twist_51297	7.27776e-06	0.371166	-0.327439	-1.04507	0.390189	60.5263	49.1228	0.811594		912	EBNA-3C HHV 4 latent protein
	agilent_196719	7.29956e-06	0.372278	-1.01844	-3.2557	1.21881	5.26316	1.75439	0.333333	UniRef90_D4IJ36	913	MH0238_GL0000483 (1/1) MPA_and_EM_topgraph_220218_subsample.csv	Capsular exopolysaccharide family n=7 Tax=Rikenellaceae TaxID=171550 RepID=D4IJ36_9BACT
	agilent_64147	7.30257e-06	0.372431	-0.339491	-1.0855	0.406521	40.7895	35.0877	0.860215	UniRef90_A6LDM2	914	MH0012_GL0221699 MPA_PNP_EM_seqs_non_topgraph_seqs_final_210318.csv	Uncharacterized protein n=36 Tax=Bacteroidales TaxID=171549 RepID=A6LDM2_PARD8
	agilent_238433	7.3126e-06	0.372943	-0.520624	-1.66589	0.624643	14.4737	8.77193	0.606061	UniRef90_Q9I324	915	VFG000203(gb|NP_250399) (popB) type III secretion system hydrophobic translocator, pore protein PopB [TTSS (VF0083)] [Pseudomonas aeruginosa PAO1]	Translocator protein PopB n=209 Tax=Pseudomonadaceae TaxID=135621 RepID=Q9I324_PSEAE
	agilent_222756	7.31518e-06	0.373074	0.508636	-0.610569	1.62784	9.21053	14.0351	1.52381	UniRef90_UPI000DA9B94C	916	VFG001290(gb|NP_647368) (clfB) Clumping factor B, adhesin [Clumping factor (VF0004)] [Staphylococcus aureus subsp. aureus MW2]	MSCRAMM family adhesin clumping factor ClfB n=15 Tax=Staphylococcus aureus TaxID=1280 RepID=UPI000DA9B94C
	agilent_34618	7.31541e-06	0.373086	0.712057	-0.854794	2.27891	3.94737	7.01754	1.77778	UniRef90_I8UVD1	917	MH0013_GL0009074 (1/1) MPA_and_EM_topgraph_220218_subsample.csv	SusC/RagA family TonB-linked outer membrane protein n=11 Tax=root TaxID=1 RepID=I8UVD1_9BACE
	agilent_10117	7.31646e-06	0.373139	0.638343	-0.76646	2.04315	5.26316	8.77193	1.66667	UniRef90_P14738	918	fibronectin-binding protein A	Fibronectin-binding protein A n=540 Tax=Staphylococcaceae TaxID=90964 RepID=FNBA_STAA8
	agilent_202934	7.31851e-06	0.373244	0.844752	-1.0147	2.70421	2.63158	7.01754	2.66667	UniRef90_F9ZA18	919	MH0012_GL0186444 MPA_PNP_EM_seqs_non_topgraph_seqs_final_210318.csv	Uncharacterized protein n=5 Tax=Odoribacter TaxID=283168 RepID=F9ZA18_ODOSD
	twist_39681	7.323e-06	0.373473	0.566559	-0.681139	1.81426	6.57895	12.2807	1.86667		920	antigen CARP
	agilent_45284	7.33159e-06	0.373911	0.565531	-0.681046	1.81211	86.8421	91.2281	1.05051	UniRef90_Q6GHS9	921	WP_000791575.1 strains_non_MPA_non_topgraph_cdhit70_190118.csv	Fibrinogen-binding protein n=22 Tax=Staphylococcus aureus TaxID=1280 RepID=FIB_STAAR
	agilent_226077	7.33181e-06	0.373922	-0.326348	-1.04572	0.393024	53.9474	49.1228	0.910569	UniRef90_P71401	922	VFG001157(gb|AAC44560) (hsf) Hsf [Hia/Hsf (VF0039)] [Haemophilus influenzae C54]	Hsf n=19 Tax=Haemophilus influenzae TaxID=727 RepID=P71401_HAEIF
	twist_79681	7.33513e-06	0.374092	0.633783	-0.763768	2.03134	5.26316	8.77193	1.66667		923	YP_008531984.1 putative thymidylate synthase [Klebsiella phage 0507-KN2-1]
	twist_20803	7.33832e-06	0.374254	-0.778733	-2.4965	0.939031	6.57895	3.50877	0.533333		924	allergen_name False allergome_name Gad m CK (3/3) (1/1) allergenonline_name False SDAP_name False iedb_name False
	twist_78015	7.3447e-06	0.37458	0.723109	-0.873043	2.31926	3.94737	7.01754	1.77778		925	YP_009196345.1 DNA-directed RNA polymerase [Enterobacter phage phiEap-1]
	agilent_236812	7.34755e-06	0.374725	-0.682728	-2.1902	0.824748	7.89474	7.01754	0.888889	UniRef90_Q9KK48	926	VFG005316(gb|NP_359586) (pspC/cbpA) Choline binding protein A [Choline-binding proteins (CVF122)] [Streptococcus pneumoniae R6]	Surface protein PspC n=12 Tax=Streptococcus pneumoniae TaxID=1313 RepID=Q9KK48_STREE
	agilent_43205	7.35396e-06	0.375052	0.369289	-0.446666	1.18524	21.0526	29.8246	1.41667	UniRef90_K0XR49	927	O2.UC48-0_GL0083881 MPA_PNP_EM_seqs_non_topgraph_seqs_final_210318.csv	Por secretion system C-terminal sorting domain-containing protein n=5 Tax=Bacteroidales TaxID=171549 RepID=K0XR49_9BACT
	twist_30834	7.35608e-06	0.37516	0.477112	-0.57732	1.53154	10.5263	19.2982	1.83333		928	putative zinc metalloprotease
	agilent_136533	7.35987e-06	0.375354	-0.571767	-1.8359	0.692367	11.8421	7.01754	0.592593	UniRef90_Q6GJK9	929	WP_001170274.1 strains_non_MPA_non_topgraph_cdhit70_190118.csv	N-acetylmuramoyl-L-alanine amidase sle1 n=31 Tax=Staphylococcus aureus TaxID=1280 RepID=SLE1_STAAR
	agilent_235500	7.38292e-06	0.376529	0.453326	-0.551415	1.45807	11.8421	17.5439	1.48148	UniRef90_A0A0K5P078	930	VFG000743(gb|AAC38395) (espD) EspD [EspD (VF0180)] [Escherichia coli O127:H6 str. E2348/69]	Translocon EspD n=21 Tax=Escherichia coli TaxID=562 RepID=A0A0K5P078_ECOLX
	twist_21096	7.38776e-06	0.376776	-0.584028	-1.87912	0.711068	10.5263	7.01754	0.666667		931	allergen_name False allergome_name Por tr 2 (14/17) (1/1) allergenonline_name False SDAP_name False iedb_name False
	agilent_229777	7.38914e-06	0.376846	0.530878	-0.64653	1.70829	7.89474	12.2807	1.55556	UniRef90_P45387	932	VFG001149(gb|AAB03707) (hap) autotransporter, fibronectin-binding adhesin [Hap (VF0037)] [Haemophilus influenzae N187]	Adhesion and penetration protein autotransporter n=2 Tax=Haemophilus influenzae TaxID=727 RepID=HAP2_HAEIF
	agilent_221374	7.3939e-06	0.377089	-0.415715	-1.33818	0.506748	22.3684	15.7895	0.705882	UniRef90_A0A0K5P078	933	VFG000743(gb|AAC38395) (espD) EspD [EspD (VF0180)] [Escherichia coli O127:H6 str. E2348/69]	Translocon EspD n=21 Tax=Escherichia coli TaxID=562 RepID=A0A0K5P078_ECOLX
	agilent_48668	7.39548e-06	0.37717	-0.617485	-1.9879	0.752934	9.21053	7.01754	0.761905	UniRef90_U6RH14	934	N037A_GL0109873 MPA_PNP_EM_seqs_non_topgraph_seqs_final_210318.csv	Peptidyl-prolyl cis-trans isomerase n=3 Tax=Bacteroidaceae TaxID=815 RepID=U6RH14_9BACE
	agilent_230641	7.39704e-06	0.377249	-0.643877	-2.0731	0.785351	9.21053	5.26316	0.571429	UniRef90_P62575	935	VFG001378(gb|NP_359129) (nanA) neuraminidase A [Neuraminidase (VF0148)] [Streptococcus pneumoniae R6]	Sialidase A n=43 Tax=Bacteria TaxID=2 RepID=NANA_STREE
	agilent_240794	7.40083e-06	0.377442	0.630495	-0.769596	2.03059	5.26316	8.77193	1.66667	UniRef90_P62575	936	VFG001378(gb|NP_359129) (nanA) neuraminidase A [Neuraminidase (VF0148)] [Streptococcus pneumoniae R6]	Sialidase A n=43 Tax=Bacteria TaxID=2 RepID=NANA_STREE
	agilent_129819	7.44075e-06	0.379478	-0.359152	-1.16011	0.441803	31.5789	24.5614	0.777778	UniRef90_R7HD48	937	MH0113_GL0055733 MPA_PNP_EM_seqs_non_topgraph_seqs_final_210318.csv	Flagellin n=1 Tax=Eubacterium sp. CAG:38 TaxID=1262889 RepID=R7HD48_9FIRM
	agilent_243235	7.44564e-06	0.379728	0.564247	-0.694754	1.82325	7.89474	10.5263	1.33333	UniRef90_Q5WT56	938	VFG041346(gb|YP_096747) (lpg2744) Dot/Icm type IV secretion system effector [Dot/Icm (SS047)] [Legionella pneumophila subsp. pneumophila str. Philadelphia 1]	Uncharacterized protein n=29 Tax=Legionella pneumophila TaxID=446 RepID=Q5WT56_LEGPL
	agilent_62315	7.44727e-06	0.379811	-0.767785	-2.48124	0.945667	6.57895	3.50877	0.533333	UniRef90_E7GPZ1	939	764042746-stool1_revised_scaffold8151_1_gene3146 MPA_PNP_EM_seqs_non_topgraph_seqs_final_210318.csv	OmpR/PhoB-type domain-containing protein n=30 Tax=Clostridiales TaxID=186802 RepID=E7GPZ1_CLOSY
	agilent_229156	7.44828e-06	0.379862	-0.743165	-2.40185	0.915522	7.89474	3.50877	0.444444	UniRef90_Q8KQR2	940	VFG001320(gb|NP_645831) (isdD) iron-regulated surface determinant protein D [Isd (VF0015)] [Staphylococcus aureus subsp. aureus MW2]	Heme transporter IsdDEF, membrane component IsdD n=263 Tax=Bacteria TaxID=2 RepID=Q8KQR2_STAAU
	agilent_222861	7.45257e-06	0.380081	-0.332126	-1.07375	0.409495	63.1579	57.8947	0.916667	UniRef90_Q9KK48	941	VFG005316(gb|NP_359586) (pspC/cbpA) Choline binding protein A [Choline-binding proteins (CVF122)] [Streptococcus pneumoniae R6]	Surface protein PspC n=12 Tax=Streptococcus pneumoniae TaxID=1313 RepID=Q9KK48_STREE
	agilent_37310	7.45603e-06	0.380258	0.477321	-0.588908	1.54355	10.5263	17.5439	1.66667	UniRef90_R7HQD9	942	V1.FI35_GL0037423 MPA_PNP_EM_seqs_non_topgraph_seqs_final_210318.csv	Peptidase C10 family n=1 Tax=Prevotella sp. CAG:279 TaxID=1262924 RepID=R7HQD9_9BACT
	agilent_220456	7.4624e-06	0.380582	0.522606	-0.645574	1.69079	7.89474	12.2807	1.55556	UniRef90_Q99WQ6	943	VFG001316(gb|NP_645114) (geh) glycerol ester hydrolase [Lipase (VF0012)] [Staphylococcus aureus subsp. aureus MW2]	Lipase 2 n=451 Tax=Bacteria TaxID=2 RepID=LIP2_STAAM
	twist_88647	7.48708e-06	0.381841	0.614889	-0.763211	1.99299	5.26316	10.5263	2		944	YP_002455801.1 fiber tail protein [Lactobacillus phage Lv-1]
	twist_6249	7.48728e-06	0.381851	-1.10959	-3.59649	1.3773	3.94737	1.75439	0.444444		945	allergen_name False allergome_name Act e 1 (4/7) (1/1) allergenonline_name False SDAP_name False iedb_name False
	twist_81512	7.49761e-06	0.382378	-1.00761	-3.26844	1.25321	5.26316	1.75439	0.333333		946	YP_006908131.1 hypothetical protein [Campylobacter phage CP30A]
	agilent_241533	7.50212e-06	0.382608	-0.761029	-2.46941	0.947353	7.89474	3.50877	0.444444	UniRef90_Q8P2T7	947	VFG000976(gb|NP_268546) (slo) streptolysin O precursor [SLO (VF0250)] [Streptococcus pyogenes M1 GAS]	Streptolysin O n=132 Tax=Streptococcus TaxID=1301 RepID=TACY_STRP8
	agilent_81159	7.50432e-06	0.382721	-0.479361	-1.5557	0.596978	15.7895	10.5263	0.666667	UniRef90_Q6GHS9	948	WP_000791575.1 strains_non_MPA_non_topgraph_cdhit70_190118.csv	Fibrinogen-binding protein n=22 Tax=Staphylococcus aureus TaxID=1280 RepID=FIB_STAAR
	agilent_7032	7.50943e-06	0.382981	-0.469934	-1.52568	0.585815	17.1053	10.5263	0.615385	UniRef90_A3PV79	949	RNA polymerase beta'-subunit	DNA-directed RNA polymerase subunit beta' n=6 Tax=Mycobacteriaceae TaxID=1762 RepID=RPOC_MYCSJ
	agilent_226521	7.54901e-06	0.385	-0.773814	-2.51965	0.972025	6.57895	3.50877	0.533333	UniRef90_E4QTF2	950	VFG016472(gb|YP_116003) (p216) protein P216, cilium adhesin p97 paralog [P97/P102 paralog family (VF0426)] [Mycoplasma hyopneumoniae 232]	p216 surface protein n=14 Tax=Mycoplasma hyopneumoniae TaxID=2099 RepID=E4QTF2_MYCH1
	agilent_114177	7.55478e-06	0.385294	-0.769821	-2.50773	0.968086	6.57895	3.50877	0.533333	UniRef90_F7M4X1	951	MH0003_GL0051133 (1/1) MPA_and_EM_topgraph_220218_subsample.csv	STN domain-containing protein n=61 Tax=Bacteroidaceae TaxID=815 RepID=F7M4X1_9BACE
	agilent_35474	7.559e-06	0.385509	-0.68519	-2.23274	0.862359	7.89474	5.26316	0.666667	UniRef90_P81177	952	WP_001819612.1 strains_non_MPA_non_topgraph_cdhit70_190118.csv	Zinc metalloproteinase aureolysin n=337 Tax=Bacilli TaxID=91061 RepID=AURE_STAAU
	twist_85221	7.56143e-06	0.385633	0.823129	-1.03645	2.68271	2.63158	5.26316	2		953	YP_009284296.1 hypothetical protein BI096_gp32 [Enterobacter phage Arya]
	agilent_223802	7.5616e-06	0.385642	0.706375	-0.889467	2.30222	3.94737	7.01754	1.77778	UniRef90_Q5WVT8	954	VFG002005(gb|YP_095785) (fliG) flagellar motor switch protein G [Flagella (VF0157)] [Legionella pneumophila subsp. pneumophila str. Philadelphia 1]	Flagellar motor switch protein FliG n=11 Tax=Legionella TaxID=445 RepID=Q5WVT8_LEGPL
	agilent_243228	7.58266e-06	0.386715	-0.766966	-2.50362	0.969684	6.57895	3.50877	0.533333	UniRef90_UPI000B5938A4	955	VFG001356(gb|NP_345446) (lytB) endo-beta-N-acetylglucosaminidase [CBPs (VF0145)] [Streptococcus pneumoniae TIGR4]	endo-beta-N-acetylglucosaminidase n=2 Tax=Streptococcus pneumoniae TaxID=1313 RepID=UPI000B5938A4
	agilent_243372	7.64351e-06	0.389819	-0.633178	-2.0763	0.809944	9.21053	5.26316	0.571429	UniRef90_A0A129LTP0	956	VFG001883(gb|YP_096644) (enhC) enhanced entry protein EnhC [enh loci (VF0163)] [Legionella pneumophila subsp. pneumophila str. Philadelphia 1]	Sel1 repeat n=46 Tax=Gammaproteobacteria TaxID=1236 RepID=A0A129LTP0_LEGPN
	agilent_17390	7.65476e-06	0.390393	0.384267	-0.492605	1.26114	17.1053	24.5614	1.4359	UniRef90_A0A3A9Y2H7	957	YP_193409.1 strains_non_MPA_non_topgraph_cdhit70_190118.csv	Uncharacterized protein n=3 Tax=Lactobacillus acidophilus TaxID=1579 RepID=A0A3A9Y2H7_LACAI
	agilent_171284	7.66312e-06	0.390819	0.345404	-0.443494	1.1343	26.3158	31.5789	1.2	UniRef90_Q5HEA4	958	WP_000752015.1 strains_non_MPA_non_topgraph_cdhit70_190118.csv	Probable transglycosylase SceD n=172 Tax=Bacteria TaxID=2 RepID=SCED_STAAC
	agilent_227745	7.66781e-06	0.391058	-0.358081	-1.17635	0.460184	77.6316	71.9298	0.926554	UniRef90_Q48028	959	VFG001154(gb|AAA20524) (hmw2A) adhesin HMW2A, two-partner secretion (TPS) pathway TpsA exoprotein [HMW1/HMW2 (VF0038)] [Haemophilus influenzae str. 12]	Adhesin n=8 Tax=Haemophilus influenzae TaxID=727 RepID=Q48028_HAEIF
	agilent_18963	7.68577e-06	0.391974	-0.763648	-2.51207	0.984772	6.57895	3.50877	0.533333	UniRef90_C0EY41	960	MH0188_GL0203110 (2/2) MPA_and_EM_topgraph_220218_subsample.csv	Peptidase, S41 family n=9 Tax=Clostridiales TaxID=186802 RepID=C0EY41_9FIRM
	twist_53116	7.68733e-06	0.392054	0.476118	-0.614168	1.5664	10.5263	15.7895	1.5		961	granule antigen protein GRA6 & granule antigen protein GRA6, putative & dense granule antigen & dense granule protein
	twist_16231	7.69123e-06	0.392253	-0.758381	-2.49576	0.979001	6.57895	3.50877	0.533333		962	allergen_name False allergome_name Ory s GBSS_I (17/54) (1/1) allergenonline_name False SDAP_name False iedb_name False
	twist_17900	7.69123e-06	0.392253	-0.758381	-2.49576	0.979001	6.57895	3.50877	0.533333		963	allergen_name False allergome_name Ory s GBSS_I (12/54) (1/1) allergenonline_name False SDAP_name False iedb_name False
	agilent_224028	7.70248e-06	0.392827	0.810168	-1.04811	2.66844	2.63158	7.01754	2.66667	UniRef90_P75211	964	VFG002032(gb|NP_110256) (p200) cyto adherence proteins [Cytadherence organelle (VF0330)] [Mycoplasma pneumoniae M129]	Protein P200 n=9 Tax=Mycoplasma pneumoniae TaxID=2104 RepID=P200_MYCPN
	agilent_240248	7.70493e-06	0.392951	0.49529	-0.641052	1.63163	9.21053	14.0351	1.52381	UniRef90_P71401	965	VFG001157(gb|AAC44560) (hsf) Hsf [Hia/Hsf (VF0039)] [Haemophilus influenzae C54]	Hsf n=19 Tax=Haemophilus influenzae TaxID=727 RepID=P71401_HAEIF
	twist_92072	7.72068e-06	0.393755	-0.528742	-1.74389	0.68641	13.1579	8.77193	0.666667		966	ADE87487.1 small subunit terminase [Deep-sea thermophilic phage D6E]
	agilent_207497	7.72198e-06	0.393821	-0.363197	-1.19801	0.471617	27.6316	21.0526	0.761905	UniRef90_A0A2N5P539	967	WP_024854521.1 (1/1) non_MPA_topgraph_sampling_040218.csv	Penicillin-binding protein 2 n=22 Tax=Clostridiales TaxID=186802 RepID=A0A2N5P539_RUMGN
	agilent_41163	7.7222e-06	0.393832	0.511415	-0.664109	1.68694	7.89474	12.2807	1.55556	UniRef90_A0A413MR02	968	NLM010_GL0019665 MPA_PNP_EM_seqs_non_topgraph_seqs_final_210318.csv	DUF5033 domain-containing protein n=11 Tax=Bacteroides TaxID=816 RepID=A0A413MR02_9BACE
	agilent_71960	7.72264e-06	0.393855	-0.754262	-2.48807	0.979545	6.57895	3.50877	0.533333	UniRef90_I9A896	969	WP_011965802.1 MPA_PNP_EM_seqs_non_topgraph_seqs_final_210318.csv	Uncharacterized protein n=38 Tax=Bacteroides TaxID=816 RepID=I9A896_BACVU
	twist_31974	7.72889e-06	0.394173	-0.761538	-2.51325	0.990173	6.57895	3.50877	0.533333		970	EMP1 (2/2)
	agilent_1543	7.73403e-06	0.394435	0.484044	-0.629985	1.59807	9.21053	14.0351	1.52381	UniRef90_P08318	971	phosphoprotein 150 & Large structural phosphoprotein	Large structural phosphoprotein n=145 Tax=root TaxID=1 RepID=PP150_HCMVA
	agilent_229642	7.73629e-06	0.394551	-0.349052	-1.15259	0.454489	31.5789	22.807	0.722222	UniRef90_P15276	972	VFG000117(gb|NP_253940) (algP/algR3) alginate regulatory protein AlgP [Alginate (VF0091)] [Pseudomonas aeruginosa PAO1]	Transcriptional regulatory protein AlgP n=6 Tax=Pseudomonas aeruginosa TaxID=287 RepID=ALGP_PSEAE
	agilent_240581	7.738e-06	0.394638	0.316646	-0.412428	1.04572	55.2632	64.9123	1.1746	UniRef90_A0A098ZMW6	973	VFG001355(gb|NP_346612) (cbpD) choline binding protein D [CBPs (VF0145)] [Streptococcus pneumoniae TIGR4]	Autolysin n=355 Tax=Streptococcus TaxID=1301 RepID=A0A098ZMW6_STREE
	agilent_69593	7.74073e-06	0.394777	-0.821061	-2.7121	1.06998	5.26316	3.50877	0.666667	UniRef90_A0A174H7V1	974	V1.CD22-0_GL0190719 MPA_PNP_EM_seqs_non_topgraph_seqs_final_210318.csv	Uncharacterized protein n=4 Tax=Coprococcus TaxID=33042 RepID=A0A174H7V1_9FIRM
	agilent_236818	7.74767e-06	0.395131	0.357739	-0.466811	1.18229	21.0526	28.0702	1.33333	UniRef90_UPI000F53326A	975	VFG000261(gb|NP_273742) (iga) IgA-specific serine endopeptidase [IgA1 protease (VF0080)] [Neisseria meningitidis MC58]	IgA-specific serine endopeptidase autotransporter n=1 Tax=Neisseria meningitidis TaxID=487 RepID=UPI000F53326A
	agilent_11376	7.75594e-06	0.395553	-0.763704	-2.52553	0.998125	6.57895	3.50877	0.533333	UniRef90_P14348	976	Capsid protein VP26 & capsid protein VP26 [Human gammaherpesvirus 4] & BFRF3	Small capsomere-interacting protein n=30 Tax=Epstein-Barr virus (strain GD1) TaxID=10376 RepID=SCP_EBVB9
	agilent_150919	7.77224e-06	0.396384	0.83118	-1.08969	2.75205	2.63158	5.26316	2	UniRef90_K5Y9X4	977	MH0020_GL0057157 (1/1) MPA_and_EM_topgraph_220218_subsample.csv	Uncharacterized protein n=19 Tax=Bacteria TaxID=2 RepID=K5Y9X4_9BACT
	twist_36993	7.77984e-06	0.396772	-1.05818	-3.50567	1.3893	5.26316	1.75439	0.333333		978	EBNA3A HHV4
	agilent_76173	7.7921e-06	0.397397	0.673991	-0.886957	2.23494	3.94737	7.01754	1.77778	UniRef90_A0A174Z2U6	979	V1.UC13-0_GL0049070 MPA_PNP_EM_seqs_non_topgraph_seqs_final_210318.csv	Methionine aminopeptidase n=12 Tax=Eubacterium TaxID=1730 RepID=A0A174Z2U6_9FIRM
	agilent_149232	7.80084e-06	0.397843	-0.525655	-1.74421	0.692901	11.8421	8.77193	0.740741	UniRef90_L1Q5F4	980	MH0088_GL0031470 (1/1) MPA_and_EM_topgraph_220218_subsample.csv	Ig-like_bact domain-containing protein n=19 Tax=Clostridiales TaxID=186802 RepID=L1Q5F4_ANAHA
	agilent_15627	7.80156e-06	0.39788	-0.715314	-2.37366	0.943033	7.89474	3.50877	0.444444	UniRef90_H1GAG6	981	WP_012951188.1 strains_non_MPA_non_topgraph_cdhit70_190118.csv	FTR1 family protein n=142 Tax=Listeria TaxID=1637 RepID=H1GAG6_LISIO
	agilent_241521	7.80191e-06	0.397897	-0.66083	-2.19292	0.871261	10.5263	5.26316	0.5	UniRef90_P44969	982	VFG000337(gb|NP_439153) (iga1) immunoglobin A1 protease [IgA1 protease (VF0045)] [Haemophilus influenzae Rd KW20]	Immunoglobulin A1 protease autotransporter n=1 Tax=Haemophilus influenzae (strain ATCC 51907 / DSM 11121 / KW20 / Rd) TaxID=71421 RepID=IGA0_HAEIN
	twist_34374	7.80211e-06	0.397908	-0.375314	-1.24547	0.494846	25	19.2982	0.77193		983	EBNA-1 HHV 4
	twist_34803	7.80432e-06	0.39802	-0.463382	-1.53798	0.611219	15.7895	10.5263	0.666667		984	DNA polymerase processivity factor
	agilent_70892	7.80622e-06	0.398117	0.469196	-0.619111	1.5575	9.21053	15.7895	1.71429	UniRef90_A0A173TD61	985	MH0329_GL0071733 (1/2) MPA_and_EM_topgraph_220218_subsample.csv	Uncharacterized protein n=7 Tax=Roseburia TaxID=841 RepID=A0A173TD61_9FIRM
	twist_60169	7.80903e-06	0.398261	-0.502991	-1.67004	0.664059	13.1579	8.77193	0.666667		986	YP_003934772.1 hypothetical protein SP18_gp147 [Shigella phage SP18]
	twist_59335	7.82367e-06	0.399007	-0.713715	-2.37232	0.944885	7.89474	3.50877	0.444444		987	H3N2 B/Brisbane/60/2008 NP
	agilent_79824	7.8317e-06	0.399417	-0.36785	-1.22344	0.487738	25	21.0526	0.842105	UniRef90_A0A174WE81	988	MH0061_GL0017930 MPA_PNP_EM_seqs_non_topgraph_seqs_final_210318.csv	Acetylhydrolase n=10 Tax=Bacteroides TaxID=816 RepID=A0A174WE81_9BACE
	agilent_66164	7.8554e-06	0.400625	-0.443366	-1.47725	0.590514	17.1053	12.2807	0.717949	UniRef90_A0A2G9ACD4	989	WP_001034480.1 strains_non_MPA_non_topgraph_cdhit70_190118.csv	Accessory colonization factor AcfD n=219 Tax=root TaxID=1 RepID=A0A2G9ACD4_ECOLX
	agilent_223729	7.87375e-06	0.401562	-0.319076	-1.06461	0.426454	38.1579	31.5789	0.827586	UniRef90_UPI000F53326A	990	VFG000261(gb|NP_273742) (iga) IgA-specific serine endopeptidase [IgA1 protease (VF0080)] [Neisseria meningitidis MC58]	IgA-specific serine endopeptidase autotransporter n=1 Tax=Neisseria meningitidis TaxID=487 RepID=UPI000F53326A
	agilent_220946	7.90015e-06	0.402908	-0.337743	-1.12915	0.453664	32.8947	26.3158	0.8	UniRef90_Q9KK48	991	VFG005316(gb|NP_359586) (pspC/cbpA) Choline binding protein A [Choline-binding proteins (CVF122)] [Streptococcus pneumoniae R6]	Surface protein PspC n=12 Tax=Streptococcus pneumoniae TaxID=1313 RepID=Q9KK48_STREE
	agilent_4825	7.90166e-06	0.402985	-0.333243	-1.11423	0.447748	34.2105	29.8246	0.871795	UniRef90_P14738	992	fibronectin-binding protein A	Fibronectin-binding protein A n=540 Tax=Staphylococcaceae TaxID=90964 RepID=FNBA_STAA8
	agilent_76826	7.92181e-06	0.404012	-0.307904	-1.03109	0.41528	48.6842	43.8596	0.900901	UniRef90_A0A4P6LV93	993	WP_018594597.1 strains_non_MPA_non_topgraph_cdhit70_190118.csv	Autolysin n=3 Tax=Blautia TaxID=572511 RepID=A0A4P6LV93_9FIRM
	agilent_610	7.92645e-06	0.404249	-0.99542	-3.33458	1.34373	3.94737	1.75439	0.444444	UniRef90_P27958	994	Hepatitis C virus (HCV) polyprotein – includes core, envelope glycoproteins (E1, E2/NS1, gp35, gp70, hypervariable regions), and nonstructural proteins (NS3, NS4, NS5, NS5B, RNA-dependent RNA polymerase); covers structural and nonstructural regions, precue protein (1/2) & polyprotein precursor (1/3) & Polyprotein (1/2) & E2 protein (4/4) & precursor protein & Hepatitis C virus core, matrix, envel…	Genome polyprotein n=2057 Tax=Hepacivirus C TaxID=11103 RepID=POLG_HCVH
	twist_48386	7.92992e-06	0.404426	0.326806	-0.44145	1.09506	26.3158	35.0877	1.33333		995	positive (exact): Enterovirus B Genome polyprotein
	agilent_225839	7.94517e-06	0.405204	-0.731165	-2.45284	0.990507	6.57895	3.50877	0.533333	UniRef90_A0A0H3K1N3	996	VFG001282(gb|NP_647237) (fnbB) fibronectin-binding protein B [FnBPs (VF0010)] [Staphylococcus aureus subsp. aureus MW2]	FnbB protein n=80 Tax=Staphylococcus TaxID=1279 RepID=A0A0H3K1N3_STAAW
	agilent_235651	7.95336e-06	0.405621	0.587342	-0.796901	1.97159	5.26316	8.77193	1.66667	UniRef90_Q50341	997	VFG002030(gb|NP_109830) (orf6/MgpC/crmA) cytadherence protein [Cytadherence organelle (VF0330)] [Mycoplasma pneumoniae M129]	Mgp-operon protein 3 n=22 Tax=Mycoplasma pneumoniae TaxID=2104 RepID=MGP3_MYCPN
	twist_34181	7.96078e-06	0.406	0.302352	-0.410804	1.01551	46.0526	56.1404	1.21905		998	positive (from uniprot): Enterovirus B Genome polyprotein
	agilent_21512	7.97196e-06	0.40657	-0.394019	-1.32452	0.53648	21.0526	15.7895	0.75	UniRef90_A0A4P6M1P6	999	WP_081624715.1 strains_non_MPA_non_topgraph_cdhit70_190118.csv	Toxin A n=4 Tax=Lachnospiraceae TaxID=186803 RepID=A0A4P6M1P6_9FIRM
	agilent_30187	7.97311e-06	0.406629	-0.632466	-2.12626	0.861326	7.89474	5.26316	0.666667	UniRef90_A0A174CFU2	1000	WP_004845050.1 (2/2) non_MPA_topgraph_sampling_040218.csv	Ion-translocating oxidoreductase complex subunit B n=6 Tax=Clostridiales TaxID=186802 RepID=A0A174CFU2_9FIRM
	agilent_21926	7.99259e-06	0.407622	0.758806	-1.03718	2.5548	2.63158	7.01754	2.66667	UniRef90_A0A508W2N3	1001	YP_004890451.1 strains_non_MPA_non_topgraph_cdhit70_190118.csv	LysM domain-containing protein [Lactobacillus plantarum] n=1 Tax=Lactobacillus plantarum TaxID=1590 RepID=A0A508W2N3_LACPN
	agilent_161585	8.00426e-06	0.408217	0.782762	-1.07228	2.63781	2.63158	5.26316	2	UniRef90_K0X402	1002	V1.FI12_GL0135524 MPA_PNP_EM_seqs_non_topgraph_seqs_final_210318.csv	Por secretion system C-terminal sorting domain-containing protein n=3 Tax=Bacteroidales TaxID=171549 RepID=K0X402_9BACT
	twist_52554	8.02503e-06	0.409277	-0.362186	-1.22246	0.49809	26.3158	24.5614	0.933333		1003	45 kDa immediate-early protein 2
	twist_47286	8.04292e-06	0.410189	-0.353353	-1.19428	0.487579	26.3158	21.0526	0.8		1004	early antigen protein D (EA-D) & DNA polymerase processivity factor BMRF1
	agilent_88762	8.04405e-06	0.410247	0.7083	-0.977566	2.39417	90.7895	96.4912	1.0628	UniRef90_A7X0T9	1005	WP_001074519.1 strains_non_MPA_non_topgraph_cdhit70_190118.csv	Bifunctional autolysin n=763 Tax=Bacteria TaxID=2 RepID=ATL_STAA1
	agilent_48876	8.06017e-06	0.411069	-0.314806	-1.06541	0.435799	39.4737	31.5789	0.8	UniRef90_E5WWA2	1006	MH0006_GL0012770 MPA_PNP_EM_seqs_non_topgraph_seqs_final_210318.csv	Chondroitin sulfate ABC lyase n=8 Tax=Bacteroidaceae TaxID=815 RepID=E5WWA2_9BACE
	agilent_7854	8.06804e-06	0.41147	-0.389612	-1.31938	0.540154	21.0526	17.5439	0.833333	UniRef90_P14738	1007	fibronectin-binding protein A	Fibronectin-binding protein A n=540 Tax=Staphylococcaceae TaxID=90964 RepID=FNBA_STAA8
	agilent_220823	8.09807e-06	0.413002	-0.46218	-1.56874	0.644381	14.4737	10.5263	0.727273	UniRef90_Q8P2T7	1008	VFG000976(gb|NP_268546) (slo) streptolysin O precursor [SLO (VF0250)] [Streptococcus pyogenes M1 GAS]	Streptolysin O n=132 Tax=Streptococcus TaxID=1301 RepID=TACY_STRP8
	agilent_124604	8.09882e-06	0.41304	0.771883	-1.07633	2.62009	2.63158	5.26316	2	UniRef90_G1WNG6	1009	WP_005335292.1 (1/2) non_MPA_topgraph_sampling_040218.csv	LysM domain-containing protein n=15 Tax=Dorea TaxID=189330 RepID=G1WNG6_9FIRM
	twist_49721	8.10503e-06	0.413357	-0.326384	-1.10841	0.455646	32.8947	28.0702	0.853333		1010	Glycoprotein B precursor & glycoprotein B (1/2)
	twist_51731	8.10804e-06	0.41351	-0.30148	-1.02408	0.421116	47.3684	43.8596	0.925926		1011	positive (exact): Norwalk virus Non-structural polyprotein
	agilent_239214	8.11391e-06	0.413809	0.446804	-0.624795	1.5184	10.5263	14.0351	1.33333	UniRef90_P11311	1012	VFG002033(gb|NP_109829) (p1/MgPa/gapA) ADP1_MYCPN adhesin P1 [Cytadherence organelle (VF0330)] [Mycoplasma pneumoniae M129]	Adhesin P1 n=56 Tax=Mycoplasma pneumoniae TaxID=2104 RepID=ADP1_MYCPN
	twist_24274	8.11448e-06	0.413839	-0.357435	-1.21475	0.499878	26.3158	21.0526	0.8		1013	Allergen Gal d 1 & Ovomucoid precursor
	twist_31794	8.11889e-06	0.414064	0.491273	-0.68762	1.67017	7.89474	12.2807	1.55556		1014	HCMVUL80
	agilent_71398	8.1238e-06	0.414314	-0.34873	-1.18602	0.488556	27.6316	22.807	0.825397	UniRef90_A0A173WZX5	1015	MH0014_GL0042651 (1/2) MPA_and_EM_topgraph_220218_subsample.csv	D-gamma-glutamyl-meso-diaminopimelic acid endopeptidase CwlS n=68 Tax=Firmicutes TaxID=1239 RepID=A0A173WZX5_9FIRM
	twist_48385	8.13423e-06	0.414846	-0.410076	-1.39578	0.575623	85.5263	82.4561	0.964103		1016	positive (exact): Enterovirus B Genome polyprotein
	agilent_47707	8.14101e-06	0.415192	-0.536202	-1.82602	0.75362	10.5263	7.01754	0.666667	UniRef90_R6XBP1	1017	MH0408_GL0052554 MPA_PNP_EM_seqs_non_topgraph_seqs_final_210318.csv	Uncharacterized protein n=24 Tax=Parabacteroides TaxID=375288 RepID=R6XBP1_9BACT
	agilent_228585	8.14293e-06	0.41529	-0.305254	-1.03969	0.429182	43.4211	33.3333	0.767677	UniRef90_Q8GM74	1018	VFG001150(gb|AAL79954) (hia) adhesin [Hia/Hsf (VF0039)] [Haemophilus influenzae nontypable strain 3179B]	Adhesin n=5 Tax=Haemophilus influenzae TaxID=727 RepID=Q8GM74_HAEIF
	twist_36555	8.14319e-06	0.415303	0.64744	-0.910334	2.20521	3.94737	7.01754	1.77778		1019	fibronectin-binding protein A
	twist_31200	8.14429e-06	0.415359	0.323387	-0.454793	1.10157	25	33.3333	1.33333		1020	positive (from uniprot): Rhinovirus B Genome polyprotein
	agilent_7341	8.16203e-06	0.416264	0.585148	-0.825653	1.99595	5.26316	8.77193	1.66667	UniRef90_Q59947	1021	immunoglobulin A1 protease	Immunoglobulin A1 protease n=446 Tax=Streptococcus pneumoniae TaxID=1313 RepID=IGA1_STRR6
	agilent_236695	8.17008e-06	0.416674	0.340213	-0.480768	1.16119	21.0526	28.0702	1.33333	UniRef90_Q6GHV7	1022	VFG001317(gb|YP_001332074) (isdB) iron-regulated surface determinant protein B, haemoglobin receptor [Isd (VF0015)] [Staphylococcus aureus subsp. aureus str. Newman]	Iron-regulated surface determinant protein B n=509 Tax=Bacilli TaxID=91061 RepID=ISDB_STAAR
	agilent_75806	8.18052e-06	0.417206	0.647784	-0.917197	2.21276	3.94737	8.77193	2.22222	UniRef90_A0A078S111	1023	MH0230_GL0031627 MPA_PNP_EM_seqs_non_topgraph_seqs_final_210318.csv	Fibronectin type-III domain-containing protein n=58 Tax=Bacteroides TaxID=816 RepID=A0A078S111_BACUN
	twist_1854	8.18547e-06	0.417459	-0.589942	-2.01595	0.836071	9.21053	5.26316	0.571429		1024	allergen_name False allergome_name Hor v GBSS_I (3/5) (1/1) allergenonline_name False SDAP_name False iedb_name False
	agilent_224035	8.18567e-06	0.417469	0.539784	-0.765016	1.84458	6.57895	10.5263	1.6	UniRef90_Q327J1	1025	VFG012802(gb|NP_858136) (ospB) type III secretion system effector OspB [T3SS (SS011)] [Shigella flexneri 2a str. 301]	OspB n=95 Tax=Enterobacteriaceae TaxID=543 RepID=Q327J1_SHIDS
	agilent_868	8.19344e-06	0.417865	0.346101	-0.491227	1.18343	23.6842	28.0702	1.18519	UniRef90_P03277	1026	Hexon protein	Hexon protein n=779 Tax=Adenoviridae TaxID=10508 RepID=CAPSH_ADE02
	twist_87290	8.21588e-06	0.41901	-0.485157	-1.6618	0.691483	13.1579	8.77193	0.666667		1027	YP_001469494.1 SegC homing endonuclease [Enterobacteria phage Phi1]
	twist_3824	8.22357e-06	0.419402	0.491284	-0.701222	1.68379	7.89474	12.2807	1.55556		1028	allergen_name False allergome_name Mel g 1 (3/4) (1/1) allergenonline_name False SDAP_name False iedb_name False
	agilent_234887	8.22458e-06	0.419454	-0.492214	-1.68711	0.702681	11.8421	8.77193	0.740741	UniRef90_P15926	1029	VFG001797(gb|NP_735749) (scpB) streptococcal C5a peptidase [C5a peptidase (VF0278)] [Streptococcus agalactiae NEM316]	C5a peptidase n=760 Tax=Bacteria TaxID=2 RepID=C5AP_STRPY
	agilent_153499	8.233e-06	0.419883	-0.362482	-1.24325	0.51829	23.6842	19.2982	0.814815	UniRef90_Q2FWV5	1030	WP_000727649.1 strains_non_MPA_non_topgraph_cdhit70_190118.csv	Chemotaxis inhibitory protein n=103 Tax=root TaxID=1 RepID=CHIPS_STAA8
	twist_58056	8.24567e-06	0.420529	0.31353	-0.449357	1.07642	35.5263	40.3509	1.1358		1031	positive (from uniprot): Influenza A virus Hemagglutinin
	agilent_223185	8.24775e-06	0.420635	-0.295129	-1.01341	0.423147	48.6842	43.8596	0.900901	UniRef90_UPI000E01835F	1032	VFG001313(gb|NP_644899) (spa) Immunoglobulin G binding protein A precursor [SpA (VF0017)] [Staphylococcus aureus subsp. aureus MW2]	staphylococcal protein A n=3 Tax=Staphylococcus aureus TaxID=1280 RepID=UPI000E01835F
	twist_54558	8.2489e-06	0.420694	-0.666262	-2.288	0.955472	6.57895	5.26316	0.8		1033	Probable phospholipid-transporting ATPase VA
	twist_34247	8.25946e-06	0.421233	-0.490938	-1.68731	0.705431	11.8421	8.77193	0.740741		1034	HCMVUL57
	agilent_794	8.26135e-06	0.421329	-0.529419	-1.81983	0.760992	10.5263	7.01754	0.666667	UniRef90_Q13875	1035	MOBP & myelin-associated oligodendrocyte basic protein isoform c	Myelin-associated oligodendrocyte basic protein n=42 Tax=Boreoeutheria TaxID=1437010 RepID=MOBP_HUMAN
	twist_58890	8.26407e-06	0.421467	0.487373	-0.700908	1.67565	7.89474	12.2807	1.55556		1036	B B/Ann Arbor/1/86 HA
	twist_27571	8.26561e-06	0.421546	-0.527203	-1.81281	0.758407	10.5263	8.77193	0.833333		1037	Lipase 2 precursor (Glycerol ester hydrolase 2)
	agilent_239180	8.27409e-06	0.421978	-0.33392	-1.14896	0.481119	30.2632	22.807	0.753623	UniRef90_P15926	1038	VFG000974(gb|NP_269970) (scpA) C5a peptidase precursor [C5a peptidase (VF0245)] [Streptococcus pyogenes M1 GAS]	C5a peptidase n=760 Tax=Bacteria TaxID=2 RepID=C5AP_STRPY
	agilent_167634	8.27702e-06	0.422128	0.40998	-0.59103	1.41099	14.4737	17.5439	1.21212	UniRef90_A0A0G9GVP9	1039	YP_004888341.1 strains_non_MPA_non_topgraph_cdhit70_190118.csv	Aggregation promoting factor n=38 Tax=Lactobacillus plantarum TaxID=1590 RepID=A0A0G9GVP9_LACPN
	agilent_17165	8.28079e-06	0.42232	-0.609106	-2.09692	0.87871	7.89474	5.26316	0.666667	UniRef90_A0A1C7H5J0	1040	158499257-stool2_revised_scaffold50574_1_gene187162 MPA_PNP_EM_seqs_non_topgraph_seqs_final_210318.csv	SusC/RagA family TonB-linked outer membrane protein n=47 Tax=Bacteria TaxID=2 RepID=A0A1C7H5J0_9BACE
	twist_50807	8.28994e-06	0.422787	0.416767	-0.60226	1.43579	14.4737	15.7895	1.09091		1041	glycoprotein B precursor
	agilent_221413	8.29066e-06	0.422824	0.303781	-0.439046	1.04661	42.1053	54.386	1.29167	UniRef90_Q54972	1042	VFG005313(gb|NP_357715) (pspA) Surface protein pspA precursor [Choline-binding proteins (CVF122)] [Streptococcus pneumoniae R6]	Pneumococcal surface protein A n=17 Tax=Streptococcus pneumoniae TaxID=1313 RepID=Q54972_STREE
	twist_23154	8.30151e-06	0.423377	-0.581848	-2.00632	0.842627	9.21053	5.26316	0.571429		1043	allergen_name False allergome_name Ovi a 10 (2/2), Ovi a 8 (3/5) (1/1) allergenonline_name False SDAP_name False iedb_name False
	agilent_12008	8.30161e-06	0.423382	-0.321886	-1.10993	0.466162	71.0526	68.4211	0.962963		1044	positive (exact): Enterovirus C Genome polyprotein [on Uniprot the BLAST matches are "Capsid protein" from "Human poliovirus"
	twist_27971	8.30467e-06	0.423538	0.486695	-0.705243	1.67863	7.89474	12.2807	1.55556		1045	phosphoprotein 150 & Large structural phosphoprotein
	twist_58794	8.31024e-06	0.423822	0.296954	-0.430745	1.02465	40.7895	45.614	1.11828		1046	positive (exact): Human herpesvirus 1 Envelope glycoprotein D
	agilent_71860	8.3135e-06	0.423988	0.998374	-1.44906	3.44581	1.31579	3.50877	2.66667	UniRef90_A0A174IP95	1047	T2D-105A_GL0053933 MPA_PNP_EM_seqs_non_topgraph_seqs_final_210318.csv	Flagellin n=3 Tax=Clostridiales TaxID=186802 RepID=A0A174IP95_9FIRM
	agilent_111970	8.3135e-06	0.423988	0.998374	-1.44906	3.44581	1.31579	3.50877	2.66667	UniRef90_C0FTT4	1048	WP_007886088.1 MPA_PNP_EM_seqs_non_topgraph_seqs_final_210318.csv	Flagellin n=5 Tax=Roseburia inulinivorans TaxID=360807 RepID=C0FTT4_9FIRM
	twist_29274	8.31578e-06	0.424105	-0.329779	-1.13841	0.478851	30.2632	26.3158	0.869565		1049	Genome polyprotein (3/6) & polyprotein (2/9) & envelope glycoprotein (1/8) & envelope protein (1/8) & polyprotein precursor (2/3) & envelope protein, partial & Capsid protein (2/2) & NS1 & nonstructural protein 1 (1/2) & Non-structural protein 1 & Nonstructural protein NS4A & nonstructural glycoprotein NS-1 & viral polyprotein & nonstructural protein NS1 & E protein & Dengue type 3 virus complete…
	twist_48015	8.36625e-06	0.426679	-0.304771	-1.05625	0.446707	65.7895	63.1579	0.96		1050	positive (from uniprot): Enterovirus C Genome polyprotein [on Uniprot the BLAST matches are "Capsid protein" from "Human poliovirus"
	agilent_222116	8.37609e-06	0.427181	0.99166	-1.45614	3.43946	1.31579	3.50877	2.66667	UniRef90_Q669T5	1051	VFG043207(gb|YP_001006775) (cheB) chemotaxis-specific methylesterase CheB [peritrichous flagella (AI145)] [Yersinia enterocolitica subsp. enterocolitica 8081]	Protein-glutamate methylesterase/protein-glutamine glutaminase n=121 Tax=Enterobacterales TaxID=91347 RepID=CHEB_YERPS
	agilent_30985	8.37959e-06	0.427359	0.632335	-0.929118	2.19379	3.94737	7.01754	1.77778	UniRef90_A0A139K1E2	1052	T2D-56A_GL0012413 MPA_PNP_EM_seqs_non_topgraph_seqs_final_210318.csv	Glycoside hydrolase family 2 n=19 Tax=Bacteroides TaxID=816 RepID=A0A139K1E2_BACUN
	agilent_200788	8.39357e-06	0.428072	-0.291053	-1.01087	0.428767	51.3158	45.614	0.888889	UniRef90_A0A3R6PDK7	1053	MH0462_GL0114644 MPA_PNP_EM_seqs_non_topgraph_seqs_final_210318.csv	Uncharacterized protein n=6 Tax=Parabacteroides merdae TaxID=46503 RepID=A0A3R6PDK7_9BACT
	twist_48321	8.39392e-06	0.42809	-0.37855	-1.3148	0.557699	84.2105	80.7018	0.958333		1054	pneumococcal histidine triad protein E & hydrolase & HIT family hydrolase
	twist_1760	8.44161e-06	0.430522	-0.464418	-1.61911	0.690275	14.4737	10.5263	0.727273		1055	allergen_name False allergome_name Lup a 1 (3/3) (1/1) allergenonline_name Unassigned (1/1) (1/1) SDAP_name False iedb_name False
	twist_34257	8.44497e-06	0.430694	-0.428087	-1.49284	0.636671	15.7895	14.0351	0.888889		1056	putative zinc metalloprotease
	twist_64023	8.45752e-06	0.431333	0.450986	-0.672286	1.57426	9.21053	14.0351	1.52381		1057	YP_009222335.1 hypothetical protein LfeInf_097 [Lactobacillus phage LfeInf]
	twist_27514	8.45884e-06	0.431401	-0.610505	-2.13131	0.910304	7.89474	5.26316	0.666667		1058	envelope glycoprotein G (1/2) & glycoprotein G (1/2)
	twist_31746	8.46335e-06	0.431631	-0.55232	-1.92887	0.824234	10.5263	7.01754	0.666667		1059	rhoptry protein, putative & rhoptry protein
	twist_46140	8.48178e-06	0.432571	0.587638	-0.879932	2.05521	90.7895	94.7368	1.04348		1060	polyprotein (9/9) & VP1 capsid protein (1/3) & Chain 2, Human Rhinovirus Serotype 2 (Hrv2)
	twist_37560	8.48604e-06	0.432788	-0.306843	-1.07351	0.45983	34.2105	29.8246	0.871795		1061	positive (from uniprot): Rhinovirus B Genome polyprotein
	agilent_150014	8.49131e-06	0.433057	0.668739	-1.00314	2.34062	3.94737	7.01754	1.77778	UniRef90_D4MZ61	1062	MH0088_GL0122239 (1/6) MPA_and_EM_topgraph_220218_subsample.csv	Cation/multidrug efflux pump n=21 Tax=Firmicutes TaxID=1239 RepID=D4MZ61_ANAHA
	agilent_3692	8.50918e-06	0.433968	0.301432	-0.453657	1.05652	55.2632	57.8947	1.04762	UniRef90_P06484	1063	envelope glycoprotein G (2/2) & glycoprotein G (2/2)	Envelope glycoprotein G n=376 Tax=Human herpesvirus 1 TaxID=10298 RepID=GG_HHV11
	agilent_17417	8.51302e-06	0.434164	0.391262	-0.589268	1.37179	13.1579	17.5439	1.33333	UniRef90_A0A4P6M4H6	1064	WP_018598481.1 strains_non_MPA_non_topgraph_cdhit70_190118.csv	Toxin A n=3 Tax=Blautia TaxID=572511 RepID=A0A4P6M4H6_9FIRM
	twist_11747	8.53824e-06	0.43545	0.546872	-0.827472	1.92121	7.89474	8.77193	1.11111		1065	allergen_name False allergome_name False allergenonline_name Unassigned (1/1) (1/1) SDAP_name False iedb_name False
	twist_72932	8.54577e-06	0.435834	-0.676957	-2.37964	1.02573	6.57895	3.50877	0.533333		1066	YP_009030625.1 tail sheath protein [Escherichia phage vB_EcoM_JS09]
	agilent_107097	8.54692e-06	0.435893	-0.607926	-2.13718	0.921327	7.89474	5.26316	0.666667	UniRef90_B0G8D4	1067	WP_005334551.1 (1/1) non_MPA_topgraph_sampling_040218.csv	Pyridine nucleotide-disulfide oxidoreductase n=14 Tax=Lachnospiraceae TaxID=186803 RepID=B0G8D4_9FIRM
	agilent_12020	8.55989e-06	0.436554	-0.553092	-1.94642	0.840231	93.4211	89.4737	0.957746		1068	positive (exact): Human herpesvirus 4 Epstein-Barr nuclear antigen 1
	agilent_156142	8.56926e-06	0.437032	-0.813741	-2.86582	1.23833	3.94737	3.50877	0.888889	UniRef90_R5DN88	1069	WP_092975188.1 (1/1) non_MPA_topgraph_sampling_040218.csv	Elongation factor 4 n=29 Tax=Clostridiales TaxID=186802 RepID=R5DN88_9FIRM
	twist_17479	8.57265e-06	0.437205	-0.624384	-2.19954	0.950769	6.57895	5.26316	0.8		1070	allergen_name Asp f 10 (1/1) (1/1) allergome_name Asp f 10 (2/2) (1/1) allergenonline_name Asp f 10.0101 (1/1) (1/1) SDAP_name Asp f 10 (1/1) (1/1) iedb_name False
	agilent_154953	8.57639e-06	0.437396	-0.916401	-3.2292	1.3964	3.94737	1.75439	0.444444	UniRef90_A0A1Q6SXB0	1071	MH0161_GL0136889 MPA_PNP_EM_seqs_non_topgraph_seqs_final_210318.csv	Peptidase_M23 domain-containing protein n=5 Tax=Ruminococcaceae TaxID=541000 RepID=A0A1Q6SXB0_9FIRM
	agilent_158355	8.57834e-06	0.437495	-0.918485	-3.23705	1.40007	3.94737	1.75439	0.444444	UniRef90_R5VRW6	1072	MH0003_GL0058089 MPA_PNP_EM_seqs_non_topgraph_seqs_final_210318.csv	Peripla_BP_4 domain-containing protein n=14 Tax=Lachnospiraceae TaxID=186803 RepID=R5VRW6_9FIRM
	agilent_123302	8.57834e-06	0.437495	-0.918485	-3.23705	1.40007	3.94737	1.75439	0.444444	UniRef90_A0A174IKR5	1073	MH0386_GL0162444 MPA_PNP_EM_seqs_non_topgraph_seqs_final_210318.csv	D-galactose/ D-glucose-binding protein n=29 Tax=root TaxID=1 RepID=A0A174IKR5_9FIRM
	agilent_225414	8.5914e-06	0.438161	-0.915117	-3.22853	1.3983	3.94737	1.75439	0.444444	UniRef90_A0A0E8T3C9	1074	VFG001354(gb|NP_345414) (pce) choline binding protein E [CBPs (VF0145)] [Streptococcus pneumoniae TIGR4]	Choline binding protein E CbpE n=250 Tax=Bacteria TaxID=2 RepID=A0A0E8T3C9_STREE
	agilent_207470	8.60838e-06	0.439027	-0.385782	-1.36288	0.591321	18.4211	14.0351	0.761905	UniRef90_A0A174UY11	1075	435591.BDI_0665 MPA_PNP_EM_seqs_non_topgraph_seqs_final_210318.csv	Beta-hexosaminidase n=38 Tax=Bacteroidales TaxID=171549 RepID=A0A174UY11_9BACT
	agilent_94148	8.61655e-06	0.439444	0.303262	-0.465536	1.07206	27.6316	33.3333	1.20635	UniRef90_K0X7D9	1076	MH0012_GL0143983 MPA_PNP_EM_seqs_non_topgraph_seqs_final_210318.csv	Uncharacterized protein n=4 Tax=Bacteroidales TaxID=171549 RepID=K0X7D9_9BACT
	agilent_27036	8.622e-06	0.439722	-0.383438	-1.35608	0.589204	19.7368	14.0351	0.711111	UniRef90_A0A1C6CHR2	1077	WP_024853014.1 strains_non_MPA_non_topgraph_cdhit70_190118.csv	D-gamma-glutamyl-meso-diaminopimelic acid endopeptidase CwlS n=27 Tax=Clostridiales TaxID=186802 RepID=A0A1C6CHR2_9FIRM
	agilent_2748	8.62849e-06	0.440053	0.323033	-0.496977	1.14304	21.0526	28.0702	1.33333	UniRef90_P68950	1078	positive (from uniprot): Human adenovirus C Pre-histone-like nucleoprotein	Pre-histone-like nucleoprotein n=24 Tax=root TaxID=1 RepID=NP_ADE02
	twist_34760	8.63192e-06	0.440228	-0.512059	-1.8124	0.788286	10.5263	7.01754	0.666667		1079	pertactin & Pertactin precursor & P.69 outer membrane protein precursor
	agilent_122417	8.6442e-06	0.440854	0.543395	-0.838418	1.92521	5.26316	8.77193	1.66667	UniRef90_A0A174F2X7	1080	O2.UC19-0_GL0007242 MPA_PNP_EM_seqs_non_topgraph_seqs_final_210318.csv	Transposase domain (DUF772) n=16 Tax=Firmicutes TaxID=1239 RepID=A0A174F2X7_9FIRM
	agilent_222015	8.66889e-06	0.442113	-0.573345	-2.03534	0.888654	7.89474	8.77193	1.11111	UniRef90_Q54972	1081	VFG005313(gb|NP_357715) (pspA) Surface protein pspA precursor [Choline-binding proteins (CVF122)] [Streptococcus pneumoniae R6]	Pneumococcal surface protein A n=17 Tax=Streptococcus pneumoniae TaxID=1313 RepID=Q54972_STREE
	agilent_190	8.69137e-06	0.44326	-0.451312	-1.60503	0.702405	13.1579	8.77193	0.666667	UniRef90_P03300	1082	Genome polyprotein (6/6) & polyprotein (7/9) & VP1 (1/4) & coat protein VP1 & VP4	Genome polyprotein n=1168 Tax=Enterovirus TaxID=12059 RepID=POLG_POL1M
	agilent_13153	8.70341e-06	0.443874	0.281028	-0.438351	1.00041	38.1579	45.614	1.1954	UniRef90_A0A0R2G2T4	1083	YP_004890452.1 strains_non_MPA_non_topgraph_cdhit70_190118.csv	LysM domain protein n=52 Tax=Lactobacillaceae TaxID=33958 RepID=A0A0R2G2T4_LACPN
	twist_36700	8.70515e-06	0.443963	-0.596435	-2.12349	0.930623	7.89474	5.26316	0.666667		1084	fibronectin-binding protein A
	agilent_124801	8.71029e-06	0.444225	0.567018	-0.885559	2.0196	5.26316	8.77193	1.66667	UniRef90_A0AGG6	1085	WP_003721832.1 strains_non_MPA_non_topgraph_cdhit70_190118.csv	Flagellar basal-body rod protein FlgC n=51 Tax=Listeria TaxID=1637 RepID=A0AGG6_LISW6
	twist_63872	8.72276e-06	0.444861	-0.522169	-1.86172	0.817384	9.21053	7.01754	0.761905		1086	YP_009190613.1 hypothetical protein JD18_032 [Klebsiella phage JD18]
	agilent_136654	8.7387e-06	0.445673	-0.405573	-1.44788	0.636729	15.7895	12.2807	0.777778	UniRef90_A0A0P0GSM5	1087	675950834-stool1_revised_scaffold34866_1_gene47343 MPA_PNP_EM_seqs_non_topgraph_seqs_final_210318.csv	Streptopain n=9 Tax=Bacteroides TaxID=816 RepID=A0A0P0GSM5_9BACE
	agilent_25683	8.73902e-06	0.44569	0.503	-0.789731	1.79573	6.57895	10.5263	1.6	UniRef90_A0A1C7FX89	1088	WP_004268716.1 strains_non_MPA_non_topgraph_cdhit70_190118.csv	Peptidase P60 n=10 Tax=Bifidobacterium animalis TaxID=28025 RepID=A0A1C7FX89_9BIFI
	agilent_8993	8.73937e-06	0.445708	-0.279713	-0.998613	0.439188	63.1579	54.386	0.861111	UniRef90_P03204	1089	EBNA-3C HHV 4 latent protein	Epstein-Barr nuclear antigen 6 n=14 Tax=Epstein-Barr virus (strain GD1) TaxID=10376 RepID=EBNA6_EBVB9
	twist_48198	8.74085e-06	0.445783	-0.290195	-1.03616	0.45577	61.8421	59.6491	0.964539		1090	Genome polyprotein (6/6) & polyprotein (7/9) & VP1 (1/4) & coat protein VP1 & VP4
	twist_12244	8.74792e-06	0.446144	-0.500228	-1.78712	0.786661	10.5263	7.01754	0.666667		1091	allergen_name False allergome_name Cte f 9 (6/8) (1/1) allergenonline_name False SDAP_name False iedb_name False
	agilent_201785	8.74885e-06	0.446191	0.48074	-0.756144	1.71762	7.89474	10.5263	1.33333	UniRef90_C7H1Z9	1092	V1.UC54-4_GL0096277 MPA_PNP_EM_seqs_non_topgraph_seqs_final_210318.csv	Uncharacterized protein n=12 Tax=Faecalibacterium TaxID=216851 RepID=C7H1Z9_9FIRM
	twist_25071	8.75333e-06	0.44642	0.434264	-0.683604	1.55213	9.21053	14.0351	1.52381		1093	allergen_name False allergome_name Str py Streptokinase (8/12) (1/1) allergenonline_name False SDAP_name False iedb_name False
	agilent_147532	8.76121e-06	0.446822	0.588994	-0.928516	2.1065	5.26316	7.01754	1.33333	UniRef90_E5V6W7	1094	NLF010_GL0005053 (2/2) MPA_and_EM_topgraph_220218_subsample.csv	TonB-dependent receptor n=34 Tax=root TaxID=1 RepID=E5V6W7_9BACE
	twist_21947	8.76895e-06	0.447216	-0.952871	-3.41002	1.50428	3.94737	1.75439	0.444444		1095	allergen_name False allergome_name Str py Streptokinase (5/12) (1/1) allergenonline_name False SDAP_name False iedb_name False
	twist_16861	8.77097e-06	0.44732	0.77275	-1.22038	2.76588	2.63158	7.01754	2.66667		1096	allergen_name False allergome_name Hor v 20 (3/3) (1/1) allergenonline_name False SDAP_name False iedb_name False
	agilent_205647	8.77441e-06	0.447495	-0.28989	-1.03788	0.458103	38.1579	33.3333	0.873563	UniRef90_A7X0T9	1097	WP_001074519.1 strains_non_MPA_non_topgraph_cdhit70_190118.csv	Bifunctional autolysin n=763 Tax=Bacteria TaxID=2 RepID=ATL_STAA1
	twist_86056	8.7951e-06	0.44855	0.513175	-0.814034	1.84038	6.57895	8.77193	1.33333		1098	NP_510995.1 Gp14 protein [Listeria phage 2389]
	twist_39924	8.79934e-06	0.448766	0.277525	-0.440572	0.995623	46.0526	49.1228	1.06667		1099	64 Kd autoantigen
	twist_36969	8.81007e-06	0.449313	-0.411735	-1.47839	0.654917	15.7895	10.5263	0.666667		1100	Alpha-S2-casein precursor
	twist_49203	8.81941e-06	0.44979	-0.286269	-1.02867	0.456127	39.4737	35.0877	0.888889		1101	Enterovirus polyprotein (VP0, VP1, VP2, VP4) – capsid proteins, Coxsackievirus A9 (2.9 Å structure, chains 1–4)
	twist_55253	8.82642e-06	0.450148	0.274201	-0.437459	0.985861	40.7895	49.1228	1.2043		1102	EBNA-3B nuclear protein [Human gammaherpesvirus 4] & Epstein-Barr nuclear antigen 4
	twist_163	8.83221e-06	0.450443	-0.454258	-1.63401	0.72549	14.4737	8.77193	0.606061		1103	allergen_name False allergome_name Hor v 5 (4/6) (1/1) allergenonline_name False SDAP_name False iedb_name False
	twist_5927	8.83524e-06	0.450597	-0.653206	-2.35022	1.04381	6.57895	3.50877	0.533333		1104	allergen_name False allergome_name Dan re PGM (4/4) (1/1) allergenonline_name False SDAP_name False iedb_name False
	agilent_236613	8.83589e-06	0.450631	-0.278438	-1.00187	0.444991	60.5263	54.386	0.898551	UniRef90_Q5XAT9	1105	VFG000956(gb|NP_607775) (sda) streptodornase [DNase (VF0252)] [Streptococcus pyogenes MGAS8232]	Sda n=3 Tax=root TaxID=1 RepID=Q5XAT9_STRP6
	agilent_229160	8.83607e-06	0.45064	0.700183	-1.11905	2.51941	2.63158	7.01754	2.66667	UniRef90_A0A4I7XYI6	1106	VFG001361(gb|NP_344663) (pspA) pneumococcal surface protein A [PspA (VF0152)] [Streptococcus pneumoniae TIGR4]	Surface protein A n=87 Tax=Streptococcus pneumoniae TaxID=1313 RepID=A0A4I7XYI6_STREE
	twist_34870	8.8393e-06	0.450804	0.558552	-0.893217	2.01032	5.26316	8.77193	1.66667		1107	EBNA-3C HHV 4 latent protein
	twist_34869	8.8393e-06	0.450804	0.558552	-0.893217	2.01032	5.26316	8.77193	1.66667		1108	EBNA-3C HHV 4 latent protein
	twist_25254	8.84549e-06	0.45112	-0.52948	-1.90664	0.847684	9.21053	8.77193	0.952381		1109	allergen_name False allergome_name Bub b 8 (5/6), Bub b 9 (1/2) (1/1) allergenonline_name False SDAP_name False iedb_name False
	twist_47314	8.85691e-06	0.451702	0.370088	-0.593742	1.33392	13.1579	19.2982	1.46667		1110	Enterovirus polyprotein (VP0, VP1, VP2, VP4) – capsid proteins, Coxsackievirus A9 (2.9 Å structure, chains 1–4)
	agilent_212	8.8593e-06	0.451824	0.313232	-0.502747	1.12921	68.4211	73.6842	1.07692	UniRef90_P12978	1111	nuclear protein EBNA2 & EBNA-2 & Epstein-Barr nuclear antigen 2	Epstein-Barr nuclear antigen 2 n=125 Tax=Epstein-Barr virus (strain GD1) TaxID=10376 RepID=EBNA2_EBVB9
	agilent_206026	8.86496e-06	0.452113	-0.276741	-0.998117	0.444636	57.8947	50.8772	0.878788	UniRef90_K5ZQY0	1112	O2.UC53-0_GL0020536 MPA_PNP_EM_seqs_non_topgraph_seqs_final_210318.csv	Uncharacterized protein n=16 Tax=Bacteroidales TaxID=171549 RepID=K5ZQY0_9BACT
	agilent_199239	8.87873e-06	0.452815	-0.493437	-1.78167	0.794801	10.5263	7.01754	0.666667	UniRef90_C7H765	1113	MH0229_GL0196969 (1/1) MPA_and_EM_topgraph_220218_subsample.csv	Transglycosylase n=10 Tax=Faecalibacterium prausnitzii TaxID=853 RepID=C7H765_9FIRM
	agilent_109851	8.88582e-06	0.453177	-0.649264	-2.34569	1.04716	6.57895	3.50877	0.533333	UniRef90_A0A0M6WSF3	1114	MH0062_GL0000166 MPA_PNP_EM_seqs_non_topgraph_seqs_final_210318.csv	GRAM_POS_ANCHORING domain-containing protein n=97 Tax=root TaxID=1 RepID=A0A0M6WSF3_9FIRM
	agilent_78727	8.89765e-06	0.45378	-0.518444	-1.87486	0.837975	9.21053	7.01754	0.761905	UniRef90_B0MTP6	1115	MH0002_GL0065375 (1/1) MPA_and_EM_topgraph_220218_subsample.csv	Ion-translocating oxidoreductase complex subunit G n=6 Tax=root TaxID=1 RepID=B0MTP6_9BACT
	agilent_1152	8.89767e-06	0.453781	0.315963	-0.510701	1.14263	21.0526	26.3158	1.25	UniRef90_Q9QL88	1116	Enterovirus polyprotein (VP0, VP1, VP2, VP4) – capsid proteins, Coxsackievirus A9 (2.9 Å structure, chains 1–4)	Genome polyprotein n=36 Tax=Enterovirus B TaxID=138949 RepID=POLG_CXB6S
	agilent_223189	8.89948e-06	0.453874	0.271353	-0.438743	0.98145	47.3684	54.386	1.14815	UniRef90_A0A4I7YG16	1117	VFG001357(gb|NP_346601) (cbpA) choline binding protein A [CbpA/PspC (VF0150)] [Streptococcus pneumoniae TIGR4]	Choline binding protein A n=44 Tax=Streptococcus pneumoniae TaxID=1313 RepID=A0A4I7YG16_STREE
	agilent_82717	8.90319e-06	0.454062	0.371824	-0.601598	1.34525	13.1579	17.5439	1.33333	UniRef90_K0XAX2	1118	MH0012_GL0168243 MPA_PNP_EM_seqs_non_topgraph_seqs_final_210318.csv	M6 family metalloprotease domain-containing protein n=3 Tax=Bacteroidales TaxID=171549 RepID=K0XAX2_9BACT
	twist_44831	8.91489e-06	0.45466	0.343622	-0.557159	1.2444	15.7895	22.807	1.44444		1119	fibronectin-binding protein A
	agilent_3245	8.93103e-06	0.455483	-0.27334	-0.991192	0.444512	56.5789	52.6316	0.930233	UniRef90_A0A1D8D445	1120	positive (from uniprot): Enterovirus C Genome polyprotein [on Uniprot the BLAST matches are "Capsid protein" from "Human poliovirus"	VP1 (Fragment) n=1 Tax=Human poliovirus 3 TaxID=12086 RepID=A0A1D8D445_9ENTO
	twist_2691	8.95184e-06	0.456544	-0.698843	-2.53849	1.1408	5.26316	3.50877	0.666667		1121	allergen_name False allergome_name Str pn PspC (2/2) (1/1) allergenonline_name False SDAP_name False iedb_name False
	agilent_11147	8.95917e-06	0.456917	0.446299	-0.729521	1.62212	7.89474	12.2807	1.55556	UniRef90_P14738	1122	fibronectin-binding protein A	Fibronectin-binding protein A n=540 Tax=Staphylococcaceae TaxID=90964 RepID=FNBA_STAA8
	twist_46764	8.98128e-06	0.458045	0.334328	-0.548705	1.21736	17.1053	22.807	1.33333		1123	fibronectin-binding protein A
	twist_59221	8.98426e-06	0.458197	0.320084	-0.525612	1.16578	19.7368	24.5614	1.24444		1124	B B/Shanghai/361/2002 HA
	twist_29901	8.98592e-06	0.458282	0.300573	-0.493723	1.09487	25	33.3333	1.33333		1125	hypothetical protein PFD0985wa
	twist_50400	8.99959e-06	0.458979	-0.534943	-1.95078	0.880894	9.21053	5.26316	0.571429		1126	ORF68
	twist_28860	9.00312e-06	0.459159	0.439149	-0.723617	1.60192	86.8421	91.2281	1.05051		1127	positive (exact): Rhinovirus B Genome polyprotein
	agilent_54867	9.00427e-06	0.459218	-0.694066	-2.53203	1.1439	5.26316	3.50877	0.666667	UniRef90_A0A2M9V9V5	1128	YP_097627.1 strains_non_MPA_non_topgraph_cdhit70_190118.csv	Arabinan endo-1,5-alpha-L-arabinosidase n=54 Tax=Bacteroides TaxID=816 RepID=A0A2M9V9V5_BACFG
	agilent_19304	9.00551e-06	0.459281	0.409951	-0.675799	1.4957	10.5263	14.0351	1.33333	UniRef90_K0X949	1129	MH0028_GL0014352 MPA_PNP_EM_seqs_non_topgraph_seqs_final_210318.csv	Por secretion system C-terminal sorting domain-containing protein n=3 Tax=Bacteroidales TaxID=171549 RepID=K0X949_9BACT
	twist_78398	9.00597e-06	0.459304	0.60118	-0.99112	2.19348	3.94737	7.01754	1.77778		1130	YP_009222256.1 hypothetical protein LfeInf_018 [Lactobacillus phage LfeInf]
	twist_47074	9.01016e-06	0.459518	0.419038	-0.691366	1.52944	9.21053	15.7895	1.71429		1131	Glycoprotein B precursor (Glycoprotein II)
	twist_30889	9.01025e-06	0.459523	-0.362823	-1.32427	0.598628	18.4211	15.7895	0.857143		1132	HCMVTRL10 = IRL10
	agilent_2946	9.01694e-06	0.459864	0.578295	-0.955303	2.11189	3.94737	8.77193	2.22222	UniRef90_P81177	1133	zinc metalloproteinase aureolysin	Zinc metalloproteinase aureolysin n=337 Tax=Bacilli TaxID=91061 RepID=AURE_STAAU
	twist_54860	9.02044e-06	0.460042	0.600072	-0.991909	2.19205	3.94737	7.01754	1.77778		1134	immunoglobulin A1 protease
	agilent_129332	9.02438e-06	0.460243	-0.654315	-2.39098	1.08235	6.57895	3.50877	0.533333	UniRef90_A0A0F3VBA2	1135	WP_001298583.1 strains_non_MPA_non_topgraph_cdhit70_190118.csv	D-ribose-binding periplasmic protein n=165 Tax=Enterobacteriaceae TaxID=543 RepID=A0A0F3VBA2_ECOLX
	agilent_214044	9.02618e-06	0.460335	0.337455	-0.558392	1.2333	17.1053	21.0526	1.23077	UniRef90_A0A173T8A2	1136	V1.CD15-3_GL0052858 MPA_PNP_EM_seqs_non_topgraph_seqs_final_210318.csv	Flagellin n=21 Tax=Clostridiales TaxID=186802 RepID=A0A173T8A2_9FIRM
	agilent_241734	9.03768e-06	0.460922	0.518292	-0.859427	1.89601	5.26316	10.5263	2	UniRef90_Q5WTU7	1137	VFG041338(gb|YP_096511) (ceg32/sidI) Dot/Icm type IV secretion system effector Ceg32/SidI [Dot/Icm (SS047)] [Legionella pneumophila subsp. pneumophila str. Philadelphia 1]	Uncharacterized protein n=44 Tax=Legionella pneumophila TaxID=446 RepID=Q5WTU7_LEGPL
	twist_94021	9.04123e-06	0.461103	-0.409953	-1.50012	0.68022	14.4737	10.5263	0.727273		1138	NP_958218.1 gene 43 protein [Enterobacteria phage Sf6]
	agilent_200412	9.05298e-06	0.461702	-0.312587	-1.14495	0.519777	27.6316	21.0526	0.761905	UniRef90_P37710	1139	NP_814543.1 strains_non_MPA_non_topgraph_cdhit70_190118.csv	Autolysin n=202 Tax=Firmicutes TaxID=1239 RepID=ALYS_ENTFA
	agilent_2750	9.05775e-06	0.461945	0.322706	-0.53707	1.18248	18.4211	24.5614	1.33333	UniRef90_P68950	1140	positive (from uniprot): Human adenovirus C Pre-histone-like nucleoprotein	Pre-histone-like nucleoprotein n=24 Tax=root TaxID=1 RepID=NP_ADE02
	agilent_164398	9.05937e-06	0.462028	-0.402318	-1.4744	0.669764	14.4737	12.2807	0.848485	UniRef90_A0A2A7AG89	1141	MH0086_GL0067408 MPA_PNP_EM_seqs_non_topgraph_seqs_final_210318.csv	50S ribosomal protein L2 n=39 Tax=Clostridiales TaxID=186802 RepID=A0A2A7AG89_9FIRM
	agilent_197502	9.06898e-06	0.462518	-0.635856	-2.33212	1.0604	6.57895	3.50877	0.533333	UniRef90_A0A414QQV5	1142	WP_004848400.1 (1/1) non_MPA_topgraph_sampling_040218.csv	Uncharacterized protein n=54 Tax=root TaxID=1 RepID=A0A414QQV5_9FIRM
	agilent_146164	9.06898e-06	0.462518	-0.635856	-2.33212	1.0604	6.57895	3.50877	0.533333	UniRef90_A0A174CCG1	1143	BGI-28A_GL0108101 MPA_PNP_EM_seqs_non_topgraph_seqs_final_210318.csv	Oligopeptide-binding protein AppA n=59 Tax=Clostridiales TaxID=186802 RepID=A0A174CCG1_9FIRM
	agilent_11048	9.08819e-06	0.463498	0.32371	-0.541738	1.18916	71.0526	78.9474	1.11111	UniRef90_P07210	1144	polyprotein (9/9) & VP1 capsid protein (1/3) & Chain 2, Human Rhinovirus Serotype 2 (Hrv2)	Genome polyprotein n=273 Tax=Enterovirus TaxID=12059 RepID=POLG_HRV8A
	agilent_224490	9.09171e-06	0.463677	0.325923	-0.545793	1.19764	18.4211	22.807	1.2381	UniRef90_Q99WQ6	1145	VFG001316(gb|NP_645114) (geh) glycerol ester hydrolase [Lipase (VF0012)] [Staphylococcus aureus subsp. aureus MW2]	Lipase 2 n=451 Tax=Bacteria TaxID=2 RepID=LIP2_STAAM
	twist_28333	9.09733e-06	0.463964	0.523286	-0.877195	1.92377	5.26316	8.77193	1.66667		1146	BZLF1 [Human gammaherpesvirus 4] & BZLF1 & Trans-activator protein BZLF1
	twist_48890	9.10208e-06	0.464206	-0.284472	-1.04622	0.477279	43.4211	42.1053	0.969697		1147	phosphoprotein 150 & Large structural phosphoprotein
	agilent_240017	9.10319e-06	0.464263	-0.398905	-1.46722	0.669407	15.7895	10.5263	0.666667	UniRef90_P71401	1148	VFG001157(gb|AAC44560) (hsf) Hsf [Hia/Hsf (VF0039)] [Haemophilus influenzae C54]	Hsf n=19 Tax=Haemophilus influenzae TaxID=727 RepID=P71401_HAEIF
	twist_882	9.11391e-06	0.464809	0.695429	-1.16929	2.56015	2.63158	5.26316	2		1149	allergen_name False allergome_name Cul ob 8 (2/2) (1/1) allergenonline_name False SDAP_name False iedb_name False
	twist_16064	9.11561e-06	0.464896	-0.353105	-1.3001	0.593892	19.7368	17.5439	0.888889		1150	allergen_name False allergome_name Ory s GBSS_I (25/54) (1/1) allergenonline_name False SDAP_name False iedb_name False
	agilent_223695	9.12339e-06	0.465293	-0.297319	-1.09541	0.500774	36.8421	35.0877	0.952381	UniRef90_A0A4I7XYI6	1151	VFG001361(gb|NP_344663) (pspA) pneumococcal surface protein A [PspA (VF0152)] [Streptococcus pneumoniae TIGR4]	Surface protein A n=87 Tax=Streptococcus pneumoniae TaxID=1313 RepID=A0A4I7XYI6_STREE
	twist_17161	9.12957e-06	0.465608	-0.286967	-1.05782	0.483882	35.5263	31.5789	0.888889		1152	allergen_name False allergome_name Str pn PspC (2/2) (1/1) allergenonline_name False SDAP_name False iedb_name False
	twist_60686	9.13342e-06	0.465804	-0.631746	-2.32948	1.06599	6.57895	3.50877	0.533333		1153	YP_006383459.1 minor capsid protein [Bacillus phage PBC1]
	agilent_63822	9.13844e-06	0.46606	-0.475166	-1.75285	0.802517	10.5263	7.01754	0.666667	UniRef90_Q2FWV5	1154	WP_000727649.1 strains_non_MPA_non_topgraph_cdhit70_190118.csv	Chemotaxis inhibitory protein n=103 Tax=root TaxID=1 RepID=CHIPS_STAA8
	twist_94411	9.14795e-06	0.466546	-0.445898	-1.64619	0.754391	11.8421	8.77193	0.740741		1155	YP_009148980.1 ribonucleotide reductase of class III (anaerobic) activating protein [Salmonella phage SSE121]
	twist_1162	9.15627e-06	0.46697	-0.27377	-1.01142	0.46388	40.7895	36.8421	0.903226		1156	allergen_name False allergome_name Str pn PspC (2/2) (1/1) allergenonline_name False SDAP_name False iedb_name False
	twist_76975	9.16214e-06	0.467269	-0.551789	-2.03953	0.935957	7.89474	5.26316	0.666667		1157	ACZ63895.1 endolysin [Enterococcus phage phiFL1C]
	twist_28717	9.16655e-06	0.467494	-0.62994	-2.32926	1.06938	6.57895	3.50877	0.533333		1158	antigen 332, Ag332=Pf332 gene clone G1 product & erythrocyte membrane-associated giant protein antigen 332 & antigen 332, Ag332=Pf332 gene clone C1 product & antigen 332
	agilent_2463	9.19164e-06	0.468774	-0.628897	-2.33029	1.07249	6.57895	3.50877	0.533333	UniRef90_Q66478	1159	polyprotein (3/9) & structural protein (3/3) & VP1 (2/4) & capsid protein VP1 & VP1 protein (2/2) & VP1 protein, partial [Enterovirus A71]	Genome polyprotein n=10068 Tax=root TaxID=1 RepID=POLG_HE71B
	twist_59501	9.19514e-06	0.468952	0.351295	-0.599465	1.30205	15.7895	19.2982	1.22222		1160	H3N2 A/Fujian/411/2002 HA
	agilent_36892	9.19554e-06	0.468973	0.576062	-0.983087	2.13521	3.94737	7.01754	1.77778	UniRef90_A0A373VKN5	1161	O2.UC8-2_GL0035924 MPA_PNP_EM_seqs_non_topgraph_seqs_final_210318.csv	ATP-dependent Clp protease ATP-binding subunit n=2 Tax=unclassified Blautia TaxID=2648079 RepID=A0A373VKN5_9FIRM
	agilent_12014	9.19663e-06	0.469028	-0.331477	-1.22875	0.5658	80.2632	78.9474	0.983607	UniRef90_A0A1D8D445	1162	positive (from uniprot): Enterovirus C Genome polyprotein [on Uniprot the BLAST matches are "Capsid protein" from "Human poliovirus"	VP1 (Fragment) n=1 Tax=Human poliovirus 3 TaxID=12086 RepID=A0A1D8D445_9ENTO
	twist_55914	9.19916e-06	0.469157	-0.275359	-1.02095	0.470228	61.8421	57.8947	0.93617		1163	polyprotein (9/9) & VP1 capsid protein (1/3) & Chain 2, Human Rhinovirus Serotype 2 (Hrv2)
	agilent_85590	9.20719e-06	0.469567	-0.518518	-1.9238	0.886763	10.5263	7.01754	0.666667	UniRef90_A0A174D4S3	1164	O2.UC16-1_GL0015012 MPA_PNP_EM_seqs_non_topgraph_seqs_final_210318.csv	Cellulase n=39 Tax=Bacteroides TaxID=816 RepID=A0A174D4S3_BACUN
	agilent_9541	9.21853e-06	0.470145	-0.857327	-3.18387	1.46922	3.94737	1.75439	0.444444	UniRef90_P03204	1165	EBNA-3C HHV 4 latent protein	Epstein-Barr nuclear antigen 6 n=14 Tax=Epstein-Barr virus (strain GD1) TaxID=10376 RepID=EBNA6_EBVB9
	twist_78257	9.22043e-06	0.470242	-0.630362	-2.34136	1.08064	6.57895	3.50877	0.533333		1166	YP_006383486.1 DNA polymerase [Bacillus phage PBC1]
	twist_56007	9.22656e-06	0.470555	-0.290135	-1.07821	0.497937	31.5789	28.0702	0.888889		1167	phosphoprotein 150 & Large structural phosphoprotein
	agilent_172984	9.22684e-06	0.470569	0.395523	-0.67884	1.46989	10.5263	14.0351	1.33333	UniRef90_P75859	1168	NP_706865.1 strains_non_MPA_non_topgraph_cdhit70_190118.csv	Uncharacterized fimbrial-like protein YcbU n=401 Tax=Bacteria TaxID=2 RepID=YCBU_ECOLI
	agilent_126598	9.22846e-06	0.470652	0.37572	-0.645043	1.39648	11.8421	15.7895	1.33333	UniRef90_A0A0Q1HMM5	1169	MH0316_GL0084816 MPA_PNP_EM_seqs_non_topgraph_seqs_final_210318.csv	Flagellin n=6 Tax=Clostridiales TaxID=186802 RepID=A0A0Q1HMM5_9FIRM
	twist_86336	9.23276e-06	0.470871	-0.474355	-1.76373	0.815017	10.5263	7.01754	0.666667		1170	YP_009169040.1 hypothetical phage protein [Campylobacter virus CPt10]
	twist_22083	9.23488e-06	0.470979	-0.424405	-1.57829	0.729476	13.1579	8.77193	0.666667		1171	allergen_name False allergome_name Bub b 10 (2/3), Bub b 8 (6/6) (1/1) allergenonline_name False SDAP_name False iedb_name False
	agilent_3962	9.25032e-06	0.471766	0.687328	-1.18472	2.55937	2.63158	5.26316	2	UniRef90_P07210	1172	polyprotein (9/9) & VP1 capsid protein (1/3) & Chain 2, Human Rhinovirus Serotype 2 (Hrv2)	Genome polyprotein n=273 Tax=Enterovirus TaxID=12059 RepID=POLG_HRV8A
	agilent_180726	9.2542e-06	0.471964	0.301097	-0.519354	1.12155	68.4211	71.9298	1.05128	UniRef90_Q2G0D4	1173	WP_000731642.1 strains_non_MPA_non_topgraph_cdhit70_190118.csv	Probable autolysin SsaALP n=204 Tax=Bacteria TaxID=2 RepID=SSAAL_STAA8
	agilent_83883	9.27194e-06	0.472869	-0.479536	-1.78888	0.82981	10.5263	7.01754	0.666667	UniRef90_A7LVX4	1174	MH0020_GL0063163 (1/1) MPA_and_EM_topgraph_220218_subsample.csv	TonB-linked outer membrane protein, SusC/RagA family n=54 Tax=Bacteroidales TaxID=171549 RepID=A7LVX4_BACO1
	agilent_897	9.27597e-06	0.473075	-0.26145	-0.975657	0.452757	60.5263	52.6316	0.869565	UniRef90_P09256	1175	positive (from uniprot): Human herpesvirus 3 Envelope glycoprotein C	Envelope glycoprotein C n=119 Tax=Human herpesvirus 3 TaxID=10335 RepID=GC_VZVD
	agilent_3467	9.28276e-06	0.473421	-0.4095	-1.52901	0.710012	89.4737	85.9649	0.960784	UniRef90_P03211	1176	EBNA-1 HHV 4 & BKRF1	Epstein-Barr nuclear antigen 1 n=37 Tax=Epstein-Barr virus (strain GD1) TaxID=10376 RepID=EBNA1_EBVB9
	twist_58050	9.2904e-06	0.473811	-0.285457	-1.06654	0.495627	68.4211	66.6667	0.974359		1177	positive (exact): Enterovirus B Genome polyprotein
	twist_95165	9.29726e-06	0.47416	0.351113	-0.610384	1.31261	14.4737	19.2982	1.33333		1178	AFU63124.1 endolysin [Lactobacillus phage ATCC 8014-B2]
	agilent_193456	9.2997e-06	0.474285	-0.420948	-1.57401	0.732112	13.1579	8.77193	0.666667	UniRef90_R5F0F4	1179	V1.CD3-0-PN_GL0095213 MPA_PNP_EM_seqs_non_topgraph_seqs_final_210318.csv	Uncharacterized protein n=2 Tax=Bacteroides TaxID=816 RepID=R5F0F4_9BACE
	twist_29560	9.2999e-06	0.474295	0.579918	-1.00863	2.16847	3.94737	7.01754	1.77778		1180	major DNA-binding protein [Human gammaherpesvirus 4] & BALF2 [Human gammaherpesvirus 4] & single-stranded DNA binding protein [Human gammaherpesvirus 4] & Major DNA-binding protein
	twist_63743	9.31036e-06	0.474828	0.751121	-1.30888	2.81112	2.63158	3.50877	1.33333		1181	AIK68654.1 HNH endonuclease [Lactococcus phage phi145]
	twist_36610	9.31978e-06	0.475309	-0.408544	-1.53022	0.713137	14.4737	12.2807	0.848485		1182	positive (from uniprot): Human respiratory syncytial virus Attachment glycoprotein
	agilent_138829	9.32189e-06	0.475417	-0.436769	-1.63624	0.762698	11.8421	8.77193	0.740741	UniRef90_A0A174B1N0	1183	WP_012743453.1 MPA_PNP_EM_seqs_non_topgraph_seqs_final_210318.csv	Toxin A n=2 Tax=[Eubacterium] rectale TaxID=39491 RepID=A0A174B1N0_9FIRM
	agilent_133116	9.34356e-06	0.476522	-0.302147	-1.13399	0.529698	26.3158	22.807	0.866667	UniRef90_A0A2N0UJ56	1184	ED10A_GL0135741 (1/1) MPA_and_EM_topgraph_220218_subsample.csv	Phosphoserine phosphatase RsbU n=23 Tax=root TaxID=1 RepID=A0A2N0UJ56_9FIRM
	agilent_223654	9.34582e-06	0.476637	0.368612	-0.646485	1.38371	13.1579	15.7895	1.2	UniRef90_P45387	1185	VFG001149(gb|AAB03707) (hap) autotransporter, fibronectin-binding adhesin [Hap (VF0037)] [Haemophilus influenzae N187]	Adhesion and penetration protein autotransporter n=2 Tax=Haemophilus influenzae TaxID=727 RepID=HAP2_HAEIF
	agilent_234840	9.34677e-06	0.476685	0.332168	-0.582668	1.247	15.7895	21.0526	1.33333	UniRef90_UPI000E01835F	1186	VFG001313(gb|NP_644899) (spa) Immunoglobulin G binding protein A precursor [SpA (VF0017)] [Staphylococcus aureus subsp. aureus MW2]	staphylococcal protein A n=3 Tax=Staphylococcus aureus TaxID=1280 RepID=UPI000E01835F
	twist_4346	9.3491e-06	0.476804	0.668214	-1.17263	2.50906	2.63158	8.77193	3.33333		1187	allergen_name False allergome_name Bos d 8 (2/6), Bos d 9 (2/3) (1/1) allergenonline_name False SDAP_name False iedb_name False
	agilent_3797	9.35184e-06	0.476944	0.382759	-0.67203	1.43755	11.8421	14.0351	1.18519	UniRef90_Q2G2B2	1188	cell wall surface anchor family protein	Surface protein G n=83 Tax=Staphylococcus aureus TaxID=1280 RepID=SASG_STAA8
	agilent_20117	9.35403e-06	0.477056	-0.326751	-1.22742	0.573922	23.6842	17.5439	0.740741	UniRef90_Q6GE15	1189	WP_000792567.1 strains_non_MPA_non_topgraph_cdhit70_190118.csv	Immunoglobulin-binding protein Sbi n=35 Tax=Staphylococcus aureus TaxID=1280 RepID=SBI_STAAR
	agilent_129840	9.35435e-06	0.477072	0.290179	-0.509715	1.09007	26.3158	29.8246	1.13333	UniRef90_A0A173VM56	1190	MH0044_GL0005871 MPA_PNP_EM_seqs_non_topgraph_seqs_final_210318.csv	Flagellin n=8 Tax=Roseburia TaxID=841 RepID=A0A173VM56_9FIRM
	agilent_70667	9.38455e-06	0.478612	-0.330157	-1.24344	0.583128	22.3684	15.7895	0.705882	UniRef90_Q2FZL2	1191	WP_000676561.1 strains_non_MPA_non_topgraph_cdhit70_190118.csv	Glutamyl endopeptidase n=383 Tax=Bacilli TaxID=91061 RepID=SSPA_STAA8
	agilent_48632	9.38747e-06	0.478761	0.609258	-1.07665	2.29517	93.4211	94.7368	1.01408	UniRef90_K0X4I5	1192	O2.UC35-1_GL0132054 MPA_PNP_EM_seqs_non_topgraph_seqs_final_210318.csv	Uncharacterized protein n=2 Tax=Bacteroidales TaxID=171549 RepID=K0X4I5_9BACT
	agilent_1414	9.39405e-06	0.479097	-0.276705	-1.04297	0.489564	69.7368	64.9123	0.930818	UniRef90_A0A2U3RZL8	1193	pneumococcal histidine triad protein D (1/2) & histidine motif-containing protein, partial	Pneumococcal histidine triad protein D n=4 Tax=Streptococcus pneumoniae TaxID=1313 RepID=A0A2U3RZL8_STREE
	agilent_206667	9.41262e-06	0.480044	-0.835978	-3.15602	1.48406	3.94737	1.75439	0.444444	UniRef90_D4J4E9	1194	MH0059_GL0029485 (3/4) MPA_and_EM_topgraph_220218_subsample.csv	ABC-type transport system, involved in lipoprotein release, permease component n=38 Tax=Firmicutes TaxID=1239 RepID=D4J4E9_9FIRM
	agilent_182676	9.41915e-06	0.480377	0.428569	-0.761715	1.61885	88.1579	91.2281	1.03483	UniRef90_A0A264Y915	1195	MH0073_GL0045612 MPA_PNP_EM_seqs_non_topgraph_seqs_final_210318.csv	Uncharacterized protein n=1 Tax=Prevotella sp. 885 TaxID=2022527 RepID=A0A264Y915_9BACT
	agilent_37652	9.43274e-06	0.48107	-0.396313	-1.49875	0.706124	14.4737	10.5263	0.727273	UniRef90_A0A4P6LV93	1196	WP_018594597.1 strains_non_MPA_non_topgraph_cdhit70_190118.csv	Autolysin n=3 Tax=Blautia TaxID=572511 RepID=A0A4P6LV93_9FIRM
	twist_42197	9.44367e-06	0.481627	-0.367096	-1.38956	0.655367	17.1053	12.2807	0.717949		1197	Syncytin-1
	agilent_205649	9.44589e-06	0.481741	-0.504397	-1.90965	0.900851	7.89474	7.01754	0.888889	UniRef90_Q9ZFS3	1198	WP_000778504.1 strains_non_MPA_non_topgraph_cdhit70_190118.csv	Exotoxin 4 n=27 Tax=Staphylococcus aureus TaxID=1280 RepID=Q9ZFS3_STAAU
	agilent_150541	9.46015e-06	0.482468	-0.387542	-1.46903	0.693943	15.7895	10.5263	0.666667	UniRef90_A0A076JBG3	1199	WP_005841703.1 MPA_PNP_EM_seqs_non_topgraph_seqs_final_210318.csv	PorT family protein n=35 Tax=Bacteroides TaxID=816 RepID=A0A076JBG3_9BACE
	twist_34128	9.46333e-06	0.48263	-0.320657	-1.21582	0.574507	22.3684	17.5439	0.784314		1200	Bifunctional autolysin precursor
	agilent_10659	9.4796e-06	0.48346	-0.272635	-1.03518	0.489913	34.2105	29.8246	0.871795	UniRef90_Q66575	1201	positive (from uniprot): Enterovirus B Genome polyprotein	Genome polyprotein n=20 Tax=Enterovirus B TaxID=138949 RepID=POLG_EC12T
	agilent_223209	9.48092e-06	0.483527	-0.278809	-1.05875	0.501128	34.2105	26.3158	0.769231	UniRef90_Q54703	1202	VFG000955(gb|NP_608047) (emm) M18 protein precursor [M protein (VF0242)] [Streptococcus pyogenes MGAS8232]	Emm18.1 protein n=9 Tax=Streptococcus pyogenes TaxID=1314 RepID=Q54703_STRPY
	twist_47860	9.50133e-06	0.484568	-0.506799	-1.92789	0.914294	9.21053	5.26316	0.571429		1203	positive (from uniprot): Rhinovirus B Genome polyprotein
	agilent_193624	9.51676e-06	0.485355	0.356805	-0.645501	1.35911	13.1579	15.7895	1.2	UniRef90_I9R3H6	1204	T2D-11A_GL0151524 MPA_PNP_EM_seqs_non_topgraph_seqs_final_210318.csv	DUF4988 domain-containing protein n=14 Tax=Bacteroides TaxID=816 RepID=I9R3H6_9BACE
	agilent_229423	9.52651e-06	0.485852	0.474694	-0.860297	1.80968	6.57895	8.77193	1.33333	UniRef90_A0A0H2UNT6	1205	VFG005301(gb|NP_344982) (rrgA) cell wall surface anchor family protein, pilus tip adhesin RrgA [PI-1 (VF0529)] [Streptococcus pneumoniae TIGR4]	Cell wall surface anchor family protein n=75 Tax=Streptococcus pneumoniae TaxID=1313 RepID=A0A0H2UNT6_STRPN
	agilent_15295	9.53414e-06	0.486241	0.533194	-0.967654	2.03404	5.26316	7.01754	1.33333	UniRef90_A0A0M6WF57	1206	T2D-51A_GL0139746 MPA_PNP_EM_seqs_non_topgraph_seqs_final_210318.csv	Uncharacterized vancomycin resistance protein n=6 Tax=Roseburia TaxID=841 RepID=A0A0M6WF57_9FIRM
	agilent_46317	9.54125e-06	0.486604	-0.822254	-3.13868	1.49418	3.94737	1.75439	0.444444	UniRef90_Q0SS17	1207	WP_003469040.1 strains_non_MPA_non_topgraph_cdhit70_190118.csv	D-alanyl-D-alanine carboxypeptidase n=33 Tax=Clostridium perfringens TaxID=1502 RepID=Q0SS17_CLOPS
	twist_30929	9.54355e-06	0.486721	0.449407	-0.81699	1.7158	7.89474	10.5263	1.33333		1208	SAG1-related sequence 2
	twist_27789	9.56564e-06	0.487848	-0.451918	-1.72869	0.824855	10.5263	7.01754	0.666667		1209	early antigen protein D (EA-D) & DNA polymerase processivity factor BMRF1
	agilent_162642	9.56611e-06	0.487872	1.06357	-1.94142	4.06855	1.31579	1.75439	1.33333	UniRef90_P06177	1210	WP_020438185.1 strains_non_MPA_non_topgraph_cdhit70_190118.csv	Flagellin n=155 Tax=Salmonella TaxID=590 RepID=FLIC_SALMU
	twist_36320	9.58123e-06	0.488643	-0.519377	-1.98942	0.950667	7.89474	5.26316	0.666667		1211	Outer membrane protein P1
	agilent_50246	9.58161e-06	0.488662	0.277883	-0.508672	1.06444	26.3158	29.8246	1.13333	UniRef90_R5LM81	1212	MH0092_GL0010172 MPA_PNP_EM_seqs_non_topgraph_seqs_final_210318.csv	Flagellin n=2 Tax=Clostridiales TaxID=186802 RepID=R5LM81_9FIRM
	agilent_236687	9.58938e-06	0.489058	0.595094	-1.09087	2.28106	3.94737	5.26316	1.33333	UniRef90_Q831L8	1213	VFG002181(gb|NP_816132) (cpsJ) ABC transporter, ATP-binding protein [Capsule (VF0361)] [Enterococcus faecalis V583]	Teichoic acids export ATP-binding protein TagH n=62 Tax=Bacilli TaxID=91061 RepID=TAGH_ENTFA
	twist_39114	9.60331e-06	0.489769	-0.552639	-2.12089	1.01561	6.57895	5.26316	0.8		1214	erythrocyte membrane protein 1 (2/9) & VAR2CSA & erythrocyte membrane protein 1 (PfEMP1)
	agilent_83884	9.60391e-06	0.489799	-0.521466	-2.00136	0.958425	7.89474	5.26316	0.666667	UniRef90_B2URG0	1215	MH0054_GL0074264 MPA_PNP_EM_seqs_non_topgraph_seqs_final_210318.csv	Alpha-N-acetylglucosaminidase n=30 Tax=Akkermansia TaxID=239934 RepID=B2URG0_AKKM8
	agilent_1726	9.60996e-06	0.490108	0.447648	-0.823655	1.71895	6.57895	10.5263	1.6	UniRef90_P14738	1216	fibronectin-binding protein A	Fibronectin-binding protein A n=540 Tax=Staphylococcaceae TaxID=90964 RepID=FNBA_STAA8
	agilent_98530	9.63939e-06	0.491609	-0.515215	-1.98348	0.953051	7.89474	5.26316	0.666667	UniRef90_P0A1W3	1217	WP_000157810.1 (1/2) non_MPA_topgraph_sampling_040218.csv	Signal peptidase I n=1166 Tax=root TaxID=1 RepID=LEP_SALTI
	agilent_10960	9.65045e-06	0.492173	0.36305	-0.672922	1.39902	81.5789	87.7193	1.07527	UniRef90_A0A2U3RZL8	1218	pneumococcal histidine triad protein D (1/2) & histidine motif-containing protein, partial	Pneumococcal histidine triad protein D n=4 Tax=Streptococcus pneumoniae TaxID=1313 RepID=A0A2U3RZL8_STREE
	agilent_11279	9.66723e-06	0.493029	0.261513	-0.486199	1.00923	31.5789	40.3509	1.27778		1219	positive (exact): Norwalk virus Non-structural polyprotein
	agilent_55518	9.67675e-06	0.493514	0.651753	-1.21382	2.51732	2.63158	5.26316	2	UniRef90_B0ND65	1220	WP_044920031.1 MPA_PNP_EM_seqs_non_topgraph_seqs_final_210318.csv	Ribonuclease Y n=41 Tax=Clostridia TaxID=186801 RepID=B0ND65_CLOS5
	twist_58154	9.68066e-06	0.493714	0.274699	-0.51196	1.06136	25	31.5789	1.26316		1221	Capsid protein VP26 & capsid protein VP26 [Human gammaherpesvirus 4] & BFRF3
	agilent_86868	9.688e-06	0.494088	-0.410733	-1.58797	0.766508	13.1579	8.77193	0.666667	UniRef90_P37710	1222	NP_814543.1 strains_non_MPA_non_topgraph_cdhit70_190118.csv	Autolysin n=202 Tax=Firmicutes TaxID=1239 RepID=ALYS_ENTFA
	twist_55398	9.6886e-06	0.494119	0.396387	-0.739816	1.53259	9.21053	12.2807	1.33333		1223	glycoprotein BALF4 & Glycoprotein GP110 precursor & BALF4
	agilent_141701	9.68916e-06	0.494147	-0.44789	-1.73181	0.836026	10.5263	7.01754	0.666667	UniRef90_A0A3A9YAX1	1224	YP_194478.1 (1/1) non_MPA_topgraph_sampling_040218.csv	YSIRK-type signal peptide-containing protein n=15 Tax=Lactobacillus acidophilus TaxID=1579 RepID=A0A3A9YAX1_LACAI
	agilent_188662	9.68933e-06	0.494156	-0.420847	-1.62726	0.785571	11.8421	8.77193	0.740741	UniRef90_A0A174UJY4	1225	MH0366_GL0095969 MPA_PNP_EM_seqs_non_topgraph_seqs_final_210318.csv	Glycoside hydrolase family 28 protein n=46 Tax=Bacteroides TaxID=816 RepID=A0A174UJY4_BACVU
	agilent_230235	9.69272e-06	0.494329	-0.56074	-2.16882	1.04735	6.57895	5.26316	0.8	UniRef90_Q99XV0	1226	VFG000968(gb|NP_269973) (emm) M protein type 1 [M protein (VF0242)] [Streptococcus pyogenes M1 GAS]	M protein type 1 n=54 Tax=Streptococcus pyogenes TaxID=1314 RepID=Q99XV0_STRP1
	twist_52321	9.69478e-06	0.494434	0.688072	-1.28565	2.6618	2.63158	5.26316	2		1227	trinucleotide repeat containing 6A, isoform CRA_c & trinucleotide repeat-containing gene 6A protein
	twist_27916	9.69736e-06	0.494565	0.472095	-0.882517	1.82671	6.57895	8.77193	1.33333		1228	tegument protein pp65 & 65 kDa lower matrix phosphoprotein & pp65 & HCMVUL83
	agilent_6339	9.70091e-06	0.494746	-0.274924	-1.06411	0.514264	36.8421	33.3333	0.904762	UniRef90_P08318	1229	phosphoprotein 150 & Large structural phosphoprotein	Large structural phosphoprotein n=145 Tax=root TaxID=1 RepID=PP150_HCMVA
	agilent_3897	9.71894e-06	0.495666	0.420337	-0.788844	1.62952	7.89474	10.5263	1.33333	UniRef90_P03418	1230	Nucleoprotein (2/5)	Nucleoprotein n=747 Tax=root TaxID=1 RepID=NCAP_HRSVA
	agilent_222162	9.73051e-06	0.496256	0.33784	-0.635355	1.31104	13.1579	19.2982	1.46667	UniRef90_Q9JNH0	1231	VFG000972(gb|NP_269972) (sic) inhibitor of complement-mediated lysis [SIC (VF0255)] [Streptococcus pyogenes M1 GAS]	Sic1.225 n=20 Tax=Streptococcus pyogenes TaxID=1314 RepID=Q9JNH0_STRPY
	agilent_3005	9.7394e-06	0.49671	0.660334	-1.24385	2.56452	2.63158	5.26316	2	UniRef90_P03204	1232	EBNA-3C HHV 4 latent protein	Epstein-Barr nuclear antigen 6 n=14 Tax=Epstein-Barr virus (strain GD1) TaxID=10376 RepID=EBNA6_EBVB9
	agilent_3004	9.7394e-06	0.49671	0.660334	-1.24385	2.56452	2.63158	5.26316	2	UniRef90_P03204	1233	EBNA-3C HHV 4 latent protein	Epstein-Barr nuclear antigen 6 n=14 Tax=Epstein-Barr virus (strain GD1) TaxID=10376 RepID=EBNA6_EBVB9
	agilent_1075	9.78402e-06	0.498985	0.254666	-0.483605	0.992937	32.8947	38.5965	1.17333	UniRef90_Q1HVF7	1234	EBNA-1 HHV 4	Epstein-Barr nuclear antigen 1 n=48 Tax=Epstein-Barr virus (strain GD1) TaxID=10376 RepID=EBNA1_EBVA8
	agilent_241970	9.80402e-06	0.500005	0.636532	-1.21315	2.48622	2.63158	5.26316	2	UniRef90_P55981	1235	VFG000279(gb|NP_207680) (vacA) vacuolating cytotoxin [VacA (VF0058)] [Helicobacter pylori 26695]	Vacuolating cytotoxin autotransporter n=8 Tax=Helicobacter pylori TaxID=210 RepID=VACA_HELPY
	agilent_225880	9.81179e-06	0.500401	-0.297216	-1.16169	0.567257	23.6842	21.0526	0.888889	UniRef90_P62575	1236	VFG001378(gb|NP_359129) (nanA) neuraminidase A [Neuraminidase (VF0148)] [Streptococcus pneumoniae R6]	Sialidase A n=43 Tax=Bacteria TaxID=2 RepID=NANA_STREE
	twist_3668	9.81307e-06	0.500467	-0.402892	-1.57491	0.769126	11.8421	10.5263	0.888889		1237	allergen_name False allergome_name Ory s 11 (2/2) (1/1) allergenonline_name False SDAP_name False iedb_name False
	twist_88894	9.81665e-06	0.500649	0.375343	-0.716999	1.46768	10.5263	14.0351	1.33333		1238	YP_009222335.1 hypothetical protein LfeInf_097 [Lactobacillus phage LfeInf]
	twist_35986	9.82125e-06	0.500884	-0.52561	-2.05611	1.00489	7.89474	5.26316	0.666667		1239	zinc metalloproteinase aureolysin
	agilent_42055	9.82125e-06	0.500884	-0.52561	-2.05611	1.00489	7.89474	5.26316	0.666667	UniRef90_A0A166Q5A2	1240	WP_001081338.1 strains_non_MPA_non_topgraph_cdhit70_190118.csv	Iron(III) dicitrate-binding protein n=239 Tax=Bacteria TaxID=2 RepID=A0A166Q5A2_STAAU
	agilent_235929	9.82133e-06	0.500888	0.243703	-0.46593	0.953337	46.0526	52.6316	1.14286	UniRef90_Q8P2T7	1241	VFG000976(gb|NP_268546) (slo) streptolysin O precursor [SLO (VF0250)] [Streptococcus pyogenes M1 GAS]	Streptolysin O n=132 Tax=Streptococcus TaxID=1301 RepID=TACY_STRP8
	agilent_182876	9.84899e-06	0.502298	-0.581242	-2.27934	1.11685	6.57895	3.50877	0.533333	UniRef90_A0A0B8QZ29	1242	WP_003722895.1 strains_non_MPA_non_topgraph_cdhit70_190118.csv	ComE operon protein 3 n=85 Tax=Listeria monocytogenes TaxID=1639 RepID=A0A0B8QZ29_LISMN
	agilent_1378	9.88543e-06	0.504157	0.367465	-0.710765	1.44569	10.5263	14.0351	1.33333	UniRef90_P09257	1243	Glycoprotein B precursor (Glycoprotein II)	Envelope glycoprotein B n=52 Tax=Human herpesvirus 3 TaxID=10335 RepID=GB_VZVD
	agilent_222419	9.91255e-06	0.50554	-0.256799	-1.01276	0.499161	71.0526	64.9123	0.91358	UniRef90_Q54703	1244	VFG000955(gb|NP_608047) (emm) M18 protein precursor [M protein (VF0242)] [Streptococcus pyogenes MGAS8232]	Emm18.1 protein n=9 Tax=Streptococcus pyogenes TaxID=1314 RepID=Q54703_STRPY
	agilent_229166	9.92761e-06	0.506308	-0.252994	-0.999099	0.493111	38.1579	33.3333	0.873563	UniRef90_Q99XV0	1245	VFG000968(gb|NP_269973) (emm) M protein type 1 [M protein (VF0242)] [Streptococcus pyogenes M1 GAS]	M protein type 1 n=54 Tax=Streptococcus pyogenes TaxID=1314 RepID=Q99XV0_STRP1
	agilent_73215	9.93507e-06	0.506689	-0.309315	-1.22233	0.603703	22.3684	15.7895	0.705882	UniRef90_A0A173T5V3	1246	MH0260_GL0103278 MPA_PNP_EM_seqs_non_topgraph_seqs_final_210318.csv	Flagellin n=2 Tax=Roseburia faecis TaxID=301302 RepID=A0A173T5V3_9FIRM
	agilent_69451	9.94798e-06	0.507347	0.451287	-0.882863	1.78544	6.57895	8.77193	1.33333	UniRef90_D4K2Y4	1247	MH0176_GL0133648 (1/1) MPA_and_EM_topgraph_220218_subsample.csv	Cell division protein FtsI/penicillin-binding protein 2 n=7 Tax=Faecalibacterium TaxID=216851 RepID=D4K2Y4_9FIRM
	agilent_125554	9.9511e-06	0.507506	0.356183	-0.697203	1.40957	11.8421	14.0351	1.18519	UniRef90_A0A1C5PUG1	1248	V1.UC28-0_GL0019745 MPA_PNP_EM_seqs_non_topgraph_seqs_final_210318.csv	Histidine kinase n=84 Tax=Bacteria TaxID=2 RepID=A0A1C5PUG1_9FIRM
	agilent_228814	9.95198e-06	0.507551	-0.843453	-3.33817	1.65126	3.94737	1.75439	0.444444	UniRef90_O86489	1249	VFG001281(gb|NP_645335) (sdrE) Ser-Asp rich fibrinogen-binding bone sialoprotein-binding protein [SDr (VF0019)] [Staphylococcus aureus subsp. aureus MW2]	Serine-aspartate repeat-containing protein E n=489 Tax=Bacteria TaxID=2 RepID=SDRE_STAAE
	twist_23604	9.96157e-06	0.50804	0.293908	-0.576398	1.16421	22.3684	22.807	1.01961		1250	allergen_name False allergome_name Art fr 2 (2/2) (1/1) allergenonline_name False SDAP_name False iedb_name False
	agilent_39523	9.96211e-06	0.508068	-0.541062	-2.14333	1.06121	6.57895	5.26316	0.8	UniRef90_A0A544KL08	1251	WP_000826868.1 strains_non_MPA_non_topgraph_cdhit70_190118.csv	Uncharacterized protein n=44 Tax=Vibrio TaxID=662 RepID=A0A544KL08_VIBCL
	agilent_142700	9.96336e-06	0.508131	-0.375285	-1.4868	0.736229	13.1579	10.5263	0.8	UniRef90_A0A166DEL7	1252	WP_000728052.1 strains_non_MPA_non_topgraph_cdhit70_190118.csv	Exported protein n=20 Tax=Staphylococcus aureus TaxID=1280 RepID=A0A166DEL7_STAAU
	agilent_125065	9.96982e-06	0.508461	-0.333106	-1.32046	0.654251	17.1053	14.0351	0.820513	UniRef90_A0A139LN71	1253	DOM017_GL0005686 MPA_PNP_EM_seqs_non_topgraph_seqs_final_210318.csv	Glycerophosphodiester phosphodiesterase n=12 Tax=Bacteroides TaxID=816 RepID=A0A139LN71_BACOV
	agilent_103902	9.9744e-06	0.508694	-0.601879	-2.38689	1.18313	5.26316	3.50877	0.666667	UniRef90_A0A3A9Y4J3	1254	YP_193148.1 strains_non_MPA_non_topgraph_cdhit70_190118.csv	SlpA domain-containing protein n=3 Tax=Lactobacillus acidophilus TaxID=1579 RepID=A0A3A9Y4J3_LACAI
	twist_7301	9.97707e-06	0.50883	-0.442402	-1.75487	0.870062	10.5263	7.01754	0.666667		1255	allergen_name False allergome_name Hor v 37 (3/6) (1/1) allergenonline_name False SDAP_name False iedb_name False
	twist_53967	9.9951e-06	0.50975	-0.408436	-1.62277	0.805895	11.8421	8.77193	0.740741		1256	EBNA3A HHV4
	twist_6761	9.99618e-06	0.509805	-0.49636	-1.97229	0.979572	7.89474	5.26316	0.666667		1257	allergen_name False allergome_name Bla g Vitellogenin (2/2) (1/1) allergenonline_name False SDAP_name False iedb_name False
	agilent_5001	1.00035e-05	0.51018	-0.308839	-1.22799	0.61031	21.0526	15.7895	0.75	UniRef90_Q66478	1258	polyprotein (3/9) & structural protein (3/3) & VP1 (2/4) & capsid protein VP1 & VP1 protein (2/2) & VP1 protein, partial [Enterovirus A71]	Genome polyprotein n=10068 Tax=root TaxID=1 RepID=POLG_HE71B
	agilent_174220	1.00077e-05	0.510395	0.498073	-0.985021	1.98117	5.26316	7.01754	1.33333	UniRef90_R7CNE5	1259	MH0133_GL0028481 MPA_PNP_EM_seqs_non_topgraph_seqs_final_210318.csv	Lipoprotein n=2 Tax=Dialister TaxID=39948 RepID=R7CNE5_9FIRM
	twist_47463	1.00193e-05	0.510985	-0.421284	-1.67748	0.834909	92.1053	87.7193	0.952381		1260	positive (exact): Human herpesvirus 4 Epstein-Barr nuclear antigen 1
	twist_58798	1.00193e-05	0.510985	-0.421284	-1.67748	0.834909	92.1053	87.7193	0.952381		1261	positive (exact): Human herpesvirus 4 Epstein-Barr nuclear antigen 1
	twist_58797	1.00193e-05	0.510985	-0.421284	-1.67748	0.834909	92.1053	87.7193	0.952381		1262	positive (exact): Human herpesvirus 4 Epstein-Barr nuclear antigen 1
	agilent_12018	1.00193e-05	0.510985	-0.421284	-1.67748	0.834909	92.1053	87.7193	0.952381		1263	positive (exact): Human herpesvirus 4 Epstein-Barr nuclear antigen 1
	twist_47462	1.00193e-05	0.510985	-0.421284	-1.67748	0.834909	92.1053	87.7193	0.952381		1264	positive (exact): Human herpesvirus 4 Epstein-Barr nuclear antigen 1
	twist_58796	1.00193e-05	0.510985	-0.421284	-1.67748	0.834909	92.1053	87.7193	0.952381		1265	positive (exact): Human herpesvirus 4 Epstein-Barr nuclear antigen 1
	agilent_185336	1.00223e-05	0.511136	-0.387937	-1.54511	0.769235	13.1579	8.77193	0.666667	UniRef90_Q7BS42	1266	NP_708747.3 (1/1) non_MPA_topgraph_sampling_040218.csv	Serine protease pic autotransporter n=149 Tax=Enterobacteriaceae TaxID=543 RepID=PIC_ECO44
	agilent_79454	1.00353e-05	0.511802	-0.389572	-1.55345	0.77431	13.1579	8.77193	0.666667	UniRef90_B1R5P4	1267	WP_011590707.1 strains_non_MPA_non_topgraph_cdhit70_190118.csv	Mannosyl-glycoprotein endo-beta-N-acetylglucosamidase domain protein, possible enterotoxin n=1 Tax=Clostridium perfringens B str. ATCC 3626 TaxID=451754 RepID=B1R5P4_CLOPF
	twist_93547	1.00415e-05	0.512119	-0.493594	-1.96936	0.98217	7.89474	5.26316	0.666667		1268	YP_009284266.1 putative large terminase subunit [Enterobacter phage Arya]
	agilent_530	1.00418e-05	0.512134	-0.257702	-1.02822	0.512813	35.5263	33.3333	0.938272	UniRef90_P06473	1269	Glycoprotein B precursor & glycoprotein B (1/2)	Envelope glycoprotein B n=908 Tax=Viruses TaxID=10239 RepID=GB_HCMVA
	agilent_239633	1.00551e-05	0.512808	-0.771355	-3.08135	1.53864	3.94737	1.75439	0.444444	UniRef90_Q05129	1270	VFG000744(gb|AAC38396) (espB) EspB [EspB (VF0179)] [Escherichia coli O127:H6 str. E2348/69]	Protein EaeB n=79 Tax=Escherichia TaxID=561 RepID=EAEB_ECO27
	twist_47862	1.00573e-05	0.512923	0.305931	-0.610498	1.22236	17.1053	19.2982	1.12821		1271	P30 adhesin
	agilent_221864	1.00611e-05	0.513115	-0.241199	-0.964048	0.481651	56.5789	52.6316	0.930233	UniRef90_A0A4I7YG16	1272	VFG001357(gb|NP_346601) (cbpA) choline binding protein A [CbpA/PspC (VF0150)] [Streptococcus pneumoniae TIGR4]	Choline binding protein A n=44 Tax=Streptococcus pneumoniae TaxID=1313 RepID=A0A4I7YG16_STREE
	agilent_37551	1.00613e-05	0.513128	0.442857	-0.884385	1.7701	6.57895	8.77193	1.33333	UniRef90_A0A508ZF14	1273	WP_015438931.1 (1/5) non_MPA_topgraph_sampling_040218.csv	ABC transporter permease YtrF n=70 Tax=Bacteria TaxID=2 RepID=A0A508ZF14_BIFBR
	agilent_78402	1.00681e-05	0.513473	-0.301978	-1.20775	0.603793	23.6842	17.5439	0.740741	UniRef90_A0A381IPJ2	1274	WP_011590251.1 strains_non_MPA_non_topgraph_cdhit70_190118.csv	Cell wall binding repeat-containing protein n=19 Tax=Clostridium perfringens TaxID=1502 RepID=A0A381IPJ2_CLOPF
	twist_27290	1.0082e-05	0.51418	0.245461	-0.492025	0.982946	43.4211	45.614	1.05051		1275	glycoprotein B (2/2)
	agilent_149908	1.00897e-05	0.514575	0.345811	-0.694153	1.38578	84.2105	87.7193	1.04167	UniRef90_R7HR15	1276	MH0243_GL0087980 MPA_PNP_EM_seqs_non_topgraph_seqs_final_210318.csv	Inhibitor_I69 domain-containing protein n=1 Tax=Prevotella sp. CAG:279 TaxID=1262924 RepID=R7HR15_9BACT
	agilent_180387	1.00968e-05	0.514935	0.631839	-1.26994	2.53361	2.63158	5.26316	2	UniRef90_A0A1B1LEZ9	1277	NP_834897.1 strains_non_MPA_non_topgraph_cdhit70_190118.csv	Endopeptidase LytF n=106 Tax=Bacillus TaxID=55087 RepID=A0A1B1LEZ9_BACTU
	agilent_5548	1.00968e-05	0.514939	-0.471154	-1.88929	0.946986	9.21053	5.26316	0.571429	UniRef90_Q82081	1278	positive (from uniprot): Rhinovirus B Genome polyprotein	Genome polyprotein n=46 Tax=Enterovirus TaxID=12059 RepID=POLG_HRV3
	agilent_24623	1.00986e-05	0.515028	0.265212	-0.533226	1.06365	67.1053	71.9298	1.0719	UniRef90_A0A166DEL7	1279	WP_000728052.1 strains_non_MPA_non_topgraph_cdhit70_190118.csv	Exported protein n=20 Tax=Staphylococcus aureus TaxID=1280 RepID=A0A166DEL7_STAAU
	twist_77319	1.01093e-05	0.515572	-0.327398	-1.31433	0.659531	17.1053	14.0351	0.820513		1280	YP_009222325.1 endonuclease [Lactobacillus phage LfeInf]
	twist_40058	1.0113e-05	0.515764	0.528428	-1.06523	2.12208	3.94737	7.01754	1.77778		1281	polyprotein (3/9) & structural protein (3/3) & VP1 (2/4) & capsid protein VP1 & VP1 protein (2/2) & VP1 protein, partial [Enterovirus A71]
	agilent_235978	1.01229e-05	0.516267	-0.254441	-1.02272	0.513834	34.2105	28.0702	0.820513	UniRef90_P15276	1282	VFG000117(gb|NP_253940) (algP/algR3) alginate regulatory protein AlgP [Alginate (VF0091)] [Pseudomonas aeruginosa PAO1]	Transcriptional regulatory protein AlgP n=6 Tax=Pseudomonas aeruginosa TaxID=287 RepID=ALGP_PSEAE
	twist_27265	1.01287e-05	0.516562	-0.897874	-3.61088	1.81513	2.63158	1.75439	0.666667		1283	huntingtin & Huntingtin
	agilent_152493	1.01493e-05	0.517615	0.481758	-0.977579	1.9411	5.26316	7.01754	1.33333	UniRef90_A0A0P0EUJ1	1284	MH0013_GL0035403 MPA_PNP_EM_seqs_non_topgraph_seqs_final_210318.csv	MORN repeat protein n=82 Tax=Bacteroidaceae TaxID=815 RepID=A0A0P0EUJ1_BACT4
	agilent_241497	1.01522e-05	0.517764	-0.777559	-3.13377	1.57865	3.94737	1.75439	0.444444	UniRef90_C1IDV3	1285	VFG002419(gb|NP_645021) (coa) staphylocoagulase precursor [Staphylocoagulase (VF0421)] [Staphylococcus aureus subsp. aureus MW2]	Staphylocoagulase n=45 Tax=Staphylococcaceae TaxID=90964 RepID=C1IDV3_STAAU
	agilent_140746	1.01593e-05	0.518125	-0.423496	-1.70791	0.860918	11.8421	7.01754	0.592593	UniRef90_A0A1C5SSH8	1286	WP_005932362.1 (1/1) MPA_and_EM_topgraph_220218_subsample.csv	Penicillin-binding protein 2B n=11 Tax=Faecalibacterium TaxID=216851 RepID=A0A1C5SSH8_9FIRM
	twist_59624	1.01601e-05	0.518167	0.374177	-0.760771	1.50913	9.21053	12.2807	1.33333		1287	B B/Shanghai/361/2002 HA
	twist_3150	1.01674e-05	0.518536	-0.761741	-3.07428	1.5508	3.94737	1.75439	0.444444		1288	allergen_name False allergome_name Str py SPEA (2/2) (1/1) allergenonline_name False SDAP_name False iedb_name False
	twist_43632	1.01679e-05	0.518562	0.239389	-0.487408	0.966186	35.5263	40.3509	1.1358		1289	EBNA-3B nuclear protein [Human gammaherpesvirus 4] & Epstein-Barr nuclear antigen 4
	twist_25251	1.01749e-05	0.518919	-0.478839	-1.93386	0.976181	7.89474	5.26316	0.666667		1290	allergen_name False allergome_name Sus s 12 (2/2), Sus s 8 (6/8) (1/1) allergenonline_name False SDAP_name False iedb_name False
	agilent_135214	1.01749e-05	0.518919	-0.478839	-1.93386	0.976181	7.89474	5.26316	0.666667	UniRef90_A0A379XTI8	1291	WP_021294045.1 (1/1) non_MPA_topgraph_sampling_040218.csv	Putative flagellin structural protein n=133 Tax=Enterobacteriaceae TaxID=543 RepID=A0A379XTI8_SALER
	agilent_1088	1.01776e-05	0.51906	0.302075	-0.616133	1.22028	17.1053	21.0526	1.23077	UniRef90_P06725	1292	tegument protein pp65 & 65 kDa lower matrix phosphoprotein & pp65 & HCMVUL83	65 kDa phosphoprotein n=77 Tax=Human cytomegalovirus TaxID=10359 RepID=PP65_HCMVA
	twist_36723	1.01783e-05	0.519095	0.809703	-1.65173	3.27114	1.31579	3.50877	2.66667		1293	GRA 1 & dense granule protein 1 / major antigenp24, putative & Dense granule protein 1 precursor & dense granule protein 1 / major antigenp24 & P24 granule antigen
	agilent_11511	1.01813e-05	0.519249	0.625439	-1.27655	2.52743	2.63158	5.26316	2	UniRef90_P03300	1294	Genome polyprotein (6/6) & polyprotein (7/9) & VP1 (1/4) & coat protein VP1 & VP4	Genome polyprotein n=1168 Tax=Enterovirus TaxID=12059 RepID=POLG_POL1M
	twist_26521	1.01913e-05	0.519754	-0.332313	-1.34411	0.679488	17.1053	12.2807	0.717949		1295	EBNA-3C HHV 4 latent protein
	twist_41103	1.0195e-05	0.519947	0.290386	-0.594167	1.17494	21.0526	22.807	1.08333		1296	alpha purothionin
	agilent_7767	1.01974e-05	0.520065	-0.759423	-3.07338	1.55454	3.94737	1.75439	0.444444	UniRef90_Q8NDV7	1297	trinucleotide repeat containing 6A, isoform CRA_c & trinucleotide repeat-containing gene 6A protein	Trinucleotide repeat-containing gene 6A protein n=209 Tax=Euarchontoglires TaxID=314146 RepID=TNR6A_HUMAN
	agilent_21712	1.01994e-05	0.520171	-0.41787	-1.69144	0.8557	10.5263	7.01754	0.666667	UniRef90_A0A139K1E2	1298	T2D-56A_GL0012413 MPA_PNP_EM_seqs_non_topgraph_seqs_final_210318.csv	Glycoside hydrolase family 2 n=19 Tax=Bacteroides TaxID=816 RepID=A0A139K1E2_BACUN
	agilent_237561	1.02048e-05	0.520444	-0.323319	-1.30937	0.662727	18.4211	15.7895	0.857143	UniRef90_UPI000F53326A	1299	VFG000261(gb|NP_273742) (iga) IgA-specific serine endopeptidase [IgA1 protease (VF0080)] [Neisseria meningitidis MC58]	IgA-specific serine endopeptidase autotransporter n=1 Tax=Neisseria meningitidis TaxID=487 RepID=UPI000F53326A
	agilent_7811	1.02159e-05	0.521011	-0.248094	-1.00575	0.509564	43.4211	42.1053	0.969697	UniRef90_P08318	1300	phosphoprotein 150 & Large structural phosphoprotein	Large structural phosphoprotein n=145 Tax=root TaxID=1 RepID=PP150_HCMVA
	agilent_8947	1.02159e-05	0.521011	-0.248094	-1.00575	0.509564	43.4211	42.1053	0.969697	UniRef90_P08318	1301	phosphoprotein 150 & Large structural phosphoprotein	Large structural phosphoprotein n=145 Tax=root TaxID=1 RepID=PP150_HCMVA
	twist_24318	1.02178e-05	0.521107	-0.483218	-1.95926	0.992826	7.89474	5.26316	0.666667		1302	allergen_name False allergome_name Cand a PGK (2/2) (1/1) allergenonline_name False SDAP_name False iedb_name False
	agilent_4612	1.02297e-05	0.521715	0.377542	-0.777387	1.53247	9.21053	12.2807	1.33333	UniRef90_Q8WXG6	1303	MAP kinase-activating death domain protein	MAP kinase-activating death domain protein n=101 Tax=Homininae TaxID=207598 RepID=MADD_HUMAN
	agilent_19835	1.02303e-05	0.521746	-0.579998	-2.35439	1.19439	5.26316	3.50877	0.666667	UniRef90_B0G6M5	1304	WP_005333649.1 strains_non_MPA_non_topgraph_cdhit70_190118.csv	Peripla_BP_4 domain-containing protein n=15 Tax=Dorea TaxID=189330 RepID=B0G6M5_9FIRM
	twist_26858	1.02306e-05	0.52176	-0.258573	-1.04965	0.532508	30.2632	26.3158	0.869565		1305	Bifunctional autolysin precursor
	twist_31917	1.024e-05	0.522238	0.451028	-0.930436	1.83249	5.26316	10.5263	2		1306	Liver stage antigen-3 precursor & Liver stage antigen-3
	agilent_11277	1.02501e-05	0.522754	0.240795	-0.497658	0.979248	50	54.386	1.08772		1307	positive (exact): Influenza A virus Hemagglutinin
	agilent_7179	1.02509e-05	0.522798	0.405709	-0.83862	1.65004	7.89474	10.5263	1.33333	UniRef90_P11311	1308	Adhesin P1 precursor (Cytadhesin P1) (Attachment protein) & ADP1_MYCPN adhesin P1	Adhesin P1 n=56 Tax=Mycoplasma pneumoniae TaxID=2104 RepID=ADP1_MYCPN
	agilent_193943	1.02539e-05	0.522949	-0.458597	-1.86565	0.948455	7.89474	7.01754	0.888889	UniRef90_A0A174HLQ5	1309	MH0092_GL0002834 MPA_PNP_EM_seqs_non_topgraph_seqs_final_210318.csv	Autolysin n=21 Tax=Lachnospiraceae TaxID=186803 RepID=A0A174HLQ5_9FIRM
	agilent_201607	1.02555e-05	0.523031	0.426067	-0.881434	1.73357	6.57895	10.5263	1.6	UniRef90_A0A448F0Y5	1310	WP_003657051.1 strains_non_MPA_non_topgraph_cdhit70_190118.csv	Muramidase n=21 Tax=Lactobacillus TaxID=1578 RepID=A0A448F0Y5_LACAI
	agilent_5730	1.02611e-05	0.523316	-0.284572	-1.15846	0.589314	25	19.2982	0.77193	UniRef90_Q9P266	1311	Junctional protein associated with coronary artery disease	Junctional protein associated with coronary artery disease n=49 Tax=Catarrhini TaxID=9526 RepID=JCAD_HUMAN
	agilent_36299	1.02616e-05	0.52334	-0.759354	-3.09137	1.57267	5.26316	1.75439	0.333333	UniRef90_A0A508YGM1	1312	WP_003669346.1 strains_non_MPA_non_topgraph_cdhit70_190118.csv	Autolysin n=73 Tax=Lactobacillus TaxID=1578 RepID=A0A508YGM1_LACRE
	twist_21749	1.02708e-05	0.523812	-0.461845	-1.88181	0.958121	9.21053	5.26316	0.571429		1313	allergen_name False allergome_name Sep l 2 (2/2) (1/1) allergenonline_name False SDAP_name False iedb_name False
	agilent_108474	1.02711e-05	0.523824	0.397267	-0.824184	1.61872	7.89474	12.2807	1.55556	UniRef90_S3Y4N2	1314	MH0039_GL0046690 MPA_PNP_EM_seqs_non_topgraph_seqs_final_210318.csv	DUF4296 domain-containing protein n=13 Tax=root TaxID=1 RepID=S3Y4N2_BACSE
	agilent_123600	1.02773e-05	0.524141	0.428309	-0.889594	1.74621	6.57895	8.77193	1.33333	UniRef90_G1WUK1	1315	WP_005336074.1 (3/3) non_MPA_topgraph_sampling_040218.csv	Wzz domain-containing protein n=14 Tax=Firmicutes TaxID=1239 RepID=G1WUK1_9FIRM
	twist_36132	1.02801e-05	0.524283	0.259259	-0.53875	1.05727	23.6842	29.8246	1.25926		1316	polyprotein (9/9) & VP1 capsid protein (1/3) & Chain 2, Human Rhinovirus Serotype 2 (Hrv2)
	agilent_25980	1.02869e-05	0.524633	-0.575261	-2.34743	1.19691	5.26316	3.50877	0.666667	UniRef90_A0A249DEN2	1317	WP_005692765.1 (1/1) non_MPA_topgraph_sampling_040218.csv	Bacterial extracellular solute-binding s, 5 Middle family protein n=16 Tax=Lactobacillaceae TaxID=33958 RepID=A0A249DEN2_LACRH
	agilent_230820	1.02917e-05	0.524877	-0.239576	-0.978055	0.498904	43.4211	36.8421	0.848485	UniRef90_Q2FWV6	1318	VFG002423(gb|YP_001332910) (scn) complement inhibitor SCIN [SCIN (VF0425)] [Staphylococcus aureus subsp. aureus str. Newman]	Staphylococcal complement inhibitor n=109 Tax=root TaxID=1 RepID=SCIN_STAA8
	agilent_228674	1.02938e-05	0.524983	-0.280252	-1.14434	0.583833	26.3158	19.2982	0.733333	UniRef90_P71401	1319	VFG001157(gb|AAC44560) (hsf) Hsf [Hia/Hsf (VF0039)] [Haemophilus influenzae C54]	Hsf n=19 Tax=Haemophilus influenzae TaxID=727 RepID=P71401_HAEIF
	agilent_223687	1.03056e-05	0.525585	0.265689	-0.554686	1.08607	22.3684	28.0702	1.2549	UniRef90_UPI000F53326A	1320	VFG000261(gb|NP_273742) (iga) IgA-specific serine endopeptidase [IgA1 protease (VF0080)] [Neisseria meningitidis MC58]	IgA-specific serine endopeptidase autotransporter n=1 Tax=Neisseria meningitidis TaxID=487 RepID=UPI000F53326A
	agilent_122600	1.03071e-05	0.525662	-0.36038	-1.47334	0.752583	13.1579	10.5263	0.8	UniRef90_I8YZJ0	1321	764649650-stool1_revised_C454888_1_gene81622 MPA_PNP_EM_seqs_non_topgraph_seqs_final_210318.csv	YD repeat (Two copies) n=64 Tax=Bacteroidaceae TaxID=815 RepID=I8YZJ0_BACOV
	agilent_8172	1.03127e-05	0.525946	0.517323	-1.08142	2.11607	3.94737	7.01754	1.77778	UniRef90_P17275	1322	Transcription factor jun-B	Transcription factor jun-B n=52 Tax=Eutheria TaxID=9347 RepID=JUNB_HUMAN
	agilent_226533	1.0319e-05	0.526267	0.395477	-0.827662	1.61862	7.89474	10.5263	1.33333	UniRef90_Q50341	1323	VFG002030(gb|NP_109830) (orf6/MgpC/crmA) cytadherence protein [Cytadherence organelle (VF0330)] [Mycoplasma pneumoniae M129]	Mgp-operon protein 3 n=22 Tax=Mycoplasma pneumoniae TaxID=2104 RepID=MGP3_MYCPN
	agilent_8992	1.0327e-05	0.526679	-0.230943	-0.94592	0.484034	52.6316	43.8596	0.833333	UniRef90_P03204	1324	EBNA-3C HHV 4 latent protein	Epstein-Barr nuclear antigen 6 n=14 Tax=Epstein-Barr virus (strain GD1) TaxID=10376 RepID=EBNA6_EBVB9
	agilent_24484	1.03287e-05	0.526763	0.425094	-0.891224	1.74141	6.57895	8.77193	1.33333	UniRef90_A0A2X2MA38	1325	WP_000645753.1 strains_non_MPA_non_topgraph_cdhit70_190118.csv	5'-nucleotidase n=579 Tax=Bacteria TaxID=2 RepID=A0A2X2MA38_STAAU
	twist_15962	1.03352e-05	0.527097	-0.375049	-1.53734	0.787242	13.1579	8.77193	0.666667		1326	allergen_name False allergome_name Nas vi AK (2/2) (1/1) allergenonline_name False SDAP_name False iedb_name False
	agilent_123632	1.03355e-05	0.527111	0.603327	-1.26647	2.47312	2.63158	5.26316	2	UniRef90_A0A174IN05	1327	MH0188_GL0177478 (1/1) MPA_and_EM_topgraph_220218_subsample.csv	Penicillin-binding protein 2 n=11 Tax=Clostridiales TaxID=186802 RepID=A0A174IN05_9FIRM
	agilent_240382	1.03386e-05	0.527267	0.263408	-0.553239	1.08006	23.6842	28.0702	1.18519	UniRef90_Q8GM74	1328	VFG001150(gb|AAL79954) (hia) adhesin [Hia/Hsf (VF0039)] [Haemophilus influenzae nontypable strain 3179B]	Adhesin n=5 Tax=Haemophilus influenzae TaxID=727 RepID=Q8GM74_HAEIF
	agilent_5172	1.03477e-05	0.527731	0.237174	-0.498964	0.973312	40.7895	42.1053	1.03226	UniRef90_Q9J3M8	1329	ORF68	Envelope glycoprotein E n=30 Tax=Human herpesvirus 3 TaxID=10335 RepID=GE_VZVO
	twist_46768	1.03513e-05	0.527918	0.837443	-1.76299	3.43787	1.31579	3.50877	2.66667		1330	EBNA-3C HHV 4 latent protein
	agilent_180261	1.03525e-05	0.527977	-0.424065	-1.74106	0.892931	9.21053	7.01754	0.761905	UniRef90_A0A0E1XBT2	1331	WP_001208900.1 strains_non_MPA_non_topgraph_cdhit70_190118.csv	Gram-positive signal peptide protein, YSIRK family n=24 Tax=Staphylococcaceae TaxID=90964 RepID=A0A0E1XBT2_STAAU
	agilent_6963	1.03561e-05	0.528162	-0.546182	-2.24319	1.15083	6.57895	3.50877	0.533333	UniRef90_Q59947	1332	immunoglobulin A1 protease	Immunoglobulin A1 protease n=446 Tax=Streptococcus pneumoniae TaxID=1313 RepID=IGA1_STRR6
	agilent_3647	1.03593e-05	0.528322	-0.410905	-1.6881	0.866288	10.5263	7.01754	0.666667	UniRef90_P03300	1333	Genome polyprotein (6/6) & polyprotein (7/9) & VP1 (1/4) & coat protein VP1 & VP4	Genome polyprotein n=1168 Tax=Enterovirus TaxID=12059 RepID=POLG_POL1M
	twist_1603	1.03661e-05	0.528669	-0.290559	-1.19445	0.613331	21.0526	17.5439	0.833333		1334	Allergen Gal d 1 & Ovomucoid precursor
	agilent_1877	1.0367e-05	0.528719	0.505327	-1.06687	2.07752	3.94737	7.01754	1.77778	UniRef90_P03230	1335	latent membrane protein 1 (LMP1) HHV-4P-1 LYDMA gene	Latent membrane protein 1 n=42 Tax=Epstein-Barr virus (strain GD1) TaxID=10376 RepID=LMP1_EBVB9
	agilent_10626	1.03754e-05	0.529147	-0.466512	-1.91945	0.986424	7.89474	5.26316	0.666667	UniRef90_Q82081	1336	positive (from uniprot): Rhinovirus B Genome polyprotein	Genome polyprotein n=46 Tax=Enterovirus TaxID=12059 RepID=POLG_HRV3
	agilent_121	1.03756e-05	0.529156	0.657751	-1.39084	2.70634	3.94737	3.50877	0.888889	UniRef90_Q59947	1337	immunoglobulin A1 protease	Immunoglobulin A1 protease n=446 Tax=Streptococcus pneumoniae TaxID=1313 RepID=IGA1_STRR6
	twist_29742	1.03767e-05	0.529213	-0.474639	-1.95313	1.00385	7.89474	5.26316	0.666667		1338	Genome polyprotein (6/6) & polyprotein (7/9) & VP1 (1/4) & coat protein VP1 & VP4
	agilent_231419	1.03858e-05	0.529675	0.268126	-0.568016	1.10427	73.6842	78.9474	1.07143	UniRef90_P44602	1339	VFG000340(gb|NP_438433) (hxuA) heme-hemopexin utilization protein A, two-partner secretion (TPS) pathway TpsA protein, haem-haemopexin binding protein [HxuABC (VF0269)] [Haemophilus influenzae Rd KW20]	Heme/hemopexin-binding protein n=4 Tax=Haemophilus influenzae TaxID=727 RepID=HXUA1_HAEIN
	agilent_236149	1.0394e-05	0.530093	-0.618315	-2.54847	1.31184	3.94737	5.26316	1.33333	UniRef90_A7X6I5	1340	VFG001283(gb|NP_647238) (fnbA) fibronectin-binding protein A [FnBPs (VF0010)] [Staphylococcus aureus subsp. aureus MW2]	Fibronectin-binding protein A n=697 Tax=Bacteria TaxID=2 RepID=FNBA_STAA1
	twist_80517	1.03963e-05	0.530214	0.609569	-1.29384	2.51298	2.63158	5.26316	2		1341	YP_009100291.1 hypothetical protein [Shigella phage POCJ13]
	twist_31907	1.04028e-05	0.530542	0.338024	-0.718318	1.39437	10.5263	15.7895	1.5		1342	Replication protein E1
	agilent_37483	1.04132e-05	0.531072	0.331893	-0.706628	1.37041	11.8421	15.7895	1.33333	UniRef90_A0A0E1X7G8	1343	WP_000824491.1 strains_non_MPA_non_topgraph_cdhit70_190118.csv	Uncharacterized protein n=10 Tax=Staphylococcus aureus TaxID=1280 RepID=A0A0E1X7G8_STAAU
	twist_58053	1.04192e-05	0.531381	0.247167	-0.526821	1.02116	51.3158	54.386	1.05983		1344	positive (exact): Influenza A virus Hemagglutinin
	twist_71861	1.04216e-05	0.531501	-0.747002	-3.08688	1.59287	3.94737	1.75439	0.444444		1345	YP_009190806.1 hypothetical protein JD18_225 [Klebsiella phage JD18]
	twist_53612	1.0423e-05	0.531571	-0.463839	-1.91699	0.989314	7.89474	5.26316	0.666667		1346	Genome polyprotein (5/6) & envelope glycoprotein (7/8) & envelope protein (7/8) & prM protein
	agilent_12006	1.04236e-05	0.531606	-0.247018	-1.02096	0.526926	71.0526	66.6667	0.938272		1347	positive (exact): Human herpesvirus 3 Envelope glycoprotein C
	agilent_240206	1.04291e-05	0.531883	0.607196	-1.29653	2.51092	2.63158	5.26316	2	UniRef90_A0A4I7YG16	1348	VFG001357(gb|NP_346601) (cbpA) choline binding protein A [CbpA/PspC (VF0150)] [Streptococcus pneumoniae TIGR4]	Choline binding protein A n=44 Tax=Streptococcus pneumoniae TaxID=1313 RepID=A0A4I7YG16_STREE
	agilent_6001	1.04387e-05	0.532375	0.249864	-0.534468	1.0342	25	31.5789	1.26316	UniRef90_P03204	1349	EBNA-3C HHV 4 latent protein	Epstein-Barr nuclear antigen 6 n=14 Tax=Epstein-Barr virus (strain GD1) TaxID=10376 RepID=EBNA6_EBVB9
	twist_34196	1.04388e-05	0.532377	0.535457	-1.14537	2.21628	3.94737	5.26316	1.33333		1350	immunoglobulin A1 protease
	agilent_146603	1.04457e-05	0.532731	-0.462636	-1.91613	0.990855	7.89474	5.26316	0.666667	UniRef90_K5Y4U1	1351	MH0020_GL0014932 (9/9) MPA_and_EM_topgraph_220218_subsample.csv	Uncharacterized protein n=28 Tax=Parabacteroides TaxID=375288 RepID=K5Y4U1_9BACT
	twist_83701	1.04535e-05	0.533131	-0.540141	-2.23879	1.15851	6.57895	3.50877	0.533333		1352	YP_007005329.1 phage terminase large subunit [Clostridium phage phiCP34O]
	agilent_220368	1.04623e-05	0.533578	0.604797	-1.29926	2.50886	2.63158	5.26316	2	UniRef90_Q3JY46	1353	VFG002535(gb|YP_109915) (fliC) flagellin [Flagella (VF0430)] [Burkholderia pseudomallei K96243]	Flagellin n=43 Tax=Burkholderiaceae TaxID=119060 RepID=Q3JY46_BURP1
	twist_27281	1.04666e-05	0.533795	-0.254056	-1.05431	0.546203	69.7368	70.1754	1.00629		1354	positive (exact): Enterovirus C Genome polyprotein [on Uniprot the BLAST matches are "Capsid protein" from "Human poliovirus"
	agilent_234352	1.04858e-05	0.534775	-0.460742	-1.91553	0.994049	7.89474	5.26316	0.666667	UniRef90_Q99U09	1355	VFG001278(gb|NP_646186) (ebp) cell surface elastin binding protein [EbpS (VF0008)] [Staphylococcus aureus subsp. aureus MW2]	Elastin-binding protein EbpS n=445 Tax=Bacteria TaxID=2 RepID=EBPS_STAAM
	twist_92719	1.04874e-05	0.534858	-0.538124	-2.23759	1.16134	6.57895	3.50877	0.533333		1356	YP_006507.1 Sit [Escherichia virus P1]
	agilent_161265	1.0499e-05	0.535451	-0.539665	-2.24648	1.16715	7.89474	3.50877	0.444444	UniRef90_A0A0P0M1N3	1357	T2D-176A_GL0037914 MPA_PNP_EM_seqs_non_topgraph_seqs_final_210318.csv	Exo-poly-alpha-D-galacturonosidase n=35 Tax=root TaxID=1 RepID=A0A0P0M1N3_BACVU
	twist_16788	1.05146e-05	0.536243	-0.606943	-2.53027	1.31639	3.94737	5.26316	1.33333		1358	allergen_name False allergome_name False allergenonline_name Unassigned (1/1) (1/1) SDAP_name Bos d 8 (5/13) (1/1) iedb_name False
	agilent_870	1.05204e-05	0.536542	0.258566	-0.561398	1.07853	25	28.0702	1.12281	UniRef90_P03277	1359	Hexon protein	Hexon protein n=779 Tax=Adenoviridae TaxID=10508 RepID=CAPSH_ADE02
	agilent_73213	1.05247e-05	0.536757	-0.341423	-1.42472	0.741873	14.4737	10.5263	0.727273	UniRef90_A0A173UAU5	1360	WP_007884712.1 MPA_PNP_EM_seqs_non_topgraph_seqs_final_210318.csv	Flagellin n=3 Tax=Roseburia inulinivorans TaxID=360807 RepID=A0A173UAU5_9FIRM
	agilent_230434	1.05324e-05	0.537153	0.23742	-0.516617	0.991457	30.2632	36.8421	1.21739	UniRef90_P71401	1361	VFG001157(gb|AAC44560) (hsf) Hsf [Hia/Hsf (VF0039)] [Haemophilus influenzae C54]	Hsf n=19 Tax=Haemophilus influenzae TaxID=727 RepID=P71401_HAEIF
	agilent_224251	1.05458e-05	0.537833	0.349473	-0.762299	1.46125	9.21053	14.0351	1.52381	UniRef90_A7X6I5	1362	VFG001283(gb|NP_647238) (fnbA) fibronectin-binding protein A [FnBPs (VF0010)] [Staphylococcus aureus subsp. aureus MW2]	Fibronectin-binding protein A n=697 Tax=Bacteria TaxID=2 RepID=FNBA_STAA1
	agilent_40684	1.05504e-05	0.53807	0.272772	-0.595497	1.14104	18.4211	22.807	1.2381	UniRef90_D4IQV3	1363	MH0116_GL0003989 (2/2) MPA_and_EM_topgraph_220218_subsample.csv	TonB-dependent Receptor Plug Domain./TonB dependent receptor n=5 Tax=Alistipes TaxID=239759 RepID=D4IQV3_9BACT
	agilent_242989	1.05591e-05	0.538513	-0.414558	-1.73559	0.906474	9.21053	7.01754	0.761905	UniRef90_A6X0K0	1364	VFG011399(gb|NP_539749) (fabZ) (3R)-hydroxymyristoyl ACP dehydratase [LPS (CVF383)] [Brucella melitensis bv. 1 str. 16M]	3-hydroxyacyl-[acyl-carrier-protein] dehydratase FabZ n=54 Tax=Rhizobiales TaxID=356 RepID=FABZ_OCHA4
	twist_12245	1.05591e-05	0.538513	-0.414558	-1.73559	0.906474	9.21053	7.01754	0.761905		1365	allergen_name False allergome_name Cal s 2 (2/3) (1/1) allergenonline_name False SDAP_name False iedb_name False
	twist_20161	1.05591e-05	0.538513	-0.414558	-1.73559	0.906474	9.21053	7.01754	0.761905		1366	allergen_name Der f 20 (1/1) (1/1) allergome_name Der f 20 (3/4) (1/1) allergenonline_name Der f 20.0201 (1/1) (1/1) SDAP_name False iedb_name False
	agilent_145084	1.05633e-05	0.538729	-0.553827	-2.31959	1.21194	5.26316	3.50877	0.666667	UniRef90_K0X0W4	1367	MH0006_GL0083746 MPA_PNP_EM_seqs_non_topgraph_seqs_final_210318.csv	PKD domain-containing protein n=3 Tax=Bacteroidales TaxID=171549 RepID=K0X0W4_9BACT
	agilent_161107	1.05778e-05	0.53947	-0.552087	-2.31552	1.21135	5.26316	3.50877	0.666667	UniRef90_C0M170	1368	WP_058914712.1 (2/2) non_MPA_topgraph_sampling_040218.csv	CmeA n=102 Tax=Campylobacter TaxID=194 RepID=C0M170_CAMCO
	agilent_6461	1.0579e-05	0.53953	-0.362994	-1.52262	0.796627	13.1579	8.77193	0.666667	UniRef90_P06484	1369	envelope glycoprotein G (2/2) & glycoprotein G (2/2)	Envelope glycoprotein G n=376 Tax=Human herpesvirus 1 TaxID=10298 RepID=GG_HHV11
	agilent_226597	1.05849e-05	0.53983	-0.328307	-1.37789	0.721278	15.7895	12.2807	0.777778	UniRef90_A0A0K5P078	1370	VFG000743(gb|AAC38395) (espD) EspD [EspD (VF0180)] [Escherichia coli O127:H6 str. E2348/69]	Translocon EspD n=21 Tax=Escherichia coli TaxID=562 RepID=A0A0K5P078_ECOLX
	agilent_124373	1.05921e-05	0.540199	-0.490712	-2.06093	1.07951	6.57895	5.26316	0.8	UniRef90_B0G5S8	1371	WP_005332882.1 (1/4) non_MPA_topgraph_sampling_040218.csv	Uncharacterized protein n=12 Tax=Dorea TaxID=189330 RepID=B0G5S8_9FIRM
	agilent_5479	1.05943e-05	0.540308	0.355125	-0.781538	1.49179	9.21053	12.2807	1.33333	UniRef90_Q66575	1372	positive (from uniprot): Enterovirus B Genome polyprotein	Genome polyprotein n=20 Tax=Enterovirus B TaxID=138949 RepID=POLG_EC12T
	agilent_7668	1.06045e-05	0.54083	-0.626132	-2.6328	1.38054	3.94737	3.50877	0.888889	UniRef90_B2RM93	1373	protease precursor	Gingipain R1 n=47 Tax=Porphyromonas gingivalis TaxID=837 RepID=CPG1_PORG3
	agilent_200833	1.06142e-05	0.541325	-0.22574	-0.950094	0.498613	60.5263	54.386	0.898551	UniRef90_K5Z2N5	1374	MH0244_GL0115989 MPA_PNP_EM_seqs_non_topgraph_seqs_final_210318.csv	Uncharacterized protein n=12 Tax=Parabacteroides TaxID=375288 RepID=K5Z2N5_9BACT
	agilent_188441	1.06276e-05	0.542005	-0.247933	-1.04484	0.548972	32.8947	31.5789	0.96	UniRef90_Q931I5	1375	WP_000791402.1 strains_non_MPA_non_topgraph_cdhit70_190118.csv	Uncharacterized leukocidin-like protein 2 n=180 Tax=Bacteria TaxID=2 RepID=LUKL2_STAAM
	twist_65044	1.0637e-05	0.542489	-0.300873	-1.2691	0.667351	18.4211	14.0351	0.761905		1376	YP_001469494.1 SegC homing endonuclease [Enterobacteria phage Phi1]
	agilent_6942	1.06375e-05	0.54251	-0.841382	-3.54913	1.86637	2.63158	1.75439	0.666667	UniRef90_P03204	1377	EBNA-3C HHV 4 latent protein	Epstein-Barr nuclear antigen 6 n=14 Tax=Epstein-Barr virus (strain GD1) TaxID=10376 RepID=EBNA6_EBVB9
	agilent_156737	1.06502e-05	0.543163	0.429473	-0.954901	1.81385	5.26316	10.5263	2	UniRef90_K8Q794	1378	WP_014570243.1 (2/2) non_MPA_topgraph_sampling_040218.csv	Periplasmic component of efflux system n=25 Tax=Lactobacillaceae TaxID=33958 RepID=K8Q794_LACRH
	twist_58292	1.06518e-05	0.543241	0.460151	-1.0234	1.9437	5.26316	7.01754	1.33333		1379	Enterovirus polyprotein (VP0, VP1, VP2, VP4) – capsid proteins, Coxsackievirus A9 (2.9 Å structure, chains 1–4)
	agilent_133371	1.06521e-05	0.543259	-0.4095	-1.72981	0.910811	9.21053	7.01754	0.761905	UniRef90_A0A174RAJ5	1380	WP_044925903.1 MPA_PNP_EM_seqs_non_topgraph_seqs_final_210318.csv	Uncharacterized protein n=18 Tax=Clostridiales TaxID=186802 RepID=A0A174RAJ5_9FIRM
	agilent_241112	1.06565e-05	0.543484	0.335981	-0.747893	1.41985	10.5263	14.0351	1.33333	UniRef90_P27951	1381	VFG001795(gb|BAC98831) (cba) c protein beta antigen [<beta>-C protein (VF0277)] [Streptococcus agalactiae FM027022]	IgA FC receptor n=71 Tax=Streptococcus TaxID=1301 RepID=BAG_STRAG
	twist_50660	1.06677e-05	0.544052	-0.246472	-1.04271	0.549768	31.5789	28.0702	0.888889		1382	phosphoprotein 150 & Large structural phosphoprotein
	agilent_188098	1.06744e-05	0.544396	-0.452258	-1.91455	1.01003	7.89474	5.26316	0.666667	UniRef90_F7LZF2	1383	ED20A_GL0026873 (1/1) MPA_and_EM_topgraph_220218_subsample.csv	STN domain-containing protein n=108 Tax=Bacteroidaceae TaxID=815 RepID=F7LZF2_9BACE
	agilent_8688	1.06848e-05	0.544923	0.247686	-0.554208	1.04958	23.6842	31.5789	1.33333	UniRef90_Q66478	1384	polyprotein (3/9) & structural protein (3/3) & VP1 (2/4) & capsid protein VP1 & VP1 protein (2/2) & VP1 protein, partial [Enterovirus A71]	Genome polyprotein n=10068 Tax=root TaxID=1 RepID=POLG_HE71B
	twist_22888	1.06858e-05	0.544977	-0.337299	-1.42947	0.754869	17.1053	10.5263	0.615385		1385	allergen_name False allergome_name Aeg ta 37 (2/2) (1/1) allergenonline_name False SDAP_name False iedb_name False
	twist_33965	1.0689e-05	0.545141	0.498735	-1.11682	2.11429	3.94737	7.01754	1.77778		1386	55 kDa immediate-early protein 1
	agilent_219934	1.06897e-05	0.545175	-0.218783	-0.927549	0.489983	48.6842	43.8596	0.900901	UniRef90_UPI000F53326A	1387	VFG000261(gb|NP_273742) (iga) IgA-specific serine endopeptidase [IgA1 protease (VF0080)] [Neisseria meningitidis MC58]	IgA-specific serine endopeptidase autotransporter n=1 Tax=Neisseria meningitidis TaxID=487 RepID=UPI000F53326A
	agilent_9594	1.06917e-05	0.545278	-0.221522	-0.939343	0.496299	61.8421	56.1404	0.907801	UniRef90_O36633	1388	Major surface glycoprotein G	Major surface glycoprotein G n=342 Tax=Pneumoviridae TaxID=11244 RepID=GLYC_HRSVB
	agilent_106728	1.06945e-05	0.545418	0.327329	-0.733721	1.38838	11.8421	14.0351	1.18519	UniRef90_C0BEV3	1389	MH0088_GL0045527 (1/1) MPA_and_EM_topgraph_220218_subsample.csv	LysM domain protein n=11 Tax=Coprococcus TaxID=33042 RepID=C0BEV3_9FIRM
	agilent_7063	1.06966e-05	0.545528	-0.217869	-0.924295	0.488556	51.3158	45.614	0.888889	UniRef90_P03204	1390	EBNA-3C HHV 4 latent protein	Epstein-Barr nuclear antigen 6 n=14 Tax=Epstein-Barr virus (strain GD1) TaxID=10376 RepID=EBNA6_EBVB9
	agilent_108406	1.07283e-05	0.547143	-0.753224	-3.20535	1.6989	3.94737	1.75439	0.444444	UniRef90_A0A173SXQ5	1391	MH0142_GL0047247 MPA_PNP_EM_seqs_non_topgraph_seqs_final_210318.csv	Cyclodextrin-binding protein n=5 Tax=Roseburia TaxID=841 RepID=A0A173SXQ5_9FIRM
	agilent_9904	1.07603e-05	0.548775	0.221153	-0.501753	0.94406	46.0526	52.6316	1.14286	UniRef90_P12978	1392	nuclear protein EBNA2 & EBNA-2 & Epstein-Barr nuclear antigen 2	Epstein-Barr nuclear antigen 2 n=125 Tax=Epstein-Barr virus (strain GD1) TaxID=10376 RepID=EBNA2_EBVB9
	twist_49296	1.07695e-05	0.549242	0.226605	-0.514988	0.968198	43.4211	43.8596	1.0101		1393	glycoprotein B (2/2)
	agilent_224116	1.077e-05	0.54927	0.371817	-0.845086	1.58872	7.89474	10.5263	1.33333	UniRef90_P46005	1394	VFG000849(gb|AAA57452) (aggC) usher protein [AAFs (VF0214)] [Escherichia coli 17-2]	Outer membrane usher protein AggC n=23 Tax=Escherichia coli TaxID=562 RepID=AGGC_ECOLX
	agilent_1606	1.07707e-05	0.549304	-0.301098	-1.28663	0.684437	17.1053	14.0351	0.820513	UniRef90_P04012	1395	major capsid protein (2/4) & major capsid protein L1 (2/3)	Major capsid protein L1 n=210 Tax=Papillomaviridae TaxID=151340 RepID=VL1_HPV11
	agilent_4121	1.07866e-05	0.550116	-0.485712	-2.07875	1.10733	6.57895	5.26316	0.8	UniRef90_Q59947	1396	immunoglobulin A1 protease	Immunoglobulin A1 protease n=446 Tax=Streptococcus pneumoniae TaxID=1313 RepID=IGA1_STRR6
	agilent_239739	1.07867e-05	0.550121	-0.383938	-1.64319	0.875317	11.8421	7.01754	0.592593	UniRef90_P44969	1397	VFG000337(gb|NP_439153) (iga1) immunoglobin A1 protease [IgA1 protease (VF0045)] [Haemophilus influenzae Rd KW20]	Immunoglobulin A1 protease autotransporter n=1 Tax=Haemophilus influenzae (strain ATCC 51907 / DSM 11121 / KW20 / Rd) TaxID=71421 RepID=IGA0_HAEIN
	agilent_202092	1.07892e-05	0.550248	-0.544714	-2.33186	1.24243	5.26316	3.50877	0.666667	UniRef90_A0A174ZFZ7	1398	V1.CD38-0_GL0060643 MPA_PNP_EM_seqs_non_topgraph_seqs_final_210318.csv	Pectinesterase A n=15 Tax=Eubacterium TaxID=1730 RepID=A0A174ZFZ7_9FIRM
	agilent_222910	1.07938e-05	0.550484	-0.44458	-1.90406	1.0149	7.89474	5.26316	0.666667	UniRef90_A0A4I7YG16	1399	VFG001357(gb|NP_346601) (cbpA) choline binding protein A [CbpA/PspC (VF0150)] [Streptococcus pneumoniae TIGR4]	Choline binding protein A n=44 Tax=Streptococcus pneumoniae TaxID=1313 RepID=A0A4I7YG16_STREE
	agilent_150432	1.08091e-05	0.551262	-0.266411	-1.1427	0.60988	22.3684	21.0526	0.941176	UniRef90_A0A3E1ZVB6	1400	WP_001202315.1 (1/1) non_MPA_topgraph_sampling_040218.csv	Outer membrane lipoprotein RcsF n=19 Tax=Enterobacteriaceae TaxID=543 RepID=A0A3E1ZVB6_9ENTR
	twist_27790	1.08095e-05	0.551282	-0.329762	-1.41449	0.754962	14.4737	10.5263	0.727273		1401	early antigen protein D (EA-D) & DNA polymerase processivity factor BMRF1
	twist_30719	1.08154e-05	0.551586	0.369804	-0.847565	1.58717	7.89474	10.5263	1.33333		1402	phosphoprotein 150 & Large structural phosphoprotein
	agilent_243736	1.08258e-05	0.552118	-0.220268	-0.946346	0.50581	42.1053	36.8421	0.875	UniRef90_P12255	1403	VFG000001(gb|NP_880571) (fhaB) filamentous hemagglutinin/adhesin [FHA (VF0025)] [Bordetella pertussis Tohama I]	Filamentous hemagglutinin n=89 Tax=Bordetella TaxID=517 RepID=FHAB_BORPE
	agilent_40863	1.0826e-05	0.552126	-0.29132	-1.25163	0.668988	18.4211	15.7895	0.857143	UniRef90_Q1WS65	1404	YP_536347.1 strains_non_MPA_non_topgraph_cdhit70_190118.csv	Uncharacterized protein n=36 Tax=Lactobacillus TaxID=1578 RepID=Q1WS65_LACS1
	agilent_103772	1.08375e-05	0.552712	-0.877723	-3.77532	2.01987	2.63158	3.50877	1.33333	UniRef90_Q88XZ0	1405	YP_004888954.1 strains_non_MPA_non_topgraph_cdhit70_190118.csv	30S ribosomal protein S12 n=23 Tax=Lactobacillus TaxID=1578 RepID=RS12_LACPL
	agilent_11278	1.08557e-05	0.55364	0.227793	-0.525972	0.981557	47.3684	50.8772	1.07407	UniRef90_O11283	1406	positive (from uniprot): Influenza A virus Hemagglutinin	Hemagglutinin n=469 Tax=Influenza A virus TaxID=11320 RepID=HEMA_I89A2
	agilent_172699	1.08586e-05	0.553786	0.504976	-1.1666	2.17655	3.94737	5.26316	1.33333	UniRef90_A0A4P6M723	1407	WP_018598482.1 strains_non_MPA_non_topgraph_cdhit70_190118.csv	Toxin A n=4 Tax=Blautia TaxID=572511 RepID=A0A4P6M723_9FIRM
	agilent_9747	1.08641e-05	0.554071	0.222555	-0.514678	0.959788	32.8947	38.5965	1.17333	UniRef90_Q66575	1408	positive (from uniprot): Enterovirus B Genome polyprotein	Genome polyprotein n=20 Tax=Enterovirus B TaxID=138949 RepID=POLG_EC12T
	agilent_243958	1.08672e-05	0.554227	-0.259573	-1.11977	0.600626	26.3158	24.5614	0.933333	UniRef90_Q9KK48	1409	VFG005316(gb|NP_359586) (pspC/cbpA) Choline binding protein A [Choline-binding proteins (CVF122)] [Streptococcus pneumoniae R6]	Surface protein PspC n=12 Tax=Streptococcus pneumoniae TaxID=1313 RepID=Q9KK48_STREE
	agilent_292	1.08757e-05	0.554658	0.366892	-0.850275	1.58406	7.89474	10.5263	1.33333	UniRef90_P14348	1410	Capsid protein VP26 & capsid protein VP26 [Human gammaherpesvirus 4] & BFRF3	Small capsomere-interacting protein n=30 Tax=Epstein-Barr virus (strain GD1) TaxID=10376 RepID=SCP_EBVB9
	agilent_55961	1.08794e-05	0.554847	0.224906	-0.521577	0.971388	61.8421	68.4211	1.10638	UniRef90_R5FJF8	1411	MH0059_GL0009188 MPA_PNP_EM_seqs_non_topgraph_seqs_final_210318.csv	SGNH_hydro domain-containing protein n=4 Tax=Bacteria TaxID=2 RepID=R5FJF8_9ACTN
	agilent_148788	1.09017e-05	0.555989	-0.394225	-1.70648	0.918026	9.21053	8.77193	0.952381	UniRef90_Q4W8L5	1412	WP_000744110.1 strains_non_MPA_non_topgraph_cdhit70_190118.csv	Staphylocoagulase n=113 Tax=Bacillales TaxID=1385 RepID=Q4W8L5_STAAU
	agilent_41924	1.09176e-05	0.556798	-0.441172	-1.91271	1.03036	9.21053	5.26316	0.571429	UniRef90_A0A1H0NAI1	1413	WP_020917636.1 strains_non_MPA_non_topgraph_cdhit70_190118.csv	LysM domain-containing protein n=15 Tax=Streptococcus TaxID=1301 RepID=A0A1H0NAI1_STREI
	agilent_203503	1.09247e-05	0.557158	0.295217	-0.690385	1.28082	14.4737	17.5439	1.21212	UniRef90_Q74IZ8	1414	WP_011162134.1 strains_non_MPA_non_topgraph_cdhit70_190118.csv	Uncharacterized protein n=3 Tax=Lactobacillus johnsonii TaxID=33959 RepID=Q74IZ8_LACJO
	agilent_44913	1.09337e-05	0.557619	0.321597	-0.753332	1.39653	10.5263	14.0351	1.33333	UniRef90_A0A2N8IAB3	1415	WP_022197508.1 strains_non_MPA_non_topgraph_cdhit70_190118.csv	Uncharacterized protein n=25 Tax=Akkermansia TaxID=239934 RepID=A0A2N8IAB3_9BACT
	agilent_9575	1.09573e-05	0.558824	-0.418883	-1.82328	0.985513	7.89474	7.01754	0.888889	UniRef90_Q9P2D1	1416	Chromodomain-helicase-DNA-binding protein 7	Chromodomain-helicase-DNA-binding protein 7 n=159 Tax=Amniota TaxID=32524 RepID=CHD7_HUMAN
	agilent_224378	1.09582e-05	0.55887	-0.326275	-1.42031	0.767764	13.1579	12.2807	0.933333	UniRef90_P44969	1417	VFG000337(gb|NP_439153) (iga1) immunoglobin A1 protease [IgA1 protease (VF0045)] [Haemophilus influenzae Rd KW20]	Immunoglobulin A1 protease autotransporter n=1 Tax=Haemophilus influenzae (strain ATCC 51907 / DSM 11121 / KW20 / Rd) TaxID=71421 RepID=IGA0_HAEIN
	agilent_155324	1.09647e-05	0.559201	-0.313043	-1.3636	0.737512	14.4737	14.0351	0.969697	UniRef90_K8QHQ9	1418	WP_014569529.1 strains_non_MPA_non_topgraph_cdhit70_190118.csv	Alpha-galactosidase n=4 Tax=Lactobacillus rhamnosus TaxID=47715 RepID=K8QHQ9_LACRH
	twist_58361	1.09692e-05	0.559427	0.610561	-1.43962	2.66075	2.63158	3.50877	1.33333		1419	Flagellar filament 41 kDa core protein
	twist_32766	1.09735e-05	0.559648	-0.294445	-1.28371	0.694819	18.4211	14.0351	0.761905		1420	Genome polyprotein (6/6) & polyprotein (7/9) & VP1 (1/4) & coat protein VP1 & VP4
	twist_97947	1.09846e-05	0.560216	0.224253	-0.530273	0.978778	30.2632	35.0877	1.15942		1421	YP_009032592.1 endolysin [Lactoccocus phage WP-2]
	agilent_200824	1.09854e-05	0.560253	0.218478	-0.516687	0.953643	34.2105	38.5965	1.12821	UniRef90_E1W618	1422	WP_014065439.1 strains_non_MPA_non_topgraph_cdhit70_190118.csv	Uncharacterized protein n=1 Tax=Haemophilus parainfluenzae (strain T3T1) TaxID=862965 RepID=E1W618_HAEP3
	agilent_70589	1.09888e-05	0.560428	-0.725503	-3.16787	1.71686	3.94737	1.75439	0.444444	UniRef90_B0G3B4	1423	WP_005331402.1 (7/7) non_MPA_topgraph_sampling_040218.csv	Uncharacterized protein n=2 Tax=Dorea formicigenerans TaxID=39486 RepID=B0G3B4_9FIRM
	agilent_239127	1.09893e-05	0.560452	0.394156	-0.932831	1.72114	7.89474	8.77193	1.11111	UniRef90_A0A0E1NMC8	1424	VFG002348(gb|YP_001006761) (flgE) flagellar hook protein FlgE [Flagella (VF0394)] [Yersinia enterocolitica subsp. enterocolitica 8081]	Flagellar hook protein FlgE n=21 Tax=Yersinia TaxID=444888 RepID=A0A0E1NMC8_YEREN
	twist_35869	1.09936e-05	0.560671	-0.215119	-0.939754	0.509516	64.4737	57.8947	0.897959		1425	EBNA-3C HHV 4 latent protein
	twist_92572	1.09995e-05	0.560976	-0.348415	-1.52298	0.826146	11.8421	8.77193	0.740741		1426	YP_007501259.1 hypothetical protein [Salmonella phage vB_SenMS16]
	agilent_125620	1.10057e-05	0.561292	0.388413	-0.922045	1.69887	6.57895	8.77193	1.33333	UniRef90_A0A0U5JUD9	1427	WP_003667077.1 strains_non_MPA_non_topgraph_cdhit70_190118.csv	5'-nucleotidase n=45 Tax=Lactobacillus TaxID=1578 RepID=A0A0U5JUD9_LACRE
	twist_32081	1.10065e-05	0.561331	-0.323703	-1.41595	0.768541	14.4737	10.5263	0.727273		1428	putative zinc metalloprotease
	agilent_184597	1.10186e-05	0.561949	-0.39145	-1.71437	0.931473	9.21053	7.01754	0.761905	UniRef90_K5Y925	1429	MH0020_GL0056409 MPA_PNP_EM_seqs_non_topgraph_seqs_final_210318.csv	OstA-like_N domain-containing protein n=18 Tax=Parabacteroides TaxID=375288 RepID=K5Y925_9BACT
	agilent_9680	1.10236e-05	0.562205	0.271532	-0.646722	1.18978	15.7895	22.807	1.44444	UniRef90_P36717	1430	minor core protein	Core-capsid bridging protein n=3 Tax=Human mastadenovirus A TaxID=129875 RepID=CORE5_ADE12
	agilent_2920	1.10327e-05	0.56267	-0.420758	-1.84535	1.00384	9.21053	5.26316	0.571429	UniRef90_Q66575	1431	positive (from uniprot): Enterovirus B Genome polyprotein	Genome polyprotein n=20 Tax=Enterovirus B TaxID=138949 RepID=POLG_EC12T
	agilent_105317	1.1047e-05	0.563397	0.274738	-0.657199	1.20668	77.6316	84.2105	1.08475	UniRef90_A0A166EPD7	1432	WP_000669541.1 strains_non_MPA_non_topgraph_cdhit70_190118.csv	Exported protein n=21 Tax=Staphylococcaceae TaxID=90964 RepID=A0A166EPD7_STAAU
	agilent_8689	1.10602e-05	0.56407	-0.235042	-1.0337	0.56362	32.8947	28.0702	0.853333	UniRef90_P08318	1433	phosphoprotein 150 & Large structural phosphoprotein	Large structural phosphoprotein n=145 Tax=root TaxID=1 RepID=PP150_HCMVA
	twist_33039	1.10916e-05	0.565672	-0.499562	-2.20405	1.20493	6.57895	3.50877	0.533333		1434	protein disulfide-isomerase precursor
	agilent_141190	1.10954e-05	0.565865	-0.39893	-1.76074	0.962883	9.21053	7.01754	0.761905	UniRef90_A0A4V2UPI2	1435	WP_024852991.1 (2/2) non_MPA_topgraph_sampling_040218.csv	Type IV secretion system protein VirD4 n=2 Tax=Lachnospiraceae TaxID=186803 RepID=A0A4V2UPI2_9FIRM
	twist_50558	1.10966e-05	0.565929	-0.389303	-1.71847	0.939868	9.21053	7.01754	0.761905		1436	HCMVUL80
	agilent_147293	1.11006e-05	0.566129	-0.532857	-2.35309	1.28738	5.26316	3.50877	0.666667	UniRef90_Q6GF50	1437	WP_000595617.1 strains_non_MPA_non_topgraph_cdhit70_190118.csv	Uncharacterized leukocidin-like protein 1 n=24 Tax=Staphylococcus TaxID=1279 RepID=LUKL1_STAAR
	agilent_223901	1.11013e-05	0.566169	-0.519858	-2.29587	1.25615	5.26316	3.50877	0.666667	UniRef90_A0A4I7XYI6	1438	VFG001361(gb|NP_344663) (pspA) pneumococcal surface protein A [PspA (VF0152)] [Streptococcus pneumoniae TIGR4]	Surface protein A n=87 Tax=Streptococcus pneumoniae TaxID=1313 RepID=A0A4I7XYI6_STREE
	agilent_214282	1.11019e-05	0.566198	-0.344568	-1.52182	0.832682	11.8421	8.77193	0.740741	UniRef90_R7C520	1439	MH0003_GL0096874 MPA_PNP_EM_seqs_non_topgraph_seqs_final_210318.csv	SH3 type 3 domain protein n=7 Tax=Clostridiales TaxID=186802 RepID=R7C520_9CLOT
	agilent_194332	1.11037e-05	0.566288	0.545355	-1.31834	2.40905	2.63158	5.26316	2	UniRef90_A0A1Y5BI51	1440	WP_001366880.1 strains_non_MPA_non_topgraph_cdhit70_190118.csv	Chaperone protein PapD n=111 Tax=root TaxID=1 RepID=A0A1Y5BI51_ECOLX
	agilent_1144	1.11092e-05	0.566569	-0.243382	-1.07571	0.58895	27.6316	21.0526	0.761905	UniRef90_P03300	1441	Genome polyprotein (6/6) & polyprotein (7/9) & VP1 (1/4) & coat protein VP1 & VP4	Genome polyprotein n=1168 Tax=Enterovirus TaxID=12059 RepID=POLG_POL1M
	twist_4309	1.11207e-05	0.567157	0.350355	-0.84963	1.55034	7.89474	12.2807	1.55556		1442	allergen_name False allergome_name Str py Streptokinase (5/12) (1/1) allergenonline_name False SDAP_name False iedb_name False
	agilent_236774	1.11207e-05	0.567157	0.350355	-0.84963	1.55034	7.89474	12.2807	1.55556	UniRef90_P10520	1443	VFG000975(gb|NP_269944) (ska) streptokinase A precursor [Streptokinase (VF0247)] [Streptococcus pyogenes M1 GAS]	Streptokinase A n=48 Tax=Streptococcus pyogenes TaxID=1314 RepID=STRP_STRP1
	agilent_198958	1.11406e-05	0.56817	0.467306	-1.13743	2.07204	3.94737	7.01754	1.77778	UniRef90_P17327	1444	WP_000775022.1 (6/6) non_MPA_topgraph_sampling_040218.csv	Glycine betaine/proline betaine transport system permease protein ProW n=155 Tax=root TaxID=1 RepID=PROW_SALTY
	agilent_242556	1.11416e-05	0.568223	0.388285	-0.945278	1.72185	6.57895	8.77193	1.33333	UniRef90_Q00879	1445	VFG000009(gb|NP_880574) (fimD) fimbrial adhesin [Fimbriae (VF0031)] [Bordetella pertussis Tohama I]	Protein FhaE n=35 Tax=Bordetella TaxID=517 RepID=FHAE_BORPE
	agilent_223732	1.1148e-05	0.568546	-0.306505	-1.36007	0.747064	14.4737	12.2807	0.848485	UniRef90_D0W5Z8	1446	VFG000232(gb|NP_273117) (pilT) twitching motility protein PilT [Type IV pili (VF0075)] [Neisseria meningitidis MC58]	Twitching motility protein n=4 Tax=Neisseria TaxID=482 RepID=D0W5Z8_NEICI
	agilent_206029	1.11651e-05	0.56942	-0.209937	-0.933201	0.513327	61.8421	56.1404	0.907801	UniRef90_A0A3R6GJK9	1447	MH0057_GL0035569 MPA_PNP_EM_seqs_non_topgraph_seqs_final_210318.csv	Uncharacterized protein n=6 Tax=Parabacteroides merdae TaxID=46503 RepID=A0A3R6GJK9_9BACT
	agilent_218197	1.11665e-05	0.569491	-0.218561	-0.971674	0.534552	35.5263	33.3333	0.938272	UniRef90_A0A4V0BU85	1448	WP_000185311.1 strains_non_MPA_non_topgraph_cdhit70_190118.csv	Glycerophosphoryl diester phosphodiesterase n=217 Tax=Bacteria TaxID=2 RepID=A0A4V0BU85_STREQ
	agilent_62766	1.11795e-05	0.570152	-0.356103	-1.58526	0.873053	10.5263	8.77193	0.833333	UniRef90_A0A0E1R685	1449	WP_010989709.1 strains_non_MPA_non_topgraph_cdhit70_190118.csv	Exo-glucosaminidase lytG n=103 Tax=Listeria TaxID=1637 RepID=A0A0E1R685_LISMN
	agilent_56676	1.11855e-05	0.570462	0.396246	-0.97257	1.76506	6.57895	8.77193	1.33333	UniRef90_A0A354MMU3	1450	764649650-stool1_revised_scaffold13210_1_gene74009 (2/2) MPA_and_EM_topgraph_220218_subsample.csv	SusC/RagA family TonB-linked outer membrane protein n=6 Tax=Parabacteroides TaxID=375288 RepID=A0A354MMU3_9BACT
	agilent_131883	1.11889e-05	0.570633	0.210939	-0.518066	0.939945	38.1579	40.3509	1.05747	UniRef90_R5NUP6	1451	MH0437_GL0231446 MPA_PNP_EM_seqs_non_topgraph_seqs_final_210318.csv	Flagellin n=6 Tax=Clostridiales TaxID=186802 RepID=R5NUP6_9CLOT
	agilent_21265	1.11895e-05	0.570662	-0.406344	-1.81077	0.998087	7.89474	7.01754	0.888889	UniRef90_C0Q5G7	1452	WP_000755259.1 strains_non_MPA_non_topgraph_cdhit70_190118.csv	Uncharacterized protein n=115 Tax=Bacteria TaxID=2 RepID=C0Q5G7_SALPC
	agilent_2232	1.12136e-05	0.571892	-0.273067	-1.21988	0.673744	19.7368	17.5439	0.888889	UniRef90_P14738	1453	fibronectin-binding protein A	Fibronectin-binding protein A n=540 Tax=Staphylococcaceae TaxID=90964 RepID=FNBA_STAA8
	twist_51598	1.12232e-05	0.572383	0.263817	-0.652091	1.17972	15.7895	21.0526	1.33333		1454	Fusion glycoprotein F0 precursor (2/2) & fusion protein (1/2) & fusion glycoprotein
	twist_34831	1.1224e-05	0.572425	0.459927	-1.137	2.05686	3.94737	7.01754	1.77778		1455	Autism susceptibility gene 2 protein
	agilent_73395	1.12309e-05	0.572776	-0.368418	-1.64878	0.911947	10.5263	7.01754	0.666667	UniRef90_A0A173VM56	1456	MH0044_GL0005871 MPA_PNP_EM_seqs_non_topgraph_seqs_final_210318.csv	Flagellin n=8 Tax=Roseburia TaxID=841 RepID=A0A173VM56_9FIRM
	agilent_206719	1.12321e-05	0.572835	-0.316053	-1.41461	0.7825	15.7895	10.5263	0.666667	UniRef90_A0A2V2E9Z5	1457	MH0188_GL0033238 MPA_PNP_EM_seqs_non_topgraph_seqs_final_210318.csv	Molybdopterin molybdenumtransferase n=1 Tax=Coriobacteriia bacterium TaxID=2052159 RepID=A0A2V2E9Z5_9ACTN
	agilent_166869	1.12327e-05	0.572867	0.260713	-0.64556	1.16699	77.6316	82.4561	1.06215	UniRef90_A0A3E5AF49	1458	MH0026_GL0026830 MPA_PNP_EM_seqs_non_topgraph_seqs_final_210318.csv	Inhibitor_I69 domain-containing protein n=10 Tax=Prevotella TaxID=838 RepID=A0A3E5AF49_9BACT
	agilent_130111	1.12429e-05	0.573386	0.318615	-0.790434	1.42766	10.5263	12.2807	1.16667	UniRef90_D4S2X1	1459	MH0005_GL0011337 MPA_PNP_EM_seqs_non_topgraph_seqs_final_210318.csv	Flagellin n=3 Tax=Butyrivibrio TaxID=830 RepID=D4S2X1_9FIRM
	agilent_56127	1.12453e-05	0.573511	0.229656	-0.570001	1.02931	26.3158	28.0702	1.06667	UniRef90_F3QTC0	1460	MH0006_GL0176289 MPA_PNP_EM_seqs_non_topgraph_seqs_final_210318.csv	F5/8 type C domain protein n=4 Tax=Paraprevotella TaxID=577309 RepID=F3QTC0_9BACT
	twist_56294	1.12461e-05	0.573552	0.392642	-0.974673	1.75996	6.57895	8.77193	1.33333		1461	immunoglobulin A1 protease
	agilent_106304	1.12475e-05	0.573622	0.356199	-0.884436	1.59683	7.89474	10.5263	1.33333	UniRef90_B8K1G7	1462	WP_001047565.1 (1/2) non_MPA_topgraph_sampling_040218.csv	Gp23 n=116 Tax=root TaxID=1 RepID=B8K1G7_9CAUD
	agilent_120430	1.12548e-05	0.573995	-0.247735	-1.11143	0.615962	23.6842	19.2982	0.814815	UniRef90_A0A4P6M4H6	1463	WP_018598481.1 strains_non_MPA_non_topgraph_cdhit70_190118.csv	Toxin A n=3 Tax=Blautia TaxID=572511 RepID=A0A4P6M4H6_9FIRM
	twist_32108	1.12558e-05	0.574044	0.203469	-0.505991	0.912928	48.6842	52.6316	1.08108		1464	EBNA-1 HHV 4 & BKRF1
	agilent_193401	1.12563e-05	0.574073	0.370869	-0.922383	1.66412	6.57895	10.5263	1.6	UniRef90_K0WUD6	1465	MH0012_GL0237066 (1/1) MPA_and_EM_topgraph_220218_subsample.csv	Uncharacterized protein n=3 Tax=Bacteroidales TaxID=171549 RepID=K0WUD6_9BACT
	agilent_94115	1.12616e-05	0.574341	-0.542867	-2.43722	1.35149	5.26316	3.50877	0.666667	UniRef90_Q7MEN4	1466	WP_039452797.1 strains_non_MPA_non_topgraph_cdhit70_190118.csv	Fatty acid cis/trans isomerase n=76 Tax=Vibrionaceae TaxID=641 RepID=Q7MEN4_VIBVY
	agilent_127484	1.12732e-05	0.574935	-0.402202	-1.80788	1.00348	7.89474	7.01754	0.888889	UniRef90_D6D3V1	1467	MH0003_GL0028868 MPA_PNP_EM_seqs_non_topgraph_seqs_final_210318.csv	RagB/SusD domain-containing protein n=60 Tax=Bacteroidaceae TaxID=815 RepID=D6D3V1_9BACE
	agilent_131887	1.12886e-05	0.575717	0.204966	-0.51285	0.922782	46.0526	47.3684	1.02857	UniRef90_C4ZDZ6	1468	WP_012744138.1 MPA_PNP_EM_seqs_non_topgraph_seqs_final_210318.csv	Flagellin n=1 Tax=Agathobacter rectalis (strain ATCC 33656 / DSM 3377 / JCM 17463 / KCTC 5835 / VPI 0990) TaxID=515619 RepID=C4ZDZ6_AGARV
	agilent_3990	1.12961e-05	0.576103	0.228414	-0.572328	1.02916	25	28.0702	1.12281	UniRef90_O36634	1469	Fusion glycoprotein F0 precursor (2/2) & fusion protein (1/2) & fusion glycoprotein	Fusion glycoprotein F0 n=1724 Tax=Pneumoviridae TaxID=11244 RepID=FUS_HRSVB
	agilent_223567	1.13052e-05	0.576567	0.226473	-0.568431	1.02138	26.3158	29.8246	1.13333	UniRef90_Q2YX95	1470	VFG001318(gb|YP_001332075) (isdA) iron-regulated surface determinant protein A [Isd (VF0015)] [Staphylococcus aureus subsp. aureus str. Newman]	Iron-regulated surface determinant protein A n=287 Tax=Bacteria TaxID=2 RepID=ISDA_STAAB
	twist_95886	1.13111e-05	0.576864	0.475054	-1.19365	2.14376	3.94737	5.26316	1.33333		1471	YP_002003938.1 gp1 [Enterobacteria phage 13a]
	agilent_4407	1.13138e-05	0.577003	-0.372419	-1.68108	0.93624	9.21053	7.01754	0.761905	UniRef90_Q9QL88	1472	Enterovirus polyprotein (VP0, VP1, VP2, VP4) – capsid proteins, Coxsackievirus A9 (2.9 Å structure, chains 1–4)	Genome polyprotein n=36 Tax=Enterovirus B TaxID=138949 RepID=POLG_CXB6S
	agilent_3967	1.13185e-05	0.577242	-0.300797	-1.35844	0.756851	15.7895	12.2807	0.777778	UniRef90_P06725	1473	tegument protein pp65 & 65 kDa lower matrix phosphoprotein & pp65 & HCMVUL83	65 kDa phosphoprotein n=77 Tax=Human cytomegalovirus TaxID=10359 RepID=PP65_HCMVA
	twist_81063	1.13189e-05	0.577263	-0.381291	-1.72204	0.959459	9.21053	7.01754	0.761905		1474	YP_009037492.1 modifier of transcription [Escherichia phage vB_EcoM_JS09]
	agilent_8683	1.13221e-05	0.577425	-0.219569	-0.991976	0.552838	35.5263	33.3333	0.938272	UniRef90_P08318	1475	phosphoprotein 150 & Large structural phosphoprotein	Large structural phosphoprotein n=145 Tax=root TaxID=1 RepID=PP150_HCMVA
	agilent_198671	1.13316e-05	0.577912	-0.344631	-1.55854	0.869279	10.5263	8.77193	0.833333	UniRef90_Q9ZFS5	1476	WP_000769829.1 strains_non_MPA_non_topgraph_cdhit70_190118.csv	Exotoxin 1 n=31 Tax=Staphylococcus aureus TaxID=1280 RepID=Q9ZFS5_STAAU
	agilent_230186	1.13405e-05	0.578367	-0.25018	-1.13245	0.632094	22.3684	19.2982	0.862745	UniRef90_A0A0G9FJC8	1477	VFG000904(gb|NP_752330) (vat) Haemoglobin protease [Tsh (VF0233)] [Escherichia coli CFT073]	Autotransporter n=304 Tax=Enterobacteriaceae TaxID=543 RepID=A0A0G9FJC8_ECOLX
	agilent_705	1.13492e-05	0.578809	0.467625	-1.18341	2.11866	3.94737	7.01754	1.77778	UniRef90_P03120	1478	E2 protein (1/4) & Regulatory protein E2	Regulatory protein E2 n=788 Tax=Papillomaviridae TaxID=151340 RepID=VE2_HPV16
	twist_59618	1.13528e-05	0.578991	0.234369	-0.593508	1.06225	22.3684	28.0702	1.2549		1479	H3N2 A/Leningrad/360/1986 HA
	agilent_192425	1.13541e-05	0.579061	0.57665	-1.46066	2.61396	2.63158	3.50877	1.33333	UniRef90_A0A171J9T7	1480	WP_005685835.1 strains_non_MPA_non_topgraph_cdhit70_190118.csv	DNA-entry nuclease n=27 Tax=Lactobacillaceae TaxID=33958 RepID=A0A171J9T7_LACRH
	agilent_60130	1.13803e-05	0.580394	-0.408891	-1.8586	1.04081	7.89474	5.26316	0.666667	UniRef90_A0A4P8LD83	1481	YP_099216.1 strains_non_MPA_non_topgraph_cdhit70_190118.csv	Type VI secretion system protein TssR n=55 Tax=Bacteroides fragilis TaxID=817 RepID=A0A4P8LD83_BACFG
	agilent_226247	1.13828e-05	0.58052	-0.212932	-0.968128	0.542264	35.5263	33.3333	0.938272	UniRef90_A0A0H3K1N3	1482	VFG001282(gb|NP_647237) (fnbB) fibronectin-binding protein B [FnBPs (VF0010)] [Staphylococcus aureus subsp. aureus MW2]	FnbB protein n=80 Tax=Staphylococcus TaxID=1279 RepID=A0A0H3K1N3_STAAW
	agilent_169172	1.13927e-05	0.58103	-0.652419	-2.96943	1.6646	3.94737	1.75439	0.444444	UniRef90_A0A174MPU4	1483	T2D-189A_GL0064880 MPA_PNP_EM_seqs_non_topgraph_seqs_final_210318.csv	Flagellin n=3 Tax=Clostridiales TaxID=186802 RepID=A0A174MPU4_9FIRM
	agilent_205514	1.14017e-05	0.581486	-0.244357	-1.11322	0.624507	23.6842	19.2982	0.814815	UniRef90_A0A158SJE1	1484	WP_041807921.1 strains_non_MPA_non_topgraph_cdhit70_190118.csv	N-acetylmuramoyl-L-alanine amidase n=55 Tax=Lactobacillus TaxID=1578 RepID=A0A158SJE1_LACFE
	agilent_8059	1.14087e-05	0.581844	0.203232	-0.520088	0.926553	48.6842	54.386	1.11712	UniRef90_P12978	1485	nuclear protein EBNA2 & EBNA-2 & Epstein-Barr nuclear antigen 2	Epstein-Barr nuclear antigen 2 n=125 Tax=Epstein-Barr virus (strain GD1) TaxID=10376 RepID=EBNA2_EBVB9
	twist_14325	1.1409e-05	0.581859	0.224898	-0.575564	1.02536	30.2632	31.5789	1.04348		1486	allergen_name False allergome_name Tri a 37 (4/9) (1/1) allergenonline_name False SDAP_name False iedb_name False
	twist_38683	1.14097e-05	0.581897	-0.337	-1.53658	0.862579	11.8421	10.5263	0.888889		1487	heme transporter IsdB
	twist_32235	1.14391e-05	0.583393	-0.391164	-1.78908	1.00675	7.89474	7.01754	0.888889		1488	VP1 protein (1/2)
	agilent_8775	1.14542e-05	0.584163	-0.214396	-0.982162	0.553369	38.1579	36.8421	0.965517	UniRef90_P08318	1489	phosphoprotein 150 & Large structural phosphoprotein	Large structural phosphoprotein n=145 Tax=root TaxID=1 RepID=PP150_HCMVA
	twist_38675	1.14557e-05	0.584243	0.21307	-0.550109	0.976249	64.4737	68.4211	1.06122		1490	pneumococcal histidine triad protein E & hydrolase & HIT family hydrolase
	twist_50777	1.14612e-05	0.58452	-0.693025	-3.17715	1.7911	2.63158	1.75439	0.666667		1491	Mediator of RNA polymerase II transcription subunit 13-like
	twist_48555	1.1462e-05	0.584563	0.201779	-0.521573	0.925131	56.5789	57.8947	1.02326		1492	putative BLRF2 protein [Human gammaherpesvirus 4] & Tegument protein BLRF2
	twist_5124	1.14634e-05	0.584635	0.291207	-0.752933	1.33535	11.8421	14.0351	1.18519		1493	Allergen Ech gr EF-1 Echinococcus granulosus ranslation elongation factor dog tape worm
	agilent_39341	1.14637e-05	0.58465	-0.410821	-1.88391	1.06226	7.89474	5.26316	0.666667	UniRef90_A0A454A614	1494	WP_016265893.1 strains_non_MPA_non_topgraph_cdhit70_190118.csv	Autotransporter domain-containing protein n=484 Tax=Gammaproteobacteria TaxID=1236 RepID=A0A454A614_ECOL5
	twist_58124	1.14668e-05	0.584809	-0.548653	-2.51679	1.41948	3.94737	3.50877	0.888889		1495	Bifunctional autolysin precursor
	agilent_39688	1.1467e-05	0.584819	0.204916	-0.530184	0.940016	42.1053	45.614	1.08333	UniRef90_A7X0T9	1496	WP_001074519.1 strains_non_MPA_non_topgraph_cdhit70_190118.csv	Bifunctional autolysin n=763 Tax=Bacteria TaxID=2 RepID=ATL_STAA1
	agilent_56881	1.14703e-05	0.584984	-0.250155	-1.14794	0.647625	21.0526	22.807	1.08333	UniRef90_R7IJL8	1497	T2D-33A_GL0013585 MPA_PNP_EM_seqs_non_topgraph_seqs_final_210318.csv	Uncharacterized protein n=4 Tax=Clostridiales TaxID=186802 RepID=R7IJL8_9FIRM
	agilent_161807	1.14784e-05	0.585401	-0.316978	-1.45584	0.821887	13.1579	10.5263	0.8	UniRef90_A6LA41	1498	MH0012_GL0159926 (3/4) MPA_and_EM_topgraph_220218_subsample.csv	Putative ABC transporter permease n=38 Tax=Bacteroidales TaxID=171549 RepID=A6LA41_PARD8
	twist_23200	1.14817e-05	0.585566	-0.403131	-1.85217	1.04591	7.89474	5.26316	0.666667		1499	allergen_name False allergome_name Aix ga 1 (1/2), Aix sp 1 (1/1), Alo ae 1 (1/2), Ana ca 1 (1/2), Ana p 1 (1/2), Chl pi 1 (1/2), Cya cy 1 (1/2), Lop cu 1 (1/2), Lop sp 1 (1/2), Neo ju 1 (1/2), Sar ml 1 (1/2), Tad ra 1 (1/2) (1/1) allergenonline_name False SDAP_name False iedb_name False
	agilent_148358	1.14848e-05	0.585727	0.211344	-0.548652	0.97134	30.2632	33.3333	1.10145	UniRef90_R7HQD9	1500	V1.FI35_GL0037423 MPA_PNP_EM_seqs_non_topgraph_seqs_final_210318.csv	Peptidase C10 family n=1 Tax=Prevotella sp. CAG:279 TaxID=1262924 RepID=R7HQD9_9BACT
	twist_44775	1.1493e-05	0.586142	-0.374221	-1.72142	0.972973	9.21053	7.01754	0.761905		1501	p35 lipoprotein
	agilent_224850	1.14964e-05	0.586314	-0.450832	-2.07457	1.17291	7.89474	5.26316	0.666667	UniRef90_P55980	1502	VFG000306(gb|NP_207343) (cagA) cag T4SS translocated effector CagA [CagA (VF0059)] [Helicobacter pylori 26695]	Cytotoxicity-associated immunodominant antigen n=265 Tax=Helicobacter pylori TaxID=210 RepID=CAGA_HELPY
	twist_35165	1.14973e-05	0.58636	-0.199641	-0.918769	0.519486	55.2632	52.6316	0.952381		1503	Genome polyprotein (6/6) & polyprotein (7/9) & VP1 (1/4) & coat protein VP1 & VP4
	twist_34375	1.14973e-05	0.586364	-0.228828	-1.0531	0.59544	26.3158	22.807	0.866667		1504	EBNA-1 HHV 4 & BKRF1
	agilent_64780	1.14979e-05	0.586395	0.367161	-0.95551	1.68983	6.57895	8.77193	1.33333	UniRef90_A0A1Q6L500	1505	MH0188_GL0134690 MPA_PNP_EM_seqs_non_topgraph_seqs_final_210318.csv	Alpha/beta hydrolase n=6 Tax=Clostridiales TaxID=186802 RepID=A0A1Q6L500_9FIRM
	agilent_31896	1.15015e-05	0.586576	0.25602	-0.666719	1.17876	15.7895	21.0526	1.33333	UniRef90_D7HBW7	1506	WP_000782345.1 strains_non_MPA_non_topgraph_cdhit70_190118.csv	CBAH domain-containing protein n=93 Tax=Vibrio cholerae TaxID=666 RepID=D7HBW7_VIBCL
	agilent_114167	1.15078e-05	0.586897	0.358166	-0.933836	1.65017	7.89474	8.77193	1.11111	UniRef90_A0A173S481	1507	MH0160_GL0068275 MPA_PNP_EM_seqs_non_topgraph_seqs_final_210318.csv	Flagellin n=15 Tax=Lachnospiraceae TaxID=186803 RepID=A0A173S481_9FIRM
	agilent_233880	1.15132e-05	0.587173	-0.261144	-1.20385	0.681566	19.7368	15.7895	0.8	UniRef90_P09983	1508	VFG000906(gb|NP_755445) (hlyA) Hemolysin A [Hemolysin (VF0225)] [Escherichia coli CFT073]	Hemolysin, chromosomal n=225 Tax=Bacteria TaxID=2 RepID=HLYAC_ECOLX
	agilent_222853	1.15268e-05	0.587868	0.408011	-1.06762	1.88364	5.26316	7.01754	1.33333	UniRef90_P81177	1509	VFG001314(gb|NP_647375) (aur) zinc metalloproteinase aureolysin [Aureolysin (VF0024)] [Staphylococcus aureus subsp. aureus MW2]	Zinc metalloproteinase aureolysin n=337 Tax=Bacilli TaxID=91061 RepID=AURE_STAAU
	agilent_3949	1.15291e-05	0.587983	0.369954	-0.968452	1.70836	6.57895	10.5263	1.6	UniRef90_A0A0N7AYT6	1510	positive (from uniprot): Human respiratory syncytial virus Attachment glycoprotein	Major surface glycoprotein G n=47 Tax=Pneumoviridae TaxID=11244 RepID=A0A0N7AYT6_HRSV
	agilent_73393	1.15613e-05	0.589625	0.788547	-2.07683	3.65392	1.31579	1.75439	1.33333	UniRef90_D4S2X1	1511	MH0005_GL0011337 MPA_PNP_EM_seqs_non_topgraph_seqs_final_210318.csv	Flagellin n=3 Tax=Butyrivibrio TaxID=830 RepID=D4S2X1_9FIRM
	twist_43440	1.157e-05	0.590068	-0.296626	-1.37577	0.782519	14.4737	14.0351	0.969697		1512	HCMVUL99 & Tegument protein UL11 homolog
	twist_30967	1.15728e-05	0.590211	-0.39811	-1.84702	1.0508	7.89474	5.26316	0.666667		1513	antigen 332, Ag332=Pf332 gene clone G1 product & erythrocyte membrane-associated giant protein antigen 332 & antigen 332, Ag332=Pf332 gene clone C1 product & antigen 332
	twist_51298	1.15786e-05	0.590507	-0.197957	-0.918989	0.523075	63.1579	57.8947	0.916667		1514	EBNA-3C HHV 4 latent protein
	agilent_12022	1.16072e-05	0.591969	-0.217862	-1.01453	0.578804	30.2632	29.8246	0.985507		1515	positive (exact): Human herpesvirus 5 Envelope glycoprotein M
	agilent_231580	1.16198e-05	0.59261	-0.503593	-2.3483	1.34111	5.26316	5.26316	1	UniRef90_P0C2E9	1516	VFG002275(gb|NP_561079) (pfoA) perfringolysin O [theta-toxin/PFO (VF0382)] [Clostridium perfringens str. 13]	Perfringolysin O n=33 Tax=Clostridium perfringens TaxID=1502 RepID=TACY_CLOPE
	twist_36540	1.16218e-05	0.592711	-0.53554	-2.49781	1.42673	3.94737	3.50877	0.888889		1517	protease precursor
	agilent_1173	1.16308e-05	0.593173	0.232509	-0.620488	1.08551	22.3684	26.3158	1.17647	UniRef90_Q9J3M8	1518	ORF68	Envelope glycoprotein E n=30 Tax=Human herpesvirus 3 TaxID=10335 RepID=GE_VZVO
	agilent_41055	1.16346e-05	0.593366	-0.348233	-1.62645	0.929987	9.21053	8.77193	0.952381	UniRef90_UPI000D3C16C0	1519	WP_014569703.1 (1/1) non_MPA_topgraph_sampling_040218.csv	peptidase n=12 Tax=Lactobacillus TaxID=1578 RepID=UPI000D3C16C0
	agilent_8065	1.16367e-05	0.593471	-0.239337	-1.11809	0.639421	22.3684	19.2982	0.862745	UniRef90_P03211	1520	EBNA-1 HHV 4 & BKRF1	Epstein-Barr nuclear antigen 1 n=37 Tax=Epstein-Barr virus (strain GD1) TaxID=10376 RepID=EBNA1_EBVB9
	twist_52590	1.16377e-05	0.593524	-0.206712	-0.965791	0.552367	40.7895	40.3509	0.989247		1521	phosphoprotein 150 & Large structural phosphoprotein
	agilent_153754	1.16506e-05	0.59418	-0.315889	-1.47795	0.84617	13.1579	8.77193	0.666667	UniRef90_A0A173XTU3	1522	WP_004848213.1 (2/2) non_MPA_topgraph_sampling_040218.csv	LysM domain/BON superfamily protein n=7 Tax=Clostridiales TaxID=186802 RepID=A0A173XTU3_9FIRM
	agilent_202527	1.16519e-05	0.594245	-0.436111	-2.04071	1.16849	6.57895	5.26316	0.8	UniRef90_Q5LFP9	1523	YP_098680.1 strains_non_MPA_non_topgraph_cdhit70_190118.csv	Uncharacterized protein n=53 Tax=Bacteroides TaxID=816 RepID=Q5LFP9_BACFN
	agilent_2827	1.16531e-05	0.594306	0.342596	-0.918141	1.60333	9.21053	10.5263	1.14286	UniRef90_P03277	1524	Hexon protein	Hexon protein n=779 Tax=Adenoviridae TaxID=10508 RepID=CAPSH_ADE02
	agilent_869	1.16647e-05	0.594899	0.219268	-0.588926	1.02746	26.3158	29.8246	1.13333	UniRef90_P03277	1525	Hexon protein	Hexon protein n=779 Tax=Adenoviridae TaxID=10508 RepID=CAPSH_ADE02
	twist_48565	1.16653e-05	0.59493	-0.330923	-1.55077	0.888921	10.5263	8.77193	0.833333		1526	glycoprotein BALF4 & Glycoprotein GP110 precursor & BALF4
	agilent_185270	1.16722e-05	0.595284	0.384157	-1.03328	1.80159	6.57895	7.01754	1.06667	UniRef90_A0A2N5P776	1527	WP_044930034.1 (1/1) non_MPA_topgraph_sampling_040218.csv	Sensor histidine kinase n=14 Tax=Clostridiales TaxID=186802 RepID=A0A2N5P776_RUMGN
	twist_51602	1.16723e-05	0.595287	0.384418	-1.03399	1.80282	5.26316	8.77193	1.66667		1528	phosphoprotein 150 & Large structural phosphoprotein
	agilent_11272	1.16751e-05	0.595428	-0.321324	-1.50739	0.864738	90.7895	89.4737	0.985507		1529	positive (exact): Enterovirus B Genome polyprotein
	agilent_1631	1.16878e-05	0.59608	-0.248761	-1.16861	0.671088	21.0526	15.7895	0.75	UniRef90_Q66575	1530	positive (from uniprot): Enterovirus B Genome polyprotein	Genome polyprotein n=20 Tax=Enterovirus B TaxID=138949 RepID=POLG_EC12T
	twist_55242	1.16879e-05	0.596082	0.306903	-0.827947	1.44175	9.21053	14.0351	1.52381		1531	EBNA-3B nuclear protein [Human gammaherpesvirus 4] & Epstein-Barr nuclear antigen 4
	agilent_61186	1.16888e-05	0.596131	0.496869	-1.34067	2.33441	3.94737	5.26316	1.33333	UniRef90_A0A1C7H3S6	1532	MH0020_GL0007196 MPA_PNP_EM_seqs_non_topgraph_seqs_final_210318.csv	Uncharacterized protein n=68 Tax=Bacteroidaceae TaxID=815 RepID=A0A1C7H3S6_9BACE
	agilent_3596	1.16902e-05	0.596198	-0.234142	-1.10021	0.63193	23.6842	21.0526	0.888889	UniRef90_Q66478	1533	polyprotein (3/9) & structural protein (3/3) & VP1 (2/4) & capsid protein VP1 & VP1 protein (2/2) & VP1 protein, partial [Enterovirus A71]	Genome polyprotein n=10068 Tax=root TaxID=1 RepID=POLG_HE71B
	twist_35800	1.16955e-05	0.596468	-0.299987	-1.41043	0.810455	14.4737	10.5263	0.727273		1534	HCMVUL80
	agilent_217424	1.17039e-05	0.596901	0.321305	-0.869451	1.51206	7.89474	12.2807	1.55556	UniRef90_A0A0E0VLX7	1535	WP_000782834.1 strains_non_MPA_non_topgraph_cdhit70_190118.csv	Exotoxin n=44 Tax=Staphylococcus TaxID=1279 RepID=A0A0E0VLX7_STAA5
	agilent_243666	1.17087e-05	0.597146	-0.534029	-2.51446	1.44641	5.26316	3.50877	0.666667	UniRef90_C1IDV3	1536	VFG002419(gb|NP_645021) (coa) staphylocoagulase precursor [Staphylocoagulase (VF0421)] [Staphylococcus aureus subsp. aureus MW2]	Staphylocoagulase n=45 Tax=Staphylococcaceae TaxID=90964 RepID=C1IDV3_STAAU
	agilent_234286	1.17155e-05	0.59749	-0.315552	-1.48687	0.855765	11.8421	8.77193	0.740741	UniRef90_A0A5B6XC71	1537	VFG002092(gb|NP_232508) (vipA/mglA) type VI secretion system tubule-forming protein VipA [T6SS (VF0335)] [Vibrio cholerae O1 biovar El Tor str. N16961]	Type VI secretion system contractile sheath small subunit n=43 Tax=Gammaproteobacteria TaxID=1236 RepID=A0A5B6XC71_VIBMI
	agilent_229560	1.17216e-05	0.5978	0.381256	-1.03515	1.79766	6.57895	7.01754	1.06667	UniRef90_Q93SM9	1538	VFG002418(gb|YP_001331791) (vWbp) secreted von Willebrand factor-binding protein precursor [vWbp (VF0420)] [Staphylococcus aureus subsp. aureus str. Newman]	Coagulase n=92 Tax=Staphylococcus TaxID=1279 RepID=Q93SM9_STAAU
	agilent_112869	1.1727e-05	0.598076	0.449697	-1.22223	2.12162	3.94737	5.26316	1.33333	UniRef90_R7IBA0	1539	MH0012_GL0104868 MPA_PNP_EM_seqs_non_topgraph_seqs_final_210318.csv	Uncharacterized protein n=4 Tax=Clostridiales TaxID=186802 RepID=R7IBA0_9FIRM
	agilent_4009	1.17532e-05	0.599413	-0.244384	-1.15631	0.667539	19.7368	19.2982	0.977778	UniRef90_Q66478	1540	polyprotein (3/9) & structural protein (3/3) & VP1 (2/4) & capsid protein VP1 & VP1 protein (2/2) & VP1 protein, partial [Enterovirus A71]	Genome polyprotein n=10068 Tax=root TaxID=1 RepID=POLG_HE71B
	twist_53964	1.177e-05	0.600268	-0.34284	-1.62516	0.939478	10.5263	7.01754	0.666667		1541	Hemagglutinin (2/2)
	agilent_225569	1.17714e-05	0.600344	0.218122	-0.597885	1.03413	22.3684	28.0702	1.2549	UniRef90_P45387	1542	VFG001149(gb|AAB03707) (hap) autotransporter, fibronectin-binding adhesin [Hap (VF0037)] [Haemophilus influenzae N187]	Adhesion and penetration protein autotransporter n=2 Tax=Haemophilus influenzae TaxID=727 RepID=HAP2_HAEIF
	agilent_91287	1.1773e-05	0.600422	0.354203	-0.971175	1.67958	6.57895	8.77193	1.33333	UniRef90_R5DW89	1543	MH0021_GL0008491 MPA_PNP_EM_seqs_non_topgraph_seqs_final_210318.csv	Flagellin n=2 Tax=Eubacterium TaxID=1730 RepID=R5DW89_9FIRM
	agilent_381	1.17765e-05	0.600601	0.190362	-0.522297	0.903022	44.7368	50.8772	1.13725	UniRef90_A7X0T9	1544	Bifunctional autolysin precursor	Bifunctional autolysin n=763 Tax=Bacteria TaxID=2 RepID=ATL_STAA1
	agilent_90858	1.17833e-05	0.600949	0.217865	-0.598538	1.03427	23.6842	26.3158	1.11111	UniRef90_P0ADA3	1545	NP_311623.1 strains_non_MPA_non_topgraph_cdhit70_190118.csv	Murein hydrolase activator NlpD n=742 Tax=Bacteria TaxID=2 RepID=NLPD_ECOLI
	agilent_124605	1.17857e-05	0.601068	-0.217267	-1.0317	0.597161	28.9474	24.5614	0.848485	UniRef90_A6BI29	1546	MH0042_GL0020673 (1/2) MPA_and_EM_topgraph_220218_subsample.csv	LysM domain protein n=5 Tax=Dorea TaxID=189330 RepID=A6BI29_9FIRM
	agilent_100245	1.18006e-05	0.601831	0.348788	-0.961394	1.65897	6.57895	8.77193	1.33333	UniRef90_A0A2R4CZR0	1547	YP_002344743.1 strains_non_MPA_non_topgraph_cdhit70_190118.csv	Enterochelin ABC transporter substrate-binding protein n=211 Tax=Campylobacteraceae TaxID=72294 RepID=A0A2R4CZR0_CAMJU
	twist_47714	1.18093e-05	0.602275	0.348327	-0.961722	1.65838	6.57895	8.77193	1.33333		1548	Adhesin P1 precursor (Cytadhesin P1) (Attachment protein) & ADP1_MYCPN adhesin P1
	twist_51364	1.18192e-05	0.60278	0.242499	-0.670804	1.1558	17.1053	19.2982	1.12821		1549	immediate early protein IE2
	agilent_16181	1.18267e-05	0.603164	-0.402525	-1.92013	1.11508	6.57895	5.26316	0.8	UniRef90_E5V5Z6	1550	V1.CD27-0_GL0119995 MPA_PNP_EM_seqs_non_topgraph_seqs_final_210318.csv	Uncharacterized protein n=25 Tax=Bacteroides TaxID=816 RepID=E5V5Z6_9BACE
	twist_94237	1.18385e-05	0.603763	0.385764	-1.07105	1.84258	5.26316	8.77193	1.66667		1551	YP_009098678.1 collagen repeats protein [Lactobacillus phage Ld17]
	agilent_191187	1.18419e-05	0.603935	-0.273124	-1.30505	0.758802	15.7895	12.2807	0.777778	UniRef90_A0A1L9L6D8	1552	WP_039451873.1 strains_non_MPA_non_topgraph_cdhit70_190118.csv	Chitodextrinase n=50 Tax=Vibrionaceae TaxID=641 RepID=A0A1L9L6D8_VIBFL
	agilent_168512	1.18461e-05	0.604152	-0.384681	-1.83898	1.06961	7.89474	5.26316	0.666667	UniRef90_B0G7W2	1553	WP_005334232.1 (1/7) non_MPA_topgraph_sampling_040218.csv	Ferrous iron transport protein B n=13 Tax=Dorea TaxID=189330 RepID=B0G7W2_9FIRM
	twist_15595	1.18464e-05	0.604167	-0.290001	-1.3864	0.806394	14.4737	10.5263	0.727273		1554	allergen_name False allergome_name Tri a GBSS_I (7/14) (1/1) allergenonline_name False SDAP_name False iedb_name False
	agilent_8060	1.18485e-05	0.604273	-0.291761	-1.39514	0.811614	13.1579	10.5263	0.8	UniRef90_Q1HVF7	1555	EBNA-1 HHV 4	Epstein-Barr nuclear antigen 1 n=48 Tax=Epstein-Barr virus (strain GD1) TaxID=10376 RepID=EBNA1_EBVA8
	twist_28806	1.18584e-05	0.60478	0.216289	-0.602816	1.03539	23.6842	26.3158	1.11111		1556	Enterovirus polyprotein (VP0, VP1, VP2, VP4) – capsid proteins, Coxsackievirus A9 (2.9 Å structure, chains 1–4)
	agilent_40576	1.18745e-05	0.605597	0.382293	-1.06877	1.83335	5.26316	7.01754	1.33333	UniRef90_G2T5W2	1557	MH0268_GL0121737 MPA_PNP_EM_seqs_non_topgraph_seqs_final_210318.csv	Flagellin n=3 Tax=Roseburia TaxID=841 RepID=G2T5W2_ROSHA
	agilent_26184	1.18803e-05	0.605893	0.319051	-0.892956	1.53106	7.89474	10.5263	1.33333	UniRef90_A0A508Z0K2	1558	WP_014569540.1 (1/1) non_MPA_topgraph_sampling_040218.csv	Dipeptide-binding protein DppE n=18 Tax=Lactobacillaceae TaxID=33958 RepID=A0A508Z0K2_LACRH
	agilent_15049	1.18806e-05	0.605909	-0.40668	-1.95164	1.13828	6.57895	5.26316	0.8	UniRef90_A0A073I5L7	1559	MH0012_GL0054795 MPA_PNP_EM_seqs_non_topgraph_seqs_final_210318.csv	Peptidase_M23 domain-containing protein n=30 Tax=Bacteroidales TaxID=171549 RepID=A0A073I5L7_9PORP
	twist_94855	1.18912e-05	0.606453	-0.277605	-1.33381	0.778597	14.4737	12.2807	0.848485		1560	YP_007003214.1 phage tail tape measure protein [Lactobacillus phage LF1]
	twist_38692	1.18944e-05	0.606616	-0.307468	-1.47782	0.862886	11.8421	8.77193	0.740741		1561	positive (from uniprot): Enterovirus B Genome polyprotein
	twist_58801	1.19123e-05	0.607526	-0.201021	-0.968132	0.56609	39.4737	40.3509	1.02222		1562	positive (exact): Human herpesvirus 5 Envelope glycoprotein M
	agilent_12023	1.19123e-05	0.607526	-0.201021	-0.968132	0.56609	39.4737	40.3509	1.02222		1563	positive (exact): Human herpesvirus 5 Envelope glycoprotein M
	agilent_15288	1.19126e-05	0.607543	-0.460009	-2.21552	1.2955	5.26316	3.50877	0.666667	UniRef90_A0A0U5JUD9	1564	WP_003667077.1 strains_non_MPA_non_topgraph_cdhit70_190118.csv	5'-nucleotidase n=45 Tax=Lactobacillus TaxID=1578 RepID=A0A0U5JUD9_LACRE
	agilent_4946	1.19174e-05	0.607789	0.288175	-0.812327	1.38868	10.5263	14.0351	1.33333	UniRef90_A0A0N7AYT6	1565	positive (from uniprot): Human respiratory syncytial virus Attachment glycoprotein	Major surface glycoprotein G n=47 Tax=Pneumoviridae TaxID=11244 RepID=A0A0N7AYT6_HRSV
	twist_48823	1.19263e-05	0.608242	-0.188893	-0.911162	0.533375	55.2632	52.6316	0.952381		1566	polyprotein (9/9) & VP1 capsid protein (1/3) & Chain 2, Human Rhinovirus Serotype 2 (Hrv2)
	agilent_7725	1.19345e-05	0.608661	0.498978	-1.41119	2.40915	2.63158	5.26316	2	UniRef90_P16112	1567	large aggregating cartilage proteoglycan core protein	Aggrecan core protein n=17 Tax=Catarrhini TaxID=9526 RepID=PGCA_HUMAN
	agilent_149320	1.19356e-05	0.608717	0.33241	-0.940308	1.60513	7.89474	10.5263	1.33333	UniRef90_A0A139LB75	1568	WP_004298498.1 MPA_PNP_EM_seqs_non_topgraph_seqs_final_210318.csv	Uncharacterized protein n=42 Tax=Bacteroides TaxID=816 RepID=A0A139LB75_BACOV
	agilent_140542	1.19422e-05	0.609051	-0.383906	-1.85516	1.08735	7.89474	5.26316	0.666667	UniRef90_A0A3A9Y0E9	1569	YP_194679.1 (2/2) non_MPA_topgraph_sampling_040218.csv	Murein L,D-transpeptidase n=2 Tax=Lactobacillus acidophilus TaxID=1579 RepID=A0A3A9Y0E9_LACAI
	agilent_223034	1.19423e-05	0.609056	-0.198135	-0.957467	0.561196	34.2105	29.8246	0.871795	UniRef90_A0A4I7XYI6	1570	VFG001361(gb|NP_344663) (pspA) pneumococcal surface protein A [PspA (VF0152)] [Streptococcus pneumoniae TIGR4]	Surface protein A n=87 Tax=Streptococcus pneumoniae TaxID=1313 RepID=A0A4I7XYI6_STREE
	agilent_177201	1.19456e-05	0.609224	0.195168	-0.553144	0.94348	32.8947	35.0877	1.06667	UniRef90_G2T5W2	1571	MH0268_GL0121737 MPA_PNP_EM_seqs_non_topgraph_seqs_final_210318.csv	Flagellin n=3 Tax=Roseburia TaxID=841 RepID=G2T5W2_ROSHA
	twist_35647	1.19468e-05	0.609288	-0.29633	-1.43272	0.840058	11.8421	10.5263	0.888889		1572	HCMVUL112; HCMVUL113
	agilent_218855	1.19497e-05	0.609435	-0.457499	-2.21267	1.29767	5.26316	3.50877	0.666667	UniRef90_A0A1C6JTR2	1573	O2.UC35-2_GL0067534 (1/1) MPA_and_EM_topgraph_220218_subsample.csv	Transposase and inactivated derivatives n=1 Tax=uncultured Eubacterium sp. TaxID=165185 RepID=A0A1C6JTR2_9FIRM
	twist_15000	1.19602e-05	0.609972	0.527649	-1.49969	2.55499	2.63158	3.50877	1.33333		1574	allergen_name False allergome_name Tri a 28 (25/27) (1/1) allergenonline_name False SDAP_name False iedb_name False
	agilent_51197	1.19683e-05	0.610382	-0.466229	-2.25964	1.32718	5.26316	3.50877	0.666667	UniRef90_UPI000FEBEFBA	1575	763435843-stool1_revised_scaffold1821_1_gene20649 MPA_PNP_EM_seqs_non_topgraph_seqs_final_210318.csv	ATP-dependent helicase n=1 Tax=Apibacter sp. HY039 TaxID=2501476 RepID=UPI000FEBEFBA
	agilent_6936	1.19688e-05	0.610409	0.196322	-0.558912	0.951556	60.5263	66.6667	1.10145	UniRef90_P12978	1576	nuclear protein EBNA2 & EBNA-2 & Epstein-Barr nuclear antigen 2	Epstein-Barr nuclear antigen 2 n=125 Tax=Epstein-Barr virus (strain GD1) TaxID=10376 RepID=EBNA2_EBVB9
	twist_59695	1.1985e-05	0.611236	0.320887	-0.916402	1.55818	7.89474	10.5263	1.33333		1577	B B/Florida/4/2006 HA
	agilent_192601	1.20013e-05	0.612065	-0.293993	-1.43023	0.842241	11.8421	10.5263	0.888889	UniRef90_A0A0K9CPU5	1578	T2D-149A_GL0084358 (2/2) MPA_and_EM_topgraph_220218_subsample.csv	OmpA-like domain-containing protein n=66 Tax=Bacteria TaxID=2 RepID=A0A0K9CPU5_9BACE
	twist_48742	1.20093e-05	0.612477	-0.247552	-1.20541	0.710302	18.4211	15.7895	0.857143		1579	DNA polymerase processivity factor
	twist_24153	1.20112e-05	0.612571	-0.461688	-2.24858	1.3252	5.26316	3.50877	0.666667		1580	allergen_name False allergome_name Set it GBSS_I (4/5) (1/1) allergenonline_name False SDAP_name False iedb_name False
	twist_31718	1.20121e-05	0.612615	0.210876	-0.605386	1.02714	22.3684	29.8246	1.33333		1581	pneumococcal histidine triad protein E & hydrolase & HIT family hydrolase
	agilent_91530	1.20127e-05	0.612645	0.333629	-0.957898	1.62516	6.57895	10.5263	1.6	UniRef90_K0WU80	1582	MH0199_GL0131299 MPA_PNP_EM_seqs_non_topgraph_seqs_final_210318.csv	Uncharacterized protein n=3 Tax=Bacteroidales TaxID=171549 RepID=K0WU80_9BACT
	agilent_1516	1.20178e-05	0.612906	-0.28229	-1.37588	0.811296	14.4737	10.5263	0.727273	UniRef90_P07210	1583	polyprotein (9/9) & VP1 capsid protein (1/3) & Chain 2, Human Rhinovirus Serotype 2 (Hrv2)	Genome polyprotein n=273 Tax=Enterovirus TaxID=12059 RepID=POLG_HRV8A
	twist_57307	1.20336e-05	0.613714	0.337084	-0.971751	1.64592	6.57895	8.77193	1.33333		1584	Collagen alpha-3(IV) chain & alpha-3 type IV collagen & type IV collagen alpha 3 chain & type IV collagen alpha3 chain
	twist_28232	1.20503e-05	0.614567	-0.280955	-1.37448	0.812572	14.4737	10.5263	0.727273		1585	polyprotein (9/9) & VP1 capsid protein (1/3) & Chain 2, Human Rhinovirus Serotype 2 (Hrv2)
	agilent_139744	1.20508e-05	0.614589	0.365563	-1.05736	1.78849	5.26316	8.77193	1.66667	UniRef90_K0X4C2	1586	MH0006_GL0181762 MPA_PNP_EM_seqs_non_topgraph_seqs_final_210318.csv	Uncharacterized protein n=3 Tax=Bacteroidales TaxID=171549 RepID=K0X4C2_9BACT
	agilent_64365	1.20509e-05	0.614593	-0.355101	-1.73732	1.02712	7.89474	7.01754	0.888889	UniRef90_B0PDI1	1587	552396.HMPREF0863_00439 MPA_PNP_EM_seqs_non_topgraph_seqs_final_210318.csv	Peptidase C51 domain-containing protein n=95 Tax=root TaxID=1 RepID=B0PDI1_9FIRM
	agilent_61545	1.2054e-05	0.614753	0.44252	-1.28075	2.16579	3.94737	5.26316	1.33333	UniRef90_A5ZII4	1588	MH0013_GL0018199 MPA_PNP_EM_seqs_non_topgraph_seqs_final_210318.csv	Uncharacterized protein n=9 Tax=Bacteroides TaxID=816 RepID=A5ZII4_9BACE
	agilent_238459	1.20645e-05	0.615287	-0.326658	-1.60066	0.947345	11.8421	7.01754	0.592593	UniRef90_UPI000F53326A	1589	VFG000261(gb|NP_273742) (iga) IgA-specific serine endopeptidase [IgA1 protease (VF0080)] [Neisseria meningitidis MC58]	IgA-specific serine endopeptidase autotransporter n=1 Tax=Neisseria meningitidis TaxID=487 RepID=UPI000F53326A
	agilent_201764	1.20981e-05	0.617001	-0.243079	-1.19573	0.709574	19.7368	15.7895	0.8	UniRef90_A0A417QP75	1590	WP_005330461.1 strains_non_MPA_non_topgraph_cdhit70_190118.csv	Uncharacterized protein n=81 Tax=Firmicutes TaxID=1239 RepID=A0A417QP75_9FIRM
	agilent_218469	1.21102e-05	0.61762	-0.44754	-2.20458	1.3095	5.26316	3.50877	0.666667	UniRef90_A0A1B1LEZ9	1591	NP_834897.1 strains_non_MPA_non_topgraph_cdhit70_190118.csv	Endopeptidase LytF n=106 Tax=Bacillus TaxID=55087 RepID=A0A1B1LEZ9_BACTU
	agilent_193955	1.21107e-05	0.617647	-0.308991	-1.52218	0.904202	10.5263	8.77193	0.833333	UniRef90_F7M4X1	1592	MH0003_GL0051133 (1/1) MPA_and_EM_topgraph_220218_subsample.csv	STN domain-containing protein n=61 Tax=Bacteroidaceae TaxID=815 RepID=F7M4X1_9BACE
	agilent_139400	1.21146e-05	0.617844	-0.192691	-0.949677	0.564296	35.5263	29.8246	0.839506	UniRef90_Q2FZL2	1593	WP_000676561.1 strains_non_MPA_non_topgraph_cdhit70_190118.csv	Glutamyl endopeptidase n=383 Tax=Bacilli TaxID=91061 RepID=SSPA_STAA8
	agilent_119378	1.2115e-05	0.617864	-0.280294	-1.38149	0.820904	13.1579	10.5263	0.8	UniRef90_D4KUB5	1594	SZEY-64A_GL0055442 MPA_PNP_EM_seqs_non_topgraph_seqs_final_210318.csv	Flagellin n=6 Tax=Roseburia TaxID=841 RepID=D4KUB5_9FIRM
	agilent_189818	1.21297e-05	0.618616	-0.210805	-1.04078	0.619166	27.6316	24.5614	0.888889	UniRef90_F9URS3	1595	YP_004890426.1 strains_non_MPA_non_topgraph_cdhit70_190118.csv	Glycosyl hydrolase, family 25 n=68 Tax=Lactobacillaceae TaxID=33958 RepID=F9URS3_LACPL
	agilent_125546	1.21353e-05	0.6189	-0.446729	-2.207	1.31354	5.26316	3.50877	0.666667	UniRef90_A0A0J9FCU0	1596	WP_004319541.1 MPA_PNP_EM_seqs_non_topgraph_seqs_final_210318.csv	GP-PDE domain-containing protein n=37 Tax=Bacteroidaceae TaxID=815 RepID=A0A0J9FCU0_9BACE
	twist_70213	1.21376e-05	0.619017	-0.446942	-2.20863	1.31475	5.26316	3.50877	0.666667		1597	YP_007006998.1 pre-neck appendage [Clostridium phage phi24R]
	twist_27552	1.21419e-05	0.619236	-0.220986	-1.09258	0.65061	77.6316	73.6842	0.949153		1598	nuclear protein EBNA2 & EBNA-2 & Epstein-Barr nuclear antigen 2
	agilent_16305	1.21443e-05	0.619359	-0.293297	-1.4505	0.863906	11.8421	10.5263	0.888889	UniRef90_UPI0004663A1F	1599	WP_024853976.1 (1/1) non_MPA_topgraph_sampling_040218.csv	Cna B-type domain-containing protein n=1 Tax=Ruminococcus gnavus TaxID=33038 RepID=UPI0004663A1F
	twist_58799	1.21444e-05	0.619366	-0.19691	-0.973836	0.580016	36.8421	38.5965	1.04762		1600	positive (exact): Human herpesvirus 5 Envelope glycoprotein M
	agilent_237631	1.21464e-05	0.619465	-0.206433	-1.02116	0.608295	76.3158	73.6842	0.965517	UniRef90_Q54835	1601	VFG000950(gb|NP_665531) (emm) M protein type 3 [M protein (VF0242)] [Streptococcus pyogenes MGAS315]	M3 protein n=36 Tax=Streptococcus pyogenes TaxID=1314 RepID=Q54835_STRPY
	twist_87581	1.21503e-05	0.619666	-0.588606	-2.91299	1.73577	3.94737	1.75439	0.444444		1602	YP_007005285.1 radical SAM domain-containing protein [Campylobacter virus CP21]
	twist_58291	1.21755e-05	0.620952	0.334482	-0.991245	1.66021	6.57895	8.77193	1.33333		1603	positive (from uniprot): Enterovirus B Genome polyprotein
	agilent_67447	1.21758e-05	0.620966	0.374554	-1.11005	1.85916	5.26316	7.01754	1.33333	UniRef90_A0A2N5P287	1604	WP_024854426.1 (1/3) non_MPA_topgraph_sampling_040218.csv	ATPase P n=19 Tax=Clostridiales TaxID=186802 RepID=A0A2N5P287_RUMGN
	agilent_12019	1.21776e-05	0.621055	-0.301395	-1.49633	0.893541	90.7895	87.7193	0.966184		1605	positive (exact): Human herpesvirus 4 Epstein-Barr nuclear antigen 1
	twist_48824	1.21907e-05	0.621724	-0.235505	-1.171	0.69999	19.7368	15.7895	0.8		1606	polyprotein (9/9) & VP1 capsid protein (1/3) & Chain 2, Human Rhinovirus Serotype 2 (Hrv2)
	twist_58261	1.21949e-05	0.621939	-0.20505	-1.02007	0.609972	27.6316	22.807	0.825397		1607	EBNA-3C HHV 4 latent protein
	agilent_226351	1.22003e-05	0.622216	0.206269	-0.61425	1.02679	73.6842	75.4386	1.02381	UniRef90_A2T8Z5	1608	VFG000948(gb|NP_663908) (fbaB) fibronectin-bing protein SfbII [FBPs (VF0243)] [Streptococcus pyogenes MGAS315]	PrtF2 n=111 Tax=Streptococcus pyogenes TaxID=1314 RepID=A2T8Z5_STRPY
	agilent_139935	1.22216e-05	0.623301	0.507894	-1.51877	2.53456	2.63158	3.50877	1.33333	UniRef90_A0A171J956	1609	WP_014569630.1 (1/1) non_MPA_topgraph_sampling_040218.csv	LysM domain protein n=19 Tax=Lactobacillaceae TaxID=33958 RepID=A0A171J956_LACRH
	twist_59158	1.22224e-05	0.623343	0.4189	-1.25286	2.09066	3.94737	5.26316	1.33333		1610	H3N2 A/Hong Kong/4801/2014 NP
	agilent_150795	1.22253e-05	0.623489	0.178432	-0.533959	0.890824	43.4211	47.3684	1.09091	UniRef90_R5ESE1	1611	V1.FI13_GL0078788 MPA_PNP_EM_seqs_non_topgraph_seqs_final_210318.csv	Fibronectin type III domain protein n=2 Tax=Bacteroides TaxID=816 RepID=R5ESE1_9BACE
	twist_48862	1.22296e-05	0.62371	0.228373	-0.683987	1.14073	18.4211	21.0526	1.14286		1612	Hexon protein
	agilent_171544	1.22301e-05	0.623733	-0.452515	-2.26045	1.35542	5.26316	3.50877	0.666667	UniRef90_F3PVF2	1613	WP_005824861.1 (3/4) MPA_and_EM_topgraph_220218_subsample.csv	Phosphatidylglycerol--prolipoprotein diacylglyceryl transferase n=47 Tax=root TaxID=1 RepID=F3PVF2_9BACE
	twist_58786	1.22412e-05	0.624299	-0.228023	-1.14053	0.684485	19.7368	19.2982	0.977778		1614	positive (exact): Enterovirus C Genome polyprotein [on Uniprot the BLAST matches are "Capsid protein" from "Human poliovirus"
	agilent_11743	1.22518e-05	0.624844	0.218101	-0.656077	1.09228	18.4211	22.807	1.2381	UniRef90_P12978	1615	nuclear protein EBNA2 & EBNA-2 & Epstein-Barr nuclear antigen 2	Epstein-Barr nuclear antigen 2 n=125 Tax=Epstein-Barr virus (strain GD1) TaxID=10376 RepID=EBNA2_EBVB9
	agilent_4762	1.22537e-05	0.624941	-0.211236	-1.05813	0.635663	25	22.807	0.912281	UniRef90_A0A098ZMW6	1616	choline-binding protein D	Autolysin n=355 Tax=Streptococcus TaxID=1301 RepID=A0A098ZMW6_STREE
	agilent_8675	1.22558e-05	0.625045	0.212615	-0.640069	1.0653	22.3684	22.807	1.01961	UniRef90_Q82081	1617	positive (from uniprot): Rhinovirus B Genome polyprotein	Genome polyprotein n=46 Tax=Enterovirus TaxID=12059 RepID=POLG_HRV3
	twist_73458	1.22732e-05	0.625931	0.415191	-1.25419	2.08457	3.94737	5.26316	1.33333		1618	YP_009190618.1 hypothetical protein JD18_037 [Klebsiella phage JD18]
	agilent_84836	1.22762e-05	0.626087	-0.380995	-1.91358	1.15159	6.57895	5.26316	0.8	UniRef90_A0A2N8IRZ8	1619	MH0002_GL0006995 MPA_PNP_EM_seqs_non_topgraph_seqs_final_210318.csv	Cell division protein CpoB n=29 Tax=Akkermansia TaxID=239934 RepID=A0A2N8IRZ8_9BACT
	agilent_239239	1.22769e-05	0.626122	-0.182891	-0.918658	0.552876	61.8421	57.8947	0.93617	UniRef90_Q93SM9	1620	VFG002418(gb|YP_001331791) (vWbp) secreted von Willebrand factor-binding protein precursor [vWbp (VF0420)] [Staphylococcus aureus subsp. aureus str. Newman]	Coagulase n=92 Tax=Staphylococcus TaxID=1279 RepID=Q93SM9_STAAU
	agilent_10251	1.22859e-05	0.626581	0.191244	-0.579149	0.961637	28.9474	35.0877	1.21212	UniRef90_Q9QL88	1621	Enterovirus polyprotein (VP0, VP1, VP2, VP4) – capsid proteins, Coxsackievirus A9 (2.9 Å structure, chains 1–4)	Genome polyprotein n=36 Tax=Enterovirus B TaxID=138949 RepID=POLG_CXB6S
	twist_29790	1.2294e-05	0.626993	-0.313116	-1.57596	0.94973	9.21053	8.77193	0.952381		1622	hypothetical protein PFD0985wa
	agilent_1793	1.22943e-05	0.627007	-0.190541	-0.959054	0.577971	36.8421	35.0877	0.952381	UniRef90_P08318	1623	phosphoprotein 150 & Large structural phosphoprotein	Large structural phosphoprotein n=145 Tax=root TaxID=1 RepID=PP150_HCMVA
	agilent_6984	1.22971e-05	0.627153	-0.258029	-1.29918	0.783122	15.7895	12.2807	0.777778	UniRef90_P14738	1624	fibronectin-binding protein A	Fibronectin-binding protein A n=540 Tax=Staphylococcaceae TaxID=90964 RepID=FNBA_STAA8
	twist_58288	1.23097e-05	0.627792	0.213359	-0.64915	1.07587	19.7368	22.807	1.15556		1625	polyprotein (9/9) & VP1 capsid protein (1/3) & Chain 2, Human Rhinovirus Serotype 2 (Hrv2)
	twist_83465	1.23108e-05	0.627849	0.210934	-0.641913	1.06378	21.0526	22.807	1.08333		1626	YP_009168587.1 putative large terminase [Lactobacillus phage LBR48]
	agilent_7473	1.23135e-05	0.627988	0.232972	-0.709357	1.1753	17.1053	17.5439	1.02564	UniRef90_P43840	1627	fimbrial protein (1/2) & Outer membrane protein P5 precursor (OMP P5) (Fimbrin)	Outer membrane protein P5 n=60 Tax=Pasteurellaceae TaxID=712 RepID=OMP5_HAEIN
	agilent_67960	1.23185e-05	0.628245	0.27031	-0.823866	1.36449	11.8421	12.2807	1.03704	UniRef90_K5ZET5	1628	MH0067_GL0017747 MPA_PNP_EM_seqs_non_topgraph_seqs_final_210318.csv	PNPLA domain-containing protein n=20 Tax=Parabacteroides TaxID=375288 RepID=K5ZET5_9BACT
	agilent_56259	1.23247e-05	0.628559	0.187011	-0.570675	0.944697	31.5789	33.3333	1.05556	UniRef90_A0A174IP95	1629	T2D-105A_GL0053933 MPA_PNP_EM_seqs_non_topgraph_seqs_final_210318.csv	Flagellin n=3 Tax=Clostridiales TaxID=186802 RepID=A0A174IP95_9FIRM
	twist_6595	1.23343e-05	0.629052	0.2354	-0.719707	1.19051	14.4737	17.5439	1.21212		1630	allergen_name False allergome_name Tri a 26 (46/64) (1/1) allergenonline_name False SDAP_name False iedb_name False
	twist_51758	1.23389e-05	0.629286	0.41053	-1.25628	2.07734	3.94737	5.26316	1.33333		1631	Glycoprotein M
	twist_35317	1.23408e-05	0.629379	0.356155	-1.09028	1.80259	6.57895	7.01754	1.06667		1632	EBNA-3B nuclear protein [Human gammaherpesvirus 4] & Epstein-Barr nuclear antigen 4
	twist_34276	1.23447e-05	0.62958	-0.176234	-0.892387	0.539918	50	49.1228	0.982456		1633	pneumococcal histidine triad protein E & hydrolase & HIT family hydrolase
	agilent_3710	1.23543e-05	0.630069	0.193	-0.592402	0.978403	26.3158	29.8246	1.13333	UniRef90_P14738	1634	fibronectin-binding protein A	Fibronectin-binding protein A n=540 Tax=Staphylococcaceae TaxID=90964 RepID=FNBA_STAA8
	twist_31816	1.23576e-05	0.630236	0.222252	-0.682633	1.12714	18.4211	21.0526	1.14286		1635	tegument protein pp65 & 65 kDa lower matrix phosphoprotein & pp65 & HCMVUL83
	twist_47945	1.23837e-05	0.631569	-0.202041	-1.02785	0.62377	26.3158	22.807	0.866667		1636	envelope glycoprotein gp350 [Human gammaherpesvirus 4] & major outer envelope glycoprotein gp350 [Human gammaherpesvirus 4] & BLLF1 & Envelope glycoprotein GP350 & major outer envelope glycoprotein gp350
	agilent_21927	1.23852e-05	0.631643	0.20463	-0.631944	1.0412	21.0526	26.3158	1.25	UniRef90_A0A1D7TS41	1637	YP_535927.1 strains_non_MPA_non_topgraph_cdhit70_190118.csv	Peptidoglycan-binding protein LysM n=5 Tax=Lactobacillus TaxID=1578 RepID=A0A1D7TS41_9LACO
	agilent_55905	1.23875e-05	0.631762	-0.295378	-1.50338	0.912621	10.5263	8.77193	0.833333	UniRef90_A0A1G5CDV5	1638	WP_092975435.1 strains_non_MPA_non_topgraph_cdhit70_190118.csv	LPXTG-motif cell wall anchor domain-containing protein n=1 Tax=Ruminococcus bromii TaxID=40518 RepID=A0A1G5CDV5_9FIRM
	twist_39307	1.24051e-05	0.632661	-0.294931	-1.50429	0.914426	10.5263	8.77193	0.833333		1639	polyprotein (9/9) & VP1 capsid protein (1/3) & Chain 2, Human Rhinovirus Serotype 2 (Hrv2)
	agilent_139785	1.24194e-05	0.633388	-0.267751	-1.36801	0.832505	13.1579	10.5263	0.8	UniRef90_A0A015W0V2	1640	O2.UC29-0_GL0041089 MPA_PNP_EM_seqs_non_topgraph_seqs_final_210318.csv	Uncharacterized protein n=22 Tax=Bacteroidales TaxID=171549 RepID=A0A015W0V2_BACFG
	agilent_169922	1.2454e-05	0.635155	-0.174054	-0.893026	0.544917	47.3684	43.8596	0.925926	UniRef90_A0A1C3SKW8	1641	WP_020916184.1 strains_non_MPA_non_topgraph_cdhit70_190118.csv	Peptidase C51 domain-containing protein n=23 Tax=Streptococcus TaxID=1301 RepID=A0A1C3SKW8_STRMC
	agilent_220672	1.24663e-05	0.635782	0.297874	-0.934846	1.53059	7.89474	10.5263	1.33333	UniRef90_Q54972	1642	VFG005313(gb|NP_357715) (pspA) Surface protein pspA precursor [Choline-binding proteins (CVF122)] [Streptococcus pneumoniae R6]	Pneumococcal surface protein A n=17 Tax=Streptococcus pneumoniae TaxID=1313 RepID=Q54972_STREE
	twist_22609	1.24712e-05	0.636033	-0.334793	-1.72133	1.05175	9.21053	7.01754	0.761905		1643	allergen_name False allergome_name Str py Streptokinase (5/12) (1/1) allergenonline_name False SDAP_name False iedb_name False
	agilent_183591	1.24715e-05	0.636047	0.347774	-1.09258	1.78813	6.57895	7.01754	1.06667	UniRef90_A0A174JVB0	1644	SZEY-64A_GL0026694 MPA_PNP_EM_seqs_non_topgraph_seqs_final_210318.csv	Probable peptidoglycan endopeptidase LytE n=32 Tax=Bacteroidales TaxID=171549 RepID=A0A174JVB0_9BACT
	agilent_29665	1.24767e-05	0.63631	0.327267	-1.02922	1.68375	6.57895	8.77193	1.33333	UniRef90_A0A0A1GM27	1645	WP_022527392.1 strains_non_MPA_non_topgraph_cdhit70_190118.csv	Solute-binding protein of the ABC-type sugar transport system n=85 Tax=Bifidobacterium TaxID=1678 RepID=A0A0A1GM27_BIFLN
	agilent_26064	1.24818e-05	0.636574	-0.210876	-1.08561	0.663861	25	22.807	0.912281	UniRef90_A0A4P6M4H6	1646	WP_018598481.1 strains_non_MPA_non_topgraph_cdhit70_190118.csv	Toxin A n=3 Tax=Blautia TaxID=572511 RepID=A0A4P6M4H6_9FIRM
	agilent_129884	1.24861e-05	0.636791	-0.253618	-1.30633	0.799097	14.4737	12.2807	0.848485	UniRef90_A0A151G536	1647	YP_004888989.1 (1/2) non_MPA_topgraph_sampling_040218.csv	NusG_II domain-containing protein n=25 Tax=Lactobacillus TaxID=1578 RepID=A0A151G536_LACPN
	twist_50643	1.24867e-05	0.636823	-0.182336	-0.939249	0.574576	40.7895	40.3509	0.989247		1648	phosphoprotein 150 & Large structural phosphoprotein
	twist_7818	1.24885e-05	0.636912	-0.300943	-1.55054	0.948656	10.5263	8.77193	0.833333		1649	allergen_name False allergome_name Bub b 8 (5/6), Bub b 9 (1/2) (1/1) allergenonline_name False SDAP_name False iedb_name False
	twist_52777	1.24886e-05	0.63692	-0.184078	-0.948438	0.580282	36.8421	35.0877	0.952381		1650	Glycoprotein B precursor & glycoprotein B (1/2)
	agilent_387	1.24895e-05	0.636963	-0.232742	-1.1993	0.733818	19.7368	14.0351	0.711111	UniRef90_P75330	1651	P30 adhesin	P30 adhesin n=9 Tax=Mycoplasma pneumoniae TaxID=2104 RepID=P30_MYCPN
	agilent_176582	1.24904e-05	0.63701	-0.252739	-1.30248	0.797008	14.4737	12.2807	0.848485	UniRef90_B0G3Y5	1652	WP_052302907.1 strains_non_MPA_non_topgraph_cdhit70_190118.csv	N-acetylmuramoyl-L-alanine amidase n=2 Tax=Dorea formicigenerans TaxID=39486 RepID=B0G3Y5_9FIRM
	agilent_129839	1.2503e-05	0.637654	0.195821	-0.619079	1.01072	23.6842	26.3158	1.11111	UniRef90_A0A3D2TUV9	1653	MH0172_GL0065659 MPA_PNP_EM_seqs_non_topgraph_seqs_final_210318.csv	Flagellin n=7 Tax=Clostridiales TaxID=186802 RepID=A0A3D2TUV9_9FIRM
	twist_20163	1.25162e-05	0.638326	0.264897	-0.839665	1.36946	10.5263	12.2807	1.16667		1654	allergen_name False allergome_name Cte f 9 (2/8) (1/1) allergenonline_name False SDAP_name False iedb_name False
	agilent_231281	1.25271e-05	0.63888	-0.306984	-1.58916	0.975187	10.5263	7.01754	0.666667	UniRef90_O85626	1655	VFG000799(gb|NP_290255) (espD) Type III secretion system translocator protein EspD, pore protein [EspD (VF0200)] [Escherichia coli O157:H7 str. EDL933]	L0021 n=35 Tax=Enterobacteriaceae TaxID=543 RepID=O85626_ECOLX
	twist_69747	1.25275e-05	0.638903	-0.43438	-2.24877	1.38001	5.26316	3.50877	0.666667		1656	YP_003934772.1 hypothetical protein SP18_gp147 [Shigella phage SP18]
	twist_58783	1.25333e-05	0.639199	0.240154	-0.763841	1.24415	13.1579	15.7895	1.2		1657	positive (exact): Human herpesvirus 3 Envelope glycoprotein C
	agilent_123141	1.25393e-05	0.639502	-0.365719	-1.89604	1.1646	6.57895	5.26316	0.8	UniRef90_A0A316NYM2	1658	MH0188_GL0058457 MPA_PNP_EM_seqs_non_topgraph_seqs_final_210318.csv	Uncharacterized protein n=1 Tax=Candidatus Gastranaerophilales bacterium TaxID=2137880 RepID=A0A316NYM2_9BACT
	agilent_17763	1.25464e-05	0.639867	-0.363198	-1.88463	1.15823	6.57895	5.26316	0.8	UniRef90_A0A174CSM3	1659	WP_007856161.1 MPA_PNP_EM_seqs_non_topgraph_seqs_final_210318.csv	Beta-xylosidase n=22 Tax=Bacteroides TaxID=816 RepID=A0A174CSM3_BACVU
	agilent_220388	1.25485e-05	0.639973	0.207385	-0.661625	1.0764	18.4211	24.5614	1.33333	UniRef90_P09983	1660	VFG000906(gb|NP_755445) (hlyA) Hemolysin A [Hemolysin (VF0225)] [Escherichia coli CFT073]	Hemolysin, chromosomal n=225 Tax=Bacteria TaxID=2 RepID=HLYAC_ECOLX
	twist_34104	1.25511e-05	0.640106	0.236663	-0.755424	1.22875	13.1579	17.5439	1.33333		1661	fibronectin-binding protein A
	twist_8495	1.25557e-05	0.64034	-0.364789	-1.89505	1.16547	6.57895	5.26316	0.8		1662	allergen_name Que a 1 (1/3) (1/1) allergome_name Que a 1 (2/5) (1/1) allergenonline_name Que a 1.0201 (1/1) (1/1) SDAP_name Que a 1.0201 (1/1) (1/1) iedb_name False
	agilent_242702	1.25885e-05	0.642015	0.288214	-0.926906	1.50333	7.89474	10.5263	1.33333	UniRef90_UPI000E01835F	1663	VFG001313(gb|NP_644899) (spa) Immunoglobulin G binding protein A precursor [SpA (VF0017)] [Staphylococcus aureus subsp. aureus MW2]	staphylococcal protein A n=3 Tax=Staphylococcus aureus TaxID=1280 RepID=UPI000E01835F
	agilent_1140	1.26174e-05	0.643487	-0.201564	-1.05514	0.652008	23.6842	21.0526	0.888889	UniRef90_P07210	1664	polyprotein (9/9) & VP1 capsid protein (1/3) & Chain 2, Human Rhinovirus Serotype 2 (Hrv2)	Genome polyprotein n=273 Tax=Enterovirus TaxID=12059 RepID=POLG_HRV8A
	agilent_61837	1.26191e-05	0.643575	-0.180152	-0.943253	0.582949	32.8947	29.8246	0.906667	UniRef90_A0A4U9NYM5	1665	WP_011590223.1 strains_non_MPA_non_topgraph_cdhit70_190118.csv	Cell wall binding repeat-containing protein n=9 Tax=Clostridium perfringens TaxID=1502 RepID=A0A4U9NYM5_CLOPF
	twist_25228	1.26357e-05	0.644421	-0.387266	-2.03187	1.25734	5.26316	7.01754	1.33333		1666	allergen_name False allergome_name False allergenonline_name Unassigned (1/1) (1/1) SDAP_name Bos d 8 (6/13) (1/1) iedb_name False
	twist_86491	1.26484e-05	0.645069	-0.359605	-1.88973	1.17052	6.57895	5.26316	0.8		1667	YP_007006989.1 lysozyme-peptidase [Clostridium phage phi24R]
	twist_8779	1.26484e-05	0.645069	-0.359605	-1.88973	1.17052	6.57895	5.26316	0.8		1668	allergen_name False allergome_name Por tr 2 (14/17) (1/1) allergenonline_name False SDAP_name False iedb_name False
	twist_59590	1.26638e-05	0.645852	0.245144	-0.800428	1.29072	11.8421	14.0351	1.18519		1669	H3N2 A/Beijing/32/92 HA
	agilent_142983	1.2668e-05	0.646066	-0.228181	-1.20204	0.745673	84.2105	82.4561	0.979167	UniRef90_A0A174WBH1	1670	MH0001_GL0017187 MPA_PNP_EM_seqs_non_topgraph_seqs_final_210318.csv	T9SS C-terminal target domain-containing protein n=14 Tax=Prevotella TaxID=838 RepID=A0A174WBH1_9BACT
	agilent_159126	1.26767e-05	0.646513	-0.229133	-1.20838	0.750111	85.5263	84.2105	0.984615	UniRef90_A0A381IPJ2	1671	WP_011590251.1 strains_non_MPA_non_topgraph_cdhit70_190118.csv	Cell wall binding repeat-containing protein n=19 Tax=Clostridium perfringens TaxID=1502 RepID=A0A381IPJ2_CLOPF
	agilent_80375	1.26814e-05	0.64675	-0.204903	-1.08123	0.671421	22.3684	19.2982	0.862745	UniRef90_A0A3U8EBS2	1672	NP_052665.1 strains_non_MPA_non_topgraph_cdhit70_190118.csv	Toxin B n=50 Tax=Escherichia coli TaxID=562 RepID=A0A3U8EBS2_ECOLX
	agilent_236333	1.26868e-05	0.647026	-0.167612	-0.88505	0.549826	47.3684	45.614	0.962963	UniRef90_A0A0H3K1N3	1673	VFG001282(gb|NP_647237) (fnbB) fibronectin-binding protein B [FnBPs (VF0010)] [Staphylococcus aureus subsp. aureus MW2]	FnbB protein n=80 Tax=Staphylococcus TaxID=1279 RepID=A0A0H3K1N3_STAAW
	agilent_50247	1.26892e-05	0.64715	-0.22564	-1.19182	0.740543	18.4211	14.0351	0.761905	UniRef90_A0A354D3V1	1674	MH0436_GL0046035 MPA_PNP_EM_seqs_non_topgraph_seqs_final_210318.csv	Flagellin n=2 Tax=Clostridiales TaxID=186802 RepID=A0A354D3V1_9FIRM
	agilent_200668	1.26908e-05	0.64723	-0.428962	-2.26621	1.40829	5.26316	3.50877	0.666667	UniRef90_P35829	1675	YP_193101.1 strains_non_MPA_non_topgraph_cdhit70_190118.csv	S-layer protein n=17 Tax=Bacteria TaxID=2 RepID=SLAP_LACAC
	twist_58784	1.26927e-05	0.647329	-0.195911	-1.03525	0.643432	78.9474	75.4386	0.955556		1676	positive (exact): Human herpesvirus 3 Envelope glycoprotein C
	agilent_243890	1.27004e-05	0.647719	-0.170019	-0.899296	0.559258	42.1053	36.8421	0.875	UniRef90_A0A0H3K1N3	1677	VFG001282(gb|NP_647237) (fnbB) fibronectin-binding protein B [FnBPs (VF0010)] [Staphylococcus aureus subsp. aureus MW2]	FnbB protein n=80 Tax=Staphylococcus TaxID=1279 RepID=A0A0H3K1N3_STAAW
	agilent_182998	1.27335e-05	0.649411	0.339955	-1.12579	1.8057	5.26316	7.01754	1.33333	UniRef90_A0A3T2KDV1	1678	WP_009928427.1 strains_non_MPA_non_topgraph_cdhit70_190118.csv	LPXTG cell wall anchor domain-containing protein n=42 Tax=Listeria monocytogenes TaxID=1639 RepID=A0A3T2KDV1_LISMN
	agilent_26664	1.27347e-05	0.649471	-0.311847	-1.65665	1.03296	9.21053	7.01754	0.761905	UniRef90_A0A1Q6KN20	1679	MH0418_GL0109208 MPA_PNP_EM_seqs_non_topgraph_seqs_final_210318.csv	Site-specific integrase n=11 Tax=Clostridiales TaxID=186802 RepID=A0A1Q6KN20_9FIRM
	agilent_101098	1.27397e-05	0.649724	0.263439	-0.873487	1.40036	9.21053	12.2807	1.33333	UniRef90_C0ET85	1680	WP_044921670.1 MPA_PNP_EM_seqs_non_topgraph_seqs_final_210318.csv	BIG2 domain-containing protein n=3 Tax=Clostridiales TaxID=186802 RepID=C0ET85_9FIRM
	agilent_27755	1.27485e-05	0.650173	-0.390355	-2.07733	1.29662	5.26316	5.26316	1	UniRef90_A0A069SCX9	1681	MH0020_GL0003463 MPA_PNP_EM_seqs_non_topgraph_seqs_final_210318.csv	Uncharacterized protein n=25 Tax=Bacteroidales TaxID=171549 RepID=A0A069SCX9_9BACT
	agilent_73129	1.27766e-05	0.651606	0.242093	-0.808757	1.29294	11.8421	14.0351	1.18519	UniRef90_R5NUP6	1682	MH0437_GL0231446 MPA_PNP_EM_seqs_non_topgraph_seqs_final_210318.csv	Flagellin n=6 Tax=Clostridiales TaxID=186802 RepID=R5NUP6_9CLOT
	agilent_223905	1.27809e-05	0.651827	-0.209209	-1.11794	0.699521	21.0526	17.5439	0.833333	UniRef90_Q8GM74	1683	VFG001150(gb|AAL79954) (hia) adhesin [Hia/Hsf (VF0039)] [Haemophilus influenzae nontypable strain 3179B]	Adhesin n=5 Tax=Haemophilus influenzae TaxID=727 RepID=Q8GM74_HAEIF
	agilent_101	1.27873e-05	0.652151	-0.188608	-1.00867	0.631455	27.6316	26.3158	0.952381	UniRef90_P06473	1684	Glycoprotein B precursor & glycoprotein B (1/2)	Envelope glycoprotein B n=908 Tax=Viruses TaxID=10239 RepID=GB_HCMVA
	twist_29886	1.27928e-05	0.652432	-0.338784	-1.81309	1.13552	6.57895	7.01754	1.06667		1685	Serine-rich 25 kDa antigen protein
	twist_70917	1.28e-05	0.652801	-0.202001	-1.08206	0.678054	22.3684	19.2982	0.862745		1686	NP_680496.1 putative host interaction protein [Lactobacillus phage A2]
	agilent_113791	1.28082e-05	0.65322	0.380486	-1.27931	2.04029	3.94737	5.26316	1.33333	UniRef90_I9A5F1	1687	MH0091_GL0038462 MPA_PNP_EM_seqs_non_topgraph_seqs_final_210318.csv	DUF4136 domain-containing protein n=32 Tax=Bacteroides TaxID=816 RepID=I9A5F1_BACVU
	agilent_12009	1.28126e-05	0.653445	-0.216857	-1.16352	0.729801	81.5789	82.4561	1.01075		1688	positive (exact): Enterovirus C Genome polyprotein [on Uniprot the BLAST matches are "Capsid protein" from "Human poliovirus"
	agilent_48843	1.28242e-05	0.654036	0.298824	-1.00803	1.60568	7.89474	8.77193	1.11111	UniRef90_F9Z760	1689	MH0012_GL0066575 MPA_PNP_EM_seqs_non_topgraph_seqs_final_210318.csv	Alkyl hydroperoxide reductase/ Thiol specific antioxidant/ Mal allergen n=9 Tax=Odoribacter TaxID=283168 RepID=F9Z760_ODOSD
	agilent_51292	1.28261e-05	0.654132	-0.318739	-1.71311	1.07563	7.89474	7.01754	0.888889	UniRef90_A0A173VWM0	1690	MH0073_GL0015196 MPA_PNP_EM_seqs_non_topgraph_seqs_final_210318.csv	Hydrolase n=11 Tax=Roseburia TaxID=841 RepID=A0A173VWM0_9FIRM
	agilent_127067	1.28364e-05	0.654656	-0.363111	-1.95417	1.22795	7.89474	5.26316	0.666667	UniRef90_A0A174D4S3	1691	O2.UC16-1_GL0015012 MPA_PNP_EM_seqs_non_topgraph_seqs_final_210318.csv	Cellulase n=39 Tax=Bacteroides TaxID=816 RepID=A0A174D4S3_BACUN
	agilent_19374	1.28402e-05	0.654849	-0.349441	-1.88151	1.18263	6.57895	5.26316	0.8	UniRef90_A0A0I9TM41	1692	YP_098907.1 strains_non_MPA_non_topgraph_cdhit70_190118.csv	Uncharacterized protein n=24 Tax=Bacteroides TaxID=816 RepID=A0A0I9TM41_BACFG
	agilent_8927	1.28465e-05	0.655172	-0.174913	-0.942562	0.592736	35.5263	31.5789	0.888889	UniRef90_A7X0T9	1693	Bifunctional autolysin precursor	Bifunctional autolysin n=763 Tax=Bacteria TaxID=2 RepID=ATL_STAA1
	twist_33702	1.28465e-05	0.655172	-0.174141	-0.938403	0.590121	39.4737	36.8421	0.933333		1694	phosphoprotein 150 & Large structural phosphoprotein
	agilent_72410	1.28471e-05	0.655201	0.237854	-0.806118	1.28182	11.8421	14.0351	1.18519	UniRef90_A0A1C5XGK9	1695	MH0007_GL0015775 MPA_PNP_EM_seqs_non_topgraph_seqs_final_210318.csv	Flagellin n=12 Tax=root TaxID=1 RepID=A0A1C5XGK9_9CLOT
	twist_59514	1.28512e-05	0.655413	0.18111	-0.614329	0.976548	25	28.0702	1.12281		1696	B B/Beijing/184/93 HA
	twist_59399	1.28655e-05	0.656143	0.265825	-0.904334	1.43598	9.21053	10.5263	1.14286		1697	H3N2 A/Michigan/45/2015 M1
	agilent_157325	1.28708e-05	0.656413	-0.329025	-1.77861	1.12056	7.89474	5.26316	0.666667	UniRef90_A0A381IRL2	1698	WP_011590277.1 strains_non_MPA_non_topgraph_cdhit70_190118.csv	Cell wall binding repeat-containing protein n=21 Tax=Clostridium perfringens TaxID=1502 RepID=A0A381IRL2_CLOPF
	agilent_228819	1.28932e-05	0.657553	-0.16675	-0.904009	0.57051	65.7895	63.1579	0.96	UniRef90_Q99XV0	1699	VFG000968(gb|NP_269973) (emm) M protein type 1 [M protein (VF0242)] [Streptococcus pyogenes M1 GAS]	M protein type 1 n=54 Tax=Streptococcus pyogenes TaxID=1314 RepID=Q99XV0_STRP1
	agilent_212061	1.28983e-05	0.657811	0.164227	-0.562463	0.890917	36.8421	40.3509	1.09524	UniRef90_K0XJ87	1700	MH0012_GL0005694 MPA_PNP_EM_seqs_non_topgraph_seqs_final_210318.csv	Uncharacterized protein n=4 Tax=Bacteria TaxID=2 RepID=K0XJ87_9BACT
	twist_46303	1.29135e-05	0.65859	0.160326	-0.550834	0.871486	50	54.386	1.08772		1701	positive (exact): Human herpesvirus 3 Envelope glycoprotein C
	agilent_13363	1.29445e-05	0.660171	0.228716	-0.790839	1.24827	14.4737	15.7895	1.09091	UniRef90_A0A0G9GVP9	1702	YP_004888341.1 strains_non_MPA_non_topgraph_cdhit70_190118.csv	Aggregation promoting factor n=38 Tax=Lactobacillus plantarum TaxID=1590 RepID=A0A0G9GVP9_LACPN
	twist_54402	1.2948e-05	0.660346	-0.270439	-1.47664	0.935767	10.5263	8.77193	0.833333		1703	U14 gene product
	agilent_205930	1.29485e-05	0.660373	0.182899	-0.632936	0.998734	23.6842	26.3158	1.11111	UniRef90_A0A4P6M5E2	1704	WP_018596369.1 strains_non_MPA_non_topgraph_cdhit70_190118.csv	Uncharacterized protein n=5 Tax=Clostridiales TaxID=186802 RepID=A0A4P6M5E2_9FIRM
	agilent_68928	1.2972e-05	0.661573	-0.34394	-1.88391	1.19603	6.57895	5.26316	0.8	UniRef90_W4N8Z7	1705	MH0131_GL0034718 (3/3) MPA_and_EM_topgraph_220218_subsample.csv	ATP-dependent zinc metalloprotease FtsH n=67 Tax=Bacteria TaxID=2 RepID=W4N8Z7_9BIFI
	twist_73805	1.29733e-05	0.661636	0.323882	-1.12657	1.77433	5.26316	7.01754	1.33333		1706	YP_009043441.1 DNA helicase [Listeria phage List-36]
	twist_60212	1.29764e-05	0.661796	0.289095	-1.00622	1.58441	7.89474	8.77193	1.11111		1707	YP_007003037.1 hypothetical protein [Lactobacillus phage JCL1032]
	twist_30800	1.29794e-05	0.661947	-0.169526	-0.929465	0.590413	42.1053	42.1053	1		1708	HCMVUL99 & Tegument protein UL11 homolog
	agilent_135148	1.29817e-05	0.662066	0.345778	-1.20483	1.89639	93.4211	94.7368	1.01408	UniRef90_K0X4F7	1709	MH0271_GL0067298 MPA_PNP_EM_seqs_non_topgraph_seqs_final_210318.csv	Uncharacterized protein n=3 Tax=Bacteroidales TaxID=171549 RepID=K0X4F7_9BACT
	twist_73875	1.29826e-05	0.66211	-0.189608	-1.04	0.660787	23.6842	21.0526	0.888889		1710	YP_008532047.1 putative tail fiber protein [Klebsiella phage 0507-KN2-1]
	twist_35871	1.29931e-05	0.662649	-0.16313	-0.896018	0.569758	65.7895	59.6491	0.906667		1711	EBNA-3C HHV 4 latent protein
	twist_53218	1.29995e-05	0.662976	0.191803	-0.670793	1.0544	19.7368	22.807	1.15556		1712	phosphoprotein 150 & Large structural phosphoprotein
	agilent_121369	1.30131e-05	0.663666	0.327448	-1.14841	1.8033	5.26316	7.01754	1.33333	UniRef90_K5YWW8	1713	MH0343_GL0152713 (2/2) MPA_and_EM_topgraph_220218_subsample.csv	Coenzyme A biosynthesis bifunctional protein CoaBC n=29 Tax=Parabacteroides TaxID=375288 RepID=K5YWW8_9BACT
	agilent_48255	1.30131e-05	0.663666	0.327448	-1.14841	1.8033	5.26316	7.01754	1.33333	UniRef90_K5YWW8	1714	MH0343_GL0152713 (2/2) MPA_and_EM_topgraph_220218_subsample.csv	Coenzyme A biosynthesis bifunctional protein CoaBC n=29 Tax=Parabacteroides TaxID=375288 RepID=K5YWW8_9BACT
	agilent_203030	1.30131e-05	0.663666	0.327448	-1.14841	1.8033	5.26316	7.01754	1.33333	UniRef90_A0A162ELA1	1715	YP_004890412.1 (1/1) non_MPA_topgraph_sampling_040218.csv	Uncharacterized protein n=36 Tax=Lactobacillus TaxID=1578 RepID=A0A162ELA1_LACPN
	twist_27282	1.30251e-05	0.664283	-0.186256	-1.02738	0.65487	73.6842	75.4386	1.02381		1716	positive (exact): Enterovirus C Genome polyprotein [on Uniprot the BLAST matches are "Capsid protein" from "Human poliovirus"
	agilent_88528	1.30408e-05	0.665082	-0.190559	-1.0533	0.672187	23.6842	19.2982	0.814815	UniRef90_F0EQQ6	1717	WP_014064443.1 strains_non_MPA_non_topgraph_cdhit70_190118.csv	Chaperone SurA n=29 Tax=Pasteurellaceae TaxID=712 RepID=F0EQQ6_HAEPA
	agilent_156816	1.30467e-05	0.66538	0.290019	-1.02427	1.60431	6.57895	8.77193	1.33333	UniRef90_A0A2N0UNM1	1718	MH0023_GL0002802 (1/1) MPA_and_EM_topgraph_220218_subsample.csv	Cohesin domain-containing protein n=22 Tax=Ruminococcus TaxID=1263 RepID=A0A2N0UNM1_9FIRM
	agilent_58858	1.30575e-05	0.665933	-0.299764	-1.66061	1.06108	7.89474	7.01754	0.888889	UniRef90_E5VBB8	1719	MH0003_GL0074909 MPA_PNP_EM_seqs_non_topgraph_seqs_final_210318.csv	Uncharacterized protein n=30 Tax=Bacteroides TaxID=816 RepID=E5VBB8_9BACE
	agilent_2828	1.30782e-05	0.666987	0.26958	-0.958364	1.49752	9.21053	10.5263	1.14286	UniRef90_P03277	1720	Hexon protein	Hexon protein n=779 Tax=Adenoviridae TaxID=10508 RepID=CAPSH_ADE02
	twist_28884	1.30784e-05	0.666997	-0.299405	-1.66325	1.06444	7.89474	7.01754	0.888889		1721	Lipase 2 precursor (Glycerol ester hydrolase 2)
	agilent_8131	1.30902e-05	0.667601	0.233047	-0.830572	1.29667	11.8421	14.0351	1.18519	UniRef90_P09256	1722	positive (from uniprot): Human herpesvirus 3 Envelope glycoprotein C	Envelope glycoprotein C n=119 Tax=Human herpesvirus 3 TaxID=10335 RepID=GC_VZVD
	agilent_91999	1.30987e-05	0.668034	0.363515	-1.29786	2.02489	3.94737	5.26316	1.33333	UniRef90_P33379	1723	WP_025370531.1 (1/1) non_MPA_topgraph_sampling_040218.csv	Actin assembly-inducing protein n=1136 Tax=Bacteria TaxID=2 RepID=ACTA_LISMO
	twist_57645	1.30998e-05	0.668088	-0.323178	-1.80045	1.1541	6.57895	8.77193	1.33333		1724	alpha S1 casein & Alpha-S1-casein
	twist_76831	1.31057e-05	0.668393	0.205754	-0.735686	1.14719	15.7895	17.5439	1.11111		1725	YP_008772099.1 unnamed protein product [Streptococcus phage TP-778L]
	twist_17426	1.311e-05	0.668611	0.306761	-1.09783	1.71135	6.57895	8.77193	1.33333		1726	allergen_name Hor v 20 (1/1) (1/1) allergome_name Hor v 20 (2/3) (1/1) allergenonline_name Unassigned (1/1) (1/1) SDAP_name Hor v 21 (1/1) (1/1) iedb_name False
	agilent_13151	1.31234e-05	0.669293	0.581767	-2.08785	3.25138	1.31579	3.50877	2.66667	UniRef90_S5NW69	1727	WP_011953516.1 strains_non_MPA_non_topgraph_cdhit70_190118.csv	Peptidoglycan-binding protein LysM n=46 Tax=Lactobacillaceae TaxID=33958 RepID=S5NW69_LACRE
	agilent_201880	1.3135e-05	0.669886	-0.155217	-0.86884	0.558405	59.2105	56.1404	0.948148	UniRef90_A0A174B1N0	1728	WP_012743453.1 MPA_PNP_EM_seqs_non_topgraph_seqs_final_210318.csv	Toxin A n=2 Tax=[Eubacterium] rectale TaxID=39491 RepID=A0A174B1N0_9FIRM
	twist_40763	1.31402e-05	0.670151	-0.279451	-1.56535	1.00644	10.5263	7.01754	0.666667		1729	RNA polymerase beta'-subunit
	twist_8935	1.31405e-05	0.670166	-0.38142	-2.13661	1.37377	5.26316	3.50877	0.666667		1730	allergen_name Len c 1 (2/2) (1/1) allergome_name Len c 1 (3/3) (1/1) allergenonline_name Len c 1.0102 (1/1) (1/1) SDAP_name Len c 1.0102 (1/1) (1/1) iedb_name False
	twist_35870	1.31422e-05	0.670251	-0.157525	-0.882611	0.56756	63.1579	56.1404	0.888889		1731	EBNA-3C HHV 4 latent protein
	agilent_235286	1.31519e-05	0.670745	-0.214967	-1.20603	0.776096	15.7895	15.7895	1	UniRef90_O86489	1732	VFG001281(gb|NP_645335) (sdrE) Ser-Asp rich fibrinogen-binding bone sialoprotein-binding protein [SDr (VF0019)] [Staphylococcus aureus subsp. aureus MW2]	Serine-aspartate repeat-containing protein E n=489 Tax=Bacteria TaxID=2 RepID=SDRE_STAAE
	agilent_188119	1.31584e-05	0.67108	-0.295376	-1.65862	1.06787	7.89474	7.01754	0.888889	UniRef90_A0A0E0VL48	1733	WP_000702714.1 strains_non_MPA_non_topgraph_cdhit70_190118.csv	Exotoxin n=60 Tax=Staphylococcaceae TaxID=90964 RepID=A0A0E0VL48_STAA5
	agilent_16426	1.31628e-05	0.671302	0.284173	-1.02831	1.59666	6.57895	8.77193	1.33333	UniRef90_A0A174ZBF0	1734	MH0002_GL0055178 MPA_PNP_EM_seqs_non_topgraph_seqs_final_210318.csv	Flagellar hook-associated protein 2 n=11 Tax=root TaxID=1 RepID=A0A174ZBF0_9FIRM
	agilent_8301	1.31648e-05	0.671407	-0.177622	-0.998265	0.643022	26.3158	24.5614	0.933333	UniRef90_P68950	1735	positive (from uniprot): Human adenovirus C Pre-histone-like nucleoprotein	Pre-histone-like nucleoprotein n=24 Tax=root TaxID=1 RepID=NP_ADE02
	twist_6266	1.3175e-05	0.671926	-0.316082	-1.77889	1.14673	7.89474	5.26316	0.666667		1736	allergen_name False allergome_name Dan re alpha2I (2/2) (1/1) allergenonline_name False SDAP_name False iedb_name collagen, type I, alpha 2 (2/2) (1/1)
	agilent_174922	1.31776e-05	0.672059	-0.524548	-2.95317	1.90408	3.94737	1.75439	0.444444	UniRef90_R5F400	1737	MH0131_GL0122184 MPA_PNP_EM_seqs_non_topgraph_seqs_final_210318.csv	Uncharacterized protein n=3 Tax=Bacteroidales TaxID=171549 RepID=R5F400_9BACE
	twist_58059	1.31877e-05	0.672575	-0.158825	-0.895406	0.577756	40.7895	42.1053	1.03226		1738	positive (exact): Norwalk virus Non-structural polyprotein
	twist_32271	1.32128e-05	0.673855	0.311449	-1.13897	1.76187	5.26316	7.01754	1.33333		1739	HCMVUS22
[truncated: 811 more rows]
