# Supplementary material for: Systemic antibody responses against bacterial and viral antigens associate with fatigue in patients with inflammatory bowel disease
Source: iScience. 2026 Jul 20;29(8):116828. doi: 10.1016/j.isci.2026.116828 (PMC13393791; doi:10.1016/j.isci.2026.116828)
Supplement: Table S13. Logistic regression results for the association between individual antibody reactivity and fatigue status in the CD cohort comparing high fatigue (Q4) with low fatigue (Q1) [file mmc13.xlsx]

## Sheet: Table S13
	Table S13. Logistic regression results for the association between individual antibodies and fatigue status (Q4: highly fatigued, n = 54; Q1: minimally fatigued, n = 45) in the CD. Models were adjusted for age, sex, and smoking. Antibodies are ranked by p-value. Yellow-colored cells indicate nominal significance (p < 0.05), and orange cells indicate p < 0.1.
	Peptide-ID	Benjamini-Hochberg value	P-Value	Regression Coefficient	Lower Confidence Interval Value	Upper Confidence Interval Value	% of individuals with peptide present in lesser fatigued group (Q1)	% of individuals with peptide present in higher fatigued group (Q4)	Fold Change	UniRef-ID	Rank based on P-Value	Peptide Name	Function according to Universal Protein Reference database (UniRef)
	twist_55260	7.77886e-08	0.00396722	1.45905	0.466363	2.45173	28.8889	52.8302	1.82874		1	Adhesin P1 precursor (Cytadhesin P1) (Attachment protein) & ADP1_MYCPN adhesin P1
	agilent_199016	1.35257e-07	0.00689809	2.02464	0.555868	3.49342	8.88889	24.5283	2.75943	UniRef90_A0A174AWF9	2	MH0187_GL0063508 (3/3) MPA_and_EM_topgraph_220218_subsample.csv	Probable multidrug resistance ABC transporter ATP-binding/permease protein YheH n=36 Tax=Clostridiales TaxID=186802 RepID=A0A174AWF9_9FIRM
	agilent_201764	1.61808e-07	0.00825221	-2.27102	-3.95605	-0.585995	22.2222	3.77358	0.169811	UniRef90_A0A417QP75	3	WP_005330461.1 strains_non_MPA_non_topgraph_cdhit70_190118.csv	Uncharacterized protein n=81 Tax=Firmicutes TaxID=1239 RepID=A0A417QP75_9FIRM
	twist_47314	1.69434e-07	0.00864115	-1.4974	-2.61504	-0.379759	37.7778	18.8679	0.499445		4	Enterovirus polyprotein (VP0, VP1, VP2, VP4) – capsid proteins, Coxsackievirus A9 (2.9 Å structure, chains 1–4)
	agilent_318	1.73995e-07	0.00887376	1.23459	0.30992	2.15927	40	69.8113	1.74528	UniRef90_Q1HVF7	5	EBNA-1 HHV 4	Epstein-Barr nuclear antigen 1 n=48 Tax=Epstein-Barr virus (strain GD1) TaxID=10376 RepID=EBNA1_EBVA8
	agilent_229718	2.01476e-07	0.0102753	2.49134	0.588718	4.39396	8.88889	20.7547	2.33491	UniRef90_A7X6I5	6	VFG001283(gb|NP_647238) (fnbA) fibronectin-binding protein A [FnBPs (VF0010)] [Staphylococcus aureus subsp. aureus MW2]	Fibronectin-binding protein A n=697 Tax=Bacteria TaxID=2 RepID=FNBA_STAA1
	twist_28164	2.3743e-07	0.0121089	1.70092	0.372182	3.02966	15.5556	30.1887	1.9407		7	Ovomucoid precursor
	agilent_212303	2.66623e-07	0.0135978	2.89299	0.595257	5.19072	2.22222	20.7547	9.33962	UniRef90_A0A173WVL9	8	O2.UC18-1_GL0086283 (1/6) MPA_and_EM_topgraph_220218_subsample.csv	Phosphoglycerol transferase and related proteins, alkaline phosphatase superfamily n=34 Tax=Clostridiales TaxID=186802 RepID=A0A173WVL9_9FIRM
	twist_5124	2.67637e-07	0.0136495	1.87662	0.385308	3.36792	6.66667	24.5283	3.67925		9	Allergen Ech gr EF-1 Echinococcus granulosus ranslation elongation factor dog tape worm
	agilent_1463	2.81565e-07	0.0143598	-1.19292	-2.14797	-0.237875	51.1111	30.1887	0.590648	UniRef90_P07210	10	polyprotein (9/9) & VP1 capsid protein (1/3) & Chain 2, Human Rhinovirus Serotype 2 (Hrv2)	Genome polyprotein n=273 Tax=Enterovirus TaxID=12059 RepID=POLG_HRV8A
	agilent_9680	3.15996e-07	0.0161158	1.63581	0.303412	2.96821	11.1111	24.5283	2.20755	UniRef90_P36717	11	minor core protein	Core-capsid bridging protein n=3 Tax=Human mastadenovirus A TaxID=129875 RepID=CORE5_ADE12
	agilent_186083	3.20368e-07	0.0163388	1.67378	0.307601	3.03995	11.1111	24.5283	2.20755	UniRef90_A0A1T4XPY4	12	MH0161_GL0044217 (4/4) MPA_and_EM_topgraph_220218_subsample.csv	ATP-binding cassette, subfamily B n=5 Tax=Ruminococcaceae TaxID=541000 RepID=A0A1T4XPY4_9FIRM
	agilent_319	3.25741e-07	0.0166128	1.12873	0.205091	2.05237	42.2222	69.8113	1.65343	UniRef90_P03211	13	EBNA-1 HHV 4 & BKRF1	Epstein-Barr nuclear antigen 1 n=37 Tax=Epstein-Barr virus (strain GD1) TaxID=10376 RepID=EBNA1_EBVB9
	twist_27538	3.29009e-07	0.0167795	1.11877	0.20188	2.03566	37.7778	64.1509	1.69811		14	EBNA-1 HHV 4
	twist_43321	3.30338e-07	0.0168472	1.67169	0.300803	3.04257	13.3333	26.4151	1.98113		15	alpha S1 casein & Alpha-S1-casein
	agilent_234887	3.62852e-07	0.0185055	-2.21699	-4.06182	-0.372157	17.7778	3.77358	0.212264	UniRef90_P15926	16	VFG001797(gb|NP_735749) (scpB) streptococcal C5a peptidase [C5a peptidase (VF0278)] [Streptococcus agalactiae NEM316]	C5a peptidase n=760 Tax=Bacteria TaxID=2 RepID=C5AP_STRPY
	agilent_320	3.66231e-07	0.0186778	1.17391	0.195628	2.15219	51.1111	77.3585	1.51354	UniRef90_P03211	17	EBNA-1 HHV 4 & BKRF1	Epstein-Barr nuclear antigen 1 n=37 Tax=Epstein-Barr virus (strain GD1) TaxID=10376 RepID=EBNA1_EBVB9
	twist_27464	3.74017e-07	0.0190749	1.18714	0.194527	2.17976	55.5556	77.3585	1.39245		18	heme transporter IsdB
	twist_58004	4.02849e-07	0.0205453	2.10429	0.323674	3.88491	4.44444	22.6415	5.09434		19	Fusion glycoprotein F0 precursor (2/2) & fusion protein (1/2) & fusion glycoprotein
	agilent_229642	4.15561e-07	0.0211936	1.3461	0.201259	2.49094	15.5556	35.8491	2.30458	UniRef90_P15276	20	VFG000117(gb|NP_253940) (algP/algR3) alginate regulatory protein AlgP [Alginate (VF0091)] [Pseudomonas aeruginosa PAO1]	Transcriptional regulatory protein AlgP n=6 Tax=Pseudomonas aeruginosa TaxID=287 RepID=ALGP_PSEAE
	agilent_205439	4.67444e-07	0.0238397	-1.33859	-2.49963	-0.177558	28.8889	16.9811	0.587808	UniRef90_D6D6J2	21	NOM028_GL0019456 MPA_PNP_EM_seqs_non_topgraph_seqs_final_210318.csv	Uncharacterized protein n=42 Tax=Bacteroides TaxID=816 RepID=D6D6J2_9BACE
	twist_42031	5.25808e-07	0.0268162	1.08378	0.124433	2.04312	31.1111	50.9434	1.63747		22	titin isoform IC
	agilent_223876	5.27035e-07	0.0268788	1.46676	0.167871	2.76565	8.88889	28.3019	3.18396	UniRef90_UPI000B5938A4	23	VFG001356(gb|NP_345446) (lytB) endo-beta-N-acetylglucosaminidase [CBPs (VF0145)] [Streptococcus pneumoniae TIGR4]	endo-beta-N-acetylglucosaminidase n=2 Tax=Streptococcus pneumoniae TaxID=1313 RepID=UPI000B5938A4
	twist_55551	5.34273e-07	0.0272479	1.60709	0.180499	3.03368	11.1111	20.7547	1.86792		24	minor core protein
	agilent_321	5.58982e-07	0.0285081	1.07548	0.113065	2.03789	51.1111	77.3585	1.51354	UniRef90_P03211	25	EBNA-1 HHV 4 & BKRF1	Epstein-Barr nuclear antigen 1 n=37 Tax=Epstein-Barr virus (strain GD1) TaxID=10376 RepID=EBNA1_EBVB9
	agilent_240812	5.77643e-07	0.0294598	-1.92704	-3.66174	-0.192339	20	3.77358	0.188679	UniRef90_P09983	26	VFG000906(gb|NP_755445) (hlyA) Hemolysin A [Hemolysin (VF0225)] [Escherichia coli CFT073]	Hemolysin, chromosomal n=225 Tax=Bacteria TaxID=2 RepID=HLYAC_ECOLX
	twist_9647	5.98155e-07	0.0305059	2.60773	0.245283	4.97018	2.22222	13.2075	5.9434		27	fummy_name Nec a calreticulin Calcium ion binding <bold><italic>Necator americanus</italic> (HOOKWORM)</bold>
	agilent_174779	6.04246e-07	0.0308166	-1.60549	-3.06268	-0.148301	28.8889	5.66038	0.195936	UniRef90_D4MVC3	28	MH0089_GL0093714 (1/3) MPA_and_EM_topgraph_220218_subsample.csv	ABC-type multidrug transport system, ATPase and permease components n=20 Tax=Firmicutes TaxID=1239 RepID=D4MVC3_ANAHA
	twist_84498	6.28953e-07	0.0320766	-2.64494	-5.06347	-0.226421	11.1111	1.88679	0.169811		29	YP_009191602.1 hypothetical protein [Salmonella phage f18SE]
	agilent_1606	6.62479e-07	0.0337864	1.91016	0.146368	3.67396	4.44444	20.7547	4.66981	UniRef90_P04012	30	major capsid protein (2/4) & major capsid protein L1 (2/3)	Major capsid protein L1 n=210 Tax=Papillomaviridae TaxID=151340 RepID=VL1_HPV11
	agilent_11281	6.78047e-07	0.0345804	-2.29729	-4.42795	-0.166623	11.1111	3.77358	0.339623		31	positive (exact): Norwalk virus Non-structural polyprotein
	twist_27540	6.83547e-07	0.0348609	0.974943	0.0693126	1.88057	37.7778	64.1509	1.69811		32	EBNA-1 HHV 4 & BKRF1
	agilent_178076	7.13197e-07	0.0363731	-1.69799	-3.28826	-0.107725	15.5556	7.54717	0.485175	UniRef90_A0A460AZD5	33	WP_010959017.1 (1/1) non_MPA_topgraph_sampling_040218.csv	LPXTG cell wall anchor domain-containing protein n=248 Tax=Listeriaceae TaxID=186820 RepID=A0A460AZD5_LISMN
	twist_49674	7.19307e-07	0.0366847	1.09708	0.067892	2.12627	17.7778	39.6226	2.22877		34	positive (from uniprot): Human herpesvirus 3 Envelope glycoprotein C
	agilent_11380	7.30449e-07	0.0372529	-1.16923	-2.26941	-0.0690531	35.5556	24.5283	0.689858	UniRef90_P08392	35	Trans-acting transcriptional protein ICP4	Major viral transcription factor ICP4 n=1 Tax=Human herpesvirus 1 (strain 17) TaxID=10299 RepID=ICP4_HHV11
	agilent_56393	7.42698e-07	0.0378776	-1.68029	-3.26653	-0.0940532	17.7778	5.66038	0.318396	UniRef90_A0A414QQV5	36	WP_004848400.1 (1/1) non_MPA_topgraph_sampling_040218.csv	Uncharacterized protein n=54 Tax=root TaxID=1 RepID=A0A414QQV5_9FIRM
	agilent_235643	7.42879e-07	0.0378868	1.06114	0.0593484	2.06293	24.4444	39.6226	1.62093	UniRef90_P11311	37	VFG002033(gb|NP_109829) (p1/MgPa/gapA) ADP1_MYCPN adhesin P1 [Cytadherence organelle (VF0330)] [Mycoplasma pneumoniae M129]	Adhesin P1 n=56 Tax=Mycoplasma pneumoniae TaxID=2104 RepID=ADP1_MYCPN
	agilent_173697	7.50124e-07	0.0382563	2.65679	0.143775	5.16981	2.22222	11.3208	5.09434	UniRef90_S1HSW3	38	WP_000468356.1 strains_non_MPA_non_topgraph_cdhit70_190118.csv	Uncharacterized protein n=36 Tax=root TaxID=1 RepID=S1HSW3_ECOLX
	twist_20848	7.65691e-07	0.0390503	1.07969	0.0542512	2.10512	33.3333	45.283	1.35849		39	allergen_name False allergome_name Bos d 8 (2/6), Bos d 9 (2/3) (1/1) allergenonline_name False SDAP_name False iedb_name False
	twist_38486	7.66698e-07	0.0391016	1.16136	0.0580659	2.26465	15.5556	32.0755	2.06199		40	EBNA-1 HHV 4
	agilent_19521	7.69179e-07	0.0392281	1.94508	0.0960587	3.79411	6.66667	15.0943	2.26415	UniRef90_A0A1G7KLH9	41	O2.CD2-0_GL0014258 MPA_PNP_EM_seqs_non_topgraph_seqs_final_210318.csv	Rod shape-determining protein MreB n=1 Tax=Bacteroidales bacterium KHT7 TaxID=1855373 RepID=A0A1G7KLH9_9BACT
	agilent_77100	7.73801e-07	0.0394638	2.91062	0.140425	5.68082	2.22222	9.43396	4.24528	UniRef90_A0A173Y3M1	42	WP_009242532.1 (4/4) non_MPA_topgraph_sampling_040218.csv	ABC transporter ATP-binding protein n=8 Tax=Clostridiales TaxID=186802 RepID=A0A173Y3M1_9FIRM
	agilent_47783	8.04355e-07	0.0410221	-1.76858	-3.46503	-0.0721371	17.7778	3.77358	0.212264	UniRef90_A0A1H4EYC0	43	MH0192_GL0120909 (2/2) MPA_and_EM_topgraph_220218_subsample.csv	TonB-linked outer membrane protein, SusC/RagA family n=7 Tax=Alistipes TaxID=239759 RepID=A0A1H4EYC0_9BACT
	twist_59436	8.07334e-07	0.041174	-2.08576	-4.08795	-0.0835718	11.1111	3.77358	0.339623		44	B B/Sichuan/379/99 HA
	twist_49495	8.09796e-07	0.0412996	-1.54304	-3.02518	-0.0609091	24.4444	5.66038	0.231561		45	Nucleoprotein (2/5)
	twist_14067	8.20682e-07	0.0418548	1.14596	0.0422338	2.24969	26.6667	35.8491	1.34434		46	allergen_name False allergome_name Ovi a 8 (5/5), Ovi a 9 (2/2) (1/1) allergenonline_name False SDAP_name False iedb_name False
	agilent_92408	8.28518e-07	0.0422544	1.69397	0.0592528	3.32869	8.88889	16.9811	1.91038	UniRef90_A0A2S1FUJ1	47	WP_000769147.1 strains_non_MPA_non_topgraph_cdhit70_190118.csv	Superantigen-like protein 11 n=24 Tax=Bacteria TaxID=2 RepID=A0A2S1FUJ1_STAAU
	twist_2830	8.29339e-07	0.0422963	1.1431	0.0397598	2.24644	26.6667	35.8491	1.34434		48	allergen_name False allergome_name Bub b 8 (5/6), Bub b 9 (1/2) (1/1) allergenonline_name False SDAP_name False iedb_name False
	agilent_73129	8.37141e-07	0.0426942	-0.99359	-1.95447	-0.0327123	51.1111	35.8491	0.701395	UniRef90_R5NUP6	49	MH0437_GL0231446 MPA_PNP_EM_seqs_non_topgraph_seqs_final_210318.csv	Flagellin n=6 Tax=Clostridiales TaxID=186802 RepID=R5NUP6_9CLOT
	twist_38157	8.41935e-07	0.0429387	-2.41854	-4.7602	-0.0768724	13.3333	1.88679	0.141509		50	myelin basic protein (3/3)
	agilent_199155	8.43001e-07	0.042993	-1.0335	-2.03442	-0.0325883	77.7778	60.3774	0.77628	UniRef90_Q8XMR4	51	WP_003460505.1 strains_non_MPA_non_topgraph_cdhit70_190118.csv	LYZ2 domain-containing protein n=27 Tax=Clostridium perfringens TaxID=1502 RepID=Q8XMR4_CLOPE
	twist_72254	8.43897e-07	0.0430388	2.75848	0.086394	5.43056	2.22222	9.43396	4.24528		52	YP_009321608.1 major head protein II [Campylobacter phage PC14]
	agilent_2469	8.52004e-07	0.0434522	1.33327	0.0392009	2.62733	11.1111	22.6415	2.03774	UniRef90_R4LXM3	53	phiRv1 phage protein	Bacteriophage protein n=2 Tax=Mycobacterium tuberculosis TaxID=1773 RepID=R4LXM3_MYCTX
	agilent_51357	8.59737e-07	0.0438466	1.89889	0.0523729	3.74542	4.44444	15.0943	3.39623	UniRef90_A0A249NLN6	54	WP_003647944.1 strains_non_MPA_non_topgraph_cdhit70_190118.csv	GRAM_POS_ANCHORING domain-containing protein n=3 Tax=Lactobacillus gasseri TaxID=1596 RepID=A0A249NLN6_LACGS
	agilent_3329	8.60986e-07	0.0439103	1.32384	0.0361239	2.61156	8.88889	26.4151	2.9717	UniRef90_P03211	55	EBNA-1 HHV 4 & BKRF1	Epstein-Barr nuclear antigen 1 n=37 Tax=Epstein-Barr virus (strain GD1) TaxID=10376 RepID=EBNA1_EBVB9
	agilent_114167	8.62924e-07	0.0440091	-1.11621	-2.20246	-0.0299503	37.7778	18.8679	0.499445	UniRef90_A0A173S481	56	MH0160_GL0068275 MPA_PNP_EM_seqs_non_topgraph_seqs_final_210318.csv	Flagellin n=15 Tax=Lachnospiraceae TaxID=186803 RepID=A0A173S481_9FIRM
	twist_10973	8.88955e-07	0.0453367	-1.33753	-2.64728	-0.027768	22.2222	9.43396	0.424528		57	allergen_name False allergome_name Bomb m 1 (1/4) (1/1) allergenonline_name False SDAP_name False iedb_name False
	agilent_138663	9.11338e-07	0.0464782	2.41405	0.0376592	4.79044	2.22222	11.3208	5.09434	UniRef90_R9IFE0	58	WP_008782291.1 MPA_PNP_EM_seqs_non_topgraph_seqs_final_210318.csv	Alpha-N-arabinofuranosidase n=38 Tax=Bacteria TaxID=2 RepID=R9IFE0_9BACE
	twist_17426	9.12388e-07	0.0465318	-1.57607	-3.12793	-0.0242074	17.7778	5.66038	0.318396		59	allergen_name Hor v 20 (1/1) (1/1) allergome_name Hor v 20 (2/3) (1/1) allergenonline_name Unassigned (1/1) (1/1) SDAP_name Hor v 21 (1/1) (1/1) iedb_name False
	twist_8126	9.19085e-07	0.0468733	1.72396	0.023836	3.42409	11.1111	18.8679	1.69811		60	allergen_name False allergome_name Str pn PspC (2/2) (1/1) allergenonline_name False SDAP_name False iedb_name False
	agilent_18111	9.293e-07	0.0473943	2.14923	0.0247096	4.27376	4.44444	11.3208	2.54717	UniRef90_E1WSL3	61	YP_098689.1 strains_non_MPA_non_topgraph_cdhit70_190118.csv	DUF4595 domain-containing protein n=43 Tax=Bacteroides TaxID=816 RepID=E1WSL3_BACF6
	agilent_9747	9.42025e-07	0.0480433	-0.947468	-1.88678	-0.00815762	53.3333	39.6226	0.742925	UniRef90_Q66575	62	positive (from uniprot): Enterovirus B Genome polyprotein	Genome polyprotein n=20 Tax=Enterovirus B TaxID=138949 RepID=POLG_EC12T
	twist_38305	9.45727e-07	0.0482321	1.54233	0.0119885	3.07266	8.88889	16.9811	1.91038		63	Dense granule protein 2 precursor
	twist_58778	9.61239e-07	0.0490232	1.1151	0.0047732	2.22542	71.1111	84.9057	1.19399		64	positive (exact): Human respiratory syncytial virus Attachment glycoprotein
	agilent_73399	9.6615e-07	0.0492737	-0.933863	-1.86476	-0.00296939	55.5556	37.7358	0.679245	UniRef90_A0A354D669	65	MH0193_GL0075334 MPA_PNP_EM_seqs_non_topgraph_seqs_final_210318.csv	Flagellin n=1 Tax=Lachnospiraceae bacterium TaxID=1898203 RepID=A0A354D669_9FIRM
	agilent_239721	9.83415e-07	0.0501542	-1.40933	-2.81961	0.000947903	20	7.54717	0.377358	UniRef90_O84091	66	VFG002125(gb|NP_219592) (copN) Type III secretion system effector CopN [TTSS (VF0344)] [Chlamydia trachomatis D/UW-3/CX]	Low Calcium Response E n=20 Tax=Chlamydia trachomatis TaxID=813 RepID=O84091_CHLTR
	twist_52590	9.84301e-07	0.0501993	0.971838	-0.000844929	1.94452	26.6667	45.283	1.69811		67	phosphoprotein 150 & Large structural phosphoprotein
	agilent_101098	9.94129e-07	0.0507006	1.62941	-0.00496889	3.2638	8.88889	15.0943	1.69811	UniRef90_C0ET85	68	WP_044921670.1 MPA_PNP_EM_seqs_non_topgraph_seqs_final_210318.csv	BIG2 domain-containing protein n=3 Tax=Clostridiales TaxID=186802 RepID=C0ET85_9FIRM
	agilent_3596	9.95084e-07	0.0507493	-1.19016	-2.38421	0.00388077	24.4444	16.9811	0.694683	UniRef90_Q66478	69	polyprotein (3/9) & structural protein (3/3) & VP1 (2/4) & capsid protein VP1 & VP1 protein (2/2) & VP1 protein, partial [Enterovirus A71]	Genome polyprotein n=10068 Tax=root TaxID=1 RepID=POLG_HE71B
	twist_16861	1.00814e-06	0.0514151	-2.24543	-4.50466	0.0137921	15.5556	1.88679	0.121294		70	allergen_name False allergome_name Hor v 20 (3/3) (1/1) allergenonline_name False SDAP_name False iedb_name False
	agilent_898	1.01466e-06	0.0517478	0.911618	-0.00690698	1.83014	40	56.6038	1.41509	UniRef90_P09256	71	positive (from uniprot): Human herpesvirus 3 Envelope glycoprotein C	Envelope glycoprotein C n=119 Tax=Human herpesvirus 3 TaxID=10335 RepID=GC_VZVD
	agilent_240118	1.02085e-06	0.0520632	2.28303	-0.0203939	4.58646	2.22222	13.2075	5.9434	UniRef90_P27951	72	VFG001795(gb|BAC98831) (cba) c protein beta antigen [<beta>-C protein (VF0277)] [Streptococcus agalactiae FM027022]	IgA FC receptor n=71 Tax=Streptococcus TaxID=1301 RepID=BAG_STRAG
	agilent_206745	1.02946e-06	0.0525026	1.36088	-0.0147208	2.73648	8.88889	20.7547	2.33491	UniRef90_U6RAC5	73	158802708-stool1_revised_scaffold38795_2_gene43419 MPA_PNP_EM_seqs_non_topgraph_seqs_final_210318.csv	Uncharacterized protein n=3 Tax=Bacteroidaceae TaxID=815 RepID=U6RAC5_9BACE
	agilent_140424	1.03167e-06	0.0526151	-2.42616	-4.87972	0.0274124	8.88889	1.88679	0.212264	UniRef90_Q08860	74	NP_707809.1 strains_non_MPA_non_topgraph_cdhit70_190118.csv	Flagellin n=40 Tax=Enterobacteriaceae TaxID=543 RepID=FLIC_SHIFL
	twist_10261	1.04966e-06	0.0535324	1.41674	-0.0215477	2.85503	6.66667	22.6415	3.39623		75	allergen_name False allergome_name Str pn PspC (2/2) (1/1) allergenonline_name False SDAP_name False iedb_name False
	agilent_32	1.05397e-06	0.0537523	1.07397	-0.017337	2.16527	15.5556	33.9623	2.18329	UniRef90_P06473	76	Glycoprotein B precursor & glycoprotein B (1/2)	Envelope glycoprotein B n=908 Tax=Viruses TaxID=10239 RepID=GB_HCMVA
	agilent_229757	1.06068e-06	0.0540946	-1.12953	-2.27892	0.0198717	26.6667	15.0943	0.566038	UniRef90_A0A4I7YG16	77	VFG001357(gb|NP_346601) (cbpA) choline binding protein A [CbpA/PspC (VF0150)] [Streptococcus pneumoniae TIGR4]	Choline binding protein A n=44 Tax=Streptococcus pneumoniae TaxID=1313 RepID=A0A4I7YG16_STREE
	agilent_242591	1.06286e-06	0.0542061	1.02925	-0.018593	2.07709	66.6667	81.1321	1.21698	UniRef90_P44602	78	VFG000340(gb|NP_438433) (hxuA) heme-hemopexin utilization protein A, two-partner secretion (TPS) pathway TpsA protein, haem-haemopexin binding protein [HxuABC (VF0269)] [Haemophilus influenzae Rd KW20]	Heme/hemopexin-binding protein n=4 Tax=Haemophilus influenzae TaxID=727 RepID=HXUA1_HAEIN
	agilent_240514	1.06357e-06	0.0542422	-2.53229	-5.11072	0.0461321	8.88889	1.88679	0.212264	UniRef90_A0A0B2E0Q2	79	VFG000282(gb|NP_207318) (cag3) type IV secretion system protein Cag3, component outer membrane subcomplex [Type IV secretion system (VF0060)] [Helicobacter pylori 26695]	Sodium:calcium antiporter n=8 Tax=Helicobacter pylori TaxID=210 RepID=A0A0B2E0Q2_HELPX
	agilent_90348	1.06628e-06	0.0543804	2.18406	-0.0410629	4.40918	2.22222	15.0943	6.79245	UniRef90_A0A508YGM1	80	WP_003669346.1 strains_non_MPA_non_topgraph_cdhit70_190118.csv	Autolysin n=73 Tax=Lactobacillus TaxID=1578 RepID=A0A508YGM1_LACRE
	agilent_24484	1.07832e-06	0.0549941	2.59214	-0.0554394	5.23972	2.22222	9.43396	4.24528	UniRef90_A0A2X2MA38	81	WP_000645753.1 strains_non_MPA_non_topgraph_cdhit70_190118.csv	5'-nucleotidase n=579 Tax=Bacteria TaxID=2 RepID=A0A2X2MA38_STAAU
	agilent_18552	1.08377e-06	0.0552721	-2.4099	-4.87416	0.0543568	11.1111	1.88679	0.169811	UniRef90_A0A2M9VA06	82	YP_100397.1 strains_non_MPA_non_topgraph_cdhit70_190118.csv	Xanthan lyase n=60 Tax=Bacteroides TaxID=816 RepID=A0A2M9VA06_BACFG
	agilent_219988	1.08392e-06	0.0552797	1.33624	-0.0301825	2.70267	8.88889	20.7547	2.33491	UniRef90_Q99WQ6	83	VFG001316(gb|NP_645114) (geh) glycerol ester hydrolase [Lipase (VF0012)] [Staphylococcus aureus subsp. aureus MW2]	Lipase 2 n=451 Tax=Bacteria TaxID=2 RepID=LIP2_STAAM
	twist_53967	1.13605e-06	0.0579386	-1.26671	-2.57605	0.042622	22.2222	9.43396	0.424528		84	EBNA3A HHV4
	twist_27539	1.14042e-06	0.0581615	0.965786	-0.0333836	1.96496	20	41.5094	2.07547		85	EBNA-1 HHV 4 & BKRF1
	agilent_8689	1.1502e-06	0.0586602	0.995498	-0.0364518	2.02745	20	35.8491	1.79245	UniRef90_P08318	86	phosphoprotein 150 & Large structural phosphoprotein	Large structural phosphoprotein n=145 Tax=root TaxID=1 RepID=PP150_HCMVA
	twist_54045	1.16262e-06	0.0592935	-0.958112	-1.95379	0.037569	37.7778	24.5283	0.649279		87	Hemagglutinin (2/2)
	twist_25205	1.17607e-06	0.0599796	-1.33108	-2.71808	0.0559203	20	7.54717	0.377358		88	allergen_name False allergome_name Bla g 9 (3/4) (1/1) allergenonline_name False SDAP_name False iedb_name False
	twist_93547	1.18368e-06	0.0603677	-1.70068	-3.47549	0.0741317	15.5556	3.77358	0.242588		89	YP_009284266.1 putative large terminase subunit [Enterobacter phage Arya]
	agilent_2098	1.18489e-06	0.0604295	-1.70045	-3.47545	0.0745491	15.5556	3.77358	0.242588	UniRef90_P03300	90	Genome polyprotein (6/6) & polyprotein (7/9) & VP1 (1/4) & coat protein VP1 & VP4	Genome polyprotein n=1168 Tax=Enterovirus TaxID=12059 RepID=POLG_POL1M
	agilent_6423	1.18502e-06	0.0604358	-1.16848	-2.38822	0.0512569	24.4444	15.0943	0.617496	UniRef90_P07210	91	polyprotein (9/9) & VP1 capsid protein (1/3) & Chain 2, Human Rhinovirus Serotype 2 (Hrv2)	Genome polyprotein n=273 Tax=Enterovirus TaxID=12059 RepID=POLG_HRV8A
	agilent_231419	1.18829e-06	0.0606029	1.19518	-0.0532386	2.4436	73.3333	88.6792	1.20926	UniRef90_P44602	92	VFG000340(gb|NP_438433) (hxuA) heme-hemopexin utilization protein A, two-partner secretion (TPS) pathway TpsA protein, haem-haemopexin binding protein [HxuABC (VF0269)] [Haemophilus influenzae Rd KW20]	Heme/hemopexin-binding protein n=4 Tax=Haemophilus influenzae TaxID=727 RepID=HXUA1_HAEIN
	agilent_173492	1.19078e-06	0.0607297	1.76678	-0.0796088	3.61316	4.44444	15.0943	3.39623	UniRef90_A0A1C5RFI9	93	V1.UC10-2_GL0112511 MPA_PNP_EM_seqs_non_topgraph_seqs_final_210318.csv	Sulfate starvation-induced protein 7 n=20 Tax=Faecalibacterium TaxID=216851 RepID=A0A1C5RFI9_9FIRM
	agilent_192425	1.19152e-06	0.0607677	1.44713	-0.0654288	2.9597	6.66667	18.8679	2.83019	UniRef90_A0A171J9T7	94	WP_005685835.1 strains_non_MPA_non_topgraph_cdhit70_190118.csv	DNA-entry nuclease n=27 Tax=Lactobacillaceae TaxID=33958 RepID=A0A171J9T7_LACRH
	agilent_236018	1.21948e-06	0.0621937	-1.0378	-2.12849	0.0528951	33.3333	18.8679	0.566038	UniRef90_A0A4I7XYI6	95	VFG001361(gb|NP_344663) (pspA) pneumococcal surface protein A [PspA (VF0152)] [Streptococcus pneumoniae TIGR4]	Surface protein A n=87 Tax=Streptococcus pneumoniae TaxID=1313 RepID=A0A4I7XYI6_STREE
	twist_55875	1.22015e-06	0.0622278	0.937312	-0.0479017	1.92253	62.2222	75.4717	1.21294		96	Major surface glycoprotein G
	agilent_129839	1.22169e-06	0.0623063	-0.883068	-1.81154	0.0454083	66.6667	47.1698	0.707547	UniRef90_A0A3D2TUV9	97	MH0172_GL0065659 MPA_PNP_EM_seqs_non_topgraph_seqs_final_210318.csv	Flagellin n=7 Tax=Clostridiales TaxID=186802 RepID=A0A3D2TUV9_9FIRM
	agilent_80375	1.23979e-06	0.0632294	0.993241	-0.0547472	2.04123	17.7778	35.8491	2.01651	UniRef90_A0A3U8EBS2	98	NP_052665.1 strains_non_MPA_non_topgraph_cdhit70_190118.csv	Toxin B n=50 Tax=Escherichia coli TaxID=562 RepID=A0A3U8EBS2_ECOLX
	twist_18887	1.24088e-06	0.0632847	2.38893	-0.132205	4.91006	2.22222	9.43396	4.24528		99	allergen_name False allergome_name Ore ni 2 (4/6) (1/1) allergenonline_name False SDAP_name False iedb_name False
	twist_22032	1.24129e-06	0.0633059	1.85066	-0.102574	3.8039	4.44444	11.3208	2.54717		100	allergen_name False allergome_name Str py Streptokinase (11/12) (1/1) allergenonline_name False SDAP_name False iedb_name False
	twist_27571	1.24405e-06	0.0634464	1.44439	-0.0808665	2.96965	6.66667	16.9811	2.54717		101	Lipase 2 precursor (Glycerol ester hydrolase 2)
	agilent_10	1.24566e-06	0.0635287	1.4457	-0.0814142	2.97281	6.66667	16.9811	2.54717	UniRef90_Q99WQ6	102	Lipase 2 precursor (Glycerol ester hydrolase 2)	Lipase 2 n=451 Tax=Bacteria TaxID=2 RepID=LIP2_STAAM
	twist_34376	1.26562e-06	0.0645464	-1.33855	-2.75789	0.0808007	17.7778	7.54717	0.424528		103	EBNA-1 HHV 4 & BKRF1
	agilent_200650	1.27214e-06	0.064879	0.904912	-0.0558178	1.86564	55.5556	71.6981	1.29057	UniRef90_R5F602	104	MH0458_GL0016438 MPA_PNP_EM_seqs_non_topgraph_seqs_final_210318.csv	F5/8 type C domain-containing protein n=3 Tax=Bacteroidales TaxID=171549 RepID=R5F602_9BACE
	twist_53656	1.28165e-06	0.0653641	-1.39069	-2.86983	0.0884515	20	5.66038	0.283019		105	HCMVUL35
	twist_34181	1.30215e-06	0.0664097	-0.879292	-1.81813	0.0595482	62.2222	47.1698	0.758086		106	positive (from uniprot): Enterovirus B Genome polyprotein
	agilent_27180	1.30489e-06	0.0665495	2.3311	-0.15915	4.82135	2.22222	11.3208	5.09434	UniRef90_A0A1T4WKH5	107	MH0416_GL0100391 (3/3) MPA_and_EM_topgraph_220218_subsample.csv	ATP-dependent zinc metalloprotease FtsH n=5 Tax=Ruminococcaceae TaxID=541000 RepID=A0A1T4WKH5_9FIRM
	twist_13611	1.30632e-06	0.0666223	1.2566	-0.0861504	2.59936	20	24.5283	1.22642		108	allergen_name False allergome_name False allergenonline_name Unassigned (1/1) (1/1) SDAP_name Bos d 8 (1/13) (1/1) iedb_name False
	twist_9813	1.32142e-06	0.0673926	-1.28038	-2.65241	0.0916456	20	7.54717	0.377358		109	allergen_name False allergome_name Nas vi AK (2/2) (1/1) allergenonline_name False SDAP_name False iedb_name False
	agilent_130111	1.32642e-06	0.0676473	-0.885969	-1.83623	0.0642967	46.6667	26.4151	0.566038	UniRef90_D4S2X1	110	MH0005_GL0011337 MPA_PNP_EM_seqs_non_topgraph_seqs_final_210318.csv	Flagellin n=3 Tax=Butyrivibrio TaxID=830 RepID=D4S2X1_9FIRM
	agilent_73398	1.33431e-06	0.0680497	-0.911361	-1.89029	0.0675706	44.4444	24.5283	0.551887	UniRef90_A0A173T8R6	111	MH0001_GL0000932 MPA_PNP_EM_seqs_non_topgraph_seqs_final_210318.csv	Flagellin n=6 Tax=Roseburia TaxID=841 RepID=A0A173T8R6_9FIRM
	agilent_240518	1.33941e-06	0.0683097	1.85362	-0.139309	3.84654	6.66667	11.3208	1.69811	UniRef90_A7X6I5	112	VFG001283(gb|NP_647238) (fnbA) fibronectin-binding protein A [FnBPs (VF0010)] [Staphylococcus aureus subsp. aureus MW2]	Fibronectin-binding protein A n=697 Tax=Bacteria TaxID=2 RepID=FNBA_STAA1
	agilent_212612	1.34272e-06	0.0684785	-2.14365	-4.44982	0.162516	11.1111	1.88679	0.169811	UniRef90_R7JJN0	113	V1.CD16-0_GL0012863 MPA_PNP_EM_seqs_non_topgraph_seqs_final_210318.csv	Uncharacterized protein n=5 Tax=root TaxID=1 RepID=R7JJN0_9BACT
	agilent_12022	1.34301e-06	0.0684933	0.92072	-0.0698552	1.91129	24.4444	41.5094	1.69811		114	positive (exact): Human herpesvirus 5 Envelope glycoprotein M
	agilent_37449	1.34534e-06	0.0686122	-1.44034	-2.99062	0.109945	17.7778	5.66038	0.318396	UniRef90_A0A3R6ENC0	115	MH0315_GL0162216 MPA_PNP_EM_seqs_non_topgraph_seqs_final_210318.csv	T9SS C-terminal target domain-containing protein n=39 Tax=Bacteroidales TaxID=171549 RepID=A0A3R6ENC0_9BACT
	twist_50600	1.35051e-06	0.0688762	-1.17619	-2.44336	0.0909881	88.8889	77.3585	0.870283		116	polyprotein (3/9) & structural protein (3/3) & VP1 (2/4) & capsid protein VP1 & VP1 protein (2/2) & VP1 protein, partial [Enterovirus A71]
	agilent_236774	1.36118e-06	0.0694199	1.6553	-0.131542	3.44214	4.44444	15.0943	3.39623	UniRef90_P10520	117	VFG000975(gb|NP_269944) (ska) streptokinase A precursor [Streptokinase (VF0247)] [Streptococcus pyogenes M1 GAS]	Streptokinase A n=48 Tax=Streptococcus pyogenes TaxID=1314 RepID=STRP_STRP1
	agilent_241053	1.36388e-06	0.069558	2.75524	-0.220425	5.73091	4.44444	5.66038	1.27358	UniRef90_C7F880	118	VFG012362(gb|NP_290254) (espB) Type III secretion system translocator protein EspB, pore protein [TTSS (VF0191)] [Escherichia coli O157:H7 str. EDL933]	EaeB n=37 Tax=Enterobacteriaceae TaxID=543 RepID=C7F880_ECOLX
	agilent_89024	1.37059e-06	0.0699002	1.68383	-0.136939	3.50461	86.6667	96.2264	1.1103	UniRef90_A0A374C239	119	O2.UC12-1_GL0023688 MPA_PNP_EM_seqs_non_topgraph_seqs_final_210318.csv	Uncharacterized protein n=1 Tax=Prevotella sp. AM42-24 TaxID=2293125 RepID=A0A374C239_9BACT
	agilent_115477	1.37824e-06	0.0702903	-1.57356	-3.27746	0.130341	17.7778	3.77358	0.212264	UniRef90_A0A417NJ28	120	MH0192_GL0143211 MPA_PNP_EM_seqs_non_topgraph_seqs_final_210318.csv	Stage II sporulation protein P n=7 Tax=Firmicutes TaxID=1239 RepID=A0A417NJ28_9FIRM
	agilent_13151	1.38765e-06	0.0707701	-2.24941	-4.6893	0.190482	8.88889	1.88679	0.212264	UniRef90_S5NW69	121	WP_011953516.1 strains_non_MPA_non_topgraph_cdhit70_190118.csv	Peptidoglycan-binding protein LysM n=46 Tax=Lactobacillaceae TaxID=33958 RepID=S5NW69_LACRE
	agilent_3647	1.3942e-06	0.0711044	-1.6711	-3.48586	0.143659	13.3333	3.77358	0.283019	UniRef90_P03300	122	Genome polyprotein (6/6) & polyprotein (7/9) & VP1 (1/4) & coat protein VP1 & VP4	Genome polyprotein n=1168 Tax=Enterovirus TaxID=12059 RepID=POLG_POL1M
	twist_59624	1.39466e-06	0.0711279	-1.63055	-3.40141	0.14032	11.1111	5.66038	0.509434		123	B B/Shanghai/361/2002 HA
	twist_86491	1.40256e-06	0.0715306	-1.30143	-2.71686	0.11401	17.7778	7.54717	0.424528		124	YP_007006989.1 lysozyme-peptidase [Clostridium phage phi24R]
	agilent_140542	1.42603e-06	0.0727278	-2.19904	-4.6008	0.202718	11.1111	1.88679	0.169811	UniRef90_A0A3A9Y0E9	125	YP_194679.1 (2/2) non_MPA_topgraph_sampling_040218.csv	Murein L,D-transpeptidase n=2 Tax=Lactobacillus acidophilus TaxID=1579 RepID=A0A3A9Y0E9_LACAI
	agilent_3101	1.43034e-06	0.0729474	-0.853765	-1.78695	0.0794194	55.5556	30.1887	0.543396	UniRef90_Q82081	126	positive (from uniprot): Rhinovirus B Genome polyprotein	Genome polyprotein n=46 Tax=Enterovirus TaxID=12059 RepID=POLG_HRV3
	twist_12244	1.43347e-06	0.073107	-1.17734	-2.46493	0.110236	22.2222	9.43396	0.424528		127	allergen_name False allergome_name Cte f 9 (6/8) (1/1) allergenonline_name False SDAP_name False iedb_name False
	twist_63743	1.44009e-06	0.0734446	2.21064	-0.209826	4.63111	2.22222	9.43396	4.24528		128	AIK68654.1 HNH endonuclease [Lactococcus phage phi145]
	twist_34196	1.45539e-06	0.074225	-1.92101	-4.03005	0.188031	11.1111	3.77358	0.339623		129	immunoglobulin A1 protease
	twist_24274	1.47932e-06	0.0754452	1.09532	-0.112268	2.3029	17.7778	26.4151	1.48585		130	Allergen Gal d 1 & Ovomucoid precursor
	agilent_241029	1.48048e-06	0.0755044	-1.03477	-2.17584	0.106293	26.6667	13.2075	0.495283	UniRef90_Q99WQ6	131	VFG001316(gb|NP_645114) (geh) glycerol ester hydrolase [Lipase (VF0012)] [Staphylococcus aureus subsp. aureus MW2]	Lipase 2 n=451 Tax=Bacteria TaxID=2 RepID=LIP2_STAAM
	agilent_224035	1.49845e-06	0.076421	3.90067	-0.41415	8.21549	4.44444	5.66038	1.27358	UniRef90_Q327J1	132	VFG012802(gb|NP_858136) (ospB) type III secretion system effector OspB [T3SS (SS011)] [Shigella flexneri 2a str. 301]	OspB n=95 Tax=Enterobacteriaceae TaxID=543 RepID=Q327J1_SHIDS
	agilent_234932	1.49845e-06	0.076421	3.90067	-0.41415	8.21549	4.44444	5.66038	1.27358	UniRef90_Q5WSS9	133	VFG045603(gb|YP_096878) (lpg2884) Dot/Icm type IV secretion system effector [Dot/Icm (VF0156)] [Legionella pneumophila subsp. pneumophila str. Philadelphia 1]	Uncharacterized protein n=23 Tax=Legionella pneumophila TaxID=446 RepID=Q5WSS9_LEGPL
	agilent_79810	1.51671e-06	0.0773521	-0.81148	-1.71195	0.0889936	60	39.6226	0.660377	UniRef90_R7HD48	134	MH0113_GL0055733 MPA_PNP_EM_seqs_non_topgraph_seqs_final_210318.csv	Flagellin n=1 Tax=Eubacterium sp. CAG:38 TaxID=1262889 RepID=R7HD48_9FIRM
	agilent_61850	1.52465e-06	0.0777573	2.07157	-0.230328	4.37347	4.44444	9.43396	2.12264	UniRef90_Q6GF50	135	WP_000595617.1 strains_non_MPA_non_topgraph_cdhit70_190118.csv	Uncharacterized leukocidin-like protein 1 n=24 Tax=Staphylococcus TaxID=1279 RepID=LUKL1_STAAR
	agilent_174922	1.53578e-06	0.0783245	2.05021	-0.2323	4.33273	2.22222	11.3208	5.09434	UniRef90_R5F400	136	MH0131_GL0122184 MPA_PNP_EM_seqs_non_topgraph_seqs_final_210318.csv	Uncharacterized protein n=3 Tax=Bacteroidales TaxID=171549 RepID=R5F400_9BACE
	twist_60169	1.53906e-06	0.0784919	2.02551	-0.230766	4.28179	2.22222	15.0943	6.79245		137	YP_003934772.1 hypothetical protein SP18_gp147 [Shigella phage SP18]
	twist_48171	1.56618e-06	0.0798752	1.38	-0.164327	2.92432	8.88889	15.0943	1.69811		138	cell wall anchor protein, partial (2/2)
	twist_32766	1.58186e-06	0.080675	-1.2461	-2.64428	0.152077	20	7.54717	0.377358		139	Genome polyprotein (6/6) & polyprotein (7/9) & VP1 (1/4) & coat protein VP1 & VP4
	agilent_177491	1.58744e-06	0.0809594	0.827512	-0.101862	1.75689	46.6667	58.4906	1.25337	UniRef90_P52143	140	NP_311542.2 strains_non_MPA_non_topgraph_cdhit70_190118.csv	Uncharacterized outer membrane protein YpjA n=569 Tax=Bacteria TaxID=2 RepID=YPJA_ECOLI
	agilent_25	1.59628e-06	0.0814105	-2.05673	-4.37006	0.2566	13.3333	1.88679	0.141509	UniRef90_P03418	141	Nucleoprotein (2/5)	Nucleoprotein n=747 Tax=root TaxID=1 RepID=NCAP_HRSVA
	agilent_12005	1.60342e-06	0.0817746	0.810559	-0.102215	1.72333	42.2222	62.2642	1.47468		142	positive (exact): Human herpesvirus 3 Envelope glycoprotein C
	agilent_194332	1.60427e-06	0.0818176	2.021	-0.255178	4.29718	2.22222	13.2075	5.9434	UniRef90_A0A1Y5BI51	143	WP_001366880.1 strains_non_MPA_non_topgraph_cdhit70_190118.csv	Chaperone protein PapD n=111 Tax=root TaxID=1 RepID=A0A1Y5BI51_ECOLX
	agilent_179201	1.60703e-06	0.0819583	-2.097	-4.45986	0.265862	6.66667	3.77358	0.566038	UniRef90_A0A3Z5V395	144	WP_000030577.1 (2/2) non_MPA_topgraph_sampling_040218.csv	Cell envelope integrity protein TolA n=29 Tax=Salmonella TaxID=590 RepID=A0A3Z5V395_SALET
	agilent_236678	1.60786e-06	0.0820007	2.0592	-0.261392	4.3798	2.22222	11.3208	5.09434	UniRef90_Q6GHV7	145	VFG001317(gb|YP_001332074) (isdB) iron-regulated surface determinant protein B, haemoglobin receptor [Isd (VF0015)] [Staphylococcus aureus subsp. aureus str. Newman]	Iron-regulated surface determinant protein B n=509 Tax=Bacilli TaxID=91061 RepID=ISDB_STAAR
	twist_29742	1.61077e-06	0.0821494	2.08468	-0.265767	4.43513	2.22222	11.3208	5.09434		146	Genome polyprotein (6/6) & polyprotein (7/9) & VP1 (1/4) & coat protein VP1 & VP4
	agilent_200412	1.61961e-06	0.0825999	0.992359	-0.128157	2.11287	17.7778	30.1887	1.69811	UniRef90_P37710	147	NP_814543.1 strains_non_MPA_non_topgraph_cdhit70_190118.csv	Autolysin n=202 Tax=Firmicutes TaxID=1239 RepID=ALYS_ENTFA
	agilent_48843	1.62069e-06	0.0826551	-2.74058	-5.83564	0.354486	6.66667	1.88679	0.283019	UniRef90_F9Z760	148	MH0012_GL0066575 MPA_PNP_EM_seqs_non_topgraph_seqs_final_210318.csv	Alkyl hydroperoxide reductase/ Thiol specific antioxidant/ Mal allergen n=9 Tax=Odoribacter TaxID=283168 RepID=F9Z760_ODOSD
	agilent_225438	1.62647e-06	0.0829499	1.00297	-0.130818	2.13676	17.7778	28.3019	1.59198	UniRef90_A7X6I5	149	VFG001283(gb|NP_647238) (fnbA) fibronectin-binding protein A [FnBPs (VF0010)] [Staphylococcus aureus subsp. aureus MW2]	Fibronectin-binding protein A n=697 Tax=Bacteria TaxID=2 RepID=FNBA_STAA1
	twist_54406	1.62895e-06	0.0830762	1.26678	-0.165815	2.69938	6.66667	22.6415	3.39623		150	polyprotein (9/9) & VP1 capsid protein (1/3) & Chain 2, Human Rhinovirus Serotype 2 (Hrv2)
	twist_76831	1.63922e-06	0.0836002	0.960419	-0.12756	2.0484	17.7778	30.1887	1.69811		151	YP_008772099.1 unnamed protein product [Streptococcus phage TP-778L]
	agilent_214044	1.64509e-06	0.0838994	-0.803846	-1.71534	0.107646	60	41.5094	0.691824	UniRef90_A0A173T8A2	152	V1.CD15-3_GL0052858 MPA_PNP_EM_seqs_non_topgraph_seqs_final_210318.csv	Flagellin n=21 Tax=Clostridiales TaxID=186802 RepID=A0A173T8A2_9FIRM
	twist_36384	1.64865e-06	0.0840812	0.969694	-0.1305	2.06989	15.5556	32.0755	2.06199		153	Glycoprotein B precursor & glycoprotein B (1/2)
	agilent_3967	1.64944e-06	0.0841216	2.00425	-0.270026	4.27853	2.22222	13.2075	5.9434	UniRef90_P06725	154	tegument protein pp65 & 65 kDa lower matrix phosphoprotein & pp65 & HCMVUL83	65 kDa phosphoprotein n=77 Tax=Human cytomegalovirus TaxID=10359 RepID=PP65_HCMVA
	agilent_119378	1.65022e-06	0.0841614	-0.843069	-1.79985	0.113707	46.6667	30.1887	0.6469	UniRef90_D4KUB5	155	SZEY-64A_GL0055442 MPA_PNP_EM_seqs_non_topgraph_seqs_final_210318.csv	Flagellin n=6 Tax=Roseburia TaxID=841 RepID=D4KUB5_9FIRM
	twist_56007	1.68078e-06	0.0857197	0.867855	-0.121986	1.8577	24.4444	37.7358	1.54374		156	phosphoprotein 150 & Large structural phosphoprotein
	agilent_12001	1.68878e-06	0.0861277	0.946118	-0.134392	2.02663	71.1111	83.0189	1.16745		157	positive (exact): Human respiratory syncytial virus Attachment glycoprotein
	agilent_119064	1.69618e-06	0.086505	0.968224	-0.138859	2.07531	22.2222	28.3019	1.27358	UniRef90_A0A1C6DAL4	158	MH0211_GL0137678 MPA_PNP_EM_seqs_non_topgraph_seqs_final_210318.csv	Endo-1,4-beta-xylanase A n=5 Tax=Firmicutes TaxID=1239 RepID=A0A1C6DAL4_9CLOT
	twist_88089	1.71075e-06	0.0872481	1.00248	-0.146476	2.15144	17.7778	24.5283	1.37972		159	YP_003344862.1 tail protein [Streptococcus virus ALQ132]
	agilent_200370	1.72405e-06	0.0879266	1.11011	-0.164929	2.38514	80	88.6792	1.10849	UniRef90_K0XBG8	160	158499257-stool2_revised_scaffold68132_2_gene181542 MPA_PNP_EM_seqs_non_topgraph_seqs_final_210318.csv	Uncharacterized protein n=5 Tax=Bacteroidales TaxID=171549 RepID=K0XBG8_9BACT
	twist_32960	1.7248e-06	0.0879648	-2.13987	-4.59795	0.318216	8.88889	1.88679	0.212264		161	Glycoprotein M
	twist_34377	1.73407e-06	0.0884375	0.786939	-0.118369	1.69225	42.2222	66.0377	1.56405		162	EBNA-1 HHV 4 & BKRF1
	agilent_25174	1.73628e-06	0.0885503	1.28786	-0.194242	2.76997	11.1111	18.8679	1.69811	UniRef90_A0A1B7LU00	163	WP_003668652.1 strains_non_MPA_non_topgraph_cdhit70_190118.csv	Mannosyl-glycoprotein endo-beta-N-acetylglucosamidase n=3 Tax=Lactobacillus reuteri TaxID=1598 RepID=A0A1B7LU00_LACRE
	twist_34128	1.7611e-06	0.0898161	1.04888	-0.162983	2.26074	11.1111	26.4151	2.37736		164	Bifunctional autolysin precursor
	twist_51547	1.76204e-06	0.0898643	-1.13236	-2.44087	0.176152	22.2222	9.43396	0.424528		165	Genome polyprotein (6/6) & polyprotein (7/9) & VP1 (1/4) & coat protein VP1 & VP4
	twist_20163	1.77023e-06	0.0902815	-1.067	-2.30159	0.167586	22.2222	11.3208	0.509434		166	allergen_name False allergome_name Cte f 9 (2/8) (1/1) allergenonline_name False SDAP_name False iedb_name False
	twist_15962	1.77538e-06	0.0905444	-1.0667	-2.30195	0.168546	22.2222	11.3208	0.509434		167	allergen_name False allergome_name Nas vi AK (2/2) (1/1) allergenonline_name False SDAP_name False iedb_name False
	agilent_23664	1.77608e-06	0.09058	-0.799459	-1.72534	0.126422	62.2222	50.9434	0.818733	UniRef90_A0A563X9J4	168	NP_814228.1 strains_non_MPA_non_topgraph_cdhit70_190118.csv	LysM domain-containing protein n=60 Tax=Bacilli TaxID=91061 RepID=A0A563X9J4_ENTFL
	agilent_73214	1.78436e-06	0.0910022	-0.793575	-1.71384	0.126694	51.1111	35.8491	0.701395	UniRef90_C4ZDZ6	169	WP_012744138.1 MPA_PNP_EM_seqs_non_topgraph_seqs_final_210318.csv	Flagellin n=1 Tax=Agathobacter rectalis (strain ATCC 33656 / DSM 3377 / JCM 17463 / KCTC 5835 / VPI 0990) TaxID=515619 RepID=C4ZDZ6_AGARV
	agilent_235978	1.7862e-06	0.0910965	0.905967	-0.144944	1.95688	20	33.9623	1.69811	UniRef90_P15276	170	VFG000117(gb|NP_253940) (algP/algR3) alginate regulatory protein AlgP [Alginate (VF0091)] [Pseudomonas aeruginosa PAO1]	Transcriptional regulatory protein AlgP n=6 Tax=Pseudomonas aeruginosa TaxID=287 RepID=ALGP_PSEAE
	twist_85996	1.78878e-06	0.0912275	1.91969	-0.308029	4.14741	2.22222	15.0943	6.79245		171	NP_944906.1 Phage conserved protein [Salmonella phage FelixO1]
	agilent_131887	1.79357e-06	0.0914721	-0.91452	-1.97658	0.147543	84.4444	64.1509	0.759682	UniRef90_C4ZDZ6	172	WP_012744138.1 MPA_PNP_EM_seqs_non_topgraph_seqs_final_210318.csv	Flagellin n=1 Tax=Agathobacter rectalis (strain ATCC 33656 / DSM 3377 / JCM 17463 / KCTC 5835 / VPI 0990) TaxID=515619 RepID=C4ZDZ6_AGARV
	agilent_220768	1.80644e-06	0.0921286	1.3577	-0.222233	2.93762	6.66667	15.0943	2.26415	UniRef90_Q54835	173	VFG000950(gb|NP_665531) (emm) M protein type 3 [M protein (VF0242)] [Streptococcus pyogenes MGAS315]	M3 protein n=36 Tax=Streptococcus pyogenes TaxID=1314 RepID=Q54835_STRPY
	agilent_166003	1.81264e-06	0.0924446	1.27018	-0.209344	2.74971	6.66667	18.8679	2.83019	UniRef90_D6ZV98	174	WP_003830342.1 (2/4) non_MPA_topgraph_sampling_040218.csv	Uncharacterized protein n=26 Tax=Bacteria TaxID=2 RepID=D6ZV98_BIFLJ
	twist_31607	1.81332e-06	0.0924791	1.06904	-0.176324	2.3144	80	86.7925	1.08491		175	positive (from uniprot): Rhinovirus B Genome polyprotein
	twist_71861	1.81724e-06	0.0926791	-1.58431	-3.43106	0.262443	11.1111	3.77358	0.339623		176	YP_009190806.1 hypothetical protein JD18_225 [Klebsiella phage JD18]
	agilent_868	1.82642e-06	0.0931474	-0.999525	-2.16629	0.167244	31.1111	13.2075	0.424528	UniRef90_P03277	177	Hexon protein	Hexon protein n=779 Tax=Adenoviridae TaxID=10508 RepID=CAPSH_ADE02
	agilent_6329	1.83168e-06	0.0934159	1.32292	-0.222623	2.86847	6.66667	15.0943	2.26415	UniRef90_P14738	178	fibronectin-binding protein A	Fibronectin-binding protein A n=540 Tax=Staphylococcaceae TaxID=90964 RepID=FNBA_STAA8
	agilent_182996	1.84098e-06	0.0938899	-1.43838	-3.12123	0.244481	13.3333	7.54717	0.566038	UniRef90_A0A1C5US59	179	MH0003_GL0083467 MPA_PNP_EM_seqs_non_topgraph_seqs_final_210318.csv	Glutamyl-and glutaminyl-tRNA synthetases n=58 Tax=Bacteroidaceae TaxID=815 RepID=A0A1C5US59_9BACE
	agilent_199239	1.84351e-06	0.0940189	1.32657	-0.226087	2.87923	6.66667	16.9811	2.54717	UniRef90_C7H765	180	MH0229_GL0196969 (1/1) MPA_and_EM_topgraph_220218_subsample.csv	Transglycosylase n=10 Tax=Faecalibacterium prausnitzii TaxID=853 RepID=C7H765_9FIRM
	twist_33736	1.86525e-06	0.0951279	0.860343	-0.150019	1.8707	22.2222	37.7358	1.69811		181	fimbrial protein (1/2) & Outer membrane protein P5 precursor (OMP P5) (Fimbrin)
	agilent_26064	1.88796e-06	0.0962857	-0.835375	-1.81985	0.149095	37.7778	26.4151	0.699223	UniRef90_A0A4P6M4H6	182	WP_018598481.1 strains_non_MPA_non_topgraph_cdhit70_190118.csv	Toxin A n=3 Tax=Blautia TaxID=572511 RepID=A0A4P6M4H6_9FIRM
	agilent_10341	1.9024e-06	0.0970226	1.44783	-0.262179	3.15785	6.66667	11.3208	1.69811	UniRef90_R4LXM3	183	phiRv1 phage protein	Bacteriophage protein n=2 Tax=Mycobacterium tuberculosis TaxID=1773 RepID=R4LXM3_MYCTX
	twist_41527	1.90381e-06	0.0970942	-1.20188	-2.62171	0.217945	20	9.43396	0.471698		184	positive (from uniprot): Enterovirus B Genome polyprotein
	agilent_111172	1.96477e-06	0.100203	-0.968959	-2.12424	0.186318	26.6667	13.2075	0.495283	UniRef90_Q92CG8	185	WP_026747284.1 strains_non_MPA_non_topgraph_cdhit70_190118.csv	Lin1204 protein n=84 Tax=Listeria TaxID=1637 RepID=Q92CG8_LISIN
	twist_13630	1.96479e-06	0.100204	0.885067	-0.170189	1.94032	35.5556	41.5094	1.16745		186	allergen_name False allergome_name False allergenonline_name Unassigned (1/1) (1/1) SDAP_name Bos d 8 (6/13) (1/1) iedb_name False
	agilent_226835	1.97069e-06	0.100505	1.18489	-0.229095	2.59887	6.66667	24.5283	3.67925	UniRef90_A0A3U8EBS2	187	VFG000845(gb|YP_325655) (toxB) cytotoxin [ToxB (VF0203)] [Escherichia coli O157:H7 str. EDL933]	Toxin B n=50 Tax=Escherichia coli TaxID=562 RepID=A0A3U8EBS2_ECOLX
	agilent_4825	1.98474e-06	0.101222	-0.996616	-2.18843	0.195197	22.2222	13.2075	0.59434	UniRef90_P14738	188	fibronectin-binding protein A	Fibronectin-binding protein A n=540 Tax=Staphylococcaceae TaxID=90964 RepID=FNBA_STAA8
	agilent_9788	1.98795e-06	0.101385	0.793335	-0.155836	1.74251	28.8889	43.3962	1.50218	UniRef90_P08318	189	phosphoprotein 150 & Large structural phosphoprotein	Large structural phosphoprotein n=145 Tax=root TaxID=1 RepID=PP150_HCMVA
	agilent_219870	1.98852e-06	0.101415	-0.76316	-1.67631	0.149987	66.6667	49.0566	0.735849	UniRef90_Q48824	190	VFG001854(gb|YP_095369) (fliC) flagellin [Flagella (VF0157)] [Legionella pneumophila subsp. pneumophila str. Philadelphia 1]	Flagellin n=45 Tax=Legionellaceae TaxID=444 RepID=Q48824_LEGPN
	agilent_94064	1.99156e-06	0.10157	-1.96337	-4.31368	0.386937	11.1111	1.88679	0.169811	UniRef90_A0A174IKR5	191	MH0386_GL0162444 MPA_PNP_EM_seqs_non_topgraph_seqs_final_210318.csv	D-galactose/ D-glucose-binding protein n=29 Tax=root TaxID=1 RepID=A0A174IKR5_9FIRM
	agilent_79003	1.99389e-06	0.101688	1.44143	-0.284672	3.16753	6.66667	15.0943	2.26415	UniRef90_Q8XMR4	192	WP_003460505.1 strains_non_MPA_non_topgraph_cdhit70_190118.csv	LYZ2 domain-containing protein n=27 Tax=Clostridium perfringens TaxID=1502 RepID=Q8XMR4_CLOPE
	twist_45196	2.00294e-06	0.10215	1.32427	-0.263672	2.9122	6.66667	15.0943	2.26415		193	polyprotein (3/9) & structural protein (3/3) & VP1 (2/4) & capsid protein VP1 & VP1 protein (2/2) & VP1 protein, partial [Enterovirus A71]
	agilent_117669	2.01523e-06	0.102777	1.84399	-0.37119	4.05916	2.22222	16.9811	7.64151	UniRef90_A0A1C6HNE0	194	WP_044922804.1 MPA_PNP_EM_seqs_non_topgraph_seqs_final_210318.csv	Fibronectin type III domain n=12 Tax=Clostridiales TaxID=186802 RepID=A0A1C6HNE0_9FIRM
	agilent_120883	2.01542e-06	0.102786	2.15519	-0.43391	4.7443	2.22222	7.54717	3.39623	UniRef90_A6BJ99	195	411462.DORLON_02394 (2/2) MPA_and_EM_topgraph_220218_subsample.csv	DUF4097 domain-containing protein n=7 Tax=Dorea TaxID=189330 RepID=A6BJ99_9FIRM
	agilent_1475	2.02717e-06	0.103386	1.97011	-0.400765	4.34098	2.22222	9.43396	4.24528	UniRef90_Q2FUY2	196	Clumping factor B precursor (Fibrinogen-binding protein B) (Fibrinogen receptor B)	Clumping factor B n=3 Tax=Staphylococcus aureus TaxID=1280 RepID=CLFB_STAA8
	agilent_90665	2.04669e-06	0.104381	-2.04419	-4.5113	0.422927	8.88889	1.88679	0.212264	UniRef90_A5ZWW4	197	WP_005424032.1 MPA_PNP_EM_seqs_non_topgraph_seqs_final_210318.csv	DUF4179 domain-containing protein n=18 Tax=Clostridiales TaxID=186802 RepID=A5ZWW4_9FIRM
	agilent_225880	2.05161e-06	0.104632	0.852974	-0.177219	1.88317	24.4444	37.7358	1.54374	UniRef90_P62575	198	VFG001378(gb|NP_359129) (nanA) neuraminidase A [Neuraminidase (VF0148)] [Streptococcus pneumoniae R6]	Sialidase A n=43 Tax=Bacteria TaxID=2 RepID=NANA_STREE
	agilent_159172	2.05422e-06	0.104765	2.27243	-0.47319	5.01805	2.22222	7.54717	3.39623	UniRef90_C6Z0I2	199	V1.UC25-0_GL0088948 MPA_PNP_EM_seqs_non_topgraph_seqs_final_210318.csv	OMP_b-brl_3 domain-containing protein n=44 Tax=Bacteroides TaxID=816 RepID=C6Z0I2_9BACE
	twist_3120	2.06179e-06	0.105151	1.6323	-0.342084	3.60668	4.44444	9.43396	2.12264		200	allergen_name False allergome_name Str py Streptokinase (9/12) (1/1) allergenonline_name False SDAP_name False iedb_name False
	twist_6232	2.06179e-06	0.105151	1.6323	-0.342084	3.60668	4.44444	9.43396	2.12264		201	allergen_name False allergome_name Str dy Streptokinase (8/8) (1/1) allergenonline_name False SDAP_name False iedb_name False
	twist_4309	2.06179e-06	0.105151	1.6323	-0.342084	3.60668	4.44444	9.43396	2.12264		202	allergen_name False allergome_name Str py Streptokinase (5/12) (1/1) allergenonline_name False SDAP_name False iedb_name False
	twist_31581	2.06179e-06	0.105151	1.6323	-0.342084	3.60668	4.44444	9.43396	2.12264		203	SKC-2 & streptokinase
	twist_25071	2.06179e-06	0.105151	1.6323	-0.342084	3.60668	4.44444	9.43396	2.12264		204	allergen_name False allergome_name Str py Streptokinase (8/12) (1/1) allergenonline_name False SDAP_name False iedb_name False
	twist_20503	2.06229e-06	0.105177	0.901424	-0.188994	1.99184	26.6667	32.0755	1.20283		205	allergen_name False allergome_name False allergenonline_name Unassigned (1/1) (1/1) SDAP_name Bos d 8 (6/13) (1/1) iedb_name False
	agilent_182986	2.07588e-06	0.10587	-2.16297	-4.78464	0.4587	8.88889	1.88679	0.212264	UniRef90_G1WRY6	206	WP_040015269.1 (2/2) non_MPA_topgraph_sampling_040218.csv	Uncharacterized protein n=18 Tax=Dorea TaxID=189330 RepID=G1WRY6_9FIRM
	agilent_182998	2.08324e-06	0.106245	-2.19103	-4.84956	0.467505	8.88889	1.88679	0.212264	UniRef90_A0A3T2KDV1	207	WP_009928427.1 strains_non_MPA_non_topgraph_cdhit70_190118.csv	LPXTG cell wall anchor domain-containing protein n=42 Tax=Listeria monocytogenes TaxID=1639 RepID=A0A3T2KDV1_LISMN
	agilent_241118	2.09017e-06	0.106599	-0.832774	-1.84426	0.178713	35.5556	20.7547	0.583726	UniRef90_P15926	208	VFG001797(gb|NP_735749) (scpB) streptococcal C5a peptidase [C5a peptidase (VF0278)] [Streptococcus agalactiae NEM316]	C5a peptidase n=760 Tax=Bacteria TaxID=2 RepID=C5AP_STRPY
	agilent_238690	2.1143e-06	0.107829	0.945985	-0.20704	2.09901	15.5556	24.5283	1.57682	UniRef90_UPI000DA9B94C	209	VFG001290(gb|NP_647368) (clfB) Clumping factor B, adhesin [Clumping factor (VF0004)] [Staphylococcus aureus subsp. aureus MW2]	MSCRAMM family adhesin clumping factor ClfB n=15 Tax=Staphylococcus aureus TaxID=1280 RepID=UPI000DA9B94C
	agilent_207681	2.12162e-06	0.108203	1.01901	-0.224339	2.26235	80	86.7925	1.08491	UniRef90_K0XMV3	210	160158126-stool2_revised_C599977_1_gene121658 MPA_PNP_EM_seqs_non_topgraph_seqs_final_210318.csv	Por secretion system C-terminal sorting domain-containing protein n=3 Tax=Bacteroidales TaxID=171549 RepID=K0XMV3_9BACT
	twist_46303	2.12246e-06	0.108245	0.746384	-0.16443	1.6572	40	54.717	1.36792		211	positive (exact): Human herpesvirus 3 Envelope glycoprotein C
	agilent_171315	2.12714e-06	0.108484	1.58357	-0.350173	3.51731	4.44444	13.2075	2.9717	UniRef90_K5ZJ35	212	MH0020_GL0027100 (2/2) MPA_and_EM_topgraph_220218_subsample.csv	OMP_b-brl_2 domain-containing protein n=11 Tax=Parabacteroides TaxID=375288 RepID=K5ZJ35_9BACT
	agilent_202527	2.13106e-06	0.108684	-1.49676	-3.32553	0.332009	13.3333	3.77358	0.283019	UniRef90_Q5LFP9	213	YP_098680.1 strains_non_MPA_non_topgraph_cdhit70_190118.csv	Uncharacterized protein n=53 Tax=Bacteroides TaxID=816 RepID=Q5LFP9_BACFN
	twist_36518	2.13126e-06	0.108694	0.770458	-0.170929	1.71185	31.1111	45.283	1.45553		214	phosphoprotein 150 & Large structural phosphoprotein
	agilent_172984	2.15662e-06	0.109988	1.66605	-0.377059	3.70916	4.44444	9.43396	2.12264	UniRef90_P75859	215	NP_706865.1 strains_non_MPA_non_topgraph_cdhit70_190118.csv	Uncharacterized fimbrial-like protein YcbU n=401 Tax=Bacteria TaxID=2 RepID=YCBU_ECOLI
	agilent_224028	2.15725e-06	0.11002	1.32952	-0.301043	2.96008	6.66667	16.9811	2.54717	UniRef90_P75211	216	VFG002032(gb|NP_110256) (p200) cyto adherence proteins [Cytadherence organelle (VF0330)] [Mycoplasma pneumoniae M129]	Protein P200 n=9 Tax=Mycoplasma pneumoniae TaxID=2104 RepID=P200_MYCPN
	twist_3940	2.16799e-06	0.110567	-1.02638	-2.28709	0.234341	20	11.3208	0.566038		217	allergen_name False allergome_name Cte f 9 (6/8) (1/1) allergenonline_name False SDAP_name False iedb_name False
	agilent_193475	2.17568e-06	0.11096	-1.19048	-2.65438	0.273418	15.5556	7.54717	0.485175	UniRef90_A0A0B8REE2	218	WP_010989342.1 strains_non_MPA_non_topgraph_cdhit70_190118.csv	ATP phosphoribosyltransferase regulatory subunit n=304 Tax=Bacteria TaxID=2 RepID=A0A0B8REE2_LISMN
	agilent_193278	2.18473e-06	0.111421	1.36245	-0.31508	3.03999	4.44444	16.9811	3.82075	UniRef90_A0A1E3KVD0	219	YP_004890586.1 strains_non_MPA_non_topgraph_cdhit70_190118.csv	Gamma-D-glutamyl-meso-diaminopimelate peptidase n=41 Tax=Lactobacillaceae TaxID=33958 RepID=A0A1E3KVD0_LACPN
	agilent_129884	2.20553e-06	0.112482	1.15677	-0.271734	2.58528	6.66667	22.6415	3.39623	UniRef90_A0A151G536	220	YP_004888989.1 (1/2) non_MPA_topgraph_sampling_040218.csv	NusG_II domain-containing protein n=25 Tax=Lactobacillus TaxID=1578 RepID=A0A151G536_LACPN
	agilent_8566	2.20629e-06	0.112521	1.64006	-0.385478	3.66559	4.44444	13.2075	2.9717	UniRef90_O36634	221	Fusion glycoprotein F0 precursor (2/2) & fusion protein (1/2) & fusion glycoprotein	Fusion glycoprotein F0 n=1724 Tax=Pneumoviridae TaxID=11244 RepID=FUS_HRSVB
	twist_17161	2.20978e-06	0.112699	0.866669	-0.204231	1.93757	26.6667	32.0755	1.20283		222	allergen_name False allergome_name Str pn PspC (2/2) (1/1) allergenonline_name False SDAP_name False iedb_name False
	agilent_202587	2.21075e-06	0.112748	1.41848	-0.334507	3.17146	4.44444	13.2075	2.9717	UniRef90_U6R855	223	DOM015_GL0041013 (2/2) MPA_and_EM_topgraph_220218_subsample.csv	Uncharacterized protein n=5 Tax=Bacteroidaceae TaxID=815 RepID=U6R855_9BACE
	twist_43391	2.21803e-06	0.113119	1.44989	-0.343762	3.24353	4.44444	13.2075	2.9717		224	55 kDa immediate-early protein 1
	agilent_73127	2.2218e-06	0.113312	-0.736389	-1.64786	0.175081	57.7778	43.3962	0.751089	UniRef90_A0A416JDV1	225	MH0250_GL0256152 MPA_PNP_EM_seqs_non_topgraph_seqs_final_210318.csv	Flagellin (Fragment) n=1 Tax=Clostridium sp. AM49-4BH TaxID=2293035 RepID=A0A416JDV1_9CLOT
	twist_58867	2.24696e-06	0.114595	-1.27461	-2.85787	0.308654	17.7778	5.66038	0.318396		226	H1N1 A/Solomon Islands/3/2006 NA
	twist_29274	2.29477e-06	0.117033	0.801421	-0.200753	1.80359	22.2222	39.6226	1.78302		227	Genome polyprotein (3/6) & polyprotein (2/9) & envelope glycoprotein (1/8) & envelope protein (1/8) & polyprotein precursor (2/3) & envelope protein, partial & Capsid protein (2/2) & NS1 & nonstructural protein 1 (1/2) & Non-structural protein 1 & Nonstructural protein NS4A & nonstructural glycoprotein NS-1 & viral polyprotein & nonstructural protein NS1 & E protein & Dengue type 3 virus complete…
	agilent_714	2.31934e-06	0.118286	1.44135	-0.367216	3.24992	4.44444	13.2075	2.9717	UniRef90_P06491	228	major capsid protein (4/4) & UL19	Major capsid protein n=146 Tax=root TaxID=1 RepID=MCP_HHV11
	agilent_126605	2.33111e-06	0.118887	-0.878963	-1.98366	0.225734	33.3333	16.9811	0.509434	UniRef90_R7C7Y1	229	MH0003_GL0115482 MPA_PNP_EM_seqs_non_topgraph_seqs_final_210318.csv	Flagellin n=5 Tax=Clostridiales TaxID=186802 RepID=R7C7Y1_9CLOT
	agilent_3327	2.33155e-06	0.118909	0.922521	-0.236992	2.08203	13.3333	26.4151	1.98113	UniRef90_P03211	230	EBNA-1 HHV 4 & BKRF1	Epstein-Barr nuclear antigen 1 n=37 Tax=Epstein-Barr virus (strain GD1) TaxID=10376 RepID=EBNA1_EBVB9
	agilent_159573	2.33434e-06	0.119051	1.56876	-0.403768	3.54129	4.44444	9.43396	2.12264	UniRef90_R6WN88	231	MH0196_GL0089710 (1/1) MPA_and_EM_topgraph_220218_subsample.csv	TonB-dependent Receptor Plug Domain./TonB dependent receptor n=6 Tax=Alistipes TaxID=239759 RepID=R6WN88_9BACT
	twist_54214	2.34011e-06	0.119345	-1.43693	-3.24514	0.371278	13.3333	3.77358	0.283019		232	polyprotein (9/9) & VP1 capsid protein (1/3) & Chain 2, Human Rhinovirus Serotype 2 (Hrv2)
	twist_49675	2.35041e-06	0.119871	0.861358	-0.2241	1.94682	15.5556	32.0755	2.06199		233	positive (from uniprot): Human herpesvirus 3 Envelope glycoprotein C
	twist_31183	2.36929e-06	0.120834	-1.09499	-2.47845	0.288471	20	7.54717	0.377358		234	liver stage antigen-1 & hypothetical protein PF14_0175
	agilent_73213	2.37184e-06	0.120964	-0.767562	-1.73768	0.202552	44.4444	28.3019	0.636792	UniRef90_A0A173UAU5	235	WP_007884712.1 MPA_PNP_EM_seqs_non_topgraph_seqs_final_210318.csv	Flagellin n=3 Tax=Roseburia inulinivorans TaxID=360807 RepID=A0A173UAU5_9FIRM
	agilent_135255	2.37356e-06	0.121052	-0.794499	-1.79889	0.209897	77.7778	62.2642	0.800539	UniRef90_A0A381IPJ2	236	WP_011590251.1 strains_non_MPA_non_topgraph_cdhit70_190118.csv	Cell wall binding repeat-containing protein n=19 Tax=Clostridium perfringens TaxID=1502 RepID=A0A381IPJ2_CLOPF
	agilent_106774	2.37706e-06	0.12123	2.51785	-0.666711	5.7024	2.22222	3.77358	1.69811	UniRef90_A0A4S2FKQ5	237	WP_063674229.1 MPA_PNP_EM_seqs_non_topgraph_seqs_final_210318.csv	DUF4988 domain-containing protein n=15 Tax=Bacteroidaceae TaxID=815 RepID=A0A4S2FKQ5_9BACE
	twist_30864	2.4199e-06	0.123415	0.764457	-0.208093	1.73701	26.6667	39.6226	1.48585		238	phosphoprotein 150 & Large structural phosphoprotein
	twist_52503	2.42503e-06	0.123677	-0.73962	-1.68123	0.201989	62.2222	52.8302	0.849057		239	polyprotein (3/9) & structural protein (3/3) & VP1 (2/4) & capsid protein VP1 & VP1 protein (2/2) & VP1 protein, partial [Enterovirus A71]
	twist_21096	2.42971e-06	0.123915	-1.02079	-2.32118	0.2796	20	9.43396	0.471698		240	allergen_name False allergome_name Por tr 2 (14/17) (1/1) allergenonline_name False SDAP_name False iedb_name False
	agilent_79076	2.4392e-06	0.124399	-0.713798	-1.62428	0.196685	57.7778	45.283	0.783745	UniRef90_A7X6T9	241	WP_000751265.1 strains_non_MPA_non_topgraph_cdhit70_190118.csv	Probable transglycosylase IsaA n=197 Tax=Bacteria TaxID=2 RepID=ISAA_STAA1
	agilent_223692	2.46669e-06	0.125801	-1.23834	-2.82378	0.347099	11.1111	7.54717	0.679245	UniRef90_Q54835	242	VFG000950(gb|NP_665531) (emm) M protein type 3 [M protein (VF0242)] [Streptococcus pyogenes MGAS315]	M3 protein n=36 Tax=Streptococcus pyogenes TaxID=1314 RepID=Q54835_STRPY
	agilent_224217	2.47937e-06	0.126448	1.16234	-0.328338	2.65302	11.1111	16.9811	1.5283	UniRef90_C1IDV3	243	VFG002419(gb|NP_645021) (coa) staphylocoagulase precursor [Staphylocoagulase (VF0421)] [Staphylococcus aureus subsp. aureus MW2]	Staphylocoagulase n=45 Tax=Staphylococcaceae TaxID=90964 RepID=C1IDV3_STAAU
	agilent_198474	2.49729e-06	0.127362	1.85432	-0.529535	4.23817	2.22222	9.43396	4.24528	UniRef90_A0A1G6G7P6	244	MH0456_GL0032128 MPA_PNP_EM_seqs_non_topgraph_seqs_final_210318.csv	Concanavalin A-like lectin/glucanases superfamily protein n=55 Tax=Bacteroidaceae TaxID=815 RepID=A0A1G6G7P6_BACOV
	twist_81512	2.50345e-06	0.127676	-2.64254	-6.04251	0.757432	8.88889	1.88679	0.212264		245	YP_006908131.1 hypothetical protein [Campylobacter phage CP30A]
	twist_98450	2.50471e-06	0.12774	0.987749	-0.283333	2.25883	15.5556	20.7547	1.33423		246	YP_001642351.1 putative recombination protein [Lactobacillus prophage Lj771]
	twist_47862	2.5268e-06	0.128867	-0.892093	-2.04347	0.259288	24.4444	13.2075	0.540309		247	P30 adhesin
	twist_77281	2.52921e-06	0.12899	1.71986	-0.500591	3.94031	4.44444	7.54717	1.69811		248	NP_680496.1 putative host interaction protein [Lactobacillus phage A2]
	twist_12245	2.54674e-06	0.129884	-0.995053	-2.28273	0.292626	20	9.43396	0.471698		249	allergen_name False allergome_name Cal s 2 (2/3) (1/1) allergenonline_name False SDAP_name False iedb_name False
	twist_60686	2.55035e-06	0.130068	1.78662	-0.526518	4.09975	2.22222	9.43396	4.24528		250	YP_006383459.1 minor capsid protein [Bacillus phage PBC1]
	agilent_243890	2.55771e-06	0.130443	0.741532	-0.219469	1.70253	31.1111	41.5094	1.33423	UniRef90_A0A0H3K1N3	251	VFG001282(gb|NP_647237) (fnbB) fibronectin-binding protein B [FnBPs (VF0010)] [Staphylococcus aureus subsp. aureus MW2]	FnbB protein n=80 Tax=Staphylococcus TaxID=1279 RepID=A0A0H3K1N3_STAAW
	agilent_62959	2.56912e-06	0.131025	1.85884	-0.553799	4.27148	2.22222	9.43396	4.24528	UniRef90_A0A1C6J2Q8	252	MH0196_GL0062244 MPA_PNP_EM_seqs_non_topgraph_seqs_final_210318.csv	Plasmin and fibronectin-binding protein A n=4 Tax=Clostridiales TaxID=186802 RepID=A0A1C6J2Q8_9FIRM
	agilent_6224	2.57383e-06	0.131265	1.12157	-0.335055	2.5782	8.88889	16.9811	1.91038	UniRef90_A7X0T9	253	Bifunctional autolysin precursor	Bifunctional autolysin n=763 Tax=Bacteria TaxID=2 RepID=ATL_STAA1
	twist_39967	2.57998e-06	0.131579	1.03774	-0.311108	2.38659	8.88889	20.7547	2.33491		254	immunoglobulin A1 protease
	twist_94732	2.59813e-06	0.132505	-1.07473	-2.47501	0.325546	17.7778	7.54717	0.424528		255	YP_006908363.1 hypothetical protein BCB4_0134 [Bacillus phage B4]
	agilent_2112	2.60242e-06	0.132723	-0.811671	-1.8698	0.24646	35.5556	15.0943	0.424528	UniRef90_P0C6Z0	256	early antigen protein D (EA-D) & DNA polymerase processivity factor BMRF1	DNA polymerase processivity factor BMRF1 n=54 Tax=Epstein-Barr virus (strain GD1) TaxID=10376 RepID=EAD_EBVA8
	agilent_163523	2.60352e-06	0.132779	-1.34972	-3.10952	0.41009	13.3333	3.77358	0.283019	UniRef90_Q69HT9	257	WP_000277154.1 strains_non_MPA_non_topgraph_cdhit70_190118.csv	Multicopper oxidase mco n=129 Tax=Bacteria TaxID=2 RepID=MCO_STAAU
	agilent_12002	2.60684e-06	0.132949	0.85372	-0.259875	1.96732	20	30.1887	1.50943		258	positive (exact): Human respiratory syncytial virus Attachment glycoprotein
	agilent_69695	2.6082e-06	0.133018	1.87517	-0.571248	4.3216	2.22222	9.43396	4.24528	UniRef90_A0A0M1VZ83	259	MH0002_GL0038337 (1/1) MPA_and_EM_topgraph_220218_subsample.csv	Plug domain-containing protein n=39 Tax=Bacteroides TaxID=816 RepID=A0A0M1VZ83_9BACE
	agilent_230820	2.61028e-06	0.133124	-0.706847	-1.62928	0.215585	51.1111	32.0755	0.627564	UniRef90_Q2FWV6	260	VFG002423(gb|YP_001332910) (scn) complement inhibitor SCIN [SCIN (VF0425)] [Staphylococcus aureus subsp. aureus str. Newman]	Staphylococcal complement inhibitor n=109 Tax=root TaxID=1 RepID=SCIN_STAA8
	agilent_238918	2.61288e-06	0.133257	0.949004	-0.289864	2.18787	11.1111	22.6415	2.03774	UniRef90_O86487	261	VFG001279(gb|NP_645333) (sdrC) Ser-Asp rich fibrinogen-binding bone sialoprotein-binding protein [SDr (VF0019)] [Staphylococcus aureus subsp. aureus MW2]	Serine-aspartate repeat-containing protein C n=909 Tax=Staphylococcaceae TaxID=90964 RepID=SDRC_STAAE
	agilent_3616	2.62084e-06	0.133663	-0.754361	-1.74016	0.231442	77.7778	62.2642	0.800539	UniRef90_A0A098ZMW6	262	choline-binding protein D	Autolysin n=355 Tax=Streptococcus TaxID=1301 RepID=A0A098ZMW6_STREE
	twist_80517	2.62205e-06	0.133724	1.77421	-0.544705	4.09313	4.44444	5.66038	1.27358		263	YP_009100291.1 hypothetical protein [Shigella phage POCJ13]
	twist_58726	2.62238e-06	0.133742	1.03971	-0.319263	2.39868	80	92.4528	1.15566		264	positive (exact): Human adenovirus C Pre-histone-like nucleoprotein
	twist_59514	2.62419e-06	0.133834	-0.850913	-1.96338	0.261553	26.6667	20.7547	0.778302		265	B B/Beijing/184/93 HA
	agilent_21513	2.63259e-06	0.134262	-0.927833	-2.1422	0.286534	88.8889	75.4717	0.849057	UniRef90_A0A4P6M1P6	266	WP_081624715.1 strains_non_MPA_non_topgraph_cdhit70_190118.csv	Toxin A n=4 Tax=Lachnospiraceae TaxID=186803 RepID=A0A4P6M1P6_9FIRM
	agilent_242989	2.63263e-06	0.134264	-1.0425	-2.40694	0.321951	20	7.54717	0.377358	UniRef90_A6X0K0	267	VFG011399(gb|NP_539749) (fabZ) (3R)-hydroxymyristoyl ACP dehydratase [LPS (CVF383)] [Brucella melitensis bv. 1 str. 16M]	3-hydroxyacyl-[acyl-carrier-protein] dehydratase FabZ n=54 Tax=Rhizobiales TaxID=356 RepID=FABZ_OCHA4
	agilent_146164	2.63464e-06	0.134367	-1.02453	-2.36583	0.316757	20	11.3208	0.566038	UniRef90_A0A174CCG1	268	BGI-28A_GL0108101 MPA_PNP_EM_seqs_non_topgraph_seqs_final_210318.csv	Oligopeptide-binding protein AppA n=59 Tax=Clostridiales TaxID=186802 RepID=A0A174CCG1_9FIRM
	twist_34982	2.63599e-06	0.134436	-1.4254	-3.29181	0.441022	11.1111	3.77358	0.339623		269	pneumococcal histidine triad protein E & hydrolase & HIT family hydrolase
	agilent_705	2.64409e-06	0.134849	1.78996	-0.556305	4.13622	4.44444	5.66038	1.27358	UniRef90_P03120	270	E2 protein (1/4) & Regulatory protein E2	Regulatory protein E2 n=788 Tax=Papillomaviridae TaxID=151340 RepID=VE2_HPV16
	agilent_23359	2.64725e-06	0.13501	0.752585	-0.234305	1.73948	22.2222	37.7358	1.69811	UniRef90_A7X6T9	271	WP_000751265.1 strains_non_MPA_non_topgraph_cdhit70_190118.csv	Probable transglycosylase IsaA n=197 Tax=Bacteria TaxID=2 RepID=ISAA_STAA1
	agilent_4907	2.65317e-06	0.135312	1.00864	-0.315046	2.33232	15.5556	20.7547	1.33423	UniRef90_P07210	272	polyprotein (9/9) & VP1 capsid protein (1/3) & Chain 2, Human Rhinovirus Serotype 2 (Hrv2)	Genome polyprotein n=273 Tax=Enterovirus TaxID=12059 RepID=POLG_HRV8A
	twist_22989	2.65661e-06	0.135487	-1.09622	-2.53549	0.343048	20	7.54717	0.377358		273	allergen_name False allergome_name Cap h 12 (2/2), Cap h 8 (4/5) (1/1) allergenonline_name False SDAP_name False iedb_name False
	twist_59694	2.66028e-06	0.135674	-0.735367	-1.70132	0.230586	37.7778	26.4151	0.699223		274	B B/Ann Arbor/1/86 HA
	agilent_17165	2.66168e-06	0.135746	1.76395	-0.553538	4.08144	2.22222	11.3208	5.09434	UniRef90_A0A1C7H5J0	275	158499257-stool2_revised_scaffold50574_1_gene187162 MPA_PNP_EM_seqs_non_topgraph_seqs_final_210318.csv	SusC/RagA family TonB-linked outer membrane protein n=47 Tax=Bacteria TaxID=2 RepID=A0A1C7H5J0_9BACE
	twist_27925	2.67286e-06	0.136316	1.72501	-0.544621	3.99464	2.22222	11.3208	5.09434		276	Ovomucoid precursor
	agilent_206569	2.67534e-06	0.136442	1.26984	-0.401454	2.94114	4.44444	18.8679	4.24528	UniRef90_I9QA96	277	SZEY-24A_GL0007462 MPA_PNP_EM_seqs_non_topgraph_seqs_final_210318.csv	SGNH_hydro domain-containing protein n=38 Tax=Bacteroides TaxID=816 RepID=I9QA96_9BACE
	twist_51931	2.67856e-06	0.136606	1.72658	-0.546798	3.99995	2.22222	11.3208	5.09434		278	HCMVUL132
	agilent_236457	2.68553e-06	0.136962	0.995061	-0.316319	2.30644	13.3333	20.7547	1.5566	UniRef90_Q9X5C4	279	VFG000960(gb|NP_269464) (grab) protein GRAB (protein G-related alpha 2M-binding protein) [GRAB (VF0254)] [Streptococcus pyogenes M1 GAS]	GRAB n=44 Tax=Streptococcus pyogenes TaxID=1314 RepID=Q9X5C4_STRPY
	agilent_169172	2.6869e-06	0.137032	-0.997973	-2.31342	0.317478	22.2222	9.43396	0.424528	UniRef90_A0A174MPU4	280	T2D-189A_GL0064880 MPA_PNP_EM_seqs_non_topgraph_seqs_final_210318.csv	Flagellin n=3 Tax=Clostridiales TaxID=186802 RepID=A0A174MPU4_9FIRM
	agilent_15049	2.69238e-06	0.137311	1.88471	-0.601337	4.37075	2.22222	7.54717	3.39623	UniRef90_A0A073I5L7	281	MH0012_GL0054795 MPA_PNP_EM_seqs_non_topgraph_seqs_final_210318.csv	Peptidase_M23 domain-containing protein n=30 Tax=Bacteroidales TaxID=171549 RepID=A0A073I5L7_9PORP
	twist_8059	2.69631e-06	0.137512	-0.926206	-2.14855	0.296139	22.2222	11.3208	0.509434		282	allergen_name Plo i 1 (1/1) (1/1) allergome_name Plo i 1 (2/2) (1/1) allergenonline_name Plo i 1.0101 (1/1) (1/1) SDAP_name Plo i 1.0101 (1/1) (1/1) iedb_name False
	twist_10998	2.69631e-06	0.137512	-0.926206	-2.14855	0.296139	22.2222	11.3208	0.509434		283	allergen_name False allergome_name Bla g 9 (1/4), Per a 9 (1/4) (1/1) allergenonline_name Unassigned (1/1), Unassigned (1/1) (1/1) SDAP_name False iedb_name False
	twist_10203	2.69631e-06	0.137512	-0.926206	-2.14855	0.296139	22.2222	11.3208	0.509434		284	allergen_name False allergome_name Por tr 2 (1/17) (1/1) allergenonline_name False SDAP_name False iedb_name False
	twist_17128	2.69631e-06	0.137512	-0.926206	-2.14855	0.296139	22.2222	11.3208	0.509434		285	allergen_name False allergome_name Der f 20 (4/4) (1/1) allergenonline_name Der f 20.0101 (1/1) (1/1) SDAP_name False iedb_name False
	agilent_203238	2.69894e-06	0.137646	1.1096	-0.355277	2.57448	8.88889	15.0943	1.69811	UniRef90_Q64R34	286	YP_100581.1 strains_non_MPA_non_topgraph_cdhit70_190118.csv	Peptidase_M48 domain-containing protein n=39 Tax=Bacteroidaceae TaxID=815 RepID=Q64R34_BACFR
	twist_38693	2.71625e-06	0.138529	-1.16596	-2.70869	0.376775	15.5556	5.66038	0.363881		287	polyprotein (3/9) & structural protein (3/3) & VP1 (2/4) & capsid protein VP1 & VP1 protein (2/2) & VP1 protein, partial [Enterovirus A71]
	agilent_869	2.71688e-06	0.138561	-0.831449	-1.93167	0.268767	33.3333	15.0943	0.45283	UniRef90_P03277	288	Hexon protein	Hexon protein n=779 Tax=Adenoviridae TaxID=10508 RepID=CAPSH_ADE02
	twist_87004	2.72187e-06	0.138815	-0.955286	-2.22019	0.309613	22.2222	9.43396	0.424528		289	AFQ97034.1 protein kinase [Enterobacteria phage T7M]
	agilent_91287	2.7233e-06	0.138888	-0.759335	-1.76496	0.246291	40	20.7547	0.518868	UniRef90_R5DW89	290	MH0021_GL0008491 MPA_PNP_EM_seqs_non_topgraph_seqs_final_210318.csv	Flagellin n=2 Tax=Eubacterium TaxID=1730 RepID=R5DW89_9FIRM
	twist_95690	2.72526e-06	0.138988	1.74942	-0.56801	4.06684	2.22222	9.43396	4.24528		291	AFU63124.1 endolysin [Lactobacillus phage ATCC 8014-B2]
	twist_69609	2.72526e-06	0.138988	1.74942	-0.56801	4.06684	2.22222	9.43396	4.24528		292	NP_695158.1 minor capsid protein [Lactobacillus phage phig1e]
	agilent_31468	2.74075e-06	0.139778	-1.2238	-2.84818	0.400589	13.3333	5.66038	0.424528	UniRef90_A0A173UKQ3	293	O2.UC43-1_GL0046095 MPA_PNP_EM_seqs_non_topgraph_seqs_final_210318.csv	Macrolide export ATP-binding/permease protein MacB n=29 Tax=Ruminococcaceae TaxID=541000 RepID=A0A173UKQ3_9FIRM
	agilent_8688	2.76489e-06	0.141009	-0.750432	-1.7496	0.248737	37.7778	24.5283	0.649279	UniRef90_Q66478	294	polyprotein (3/9) & structural protein (3/3) & VP1 (2/4) & capsid protein VP1 & VP1 protein (2/2) & VP1 protein, partial [Enterovirus A71]	Genome polyprotein n=10068 Tax=root TaxID=1 RepID=POLG_HE71B
	twist_69537	2.76795e-06	0.141165	-0.85797	-2.00077	0.28483	28.8889	15.0943	0.522496		295	YP_006908491.1 hypothetical protein BCB4_0262 [Bacillus phage B4]
	agilent_167235	2.78387e-06	0.141977	-1.04359	-2.43648	0.349291	15.5556	9.43396	0.606469	UniRef90_B0MY53	296	MH0170_GL0112448 (2/2) MPA_and_EM_topgraph_220218_subsample.csv	PASTA domain protein n=4 Tax=root TaxID=1 RepID=B0MY53_9BACT
	agilent_242753	2.78544e-06	0.142058	1.41112	-0.472681	3.29492	4.44444	13.2075	2.9717	UniRef90_P44969	297	VFG000337(gb|NP_439153) (iga1) immunoglobin A1 protease [IgA1 protease (VF0045)] [Haemophilus influenzae Rd KW20]	Immunoglobulin A1 protease autotransporter n=1 Tax=Haemophilus influenzae (strain ATCC 51907 / DSM 11121 / KW20 / Rd) TaxID=71421 RepID=IGA0_HAEIN
	agilent_220721	2.80175e-06	0.142889	0.807899	-0.272871	1.88867	17.7778	32.0755	1.80425	UniRef90_Q54972	298	VFG005313(gb|NP_357715) (pspA) Surface protein pspA precursor [Choline-binding proteins (CVF122)] [Streptococcus pneumoniae R6]	Pneumococcal surface protein A n=17 Tax=Streptococcus pneumoniae TaxID=1313 RepID=Q54972_STREE
	agilent_73215	2.80926e-06	0.143272	-0.674181	-1.57693	0.228571	60	45.283	0.754717	UniRef90_A0A173T5V3	299	MH0260_GL0103278 MPA_PNP_EM_seqs_non_topgraph_seqs_final_210318.csv	Flagellin n=2 Tax=Roseburia faecis TaxID=301302 RepID=A0A173T5V3_9FIRM
	twist_58801	2.81277e-06	0.143451	0.705897	-0.239747	1.65154	31.1111	45.283	1.45553		300	positive (exact): Human herpesvirus 5 Envelope glycoprotein M
	agilent_12023	2.81277e-06	0.143451	0.705897	-0.239747	1.65154	31.1111	45.283	1.45553		301	positive (exact): Human herpesvirus 5 Envelope glycoprotein M
	twist_58799	2.81277e-06	0.143451	0.705897	-0.239747	1.65154	31.1111	45.283	1.45553		302	positive (exact): Human herpesvirus 5 Envelope glycoprotein M
	agilent_12021	2.81277e-06	0.143451	0.705897	-0.239747	1.65154	31.1111	45.283	1.45553		303	positive (exact): Human herpesvirus 5 Envelope glycoprotein M
	agilent_131318	2.82977e-06	0.144318	-1.21759	-2.85225	0.417068	13.3333	5.66038	0.424528	UniRef90_A0A173WZX5	304	WP_005334807.1 (1/2) non_MPA_topgraph_sampling_040218.csv	D-gamma-glutamyl-meso-diaminopimelic acid endopeptidase CwlS n=68 Tax=Firmicutes TaxID=1239 RepID=A0A173WZX5_9FIRM
	twist_28963	2.83978e-06	0.144829	-1.05097	-2.46373	0.36179	17.7778	7.54717	0.424528		305	Trans-acting transcriptional protein ICP4
	twist_46897	2.84457e-06	0.145073	0.872591	-0.301096	2.04628	13.3333	28.3019	2.12264		306	glycoprotein B (2/2)
	agilent_72410	2.85588e-06	0.14565	-0.679275	-1.59425	0.235701	48.8889	35.8491	0.733276	UniRef90_A0A1C5XGK9	307	MH0007_GL0015775 MPA_PNP_EM_seqs_non_topgraph_seqs_final_210318.csv	Flagellin n=12 Tax=root TaxID=1 RepID=A0A1C5XGK9_9CLOT
	twist_29901	2.85675e-06	0.145694	-0.744431	-1.74728	0.25842	35.5556	20.7547	0.583726		308	hypothetical protein PFD0985wa
	twist_78344	2.85729e-06	0.145722	1.63391	-0.567343	3.83516	2.22222	13.2075	5.9434		309	YP_009277283.1 hypothetical protein phiCT19406A_09 (endogenous virus) [Clostridium phage phiCT19406A]
	twist_55292	2.86371e-06	0.146049	-1.5552	-3.65211	0.541714	8.88889	3.77358	0.424528		310	EBNA-3C HHV 4 latent protein
	agilent_233272	2.86552e-06	0.146141	-1.21652	-2.85716	0.424119	13.3333	5.66038	0.424528	UniRef90_Q3JY46	311	VFG002535(gb|YP_109915) (fliC) flagellin [Flagella (VF0430)] [Burkholderia pseudomallei K96243]	Flagellin n=43 Tax=Burkholderiaceae TaxID=119060 RepID=Q3JY46_BURP1
	agilent_241521	2.86846e-06	0.146292	1.36831	-0.477727	3.21435	6.66667	9.43396	1.41509	UniRef90_P44969	312	VFG000337(gb|NP_439153) (iga1) immunoglobin A1 protease [IgA1 protease (VF0045)] [Haemophilus influenzae Rd KW20]	Immunoglobulin A1 protease autotransporter n=1 Tax=Haemophilus influenzae (strain ATCC 51907 / DSM 11121 / KW20 / Rd) TaxID=71421 RepID=IGA0_HAEIN
	agilent_51726	2.87767e-06	0.146761	1.2217	-0.428455	2.87185	6.66667	13.2075	1.98113	UniRef90_A0A1G7KLH9	313	O2.CD2-0_GL0014258 MPA_PNP_EM_seqs_non_topgraph_seqs_final_210318.csv	Rod shape-determining protein MreB n=1 Tax=Bacteroidales bacterium KHT7 TaxID=1855373 RepID=A0A1G7KLH9_9BACT
	twist_51364	2.88238e-06	0.147002	1.14467	-0.402362	2.69171	6.66667	16.9811	2.54717		314	immediate early protein IE2
	agilent_132876	2.88607e-06	0.14719	1.27798	-0.450025	3.00599	6.66667	11.3208	1.69811	UniRef90_G2T5W2	315	MH0268_GL0121737 MPA_PNP_EM_seqs_non_topgraph_seqs_final_210318.csv	Flagellin n=3 Tax=Roseburia TaxID=841 RepID=G2T5W2_ROSHA
	agilent_64948	2.88709e-06	0.147241	1.68744	-0.594503	3.96938	2.22222	15.0943	6.79245	UniRef90_B7C9D6	316	MH0204_GL0135594 (1/10) MPA_and_EM_topgraph_220218_subsample.csv	Na/Pi-cotransporter II-like protein n=15 Tax=Firmicutes TaxID=1239 RepID=B7C9D6_9FIRM
	twist_27541	2.8953e-06	0.147661	0.746746	-0.264133	1.75763	20	39.6226	1.98113		317	EBNA-1 HHV 4 & BKRF1
	agilent_22148	2.90075e-06	0.147938	-1.89281	-4.45688	0.671264	6.66667	1.88679	0.283019	UniRef90_B0GA13	318	WP_006426016.1 (1/1) non_MPA_topgraph_sampling_040218.csv	Uncharacterized protein n=10 Tax=Clostridiales TaxID=186802 RepID=B0GA13_9FIRM
	twist_42437	2.90207e-06	0.148005	0.706458	-0.250697	1.66361	28.8889	41.5094	1.43687		319	HCMVUS27
	agilent_224378	2.90404e-06	0.148106	1.38609	-0.492342	3.26452	4.44444	13.2075	2.9717	UniRef90_P44969	320	VFG000337(gb|NP_439153) (iga1) immunoglobin A1 protease [IgA1 protease (VF0045)] [Haemophilus influenzae Rd KW20]	Immunoglobulin A1 protease autotransporter n=1 Tax=Haemophilus influenzae (strain ATCC 51907 / DSM 11121 / KW20 / Rd) TaxID=71421 RepID=IGA0_HAEIN
	agilent_186597	2.907e-06	0.148257	-1.43785	-3.38715	0.511449	8.88889	3.77358	0.424528	UniRef90_A0A3R6KAI3	321	MH0020_GL0043089 (1/3) MPA_and_EM_topgraph_220218_subsample.csv	Membrane protein insertase YidC n=21 Tax=Parabacteroides TaxID=375288 RepID=A0A3R6KAI3_9BACT
	agilent_9701	2.90892e-06	0.148355	-0.908159	-2.13965	0.323333	20	11.3208	0.566038	UniRef90_Q99WQ6	322	Lipase 2 precursor (Glycerol ester hydrolase 2)	Lipase 2 n=451 Tax=Bacteria TaxID=2 RepID=LIP2_STAAM
	twist_25251	2.91097e-06	0.148459	1.10592	-0.394131	2.60598	6.66667	16.9811	2.54717		323	allergen_name False allergome_name Sus s 12 (2/2), Sus s 8 (6/8) (1/1) allergenonline_name False SDAP_name False iedb_name False
	agilent_9840	2.92345e-06	0.149096	1.18265	-0.423991	2.7893	6.66667	18.8679	2.83019	UniRef90_O36634	324	Fusion glycoprotein F0 precursor (2/2) & fusion protein (1/2) & fusion glycoprotein	Fusion glycoprotein F0 n=1724 Tax=Pneumoviridae TaxID=11244 RepID=FUS_HRSVB
	agilent_381	2.94748e-06	0.150322	-0.658659	-1.55615	0.238832	62.2222	43.3962	0.697439	UniRef90_A7X0T9	325	Bifunctional autolysin precursor	Bifunctional autolysin n=763 Tax=Bacteria TaxID=2 RepID=ATL_STAA1
	twist_52560	2.94948e-06	0.150424	0.837465	-0.303953	1.97888	13.3333	28.3019	2.12264		326	phosphoprotein 150 & Large structural phosphoprotein
	twist_38683	2.95431e-06	0.15067	1.08319	-0.39403	2.56041	6.66667	16.9811	2.54717		327	heme transporter IsdB
	twist_43828	2.97428e-06	0.151688	1.48537	-0.545382	3.51613	4.44444	9.43396	2.12264		328	NP
	twist_27364	2.98752e-06	0.152363	-0.996545	-2.36124	0.368147	15.5556	9.43396	0.606469		329	pneumococcal histidine triad protein D (1/2) & histidine motif-containing protein, partial
	agilent_205649	2.9896e-06	0.152469	1.16708	-0.431561	2.76573	6.66667	15.0943	2.26415	UniRef90_Q9ZFS3	330	WP_000778504.1 strains_non_MPA_non_topgraph_cdhit70_190118.csv	Exotoxin 4 n=27 Tax=Staphylococcus aureus TaxID=1280 RepID=Q9ZFS3_STAAU
	agilent_12530	2.99408e-06	0.152698	0.91256	-0.338141	2.16326	11.1111	22.6415	2.03774	UniRef90_A0A4V0Z735	331	WP_018593186.1 strains_non_MPA_non_topgraph_cdhit70_190118.csv	Uncharacterized protein n=3 Tax=Blautia TaxID=572511 RepID=A0A4V0Z735_9FIRM
	twist_58792	3.00889e-06	0.153453	-1.34746	-3.1976	0.502686	13.3333	3.77358	0.283019		332	positive (from uniprot): Enterovirus C Genome polyprotein [on Uniprot the BLAST matches are "Capsid protein" from "Human poliovirus"
	agilent_225335	3.01732e-06	0.153884	1.23887	-0.463957	2.9417	6.66667	11.3208	1.69811	UniRef90_P35671	333	VFG000558(gb|NP_461818) (invE) type III secretion system gatekeeper invE [TTSS(SPI-1 encode) (VF0116)] [Salmonella enterica subsp. enterica serovar Typhimurium str. LT2]	Invasion protein InvE n=504 Tax=Salmonella TaxID=590 RepID=INVE_SALTY
	agilent_118543	3.04179e-06	0.155131	-1.40501	-3.34206	0.532031	8.88889	3.77358	0.424528	UniRef90_A0A0P0M1L8	334	MH0012_GL0038697 MPA_PNP_EM_seqs_non_topgraph_seqs_final_210318.csv	ATP-dependent DNA helicase n=39 Tax=Bacteroides TaxID=816 RepID=A0A0P0M1L8_BACVU
	agilent_16055	3.05405e-06	0.155757	-1.17065	-2.78702	0.445728	13.3333	5.66038	0.424528	UniRef90_A0A414E509	335	MH0365_GL0086639 MPA_PNP_EM_seqs_non_topgraph_seqs_final_210318.csv	Alpha-amylase n=26 Tax=Ruminococcus TaxID=1263 RepID=A0A414E509_9FIRM
	twist_6249	3.08031e-06	0.157096	1.97608	-0.761238	4.71341	2.22222	5.66038	2.54717		336	allergen_name False allergome_name Act e 1 (4/7) (1/1) allergenonline_name False SDAP_name False iedb_name False
	twist_24043	3.09279e-06	0.157732	0.990106	-0.383517	2.36373	8.88889	18.8679	2.12264		337	allergen_name False allergome_name Epi co 2 (1/2) (1/1) allergenonline_name False SDAP_name False iedb_name False
	agilent_7473	3.09749e-06	0.157972	0.942174	-0.365704	2.25005	8.88889	22.6415	2.54717	UniRef90_P43840	338	fimbrial protein (1/2) & Outer membrane protein P5 precursor (OMP P5) (Fimbrin)	Outer membrane protein P5 n=60 Tax=Pasteurellaceae TaxID=712 RepID=OMP5_HAEIN
	agilent_167207	3.09883e-06	0.158041	-0.685592	-1.63745	0.266269	42.2222	30.1887	0.714995	UniRef90_A0A381IPS4	339	WP_003460499.1 strains_non_MPA_non_topgraph_cdhit70_190118.csv	Cell wall binding repeat-containing protein/zinc carboxypeptidase n=15 Tax=Clostridium perfringens TaxID=1502 RepID=A0A381IPS4_CLOPF
	agilent_77323	3.10164e-06	0.158184	-7.41522	-17.7139	2.88346	6.66667	1.88679	0.283019	UniRef90_A0A4P6M607	340	WP_018594521.1 strains_non_MPA_non_topgraph_cdhit70_190118.csv	D-galactose-binding periplasmic protein n=6 Tax=Lachnospiraceae TaxID=186803 RepID=A0A4P6M607_9FIRM
	agilent_119265	3.10182e-06	0.158193	1.69426	-0.658879	4.04741	2.22222	9.43396	4.24528	UniRef90_A0A066RJ34	341	WP_000358651.1 strains_non_MPA_non_topgraph_cdhit70_190118.csv	Fimbrial protein n=839 Tax=Bacteria TaxID=2 RepID=A0A066RJ34_ECOLX
	twist_69876	3.12158e-06	0.159201	1.86966	-0.73338	4.47271	2.22222	7.54717	3.39623		342	YP_003934796.1 short tail fibers [Shigella phage SP18]
	agilent_123141	3.12158e-06	0.159201	1.86966	-0.73338	4.47271	2.22222	7.54717	3.39623	UniRef90_A0A316NYM2	343	MH0188_GL0058457 MPA_PNP_EM_seqs_non_topgraph_seqs_final_210318.csv	Uncharacterized protein n=1 Tax=Candidatus Gastranaerophilales bacterium TaxID=2137880 RepID=A0A316NYM2_9BACT
	agilent_125620	3.13876e-06	0.160077	-1.1128	-2.66536	0.439754	13.3333	5.66038	0.424528	UniRef90_A0A0U5JUD9	344	WP_003667077.1 strains_non_MPA_non_topgraph_cdhit70_190118.csv	5'-nucleotidase n=45 Tax=Lactobacillus TaxID=1578 RepID=A0A0U5JUD9_LACRE
	agilent_18963	3.14424e-06	0.160356	-1.14036	-2.73243	0.451709	13.3333	5.66038	0.424528	UniRef90_C0EY41	345	MH0188_GL0203110 (2/2) MPA_and_EM_topgraph_220218_subsample.csv	Peptidase, S41 family n=9 Tax=Clostridiales TaxID=186802 RepID=C0EY41_9FIRM
	twist_9814	3.16006e-06	0.161163	-0.88603	-2.12541	0.353353	20	11.3208	0.566038		346	allergen_name False allergome_name Bom hy AK (1/2) (1/1) allergenonline_name False SDAP_name False iedb_name False
	twist_10996	3.16006e-06	0.161163	-0.88603	-2.12541	0.353353	20	11.3208	0.566038		347	allergen_name False allergome_name Art fr 2 (2/2) (1/1) allergenonline_name False SDAP_name False iedb_name False
	agilent_128883	3.16022e-06	0.161171	-0.697516	-1.67322	0.278191	77.7778	60.3774	0.77628	UniRef90_A0A174Z6Y0	348	MH0077_GL0059567 MPA_PNP_EM_seqs_non_topgraph_seqs_final_210318.csv	Flagellin n=3 Tax=Eubacterium TaxID=1730 RepID=A0A174Z6Y0_9FIRM
	agilent_219967	3.16432e-06	0.16138	0.848406	-0.338964	2.03578	15.5556	26.4151	1.69811	UniRef90_Q9X5C4	349	VFG000960(gb|NP_269464) (grab) protein GRAB (protein G-related alpha 2M-binding protein) [GRAB (VF0254)] [Streptococcus pyogenes M1 GAS]	GRAB n=44 Tax=Streptococcus pyogenes TaxID=1314 RepID=Q9X5C4_STRPY
	agilent_64365	3.18088e-06	0.162225	1.62039	-0.651963	3.89273	2.22222	11.3208	5.09434	UniRef90_B0PDI1	350	552396.HMPREF0863_00439 MPA_PNP_EM_seqs_non_topgraph_seqs_final_210318.csv	Peptidase C51 domain-containing protein n=95 Tax=root TaxID=1 RepID=B0PDI1_9FIRM
	twist_85580	3.18373e-06	0.16237	1.33194	-0.536555	3.20044	4.44444	11.3208	2.54717		351	AGI10763.1 hypothetical protein 936_0022 [Lactococcus phage 936]
	agilent_171284	3.18448e-06	0.162408	0.721992	-0.290936	1.73492	26.6667	33.9623	1.27358	UniRef90_Q5HEA4	352	WP_000752015.1 strains_non_MPA_non_topgraph_cdhit70_190118.csv	Probable transglycosylase SceD n=172 Tax=Bacteria TaxID=2 RepID=SCED_STAAC
	agilent_227453	3.19272e-06	0.162829	1.22431	-0.495072	2.9437	4.44444	15.0943	3.39623	UniRef90_P09616	353	VFG001293(gb|NP_645861) (hly/hla) Alpha-Hemolysin precursor [<alpha>-hemolysin (VF0001)] [Staphylococcus aureus subsp. aureus MW2]	Alpha-hemolysin n=273 Tax=Bacteria TaxID=2 RepID=HLA_STAAU
	twist_10972	3.21842e-06	0.16414	-0.98748	-2.37859	0.403628	17.7778	7.54717	0.424528		354	allergen_name False allergome_name Oct v 2 (2/2) (1/1) allergenonline_name False SDAP_name False iedb_name False
	twist_25199	3.21842e-06	0.16414	-0.98748	-2.37859	0.403628	17.7778	7.54717	0.424528		355	allergen_name False allergome_name Oct f 2 (2/2) (1/1) allergenonline_name Unassigned (1/1) (1/1) SDAP_name False iedb_name False
	twist_48824	3.21941e-06	0.16419	-0.793402	-1.91124	0.324433	26.6667	15.0943	0.566038		356	polyprotein (9/9) & VP1 capsid protein (1/3) & Chain 2, Human Rhinovirus Serotype 2 (Hrv2)
	agilent_227075	3.22395e-06	0.164422	0.955675	-0.391528	2.30288	11.1111	18.8679	1.69811	UniRef90_P09983	357	VFG000906(gb|NP_755445) (hlyA) Hemolysin A [Hemolysin (VF0225)] [Escherichia coli CFT073]	Hemolysin, chromosomal n=225 Tax=Bacteria TaxID=2 RepID=HLYAC_ECOLX
	agilent_4009	3.24791e-06	0.165644	0.928652	-0.384249	2.24155	8.88889	26.4151	2.9717	UniRef90_Q66478	358	polyprotein (3/9) & structural protein (3/3) & VP1 (2/4) & capsid protein VP1 & VP1 protein (2/2) & VP1 protein, partial [Enterovirus A71]	Genome polyprotein n=10068 Tax=root TaxID=1 RepID=POLG_HE71B
	agilent_90413	3.25758e-06	0.166137	-0.646175	-1.56078	0.268433	66.6667	52.8302	0.792453	UniRef90_A0A1C5VBJ4	359	MH0369_GL0102815 MPA_PNP_EM_seqs_non_topgraph_seqs_final_210318.csv	Flagellin n=16 Tax=Roseburia TaxID=841 RepID=A0A1C5VBJ4_9FIRM
	agilent_140746	3.26351e-06	0.166439	-1.04256	-2.51928	0.434154	15.5556	7.54717	0.485175	UniRef90_A0A1C5SSH8	360	WP_005932362.1 (1/1) MPA_and_EM_topgraph_220218_subsample.csv	Penicillin-binding protein 2B n=11 Tax=Faecalibacterium TaxID=216851 RepID=A0A1C5SSH8_9FIRM
	twist_27514	3.26948e-06	0.166743	1.02112	-0.42626	2.46849	8.88889	15.0943	1.69811		361	envelope glycoprotein G (1/2) & glycoprotein G (1/2)
	twist_25201	3.27607e-06	0.167079	-0.836766	-2.02378	0.350244	22.2222	13.2075	0.59434		362	allergen_name False allergome_name Der f 20 (4/4) (1/1) allergenonline_name Der f 20.0101 (1/1) (1/1) SDAP_name False iedb_name False
	agilent_56259	3.28022e-06	0.167291	-0.666893	-1.6134	0.279613	73.3333	58.4906	0.797599	UniRef90_A0A174IP95	363	T2D-105A_GL0053933 MPA_PNP_EM_seqs_non_topgraph_seqs_final_210318.csv	Flagellin n=3 Tax=Clostridiales TaxID=186802 RepID=A0A174IP95_9FIRM
	twist_24985	3.29236e-06	0.16791	1.46332	-0.616562	3.5432	4.44444	7.54717	1.69811		364	allergen_name False allergome_name Equ as 3 (2/2) (1/1) allergenonline_name False SDAP_name False iedb_name False
	twist_32175	3.29475e-06	0.168032	1.25553	-0.529526	3.04059	84.4444	96.2264	1.13952		365	EBNA-1 HHV 4 & BKRF1
	agilent_73396	3.29745e-06	0.16817	-0.672622	-1.62923	0.28399	44.4444	33.9623	0.764151	UniRef90_A0A3D2TUV9	366	MH0172_GL0065659 MPA_PNP_EM_seqs_non_topgraph_seqs_final_210318.csv	Flagellin n=7 Tax=Clostridiales TaxID=186802 RepID=A0A3D2TUV9_9FIRM
	twist_73447	3.31913e-06	0.169275	-1.18621	-2.87765	0.505221	11.1111	5.66038	0.509434		367	YP_007006998.1 pre-neck appendage [Clostridium phage phi24R]
	agilent_221820	3.32172e-06	0.169408	1.40997	-0.601144	3.42109	8.88889	7.54717	0.849057	UniRef90_Q8GM74	368	VFG001150(gb|AAL79954) (hia) adhesin [Hia/Hsf (VF0039)] [Haemophilus influenzae nontypable strain 3179B]	Adhesin n=5 Tax=Haemophilus influenzae TaxID=727 RepID=Q8GM74_HAEIF
	agilent_108423	3.33285e-06	0.169975	1.31735	-0.564155	3.19885	4.44444	11.3208	2.54717	UniRef90_A0A0A6VMD7	369	WP_058102022.1 (1/1) non_MPA_topgraph_sampling_040218.csv	Big_4 domain-containing protein n=94 Tax=Bifidobacterium longum TaxID=216816 RepID=A0A0A6VMD7_BIFLN
	agilent_151622	3.34411e-06	0.170549	-1.63294	-3.96832	0.702443	11.1111	1.88679	0.169811	UniRef90_R6BPJ2	370	MH0270_GL0193139 MPA_PNP_EM_seqs_non_topgraph_seqs_final_210318.csv	NPCBM domain-containing protein n=6 Tax=Firmicutes TaxID=1239 RepID=R6BPJ2_9FIRM
	twist_50962	3.34539e-06	0.170615	0.730869	-0.314558	1.7763	28.8889	33.9623	1.17562		371	alpha S1 casein & Alpha-S1-casein
	agilent_238110	3.34549e-06	0.17062	1.6903	-0.727519	4.10813	2.22222	11.3208	5.09434	UniRef90_P06653	372	VFG001358(gb|NP_346365) (lytA) autolysin [Autolysin (VF0143)] [Streptococcus pneumoniae TIGR4]	Autolysin n=1457 Tax=root TaxID=1 RepID=ALYS_STRPN
	agilent_220725	3.34675e-06	0.170684	0.711653	-0.306453	1.72976	22.2222	32.0755	1.4434	UniRef90_P75330	373	VFG002036(gb|NP_110141) (p30/p32) 30K adhesin-related protein [Cytadherence organelle (VF0330)] [Mycoplasma pneumoniae M129]	P30 adhesin n=9 Tax=Mycoplasma pneumoniae TaxID=2104 RepID=P30_MYCPN
	agilent_73397	3.35034e-06	0.170867	-0.748352	-1.81942	0.322715	35.5556	18.8679	0.53066	UniRef90_R7C7Y1	374	MH0003_GL0115482 MPA_PNP_EM_seqs_non_topgraph_seqs_final_210318.csv	Flagellin n=5 Tax=Clostridiales TaxID=186802 RepID=R7C7Y1_9CLOT
	agilent_129843	3.35934e-06	0.171326	-0.723569	-1.76028	0.313139	37.7778	20.7547	0.54939	UniRef90_A0A1C5XGK9	375	MH0007_GL0015775 MPA_PNP_EM_seqs_non_topgraph_seqs_final_210318.csv	Flagellin n=12 Tax=root TaxID=1 RepID=A0A1C5XGK9_9CLOT
	twist_34608	3.37296e-06	0.172021	-1.02522	-2.4965	0.446066	15.5556	7.54717	0.485175		376	putative zinc metalloprotease
	twist_28374	3.37408e-06	0.172078	-0.746625	-1.81824	0.324994	31.1111	26.4151	0.849057		377	positive (from uniprot): Rhinovirus B Genome polyprotein
	agilent_129842	3.37865e-06	0.172311	-0.904292	-2.20291	0.39433	20	11.3208	0.566038	UniRef90_R5NUV8	378	MH0002_GL0061182 MPA_PNP_EM_seqs_non_topgraph_seqs_final_210318.csv	Flagellin n=7 Tax=Clostridiales TaxID=186802 RepID=R5NUV8_9CLOT
	twist_70489	3.37933e-06	0.172346	1.18452	-0.516665	2.8857	6.66667	11.3208	1.69811		379	YP_001293423.1 hypothetical protein ORF016 [Pseudomonas phage 73]
	twist_28197	3.3952e-06	0.173155	0.758761	-0.333013	1.85054	17.7778	28.3019	1.59198		380	phosphoprotein 150 & Large structural phosphoprotein
	twist_6266	3.39543e-06	0.173167	-1.61299	-3.93397	0.707989	11.1111	1.88679	0.169811		381	allergen_name False allergome_name Dan re alpha2I (2/2) (1/1) allergenonline_name False SDAP_name False iedb_name collagen, type I, alpha 2 (2/2) (1/1)
	agilent_201785	3.39787e-06	0.173292	1.30018	-0.57123	3.17159	4.44444	11.3208	2.54717	UniRef90_C7H1Z9	382	V1.UC54-4_GL0096277 MPA_PNP_EM_seqs_non_topgraph_seqs_final_210318.csv	Uncharacterized protein n=12 Tax=Faecalibacterium TaxID=216851 RepID=C7H1Z9_9FIRM
	twist_27102	3.40847e-06	0.173832	1.29835	-0.572773	3.16946	6.66667	11.3208	1.69811		383	Surface protein pspA
	agilent_242449	3.41279e-06	0.174052	-0.867232	-2.11769	0.383225	24.4444	9.43396	0.385935	UniRef90_P44602	384	VFG000340(gb|NP_438433) (hxuA) heme-hemopexin utilization protein A, two-partner secretion (TPS) pathway TpsA protein, haem-haemopexin binding protein [HxuABC (VF0269)] [Haemophilus influenzae Rd KW20]	Heme/hemopexin-binding protein n=4 Tax=Haemophilus influenzae TaxID=727 RepID=HXUA1_HAEIN
	agilent_185725	3.41402e-06	0.174115	1.86009	-0.822355	4.54254	2.22222	5.66038	2.54717	UniRef90_A0A246B2R4	385	YP_002344746.1 (1/1) non_MPA_topgraph_sampling_040218.csv	Cytochrome c-type protein n=76 Tax=Campylobacteraceae TaxID=72294 RepID=A0A246B2R4_CAMJU
	agilent_187025	3.41481e-06	0.174155	1.17842	-0.521146	2.878	4.44444	15.0943	3.39623	UniRef90_A0A0G9FAG5	386	YP_004890585.1 strains_non_MPA_non_topgraph_cdhit70_190118.csv	Extracellular protein n=36 Tax=Lactobacillaceae TaxID=33958 RepID=A0A0G9FAG5_LACPN
	agilent_133306	3.44208e-06	0.175546	1.25862	-0.562477	3.07972	4.44444	13.2075	2.9717	UniRef90_A0A0K4DLT7	387	WP_001441996.1 strains_non_MPA_non_topgraph_cdhit70_190118.csv	Protein n=244 Tax=Enterobacteriaceae TaxID=543 RepID=A0A0K4DLT7_ECOLX
	agilent_184597	3.4429e-06	0.175588	1.26996	-0.567719	3.10763	4.44444	11.3208	2.54717	UniRef90_K5Y925	388	MH0020_GL0056409 MPA_PNP_EM_seqs_non_topgraph_seqs_final_210318.csv	OstA-like_N domain-containing protein n=18 Tax=Parabacteroides TaxID=375288 RepID=K5Y925_9BACT
	agilent_12513	3.4435e-06	0.175619	1.17644	-0.526037	2.87893	4.44444	15.0943	3.39623	UniRef90_Q06971	389	WP_000079833.1 strains_non_MPA_non_topgraph_cdhit70_190118.csv	Flagellin n=259 Tax=Salmonella TaxID=590 RepID=FLIC_SALDU
	twist_34234	3.45988e-06	0.176454	-1.16446	-2.85285	0.523938	11.1111	5.66038	0.509434		390	huntingtin & Huntingtin
	agilent_31887	3.46179e-06	0.176551	1.22328	-0.550803	2.99737	4.44444	13.2075	2.9717	UniRef90_I9UCI8	391	MH0360_GL0027291 (4/8) MPA_and_EM_topgraph_220218_subsample.csv	1-acylglycerol-3-phosphate O-acyltransferase n=1 Tax=Bacteroides vulgatus CL09T03C04 TaxID=997891 RepID=I9UCI8_BACVU
	agilent_205650	3.46309e-06	0.176618	1.35956	-0.612469	3.33159	4.44444	9.43396	2.12264	UniRef90_A0A3S4NMH7	392	WP_000668994.1 strains_non_MPA_non_topgraph_cdhit70_190118.csv	Exotoxin n=39 Tax=Staphylococcaceae TaxID=90964 RepID=A0A3S4NMH7_STAAU
	twist_3703	3.47403e-06	0.177175	1.08457	-0.490614	2.65975	6.66667	13.2075	1.98113		393	Allergen Gal d 1 & Ovomucoid precursor
	twist_49203	3.47776e-06	0.177366	-0.681741	-1.67231	0.308827	35.5556	24.5283	0.689858		394	Enterovirus polyprotein (VP0, VP1, VP2, VP4) – capsid proteins, Coxsackievirus A9 (2.9 Å structure, chains 1–4)
	agilent_6984	3.48512e-06	0.177741	1.21308	-0.551051	2.97721	4.44444	13.2075	2.9717	UniRef90_P14738	395	fibronectin-binding protein A	Fibronectin-binding protein A n=540 Tax=Staphylococcaceae TaxID=90964 RepID=FNBA_STAA8
	twist_23592	3.48673e-06	0.177823	1.18676	-0.539419	2.91293	6.66667	13.2075	1.98113		396	allergen_name False allergome_name Str pn PspC (2/2) (1/1) allergenonline_name False SDAP_name False iedb_name False
	agilent_132716	3.48886e-06	0.177932	1.09188	-0.496694	2.68046	6.66667	16.9811	2.54717	UniRef90_J8KDN0	397	NP_831259.1 strains_non_MPA_non_topgraph_cdhit70_190118.csv	LysM domain-containing protein n=166 Tax=Bacillus TaxID=55087 RepID=J8KDN0_BACCE
	agilent_7301	3.49227e-06	0.178106	0.724603	-0.330042	1.77925	66.6667	83.0189	1.24528	UniRef90_P03211	398	EBNA-1 HHV 4 & BKRF1	Epstein-Barr nuclear antigen 1 n=37 Tax=Epstein-Barr virus (strain GD1) TaxID=10376 RepID=EBNA1_EBVB9
	agilent_177201	3.50233e-06	0.178619	-0.626271	-1.53888	0.286332	64.4444	50.9434	0.790501	UniRef90_G2T5W2	399	MH0268_GL0121737 MPA_PNP_EM_seqs_non_topgraph_seqs_final_210318.csv	Flagellin n=3 Tax=Roseburia TaxID=841 RepID=G2T5W2_ROSHA
	agilent_235189	3.50698e-06	0.178856	-1.14957	-2.82564	0.526498	11.1111	5.66038	0.509434	UniRef90_A0A2X6G300	400	VFG034880(gb|NP_290952) (espX6) Type III secretion system effector EspX6 [LEE encoded T3SS (SS020)] [Escherichia coli O157:H7 str. EDL933]	Non-LEE-encoded type III secreted effector n=7 Tax=Escherichia coli TaxID=562 RepID=A0A2X6G300_ECOLX
	agilent_88528	3.52407e-06	0.179728	1.08278	-0.499076	2.66463	6.66667	16.9811	2.54717	UniRef90_F0EQQ6	401	WP_014064443.1 strains_non_MPA_non_topgraph_cdhit70_190118.csv	Chaperone SurA n=29 Tax=Pasteurellaceae TaxID=712 RepID=F0EQQ6_HAEPA
	agilent_117770	3.53158e-06	0.18011	1.52728	-0.705921	3.76049	2.22222	13.2075	5.9434	UniRef90_A0A374E4C7	402	MH0197_GL0075679 MPA_PNP_EM_seqs_non_topgraph_seqs_final_210318.csv	Peptidylprolyl isomerase n=21 Tax=Clostridiales TaxID=186802 RepID=A0A374E4C7_9FIRM
	agilent_114834	3.53471e-06	0.18027	1.84676	-0.854576	4.54809	2.22222	5.66038	2.54717	UniRef90_A0A1Q6JQF1	403	MH0220_GL0226081 MPA_PNP_EM_seqs_non_topgraph_seqs_final_210318.csv	Peptidase M23 n=2 Tax=Clostridiales TaxID=186802 RepID=A0A1Q6JQF1_9FIRM
	twist_58292	3.54696e-06	0.180895	-1.04127	-2.56656	0.484023	13.3333	7.54717	0.566038		404	Enterovirus polyprotein (VP0, VP1, VP2, VP4) – capsid proteins, Coxsackievirus A9 (2.9 Å structure, chains 1–4)
	agilent_153063	3.54858e-06	0.180977	0.936243	-0.435464	2.30795	11.1111	16.9811	1.5283	UniRef90_A0A1C5S902	405	WP_005331845.1 (1/3) non_MPA_topgraph_sampling_040218.csv	Histidine kinase n=22 Tax=Dorea TaxID=189330 RepID=A0A1C5S902_9FIRM
	agilent_12024	3.55117e-06	0.18111	0.903897	-0.42082	2.22861	82.2222	90.566	1.10148	UniRef90_A0A0N7AYT6	406	positive (from uniprot): Human respiratory syncytial virus Attachment glycoprotein	Major surface glycoprotein G n=47 Tax=Pneumoviridae TaxID=11244 RepID=A0A0N7AYT6_HRSV
	twist_35593	3.55178e-06	0.181141	-0.656367	-1.61838	0.305649	40	24.5283	0.613208		407	Genome polyprotein (6/6) & polyprotein (7/9) & VP1 (1/4) & coat protein VP1 & VP4
	agilent_236613	3.60019e-06	0.18361	0.655073	-0.310481	1.62063	62.2222	67.9245	1.09164	UniRef90_Q5XAT9	408	VFG000956(gb|NP_607775) (sda) streptodornase [DNase (VF0252)] [Streptococcus pyogenes MGAS8232]	Sda n=3 Tax=root TaxID=1 RepID=Q5XAT9_STRP6
	twist_46742	3.60061e-06	0.183631	0.946212	-0.44854	2.34096	8.88889	20.7547	2.33491		409	glycoprotein B (2/2)
	agilent_92970	3.60152e-06	0.183678	1.71945	-0.81535	4.25425	2.22222	7.54717	3.39623	UniRef90_D1PA52	410	MH0001_GL0016815 MPA_PNP_EM_seqs_non_topgraph_seqs_final_210318.csv	ATPase family associated with various cellular activities (AAA) n=36 Tax=root TaxID=1 RepID=D1PA52_9BACT
	agilent_3710	3.6022e-06	0.183712	0.758861	-0.359934	1.87766	17.7778	26.4151	1.48585	UniRef90_P14738	411	fibronectin-binding protein A	Fibronectin-binding protein A n=540 Tax=Staphylococcaceae TaxID=90964 RepID=FNBA_STAA8
	agilent_6396	3.60298e-06	0.183752	1.65231	-0.78393	4.08856	4.44444	5.66038	1.27358	UniRef90_P81177	412	zinc metalloproteinase aureolysin	Zinc metalloproteinase aureolysin n=337 Tax=Bacilli TaxID=91061 RepID=AURE_STAAU
	agilent_112869	3.61913e-06	0.184576	1.5768	-0.752472	3.90607	2.22222	11.3208	5.09434	UniRef90_R7IBA0	413	MH0012_GL0104868 MPA_PNP_EM_seqs_non_topgraph_seqs_final_210318.csv	Uncharacterized protein n=4 Tax=Clostridiales TaxID=186802 RepID=R7IBA0_9FIRM
	agilent_21712	3.62401e-06	0.184825	1.24085	-0.593192	3.0749	4.44444	11.3208	2.54717	UniRef90_A0A139K1E2	414	T2D-56A_GL0012413 MPA_PNP_EM_seqs_non_topgraph_seqs_final_210318.csv	Glycoside hydrolase family 2 n=19 Tax=Bacteroides TaxID=816 RepID=A0A139K1E2_BACUN
	agilent_73395	3.62794e-06	0.185025	-0.687451	-1.704	0.3291	40	24.5283	0.613208	UniRef90_A0A173VM56	415	MH0044_GL0005871 MPA_PNP_EM_seqs_non_topgraph_seqs_final_210318.csv	Flagellin n=8 Tax=Roseburia TaxID=841 RepID=A0A173VM56_9FIRM
	agilent_174140	3.63909e-06	0.185593	1.78604	-0.858443	4.43053	2.22222	5.66038	2.54717	UniRef90_U6RBT0	416	MH0028_GL0082397 MPA_PNP_EM_seqs_non_topgraph_seqs_final_210318.csv	Cell division protein FtsZ n=28 Tax=root TaxID=1 RepID=U6RBT0_9BACE
	twist_30726	3.65082e-06	0.186192	1.0984	-0.530149	2.72695	6.66667	11.3208	1.69811		417	Ovomucoid precursor
	agilent_12006	3.65803e-06	0.186559	0.635148	-0.307344	1.57764	57.7778	67.9245	1.17562		418	positive (exact): Human herpesvirus 3 Envelope glycoprotein C
	twist_59401	3.67205e-06	0.187275	-0.702117	-1.74567	0.341441	31.1111	18.8679	0.606469		419	H3N2 B/Brisbane/60/2008 NP
	agilent_223732	3.6754e-06	0.187445	0.850177	-0.413932	2.11429	13.3333	20.7547	1.5566	UniRef90_D0W5Z8	420	VFG000232(gb|NP_273117) (pilT) twitching motility protein PilT [Type IV pili (VF0075)] [Neisseria meningitidis MC58]	Twitching motility protein n=4 Tax=Neisseria TaxID=482 RepID=D0W5Z8_NEICI
	agilent_73128	3.68743e-06	0.188059	-0.613306	-1.52649	0.299874	62.2222	49.0566	0.78841	UniRef90_R5E067	421	MH0010_GL0007892 MPA_PNP_EM_seqs_non_topgraph_seqs_final_210318.csv	Flagellin n=2 Tax=Eubacterium TaxID=1730 RepID=R5E067_9FIRM
	agilent_9755	3.68792e-06	0.188084	-1.02921	-2.56173	0.503315	13.3333	7.54717	0.566038	UniRef90_P03204	422	EBNA-3C HHV 4 latent protein	Epstein-Barr nuclear antigen 6 n=14 Tax=Epstein-Barr virus (strain GD1) TaxID=10376 RepID=EBNA6_EBVB9
	twist_26236	3.68921e-06	0.188149	0.920235	-0.450226	2.2907	8.88889	16.9811	1.91038		423	matrix protein 1 & matrix protein & M1 protein
	twist_25139	3.70132e-06	0.188767	1.01909	-0.500715	2.5389	11.1111	15.0943	1.35849		424	allergen_name False allergome_name Bub b 8 (5/6), Bub b 9 (1/2) (1/1) allergenonline_name False SDAP_name False iedb_name False
	agilent_103212	3.70274e-06	0.18884	-1.09125	-2.71894	0.536438	11.1111	5.66038	0.509434	UniRef90_A0A3E4P9Y0	425	MH0364_GL0033618 (1/1) MPA_and_EM_topgraph_220218_subsample.csv	TPR_REGION domain-containing protein n=25 Tax=Bacteroidales TaxID=171549 RepID=A0A3E4P9Y0_9BACT
	twist_36320	3.70317e-06	0.188862	1.27745	-0.628062	3.18296	4.44444	9.43396	2.12264		426	Outer membrane protein P1
	agilent_48638	3.71881e-06	0.189659	1.51884	-0.750829	3.7885	2.22222	11.3208	5.09434	UniRef90_A0A2N8ISR3	427	WP_012421014.1 strains_non_MPA_non_topgraph_cdhit70_190118.csv	Uncharacterized protein n=27 Tax=Akkermansia TaxID=239934 RepID=A0A2N8ISR3_9BACT
	agilent_147532	3.73063e-06	0.190262	1.40022	-0.695042	3.49548	4.44444	7.54717	1.69811	UniRef90_E5V6W7	428	NLF010_GL0005053 (2/2) MPA_and_EM_topgraph_220218_subsample.csv	TonB-dependent receptor n=34 Tax=root TaxID=1 RepID=E5V6W7_9BACE
	twist_97947	3.73398e-06	0.190433	0.686921	-0.341369	1.71521	20	32.0755	1.60377		429	YP_009032592.1 endolysin [Lactoccocus phage WP-2]
	twist_87581	3.74641e-06	0.191067	1.51335	-0.755308	3.782	2.22222	11.3208	5.09434		430	YP_007005285.1 radical SAM domain-containing protein [Campylobacter virus CP21]
	agilent_37743	3.74895e-06	0.191196	-1.211	-3.02694	0.604936	13.3333	3.77358	0.283019	UniRef90_A0A4P6M4D4	431	WP_018594515.1 strains_non_MPA_non_topgraph_cdhit70_190118.csv	D-galactose-binding periplasmic protein n=4 Tax=Clostridiales TaxID=186802 RepID=A0A4P6M4D4_9FIRM
	agilent_6004	3.74996e-06	0.191248	0.982577	-0.491003	2.45616	8.88889	13.2075	1.48585	UniRef90_P05777	432	matrix protein 1 & matrix protein & M1 protein	Matrix protein 1 n=61979 Tax=root TaxID=1 RepID=M1_I33A0
	agilent_8212	3.7516e-06	0.191331	0.690617	-0.345302	1.72654	20	32.0755	1.60377	UniRef90_P08318	433	phosphoprotein 150 & Large structural phosphoprotein	Large structural phosphoprotein n=145 Tax=root TaxID=1 RepID=PP150_HCMVA
	agilent_6664	3.76331e-06	0.191929	0.59452	-0.298455	1.48749	46.6667	64.1509	1.37466	UniRef90_Q82081	434	positive (from uniprot): Rhinovirus B Genome polyprotein	Genome polyprotein n=46 Tax=Enterovirus TaxID=12059 RepID=POLG_HRV3
	agilent_187062	3.76438e-06	0.191984	-1.19819	-2.99811	0.601726	13.3333	3.77358	0.283019	UniRef90_A0A381IRL2	435	WP_011590277.1 strains_non_MPA_non_topgraph_cdhit70_190118.csv	Cell wall binding repeat-containing protein n=21 Tax=Clostridium perfringens TaxID=1502 RepID=A0A381IRL2_CLOPF
	twist_35800	3.76527e-06	0.192029	1.52965	-0.768418	3.82773	2.22222	11.3208	5.09434		436	HCMVUL80
	agilent_40320	3.77804e-06	0.19268	-1.09547	-2.74366	0.55272	11.1111	5.66038	0.509434	UniRef90_D7VFB1	437	YP_004890684.1 (2/2) non_MPA_topgraph_sampling_040218.csv	Uncharacterized protein n=5 Tax=Lactobacillus plantarum TaxID=1590 RepID=D7VFB1_LACPN
	agilent_7668	3.79249e-06	0.193417	1.25227	-0.634954	3.1395	4.44444	9.43396	2.12264	UniRef90_B2RM93	438	protease precursor	Gingipain R1 n=47 Tax=Porphyromonas gingivalis TaxID=837 RepID=CPG1_PORG3
	agilent_50246	3.80798e-06	0.194207	-0.604274	-1.51656	0.308008	66.6667	50.9434	0.764151	UniRef90_R5LM81	439	MH0092_GL0010172 MPA_PNP_EM_seqs_non_topgraph_seqs_final_210318.csv	Flagellin n=2 Tax=Clostridiales TaxID=186802 RepID=R5LM81_9FIRM
	twist_84196	3.80854e-06	0.194236	-1.57896	-3.96289	0.804973	8.88889	1.88679	0.212264		440	YP_001285547.1 gp57 [Escherichia virus TLS]
	twist_4264	3.8108e-06	0.194351	0.663856	-0.338701	1.66641	24.4444	33.9623	1.38937		441	allergen_name False allergome_name Str pn PspC (2/2) (1/1) allergenonline_name False SDAP_name False iedb_name False
	agilent_91518	3.84037e-06	0.195859	0.979999	-0.505004	2.465	6.66667	16.9811	2.54717	UniRef90_F7M4F9	442	457387.HMPREF0127_02356 (2/2) MPA_and_EM_topgraph_220218_subsample.csv	Uncharacterized protein n=55 Tax=Bacteroidales TaxID=171549 RepID=F7M4F9_9BACE
	agilent_55518	3.84335e-06	0.196011	1.39693	-0.720573	3.51444	4.44444	7.54717	1.69811	UniRef90_B0ND65	443	WP_044920031.1 MPA_PNP_EM_seqs_non_topgraph_seqs_final_210318.csv	Ribonuclease Y n=41 Tax=Clostridia TaxID=186801 RepID=B0ND65_CLOS5
	twist_11359	3.84947e-06	0.196323	1.49102	-0.770684	3.75272	2.22222	11.3208	5.09434		444	allergen_name False allergome_name Tak ru 2 (5/7) (1/1) allergenonline_name False SDAP_name False iedb_name False
	twist_47779	3.85318e-06	0.196512	-0.793089	-1.99662	0.410444	22.2222	15.0943	0.679245		445	Mediator of RNA polymerase II transcription subunit 13-like
	twist_10999	3.85957e-06	0.196838	-0.926953	-2.33465	0.480747	15.5556	7.54717	0.485175		446	allergen_name False allergome_name Bla g 9 (4/4) (1/1) allergenonline_name False SDAP_name False iedb_name False
	twist_85111	3.86751e-06	0.197243	0.626939	-0.326011	1.57989	28.8889	41.5094	1.43687		447	AIK68646.1 DNA methylase [Lactococcus phage phi145]
	twist_55780	3.88364e-06	0.198066	-0.962728	-2.42877	0.503311	17.7778	7.54717	0.424528		448	Fusion glycoprotein F0 precursor (2/2) & fusion protein (1/2) & fusion glycoprotein
	agilent_126598	3.90813e-06	0.199315	-0.615161	-1.55454	0.324214	48.8889	37.7358	0.77187	UniRef90_A0A0Q1HMM5	449	MH0316_GL0084816 MPA_PNP_EM_seqs_non_topgraph_seqs_final_210318.csv	Flagellin n=6 Tax=Clostridiales TaxID=186802 RepID=A0A0Q1HMM5_9FIRM
	agilent_223901	3.91211e-06	0.199518	1.5985	-0.843575	4.04058	2.22222	9.43396	4.24528	UniRef90_A0A4I7XYI6	450	VFG001361(gb|NP_344663) (pspA) pneumococcal surface protein A [PspA (VF0152)] [Streptococcus pneumoniae TIGR4]	Surface protein A n=87 Tax=Streptococcus pneumoniae TaxID=1313 RepID=A0A4I7XYI6_STREE
	agilent_62315	3.91561e-06	0.199696	1.5868	-0.838365	4.01197	2.22222	13.2075	5.9434	UniRef90_E7GPZ1	451	764042746-stool1_revised_scaffold8151_1_gene3146 MPA_PNP_EM_seqs_non_topgraph_seqs_final_210318.csv	OmpR/PhoB-type domain-containing protein n=30 Tax=Clostridiales TaxID=186802 RepID=E7GPZ1_CLOSY
	agilent_223641	3.9209e-06	0.199966	-0.598556	-1.5139	0.316787	53.3333	43.3962	0.813679	UniRef90_A0A4I7YG16	452	VFG001357(gb|NP_346601) (cbpA) choline binding protein A [CbpA/PspC (VF0150)] [Streptococcus pneumoniae TIGR4]	Choline binding protein A n=44 Tax=Streptococcus pneumoniae TaxID=1313 RepID=A0A4I7YG16_STREE
	twist_52112	3.92682e-06	0.200268	1.00704	-0.534011	2.54809	8.88889	11.3208	1.27358		453	phiRv1 phage protein
	agilent_131888	3.93047e-06	0.200454	-0.590698	-1.49501	0.313609	66.6667	50.9434	0.764151	UniRef90_C0FTT4	454	WP_007886088.1 MPA_PNP_EM_seqs_non_topgraph_seqs_final_210318.csv	Flagellin n=5 Tax=Roseburia inulinivorans TaxID=360807 RepID=C0FTT4_9FIRM
	agilent_3797	3.93616e-06	0.200744	-0.811592	-2.05487	0.431686	20	11.3208	0.566038	UniRef90_Q2G2B2	455	cell wall surface anchor family protein	Surface protein G n=83 Tax=Staphylococcus aureus TaxID=1280 RepID=SASG_STAA8
	agilent_7341	3.95506e-06	0.201708	1.26745	-0.678311	3.2132	4.44444	9.43396	2.12264	UniRef90_Q59947	456	immunoglobulin A1 protease	Immunoglobulin A1 protease n=446 Tax=Streptococcus pneumoniae TaxID=1313 RepID=IGA1_STRR6
	twist_54860	3.95506e-06	0.201708	1.26745	-0.678311	3.2132	4.44444	9.43396	2.12264		457	immunoglobulin A1 protease
	agilent_241347	3.96684e-06	0.202309	0.631368	-0.339187	1.60192	28.8889	39.6226	1.37155	UniRef90_A2T8Z5	458	VFG000948(gb|NP_663908) (fbaB) fibronectin-bing protein SfbII [FBPs (VF0243)] [Streptococcus pyogenes MGAS315]	PrtF2 n=111 Tax=Streptococcus pyogenes TaxID=1314 RepID=A2T8Z5_STRPY
	twist_84400	3.97487e-06	0.202718	0.981031	-0.528404	2.49047	6.66667	15.0943	2.26415		459	YP_009037366.1 hypothetical protein JS09_043 [Escherichia phage vB_EcoM_JS09]
	twist_34337	3.98275e-06	0.20312	0.645959	-0.348811	1.64073	26.6667	35.8491	1.34434		460	zinc metalloproteinase aureolysin
	agilent_226440	3.98744e-06	0.203359	1.53565	-0.830488	3.90179	2.22222	9.43396	4.24528	UniRef90_A0A0H2XFP1	461	VFG002406(gb|NP_645074) (esaA) type VII secretion system protein EsaA [Type VII secretion system (VF0403)] [Staphylococcus aureus subsp. aureus MW2]	Type VII secretion system accessory factor EsaA n=547 Tax=Bacteria TaxID=2 RepID=ESAA_STAA3
	agilent_897	3.99201e-06	0.203592	0.583423	-0.315982	1.48283	44.4444	54.717	1.23113	UniRef90_P09256	462	positive (from uniprot): Human herpesvirus 3 Envelope glycoprotein C	Envelope glycoprotein C n=119 Tax=Human herpesvirus 3 TaxID=10335 RepID=GC_VZVD
	twist_70213	3.99403e-06	0.203696	-1.14732	-2.91644	0.621794	8.88889	5.66038	0.636792		463	YP_007006998.1 pre-neck appendage [Clostridium phage phi24R]
	agilent_122181	4.00251e-06	0.204128	1.34734	-0.732179	3.42686	4.44444	9.43396	2.12264	UniRef90_A0A4P6M723	464	WP_018598482.1 strains_non_MPA_non_topgraph_cdhit70_190118.csv	Toxin A n=4 Tax=Blautia TaxID=572511 RepID=A0A4P6M723_9FIRM
	agilent_172041	4.00553e-06	0.204282	-1.14525	-2.91346	0.622962	8.88889	5.66038	0.636792	UniRef90_A0A073I9S0	465	MH0355_GL0086487 (3/3) MPA_and_EM_topgraph_220218_subsample.csv	Uncharacterized protein n=30 Tax=Bacteroidales TaxID=171549 RepID=A0A073I9S0_9PORP
	twist_52777	4.01219e-06	0.204621	0.630392	-0.343633	1.60442	24.4444	37.7358	1.54374		466	Glycoprotein B precursor & glycoprotein B (1/2)
	agilent_151982	4.01221e-06	0.204623	1.25835	-0.685945	3.20265	4.44444	9.43396	2.12264	UniRef90_U6R7P0	467	MH0039_GL0042967 (1/1) MPA_and_EM_topgraph_220218_subsample.csv	SusC/RagA family TonB-linked outer membrane protein n=2 Tax=Bacteroides TaxID=816 RepID=U6R7P0_9BACE
	twist_58783	4.02185e-06	0.205115	0.732491	-0.400522	1.8655	13.3333	28.3019	2.12264		468	positive (exact): Human herpesvirus 3 Envelope glycoprotein C
	twist_47027	4.0259e-06	0.205321	-0.958892	-2.44278	0.524993	13.3333	7.54717	0.566038		469	nuclear protein EBNA2 & EBNA-2 & Epstein-Barr nuclear antigen 2
	twist_34374	4.02936e-06	0.205497	-0.843679	-2.14978	0.462421	15.5556	11.3208	0.727763		470	EBNA-1 HHV 4
	agilent_8106	4.03027e-06	0.205544	-0.958311	-2.44203	0.525403	13.3333	7.54717	0.566038	UniRef90_P89479	471	tegument protein US11	Probable RNA-binding protein n=11 Tax=Human herpesvirus 2 TaxID=10310 RepID=RNB_HHV2H
	twist_92072	4.03036e-06	0.205548	1.10097	-0.603637	2.80558	4.44444	15.0943	3.39623		472	ADE87487.1 small subunit terminase [Deep-sea thermophilic phage D6E]
	agilent_225940	4.03285e-06	0.205676	-0.913263	-2.32764	0.501116	15.5556	9.43396	0.606469	UniRef90_P62575	473	VFG001378(gb|NP_359129) (nanA) neuraminidase A [Neuraminidase (VF0148)] [Streptococcus pneumoniae R6]	Sialidase A n=43 Tax=Bacteria TaxID=2 RepID=NANA_STREE
	agilent_76173	4.03469e-06	0.205769	1.68596	-0.925643	4.29757	2.22222	5.66038	2.54717	UniRef90_A0A174Z2U6	474	V1.UC13-0_GL0049070 MPA_PNP_EM_seqs_non_topgraph_seqs_final_210318.csv	Methionine aminopeptidase n=12 Tax=Eubacterium TaxID=1730 RepID=A0A174Z2U6_9FIRM
	agilent_11123	4.03858e-06	0.205968	-1.67417	-4.26864	0.920304	6.66667	1.88679	0.283019	UniRef90_P07210	475	polyprotein (9/9) & VP1 capsid protein (1/3) & Chain 2, Human Rhinovirus Serotype 2 (Hrv2)	Genome polyprotein n=273 Tax=Enterovirus TaxID=12059 RepID=POLG_HRV8A
	agilent_53537	4.03904e-06	0.205991	-1.67082	-4.26023	0.918596	6.66667	1.88679	0.283019	UniRef90_A0A0P0SPT5	476	WP_001032962.1 strains_non_MPA_non_topgraph_cdhit70_190118.csv	Exopolygalacturonate lyase n=137 Tax=Enterobacteriaceae TaxID=543 RepID=A0A0P0SPT5_ECOLX
	agilent_206719	4.04857e-06	0.206477	-1.01988	-2.60216	0.562408	11.1111	7.54717	0.679245	UniRef90_A0A2V2E9Z5	477	MH0188_GL0033238 MPA_PNP_EM_seqs_non_topgraph_seqs_final_210318.csv	Molybdopterin molybdenumtransferase n=1 Tax=Coriobacteriia bacterium TaxID=2052159 RepID=A0A2V2E9Z5_9ACTN
	agilent_75020	4.05224e-06	0.206664	1.7205	-0.949867	4.39086	2.22222	5.66038	2.54717	UniRef90_A0A168G0T0	478	YP_004890681.1 (1/2) non_MPA_topgraph_sampling_040218.csv	GRAM_POS_ANCHORING domain-containing protein n=138 Tax=Lactobacillaceae TaxID=33958 RepID=A0A168G0T0_LACPN
	agilent_233963	4.05685e-06	0.206899	1.47923	-0.817858	3.77633	2.22222	9.43396	4.24528	UniRef90_A0A4V0BAJ1	479	VFG014369(gb|NP_249789) (fleS) two-component sensor [Deoxyhexose linking sugar, 209 Da capping structure (AI138)] [Pseudomonas aeruginosa PAO1]	Phosphate regulon sensor protein PhoR (SphS) n=173 Tax=Bacteria TaxID=2 RepID=A0A4V0BAJ1_STREQ
	agilent_201606	4.06314e-06	0.20722	0.785269	-0.435031	2.00557	13.3333	20.7547	1.5566	UniRef90_Q74LM8	480	WP_011161370.1 strains_non_MPA_non_topgraph_cdhit70_190118.csv	LYZ2 domain-containing protein n=25 Tax=Lactobacillus TaxID=1578 RepID=Q74LM8_LACJO
	agilent_75806	4.06749e-06	0.207442	1.761	-0.976911	4.4989	4.44444	3.77358	0.849057	UniRef90_A0A078S111	481	MH0230_GL0031627 MPA_PNP_EM_seqs_non_topgraph_seqs_final_210318.csv	Fibronectin type-III domain-containing protein n=58 Tax=Bacteroides TaxID=816 RepID=A0A078S111_BACUN
	twist_49223	4.08548e-06	0.208359	0.779511	-0.434881	1.9939	13.3333	20.7547	1.5566		482	phosphoprotein 150 & Large structural phosphoprotein
	agilent_149688	4.08778e-06	0.208477	1.24891	-0.697253	3.19506	4.44444	9.43396	2.12264	UniRef90_A0A073I8T3	483	MH0121_GL0007689 (1/1) MPA_and_EM_topgraph_220218_subsample.csv	STN domain-containing protein n=40 Tax=Bacteroidales TaxID=171549 RepID=A0A073I8T3_9PORP
	agilent_115129	4.0932e-06	0.208753	1.02373	-0.572508	2.61996	8.88889	11.3208	1.27358	UniRef90_A0A069S3C5	484	158458797-stool1_revised_scaffold19117_2_gene52074 (2/2) MPA_and_EM_topgraph_220218_subsample.csv	Efflux transporter, RND family, MFP subunit n=29 Tax=Bacteroidales TaxID=171549 RepID=A0A069S3C5_9BACT
	agilent_153649	4.09924e-06	0.209061	1.09573	-0.613929	2.80539	4.44444	16.9811	3.82075	UniRef90_A0A380ZM24	485	V1.UC39-0_GL0108845 (4/6) MPA_and_EM_topgraph_220218_subsample.csv	AcrB/AcrD/AcrF family protein n=47 Tax=root TaxID=1 RepID=A0A380ZM24_BACVU
	agilent_228577	4.1094e-06	0.209579	1.39508	-0.784132	3.57429	6.66667	5.66038	0.849057	UniRef90_Q8GM74	486	VFG001150(gb|AAL79954) (hia) adhesin [Hia/Hsf (VF0039)] [Haemophilus influenzae nontypable strain 3179B]	Adhesin n=5 Tax=Haemophilus influenzae TaxID=727 RepID=Q8GM74_HAEIF
	twist_51161	4.11721e-06	0.209978	1.13593	-0.640021	2.91188	4.44444	11.3208	2.54717		487	Lipase 2 precursor (Glycerol ester hydrolase 2)
	agilent_235068	4.12307e-06	0.210277	-0.746598	-1.91462	0.421425	22.2222	13.2075	0.59434	UniRef90_Q8P2T7	488	VFG000976(gb|NP_268546) (slo) streptolysin O precursor [SLO (VF0250)] [Streptococcus pyogenes M1 GAS]	Streptolysin O n=132 Tax=Streptococcus TaxID=1301 RepID=TACY_STRP8
	twist_42197	4.1237e-06	0.210309	0.969283	-0.547228	2.48579	6.66667	16.9811	2.54717		489	Syncytin-1
	twist_34247	4.12744e-06	0.210499	1.63584	-0.924617	4.1963	2.22222	9.43396	4.24528		490	HCMVUL57
	twist_56156	4.12808e-06	0.210532	0.603479	-0.341169	1.54813	31.1111	43.3962	1.39488		491	positive (from uniprot): Human herpesvirus 5 Envelope glycoprotein M
	agilent_7854	4.13177e-06	0.21072	-0.711235	-1.82502	0.402547	24.4444	16.9811	0.694683	UniRef90_P14738	492	fibronectin-binding protein A	Fibronectin-binding protein A n=540 Tax=Staphylococcaceae TaxID=90964 RepID=FNBA_STAA8
	twist_34885	4.13919e-06	0.211099	-2.25457	-5.78811	1.27898	2.22222	1.88679	0.849057		493	positive (from uniprot): Norwalk virus Non-structural polyprotein
	twist_58712	4.14565e-06	0.211428	-0.874666	-2.2465	0.497171	15.5556	9.43396	0.606469		494	histone H5
	agilent_236703	4.15142e-06	0.211723	0.827344	-0.47111	2.1258	13.3333	18.8679	1.41509	UniRef90_P71401	495	VFG001157(gb|AAC44560) (hsf) Hsf [Hia/Hsf (VF0039)] [Haemophilus influenzae C54]	Hsf n=19 Tax=Haemophilus influenzae TaxID=727 RepID=P71401_HAEIF
	agilent_72400	4.15247e-06	0.211776	-0.580119	-1.49068	0.33044	57.7778	45.283	0.783745	UniRef90_A0A0Q1HMM5	496	MH0316_GL0084816 MPA_PNP_EM_seqs_non_topgraph_seqs_final_210318.csv	Flagellin n=6 Tax=Clostridiales TaxID=186802 RepID=A0A0Q1HMM5_9FIRM
	agilent_28384	4.15652e-06	0.211982	1.47357	-0.840405	3.78755	2.22222	9.43396	4.24528	UniRef90_I9PKT0	497	159551223-stool2_revised_scaffold49362_1_gene115337 (1/1) MPA_and_EM_topgraph_220218_subsample.csv	SusC/RagA family TonB-linked outer membrane protein n=13 Tax=Bacteroides TaxID=816 RepID=I9PKT0_9BACE
	agilent_20301	4.16001e-06	0.212161	-0.75267	-1.93506	0.429722	22.2222	15.0943	0.679245	UniRef90_A0A099LMT3	498	WP_026130591.1 strains_non_MPA_non_topgraph_cdhit70_190118.csv	Peptidyl-prolyl cis-trans isomerase n=4 Tax=Vibrio TaxID=662 RepID=A0A099LMT3_9VIBR
	twist_59335	4.16247e-06	0.212286	-1.25678	-3.23165	0.718077	8.88889	3.77358	0.424528		499	H3N2 B/Brisbane/60/2008 NP
	agilent_88762	4.20472e-06	0.214441	-0.95676	-2.46727	0.553748	91.1111	86.7925	0.9526	UniRef90_A7X0T9	500	WP_001074519.1 strains_non_MPA_non_topgraph_cdhit70_190118.csv	Bifunctional autolysin n=763 Tax=Bacteria TaxID=2 RepID=ATL_STAA1
	agilent_188106	4.21434e-06	0.214932	-1.08137	-2.79043	0.627696	8.88889	5.66038	0.636792	UniRef90_Q1WS65	501	YP_536347.1 strains_non_MPA_non_topgraph_cdhit70_190118.csv	Uncharacterized protein n=36 Tax=Lactobacillus TaxID=1578 RepID=Q1WS65_LACS1
	agilent_222883	4.2303e-06	0.215745	1.53554	-0.895634	3.96671	2.22222	7.54717	3.39623	UniRef90_A0A376Y356	502	VFG042537(gb|AAA92620) (f17d-C) F17 fimbrial uscher [F17 pili (AI037)] [Escherichia coli str. 111KH86]	F17-like fimbrial usher n=91 Tax=Escherichia coli TaxID=562 RepID=A0A376Y356_ECOLX
	agilent_112424	4.2504e-06	0.21677	-1.04107	-2.69305	0.610909	11.1111	5.66038	0.509434	UniRef90_A0A2N8IRZ8	503	WP_031930870.1 strains_non_MPA_non_topgraph_cdhit70_190118.csv	Cell division protein CpoB n=29 Tax=Akkermansia TaxID=239934 RepID=A0A2N8IRZ8_9BACT
	agilent_19374	4.25369e-06	0.216938	1.49676	-0.879178	3.87269	2.22222	7.54717	3.39623	UniRef90_A0A0I9TM41	504	YP_098907.1 strains_non_MPA_non_topgraph_cdhit70_190118.csv	Uncharacterized protein n=24 Tax=Bacteroides TaxID=816 RepID=A0A0I9TM41_BACFG
	twist_62435	4.25596e-06	0.217054	-1.56483	-4.04945	0.919786	6.66667	1.88679	0.283019		505	AFQ97034.1 protein kinase [Enterobacteria phage T7M]
	agilent_131883	4.27639e-06	0.218096	-0.591888	-1.53381	0.350035	73.3333	58.4906	0.797599	UniRef90_R5NUP6	506	MH0437_GL0231446 MPA_PNP_EM_seqs_non_topgraph_seqs_final_210318.csv	Flagellin n=6 Tax=Clostridiales TaxID=186802 RepID=R5NUP6_9CLOT
	twist_59092	4.2918e-06	0.218882	1.42324	-0.845556	3.69205	2.22222	9.43396	4.24528		507	B B/Brisbane/60/2008 HA
	twist_27265	4.29221e-06	0.218902	-1.16233	-3.01529	0.69063	11.1111	3.77358	0.339623		508	huntingtin & Huntingtin
	agilent_64780	4.31133e-06	0.219878	0.983773	-0.587858	2.5554	8.88889	11.3208	1.27358	UniRef90_A0A1Q6L500	509	MH0188_GL0134690 MPA_PNP_EM_seqs_non_topgraph_seqs_final_210318.csv	Alpha/beta hydrolase n=6 Tax=Clostridiales TaxID=186802 RepID=A0A1Q6L500_9FIRM
	twist_29905	4.31504e-06	0.220067	-0.771467	-2.00443	0.461499	20	13.2075	0.660377		510	ATP-dependant helicase, putative
	agilent_231226	4.32444e-06	0.220547	0.689634	-0.413692	1.79296	20	26.4151	1.32075	UniRef90_A0A5C1BAU8	511	VFG043504(gb|NP_357669) (pavB/pfbB) cell wall surface anchor family protein, Plasminogen- and Fibronectin-binding protein B [PavB (VF0524)] [Streptococcus pneumoniae R6]	YSIRK signal domain/LPXTG anchor domain surface protein n=148 Tax=Streptococcus pneumoniae TaxID=1313 RepID=A0A5C1BAU8_STREE
	agilent_222726	4.32653e-06	0.220653	-0.789863	-2.05383	0.474108	22.2222	9.43396	0.424528	UniRef90_Q2FE79	512	VFG002421(gb|NP_647158) (sbi) IgG-binding protein SBI [Sbi (VF0423)] [Staphylococcus aureus subsp. aureus MW2]	Immunoglobulin-binding protein Sbi n=295 Tax=Bacteria TaxID=2 RepID=SBI_STAA3
	agilent_200616	4.34493e-06	0.221591	1.00255	-0.605031	2.61012	8.88889	11.3208	1.27358	UniRef90_K0WU03	513	MH0012_GL0184715 MPA_PNP_EM_seqs_non_topgraph_seqs_final_210318.csv	PA14 domain-containing protein n=3 Tax=Bacteroidales TaxID=171549 RepID=K0WU03_9BACT
	agilent_235929	4.35313e-06	0.22201	-0.55313	-1.44087	0.334614	55.5556	41.5094	0.74717	UniRef90_Q8P2T7	514	VFG000976(gb|NP_268546) (slo) streptolysin O precursor [SLO (VF0250)] [Streptococcus pyogenes M1 GAS]	Streptolysin O n=132 Tax=Streptococcus TaxID=1301 RepID=TACY_STRP8
	twist_3119	4.35822e-06	0.222269	1.59598	-0.966922	4.15889	2.22222	5.66038	2.54717		515	allergen_name False allergome_name Str py Streptokinase (10/12) (1/1) allergenonline_name False SDAP_name False iedb_name False
	twist_60641	4.36131e-06	0.222427	1.65861	-1.00577	4.32298	2.22222	5.66038	2.54717		516	YP_009150305.1 tail tubular protein A [Proteus phage PM 75]
	twist_59562	4.36192e-06	0.222458	-0.895622	-2.33444	0.543198	17.7778	7.54717	0.424528		517	H1N1 A/Beijing/262/95 NA
	twist_86689	4.36394e-06	0.222561	-1.27903	-3.33425	0.776194	8.88889	3.77358	0.424528		518	YP_009010490.1 hypothetical protein GBK2_19 [Geobacillus phage GBK2]
	twist_57801	4.3752e-06	0.223135	-1.46079	-3.811	0.889416	6.66667	1.88679	0.283019		519	HCMVUL35
	agilent_231039	4.38177e-06	0.223471	1.01435	-0.618779	2.64749	6.66667	13.2075	1.98113	UniRef90_A0A4I7XYI6	520	VFG001361(gb|NP_344663) (pspA) pneumococcal surface protein A [PspA (VF0152)] [Streptococcus pneumoniae TIGR4]	Surface protein A n=87 Tax=Streptococcus pneumoniae TaxID=1313 RepID=A0A4I7XYI6_STREE
	agilent_1320	4.393e-06	0.224043	0.875456	-0.535792	2.2867	11.1111	16.9811	1.5283	UniRef90_A0A2U3RZL8	521	pneumococcal histidine triad protein D (1/2) & histidine motif-containing protein, partial	Pneumococcal histidine triad protein D n=4 Tax=Streptococcus pneumoniae TaxID=1313 RepID=A0A2U3RZL8_STREE
	twist_73963	4.39484e-06	0.224137	0.655489	-0.401384	1.71236	17.7778	30.1887	1.69811		522	YP_009032592.1 endolysin [Lactoccocus phage WP-2]
	agilent_135148	4.42007e-06	0.225424	0.788425	-0.486318	2.06317	82.2222	88.6792	1.07853	UniRef90_K0X4F7	523	MH0271_GL0067298 MPA_PNP_EM_seqs_non_topgraph_seqs_final_210318.csv	Uncharacterized protein n=3 Tax=Bacteroidales TaxID=171549 RepID=K0X4F7_9BACT
	agilent_2709	4.43074e-06	0.225968	0.823639	-0.509601	2.15688	11.1111	18.8679	1.69811	UniRef90_Q9UQF0	524	Syncytin-1	Syncytin-1 n=15 Tax=Catarrhini TaxID=9526 RepID=SYCY1_HUMAN
	agilent_5557	4.43633e-06	0.226253	0.851209	-0.527505	2.22992	13.3333	18.8679	1.41509	UniRef90_Q9ANY1	525	pneumococcal histidine triad protein E & hydrolase & HIT family hydrolase	Bvh-3 n=444 Tax=Bacteria TaxID=2 RepID=Q9ANY1_STREE
	agilent_136654	4.44565e-06	0.226728	-0.798808	-2.09397	0.496358	20	9.43396	0.471698	UniRef90_A0A0P0GSM5	526	675950834-stool1_revised_scaffold34866_1_gene47343 MPA_PNP_EM_seqs_non_topgraph_seqs_final_210318.csv	Streptopain n=9 Tax=Bacteroides TaxID=816 RepID=A0A0P0GSM5_9BACE
	agilent_240248	4.45022e-06	0.226961	1.16673	-0.725923	3.05938	11.1111	7.54717	0.679245	UniRef90_P71401	527	VFG001157(gb|AAC44560) (hsf) Hsf [Hia/Hsf (VF0039)] [Haemophilus influenzae C54]	Hsf n=19 Tax=Haemophilus influenzae TaxID=727 RepID=P71401_HAEIF
	agilent_42625	4.45199e-06	0.227051	-1.09864	-2.88118	0.683903	11.1111	3.77358	0.339623	UniRef90_A0A1Q6T816	528	V1.FI36_GL0100331 MPA_PNP_EM_seqs_non_topgraph_seqs_final_210318.csv	Uncharacterized protein n=1 Tax=Subdoligranulum sp. 60_17 TaxID=1897022 RepID=A0A1Q6T816_9FIRM
	agilent_243736	4.46614e-06	0.227773	-0.598431	-1.5709	0.374033	42.2222	28.3019	0.670308	UniRef90_P12255	529	VFG000001(gb|NP_880571) (fhaB) filamentous hemagglutinin/adhesin [FHA (VF0025)] [Bordetella pertussis Tohama I]	Filamentous hemagglutinin n=89 Tax=Bordetella TaxID=517 RepID=FHAB_BORPE
	twist_32440	4.46748e-06	0.227841	0.771324	-0.482279	2.02493	11.1111	20.7547	1.86792		530	Glycoprotein B precursor & glycoprotein B (1/2)
	agilent_881	4.46878e-06	0.227908	-0.561896	-1.47525	0.351462	48.8889	39.6226	0.810463	UniRef90_Q66575	531	positive (from uniprot): Enterovirus B Genome polyprotein	Genome polyprotein n=20 Tax=Enterovirus B TaxID=138949 RepID=POLG_EC12T
	agilent_183695	4.47492e-06	0.228221	0.798029	-0.500035	2.09609	80	90.566	1.13208	UniRef90_G5SUU8	532	MH0006_GL0014259 MPA_PNP_EM_seqs_non_topgraph_seqs_final_210318.csv	Peptidase C10 family protein n=3 Tax=Paraprevotella TaxID=577309 RepID=G5SUU8_9BACT
	agilent_220388	4.47844e-06	0.228401	0.768673	-0.482124	2.01947	11.1111	20.7547	1.86792	UniRef90_P09983	533	VFG000906(gb|NP_755445) (hlyA) Hemolysin A [Hemolysin (VF0225)] [Escherichia coli CFT073]	Hemolysin, chromosomal n=225 Tax=Bacteria TaxID=2 RepID=HLYAC_ECOLX
	agilent_118201	4.48708e-06	0.228841	-0.8618	-2.26546	0.541862	17.7778	7.54717	0.424528	UniRef90_A0A0B8RBM1	534	WP_012952029.1 (1/1) non_MPA_topgraph_sampling_040218.csv	LysM peptidoglycan-binding domain-containing protein n=99 Tax=Bacteria TaxID=2 RepID=A0A0B8RBM1_LISMN
	agilent_11048	4.49187e-06	0.229085	0.639928	-0.402906	1.68276	73.3333	77.3585	1.05489	UniRef90_P07210	535	polyprotein (9/9) & VP1 capsid protein (1/3) & Chain 2, Human Rhinovirus Serotype 2 (Hrv2)	Genome polyprotein n=273 Tax=Enterovirus TaxID=12059 RepID=POLG_HRV8A
	agilent_226351	4.494e-06	0.229194	0.60786	-0.382947	1.59867	62.2222	73.5849	1.18261	UniRef90_A2T8Z5	536	VFG000948(gb|NP_663908) (fbaB) fibronectin-bing protein SfbII [FBPs (VF0243)] [Streptococcus pyogenes MGAS315]	PrtF2 n=111 Tax=Streptococcus pyogenes TaxID=1314 RepID=A2T8Z5_STRPY
	agilent_8775	4.50199e-06	0.229601	0.568688	-0.35908	1.49646	33.3333	45.283	1.35849	UniRef90_P08318	537	phosphoprotein 150 & Large structural phosphoprotein	Large structural phosphoprotein n=145 Tax=root TaxID=1 RepID=PP150_HCMVA
	twist_28154	4.50199e-06	0.229601	0.568688	-0.35908	1.49646	33.3333	45.283	1.35849		538	Glycoprotein M
	agilent_3035	4.50199e-06	0.229601	0.568688	-0.35908	1.49646	33.3333	45.283	1.35849	UniRef90_P08318	539	phosphoprotein 150 & Large structural phosphoprotein	Large structural phosphoprotein n=145 Tax=root TaxID=1 RepID=PP150_HCMVA
	agilent_2403	4.50199e-06	0.229601	0.568688	-0.35908	1.49646	33.3333	45.283	1.35849	UniRef90_P08318	540	phosphoprotein 150 & Large structural phosphoprotein	Large structural phosphoprotein n=145 Tax=root TaxID=1 RepID=PP150_HCMVA
	twist_60306	4.50377e-06	0.229692	0.738577	-0.466587	1.94374	17.7778	20.7547	1.16745		541	YP_001642351.1 putative recombination protein [Lactobacillus prophage Lj771]
	agilent_139934	4.50544e-06	0.229778	-0.716431	-1.88567	0.45281	24.4444	13.2075	0.540309	UniRef90_A0A174MPU4	542	T2D-189A_GL0064880 MPA_PNP_EM_seqs_non_topgraph_seqs_final_210318.csv	Flagellin n=3 Tax=Clostridiales TaxID=186802 RepID=A0A174MPU4_9FIRM
	agilent_78371	4.51692e-06	0.230363	0.933723	-0.592062	2.45951	6.66667	15.0943	2.26415	UniRef90_A0A336Q741	543	WP_011590270.1 strains_non_MPA_non_topgraph_cdhit70_190118.csv	N-acetylmuramoyl-L-alanine amidase n=56 Tax=Clostridium perfringens TaxID=1502 RepID=A0A336Q741_CLOPF
	agilent_2750	4.51693e-06	0.230364	-0.650123	-1.71248	0.412236	31.1111	18.8679	0.606469	UniRef90_P68950	544	positive (from uniprot): Human adenovirus C Pre-histone-like nucleoprotein	Pre-histone-like nucleoprotein n=24 Tax=root TaxID=1 RepID=NP_ADE02
	agilent_139646	4.51732e-06	0.230384	1.53783	-0.975227	4.05088	4.44444	5.66038	1.27358	UniRef90_A0A449FI35	545	NP_816427.1 strains_non_MPA_non_topgraph_cdhit70_190118.csv	Endolysin n=234 Tax=root TaxID=1 RepID=A0A449FI35_ENTFL
	agilent_5189	4.52007e-06	0.230524	1.50644	-0.956063	3.96894	93.3333	98.1132	1.05121	UniRef90_Q82081	546	positive (from uniprot): Rhinovirus B Genome polyprotein	Genome polyprotein n=46 Tax=Enterovirus TaxID=12059 RepID=POLG_HRV3
	agilent_92683	4.53236e-06	0.23115	1.63142	-1.03897	4.30182	2.22222	5.66038	2.54717	UniRef90_A0A414HGH8	547	MH0012_GL0154153 (2/2) MPA_and_EM_topgraph_220218_subsample.csv	TonB-dependent receptor n=27 Tax=Bacteroides TaxID=816 RepID=A0A414HGH8_BACVU
	twist_33702	4.5762e-06	0.233386	0.599965	-0.3868	1.58673	24.4444	35.8491	1.46655		548	phosphoprotein 150 & Large structural phosphoprotein
	agilent_4413	4.57717e-06	0.233436	0.572843	-0.369414	1.5151	31.1111	41.5094	1.33423	UniRef90_P16733	549	positive (from uniprot): Human herpesvirus 5 Envelope glycoprotein M	Envelope glycoprotein M n=53 Tax=Human cytomegalovirus TaxID=10359 RepID=GM_HCMVA
	agilent_133424	4.58029e-06	0.233595	-1.72582	-4.56554	1.11391	6.66667	1.88679	0.283019	UniRef90_E1W2P1	550	WP_014064419.1 strains_non_MPA_non_topgraph_cdhit70_190118.csv	Uncharacterized protein n=61 Tax=Pasteurellaceae TaxID=712 RepID=E1W2P1_HAEP3
	agilent_198657	4.5913e-06	0.234156	-1.05698	-2.79828	0.684309	95.5556	86.7925	0.908293	UniRef90_Q2G0D4	551	WP_000731642.1 strains_non_MPA_non_topgraph_cdhit70_190118.csv	Probable autolysin SsaALP n=204 Tax=Bacteria TaxID=2 RepID=SSAAL_STAA8
	agilent_106745	4.59384e-06	0.234286	-0.745936	-1.97514	0.483271	22.2222	15.0943	0.679245	UniRef90_K6ARU9	552	435591.BDI_2669 (1/1) MPA_and_EM_topgraph_220218_subsample.csv	AsmA domain-containing protein n=42 Tax=Bacteroidales TaxID=171549 RepID=K6ARU9_9BACT
	twist_88491	4.61117e-06	0.23517	1.78478	-1.16187	4.73142	2.22222	3.77358	1.69811		553	YP_006908093.1 hypothetical protein [Campylobacter phage CP30A]
	twist_27788	4.64435e-06	0.236862	-0.655408	-1.74139	0.430577	31.1111	15.0943	0.485175		554	early antigen protein D (EA-D) & DNA polymerase processivity factor BMRF1
	agilent_1877	4.6489e-06	0.237094	1.08981	-0.716852	2.89646	4.44444	11.3208	2.54717	UniRef90_P03230	555	latent membrane protein 1 (LMP1) HHV-4P-1 LYDMA gene	Latent membrane protein 1 n=42 Tax=Epstein-Barr virus (strain GD1) TaxID=10376 RepID=LMP1_EBVB9
	agilent_240086	4.6507e-06	0.237186	0.735853	-0.484269	1.95598	15.5556	20.7547	1.33423	UniRef90_P81177	556	VFG001314(gb|NP_647375) (aur) zinc metalloproteinase aureolysin [Aureolysin (VF0024)] [Staphylococcus aureus subsp. aureus MW2]	Zinc metalloproteinase aureolysin n=337 Tax=Bacilli TaxID=91061 RepID=AURE_STAAU
	twist_58291	4.65401e-06	0.237355	-0.814242	-2.16483	0.536344	15.5556	9.43396	0.606469		557	positive (from uniprot): Enterovirus B Genome polyprotein
	agilent_231668	4.65429e-06	0.237369	0.636401	-0.419231	1.69203	24.4444	28.3019	1.1578	UniRef90_P71401	558	VFG001157(gb|AAC44560) (hsf) Hsf [Hia/Hsf (VF0039)] [Haemophilus influenzae C54]	Hsf n=19 Tax=Haemophilus influenzae TaxID=727 RepID=P71401_HAEIF
	agilent_223056	4.65681e-06	0.237497	0.9588	-0.632049	2.54965	11.1111	11.3208	1.01887	UniRef90_Q8GM74	559	VFG001150(gb|AAL79954) (hia) adhesin [Hia/Hsf (VF0039)] [Haemophilus influenzae nontypable strain 3179B]	Adhesin n=5 Tax=Haemophilus influenzae TaxID=727 RepID=Q8GM74_HAEIF
	agilent_236695	4.66544e-06	0.237938	0.608018	-0.401757	1.61779	26.6667	32.0755	1.20283	UniRef90_Q6GHV7	560	VFG001317(gb|YP_001332074) (isdB) iron-regulated surface determinant protein B, haemoglobin receptor [Isd (VF0015)] [Staphylococcus aureus subsp. aureus str. Newman]	Iron-regulated surface determinant protein B n=509 Tax=Bacilli TaxID=91061 RepID=ISDB_STAAR
	twist_74267	4.68779e-06	0.239077	0.557204	-0.370429	1.48484	40	43.3962	1.08491		561	YP_009222289.1 lysin [Lactobacillus phage LfeInf]
	agilent_164728	4.69494e-06	0.239442	0.91405	-0.608843	2.43694	6.66667	15.0943	2.26415	UniRef90_A0A2N8HER6	562	MH0268_GL0146331 MPA_PNP_EM_seqs_non_topgraph_seqs_final_210318.csv	Chaperone protein ClpB n=85 Tax=Bacteria TaxID=2 RepID=A0A2N8HER6_9BACT
	twist_25044	4.7004e-06	0.23972	1.15283	-0.76903	3.07469	6.66667	7.54717	1.13208		563	allergen_name False allergome_name Tri m GBSS_I (3/3) (1/1) allergenonline_name False SDAP_name False iedb_name False
	twist_45495	4.70695e-06	0.240054	0.895637	-0.598523	2.3898	8.88889	15.0943	1.69811		564	hypothetical protein PFD0985wa
	agilent_197502	4.71501e-06	0.240465	-0.730778	-1.95098	0.48942	22.2222	15.0943	0.679245	UniRef90_A0A414QQV5	565	WP_004848400.1 (1/1) non_MPA_topgraph_sampling_040218.csv	Uncharacterized protein n=54 Tax=root TaxID=1 RepID=A0A414QQV5_9FIRM
	twist_92719	4.72198e-06	0.240821	-0.928113	-2.47898	0.622753	11.1111	7.54717	0.679245		566	YP_006507.1 Sit [Escherichia virus P1]
	agilent_110974	4.73421e-06	0.241445	0.620471	-0.417704	1.65865	22.2222	30.1887	1.35849	UniRef90_A0A4V2EHS9	567	WP_039447067.1 strains_non_MPA_non_topgraph_cdhit70_190118.csv	Alpha-glucosidase n=84 Tax=Vibrionaceae TaxID=641 RepID=A0A4V2EHS9_VIBVL
	twist_2100	4.7443e-06	0.241959	0.981776	-0.662734	2.62629	13.3333	11.3208	0.849057		568	allergen_name False allergome_name Tri m 37 (10/11) (1/1) allergenonline_name False SDAP_name False iedb_name False
	agilent_83922	4.74512e-06	0.242001	-0.83993	-2.24697	0.567107	20	9.43396	0.471698	UniRef90_C4ZGU4	569	WP_012743452.1 MPA_PNP_EM_seqs_non_topgraph_seqs_final_210318.csv	N-acetylmuramoyl-L-alanine amidase n=2 Tax=[Eubacterium] rectale TaxID=39491 RepID=C4ZGU4_AGARV
	agilent_19835	4.7554e-06	0.242525	-1.14277	-3.05925	0.77371	8.88889	3.77358	0.424528	UniRef90_B0G6M5	570	WP_005333649.1 strains_non_MPA_non_topgraph_cdhit70_190118.csv	Peripla_BP_4 domain-containing protein n=15 Tax=Dorea TaxID=189330 RepID=B0G6M5_9FIRM
	twist_5109	4.75927e-06	0.242723	0.924922	-0.626868	2.47671	8.88889	15.0943	1.69811		571	allergen_name False allergome_name Str c 1 (2/2) (1/1) allergenonline_name False SDAP_name False iedb_name False
	twist_48854	4.76077e-06	0.242799	-0.655329	-1.75499	0.444329	24.4444	16.9811	0.694683		572	fibronectin-binding protein A
	twist_593	4.76186e-06	0.242855	-1.07879	-2.88925	0.731662	11.1111	3.77358	0.339623		573	allergen_name False allergome_name Dan re alpha2I (2/2) (1/1) allergenonline_name False SDAP_name False iedb_name collagen, type I, alpha 2 (2/2) (1/1)
	twist_47759	4.77119e-06	0.243331	-1.13862	-3.05142	0.774171	8.88889	3.77358	0.424528		574	immunoglobulin A1 protease
	twist_48555	4.78429e-06	0.243999	0.537431	-0.36669	1.44155	44.4444	50.9434	1.14623		575	putative BLRF2 protein [Human gammaherpesvirus 4] & Tegument protein BLRF2
	agilent_78727	4.80479e-06	0.245044	0.727987	-0.499423	1.9554	13.3333	22.6415	1.69811	UniRef90_B0MTP6	576	MH0002_GL0065375 (1/1) MPA_and_EM_topgraph_220218_subsample.csv	Ion-translocating oxidoreductase complex subunit G n=6 Tax=root TaxID=1 RepID=B0MTP6_9BACT
	twist_22888	4.81051e-06	0.245336	0.819499	-0.563057	2.20205	15.5556	15.0943	0.97035		577	allergen_name False allergome_name Aeg ta 37 (2/2) (1/1) allergenonline_name False SDAP_name False iedb_name False
	twist_30967	4.82048e-06	0.245844	-0.817098	-2.19709	0.562893	13.3333	13.2075	0.990566		578	antigen 332, Ag332=Pf332 gene clone G1 product & erythrocyte membrane-associated giant protein antigen 332 & antigen 332, Ag332=Pf332 gene clone C1 product & antigen 332
	agilent_229700	4.82262e-06	0.245954	0.944094	-0.650749	2.53894	8.88889	13.2075	1.48585	UniRef90_C1IDV3	579	VFG002419(gb|NP_645021) (coa) staphylocoagulase precursor [Staphylocoagulase (VF0421)] [Staphylococcus aureus subsp. aureus MW2]	Staphylocoagulase n=45 Tax=Staphylococcaceae TaxID=90964 RepID=C1IDV3_STAAU
	twist_91008	4.84671e-06	0.247182	-1.12181	-3.0218	0.778181	8.88889	3.77358	0.424528		580	YP_009168575.1 putative DNA methylase [Lactobacillus phage LBR48]
	twist_1603	4.85104e-06	0.247403	0.832384	-0.578069	2.24284	11.1111	15.0943	1.35849		581	Allergen Gal d 1 & Ovomucoid precursor
	agilent_13363	4.86619e-06	0.248176	0.854416	-0.595737	2.30457	6.66667	18.8679	2.83019	UniRef90_A0A0G9GVP9	582	YP_004888341.1 strains_non_MPA_non_topgraph_cdhit70_190118.csv	Aggregation promoting factor n=38 Tax=Lactobacillus plantarum TaxID=1590 RepID=A0A0G9GVP9_LACPN
	agilent_224401	4.86764e-06	0.24825	-0.526791	-1.42102	0.367442	51.1111	37.7358	0.73831	UniRef90_UPI000B5938A4	583	VFG001356(gb|NP_345446) (lytB) endo-beta-N-acetylglucosaminidase [CBPs (VF0145)] [Streptococcus pneumoniae TIGR4]	endo-beta-N-acetylglucosaminidase n=2 Tax=Streptococcus pneumoniae TaxID=1313 RepID=UPI000B5938A4
	agilent_238898	4.87663e-06	0.248708	1.97923	-1.38379	5.34226	2.22222	3.77358	1.69811	UniRef90_P13423	584	VFG000677(gb|AAD32414) (pagA) anthrax toxin moiety, protective antigen [Anthrax toxin (VF0142)] [Bacillus anthracis str. Sterne]	Protective antigen n=45 Tax=Bacillus TaxID=55087 RepID=PAG_BACAN
	agilent_870	4.88059e-06	0.24891	-0.648431	-1.75069	0.453825	31.1111	16.9811	0.545822	UniRef90_P03277	585	Hexon protein	Hexon protein n=779 Tax=Adenoviridae TaxID=10508 RepID=CAPSH_ADE02
	twist_65448	4.88139e-06	0.248951	0.896663	-0.627689	2.42101	6.66667	13.2075	1.98113		586	YP_003934834.1 RNA polymerase ADP-ribosylase [Shigella phage SP18]
	agilent_28564	4.90707e-06	0.25026	-0.543395	-1.46974	0.38295	46.6667	28.3019	0.606469	UniRef90_P81177	587	WP_001819612.1 strains_non_MPA_non_topgraph_cdhit70_190118.csv	Zinc metalloproteinase aureolysin n=337 Tax=Bacilli TaxID=91061 RepID=AURE_STAAU
	agilent_229260	4.90718e-06	0.250266	1.12599	-0.793551	3.04554	6.66667	7.54717	1.13208	UniRef90_Q51104	588	VFG000266(gb|NP_274673) (hmbR) hemoglobin receptor [HmbR (VF0048)] [Neisseria meningitidis MC58]	Hemoglobin receptor n=204 Tax=Proteobacteria TaxID=1224 RepID=Q51104_NEIME
	agilent_86715	4.91395e-06	0.250612	1.42781	-1.00804	3.86366	2.22222	7.54717	3.39623	UniRef90_A0A173TJV6	589	MH0068_GL0058773 MPA_PNP_EM_seqs_non_topgraph_seqs_final_210318.csv	Phage protein D n=27 Tax=Bacteroidales TaxID=171549 RepID=A0A173TJV6_9BACT
	twist_97077	4.91725e-06	0.25078	-0.924237	-2.50155	0.653071	13.3333	5.66038	0.424528		590	AFN38687.1 hypothetical protein phi_MSA6_ORF022 [Staphylococcus phage MSA6]
	agilent_17770	4.92722e-06	0.251288	-0.671069	-1.81755	0.47541	24.4444	13.2075	0.540309	UniRef90_D0R5M6	591	WP_004897884.1 strains_non_MPA_non_topgraph_cdhit70_190118.csv	Aggregation promoting factor n=20 Tax=Lactobacillaceae TaxID=33958 RepID=D0R5M6_LACJF
	agilent_6000	4.94561e-06	0.252226	-0.557206	-1.51104	0.39663	40	24.5283	0.613208	UniRef90_P03204	592	EBNA-3C HHV 4 latent protein	Epstein-Barr nuclear antigen 6 n=14 Tax=Epstein-Barr virus (strain GD1) TaxID=10376 RepID=EBNA6_EBVB9
	agilent_198635	4.94621e-06	0.252257	1.12163	-0.798524	3.04179	6.66667	9.43396	1.41509	UniRef90_Q9ZFS4	593	WP_000778481.1 strains_non_MPA_non_topgraph_cdhit70_190118.csv	Exotoxin 5 n=38 Tax=Staphylococcus TaxID=1279 RepID=Q9ZFS4_STAAU
	twist_30929	4.95032e-06	0.252467	0.971191	-0.692156	2.63454	6.66667	11.3208	1.69811		594	SAG1-related sequence 2
	agilent_3635	4.96137e-06	0.25303	0.54789	-0.39159	1.48737	33.3333	49.0566	1.4717	UniRef90_Q9ANY1	595	pneumococcal histidine triad protein E & hydrolase & HIT family hydrolase	Bvh-3 n=444 Tax=Bacteria TaxID=2 RepID=Q9ANY1_STREE
	twist_3375	4.97238e-06	0.253591	0.619137	-0.443768	1.68204	26.6667	28.3019	1.06132		596	allergen_name False allergome_name Str pn PspC (2/2) (1/1) allergenonline_name False SDAP_name False iedb_name False
	twist_48565	4.99289e-06	0.254637	0.913793	-0.658422	2.48601	6.66667	13.2075	1.98113		597	glycoprotein BALF4 & Glycoprotein GP110 precursor & BALF4
	agilent_232048	4.99515e-06	0.254753	-0.5954	-1.62006	0.429257	37.7778	22.6415	0.599334	UniRef90_Q48824	598	VFG001854(gb|YP_095369) (fliC) flagellin [Flagella (VF0157)] [Legionella pneumophila subsp. pneumophila str. Philadelphia 1]	Flagellin n=45 Tax=Legionellaceae TaxID=444 RepID=Q48824_LEGPN
	twist_59391	5.0096e-06	0.25549	-0.850834	-2.31735	0.615686	15.5556	7.54717	0.485175		599	H1N1 A/USSR/90/77 NA
	twist_51758	5.01238e-06	0.255631	1.34699	-0.975409	3.66939	2.22222	9.43396	4.24528		600	Glycoprotein M
	twist_66217	5.01293e-06	0.25566	-0.676972	-1.84424	0.490292	20	18.8679	0.943396		601	YP_009191582.1 hypothetical protein [Salmonella phage f18SE]
	agilent_47052	5.02136e-06	0.256089	-1.51474	-4.12888	1.0994	6.66667	1.88679	0.283019	UniRef90_B6FIV8	602	765620695-stool1_revised_scaffold4629_1_gene93858 MPA_PNP_EM_seqs_non_topgraph_seqs_final_210318.csv	F5/8 type C domain protein n=6 Tax=Clostridiales TaxID=186802 RepID=B6FIV8_9FIRM
	agilent_239127	5.02136e-06	0.256089	-1.51474	-4.12888	1.0994	6.66667	1.88679	0.283019	UniRef90_A0A0E1NMC8	603	VFG002348(gb|YP_001006761) (flgE) flagellar hook protein FlgE [Flagella (VF0394)] [Yersinia enterocolitica subsp. enterocolitica 8081]	Flagellar hook protein FlgE n=21 Tax=Yersinia TaxID=444888 RepID=A0A0E1NMC8_YEREN
	twist_39713	5.02755e-06	0.256405	1.0244	-0.744684	2.79348	4.44444	13.2075	2.9717		604	phosphoprotein 150 & Large structural phosphoprotein
	twist_35871	5.03337e-06	0.256702	0.595814	-0.433769	1.6254	68.8889	79.2453	1.15033		605	EBNA-3C HHV 4 latent protein
	twist_33487	5.04324e-06	0.257205	-1.1598	-3.16608	0.846486	8.88889	3.77358	0.424528		606	Enterovirus polyprotein (VP0, VP1, VP2, VP4) – capsid proteins, Coxsackievirus A9 (2.9 Å structure, chains 1–4)
	agilent_188248	5.0493e-06	0.257514	-1.16086	-3.17029	0.848568	8.88889	3.77358	0.424528	UniRef90_A0A4S3QN81	607	WP_000171040.1 strains_non_MPA_non_topgraph_cdhit70_190118.csv	Murein hydrolase activator NlpD n=114 Tax=Vibrionaceae TaxID=641 RepID=A0A4S3QN81_VIBCL
	twist_28586	5.04935e-06	0.257517	-0.929401	-2.53818	0.679382	93.3333	88.6792	0.950135		608	positive (from uniprot): Rhinovirus B Genome polyprotein
	twist_49296	5.05237e-06	0.257671	0.537227	-0.393008	1.46746	35.5556	47.1698	1.32665		609	glycoprotein B (2/2)
	agilent_188287	5.05788e-06	0.257952	0.937972	-0.687133	2.56308	6.66667	11.3208	1.69811	UniRef90_B1R5P4	610	WP_011590707.1 strains_non_MPA_non_topgraph_cdhit70_190118.csv	Mannosyl-glycoprotein endo-beta-N-acetylglucosamidase domain protein, possible enterotoxin n=1 Tax=Clostridium perfringens B str. ATCC 3626 TaxID=451754 RepID=B1R5P4_CLOPF
	agilent_71398	5.05905e-06	0.258012	-0.781296	-2.13512	0.572525	17.7778	9.43396	0.53066	UniRef90_A0A173WZX5	611	MH0014_GL0042651 (1/2) MPA_and_EM_topgraph_220218_subsample.csv	D-gamma-glutamyl-meso-diaminopimelic acid endopeptidase CwlS n=68 Tax=Firmicutes TaxID=1239 RepID=A0A173WZX5_9FIRM
	agilent_115646	5.06297e-06	0.258212	-0.941392	-2.57331	0.690528	11.1111	5.66038	0.509434	UniRef90_C0Q0R5	612	WP_023994321.1 (3/3) non_MPA_topgraph_sampling_040218.csv	Uncharacterized protein n=436 Tax=Salmonella TaxID=590 RepID=C0Q0R5_SALPC
	twist_42511	5.06431e-06	0.25828	-0.685842	-1.87493	0.503247	20	13.2075	0.660377		613	CELL SURFACE LIPOPROTEIN MPT83 (LIPOPROTEIN P23)
	agilent_65478	5.07171e-06	0.258657	1.02821	-0.75588	2.8123	4.44444	11.3208	2.54717	UniRef90_J6PDD5	614	NP_816789.1 strains_non_MPA_non_topgraph_cdhit70_190118.csv	WxL domain-containing protein n=92 Tax=Bacteria TaxID=2 RepID=J6PDD5_ENTFL
	twist_27988	5.10154e-06	0.260179	-0.634278	-1.73836	0.469804	24.4444	18.8679	0.77187		615	EBNA-3B nuclear protein [Human gammaherpesvirus 4] & Epstein-Barr nuclear antigen 4
	agilent_73623	5.1018e-06	0.260192	-0.905277	-2.48113	0.670573	11.1111	5.66038	0.509434	UniRef90_A0A1C5R2C8	616	MH0062_GL0024816 (1/2) MPA_and_EM_topgraph_220218_subsample.csv	Putative serine protease HtrA n=9 Tax=Faecalibacterium TaxID=216851 RepID=A0A1C5R2C8_9FIRM
	agilent_2349	5.10361e-06	0.260284	0.791621	-0.586652	2.16989	8.88889	18.8679	2.12264	UniRef90_Q99WQ6	617	Lipase 2 precursor (Glycerol ester hydrolase 2)	Lipase 2 n=451 Tax=Bacteria TaxID=2 RepID=LIP2_STAAM
	agilent_238097	5.1125e-06	0.260738	0.51486	-0.382404	1.41212	48.8889	66.0377	1.35077	UniRef90_P15276	618	VFG000117(gb|NP_253940) (algP/algR3) alginate regulatory protein AlgP [Alginate (VF0091)] [Pseudomonas aeruginosa PAO1]	Transcriptional regulatory protein AlgP n=6 Tax=Pseudomonas aeruginosa TaxID=287 RepID=ALGP_PSEAE
	twist_44134	5.11583e-06	0.260907	-0.901153	-2.47218	0.669874	13.3333	5.66038	0.424528		619	Uncharacterized protein UL48A
	twist_36993	5.11848e-06	0.261042	-0.967133	-2.65366	0.719399	8.88889	7.54717	0.849057		620	EBNA3A HHV4
	agilent_223567	5.13091e-06	0.261676	0.636323	-0.474803	1.74745	17.7778	26.4151	1.48585	UniRef90_Q2YX95	621	VFG001318(gb|YP_001332075) (isdA) iron-regulated surface determinant protein A [Isd (VF0015)] [Staphylococcus aureus subsp. aureus str. Newman]	Iron-regulated surface determinant protein A n=287 Tax=Bacteria TaxID=2 RepID=ISDA_STAAB
	twist_57307	5.13325e-06	0.261796	-0.817416	-2.24512	0.610286	15.5556	7.54717	0.485175		622	Collagen alpha-3(IV) chain & alpha-3 type IV collagen & type IV collagen alpha 3 chain & type IV collagen alpha3 chain
	agilent_11949	5.15485e-06	0.262897	1.00096	-0.751359	2.75327	84.4444	96.2264	1.13952		623	positive (exact): Human adenovirus C Pre-histone-like nucleoprotein
	agilent_243229	5.16342e-06	0.263334	0.841252	-0.632827	2.31533	6.66667	16.9811	2.54717	UniRef90_UPI000B5938A4	624	VFG001356(gb|NP_345446) (lytB) endo-beta-N-acetylglucosaminidase [CBPs (VF0145)] [Streptococcus pneumoniae TIGR4]	endo-beta-N-acetylglucosaminidase n=2 Tax=Streptococcus pneumoniae TaxID=1313 RepID=UPI000B5938A4
	agilent_9025	5.16538e-06	0.263435	1.01058	-0.760574	2.78173	84.4444	96.2264	1.13952	UniRef90_Q9ANY1	625	pneumococcal histidine triad protein E & hydrolase & HIT family hydrolase	Bvh-3 n=444 Tax=Bacteria TaxID=2 RepID=Q9ANY1_STREE
	agilent_131886	5.17592e-06	0.263972	-0.53309	-1.46844	0.402262	71.1111	58.4906	0.822524	UniRef90_A0A173T5V3	626	MH0260_GL0103278 MPA_PNP_EM_seqs_non_topgraph_seqs_final_210318.csv	Flagellin n=2 Tax=Roseburia faecis TaxID=301302 RepID=A0A173T5V3_9FIRM
	twist_62977	5.18663e-06	0.264518	-0.951634	-2.62327	0.719999	8.88889	7.54717	0.849057		627	YP_008532023.1 hypothetical protein [Klebsiella phage 0507-KN2-1]
	agilent_79454	5.18703e-06	0.264539	0.772915	-0.58484	2.13067	11.1111	15.0943	1.35849	UniRef90_B1R5P4	628	WP_011590707.1 strains_non_MPA_non_topgraph_cdhit70_190118.csv	Mannosyl-glycoprotein endo-beta-N-acetylglucosamidase domain protein, possible enterotoxin n=1 Tax=Clostridium perfringens B str. ATCC 3626 TaxID=451754 RepID=B1R5P4_CLOPF
	agilent_200824	5.2039e-06	0.265399	-0.542682	-1.49771	0.412348	44.4444	35.8491	0.806604	UniRef90_E1W618	629	WP_014065439.1 strains_non_MPA_non_topgraph_cdhit70_190118.csv	Uncharacterized protein n=1 Tax=Haemophilus parainfluenzae (strain T3T1) TaxID=862965 RepID=E1W618_HAEP3
	agilent_129840	5.2191e-06	0.266174	-0.514117	-1.42035	0.392111	62.2222	50.9434	0.818733	UniRef90_A0A173VM56	630	MH0044_GL0005871 MPA_PNP_EM_seqs_non_topgraph_seqs_final_210318.csv	Flagellin n=8 Tax=Roseburia TaxID=841 RepID=A0A173VM56_9FIRM
	twist_95117	5.22767e-06	0.266611	1.08426	-0.8287	2.99722	6.66667	7.54717	1.13208		631	YP_008767331.1 hypothetical protein PL1_25 [Lactobacillus phage PL-1]
	agilent_66346	5.23932e-06	0.267205	-0.946317	-2.61798	0.725347	8.88889	7.54717	0.849057	UniRef90_B0N069	632	O2.UC41-2_GL0077108 MPA_PNP_EM_seqs_non_topgraph_seqs_final_210318.csv	Uncharacterized protein n=3 Tax=root TaxID=1 RepID=B0N069_9BACT
	twist_53305	5.2471e-06	0.267602	-0.751209	-2.07932	0.576899	17.7778	9.43396	0.53066		633	P30 adhesin
	twist_17479	5.2535e-06	0.267928	1.03379	-0.795157	2.86274	4.44444	9.43396	2.12264		634	allergen_name Asp f 10 (1/1) (1/1) allergome_name Asp f 10 (2/2) (1/1) allergenonline_name Asp f 10.0101 (1/1) (1/1) SDAP_name Asp f 10 (1/1) (1/1) iedb_name False
	twist_46270	5.26624e-06	0.268578	0.673169	-0.519397	1.86573	15.5556	20.7547	1.33423		635	Twist-related protein 1
	twist_53116	5.27696e-06	0.269125	0.636951	-0.492741	1.76664	17.7778	24.5283	1.37972		636	granule antigen protein GRA6 & granule antigen protein GRA6, putative & dense granule antigen & dense granule protein
	agilent_229425	5.2849e-06	0.26953	0.58802	-0.455771	1.63181	20	30.1887	1.50943	UniRef90_A0A0H3K1N3	637	VFG001282(gb|NP_647237) (fnbB) fibronectin-binding protein B [FnBPs (VF0010)] [Staphylococcus aureus subsp. aureus MW2]	FnbB protein n=80 Tax=Staphylococcus TaxID=1279 RepID=A0A0H3K1N3_STAAW
	twist_48890	5.29551e-06	0.270071	0.520812	-0.404725	1.44635	35.5556	45.283	1.27358		638	phosphoprotein 150 & Large structural phosphoprotein
	agilent_7811	5.29551e-06	0.270071	0.520812	-0.404725	1.44635	35.5556	45.283	1.27358	UniRef90_P08318	639	phosphoprotein 150 & Large structural phosphoprotein	Large structural phosphoprotein n=145 Tax=root TaxID=1 RepID=PP150_HCMVA
	agilent_224304	5.29638e-06	0.270116	-0.505685	-1.40442	0.393052	53.3333	43.3962	0.813679	UniRef90_A0A0E8T3C9	640	VFG001354(gb|NP_345414) (pce) choline binding protein E [CBPs (VF0145)] [Streptococcus pneumoniae TIGR4]	Choline binding protein E CbpE n=250 Tax=Bacteria TaxID=2 RepID=A0A0E8T3C9_STREE
	twist_1760	5.2964e-06	0.270117	0.852251	-0.662429	2.36693	8.88889	15.0943	1.69811		641	allergen_name False allergome_name Lup a 1 (3/3) (1/1) allergenonline_name Unassigned (1/1) (1/1) SDAP_name False iedb_name False
	agilent_142983	5.29681e-06	0.270137	0.606964	-0.471822	1.68575	75.5556	81.1321	1.07381	UniRef90_A0A174WBH1	642	MH0001_GL0017187 MPA_PNP_EM_seqs_non_topgraph_seqs_final_210318.csv	T9SS C-terminal target domain-containing protein n=14 Tax=Prevotella TaxID=838 RepID=A0A174WBH1_9BACT
	agilent_113801	5.30775e-06	0.270695	1.53525	-1.19661	4.26711	2.22222	5.66038	2.54717	UniRef90_A0A162ELA1	643	YP_004890412.1 (1/1) non_MPA_topgraph_sampling_040218.csv	Uncharacterized protein n=36 Tax=Lactobacillus TaxID=1578 RepID=A0A162ELA1_LACPN
	twist_32056	5.33785e-06	0.27223	-0.703235	-1.9586	0.552129	20	11.3208	0.566038		644	tegument protein US11
	agilent_113148	5.33791e-06	0.272234	0.995052	-0.781254	2.77136	4.44444	11.3208	2.54717	UniRef90_R5ASD5	645	V1.CD20-4_GL0045840 MPA_PNP_EM_seqs_non_topgraph_seqs_final_210318.csv	Putative DNA methylase n=1 Tax=Prevotella sp. CAG:1031 TaxID=1262917 RepID=R5ASD5_9BACT
	agilent_10959	5.35375e-06	0.273041	-0.789003	-2.19986	0.621852	17.7778	9.43396	0.53066	UniRef90_Q69091	646	Glycoprotein D HHV-1	Envelope glycoprotein D n=279 Tax=root TaxID=1 RepID=GD_HHV11
	twist_53511	5.36423e-06	0.273576	-1.04459	-2.91456	0.825375	8.88889	3.77358	0.424528		647	Chromodomain-helicase-DNA-binding protein 7
	agilent_240829	5.37509e-06	0.274129	-0.790165	-2.20631	0.625976	15.5556	9.43396	0.606469	UniRef90_P0C2J9	648	VFG001363(gb|NP_346351) (ply) pneumolysin [Pneumolysin (VF0149)] [Streptococcus pneumoniae TIGR4]	Pneumolysin n=256 Tax=Bacteria TaxID=2 RepID=TACY_STRPN
	agilent_240382	5.38058e-06	0.27441	0.576909	-0.457636	1.61145	31.1111	33.9623	1.09164	UniRef90_Q8GM74	649	VFG001150(gb|AAL79954) (hia) adhesin [Hia/Hsf (VF0039)] [Haemophilus influenzae nontypable strain 3179B]	Adhesin n=5 Tax=Haemophilus influenzae TaxID=727 RepID=Q8GM74_HAEIF
	agilent_133710	5.38197e-06	0.27448	1.03261	-0.819397	2.88462	4.44444	9.43396	2.12264	UniRef90_K5Y925	650	MH0020_GL0056409 MPA_PNP_EM_seqs_non_topgraph_seqs_final_210318.csv	OstA-like_N domain-containing protein n=18 Tax=Parabacteroides TaxID=375288 RepID=K5Y925_9BACT
	agilent_106172	5.38314e-06	0.27454	-1.29689	-3.62319	1.0294	11.1111	1.88679	0.169811	UniRef90_A0A3D0XCG3	651	WP_092976286.1 (1/7) non_MPA_topgraph_sampling_040218.csv	CPBP family intramembrane metalloprotease n=2 Tax=Ruminococcus TaxID=1263 RepID=A0A3D0XCG3_9FIRM
	agilent_12512	5.38471e-06	0.27462	0.969296	-0.769662	2.70825	4.44444	13.2075	2.9717	UniRef90_Q7DBI0	652	NP_310689.1 strains_non_MPA_non_topgraph_cdhit70_190118.csv	Flagellin n=88 Tax=Bacteria TaxID=2 RepID=Q7DBI0_ECO57
	agilent_12510	5.38471e-06	0.27462	0.969296	-0.769662	2.70825	4.44444	13.2075	2.9717	UniRef90_Q09012	653	WP_000079828.1 strains_non_MPA_non_topgraph_cdhit70_190118.csv	Flagellin n=54 Tax=Enterobacteriaceae TaxID=543 RepID=Q09012_SHISO
	agilent_3073	5.3864e-06	0.274707	0.733668	-0.582801	2.05014	11.1111	16.9811	1.5283	UniRef90_Q99WQ6	654	Lipase 2 precursor (Glycerol ester hydrolase 2)	Lipase 2 n=451 Tax=Bacteria TaxID=2 RepID=LIP2_STAAM
	agilent_237594	5.40016e-06	0.275408	-1.29323	-3.61714	1.03069	11.1111	1.88679	0.169811	UniRef90_UPI000DA9B94C	655	VFG001290(gb|NP_647368) (clfB) Clumping factor B, adhesin [Clumping factor (VF0004)] [Staphylococcus aureus subsp. aureus MW2]	MSCRAMM family adhesin clumping factor ClfB n=15 Tax=Staphylococcus aureus TaxID=1280 RepID=UPI000DA9B94C
	agilent_239180	5.41779e-06	0.276307	0.607051	-0.485858	1.69996	20	28.3019	1.41509	UniRef90_P15926	656	VFG000974(gb|NP_269970) (scpA) C5a peptidase precursor [C5a peptidase (VF0245)] [Streptococcus pyogenes M1 GAS]	C5a peptidase n=760 Tax=Bacteria TaxID=2 RepID=C5AP_STRPY
	twist_92656	5.4213e-06	0.276486	0.986263	-0.790025	2.76255	4.44444	11.3208	2.54717		657	YP_001469480.1 gp5.1 conserved hypothetical protein [Enterobacteria phage Phi1]
	twist_12068	5.43535e-06	0.277203	-0.663144	-1.85927	0.532981	20	13.2075	0.660377		658	allergen_name False allergome_name Bom hy AK (1/2) (1/1) allergenonline_name False SDAP_name False iedb_name False
	agilent_204074	5.44884e-06	0.277891	1.21939	-0.983202	3.42199	4.44444	5.66038	1.27358	UniRef90_B1R5P4	659	WP_011590707.1 strains_non_MPA_non_topgraph_cdhit70_190118.csv	Mannosyl-glycoprotein endo-beta-N-acetylglucosamidase domain protein, possible enterotoxin n=1 Tax=Clostridium perfringens B str. ATCC 3626 TaxID=451754 RepID=B1R5P4_CLOPF
	twist_27929	5.45434e-06	0.278171	1.07311	-0.866381	3.0126	4.44444	9.43396	2.12264		660	virion spike glycoprotein precursor & negative (from uniprot): spike glycoprotein [Zaire ebolavirus]
	agilent_203030	5.46466e-06	0.278698	-1.28141	-3.59991	1.03709	11.1111	1.88679	0.169811	UniRef90_A0A162ELA1	661	YP_004890412.1 (1/1) non_MPA_topgraph_sampling_040218.csv	Uncharacterized protein n=36 Tax=Lactobacillus TaxID=1578 RepID=A0A162ELA1_LACPN
	agilent_230186	5.47087e-06	0.279014	0.571965	-0.463594	1.60753	24.4444	30.1887	1.23499	UniRef90_A0A0G9FJC8	662	VFG000904(gb|NP_752330) (vat) Haemoglobin protease [Tsh (VF0233)] [Escherichia coli CFT073]	Autotransporter n=304 Tax=Enterobacteriaceae TaxID=543 RepID=A0A0G9FJC8_ECOLX
	agilent_73853	5.50051e-06	0.280526	0.979812	-0.799751	2.75937	4.44444	11.3208	2.54717	UniRef90_C3R8Q2	663	159369152-stool1_revised_C241355_1_gene48043 (2/2) MPA_and_EM_topgraph_220218_subsample.csv	Conjugative transposon TraM protein n=40 Tax=Bacteria TaxID=2 RepID=C3R8Q2_9BACE
	twist_5606	5.50886e-06	0.280952	-1.00065	-2.81968	0.818373	8.88889	3.77358	0.424528		664	allergen_name False allergome_name Nas vi 12 (2/2) (1/1) allergenonline_name False SDAP_name False iedb_name False
	twist_91487	5.51012e-06	0.281016	-1.00595	-2.83486	0.822953	13.3333	3.77358	0.283019		665	YP_007005337.1 predicted P-loop ATPase [Clostridium phage phiCP34O]
	twist_59501	5.51674e-06	0.281354	0.991146	-0.812104	2.7944	4.44444	11.3208	2.54717		666	H3N2 A/Fujian/411/2002 HA
	agilent_7032	5.51887e-06	0.281462	0.746896	-0.612282	2.10607	8.88889	16.9811	1.91038	UniRef90_A3PV79	667	RNA polymerase beta'-subunit	DNA-directed RNA polymerase subunit beta' n=6 Tax=Mycobacteriaceae TaxID=1762 RepID=RPOC_MYCSJ
	twist_45983	5.52196e-06	0.28162	0.752489	-0.617315	2.12229	8.88889	16.9811	1.91038		668	Adhesin P1 precursor (Cytadhesin P1) (Attachment protein) & ADP1_MYCPN adhesin P1
	agilent_39886	5.53684e-06	0.282379	0.710678	-0.585058	2.00641	15.5556	16.9811	1.09164	UniRef90_A0A564W7Z6	669	V1.UC30-0_GL0007903 MPA_PNP_EM_seqs_non_topgraph_seqs_final_210318.csv	sn-glycerol-3-phosphate-binding periplasmic protein UgpB n=25 Tax=Clostridiales TaxID=186802 RepID=A0A564W7Z6_9FIRM
	agilent_169663	5.55744e-06	0.283429	1.24261	-1.02792	3.51315	2.22222	11.3208	5.09434	UniRef90_A6BI27	670	MH0147_GL0047345 (1/3) MPA_and_EM_topgraph_220218_subsample.csv	Putative phage holin, LL-H family n=4 Tax=Dorea TaxID=189330 RepID=A6BI27_9FIRM
	agilent_1144	5.56428e-06	0.283779	0.556851	-0.461377	1.57508	24.4444	32.0755	1.31218	UniRef90_P03300	671	Genome polyprotein (6/6) & polyprotein (7/9) & VP1 (1/4) & coat protein VP1 & VP4	Genome polyprotein n=1168 Tax=Enterovirus TaxID=12059 RepID=POLG_POL1M
	agilent_160350	5.59311e-06	0.285249	0.793479	-0.66187	2.24883	8.88889	15.0943	1.69811	UniRef90_A0A174RB78	672	MH0013_GL0029147 MPA_PNP_EM_seqs_non_topgraph_seqs_final_210318.csv	Beta-hexosaminidase n=16 Tax=Bacteroides TaxID=816 RepID=A0A174RB78_9BACE
	agilent_150244	5.59975e-06	0.285587	0.633076	-0.528888	1.79504	17.7778	22.6415	1.27358	UniRef90_R5F4N5	673	158499257-stool2_revised_scaffold67727_1_gene85513 MPA_PNP_EM_seqs_non_topgraph_seqs_final_210318.csv	Glyco_hydro_85 domain-containing protein n=3 Tax=Bacteroidales TaxID=171549 RepID=R5F4N5_9BACE
	agilent_222742	5.60001e-06	0.285601	0.943699	-0.78844	2.67584	6.66667	11.3208	1.69811	UniRef90_Q8NXJ1	674	VFG001289(gb|NP_645581) (clfA) Clumping factor A, fibrinogen-binding protein [Clumping factor (VF0004)] [Staphylococcus aureus subsp. aureus MW2]	Clumping factor A n=98 Tax=Staphylococcus TaxID=1279 RepID=CLFA_STAAW
	agilent_11512	5.60725e-06	0.28597	0.506096	-0.423544	1.43574	33.3333	41.5094	1.24528	UniRef90_Q82081	675	positive (from uniprot): Rhinovirus B Genome polyprotein	Genome polyprotein n=46 Tax=Enterovirus TaxID=12059 RepID=POLG_HRV3
	agilent_198814	5.61315e-06	0.28627	1.18955	-0.996878	3.37597	4.44444	5.66038	1.27358	UniRef90_K0XRR8	676	MH0028_GL0034989 (2/2) MPA_and_EM_topgraph_220218_subsample.csv	Uncharacterized protein n=3 Tax=Bacteroidales TaxID=171549 RepID=K0XRR8_9BACT
	agilent_170771	5.61383e-06	0.286305	0.748582	-0.627435	2.1246	8.88889	16.9811	1.91038	UniRef90_R5F1M8	677	V1.FI22_GL0126837 MPA_PNP_EM_seqs_non_topgraph_seqs_final_210318.csv	Fibronectin type-III domain-containing protein n=3 Tax=Bacteroidales TaxID=171549 RepID=R5F1M8_9BACE
	agilent_387	5.62008e-06	0.286624	0.745442	-0.625709	2.11659	8.88889	16.9811	1.91038	UniRef90_P75330	678	P30 adhesin	P30 adhesin n=9 Tax=Mycoplasma pneumoniae TaxID=2104 RepID=P30_MYCPN
	twist_69666	5.62197e-06	0.28672	0.610506	-0.512671	1.73368	17.7778	24.5283	1.37972		679	YP_008767323.1 host interaction protein [Lactobacillus phage PL-1]
	agilent_219934	5.64246e-06	0.287765	-0.503836	-1.43278	0.425107	46.6667	41.5094	0.889488	UniRef90_UPI000F53326A	680	VFG000261(gb|NP_273742) (iga) IgA-specific serine endopeptidase [IgA1 protease (VF0080)] [Neisseria meningitidis MC58]	IgA-specific serine endopeptidase autotransporter n=1 Tax=Neisseria meningitidis TaxID=487 RepID=UPI000F53326A
	agilent_5001	5.64369e-06	0.287828	-0.71152	-2.02355	0.60051	20	11.3208	0.566038	UniRef90_Q66478	681	polyprotein (3/9) & structural protein (3/3) & VP1 (2/4) & capsid protein VP1 & VP1 protein (2/2) & VP1 protein, partial [Enterovirus A71]	Genome polyprotein n=10068 Tax=root TaxID=1 RepID=POLG_HE71B
	agilent_81845	5.65265e-06	0.288285	0.772642	-0.653446	2.19873	11.1111	13.2075	1.18868	UniRef90_D4IKB5	682	MH0196_GL0222700 MPA_PNP_EM_seqs_non_topgraph_seqs_final_210318.csv	Chondroitin sulfate ABC lyase n=7 Tax=Rikenellaceae TaxID=171550 RepID=D4IKB5_9BACT
	twist_42051	5.67075e-06	0.289208	0.950906	-0.807573	2.70938	4.44444	11.3208	2.54717		683	45 kDa immediate-early protein 2
	twist_77674	5.67549e-06	0.28945	-1.39713	-3.9821	1.18784	6.66667	1.88679	0.283019		684	AFN38712.1 hypothetical protein phi_MSA6_ORF048 [Staphylococcus phage MSA6]
	twist_59400	5.67929e-06	0.289644	-0.885556	-2.52467	0.753553	11.1111	9.43396	0.849057		685	H3N2 A/Hong Kong/4801/2014 M1
	agilent_124373	5.68117e-06	0.28974	1.17781	-1.00268	3.35831	4.44444	5.66038	1.27358	UniRef90_B0G5S8	686	WP_005332882.1 (1/4) non_MPA_topgraph_sampling_040218.csv	Uncharacterized protein n=12 Tax=Dorea TaxID=189330 RepID=B0G5S8_9FIRM
	agilent_7303	5.68537e-06	0.289954	0.602747	-0.513617	1.71911	71.1111	84.9057	1.19399	UniRef90_P03211	687	EBNA-1 HHV 4 & BKRF1	Epstein-Barr nuclear antigen 1 n=37 Tax=Epstein-Barr virus (strain GD1) TaxID=10376 RepID=EBNA1_EBVB9
	twist_76536	5.69233e-06	0.290309	-0.947232	-2.70292	0.808454	8.88889	5.66038	0.636792		688	AFU63091.1 major capsid protein [Lactobacillus phage ATCC 8014-B2]
	agilent_223695	5.6929e-06	0.290338	-0.482946	-1.37814	0.412244	53.3333	39.6226	0.742925	UniRef90_A0A4I7XYI6	689	VFG001361(gb|NP_344663) (pspA) pneumococcal surface protein A [PspA (VF0152)] [Streptococcus pneumoniae TIGR4]	Surface protein A n=87 Tax=Streptococcus pneumoniae TaxID=1313 RepID=A0A4I7XYI6_STREE
	agilent_199759	5.69492e-06	0.290441	1.09634	-0.936272	3.12895	6.66667	9.43396	1.41509	UniRef90_B2ULA9	690	WP_012419113.1 strains_non_MPA_non_topgraph_cdhit70_190118.csv	Hyalurononglucosaminidase n=39 Tax=Bacteria TaxID=2 RepID=B2ULA9_AKKM8
	agilent_11278	5.71125e-06	0.291274	-0.481025	-1.37439	0.412336	51.1111	41.5094	0.812141	UniRef90_O11283	691	positive (from uniprot): Influenza A virus Hemagglutinin	Hemagglutinin n=469 Tax=Influenza A virus TaxID=11320 RepID=HEMA_I89A2
	agilent_5601	5.72037e-06	0.291739	0.49421	-0.424523	1.41294	35.5556	49.0566	1.37972	UniRef90_P81177	692	zinc metalloproteinase aureolysin	Zinc metalloproteinase aureolysin n=337 Tax=Bacilli TaxID=91061 RepID=AURE_STAAU
	agilent_17417	5.72356e-06	0.291902	0.726133	-0.624199	2.07646	13.3333	20.7547	1.5566	UniRef90_A0A4P6M4H6	693	WP_018598481.1 strains_non_MPA_non_topgraph_cdhit70_190118.csv	Toxin A n=3 Tax=Blautia TaxID=572511 RepID=A0A4P6M4H6_9FIRM
	agilent_76377	5.72898e-06	0.292178	0.97083	-0.83558	2.77724	4.44444	11.3208	2.54717	UniRef90_B7JEJ8	694	NP_834706.1 strains_non_MPA_non_topgraph_cdhit70_190118.csv	Neutral metalloproteinase n=667 Tax=Bacillaceae TaxID=186817 RepID=B7JEJ8_BACC0
	twist_34961	5.73502e-06	0.292486	0.969654	-0.83572	2.77503	4.44444	11.3208	2.54717		695	Surface protein pspA
	twist_46426	5.74351e-06	0.292919	-0.584295	-1.67315	0.504565	77.7778	69.8113	0.897574		696	nuclear protein EBNA2 & EBNA-2 & Epstein-Barr nuclear antigen 2
	twist_58727	5.74604e-06	0.293048	0.600666	-0.519001	1.72033	75.5556	84.9057	1.12375		697	positive (exact): Human adenovirus C Pre-histone-like nucleoprotein
	twist_43632	5.75445e-06	0.293477	-0.487556	-1.39719	0.422077	46.6667	41.5094	0.889488		698	EBNA-3B nuclear protein [Human gammaherpesvirus 4] & Epstein-Barr nuclear antigen 4
	agilent_21926	5.7764e-06	0.294596	-0.99834	-2.86527	0.868587	8.88889	3.77358	0.424528	UniRef90_A0A508W2N3	699	YP_004890451.1 strains_non_MPA_non_topgraph_cdhit70_190118.csv	LysM domain-containing protein [Lactobacillus plantarum] n=1 Tax=Lactobacillus plantarum TaxID=1590 RepID=A0A508W2N3_LACPN
	twist_8031	5.78424e-06	0.294996	0.603011	-0.525572	1.73159	22.2222	22.6415	1.01887		700	allergen_name False allergome_name Str pn PspC (2/2) (1/1) allergenonline_name False SDAP_name False iedb_name False
	agilent_12509	5.79602e-06	0.295597	0.94079	-0.822165	2.70375	4.44444	11.3208	2.54717	UniRef90_P06177	701	WP_020438185.1 strains_non_MPA_non_topgraph_cdhit70_190118.csv	Flagellin n=155 Tax=Salmonella TaxID=590 RepID=FLIC_SALMU
	twist_50675	5.81381e-06	0.296504	0.553731	-0.485862	1.59332	20	32.0755	1.60377		702	Trans-acting transcriptional protein ICP4
	agilent_15204	5.81775e-06	0.296705	0.713271	-0.626406	2.05295	11.1111	18.8679	1.69811	UniRef90_U6RAW1	703	MH0003_GL0007178 MPA_PNP_EM_seqs_non_topgraph_seqs_final_210318.csv	DNA gyrase subunit B n=3 Tax=Bacteroides TaxID=816 RepID=U6RAW1_9BACE
	agilent_94148	5.82022e-06	0.296831	0.519197	-0.456221	1.49462	28.8889	37.7358	1.30624	UniRef90_K0X7D9	704	MH0012_GL0143983 MPA_PNP_EM_seqs_non_topgraph_seqs_final_210318.csv	Uncharacterized protein n=4 Tax=Bacteroidales TaxID=171549 RepID=K0X7D9_9BACT
	twist_26511	5.82352e-06	0.296999	0.628559	-0.552729	1.80985	73.3333	86.7925	1.18353		705	EBNA-1 HHV 4
	agilent_98971	5.83104e-06	0.297383	-1.08622	-3.12924	0.9568	6.66667	3.77358	0.566038	UniRef90_A0A3A9YAX1	706	YP_194478.1 (1/1) non_MPA_topgraph_sampling_040218.csv	YSIRK-type signal peptide-containing protein n=15 Tax=Lactobacillus acidophilus TaxID=1579 RepID=A0A3A9YAX1_LACAI
	agilent_77651	5.83185e-06	0.297424	0.791577	-0.697389	2.28054	6.66667	16.9811	2.54717	UniRef90_A0A367GBE2	707	763840445-stool2_revised_scaffold53879_2_gene110689 MPA_PNP_EM_seqs_non_topgraph_seqs_final_210318.csv	Peptidase_M23 domain-containing protein n=4 Tax=Ruminococcaceae TaxID=541000 RepID=A0A367GBE2_9FIRM
	twist_21947	5.85324e-06	0.298515	1.21618	-1.07665	3.50901	2.22222	9.43396	4.24528		708	allergen_name False allergome_name Str py Streptokinase (5/12) (1/1) allergenonline_name False SDAP_name False iedb_name False
	agilent_150919	5.85644e-06	0.298679	-0.801523	-2.31312	0.710071	13.3333	7.54717	0.566038	UniRef90_K5Y9X4	709	MH0020_GL0057157 (1/1) MPA_and_EM_topgraph_220218_subsample.csv	Uncharacterized protein n=19 Tax=Bacteria TaxID=2 RepID=K5Y9X4_9BACT
	agilent_5730	5.87769e-06	0.299762	-0.801105	-2.3153	0.713091	13.3333	7.54717	0.566038	UniRef90_Q9P266	710	Junctional protein associated with coronary artery disease	Junctional protein associated with coronary artery disease n=49 Tax=Catarrhini TaxID=9526 RepID=JCAD_HUMAN
	agilent_223825	5.87876e-06	0.299817	-0.792287	-2.28999	0.705413	13.3333	7.54717	0.566038	UniRef90_Q9KK48	711	VFG005316(gb|NP_359586) (pspC/cbpA) Choline binding protein A [Choline-binding proteins (CVF122)] [Streptococcus pneumoniae R6]	Surface protein PspC n=12 Tax=Streptococcus pneumoniae TaxID=1313 RepID=Q9KK48_STREE
	twist_50206	5.89994e-06	0.300897	-1.28222	-3.71149	1.14705	8.88889	1.88679	0.212264		712	Genome polyprotein (2/6) & polyprotein (8/9) & hypothetical protein (16/16) & Polyprotein (2/2) & VP1 (4/4) & hepatitis virus A polyprotein precursor & VP3 & 1B VP2 mature peptide
	twist_31610	5.90214e-06	0.301009	-0.895555	-2.59265	0.801538	8.88889	9.43396	1.06132		713	Hemagglutinin (2/2)
	twist_58890	5.90214e-06	0.301009	-0.895555	-2.59265	0.801538	8.88889	9.43396	1.06132		714	B B/Ann Arbor/1/86 HA
	twist_88148	5.90501e-06	0.301155	0.973071	-0.871475	2.81762	4.44444	9.43396	2.12264		715	YP_001285535.1 TtpM [Escherichia virus TLS]
	agilent_225414	5.90834e-06	0.301326	1.17482	-1.05294	3.40258	4.44444	7.54717	1.69811	UniRef90_A0A0E8T3C9	716	VFG001354(gb|NP_345414) (pce) choline binding protein E [CBPs (VF0145)] [Streptococcus pneumoniae TIGR4]	Choline binding protein E CbpE n=250 Tax=Bacteria TaxID=2 RepID=A0A0E8T3C9_STREE
	agilent_85590	5.91244e-06	0.301535	0.935195	-0.838944	2.70933	4.44444	11.3208	2.54717	UniRef90_A0A174D4S3	717	O2.UC16-1_GL0015012 MPA_PNP_EM_seqs_non_topgraph_seqs_final_210318.csv	Cellulase n=39 Tax=Bacteroides TaxID=816 RepID=A0A174D4S3_BACUN
	agilent_110572	5.91325e-06	0.301576	-0.470711	-1.36376	0.422342	53.3333	45.283	0.849057	UniRef90_A0A1C3SKW8	718	WP_020916184.1 strains_non_MPA_non_topgraph_cdhit70_190118.csv	Peptidase C51 domain-containing protein n=23 Tax=Streptococcus TaxID=1301 RepID=A0A1C3SKW8_STRMC
	twist_51085	5.91583e-06	0.301707	-0.800341	-2.31919	0.718512	13.3333	7.54717	0.566038		719	HCMVUL99 & Tegument protein UL11 homolog
	agilent_237676	5.91751e-06	0.301793	-0.631998	-1.83159	0.567594	20	13.2075	0.660377	UniRef90_A7X6I5	720	VFG001283(gb|NP_647238) (fnbA) fibronectin-binding protein A [FnBPs (VF0010)] [Staphylococcus aureus subsp. aureus MW2]	Fibronectin-binding protein A n=697 Tax=Bacteria TaxID=2 RepID=FNBA_STAA1
	twist_79236	5.92414e-06	0.302131	-1.27126	-3.68592	1.1434	8.88889	1.88679	0.212264		721	YP_009210509.1 hypothetical protein SE25_061 [Listeria phage vB_LmoS_293]
	agilent_198671	5.92685e-06	0.302269	0.971565	-0.874375	2.81751	8.88889	9.43396	1.06132	UniRef90_Q9ZFS5	722	WP_000769829.1 strains_non_MPA_non_topgraph_cdhit70_190118.csv	Exotoxin 1 n=31 Tax=Staphylococcus aureus TaxID=1280 RepID=Q9ZFS5_STAAU
	agilent_241074	5.94262e-06	0.303074	0.84482	-0.762981	2.45262	6.66667	11.3208	1.69811	UniRef90_UPI000DA9B94C	723	VFG001290(gb|NP_647368) (clfB) Clumping factor B, adhesin [Clumping factor (VF0004)] [Staphylococcus aureus subsp. aureus MW2]	MSCRAMM family adhesin clumping factor ClfB n=15 Tax=Staphylococcus aureus TaxID=1280 RepID=UPI000DA9B94C
	twist_95147	5.94666e-06	0.30328	-0.929986	-2.70062	0.840651	8.88889	5.66038	0.636792		724	YP_009010528.1 hypothetical protein GBK2_57 [Geobacillus phage GBK2]
	agilent_239739	5.95754e-06	0.303835	-0.799491	-2.32342	0.72444	13.3333	7.54717	0.566038	UniRef90_P44969	725	VFG000337(gb|NP_439153) (iga1) immunoglobin A1 protease [IgA1 protease (VF0045)] [Haemophilus influenzae Rd KW20]	Immunoglobulin A1 protease autotransporter n=1 Tax=Haemophilus influenzae (strain ATCC 51907 / DSM 11121 / KW20 / Rd) TaxID=71421 RepID=IGA0_HAEIN
	twist_15000	5.96189e-06	0.304056	-0.945457	-2.74844	0.857529	13.3333	3.77358	0.283019		726	allergen_name False allergome_name Tri a 28 (25/27) (1/1) allergenonline_name False SDAP_name False iedb_name False
	agilent_7114	5.96348e-06	0.304137	-0.578139	-1.68083	0.524557	31.1111	15.0943	0.485175	UniRef90_P0C6Z0	727	early antigen protein D (EA-D) & DNA polymerase processivity factor BMRF1	DNA polymerase processivity factor BMRF1 n=54 Tax=Epstein-Barr virus (strain GD1) TaxID=10376 RepID=EAD_EBVA8
	agilent_68928	5.98667e-06	0.30532	1.11596	-1.01775	3.24968	4.44444	5.66038	1.27358	UniRef90_W4N8Z7	728	MH0131_GL0034718 (3/3) MPA_and_EM_topgraph_220218_subsample.csv	ATP-dependent zinc metalloprotease FtsH n=67 Tax=Bacteria TaxID=2 RepID=W4N8Z7_9BIFI
	agilent_45754	5.99009e-06	0.305495	-0.540162	-1.57332	0.492995	26.6667	22.6415	0.849057	UniRef90_UPI0004537308	729	WP_000728715.1 strains_non_MPA_non_topgraph_cdhit70_190118.csv	staphylococcal protein A n=1 Tax=Staphylococcus aureus TaxID=1280 RepID=UPI0004537308
	twist_8779	5.99363e-06	0.305675	-0.846119	-2.46508	0.772839	11.1111	5.66038	0.509434		730	allergen_name False allergome_name Por tr 2 (14/17) (1/1) allergenonline_name False SDAP_name False iedb_name False
	agilent_39688	5.99925e-06	0.305962	0.462829	-0.423269	1.34893	44.4444	56.6038	1.27358	UniRef90_A7X0T9	731	WP_001074519.1 strains_non_MPA_non_topgraph_cdhit70_190118.csv	Bifunctional autolysin n=763 Tax=Bacteria TaxID=2 RepID=ATL_STAA1
	agilent_60540	6.00746e-06	0.306381	-0.926928	-2.70309	0.849238	8.88889	5.66038	0.636792	UniRef90_A0A3C1D014	732	MH0356_GL0127272 MPA_PNP_EM_seqs_non_topgraph_seqs_final_210318.csv	Molybdate ABC transporter permease subunit (Fragment) n=1 Tax=Collinsella sp. TaxID=1965294 RepID=A0A3C1D014_9ACTN
	twist_73875	6.00809e-06	0.306413	0.589015	-0.539722	1.71775	15.5556	24.5283	1.57682		733	YP_008532047.1 putative tail fiber protein [Klebsiella phage 0507-KN2-1]
	twist_31338	6.01858e-06	0.306947	1.01106	-0.928593	2.95072	4.44444	7.54717	1.69811		734	thymidine kinase
	twist_20161	6.02309e-06	0.307178	-0.680386	-1.98628	0.62551	17.7778	9.43396	0.53066		735	allergen_name Der f 20 (1/1) (1/1) allergome_name Der f 20 (3/4) (1/1) allergenonline_name Der f 20.0201 (1/1) (1/1) SDAP_name False iedb_name False
	twist_31974	6.02718e-06	0.307386	-1.05596	-3.0836	0.971671	6.66667	3.77358	0.566038		736	EMP1 (2/2)
	agilent_7062	6.0364e-06	0.307857	0.473881	-0.436938	1.3847	48.8889	62.2642	1.27358	UniRef90_P03204	737	EBNA-3C HHV 4 latent protein	Epstein-Barr nuclear antigen 6 n=14 Tax=Epstein-Barr virus (strain GD1) TaxID=10376 RepID=EBNA6_EBVB9
	twist_76871	6.04537e-06	0.308314	0.599861	-0.554187	1.75391	17.7778	22.6415	1.27358		738	NP_510993.1 tail tape measure protein [Listeria phage 2389]
	agilent_220368	6.06419e-06	0.309274	-0.574809	-1.68286	0.533239	28.8889	16.9811	0.587808	UniRef90_Q3JY46	739	VFG002535(gb|YP_109915) (fliC) flagellin [Flagella (VF0430)] [Burkholderia pseudomallei K96243]	Flagellin n=43 Tax=Burkholderiaceae TaxID=119060 RepID=Q3JY46_BURP1
	agilent_121	6.07878e-06	0.310018	-0.901848	-2.643	0.839302	8.88889	5.66038	0.636792	UniRef90_Q59947	740	immunoglobulin A1 protease	Immunoglobulin A1 protease n=446 Tax=Streptococcus pneumoniae TaxID=1313 RepID=IGA1_STRR6
	agilent_239239	6.07974e-06	0.310067	0.469389	-0.436927	1.37571	55.5556	66.0377	1.18868	UniRef90_Q93SM9	741	VFG002418(gb|YP_001331791) (vWbp) secreted von Willebrand factor-binding protein precursor [vWbp (VF0420)] [Staphylococcus aureus subsp. aureus str. Newman]	Coagulase n=92 Tax=Staphylococcus TaxID=1279 RepID=Q93SM9_STAAU
	twist_26441	6.0876e-06	0.310467	-0.571617	-1.67623	0.533	22.2222	18.8679	0.849057		742	Hemagglutinin (2/2)
	twist_11437	6.10123e-06	0.311163	1.0174	-0.951496	2.9863	4.44444	7.54717	1.69811		743	allergen_name Equ c 3 (1/1) (1/1) allergome_name Equ c 3 (2/3) (1/1) allergenonline_name Equ c 3.0101 (1/1) (1/1) SDAP_name Equ c 3 (1/1) (1/1) iedb_name False
	twist_70917	6.10776e-06	0.311496	0.600588	-0.562483	1.76366	17.7778	22.6415	1.27358		744	NP_680496.1 putative host interaction protein [Lactobacillus phage A2]
	agilent_240644	6.11094e-06	0.311658	-0.569745	-1.67346	0.533966	24.4444	16.9811	0.694683	UniRef90_A0A0E8T3C9	745	VFG001354(gb|NP_345414) (pce) choline binding protein E [CBPs (VF0145)] [Streptococcus pneumoniae TIGR4]	Choline binding protein E CbpE n=250 Tax=Bacteria TaxID=2 RepID=A0A0E8T3C9_STREE
	agilent_10447	6.11244e-06	0.311735	0.583728	-0.547251	1.71471	15.5556	24.5283	1.57682	UniRef90_P03188	746	glycoprotein BALF4 & Glycoprotein GP110 precursor & BALF4	Envelope glycoprotein B n=86 Tax=Epstein-Barr virus (strain GD1) TaxID=10376 RepID=GB_EBVB9
	twist_4346	6.12233e-06	0.312239	-1.24954	-3.67306	1.17398	8.88889	1.88679	0.212264		747	allergen_name False allergome_name Bos d 8 (2/6), Bos d 9 (2/3) (1/1) allergenonline_name False SDAP_name False iedb_name False
	twist_50150	6.12401e-06	0.312325	0.737737	-0.693379	2.16885	8.88889	15.0943	1.69811		748	Capsid protein VP26 & capsid protein VP26 [Human gammaherpesvirus 4] & BFRF3
	agilent_218068	6.12424e-06	0.312336	1.01039	-0.949683	2.97046	4.44444	7.54717	1.69811	UniRef90_A0A353BLN1	749	MH0227_GL0096298 MPA_PNP_EM_seqs_non_topgraph_seqs_final_210318.csv	Big_4 domain-containing protein n=3 Tax=Ruminococcaceae TaxID=541000 RepID=A0A353BLN1_9FIRM
	agilent_26147	6.12447e-06	0.312348	1.02945	-0.967649	3.02655	4.44444	7.54717	1.69811	UniRef90_B6VSZ9	750	MH0184_GL0120904 (2/2) MPA_and_EM_topgraph_220218_subsample.csv	STN domain-containing protein n=28 Tax=Bacteroides TaxID=816 RepID=B6VSZ9_9BACE
	agilent_3962	6.13585e-06	0.312928	0.901486	-0.849466	2.65244	8.88889	7.54717	0.849057	UniRef90_P07210	751	polyprotein (9/9) & VP1 capsid protein (1/3) & Chain 2, Human Rhinovirus Serotype 2 (Hrv2)	Genome polyprotein n=273 Tax=Enterovirus TaxID=12059 RepID=POLG_HRV8A
	twist_58649	6.14034e-06	0.313157	-0.672323	-1.97879	0.634145	17.7778	15.0943	0.849057		752	matrix protein 1 & matrix protein & M1 protein
	agilent_68224	6.14539e-06	0.313415	0.930744	-0.878854	2.74034	4.44444	9.43396	2.12264	UniRef90_A0A3D0XEE9	753	WP_092978152.1 (3/3) non_MPA_topgraph_sampling_040218.csv	Glycosyltransferase n=2 Tax=Ruminococcus TaxID=1263 RepID=A0A3D0XEE9_9FIRM
	agilent_55905	6.14563e-06	0.313427	-0.86731	-2.55362	0.819001	11.1111	5.66038	0.509434	UniRef90_A0A1G5CDV5	754	WP_092975435.1 strains_non_MPA_non_topgraph_cdhit70_190118.csv	LPXTG-motif cell wall anchor domain-containing protein n=1 Tax=Ruminococcus bromii TaxID=40518 RepID=A0A1G5CDV5_9FIRM
	twist_43493	6.14564e-06	0.313428	0.532281	-0.502634	1.56719	68.8889	81.1321	1.17772		755	Enterovirus polyprotein (VP0, VP1, VP2, VP4) – capsid proteins, Coxsackievirus A9 (2.9 Å structure, chains 1–4)
	twist_20844	6.14902e-06	0.3136	0.622205	-0.58798	1.83239	20	20.7547	1.03774		756	allergen_name False allergome_name Cap h 10 (1/2), Cap h 8 (1/5) (1/1) allergenonline_name False SDAP_name False iedb_name False
	agilent_189818	6.16743e-06	0.314539	-0.654416	-1.92972	0.620891	17.7778	11.3208	0.636792	UniRef90_F9URS3	757	YP_004890426.1 strains_non_MPA_non_topgraph_cdhit70_190118.csv	Glycosyl hydrolase, family 25 n=68 Tax=Lactobacillaceae TaxID=33958 RepID=F9URS3_LACPL
	twist_33960	6.17356e-06	0.314852	0.58869	-0.559274	1.73665	15.5556	22.6415	1.45553		758	Tegument protein UL25
	agilent_52200	6.17371e-06	0.314859	0.487095	-0.46277	1.43696	64.4444	71.6981	1.11256	UniRef90_A0A073IBK2	759	MH0012_GL0222931 MPA_PNP_EM_seqs_non_topgraph_seqs_final_210318.csv	Uncharacterized protein n=9 Tax=Bacteroidales TaxID=171549 RepID=A0A073IBK2_9PORP
	agilent_73620	6.17803e-06	0.31508	-0.587607	-1.734	0.558785	22.2222	15.0943	0.679245	UniRef90_A0A395YX58	760	MH0006_GL0082408 (2/2) MPA_and_EM_topgraph_220218_subsample.csv	Anti-sigma factor n=28 Tax=Bacteroidales TaxID=171549 RepID=A0A395YX58_9BACT
	agilent_130807	6.18533e-06	0.315452	-0.633057	-1.86907	0.602955	88.8889	77.3585	0.870283	UniRef90_A0A4P6M4H6	761	WP_018598481.1 strains_non_MPA_non_topgraph_cdhit70_190118.csv	Toxin A n=3 Tax=Blautia TaxID=572511 RepID=A0A4P6M4H6_9FIRM
	twist_73224	6.18791e-06	0.315583	0.684294	-0.652119	2.02071	8.88889	18.8679	2.12264		762	YP_001293415.1 hypothetical protein ORF008 [Pseudomonas phage 73]
	agilent_133371	6.19641e-06	0.316017	-0.740898	-2.18916	0.707359	13.3333	7.54717	0.566038	UniRef90_A0A174RAJ5	763	WP_044925903.1 MPA_PNP_EM_seqs_non_topgraph_seqs_final_210318.csv	Uncharacterized protein n=18 Tax=Clostridiales TaxID=186802 RepID=A0A174RAJ5_9FIRM
	agilent_209928	6.20897e-06	0.316657	-0.462454	-1.36762	0.442717	53.3333	35.8491	0.67217	UniRef90_A0A174RQL3	764	O2.UC53-2_GL0085658 MPA_PNP_EM_seqs_non_topgraph_seqs_final_210318.csv	Toxin A n=24 Tax=Lachnospiraceae TaxID=186803 RepID=A0A174RQL3_9FIRM
	agilent_234348	6.20913e-06	0.316665	-0.669408	-1.97967	0.640859	17.7778	9.43396	0.53066	UniRef90_Q8P2T7	765	VFG000976(gb|NP_268546) (slo) streptolysin O precursor [SLO (VF0250)] [Streptococcus pyogenes M1 GAS]	Streptolysin O n=132 Tax=Streptococcus TaxID=1301 RepID=TACY_STRP8
	agilent_230641	6.23399e-06	0.317933	-1.32019	-3.91105	1.27067	6.66667	1.88679	0.283019	UniRef90_P62575	766	VFG001378(gb|NP_359129) (nanA) neuraminidase A [Neuraminidase (VF0148)] [Streptococcus pneumoniae R6]	Sialidase A n=43 Tax=Bacteria TaxID=2 RepID=NANA_STREE
	agilent_222116	6.23608e-06	0.31804	-0.658487	-1.95104	0.634071	17.7778	11.3208	0.636792	UniRef90_Q669T5	767	VFG043207(gb|YP_001006775) (cheB) chemotaxis-specific methylesterase CheB [peritrichous flagella (AI145)] [Yersinia enterocolitica subsp. enterocolitica 8081]	Protein-glutamate methylesterase/protein-glutamine glutaminase n=121 Tax=Enterobacterales TaxID=91347 RepID=CHEB_YERPS
	twist_92147	6.23868e-06	0.318173	-1.02838	-3.04755	0.9908	6.66667	3.77358	0.566038		768	AFQ97075.1 internal virion protein D [Enterobacteria phage T7M]
	agilent_184733	6.25483e-06	0.318996	-0.875124	-2.59632	0.846072	8.88889	5.66038	0.636792	UniRef90_Q8XB59	769	WP_001292722.1 (2/2) non_MPA_topgraph_sampling_040218.csv	Phosphoglycerol transferase I n=2394 Tax=root TaxID=1 RepID=OPGB_ECO57
	twist_50558	6.27061e-06	0.319801	1.18418	-1.14875	3.51712	2.22222	9.43396	4.24528		770	HCMVUL80
	agilent_62056	6.28311e-06	0.320439	-1.20901	-3.59398	1.17597	8.88889	1.88679	0.212264	UniRef90_Q9ZFS5	771	WP_000769829.1 strains_non_MPA_non_topgraph_cdhit70_190118.csv	Exotoxin 1 n=31 Tax=Staphylococcus aureus TaxID=1280 RepID=Q9ZFS5_STAAU
	twist_30889	6.29253e-06	0.320919	0.643599	-0.627273	1.91447	13.3333	16.9811	1.27358		772	HCMVTRL10 = IRL10
	twist_48402	6.30561e-06	0.321586	1.17339	-1.14682	3.4936	2.22222	9.43396	4.24528		773	Adhesin P1 precursor (Cytadhesin P1) (Attachment protein) & ADP1_MYCPN adhesin P1
	twist_51993	6.30829e-06	0.321723	1.17369	-1.14778	3.49516	2.22222	9.43396	4.24528		774	calcium channel BI-1
	agilent_130938	6.31322e-06	0.321974	-0.725723	-2.16189	0.710441	13.3333	7.54717	0.566038	UniRef90_A0A1C5V0K8	775	O2.UC16-1_GL0025718 (3/3) MPA_and_EM_topgraph_220218_subsample.csv	Lipoteichoic acid synthase 1 n=14 Tax=Clostridiales TaxID=186802 RepID=A0A1C5V0K8_9FIRM
	agilent_131885	6.32931e-06	0.322795	-0.514139	-1.53332	0.50504	80	67.9245	0.849057	UniRef90_R5E067	776	MH0010_GL0007892 MPA_PNP_EM_seqs_non_topgraph_seqs_final_210318.csv	Flagellin n=2 Tax=Eubacterium TaxID=1730 RepID=R5E067_9FIRM
	agilent_2036	6.33425e-06	0.323047	1.18823	-1.16842	3.54488	2.22222	7.54717	3.39623	UniRef90_P03188	777	glycoprotein BALF4 & Glycoprotein GP110 precursor & BALF4	Envelope glycoprotein B n=86 Tax=Epstein-Barr virus (strain GD1) TaxID=10376 RepID=GB_EBVB9
	twist_20162	6.34224e-06	0.323454	-0.735835	-2.19647	0.724803	13.3333	7.54717	0.566038		778	allergen_name Der p 20 (1/1) (1/1) allergome_name Der p 20 (2/2) (1/1) allergenonline_name Der p 20.0101 (1/1) (1/1) SDAP_name Der p 20 (1/1) (1/1) iedb_name False
	agilent_208732	6.3478e-06	0.323738	-0.832284	-2.48534	0.820773	8.88889	9.43396	1.06132	UniRef90_K5ZMW0	779	MH0133_GL0069865 MPA_PNP_EM_seqs_non_topgraph_seqs_final_210318.csv	Dipeptidyl-peptidase n=18 Tax=Parabacteroides TaxID=375288 RepID=K5ZMW0_9BACT
	agilent_203503	6.34863e-06	0.32378	-0.661924	-1.97673	0.652884	20	9.43396	0.471698	UniRef90_Q74IZ8	780	WP_011162134.1 strains_non_MPA_non_topgraph_cdhit70_190118.csv	Uncharacterized protein n=3 Tax=Lactobacillus johnsonii TaxID=33959 RepID=Q74IZ8_LACJO
	agilent_240017	6.35478e-06	0.324094	0.609234	-0.601698	1.82017	17.7778	18.8679	1.06132	UniRef90_P71401	781	VFG001157(gb|AAC44560) (hsf) Hsf [Hia/Hsf (VF0039)] [Haemophilus influenzae C54]	Hsf n=19 Tax=Haemophilus influenzae TaxID=727 RepID=P71401_HAEIF
	agilent_192983	6.37479e-06	0.325114	0.44986	-0.446185	1.34591	46.6667	58.4906	1.25337	UniRef90_R5ENZ6	782	MH0012_GL0173413 (2/2) MPA_and_EM_topgraph_220218_subsample.csv	MurNAc-LAA domain-containing protein n=3 Tax=Bacteroidales TaxID=171549 RepID=R5ENZ6_9BACE
	agilent_108539	6.38943e-06	0.325861	-0.724887	-2.17097	0.721194	13.3333	7.54717	0.566038	UniRef90_A0A174FE65	783	WP_004847598.1 strains_non_MPA_non_topgraph_cdhit70_190118.csv	Beta-N-acetylhexosaminidase n=9 Tax=root TaxID=1 RepID=A0A174FE65_9FIRM
	agilent_85705	6.39697e-06	0.326245	1.0159	-1.01234	3.04414	4.44444	9.43396	2.12264	UniRef90_A0A416JDV1	784	MH0250_GL0256152 MPA_PNP_EM_seqs_non_topgraph_seqs_final_210318.csv	Flagellin (Fragment) n=1 Tax=Clostridium sp. AM49-4BH TaxID=2293035 RepID=A0A416JDV1_9CLOT
	twist_36070	6.4093e-06	0.326874	-0.879962	-2.63908	0.879159	8.88889	5.66038	0.636792		785	positive (exact): Influenza A virus Hemagglutinin
	twist_33402	6.41943e-06	0.327391	1.17743	-1.17888	3.53375	2.22222	7.54717	3.39623		786	hypothetical protein PFL0115w
	twist_47945	6.44861e-06	0.328879	0.58507	-0.589394	1.75953	17.7778	20.7547	1.16745		787	envelope glycoprotein gp350 [Human gammaherpesvirus 4] & major outer envelope glycoprotein gp350 [Human gammaherpesvirus 4] & BLLF1 & Envelope glycoprotein GP350 & major outer envelope glycoprotein gp350
	agilent_221215	6.45501e-06	0.329206	0.6096	-0.614932	1.83413	13.3333	22.6415	1.69811	UniRef90_UPI000F53326A	788	VFG000261(gb|NP_273742) (iga) IgA-specific serine endopeptidase [IgA1 protease (VF0080)] [Neisseria meningitidis MC58]	IgA-specific serine endopeptidase autotransporter n=1 Tax=Neisseria meningitidis TaxID=487 RepID=UPI000F53326A
	agilent_124604	6.4573e-06	0.329323	1.30895	-1.32104	3.93894	2.22222	5.66038	2.54717	UniRef90_G1WNG6	789	WP_005335292.1 (1/2) non_MPA_topgraph_sampling_040218.csv	LysM domain-containing protein n=15 Tax=Dorea TaxID=189330 RepID=G1WNG6_9FIRM
	agilent_4651	6.49295e-06	0.33114	0.637245	-0.64795	1.92244	13.3333	16.9811	1.27358	UniRef90_P07210	790	polyprotein (9/9) & VP1 capsid protein (1/3) & Chain 2, Human Rhinovirus Serotype 2 (Hrv2)	Genome polyprotein n=273 Tax=Enterovirus TaxID=12059 RepID=POLG_HRV8A
	twist_73458	6.49476e-06	0.331233	0.952364	-0.968729	2.87346	4.44444	9.43396	2.12264		791	YP_009190618.1 hypothetical protein JD18_037 [Klebsiella phage JD18]
	agilent_221942	6.49868e-06	0.331433	0.64831	-0.659992	1.95661	15.5556	16.9811	1.09164	UniRef90_Q8GM74	792	VFG001150(gb|AAL79954) (hia) adhesin [Hia/Hsf (VF0039)] [Haemophilus influenzae nontypable strain 3179B]	Adhesin n=5 Tax=Haemophilus influenzae TaxID=727 RepID=Q8GM74_HAEIF
	twist_84608	6.52002e-06	0.332521	0.86288	-0.882351	2.60811	4.44444	15.0943	3.39623		793	YP_006526.1 gp23 [Escherichia virus P1]
	twist_5927	6.52055e-06	0.332548	-0.712822	-2.15463	0.728988	13.3333	9.43396	0.707547		794	allergen_name False allergome_name Dan re PGM (4/4) (1/1) allergenonline_name False SDAP_name False iedb_name False
	twist_50199	6.52779e-06	0.332917	-0.800062	-2.41957	0.819443	13.3333	5.66038	0.424528		795	AARP1 protein
	twist_51911	6.53093e-06	0.333078	0.730204	-0.748383	2.20879	8.88889	13.2075	1.48585		796	Clumping factor B precursor (Fibrinogen-binding protein B) (Fibrinogen receptor B)
	twist_59399	6.53265e-06	0.333165	-0.842884	-2.54995	0.864177	8.88889	7.54717	0.849057		797	H3N2 A/Michigan/45/2015 M1
	agilent_7411	6.55154e-06	0.334128	0.486862	-0.501128	1.47485	24.4444	33.9623	1.38937	UniRef90_P06473	798	Glycoprotein B precursor & glycoprotein B (1/2)	Envelope glycoprotein B n=908 Tax=Viruses TaxID=10239 RepID=GB_HCMVA
	agilent_178864	6.56686e-06	0.33491	-0.84882	-2.57412	0.876479	8.88889	5.66038	0.636792	UniRef90_A0A120A5I1	799	MH0436_GL0026008 (2/2) MPA_and_EM_topgraph_220218_subsample.csv	Carboxypeptidase regulatory-like domain protein n=64 Tax=Bacteroides TaxID=816 RepID=A0A120A5I1_9BACE
	agilent_2110	6.56715e-06	0.334925	-0.53362	-1.61828	0.551041	31.1111	15.0943	0.485175	UniRef90_P0C6Z0	800	early antigen protein D (EA-D) & DNA polymerase processivity factor BMRF1	DNA polymerase processivity factor BMRF1 n=54 Tax=Epstein-Barr virus (strain GD1) TaxID=10376 RepID=EAD_EBVA8
	twist_35479	6.56909e-06	0.335024	0.751697	-0.776551	2.27994	6.66667	13.2075	1.98113		801	erythrocyte membrane protein 1 (3/9)
	agilent_222756	6.58045e-06	0.335603	1.2165	-1.25969	3.69269	2.22222	5.66038	2.54717	UniRef90_UPI000DA9B94C	802	VFG001290(gb|NP_647368) (clfB) Clumping factor B, adhesin [Clumping factor (VF0004)] [Staphylococcus aureus subsp. aureus MW2]	MSCRAMM family adhesin clumping factor ClfB n=15 Tax=Staphylococcus aureus TaxID=1280 RepID=UPI000DA9B94C
	agilent_54340	6.58173e-06	0.335668	1.19176	-1.2344	3.61792	2.22222	7.54717	3.39623	UniRef90_A0A0P0M0Z8	803	V1.CD15-0_GL0032971 MPA_PNP_EM_seqs_non_topgraph_seqs_final_210318.csv	RagB/SusD Domain-Containing Protein n=32 Tax=root TaxID=1 RepID=A0A0P0M0Z8_BACVU
	agilent_50247	6.58362e-06	0.335765	-0.437116	-1.32716	0.452932	57.7778	43.3962	0.751089	UniRef90_A0A354D3V1	804	MH0436_GL0046035 MPA_PNP_EM_seqs_non_topgraph_seqs_final_210318.csv	Flagellin n=2 Tax=Clostridiales TaxID=186802 RepID=A0A354D3V1_9FIRM
	agilent_148358	6.59053e-06	0.336117	0.457083	-0.474301	1.38847	31.1111	39.6226	1.27358	UniRef90_R7HQD9	805	V1.FI35_GL0037423 MPA_PNP_EM_seqs_non_topgraph_seqs_final_210318.csv	Peptidase C10 family n=1 Tax=Prevotella sp. CAG:279 TaxID=1262924 RepID=R7HQD9_9BACT
	twist_31133	6.59447e-06	0.336318	0.82841	-0.860316	2.51714	8.88889	11.3208	1.27358		806	positive (from uniprot): Enterovirus B Genome polyprotein
	agilent_34618	6.61382e-06	0.337305	1.20182	-1.25312	3.65676	2.22222	7.54717	3.39623	UniRef90_I8UVD1	807	MH0013_GL0009074 (1/1) MPA_and_EM_topgraph_220218_subsample.csv	SusC/RagA family TonB-linked outer membrane protein n=11 Tax=root TaxID=1 RepID=I8UVD1_9BACE
	agilent_93438	6.62341e-06	0.337794	1.55354	-1.62307	4.73016	2.22222	3.77358	1.69811	UniRef90_R7JVJ7	808	MH0356_GL0190005 MPA_PNP_EM_seqs_non_topgraph_seqs_final_210318.csv	SBP_bac_5 domain-containing protein n=25 Tax=Lachnospiraceae TaxID=186803 RepID=R7JVJ7_9FIRM
	agilent_199622	6.62544e-06	0.337897	0.616018	-0.643857	1.87589	11.1111	18.8679	1.69811	UniRef90_A0A2N8HER6	809	WP_012419884.1 strains_non_MPA_non_topgraph_cdhit70_190118.csv	Chaperone protein ClpB n=85 Tax=Bacteria TaxID=2 RepID=A0A2N8HER6_9BACT
	agilent_235082	6.6295e-06	0.338104	1.11981	-1.1714	3.41102	95.5556	96.2264	1.00702	UniRef90_A0A4I7YG16	810	VFG001357(gb|NP_346601) (cbpA) choline binding protein A [CbpA/PspC (VF0150)] [Streptococcus pneumoniae TIGR4]	Choline binding protein A n=44 Tax=Streptococcus pneumoniae TaxID=1313 RepID=A0A4I7YG16_STREE
	twist_32238	6.64025e-06	0.338653	-0.61036	-1.86062	0.639897	17.7778	11.3208	0.636792		811	Lipase 2 precursor (Glycerol ester hydrolase 2)
	agilent_9318	6.64485e-06	0.338887	1.08737	-1.14108	3.31582	4.44444	5.66038	1.27358	UniRef90_Q9J3M8	812	ORF68	Envelope glycoprotein E n=30 Tax=Human herpesvirus 3 TaxID=10335 RepID=GE_VZVO
	twist_54786	6.65023e-06	0.339162	0.509777	-0.535547	1.5551	17.7778	32.0755	1.80425		813	phosphoprotein 150 & Large structural phosphoprotein
	agilent_8460	6.65367e-06	0.339337	0.716213	-0.752953	2.18538	8.88889	13.2075	1.48585	UniRef90_Q2FUY2	814	Clumping factor B precursor (Fibrinogen-binding protein B) (Fibrinogen receptor B)	Clumping factor B n=3 Tax=Staphylococcus aureus TaxID=1280 RepID=CLFB_STAA8
	agilent_219731	6.6543e-06	0.339369	0.445228	-0.468127	1.35858	37.7778	43.3962	1.14872	UniRef90_P37710	815	NP_814543.1 strains_non_MPA_non_topgraph_cdhit70_190118.csv	Autolysin n=202 Tax=Firmicutes TaxID=1239 RepID=ALYS_ENTFA
	twist_27790	6.67235e-06	0.34029	-0.549292	-1.67828	0.579693	28.8889	13.2075	0.457184		816	early antigen protein D (EA-D) & DNA polymerase processivity factor BMRF1
	agilent_1793	6.68351e-06	0.340859	0.470053	-0.497208	1.43731	31.1111	37.7358	1.21294	UniRef90_P08318	817	phosphoprotein 150 & Large structural phosphoprotein	Large structural phosphoprotein n=145 Tax=root TaxID=1 RepID=PP150_HCMVA
	agilent_120430	6.68374e-06	0.340871	-0.535366	-1.63705	0.566322	24.4444	22.6415	0.926244	UniRef90_A0A4P6M4H6	818	WP_018598481.1 strains_non_MPA_non_topgraph_cdhit70_190118.csv	Toxin A n=3 Tax=Blautia TaxID=572511 RepID=A0A4P6M4H6_9FIRM
	agilent_223802	6.68517e-06	0.340944	-0.802769	-2.45498	0.849437	8.88889	5.66038	0.636792	UniRef90_Q5WVT8	819	VFG002005(gb|YP_095785) (fliG) flagellar motor switch protein G [Flagella (VF0157)] [Legionella pneumophila subsp. pneumophila str. Philadelphia 1]	Flagellar motor switch protein FliG n=11 Tax=Legionella TaxID=445 RepID=Q5WVT8_LEGPL
	twist_22088	6.69741e-06	0.341568	-0.645948	-1.97711	0.685218	15.5556	9.43396	0.606469		820	allergen_name False allergome_name Que ru 1 (2/2) (1/1) allergenonline_name False SDAP_name False iedb_name False
	agilent_108474	6.70276e-06	0.341841	1.71317	-1.81932	5.24567	2.22222	1.88679	0.849057	UniRef90_S3Y4N2	821	MH0039_GL0046690 MPA_PNP_EM_seqs_non_topgraph_seqs_final_210318.csv	DUF4296 domain-containing protein n=13 Tax=root TaxID=1 RepID=S3Y4N2_BACSE
	agilent_84836	6.71294e-06	0.34236	-0.647749	-1.98482	0.689321	15.5556	9.43396	0.606469	UniRef90_A0A2N8IRZ8	822	MH0002_GL0006995 MPA_PNP_EM_seqs_non_topgraph_seqs_final_210318.csv	Cell division protein CpoB n=29 Tax=Akkermansia TaxID=239934 RepID=A0A2N8IRZ8_9BACT
	agilent_12511	6.72563e-06	0.343007	1.12223	-1.19736	3.44182	2.22222	7.54717	3.39623	UniRef90_Q9S0U1	823	WP_000079699.1 strains_non_MPA_non_topgraph_cdhit70_190118.csv	Flagellin n=50 Tax=Enterobacteriaceae TaxID=543 RepID=Q9S0U1_ECOLX
	agilent_98530	6.73207e-06	0.343335	-0.898128	-2.75577	0.959519	8.88889	5.66038	0.636792	UniRef90_P0A1W3	824	WP_000157810.1 (1/2) non_MPA_topgraph_sampling_040218.csv	Signal peptidase I n=1166 Tax=root TaxID=1 RepID=LEP_SALTI
	twist_59637	6.74007e-06	0.343743	-0.512173	-1.57243	0.548079	26.6667	20.7547	0.778302		825	B B/Sichuan/379/99 HA
	agilent_222910	6.74407e-06	0.343947	-0.747635	-2.29597	0.800703	11.1111	7.54717	0.679245	UniRef90_A0A4I7YG16	826	VFG001357(gb|NP_346601) (cbpA) choline binding protein A [CbpA/PspC (VF0150)] [Streptococcus pneumoniae TIGR4]	Choline binding protein A n=44 Tax=Streptococcus pneumoniae TaxID=1313 RepID=A0A4I7YG16_STREE
	agilent_161898	6.76848e-06	0.345192	0.813182	-0.875253	2.50162	6.66667	11.3208	1.69811	UniRef90_A0A3R6HP82	827	160582958-stool1_revised_scaffold9779_1_gene44654 (1/2) MPA_and_EM_topgraph_220218_subsample.csv	Nucleotide pyrophosphatase n=8 Tax=Parabacteroides TaxID=375288 RepID=A0A3R6HP82_9BACT
	twist_98413	6.77016e-06	0.345278	1.1687	-1.25834	3.59574	2.22222	7.54717	3.39623		828	YP_006908464.1 putative transcriptional regulator 2 [Bacillus phage B4]
	agilent_9756	6.7764e-06	0.345597	-0.780319	-2.40188	0.84124	11.1111	7.54717	0.679245	UniRef90_P03204	829	EBNA-3C HHV 4 latent protein	Epstein-Barr nuclear antigen 6 n=14 Tax=Epstein-Barr virus (strain GD1) TaxID=10376 RepID=EBNA6_EBVB9
	agilent_226184	6.78513e-06	0.346042	0.536318	-0.579219	1.65186	24.4444	22.6415	0.926244	UniRef90_P71401	830	VFG001157(gb|AAC44560) (hsf) Hsf [Hia/Hsf (VF0039)] [Haemophilus influenzae C54]	Hsf n=19 Tax=Haemophilus influenzae TaxID=727 RepID=P71401_HAEIF
	twist_63119	6.79004e-06	0.346292	1.16828	-1.263	3.59957	2.22222	5.66038	2.54717		831	NP_695157.1 hypothetical protein phig1ep22 [Lactobacillus phage phig1e]
	twist_36723	6.80037e-06	0.346819	0.682377	-0.73925	2.104	8.88889	15.0943	1.69811		832	GRA 1 & dense granule protein 1 / major antigenp24, putative & Dense granule protein 1 precursor & dense granule protein 1 / major antigenp24 & P24 granule antigen
	agilent_235513	6.80495e-06	0.347052	0.867686	-0.940879	2.67625	4.44444	13.2075	2.9717	UniRef90_A0A4I7YG16	833	VFG001357(gb|NP_346601) (cbpA) choline binding protein A [CbpA/PspC (VF0150)] [Streptococcus pneumoniae TIGR4]	Choline binding protein A n=44 Tax=Streptococcus pneumoniae TaxID=1313 RepID=A0A4I7YG16_STREE
	agilent_164349	6.82031e-06	0.347836	-0.735863	-2.27216	0.80043	11.1111	7.54717	0.679245	UniRef90_R5VF48	834	MH0098_GL0098662 (1/1) MPA_and_EM_topgraph_220218_subsample.csv	Glycosyltransferase Family 51 candidate bifunctional family GT51 b-glycosyltransferase/PBP transpeptidase (Candidate murein polymerase) n=7 Tax=Roseburia TaxID=841 RepID=R5VF48_9FIRM
	agilent_7788	6.82698e-06	0.348176	0.562065	-0.61221	1.73634	13.3333	22.6415	1.69811	UniRef90_P08318	835	phosphoprotein 150 & Large structural phosphoprotein	Large structural phosphoprotein n=145 Tax=root TaxID=1 RepID=PP150_HCMVA
	agilent_153499	6.82767e-06	0.348211	-0.59276	-1.83126	0.645735	17.7778	13.2075	0.742925	UniRef90_Q2FWV5	836	WP_000727649.1 strains_non_MPA_non_topgraph_cdhit70_190118.csv	Chemotaxis inhibitory protein n=103 Tax=root TaxID=1 RepID=CHIPS_STAA8
	twist_25138	6.8294e-06	0.348299	0.71983	-0.784436	2.2241	13.3333	13.2075	0.990566		837	allergen_name False allergome_name Ovi a 8 (5/5), Ovi a 9 (2/2) (1/1) allergenonline_name False SDAP_name False iedb_name False
	agilent_10951	6.83382e-06	0.348525	1.18148	-1.28867	3.65163	2.22222	5.66038	2.54717	UniRef90_A7X0T9	838	Bifunctional autolysin precursor	Bifunctional autolysin n=763 Tax=Bacteria TaxID=2 RepID=ATL_STAA1
	agilent_67960	6.84202e-06	0.348943	1.16048	-1.26788	3.58885	2.22222	7.54717	3.39623	UniRef90_K5ZET5	839	MH0067_GL0017747 MPA_PNP_EM_seqs_non_topgraph_seqs_final_210318.csv	PNPLA domain-containing protein n=20 Tax=Parabacteroides TaxID=375288 RepID=K5ZET5_9BACT
	agilent_8675	6.85615e-06	0.349664	0.529227	-0.579861	1.63831	17.7778	26.4151	1.48585	UniRef90_Q82081	840	positive (from uniprot): Rhinovirus B Genome polyprotein	Genome polyprotein n=46 Tax=Enterovirus TaxID=12059 RepID=POLG_HRV3
	twist_54773	6.85773e-06	0.349744	0.497879	-0.545688	1.54145	71.1111	81.1321	1.14092		841	positive (from uniprot): Enterovirus B Genome polyprotein
	agilent_8061	6.86217e-06	0.349971	-0.690488	-2.13845	0.757474	11.1111	9.43396	0.849057	UniRef90_Q1HVF7	842	EBNA-1 HHV 4	Epstein-Barr nuclear antigen 1 n=48 Tax=Epstein-Barr virus (strain GD1) TaxID=10376 RepID=EBNA1_EBVA8
	agilent_8060	6.86217e-06	0.349971	-0.690488	-2.13845	0.757474	11.1111	9.43396	0.849057	UniRef90_Q1HVF7	843	EBNA-1 HHV 4	Epstein-Barr nuclear antigen 1 n=48 Tax=Epstein-Barr virus (strain GD1) TaxID=10376 RepID=EBNA1_EBVA8
	twist_45853	6.86681e-06	0.350207	-0.54227	-1.67998	0.595435	22.2222	16.9811	0.764151		844	hypothetical protein PFD0985wa
	twist_6459	6.88082e-06	0.350922	-0.805687	-2.49856	0.887186	8.88889	5.66038	0.636792		845	allergen_name False allergome_name Cas s 1 (6/6) (1/1) allergenonline_name Unassigned (1/1) (1/1) SDAP_name False iedb_name False
	agilent_241598	6.89105e-06	0.351444	0.733601	-0.80948	2.27668	13.3333	11.3208	0.849057	UniRef90_Q8GM74	846	VFG001150(gb|AAL79954) (hia) adhesin [Hia/Hsf (VF0039)] [Haemophilus influenzae nontypable strain 3179B]	Adhesin n=5 Tax=Haemophilus influenzae TaxID=727 RepID=Q8GM74_HAEIF
	agilent_223218	6.89127e-06	0.351455	0.902027	-0.995372	2.79943	6.66667	7.54717	1.13208	UniRef90_A0A0H3K1N3	847	VFG001282(gb|NP_647237) (fnbB) fibronectin-binding protein B [FnBPs (VF0010)] [Staphylococcus aureus subsp. aureus MW2]	FnbB protein n=80 Tax=Staphylococcus TaxID=1279 RepID=A0A0H3K1N3_STAAW
	agilent_158809	6.89642e-06	0.351718	0.988748	-1.0922	3.0697	6.66667	5.66038	0.849057	UniRef90_A0A121XSS7	848	NP_814183.1 strains_non_MPA_non_topgraph_cdhit70_190118.csv	Peptidoglycan DL-endopeptidase CwlO n=138 Tax=Bacilli TaxID=91061 RepID=A0A121XSS7_LISMN
	agilent_43110	6.89745e-06	0.35177	-0.426058	-1.32285	0.470733	48.8889	37.7358	0.77187	UniRef90_A0A1C5VBJ4	849	MH0369_GL0102815 MPA_PNP_EM_seqs_non_topgraph_seqs_final_210318.csv	Flagellin n=16 Tax=Roseburia TaxID=841 RepID=A0A1C5VBJ4_9FIRM
	agilent_115718	6.90358e-06	0.352082	0.744055	-0.823092	2.3112	6.66667	13.2075	1.98113	UniRef90_A0A1Q6U1L1	850	NLM026_GL0059834 MPA_PNP_EM_seqs_non_topgraph_seqs_final_210318.csv	Dihydrofolate reductase n=9 Tax=Bacteria TaxID=2 RepID=A0A1Q6U1L1_9FIRM
	twist_79681	6.92045e-06	0.352943	-0.873497	-2.71657	0.969576	11.1111	3.77358	0.339623		851	YP_008531984.1 putative thymidylate synthase [Klebsiella phage 0507-KN2-1]
	agilent_169687	6.92566e-06	0.353209	-0.697109	-2.16881	0.774598	15.5556	7.54717	0.485175	UniRef90_E2QQR7	852	WP_001529381.1 strains_non_MPA_non_topgraph_cdhit70_190118.csv	SnoH n=24 Tax=Escherichia coli TaxID=562 RepID=E2QQR7_ECOLX
	twist_25228	6.92687e-06	0.35327	-0.872088	-2.71344	0.969264	11.1111	3.77358	0.339623		853	allergen_name False allergome_name False allergenonline_name Unassigned (1/1) (1/1) SDAP_name Bos d 8 (6/13) (1/1) iedb_name False
	agilent_242702	6.92783e-06	0.353319	0.729677	-0.81114	2.27049	6.66667	13.2075	1.98113	UniRef90_UPI000E01835F	854	VFG001313(gb|NP_644899) (spa) Immunoglobulin G binding protein A precursor [SpA (VF0017)] [Staphylococcus aureus subsp. aureus MW2]	staphylococcal protein A n=3 Tax=Staphylococcus aureus TaxID=1280 RepID=UPI000E01835F
	agilent_171544	6.92854e-06	0.353355	1.14685	-1.27507	3.56876	2.22222	5.66038	2.54717	UniRef90_F3PVF2	855	WP_005824861.1 (3/4) MPA_and_EM_topgraph_220218_subsample.csv	Phosphatidylglycerol--prolipoprotein diacylglyceryl transferase n=47 Tax=root TaxID=1 RepID=F3PVF2_9BACE
	agilent_234352	6.93e-06	0.35343	1.13766	-1.26522	3.54053	2.22222	7.54717	3.39623	UniRef90_Q99U09	856	VFG001278(gb|NP_646186) (ebp) cell surface elastin binding protein [EbpS (VF0008)] [Staphylococcus aureus subsp. aureus MW2]	Elastin-binding protein EbpS n=445 Tax=Bacteria TaxID=2 RepID=EBPS_STAAM
	twist_66223	6.93077e-06	0.353469	1.21424	-1.3506	3.77907	2.22222	5.66038	2.54717		857	YP_008772101.1 unnamed protein product [Streptococcus phage TP-778L]
	twist_30259	6.94599e-06	0.354245	0.541694	-0.604373	1.68776	13.3333	28.3019	2.12264		858	polyprotein (3/9) & structural protein (3/3) & VP1 (2/4) & capsid protein VP1 & VP1 protein (2/2) & VP1 protein, partial [Enterovirus A71]
	twist_58158	6.97694e-06	0.355824	-0.457855	-1.42973	0.514017	37.7778	35.8491	0.948946		859	Trans-acting transcriptional protein ICP4
	agilent_3544	6.98409e-06	0.356188	0.444595	-0.499845	1.38903	31.1111	37.7358	1.21294	UniRef90_Q69091	860	Glycoprotein D HHV-1	Envelope glycoprotein D n=279 Tax=root TaxID=1 RepID=GD_HHV11
	twist_77319	6.99642e-06	0.356817	0.467011	-0.526346	1.46037	22.2222	33.9623	1.5283		861	YP_009222325.1 endonuclease [Lactobacillus phage LfeInf]
	twist_31917	7.0076e-06	0.357387	1.28418	-1.45058	4.01894	2.22222	3.77358	1.69811		862	Liver stage antigen-3 precursor & Liver stage antigen-3
	twist_47443	7.01895e-06	0.357966	-0.859538	-2.69219	0.973118	11.1111	3.77358	0.339623		863	Enterovirus polyprotein (VP0, VP1, VP2, VP4) – capsid proteins, Coxsackievirus A9 (2.9 Å structure, chains 1–4)
	agilent_63914	7.02519e-06	0.358285	0.846673	-0.959749	2.6531	4.44444	13.2075	2.9717	UniRef90_B0MYL9	864	MH0006_GL0045272 MPA_PNP_EM_seqs_non_topgraph_seqs_final_210318.csv	Uncharacterized protein n=6 Tax=root TaxID=1 RepID=B0MYL9_9BACT
	agilent_9904	7.0376e-06	0.358918	0.430135	-0.488791	1.34906	57.7778	60.3774	1.04499	UniRef90_P12978	865	nuclear protein EBNA2 & EBNA-2 & Epstein-Barr nuclear antigen 2	Epstein-Barr nuclear antigen 2 n=125 Tax=Epstein-Barr virus (strain GD1) TaxID=10376 RepID=EBNA2_EBVB9
	agilent_214358	7.03918e-06	0.358998	0.545669	-0.620274	1.71161	15.5556	22.6415	1.45553	UniRef90_A0A166DEL7	866	WP_000728052.1 strains_non_MPA_non_topgraph_cdhit70_190118.csv	Exported protein n=20 Tax=Staphylococcus aureus TaxID=1280 RepID=A0A166DEL7_STAAU
	twist_50643	7.05356e-06	0.359732	0.431972	-0.492442	1.35638	33.3333	41.5094	1.24528		867	phosphoprotein 150 & Large structural phosphoprotein
	twist_48198	7.05636e-06	0.359874	0.431778	-0.492496	1.35605	55.5556	67.9245	1.22264		868	Genome polyprotein (6/6) & polyprotein (7/9) & VP1 (1/4) & coat protein VP1 & VP4
	agilent_222761	7.07184e-06	0.360664	0.858359	-0.982086	2.6988	4.44444	9.43396	2.12264	UniRef90_UPI000DA9B94C	869	VFG001290(gb|NP_647368) (clfB) Clumping factor B, adhesin [Clumping factor (VF0004)] [Staphylococcus aureus subsp. aureus MW2]	MSCRAMM family adhesin clumping factor ClfB n=15 Tax=Staphylococcus aureus TaxID=1280 RepID=UPI000DA9B94C
	agilent_36972	7.07875e-06	0.361016	0.809383	-0.927325	2.54609	4.44444	13.2075	2.9717	UniRef90_A7DV97	870	WP_088900191.1 strains_non_MPA_non_topgraph_cdhit70_190118.csv	RTX toxin RtxA n=29 Tax=Vibrio vulnificus TaxID=672 RepID=A7DV97_VIBVL
	twist_92306	7.09155e-06	0.361669	1.17621	-1.35104	3.70346	2.22222	5.66038	2.54717		871	NP_945017.1 Putative HNH endonuclease [Salmonella phage FelixO1]
	twist_29978	7.09272e-06	0.361729	-0.575609	-1.81254	0.66132	17.7778	13.2075	0.742925		872	positive (from uniprot): Rhinovirus B Genome polyprotein
	agilent_201607	7.09603e-06	0.361897	-1.16083	-3.65621	1.33456	6.66667	1.88679	0.283019	UniRef90_A0A448F0Y5	873	WP_003657051.1 strains_non_MPA_non_topgraph_cdhit70_190118.csv	Muramidase n=21 Tax=Lactobacillus TaxID=1578 RepID=A0A448F0Y5_LACAI
	agilent_78561	7.10086e-06	0.362144	0.705025	-0.811317	2.22137	6.66667	13.2075	1.98113	UniRef90_A0A1E3KVD0	874	YP_004890586.1 strains_non_MPA_non_topgraph_cdhit70_190118.csv	Gamma-D-glutamyl-meso-diaminopimelate peptidase n=41 Tax=Lactobacillaceae TaxID=33958 RepID=A0A1E3KVD0_LACPN
	twist_26456	7.11172e-06	0.362698	1.15441	-1.33132	3.64015	2.22222	5.66038	2.54717		875	Transcription factor-like 5 protein (Cha transcription factor) (HPV-16 E2-binding protein 1) (E2BP-1)
	agilent_238459	7.11914e-06	0.363076	-0.635765	-2.00581	0.734275	17.7778	9.43396	0.53066	UniRef90_UPI000F53326A	876	VFG000261(gb|NP_273742) (iga) IgA-specific serine endopeptidase [IgA1 protease (VF0080)] [Neisseria meningitidis MC58]	IgA-specific serine endopeptidase autotransporter n=1 Tax=Neisseria meningitidis TaxID=487 RepID=UPI000F53326A
	agilent_12020	7.11939e-06	0.363089	0.758212	-0.875737	2.39216	86.6667	94.3396	1.08853		877	positive (exact): Human herpesvirus 4 Epstein-Barr nuclear antigen 1
	agilent_48005	7.11976e-06	0.363108	-0.783967	-2.47348	0.90555	8.88889	5.66038	0.636792	UniRef90_A0A4P6LZT0	878	WP_026255328.1 strains_non_MPA_non_topgraph_cdhit70_190118.csv	Cell shape-determining protein MreC n=5 Tax=Lachnospiraceae TaxID=186803 RepID=A0A4P6LZT0_9FIRM
	agilent_2648	7.1214e-06	0.363191	0.714775	-0.825895	2.25545	6.66667	13.2075	1.98113	UniRef90_P54634	879	positive (from uniprot): Norwalk virus Non-structural polyprotein	Genome polyprotein n=5814 Tax=root TaxID=1 RepID=POLG_LORDV
	twist_16774	7.13167e-06	0.363715	1.15571	-1.3381	3.64951	2.22222	5.66038	2.54717		880	allergen_name Alt a 6 (1/1) (1/1) allergome_name Alt a 6 (2/2) (1/1) allergenonline_name Alt a 6.0101 (1/1) (1/1) SDAP_name Alt a 6 (1/1) (1/1) iedb_name False
	twist_58889	7.1483e-06	0.364563	-0.785766	-2.4843	0.912773	8.88889	9.43396	1.06132		881	B B/Brisbane/60/2008 HA
	twist_95398	7.1521e-06	0.364757	-0.421399	-1.33268	0.489881	44.4444	32.0755	0.721698		882	YP_003344856.1 hypothetical protein [Streptococcus virus ALQ132]
	agilent_202435	7.15271e-06	0.364788	0.655617	-0.762254	2.07349	8.88889	16.9811	1.91038	UniRef90_A0A414MBR3	883	MH0356_GL0139632 (1/1) MPA_and_EM_topgraph_220218_subsample.csv	LPXTG cell wall anchor domain-containing protein n=10 Tax=Clostridiales TaxID=186802 RepID=A0A414MBR3_9FIRM
	agilent_42705	7.15505e-06	0.364908	-0.49922	-1.57913	0.580687	26.6667	16.9811	0.636792	UniRef90_D4K1P5	884	MH0161_GL0091744 MPA_PNP_EM_seqs_non_topgraph_seqs_final_210318.csv	Uncharacterized protein n=7 Tax=Faecalibacterium TaxID=216851 RepID=D4K1P5_9FIRM
	agilent_129	7.15714e-06	0.365014	0.450809	-0.524592	1.42621	26.6667	33.9623	1.27358	UniRef90_Q1HVF7	885	EBNA-1 HHV 4	Epstein-Barr nuclear antigen 1 n=48 Tax=Epstein-Barr virus (strain GD1) TaxID=10376 RepID=EBNA1_EBVA8
	twist_52109	7.15947e-06	0.365133	0.739039	-0.860393	2.33847	6.66667	11.3208	1.69811		886	latent membrane protein 1 (LMP1) HHV-4P-1 LYDMA gene
	agilent_137474	7.17242e-06	0.365794	0.732551	-0.855026	2.32013	86.6667	94.3396	1.08853	UniRef90_K0XG25	887	O2.UC46-1_GL0134711 MPA_PNP_EM_seqs_non_topgraph_seqs_final_210318.csv	Por secretion system C-terminal sorting domain-containing protein n=3 Tax=Bacteroidales TaxID=171549 RepID=K0XG25_9BACT
	twist_57078	7.17729e-06	0.366042	-0.580716	-1.83989	0.678457	17.7778	15.0943	0.849057		888	Genome polyprotein (6/6) & polyprotein (7/9) & VP1 (1/4) & coat protein VP1 & VP4
	twist_83465	7.18732e-06	0.366553	0.599171	-0.701405	1.89975	11.1111	16.9811	1.5283		889	YP_009168587.1 putative large terminase [Lactobacillus phage LBR48]
	agilent_230764	7.19498e-06	0.366944	-1.16261	-3.68825	1.36304	6.66667	1.88679	0.283019	UniRef90_Q5WUD8	890	VFG045563(gb|YP_096320) (ceg28) Dot/Icm type IV secretion system effector Ceg28 [Dot/Icm (VF0156)] [Legionella pneumophila subsp. pneumophila str. Philadelphia 1]	Uncharacterized protein n=28 Tax=Legionella pneumophila TaxID=446 RepID=Q5WUD8_LEGPL
	agilent_70265	7.19544e-06	0.366968	0.669908	-0.78547	2.12529	11.1111	13.2075	1.18868	UniRef90_A0A3R6B1D0	891	MH0009_GL0052424 MPA_PNP_EM_seqs_non_topgraph_seqs_final_210318.csv	Peptidase C10 family protein n=11 Tax=Prevotella copri TaxID=165179 RepID=A0A3R6B1D0_9BACT
	twist_34032	7.20523e-06	0.367467	0.873196	-1.0258	2.7722	4.44444	11.3208	2.54717		892	Hepatitis C virus (HCV) polyprotein – includes core, envelope glycoproteins (E1, E2/NS1, gp35, gp70, hypervariable regions), and nonstructural proteins (NS3, NS4, NS5, NS5B, RNA-dependent RNA polymerase); covers structural and nonstructural regions, precue protein (1/2) & polyprotein precursor (1/3) & Polyprotein (1/2) & E2 protein (4/4) & precursor protein & Hepatitis C virus core, matrix, envel…
	agilent_205432	7.22669e-06	0.368561	0.543871	-0.641628	1.72937	15.5556	20.7547	1.33423	UniRef90_U6RBT0	893	MH0028_GL0082397 MPA_PNP_EM_seqs_non_topgraph_seqs_final_210318.csv	Cell division protein FtsZ n=28 Tax=root TaxID=1 RepID=U6RBT0_9BACE
	twist_1185	7.22726e-06	0.36859	-0.734159	-2.33453	0.866215	13.3333	5.66038	0.424528		894	allergen_name False allergome_name Onc m alpha2I (2/2) (1/1) allergenonline_name False SDAP_name False iedb_name False
	twist_57309	7.22889e-06	0.368673	0.721784	-0.851889	2.29546	6.66667	13.2075	1.98113		895	HCMVUL132
	agilent_27755	7.23814e-06	0.369145	1.29412	-1.53017	4.1184	2.22222	3.77358	1.69811	UniRef90_A0A069SCX9	896	MH0020_GL0003463 MPA_PNP_EM_seqs_non_topgraph_seqs_final_210318.csv	Uncharacterized protein n=25 Tax=Bacteroidales TaxID=171549 RepID=A0A069SCX9_9BACT
	twist_15602	7.2384e-06	0.369158	-0.481121	-1.53115	0.568908	33.3333	18.8679	0.566038		897	allergen_name False allergome_name Hor v 37 (5/6) (1/1) allergenonline_name False SDAP_name False iedb_name False
	agilent_159126	7.24445e-06	0.369467	-0.839622	-2.67325	0.994005	95.5556	90.566	0.947784	UniRef90_A0A381IPJ2	898	WP_011590251.1 strains_non_MPA_non_topgraph_cdhit70_190118.csv	Cell wall binding repeat-containing protein n=19 Tax=Clostridium perfringens TaxID=1502 RepID=A0A381IPJ2_CLOPF
	agilent_7263	7.2533e-06	0.369918	-0.59443	-1.89381	0.704954	15.5556	11.3208	0.727763	UniRef90_P12978	899	nuclear protein EBNA2 & EBNA-2 & Epstein-Barr nuclear antigen 2	Epstein-Barr nuclear antigen 2 n=125 Tax=Epstein-Barr virus (strain GD1) TaxID=10376 RepID=EBNA2_EBVB9
	agilent_11270	7.2631e-06	0.370418	0.446045	-0.529998	1.42209	66.6667	75.4717	1.13208		900	positive (exact): Enterovirus B Genome polyprotein
	agilent_229692	7.27019e-06	0.37078	0.91395	-1.08748	2.91538	4.44444	9.43396	2.12264	UniRef90_P44969	901	VFG000337(gb|NP_439153) (iga1) immunoglobin A1 protease [IgA1 protease (VF0045)] [Haemophilus influenzae Rd KW20]	Immunoglobulin A1 protease autotransporter n=1 Tax=Haemophilus influenzae (strain ATCC 51907 / DSM 11121 / KW20 / Rd) TaxID=71421 RepID=IGA0_HAEIN
	twist_50052	7.27162e-06	0.370853	-0.676534	-2.15828	0.805214	11.1111	13.2075	1.18868		902	positive (from uniprot): Rhinovirus B Genome polyprotein
	twist_31746	7.27308e-06	0.370927	-0.750666	-2.39503	0.893701	11.1111	5.66038	0.509434		903	rhoptry protein, putative & rhoptry protein
	agilent_230434	7.27797e-06	0.371176	-0.424803	-1.35584	0.506232	51.1111	37.7358	0.73831	UniRef90_P71401	904	VFG001157(gb|AAC44560) (hsf) Hsf [Hia/Hsf (VF0039)] [Haemophilus influenzae C54]	Hsf n=19 Tax=Haemophilus influenzae TaxID=727 RepID=P71401_HAEIF
	twist_7919	7.28027e-06	0.371294	-0.876083	-2.79665	1.04449	11.1111	3.77358	0.339623		905	allergen_name False allergome_name Pha a 5 (5/5) (1/1) allergenonline_name Unassigned (1/1) (1/1) SDAP_name Pha a 5 (4/4) (1/1) iedb_name False
	agilent_234119	7.28577e-06	0.371574	0.672103	-0.802162	2.14637	6.66667	16.9811	2.54717	UniRef90_Q5WWB4	906	VFG045526(gb|YP_095518) (ravX) Dot/Icm type IV secretion system effector RavX [Dot/Icm (VF0156)] [Legionella pneumophila subsp. pneumophila str. Philadelphia 1]	Uncharacterized protein n=29 Tax=Legionella pneumophila TaxID=446 RepID=Q5WWB4_LEGPL
	twist_27187	7.28863e-06	0.37172	0.715457	-0.854385	2.2853	6.66667	13.2075	1.98113		907	putative BLRF2 protein [Human gammaherpesvirus 4] & Tegument protein BLRF2
	twist_1307	7.29517e-06	0.372054	-0.733192	-2.34307	0.876686	13.3333	5.66038	0.424528		908	allergen_name False allergome_name False allergenonline_name False SDAP_name Bos d 8 (9/13) (1/1) iedb_name False
	agilent_79646	7.29784e-06	0.37219	-0.503967	-1.61085	0.602914	84.4444	73.5849	0.8714	UniRef90_Q8XMR2	909	WP_011590274.1 strains_non_MPA_non_topgraph_cdhit70_190118.csv	YkuD domain-containing protein n=22 Tax=Clostridium perfringens TaxID=1502 RepID=Q8XMR2_CLOPE
	agilent_164703	7.31174e-06	0.372899	-0.652542	-2.08787	0.782785	15.5556	9.43396	0.606469	UniRef90_R5WFA2	910	MH0379_GL0128099 MPA_PNP_EM_seqs_non_topgraph_seqs_final_210318.csv	Flagellin n=4 Tax=Clostridiales TaxID=186802 RepID=R5WFA2_9CLOT
	twist_67850	7.31567e-06	0.373099	1.04656	-1.25641	3.34953	2.22222	7.54717	3.39623		911	NP_695183.1 zinc finger protein [Lactobacillus phage phig1e]
	agilent_73243	7.31956e-06	0.373297	0.472016	-0.567094	1.51113	71.1111	79.2453	1.11439	UniRef90_A0A091BTX1	912	WP_020917102.1 strains_non_MPA_non_topgraph_cdhit70_190118.csv	N-acetylmuramidase n=11 Tax=Streptococcus TaxID=1301 RepID=A0A091BTX1_STREI
	agilent_39523	7.3264e-06	0.373646	-1.03389	-3.31159	1.24381	4.44444	3.77358	0.849057	UniRef90_A0A544KL08	913	WP_000826868.1 strains_non_MPA_non_topgraph_cdhit70_190118.csv	Uncharacterized protein n=44 Tax=Vibrio TaxID=662 RepID=A0A544KL08_VIBCL
	twist_52249	7.3303e-06	0.373845	-0.436198	-1.39756	0.525163	37.7778	24.5283	0.649279		914	EBNA-3C HHV 4 latent protein
	twist_52250	7.3303e-06	0.373845	-0.436198	-1.39756	0.525163	37.7778	24.5283	0.649279		915	EBNA-3C HHV 4 latent protein
	agilent_13150	7.33492e-06	0.374081	-0.532335	-1.70616	0.641488	17.7778	16.9811	0.955189	UniRef90_Q6JH00	916	WP_003667504.1 strains_non_MPA_non_topgraph_cdhit70_190118.csv	Extracellular surface protein n=35 Tax=Lactobacillus TaxID=1578 RepID=Q6JH00_LACFE
	twist_58885	7.33864e-06	0.374271	-0.747657	-2.39693	0.901614	13.3333	5.66038	0.424528		917	H1N1 A/Michigan/45/2015 NA
	agilent_203254	7.36017e-06	0.375369	-1.1059	-3.55104	1.33924	6.66667	3.77358	0.566038	UniRef90_A0A0E1R3B1	918	WP_003740459.1 (1/1) non_MPA_topgraph_sampling_040218.csv	Uncharacterized protein n=56 Tax=Listeria monocytogenes TaxID=1639 RepID=A0A0E1R3B1_LISMN
	agilent_223646	7.36955e-06	0.375847	-0.418849	-1.34585	0.508153	42.2222	30.1887	0.714995	UniRef90_Q9JNH0	919	VFG000972(gb|NP_269972) (sic) inhibitor of complement-mediated lysis [SIC (VF0255)] [Streptococcus pyogenes M1 GAS]	Sic1.225 n=20 Tax=Streptococcus pyogenes TaxID=1314 RepID=Q9JNH0_STRPY
	agilent_32166	7.38232e-06	0.376498	-0.403617	-1.29813	0.490892	53.3333	45.283	0.849057	UniRef90_A0A174IP95	920	T2D-105A_GL0053933 MPA_PNP_EM_seqs_non_topgraph_seqs_final_210318.csv	Flagellin n=3 Tax=Clostridiales TaxID=186802 RepID=A0A174IP95_9FIRM
	agilent_109851	7.39876e-06	0.377337	0.786247	-0.959325	2.53182	6.66667	9.43396	1.41509	UniRef90_A0A0M6WSF3	921	MH0062_GL0000166 MPA_PNP_EM_seqs_non_topgraph_seqs_final_210318.csv	GRAM_POS_ANCHORING domain-containing protein n=97 Tax=root TaxID=1 RepID=A0A0M6WSF3_9FIRM
	agilent_54978	7.41677e-06	0.378255	-0.64259	-2.07197	0.786794	15.5556	7.54717	0.485175	UniRef90_A0A3A9Y9V3	922	YP_193899.1 (1/1) non_MPA_topgraph_sampling_040218.csv	LPXTG cell wall anchor domain-containing protein n=8 Tax=Lactobacillus acidophilus TaxID=1579 RepID=A0A3A9Y9V3_LACAI
	agilent_11043	7.4483e-06	0.379863	0.71266	-0.877946	2.30327	6.66667	11.3208	1.69811	UniRef90_Q8JUX5	923	structural polyprotein (1/3) & E2 protein (2/4)	Structural polyprotein n=2218 Tax=root TaxID=1 RepID=POLS_CHIKS
	twist_30176	7.4904e-06	0.382011	0.813939	-1.01092	2.6388	4.44444	9.43396	2.12264		924	Clumping factor B precursor (Fibrinogen-binding protein B) (Fibrinogen receptor B)
	agilent_9594	7.49914e-06	0.382456	0.402201	-0.500384	1.30479	53.3333	58.4906	1.0967	UniRef90_O36633	925	Major surface glycoprotein G	Major surface glycoprotein G n=342 Tax=Pneumoviridae TaxID=11244 RepID=GLYC_HRSVB
	agilent_56020	7.50481e-06	0.382745	1.41425	-1.76141	4.58991	2.22222	3.77358	1.69811	UniRef90_A0A173WDW5	926	MH0417_GL0169767 MPA_PNP_EM_seqs_non_topgraph_seqs_final_210318.csv	Benzoyl-CoA reductase subunit B n=15 Tax=Dorea TaxID=189330 RepID=A0A173WDW5_9FIRM
	agilent_73216	7.50594e-06	0.382803	-0.410496	-1.33237	0.511376	68.8889	58.4906	0.849057	UniRef90_C0FTT4	927	WP_007886088.1 MPA_PNP_EM_seqs_non_topgraph_seqs_final_210318.csv	Flagellin n=5 Tax=Roseburia inulinivorans TaxID=360807 RepID=C0FTT4_9FIRM
	twist_73226	7.50885e-06	0.382951	0.605638	-0.754899	1.96617	13.3333	15.0943	1.13208		928	YP_009277541.1 portal vertex of the head [Shigella phage SHFML-11]
	agilent_142700	7.50964e-06	0.382992	-0.593631	-1.92731	0.740045	17.7778	9.43396	0.53066	UniRef90_A0A166DEL7	929	WP_000728052.1 strains_non_MPA_non_topgraph_cdhit70_190118.csv	Exported protein n=20 Tax=Staphylococcus aureus TaxID=1280 RepID=A0A166DEL7_STAAU
	agilent_204343	7.51893e-06	0.383465	0.560588	-0.700107	1.82128	15.5556	20.7547	1.33423	UniRef90_A0A3R6J631	930	MH0105_GL0034973 MPA_PNP_EM_seqs_non_topgraph_seqs_final_210318.csv	Uncharacterized protein n=6 Tax=Parabacteroides TaxID=375288 RepID=A0A3R6J631_9BACT
	agilent_240206	7.521e-06	0.383571	0.941948	-1.17685	3.06075	4.44444	11.3208	2.54717	UniRef90_A0A4I7YG16	931	VFG001357(gb|NP_346601) (cbpA) choline binding protein A [CbpA/PspC (VF0150)] [Streptococcus pneumoniae TIGR4]	Choline binding protein A n=44 Tax=Streptococcus pneumoniae TaxID=1313 RepID=A0A4I7YG16_STREE
	agilent_205702	7.55124e-06	0.385113	-1.14384	-3.72512	1.43744	6.66667	1.88679	0.283019	UniRef90_A0A412T903	932	MH0134_GL0068643 (1/1) MPA_and_EM_topgraph_220218_subsample.csv	TonB-dependent receptor n=70 Tax=root TaxID=1 RepID=A0A412T903_BACSE
	twist_31619	7.55347e-06	0.385227	1.04783	-1.31736	3.41302	2.22222	7.54717	3.39623		933	immunoglobulin A1 protease
	twist_34372	7.55541e-06	0.385326	-0.570039	-1.85701	0.716937	15.5556	11.3208	0.727763		934	EBNA-1 HHV 4
	agilent_4240	7.57146e-06	0.386145	-0.467571	-1.52502	0.589883	26.6667	22.6415	0.849057	UniRef90_P03460	935	Hemagglutinin (2/2)	Hemagglutinin n=16903 Tax=Influenza B virus TaxID=11520 RepID=HEMA_INBLE
	twist_59480	7.57961e-06	0.38656	-0.661461	-2.15873	0.835804	15.5556	7.54717	0.485175		936	H1N1 A/Bayern/7/95 NA
	agilent_220150	7.59933e-06	0.387566	0.398245	-0.505123	1.30161	53.3333	58.4906	1.0967	UniRef90_A0A4I7XYI6	937	VFG001361(gb|NP_344663) (pspA) pneumococcal surface protein A [PspA (VF0152)] [Streptococcus pneumoniae TIGR4]	Surface protein A n=87 Tax=Streptococcus pneumoniae TaxID=1313 RepID=A0A4I7XYI6_STREE
	agilent_45732	7.61334e-06	0.388281	-1.20751	-3.95073	1.5357	4.44444	1.88679	0.424528	UniRef90_D4KRT3	938	MH0039_GL0003639 MPA_PNP_EM_seqs_non_topgraph_seqs_final_210318.csv	Uncharacterized protein n=9 Tax=Roseburia TaxID=841 RepID=D4KRT3_9FIRM
	agilent_34763	7.61645e-06	0.388439	1.11794	-1.42263	3.65851	2.22222	5.66038	2.54717	UniRef90_E8MX38	939	WP_058101887.1 (1/1) non_MPA_topgraph_sampling_040218.csv	Putative xylanase n=131 Tax=Bacteria TaxID=2 RepID=E8MX38_BIFL1
	agilent_220456	7.61894e-06	0.388566	0.608805	-0.775105	1.99272	8.88889	16.9811	1.91038	UniRef90_Q99WQ6	940	VFG001316(gb|NP_645114) (geh) glycerol ester hydrolase [Lipase (VF0012)] [Staphylococcus aureus subsp. aureus MW2]	Lipase 2 n=451 Tax=Bacteria TaxID=2 RepID=LIP2_STAAM
	twist_21	7.62693e-06	0.388973	-0.664886	-2.17758	0.847804	11.1111	7.54717	0.679245		941	allergen_name Hor v 5 (1/1) (1/1) allergome_name Hor v 5 (6/6) (1/1) allergenonline_name False SDAP_name Hor v 5.0101 (1/1) (1/1) iedb_name False
	agilent_127282	7.63621e-06	0.389447	0.856901	-1.09459	2.80839	6.66667	5.66038	0.849057	UniRef90_A0A1C5UPB7	942	MH0099_GL0121059 MPA_PNP_EM_seqs_non_topgraph_seqs_final_210318.csv	Flagellin n=16 Tax=Roseburia TaxID=841 RepID=A0A1C5UPB7_9FIRM
	agilent_224194	7.63837e-06	0.389557	0.414685	-0.529931	1.3593	64.4444	67.9245	1.054	UniRef90_Q2FE79	943	VFG002421(gb|NP_647158) (sbi) IgG-binding protein SBI [Sbi (VF0423)] [Staphylococcus aureus subsp. aureus MW2]	Immunoglobulin-binding protein Sbi n=295 Tax=Bacteria TaxID=2 RepID=SBI_STAA3
	twist_3150	7.65032e-06	0.390166	-0.856684	-2.81064	1.09728	11.1111	3.77358	0.339623		944	allergen_name False allergome_name Str py SPEA (2/2) (1/1) allergenonline_name False SDAP_name False iedb_name False
	agilent_236639	7.65616e-06	0.390464	0.414423	-0.531404	1.36025	64.4444	67.9245	1.054	UniRef90_UPI000E01835F	945	VFG001313(gb|NP_644899) (spa) Immunoglobulin G binding protein A precursor [SpA (VF0017)] [Staphylococcus aureus subsp. aureus MW2]	staphylococcal protein A n=3 Tax=Staphylococcus aureus TaxID=1280 RepID=UPI000E01835F
	agilent_122606	7.65816e-06	0.390566	-0.811664	-2.6645	1.04118	8.88889	3.77358	0.424528	UniRef90_A0A1G8KSP5	946	MH0003_GL0051134 MPA_PNP_EM_seqs_non_topgraph_seqs_final_210318.csv	RagB/SusD family nutrient uptake outer membrane protein n=47 Tax=Bacteroidaceae TaxID=815 RepID=A0A1G8KSP5_BACOV
	agilent_196719	7.66429e-06	0.390879	-0.849341	-2.78947	1.09079	8.88889	3.77358	0.424528	UniRef90_D4IJ36	947	MH0238_GL0000483 (1/1) MPA_and_EM_topgraph_220218_subsample.csv	Capsular exopolysaccharide family n=7 Tax=Rikenellaceae TaxID=171550 RepID=D4IJ36_9BACT
	agilent_12010	7.67142e-06	0.391243	0.41267	-0.530706	1.35605	60	71.6981	1.19497		948	positive (exact): Enterovirus C Genome polyprotein [on Uniprot the BLAST matches are "Capsid protein" from "Human poliovirus"
	agilent_74514	7.67519e-06	0.391434	0.597364	-0.768781	1.96351	11.1111	15.0943	1.35849	UniRef90_K5ZQT7	949	MH0092_GL0084257 (2/2) MPA_and_EM_topgraph_220218_subsample.csv	TonB family domain-containing protein n=17 Tax=Parabacteroides TaxID=375288 RepID=K5ZQT7_9BACT
	agilent_3872	7.67703e-06	0.391528	0.602762	-0.776001	1.98153	8.88889	16.9811	1.91038	UniRef90_P07210	950	polyprotein (9/9) & VP1 capsid protein (1/3) & Chain 2, Human Rhinovirus Serotype 2 (Hrv2)	Genome polyprotein n=273 Tax=Enterovirus TaxID=12059 RepID=POLG_HRV8A
	agilent_103902	7.68921e-06	0.39215	0.765404	-0.987687	2.5185	4.44444	11.3208	2.54717	UniRef90_A0A3A9Y4J3	951	YP_193148.1 strains_non_MPA_non_topgraph_cdhit70_190118.csv	SlpA domain-containing protein n=3 Tax=Lactobacillus acidophilus TaxID=1579 RepID=A0A3A9Y4J3_LACAI
	agilent_42883	7.69756e-06	0.392576	-0.591823	-1.94856	0.764916	15.5556	9.43396	0.606469	UniRef90_A0A0U1MQG2	952	WP_000669729.1 strains_non_MPA_non_topgraph_cdhit70_190118.csv	Protein map n=15 Tax=Staphylococcaceae TaxID=90964 RepID=A0A0U1MQG2_STAAU
	agilent_236812	7.70586e-06	0.392999	0.690258	-0.893555	2.27407	6.66667	11.3208	1.69811	UniRef90_Q9KK48	953	VFG005316(gb|NP_359586) (pspC/cbpA) Choline binding protein A [Choline-binding proteins (CVF122)] [Streptococcus pneumoniae R6]	Surface protein PspC n=12 Tax=Streptococcus pneumoniae TaxID=1313 RepID=Q9KK48_STREE
	agilent_1169	7.70947e-06	0.393183	-0.725388	-2.39046	0.93968	11.1111	5.66038	0.509434	UniRef90_A3PV79	954	RNA polymerase beta'-subunit	DNA-directed RNA polymerase subunit beta' n=6 Tax=Mycobacteriaceae TaxID=1762 RepID=RPOC_MYCSJ
	agilent_7255	7.71268e-06	0.393346	-0.65325	-2.15325	0.846751	13.3333	7.54717	0.566038	UniRef90_P89479	955	tegument protein US11	Probable RNA-binding protein n=11 Tax=Human herpesvirus 2 TaxID=10310 RepID=RNB_HHV2H
	agilent_101	7.72389e-06	0.393919	0.522637	-0.6789	1.72417	13.3333	20.7547	1.5566	UniRef90_P06473	956	Glycoprotein B precursor & glycoprotein B (1/2)	Envelope glycoprotein B n=908 Tax=Viruses TaxID=10239 RepID=GB_HCMVA
	twist_59494	7.7346e-06	0.394465	1.01368	-1.31945	3.3468	2.22222	7.54717	3.39623		957	H3N2 B/Brisbane/60/2008 M1
	agilent_121369	7.75317e-06	0.395412	-0.90473	-2.99127	1.18182	6.66667	3.77358	0.566038	UniRef90_K5YWW8	958	MH0343_GL0152713 (2/2) MPA_and_EM_topgraph_220218_subsample.csv	Coenzyme A biosynthesis bifunctional protein CoaBC n=29 Tax=Parabacteroides TaxID=375288 RepID=K5YWW8_9BACT
	agilent_145084	7.75847e-06	0.395682	-0.856581	-2.83321	1.12005	8.88889	3.77358	0.424528	UniRef90_K0X0W4	959	MH0006_GL0083746 MPA_PNP_EM_seqs_non_topgraph_seqs_final_210318.csv	PKD domain-containing protein n=3 Tax=Bacteroidales TaxID=171549 RepID=K0X0W4_9BACT
	twist_59814	7.7699e-06	0.396265	-0.443544	-1.46832	0.581234	28.8889	20.7547	0.718433		960	YP_006908363.1 hypothetical protein BCB4_0134 [Bacillus phage B4]
	agilent_191187	7.77499e-06	0.396524	0.481069	-0.631019	1.59316	17.7778	22.6415	1.27358	UniRef90_A0A1L9L6D8	961	WP_039451873.1 strains_non_MPA_non_topgraph_cdhit70_190118.csv	Chitodextrinase n=50 Tax=Vibrionaceae TaxID=641 RepID=A0A1L9L6D8_VIBFL
	agilent_20117	7.78345e-06	0.396956	-0.594188	-1.96903	0.780653	13.3333	11.3208	0.849057	UniRef90_Q6GE15	962	WP_000792567.1 strains_non_MPA_non_topgraph_cdhit70_190118.csv	Immunoglobulin-binding protein Sbi n=35 Tax=Staphylococcus aureus TaxID=1280 RepID=SBI_STAAR
	agilent_144773	7.8317e-06	0.399417	0.537879	-0.713182	1.78894	13.3333	18.8679	1.41509	UniRef90_A7B6A6	963	WP_081741110.1 strains_non_MPA_non_topgraph_cdhit70_190118.csv	Uncharacterized protein n=20 Tax=Clostridiales TaxID=186802 RepID=A7B6A6_RUMGV
	agilent_7826	7.83235e-06	0.39945	0.438067	-0.580912	1.45705	20	32.0755	1.60377	UniRef90_P08318	964	phosphoprotein 150 & Large structural phosphoprotein	Large structural phosphoprotein n=145 Tax=root TaxID=1 RepID=PP150_HCMVA
	agilent_228819	7.84806e-06	0.400251	0.385612	-0.512878	1.2841	53.3333	62.2642	1.16745	UniRef90_Q99XV0	965	VFG000968(gb|NP_269973) (emm) M protein type 1 [M protein (VF0242)] [Streptococcus pyogenes M1 GAS]	M protein type 1 n=54 Tax=Streptococcus pyogenes TaxID=1314 RepID=Q99XV0_STRP1
	agilent_222162	7.87621e-06	0.401687	-0.71788	-2.39567	0.959913	13.3333	5.66038	0.424528	UniRef90_Q9JNH0	966	VFG000972(gb|NP_269972) (sic) inhibitor of complement-mediated lysis [SIC (VF0255)] [Streptococcus pyogenes M1 GAS]	Sic1.225 n=20 Tax=Streptococcus pyogenes TaxID=1314 RepID=Q9JNH0_STRPY
	twist_26522	7.89439e-06	0.402614	-0.392238	-1.31076	0.526289	40	33.9623	0.849057		967	EBNA-3C HHV 4 latent protein
	agilent_106628	7.89729e-06	0.402762	0.3989	-0.535522	1.33332	35.5556	41.5094	1.16745	UniRef90_A0A174RQL3	968	O2.UC53-2_GL0085658 MPA_PNP_EM_seqs_non_topgraph_seqs_final_210318.csv	Toxin A n=24 Tax=Lachnospiraceae TaxID=186803 RepID=A0A174RQL3_9FIRM
	agilent_188119	7.89945e-06	0.402872	0.643346	-0.864043	2.15073	8.88889	15.0943	1.69811	UniRef90_A0A0E0VL48	969	WP_000702714.1 strains_non_MPA_non_topgraph_cdhit70_190118.csv	Exotoxin n=60 Tax=Staphylococcaceae TaxID=90964 RepID=A0A0E0VL48_STAA5
	twist_35030	7.90593e-06	0.403203	-0.468736	-1.56778	0.630306	22.2222	18.8679	0.849057		970	fibronectin-binding protein A
	twist_163	7.90926e-06	0.403372	-0.586916	-1.96355	0.789719	13.3333	9.43396	0.707547		971	allergen_name False allergome_name Hor v 5 (4/6) (1/1) allergenonline_name False SDAP_name False iedb_name False
	twist_34104	7.92026e-06	0.403933	-0.488263	-1.63487	0.658345	22.2222	15.0943	0.679245		972	fibronectin-binding protein A
	agilent_187158	7.9237e-06	0.404109	0.597248	-0.805816	2.00031	8.88889	16.9811	1.91038	UniRef90_A0A1C6HNE0	973	WP_044922804.1 MPA_PNP_EM_seqs_non_topgraph_seqs_final_210318.csv	Fibronectin type III domain n=12 Tax=Clostridiales TaxID=186802 RepID=A0A1C6HNE0_9FIRM
	twist_59198	7.93054e-06	0.404458	0.612028	-0.826826	2.05088	8.88889	15.0943	1.69811		974	H3N2 A/Texas/1/77 HA
	twist_98287	7.93876e-06	0.404877	0.701042	-0.948551	2.35063	8.88889	11.3208	1.27358		975	YP_009148980.1 ribonucleotide reductase of class III (anaerobic) activating protein [Salmonella phage SSE121]
	twist_29560	7.94199e-06	0.405041	0.778198	-1.05359	2.60999	6.66667	7.54717	1.13208		976	major DNA-binding protein [Human gammaherpesvirus 4] & BALF2 [Human gammaherpesvirus 4] & single-stranded DNA binding protein [Human gammaherpesvirus 4] & Major DNA-binding protein
	agilent_141708	7.95294e-06	0.4056	0.70129	-0.951429	2.35401	11.1111	15.0943	1.35849	UniRef90_A0A4P6M4H6	977	WP_018598481.1 strains_non_MPA_non_topgraph_cdhit70_190118.csv	Toxin A n=3 Tax=Blautia TaxID=572511 RepID=A0A4P6M4H6_9FIRM
	agilent_12008	7.95337e-06	0.405622	0.405967	-0.550813	1.36275	62.2222	73.5849	1.18261		978	positive (exact): Enterovirus C Genome polyprotein [on Uniprot the BLAST matches are "Capsid protein" from "Human poliovirus"
	agilent_218469	7.96355e-06	0.406141	0.845017	-1.14872	2.83875	6.66667	5.66038	0.849057	UniRef90_A0A1B1LEZ9	979	NP_834897.1 strains_non_MPA_non_topgraph_cdhit70_190118.csv	Endopeptidase LytF n=106 Tax=Bacillus TaxID=55087 RepID=A0A1B1LEZ9_BACTU
	agilent_175367	7.96519e-06	0.406225	0.757448	-1.02999	2.54489	4.44444	11.3208	2.54717	UniRef90_W0U8F1	980	MH0188_GL0013099 MPA_PNP_EM_seqs_non_topgraph_seqs_final_210318.csv	NLPC_P60 domain-containing protein n=22 Tax=Ruminococcus TaxID=1263 RepID=W0U8F1_9FIRM
	twist_301	7.97042e-06	0.406492	-0.831511	-2.79484	1.13182	8.88889	3.77358	0.424528		981	allergen_name False allergome_name Act d 1 (10/13) (1/1) allergenonline_name False SDAP_name False iedb_name False
	agilent_243666	7.97265e-06	0.406605	-1.11853	-3.76019	1.52314	6.66667	1.88679	0.283019	UniRef90_C1IDV3	982	VFG002419(gb|NP_645021) (coa) staphylocoagulase precursor [Staphylocoagulase (VF0421)] [Staphylococcus aureus subsp. aureus MW2]	Staphylocoagulase n=45 Tax=Staphylococcaceae TaxID=90964 RepID=C1IDV3_STAAU
	twist_50031	7.97265e-06	0.406605	-1.11853	-3.76019	1.52314	6.66667	1.88679	0.283019		983	EBNA3A HHV4
	twist_36734	7.97683e-06	0.406818	0.607646	-0.828105	2.0434	8.88889	15.0943	1.69811		984	pol protein
	agilent_530	7.98311e-06	0.407139	0.414136	-0.565057	1.39333	24.4444	33.9623	1.38937	UniRef90_P06473	985	Glycoprotein B precursor & glycoprotein B (1/2)	Envelope glycoprotein B n=908 Tax=Viruses TaxID=10239 RepID=GB_HCMVA
	agilent_234083	7.99579e-06	0.407785	-0.752964	-2.53575	1.02982	8.88889	5.66038	0.636792	UniRef90_Q7W135	986	VFG000028(gb|NP_882012) (brkB) serum resistance protein [Brk (VF0034)] [Bordetella pertussis Tohama I]	Serum resistance protein n=18 Tax=Bordetella TaxID=517 RepID=Q7W135_BORPA
	agilent_243291	8.0026e-06	0.408132	-0.387865	-1.30689	0.531157	60	52.8302	0.880503	UniRef90_A0A4I7YG16	987	VFG001357(gb|NP_346601) (cbpA) choline binding protein A [CbpA/PspC (VF0150)] [Streptococcus pneumoniae TIGR4]	Choline binding protein A n=44 Tax=Streptococcus pneumoniae TaxID=1313 RepID=A0A4I7YG16_STREE
	agilent_209285	8.00747e-06	0.408381	-0.820145	-2.76446	1.12417	8.88889	3.77358	0.424528	UniRef90_A0A4S3QN81	988	WP_000171040.1 strains_non_MPA_non_topgraph_cdhit70_190118.csv	Murein hydrolase activator NlpD n=114 Tax=Vibrionaceae TaxID=641 RepID=A0A4S3QN81_VIBCL
	agilent_192424	8.01786e-06	0.408911	-0.803229	-2.7096	1.10314	8.88889	3.77358	0.424528	UniRef90_A0A0E7QX42	989	WP_000751209.1 strains_non_MPA_non_topgraph_cdhit70_190118.csv	CHAP domain protein n=226 Tax=Bacteria TaxID=2 RepID=A0A0E7QX42_STAAU
	agilent_51613	8.03727e-06	0.409901	-1.27853	-4.3194	1.76233	2.22222	1.88679	0.849057	UniRef90_A0A069SKF6	990	MH0061_GL0015145 MPA_PNP_EM_seqs_non_topgraph_seqs_final_210318.csv	DUF4988 domain-containing protein n=4 Tax=Bacteroides TaxID=816 RepID=A0A069SKF6_BACVU
	twist_38332	8.04641e-06	0.410367	-0.827225	-2.79666	1.14221	8.88889	3.77358	0.424528		991	heme transporter IsdB
	agilent_236149	8.05526e-06	0.410818	1.1197	-1.54861	3.78801	2.22222	5.66038	2.54717	UniRef90_A7X6I5	992	VFG001283(gb|NP_647238) (fnbA) fibronectin-binding protein A [FnBPs (VF0010)] [Staphylococcus aureus subsp. aureus MW2]	Fibronectin-binding protein A n=697 Tax=Bacteria TaxID=2 RepID=FNBA_STAA1
	twist_2995	8.0825e-06	0.412208	0.933715	-1.29801	3.16544	4.44444	5.66038	1.27358		993	allergen_name False allergome_name Sta a TSST (1/2) (1/1) allergenonline_name Unassigned (1/1) (1/1) SDAP_name False iedb_name False
	agilent_237918	8.08711e-06	0.412443	-0.428554	-1.45338	0.596272	73.3333	67.9245	0.926244	UniRef90_Q48028	994	VFG001154(gb|AAA20524) (hmw2A) adhesin HMW2A, two-partner secretion (TPS) pathway TpsA exoprotein [HMW1/HMW2 (VF0038)] [Haemophilus influenzae str. 12]	Adhesin n=8 Tax=Haemophilus influenzae TaxID=727 RepID=Q48028_HAEIF
	twist_34870	8.08999e-06	0.412589	-0.576108	-1.95422	0.802006	13.3333	11.3208	0.849057		995	EBNA-3C HHV 4 latent protein
	agilent_236687	8.09513e-06	0.412852	0.645451	-0.899405	2.19031	11.1111	13.2075	1.18868	UniRef90_Q831L8	996	VFG002181(gb|NP_816132) (cpsJ) ABC transporter, ATP-binding protein [Capsule (VF0361)] [Enterococcus faecalis V583]	Teichoic acids export ATP-binding protein TagH n=62 Tax=Bacilli TaxID=91061 RepID=TAGH_ENTFA
	twist_36132	8.0988e-06	0.413039	0.430201	-0.599877	1.46028	20	32.0755	1.60377		997	polyprotein (9/9) & VP1 capsid protein (1/3) & Chain 2, Human Rhinovirus Serotype 2 (Hrv2)
	agilent_158347	8.10337e-06	0.413272	0.745707	-1.04071	2.53213	6.66667	7.54717	1.13208	UniRef90_A0A139KHP0	998	MH0003_GL0049565 MPA_PNP_EM_seqs_non_topgraph_seqs_final_210318.csv	SusC/RagA family TonB-linked outer membrane protein n=31 Tax=Bacteroides TaxID=816 RepID=A0A139KHP0_BACUN
	agilent_3552	8.11339e-06	0.413783	-0.455016	-1.54625	0.636217	22.2222	18.8679	0.849057	UniRef90_A0A2U3RZL8	999	pneumococcal histidine triad protein D (1/2) & histidine motif-containing protein, partial	Pneumococcal histidine triad protein D n=4 Tax=Streptococcus pneumoniae TaxID=1313 RepID=A0A2U3RZL8_STREE
	twist_57489	8.12611e-06	0.414432	0.865242	-1.21269	2.94318	4.44444	7.54717	1.69811		1000	BRCA1-associated protein
	agilent_17390	8.14736e-06	0.415515	-0.387421	-1.32	0.545159	37.7778	32.0755	0.849057	UniRef90_A0A3A9Y2H7	1001	YP_193409.1 strains_non_MPA_non_topgraph_cdhit70_190118.csv	Uncharacterized protein n=3 Tax=Lactobacillus acidophilus TaxID=1579 RepID=A0A3A9Y2H7_LACAI
	twist_5585	8.15268e-06	0.415787	-0.483269	-1.64725	0.680709	20	15.0943	0.754717		1002	allergen_name False allergome_name Lim p 2 (2/2) (1/1) allergenonline_name False SDAP_name False iedb_name False
	agilent_108889	8.15581e-06	0.415946	0.736499	-1.038	2.511	6.66667	7.54717	1.13208	UniRef90_A0A0K6BRS0	1003	YP_098302.1 strains_non_MPA_non_topgraph_cdhit70_190118.csv	Insulinase family protein n=52 Tax=Bacteroidaceae TaxID=815 RepID=A0A0K6BRS0_BACFG
	twist_58057	8.1589e-06	0.416104	-0.42587	-1.4523	0.600557	26.6667	24.5283	0.919811		1004	positive (exact): Norwalk virus Non-structural polyprotein
	twist_14051	8.16993e-06	0.416667	0.716347	-1.01227	2.44496	11.1111	7.54717	0.679245		1005	allergen_name False allergome_name Sec c GBSS_I (1/2) (1/1) allergenonline_name False SDAP_name False iedb_name False
	twist_46764	8.1919e-06	0.417787	-0.662516	-2.26508	0.940053	8.88889	7.54717	0.849057		1006	fibronectin-binding protein A
	agilent_9495	8.19853e-06	0.418125	0.449298	-0.638305	1.5369	22.2222	24.5283	1.10377	UniRef90_P08563	1007	polyprotein (5/9) & unnamed protein product (6/8) & structural polyprotein (3/3) & 110 kd polyprotein precursor & Structural polyprotein (1/2) & E1 protein	Structural polyprotein n=1562 Tax=Rubella virus TaxID=11041 RepID=POLS_RUBVM
	twist_27281	8.20006e-06	0.418203	0.408719	-0.580821	1.39826	64.4444	75.4717	1.17111		1008	positive (exact): Enterovirus C Genome polyprotein [on Uniprot the BLAST matches are "Capsid protein" from "Human poliovirus"
	agilent_214049	8.20409e-06	0.418409	-1.49156	-5.10434	2.12122	6.66667	3.77358	0.566038	UniRef90_A0A174CNC0	1009	V1.FI07_GL0102201 MPA_PNP_EM_seqs_non_topgraph_seqs_final_210318.csv	Beta-galactosidase n=69 Tax=Bacteroidaceae TaxID=815 RepID=A0A174CNC0_BACVU
	twist_10213	8.20683e-06	0.418548	0.951745	-1.35421	3.2577	2.22222	9.43396	4.24528		1010	allergen_name Que a 1 (3/3) (1/1) allergome_name Que a 1 (5/5) (1/1) allergenonline_name Que a 1.0301 (1/1) (1/1) SDAP_name Que a 1.0301 (1/1) (1/1) iedb_name False
	twist_59224	8.20724e-06	0.418569	0.568214	-0.808559	1.94499	8.88889	15.0943	1.69811		1011	B B/Ann Arbor/1/86 HA
	agilent_131884	8.21332e-06	0.418879	-0.38183	-1.30761	0.543953	68.8889	60.3774	0.876446	UniRef90_A0A173UAU5	1012	WP_007884712.1 MPA_PNP_EM_seqs_non_topgraph_seqs_final_210318.csv	Flagellin n=3 Tax=Roseburia inulinivorans TaxID=360807 RepID=A0A173UAU5_9FIRM
	agilent_236333	8.21369e-06	0.418898	-0.382165	-1.3088	0.544468	37.7778	32.0755	0.849057	UniRef90_A0A0H3K1N3	1013	VFG001282(gb|NP_647237) (fnbB) fibronectin-binding protein B [FnBPs (VF0010)] [Staphylococcus aureus subsp. aureus MW2]	FnbB protein n=80 Tax=Staphylococcus TaxID=1279 RepID=A0A0H3K1N3_STAAW
	agilent_192601	8.22086e-06	0.419264	-0.817495	-2.80123	1.16624	8.88889	3.77358	0.424528	UniRef90_A0A0K9CPU5	1014	T2D-149A_GL0084358 (2/2) MPA_and_EM_topgraph_220218_subsample.csv	OmpA-like domain-containing protein n=66 Tax=Bacteria TaxID=2 RepID=A0A0K9CPU5_9BACE
	agilent_63809	8.22135e-06	0.419289	0.700858	-0.999937	2.40165	6.66667	9.43396	1.41509	UniRef90_A0A369ZK90	1015	WP_014065289.1 strains_non_MPA_non_topgraph_cdhit70_190118.csv	Glucose-6-phosphate isomerase n=13 Tax=Haemophilus TaxID=724 RepID=A0A369ZK90_HAEPA
	agilent_162437	8.2214e-06	0.419292	0.714435	-1.01932	2.44819	6.66667	7.54717	1.13208	UniRef90_Q06971	1016	WP_000079833.1 strains_non_MPA_non_topgraph_cdhit70_190118.csv	Flagellin n=259 Tax=Salmonella TaxID=590 RepID=FLIC_SALDU
	agilent_69388	8.22501e-06	0.419476	0.818007	-1.16787	2.80389	6.66667	7.54717	1.13208	UniRef90_A0A2S1FUJ1	1017	WP_000769147.1 strains_non_MPA_non_topgraph_cdhit70_190118.csv	Superantigen-like protein 11 n=24 Tax=Bacteria TaxID=2 RepID=A0A2S1FUJ1_STAAU
	twist_59566	8.23212e-06	0.419838	-0.993476	-3.40723	1.42027	6.66667	1.88679	0.283019		1018	B B/Phuket/3073/2013 HA
	agilent_230235	8.2386e-06	0.420168	-0.863719	-2.9637	1.23627	6.66667	3.77358	0.566038	UniRef90_Q99XV0	1019	VFG000968(gb|NP_269973) (emm) M protein type 1 [M protein (VF0242)] [Streptococcus pyogenes M1 GAS]	M protein type 1 n=54 Tax=Streptococcus pyogenes TaxID=1314 RepID=Q99XV0_STRP1
	agilent_193153	8.26774e-06	0.421655	0.552051	-0.794467	1.89857	13.3333	15.0943	1.13208	UniRef90_A0A1E3KV71	1020	YP_004890527.1 (1/1) non_MPA_topgraph_sampling_040218.csv	Gram_pos_anchor domain-containing protein n=52 Tax=Lactobacillaceae TaxID=33958 RepID=A0A1E3KV71_LACPN
	twist_40058	8.27776e-06	0.422166	-0.84484	-2.90778	1.2181	6.66667	3.77358	0.566038		1021	polyprotein (3/9) & structural protein (3/3) & VP1 (2/4) & capsid protein VP1 & VP1 protein (2/2) & VP1 protein, partial [Enterovirus A71]
	agilent_228681	8.28341e-06	0.422454	0.680516	-0.982204	2.34324	6.66667	9.43396	1.41509	UniRef90_P15926	1022	VFG000974(gb|NP_269970) (scpA) C5a peptidase precursor [C5a peptidase (VF0245)] [Streptococcus pyogenes M1 GAS]	C5a peptidase n=760 Tax=Bacteria TaxID=2 RepID=C5AP_STRPY
	twist_22570	8.29086e-06	0.422834	-0.553694	-1.90765	0.800267	13.3333	11.3208	0.849057		1023	allergen_name False allergome_name Str pn PspC (2/2) (1/1) allergenonline_name False SDAP_name False iedb_name False
	agilent_125554	8.29179e-06	0.422882	0.461848	-0.667636	1.59133	15.5556	22.6415	1.45553	UniRef90_A0A1C5PUG1	1024	V1.UC28-0_GL0019745 MPA_PNP_EM_seqs_non_topgraph_seqs_final_210318.csv	Histidine kinase n=84 Tax=Bacteria TaxID=2 RepID=A0A1C5PUG1_9FIRM
	agilent_241595	8.32287e-06	0.424466	0.366724	-0.533199	1.26665	42.2222	45.283	1.07249	UniRef90_A0A4I7XYI6	1025	VFG001361(gb|NP_344663) (pspA) pneumococcal surface protein A [PspA (VF0152)] [Streptococcus pneumoniae TIGR4]	Surface protein A n=87 Tax=Streptococcus pneumoniae TaxID=1313 RepID=A0A4I7XYI6_STREE
	agilent_41807	8.3287e-06	0.424764	-0.539549	-1.86443	0.785329	17.7778	11.3208	0.636792	UniRef90_A0A0G9FAG5	1026	YP_004890585.1 strains_non_MPA_non_topgraph_cdhit70_190118.csv	Extracellular protein n=36 Tax=Lactobacillaceae TaxID=33958 RepID=A0A0G9FAG5_LACPN
	agilent_2143	8.33126e-06	0.424894	0.38065	-0.554312	1.31561	60	69.8113	1.16352	UniRef90_P03300	1027	Genome polyprotein (6/6) & polyprotein (7/9) & VP1 (1/4) & coat protein VP1 & VP4	Genome polyprotein n=1168 Tax=Enterovirus TaxID=12059 RepID=POLG_POL1M
	agilent_138829	8.33135e-06	0.424899	-0.462409	-1.5982	0.67338	22.2222	15.0943	0.679245	UniRef90_A0A174B1N0	1028	WP_012743453.1 MPA_PNP_EM_seqs_non_topgraph_seqs_final_210318.csv	Toxin A n=2 Tax=[Eubacterium] rectale TaxID=39491 RepID=A0A174B1N0_9FIRM
	agilent_164662	8.34908e-06	0.425803	0.793564	-1.15944	2.74656	6.66667	7.54717	1.13208	UniRef90_C0FT85	1029	WP_081453897.1 MPA_PNP_EM_seqs_non_topgraph_seqs_final_210318.csv	Flagellin n=3 Tax=Roseburia inulinivorans TaxID=360807 RepID=C0FT85_9FIRM
	twist_55253	8.35461e-06	0.426085	0.36315	-0.531124	1.25742	48.8889	60.3774	1.23499		1030	EBNA-3B nuclear protein [Human gammaherpesvirus 4] & Epstein-Barr nuclear antigen 4
	agilent_75769	8.37894e-06	0.427326	-0.667803	-2.31672	0.981114	11.1111	5.66038	0.509434	UniRef90_A1JIS0	1031	WP_000527953.1 (1/1) non_MPA_topgraph_sampling_040218.csv	Adenylosuccinate synthetase n=1732 Tax=root TaxID=1 RepID=PURA_YERE8
	twist_94855	8.38445e-06	0.427607	0.497767	-0.732049	1.72758	13.3333	22.6415	1.69811		1032	YP_007003214.1 phage tail tape measure protein [Lactobacillus phage LF1]
	agilent_417	8.38938e-06	0.427858	0.477943	-0.703538	1.65942	15.5556	20.7547	1.33423	UniRef90_P08392	1033	Trans-acting transcriptional protein ICP4	Major viral transcription factor ICP4 n=1 Tax=Human herpesvirus 1 (strain 17) TaxID=10299 RepID=ICP4_HHV11
	agilent_204624	8.39797e-06	0.428297	0.386778	-0.570249	1.3438	57.7778	64.1509	1.1103	UniRef90_A0A0E1XBT2	1034	WP_001208900.1 strains_non_MPA_non_topgraph_cdhit70_190118.csv	Gram-positive signal peptide protein, YSIRK family n=24 Tax=Staphylococcaceae TaxID=90964 RepID=A0A0E1XBT2_STAAU
	twist_34744	8.41765e-06	0.4293	-0.604767	-2.10444	0.894901	13.3333	7.54717	0.566038		1035	zinc metalloproteinase aureolysin
	agilent_135336	8.42209e-06	0.429526	-1.01295	-3.52603	1.50013	4.44444	1.88679	0.424528	UniRef90_A0A174A0Y7	1036	MH0087_GL0039588 MPA_PNP_EM_seqs_non_topgraph_seqs_final_210318.csv	Chromosome segregation protein n=36 Tax=Clostridiales TaxID=186802 RepID=A0A174A0Y7_9FIRM
	agilent_6706	8.42515e-06	0.429683	-0.76051	-2.64794	1.12692	8.88889	3.77358	0.424528	UniRef90_Q9QL88	1037	Enterovirus polyprotein (VP0, VP1, VP2, VP4) – capsid proteins, Coxsackievirus A9 (2.9 Å structure, chains 1–4)	Genome polyprotein n=36 Tax=Enterovirus B TaxID=138949 RepID=POLG_CXB6S
	agilent_222381	8.44571e-06	0.430731	-0.439413	-1.53243	0.653605	22.2222	18.8679	0.849057	UniRef90_A7X6I5	1038	VFG001283(gb|NP_647238) (fnbA) fibronectin-binding protein A [FnBPs (VF0010)] [Staphylococcus aureus subsp. aureus MW2]	Fibronectin-binding protein A n=697 Tax=Bacteria TaxID=2 RepID=FNBA_STAA1
	agilent_227833	8.44905e-06	0.430901	0.37408	-0.556769	1.30493	37.7778	52.8302	1.39845	UniRef90_A0A4I7YG16	1039	VFG001357(gb|NP_346601) (cbpA) choline binding protein A [CbpA/PspC (VF0150)] [Streptococcus pneumoniae TIGR4]	Choline binding protein A n=44 Tax=Streptococcus pneumoniae TaxID=1313 RepID=A0A4I7YG16_STREE
	twist_51598	8.45905e-06	0.431412	0.504498	-0.75227	1.76127	11.1111	24.5283	2.20755		1040	Fusion glycoprotein F0 precursor (2/2) & fusion protein (1/2) & fusion glycoprotein
	agilent_220409	8.47262e-06	0.432104	0.96407	-1.44116	3.3693	2.22222	9.43396	4.24528	UniRef90_P96949	1041	VFG000268(gb|NP_283297) (hpuB) haemoglobin-haptoglobin-utilization protein [HpuAB (VF0049)] [Neisseria meningitidis Z2491]	Hemoglobin-haptoglobin utilization protein B n=283 Tax=Neisseriaceae TaxID=481 RepID=HPUB_NEIMC
	agilent_70892	8.47735e-06	0.432345	0.615833	-0.921397	2.15306	6.66667	13.2075	1.98113	UniRef90_A0A173TD61	1042	MH0329_GL0071733 (1/2) MPA_and_EM_topgraph_220218_subsample.csv	Uncharacterized protein n=7 Tax=Roseburia TaxID=841 RepID=A0A173TD61_9FIRM
	agilent_235793	8.48537e-06	0.432754	-0.537525	-1.88048	0.805427	15.5556	9.43396	0.606469	UniRef90_Q50341	1043	VFG002030(gb|NP_109830) (orf6/MgpC/crmA) cytadherence protein [Cytadherence organelle (VF0330)] [Mycoplasma pneumoniae M129]	Mgp-operon protein 3 n=22 Tax=Mycoplasma pneumoniae TaxID=2104 RepID=MGP3_MYCPN
	agilent_23403	8.49008e-06	0.432994	0.950129	-1.42491	3.32517	2.22222	5.66038	2.54717	UniRef90_A0A0E1XBT2	1044	WP_001208900.1 strains_non_MPA_non_topgraph_cdhit70_190118.csv	Gram-positive signal peptide protein, YSIRK family n=24 Tax=Staphylococcaceae TaxID=90964 RepID=A0A0E1XBT2_STAAU
	agilent_164664	8.49622e-06	0.433307	0.732618	-1.09996	2.56519	6.66667	9.43396	1.41509	UniRef90_R5E067	1045	MH0010_GL0007892 MPA_PNP_EM_seqs_non_topgraph_seqs_final_210318.csv	Flagellin n=2 Tax=Eubacterium TaxID=1730 RepID=R5E067_9FIRM
	agilent_241884	8.50159e-06	0.433581	-0.394746	-1.38275	0.593262	33.3333	22.6415	0.679245	UniRef90_P15926	1046	VFG000974(gb|NP_269970) (scpA) C5a peptidase precursor [C5a peptidase (VF0245)] [Streptococcus pyogenes M1 GAS]	C5a peptidase n=760 Tax=Bacteria TaxID=2 RepID=C5AP_STRPY
	twist_76975	8.5055e-06	0.43378	0.632857	-0.951806	2.21752	6.66667	11.3208	1.69811		1047	ACZ63895.1 endolysin [Enterococcus phage phiFL1C]
	agilent_1726	8.5092e-06	0.433969	-1.05838	-3.70963	1.59287	4.44444	1.88679	0.424528	UniRef90_P14738	1048	fibronectin-binding protein A	Fibronectin-binding protein A n=540 Tax=Staphylococcaceae TaxID=90964 RepID=FNBA_STAA8
	agilent_115049	8.5104e-06	0.43403	0.721415	-1.08598	2.52881	6.66667	11.3208	1.69811	UniRef90_A0A087A310	1049	WP_015439335.1 strains_non_MPA_non_topgraph_cdhit70_190118.csv	MalE-type ABC sugar transport system periplasmic component n=37 Tax=Bacteria TaxID=2 RepID=A0A087A310_9BIFI
	twist_49412	8.51198e-06	0.434111	0.610966	-0.919982	2.14191	86.6667	92.4528	1.06676		1050	EBNA-1 HHV 4
	agilent_214282	8.51593e-06	0.434313	-0.58663	-2.05724	0.883982	13.3333	7.54717	0.566038	UniRef90_R7C520	1051	MH0003_GL0096874 MPA_PNP_EM_seqs_non_topgraph_seqs_final_210318.csv	SH3 type 3 domain protein n=7 Tax=Clostridiales TaxID=186802 RepID=R7C520_9CLOT
	agilent_146603	8.51882e-06	0.43446	0.720622	-1.08647	2.52772	6.66667	7.54717	1.13208	UniRef90_K5Y4U1	1052	MH0020_GL0014932 (9/9) MPA_and_EM_topgraph_220218_subsample.csv	Uncharacterized protein n=28 Tax=Parabacteroides TaxID=375288 RepID=K5Y4U1_9BACT
	agilent_908	8.52499e-06	0.434774	0.356456	-0.538036	1.25095	40	47.1698	1.17925	UniRef90_P03460	1053	Hemagglutinin (2/2)	Hemagglutinin n=16903 Tax=Influenza B virus TaxID=11520 RepID=HEMA_INBLE
	agilent_1152	8.53218e-06	0.435141	0.452511	-0.683928	1.58895	15.5556	22.6415	1.45553	UniRef90_Q9QL88	1054	Enterovirus polyprotein (VP0, VP1, VP2, VP4) – capsid proteins, Coxsackievirus A9 (2.9 Å structure, chains 1–4)	Genome polyprotein n=36 Tax=Enterovirus B TaxID=138949 RepID=POLG_CXB6S
	agilent_185270	8.53556e-06	0.435314	-0.732892	-2.57417	1.10839	8.88889	7.54717	0.849057	UniRef90_A0A2N5P776	1055	WP_044930034.1 (1/1) non_MPA_topgraph_sampling_040218.csv	Sensor histidine kinase n=14 Tax=Clostridiales TaxID=186802 RepID=A0A2N5P776_RUMGN
	agilent_78022	8.54042e-06	0.435562	0.517085	-0.782717	1.81689	11.1111	18.8679	1.69811	UniRef90_A0A174R002	1056	MH0417_GL0121824 MPA_PNP_EM_seqs_non_topgraph_seqs_final_210318.csv	Hyaluronoglucosaminidase n=7 Tax=Bacteroides TaxID=816 RepID=A0A174R002_9BACE
	agilent_229765	8.55507e-06	0.436308	0.716704	-1.08782	2.52122	4.44444	9.43396	2.12264	UniRef90_D0VFN2	1057	VFG007146(gb|NP_798035) (vopD) type III secretion system translocator protein VopD [T3SS1 (VF0408)] [Vibrio parahaemolyticus RIMD 2210633]	VopD n=132 Tax=Vibrionaceae TaxID=641 RepID=D0VFN2_VIBAL
	agilent_133116	8.55666e-06	0.43639	0.433372	-0.657967	1.52471	20	28.3019	1.41509	UniRef90_A0A2N0UJ56	1058	ED10A_GL0135741 (1/1) MPA_and_EM_topgraph_220218_subsample.csv	Phosphoserine phosphatase RsbU n=23 Tax=root TaxID=1 RepID=A0A2N0UJ56_9FIRM
	agilent_26905	8.56216e-06	0.43667	0.938717	-1.42665	3.30409	2.22222	5.66038	2.54717	UniRef90_A0A1V9QQ08	1059	YP_536259.1 strains_non_MPA_non_topgraph_cdhit70_190118.csv	Peptidoglycan-binding protein LysM n=26 Tax=Lactobacillus TaxID=1578 RepID=A0A1V9QQ08_9LACO
	twist_78015	8.56217e-06	0.436671	-0.62221	-2.19005	0.94563	8.88889	7.54717	0.849057		1060	YP_009196345.1 DNA-directed RNA polymerase [Enterobacter phage phiEap-1]
	twist_30937	8.567e-06	0.436917	-0.499937	-1.76035	0.760478	17.7778	13.2075	0.742925		1061	Glycoprotein B precursor (Glycoprotein II)
	agilent_222853	8.56817e-06	0.436977	0.943899	-1.43612	3.32392	2.22222	9.43396	4.24528	UniRef90_P81177	1062	VFG001314(gb|NP_647375) (aur) zinc metalloproteinase aureolysin [Aureolysin (VF0024)] [Staphylococcus aureus subsp. aureus MW2]	Zinc metalloproteinase aureolysin n=337 Tax=Bacilli TaxID=91061 RepID=AURE_STAAU
	twist_29710	8.58188e-06	0.437676	0.715263	-1.09101	2.52153	6.66667	7.54717	1.13208		1063	HCMVUL80
	agilent_209627	8.5912e-06	0.438151	0.804241	-1.22884	2.83732	4.44444	5.66038	1.27358	UniRef90_A0A4Q1QKD7	1064	WP_014569134.1 (6/6) non_MPA_topgraph_sampling_040218.csv	ABC transporter n=7 Tax=Lactobacillaceae TaxID=33958 RepID=A0A4Q1QKD7_LACRH
	agilent_243108	8.60069e-06	0.438635	0.407173	-0.623227	1.43757	71.1111	77.3585	1.08785	UniRef90_Q9KK48	1065	VFG005316(gb|NP_359586) (pspC/cbpA) Choline binding protein A [Choline-binding proteins (CVF122)] [Streptococcus pneumoniae R6]	Surface protein PspC n=12 Tax=Streptococcus pneumoniae TaxID=1313 RepID=Q9KK48_STREE
	agilent_89806	8.60374e-06	0.438791	-0.463098	-1.63542	0.709225	17.7778	16.9811	0.955189	UniRef90_Q5FMK0	1066	YP_193105.1 strains_non_MPA_non_topgraph_cdhit70_190118.csv	S-layer protein n=14 Tax=Lactobacillus acidophilus TaxID=1579 RepID=Q5FMK0_LACAC
	twist_28905	8.60379e-06	0.438793	-0.605247	-2.13742	0.926931	13.3333	7.54717	0.566038		1067	neuraminidase
	agilent_243372	8.60971e-06	0.439095	-1.31957	-4.66226	2.02312	2.22222	1.88679	0.849057	UniRef90_A0A129LTP0	1068	VFG001883(gb|YP_096644) (enhC) enhanced entry protein EnhC [enh loci (VF0163)] [Legionella pneumophila subsp. pneumophila str. Philadelphia 1]	Sel1 repeat n=46 Tax=Gammaproteobacteria TaxID=1236 RepID=A0A129LTP0_LEGPN
	agilent_100240	8.63113e-06	0.440187	-0.49379	-1.74763	0.760052	17.7778	11.3208	0.636792	UniRef90_S5N0F3	1069	WP_045160255.1 (5/5) non_MPA_topgraph_sampling_040218.csv	Phage-related tail protein n=334 Tax=Salmonella TaxID=590 RepID=S5N0F3_SALBN
	twist_30800	8.63634e-06	0.440453	0.363911	-0.560676	1.2885	33.3333	41.5094	1.24528		1070	HCMVUL99 & Tegument protein UL11 homolog
	agilent_241693	8.64042e-06	0.440661	0.593306	-0.91479	2.1014	11.1111	11.3208	1.01887	UniRef90_A0A4I7XYI6	1071	VFG001361(gb|NP_344663) (pspA) pneumococcal surface protein A [PspA (VF0152)] [Streptococcus pneumoniae TIGR4]	Surface protein A n=87 Tax=Streptococcus pneumoniae TaxID=1313 RepID=A0A4I7XYI6_STREE
	agilent_229456	8.65819e-06	0.441567	0.367893	-0.569094	1.30488	62.2222	71.6981	1.15229	UniRef90_Q54703	1072	VFG000955(gb|NP_608047) (emm) M18 protein precursor [M protein (VF0242)] [Streptococcus pyogenes MGAS8232]	Emm18.1 protein n=9 Tax=Streptococcus pyogenes TaxID=1314 RepID=Q54703_STRPY
	agilent_71860	8.6612e-06	0.441721	0.685884	-1.06158	2.43335	6.66667	9.43396	1.41509	UniRef90_A0A174IP95	1073	T2D-105A_GL0053933 MPA_PNP_EM_seqs_non_topgraph_seqs_final_210318.csv	Flagellin n=3 Tax=Clostridiales TaxID=186802 RepID=A0A174IP95_9FIRM
	agilent_79443	8.66908e-06	0.442123	-0.747546	-2.65379	1.1587	6.66667	3.77358	0.566038	UniRef90_D8H130	1074	NP_830479.1 strains_non_MPA_non_topgraph_cdhit70_190118.csv	Immune inhibitor A, metalloprotease n=671 Tax=Bacillaceae TaxID=186817 RepID=D8H130_BACAI
	agilent_222779	8.67058e-06	0.4422	-0.950211	-3.37366	1.47323	6.66667	1.88679	0.283019	UniRef90_Q06131	1075	VFG000378(gb|NP_395162) (yopD) type III secretion system hydrophobic translocator, pore protein YopD [TTSS (VF0140)] [Yersinia pestis CO92]	Protein YopD n=25 Tax=Yersinia TaxID=444888 RepID=YOPD_YERPS
	agilent_15672	8.67467e-06	0.442408	0.730569	-1.13355	2.59469	4.44444	9.43396	2.12264	UniRef90_Q2FVE7	1076	WP_001229076.1 strains_non_MPA_non_topgraph_cdhit70_190118.csv	Metal-staphylopine-binding protein CntA n=261 Tax=Bacteria TaxID=2 RepID=CNTA_STAA8
	agilent_243165	8.67793e-06	0.442575	0.486644	-0.755527	1.72881	13.3333	16.9811	1.27358	UniRef90_Q9JNH0	1077	VFG000972(gb|NP_269972) (sic) inhibitor of complement-mediated lysis [SIC (VF0255)] [Streptococcus pyogenes M1 GAS]	Sic1.225 n=20 Tax=Streptococcus pyogenes TaxID=1314 RepID=Q9JNH0_STRPY
	agilent_186462	8.68197e-06	0.44278	-0.746087	-2.65135	1.15918	6.66667	3.77358	0.566038	UniRef90_I9I5W6	1078	764042746-stool1_revised_scaffold7260_1_gene33715 MPA_PNP_EM_seqs_non_topgraph_seqs_final_210318.csv	DUF4842 domain-containing protein n=28 Tax=Bacteroides TaxID=816 RepID=I9I5W6_BACOV
	agilent_240582	8.68294e-06	0.44283	0.387084	-0.601511	1.37568	26.6667	30.1887	1.13208	UniRef90_Q6GHV7	1079	VFG001317(gb|YP_001332074) (isdB) iron-regulated surface determinant protein B, haemoglobin receptor [Isd (VF0015)] [Staphylococcus aureus subsp. aureus str. Newman]	Iron-regulated surface determinant protein B n=509 Tax=Bacilli TaxID=91061 RepID=ISDB_STAAR
	twist_2099	8.6838e-06	0.442874	0.774718	-1.20407	2.7535	8.88889	5.66038	0.636792		1080	allergen_name False allergome_name Tri a 37 (9/9) (1/1) allergenonline_name False SDAP_name False iedb_name False
	agilent_17763	8.68563e-06	0.442967	0.729038	-1.13345	2.59153	4.44444	9.43396	2.12264	UniRef90_A0A174CSM3	1081	WP_007856161.1 MPA_PNP_EM_seqs_non_topgraph_seqs_final_210318.csv	Beta-xylosidase n=22 Tax=Bacteroides TaxID=816 RepID=A0A174CSM3_BACVU
	twist_59593	8.69931e-06	0.443665	0.792986	-1.23598	2.82195	4.44444	5.66038	1.27358		1082	H3N2 A/Michigan/45/2015 M1
	agilent_2331	8.72065e-06	0.444753	-0.718257	-2.56041	1.1239	6.66667	5.66038	0.849057	UniRef90_P20810	1083	Calpastatin	Calpastatin n=278 Tax=Simiiformes TaxID=314293 RepID=ICAL_HUMAN
	agilent_239266	8.7263e-06	0.445041	0.477235	-0.74753	1.702	17.7778	16.9811	0.955189	UniRef90_P71401	1084	VFG001157(gb|AAC44560) (hsf) Hsf [Hia/Hsf (VF0039)] [Haemophilus influenzae C54]	Hsf n=19 Tax=Haemophilus influenzae TaxID=727 RepID=P71401_HAEIF
	agilent_8065	8.72936e-06	0.445198	-0.515325	-1.8383	0.807648	13.3333	11.3208	0.849057	UniRef90_P03211	1085	EBNA-1 HHV 4 & BKRF1	Epstein-Barr nuclear antigen 1 n=37 Tax=Epstein-Barr virus (strain GD1) TaxID=10376 RepID=EBNA1_EBVB9
	agilent_243958	8.73802e-06	0.445639	-0.39098	-1.3957	0.613742	31.1111	26.4151	0.849057	UniRef90_Q9KK48	1086	VFG005316(gb|NP_359586) (pspC/cbpA) Choline binding protein A [Choline-binding proteins (CVF122)] [Streptococcus pneumoniae R6]	Surface protein PspC n=12 Tax=Streptococcus pneumoniae TaxID=1313 RepID=Q9KK48_STREE
	twist_92035	8.73822e-06	0.445649	0.702738	-1.10317	2.50864	4.44444	9.43396	2.12264		1087	YP_009168989.1 Possible phage tail sheath protein [Campylobacter virus CPt10]
	twist_77700	8.73946e-06	0.445713	-0.965845	-3.44823	1.51654	4.44444	1.88679	0.424528		1088	YP_001469491.1 gp12 Short tail fibers [Enterobacteria phage Phi1]
	twist_54532	8.74074e-06	0.445778	-0.463092	-1.65349	0.727302	22.2222	15.0943	0.679245		1089	Kappa-casein precursor
	twist_22556	8.74074e-06	0.445778	-0.463092	-1.65349	0.727302	22.2222	15.0943	0.679245		1090	allergen_name False allergome_name Bub b 12 (2/2), Bub b 8 (4/6) (1/1) allergenonline_name False SDAP_name False iedb_name False
	agilent_225551	8.745e-06	0.445995	-0.625887	-2.23552	0.983746	11.1111	5.66038	0.509434	UniRef90_Q97T80	1091	VFG001362(gb|NP_344620) (zmpC) immunoglobulin A1 protease [IgA1 protease (VF0147)] [Streptococcus pneumoniae TIGR4]	Zinc metalloprotease ZmpC n=66 Tax=Terrabacteria group TaxID=1783272 RepID=ZMPC_STRPN
	twist_38675	8.74728e-06	0.446111	-0.450777	-1.61036	0.70881	80	77.3585	0.966981		1092	pneumococcal histidine triad protein E & hydrolase & HIT family hydrolase
	agilent_7302	8.75105e-06	0.446304	0.442396	-0.696113	1.5809	73.3333	84.9057	1.1578	UniRef90_P03211	1093	EBNA-1 HHV 4 & BKRF1	Epstein-Barr nuclear antigen 1 n=37 Tax=Epstein-Barr virus (strain GD1) TaxID=10376 RepID=EBNA1_EBVB9
	agilent_1140	8.75973e-06	0.446746	-0.389934	-1.39441	0.614542	33.3333	30.1887	0.90566	UniRef90_P07210	1094	polyprotein (9/9) & VP1 capsid protein (1/3) & Chain 2, Human Rhinovirus Serotype 2 (Hrv2)	Genome polyprotein n=273 Tax=Enterovirus TaxID=12059 RepID=POLG_HRV8A
	agilent_106728	8.76417e-06	0.446973	0.568053	-0.895992	2.0321	8.88889	13.2075	1.48585	UniRef90_C0BEV3	1095	MH0088_GL0045527 (1/1) MPA_and_EM_topgraph_220218_subsample.csv	LysM domain protein n=11 Tax=Coprococcus TaxID=33042 RepID=C0BEV3_9FIRM
	twist_7644	8.77606e-06	0.447579	0.647847	-1.02408	2.31977	6.66667	9.43396	1.41509		1096	allergen_name False allergome_name Epi br 2 (2/2) (1/1) allergenonline_name False SDAP_name False iedb_name False
	agilent_149232	8.78057e-06	0.447809	0.584296	-0.924386	2.09298	6.66667	15.0943	2.26415	UniRef90_L1Q5F4	1097	MH0088_GL0031470 (1/1) MPA_and_EM_topgraph_220218_subsample.csv	Ig-like_bact domain-containing protein n=19 Tax=Clostridiales TaxID=186802 RepID=L1Q5F4_ANAHA
	twist_58590	8.7933e-06	0.448458	0.583977	-0.926038	2.09399	6.66667	15.0943	2.26415		1098	EBNA-1 HHV 4 & BKRF1
	twist_66117	8.79797e-06	0.448697	-1.02094	-3.66222	1.62034	4.44444	1.88679	0.424528		1099	YP_007517701.1 hypothetical protein [Pelagibacter phage HTVC010P]
	agilent_72399	8.81091e-06	0.449356	-0.408676	-1.4675	0.65015	33.3333	22.6415	0.679245	UniRef90_R5NUV8	1100	MH0002_GL0061182 MPA_PNP_EM_seqs_non_topgraph_seqs_final_210318.csv	Flagellin n=7 Tax=Clostridiales TaxID=186802 RepID=R5NUV8_9CLOT
	agilent_174704	8.81496e-06	0.449563	0.343615	-0.547053	1.23428	51.1111	56.6038	1.10747	UniRef90_A6LEY7	1101	158458797-stool1_revised_scaffold5915_1_gene28910 MPA_PNP_EM_seqs_non_topgraph_seqs_final_210318.csv	Uncharacterized protein n=16 Tax=Bacteroidales TaxID=171549 RepID=A6LEY7_PARD8
	agilent_231580	8.82557e-06	0.450104	-1.01783	-3.65924	1.62359	4.44444	1.88679	0.424528	UniRef90_P0C2E9	1102	VFG002275(gb|NP_561079) (pfoA) perfringolysin O [theta-toxin/PFO (VF0382)] [Clostridium perfringens str. 13]	Perfringolysin O n=33 Tax=Clostridium perfringens TaxID=1502 RepID=TACY_CLOPE
	twist_48100	8.85487e-06	0.451598	-0.607903	-2.19071	0.97491	15.5556	5.66038	0.363881		1103	butyrophilin precursor & Butyrophilin subfamily 1 member A1 & butyrophilin, partial
	twist_7553	8.85986e-06	0.451853	-0.725843	-2.6168	1.16512	8.88889	3.77358	0.424528		1104	allergen_name False allergome_name Aeg um GBSS_I (3/3) (1/1) allergenonline_name False SDAP_name False iedb_name False
	twist_28804	8.86107e-06	0.451915	0.394701	-0.633712	1.42311	22.2222	28.3019	1.27358		1105	positive (from uniprot): Enterovirus B Genome polyprotein
	twist_31794	8.86191e-06	0.451957	0.545407	-0.875813	1.96663	8.88889	13.2075	1.48585		1106	HCMVUL80
	agilent_60256	8.87243e-06	0.452494	-0.483445	-1.7447	0.777811	20	13.2075	0.660377	UniRef90_R6CE75	1107	MH0191_GL0003028 MPA_PNP_EM_seqs_non_topgraph_seqs_final_210318.csv	SBP_bac_5 domain-containing protein n=6 Tax=Firmicutes TaxID=1239 RepID=R6CE75_9FIRM
	agilent_178307	8.88028e-06	0.452894	-0.556214	-2.0086	0.896174	13.3333	7.54717	0.566038	UniRef90_Q2G222	1108	WP_001125631.1 strains_non_MPA_non_topgraph_cdhit70_190118.csv	N-acetylmuramoyl-L-alanine amidase domain-containing protein SAOUHSC_02979 n=302 Tax=Bacteria TaxID=2 RepID=Y2979_STAA8
	twist_53218	8.8853e-06	0.45315	0.551595	-0.889548	1.99274	8.88889	13.2075	1.48585		1109	phosphoprotein 150 & Large structural phosphoprotein
	twist_50462	8.89882e-06	0.45384	-0.403176	-1.45816	0.651804	31.1111	20.7547	0.667116		1110	positive (from uniprot): Human adenovirus C Pre-histone-like nucleoprotein
	twist_27117	8.90333e-06	0.45407	0.4565	-0.73862	1.65162	13.3333	20.7547	1.5566		1111	Immunoglobulin G-binding protein G precursor & Immunoglobulin G-binding protein G
	agilent_235465	8.90899e-06	0.454358	-0.359187	-1.30014	0.581768	46.6667	37.7358	0.808625	UniRef90_P71401	1112	VFG001157(gb|AAC44560) (hsf) Hsf [Hia/Hsf (VF0039)] [Haemophilus influenzae C54]	Hsf n=19 Tax=Haemophilus influenzae TaxID=727 RepID=P71401_HAEIF
	twist_99693	8.93977e-06	0.455928	0.357647	-0.582542	1.29784	35.5556	37.7358	1.06132		1113	YP_009222289.1 lysin [Lactobacillus phage LfeInf]
	agilent_21927	8.95159e-06	0.456531	-0.364507	-1.32401	0.595	33.3333	28.3019	0.849057	UniRef90_A0A1D7TS41	1114	YP_535927.1 strains_non_MPA_non_topgraph_cdhit70_190118.csv	Peptidoglycan-binding protein LysM n=5 Tax=Lactobacillus TaxID=1578 RepID=A0A1D7TS41_9LACO
	twist_27732	8.95933e-06	0.456926	-0.359825	-1.30784	0.588188	40	33.9623	0.849057		1115	Surface protein pspA
	agilent_190	8.96172e-06	0.457048	-0.477617	-1.73631	0.781077	15.5556	15.0943	0.97035	UniRef90_P03300	1116	Genome polyprotein (6/6) & polyprotein (7/9) & VP1 (1/4) & coat protein VP1 & VP4	Genome polyprotein n=1168 Tax=Enterovirus TaxID=12059 RepID=POLG_POL1M
	agilent_226077	8.96942e-06	0.45744	-0.343102	-1.24809	0.561886	57.7778	47.1698	0.816401	UniRef90_P71401	1117	VFG001157(gb|AAC44560) (hsf) Hsf [Hia/Hsf (VF0039)] [Haemophilus influenzae C54]	Hsf n=19 Tax=Haemophilus influenzae TaxID=727 RepID=P71401_HAEIF
	agilent_51197	8.97156e-06	0.457549	0.710622	-1.16421	2.58546	4.44444	9.43396	2.12264	UniRef90_UPI000FEBEFBA	1118	763435843-stool1_revised_scaffold1821_1_gene20649 MPA_PNP_EM_seqs_non_topgraph_seqs_final_210318.csv	ATP-dependent helicase n=1 Tax=Apibacter sp. HY039 TaxID=2501476 RepID=UPI000FEBEFBA
	agilent_40254	8.97399e-06	0.457674	-0.601168	-2.18767	0.985334	15.5556	5.66038	0.363881	UniRef90_K0WUB3	1119	MH0128_GL0035420 MPA_PNP_EM_seqs_non_topgraph_seqs_final_210318.csv	Por secretion system C-terminal sorting domain-containing protein n=3 Tax=Bacteroidales TaxID=171549 RepID=K0WUB3_9BACT
	agilent_226269	8.97482e-06	0.457716	-0.362111	-1.31782	0.593602	35.5556	26.4151	0.742925	UniRef90_Q99XV0	1120	VFG000968(gb|NP_269973) (emm) M protein type 1 [M protein (VF0242)] [Streptococcus pyogenes M1 GAS]	M protein type 1 n=54 Tax=Streptococcus pyogenes TaxID=1314 RepID=Q99XV0_STRP1
	agilent_233888	8.97873e-06	0.457915	-0.5368	-1.9542	0.880595	11.1111	11.3208	1.01887	UniRef90_P15926	1121	VFG000974(gb|NP_269970) (scpA) C5a peptidase precursor [C5a peptidase (VF0245)] [Streptococcus pyogenes M1 GAS]	C5a peptidase n=760 Tax=Bacteria TaxID=2 RepID=C5AP_STRPY
	agilent_77839	8.98265e-06	0.458115	-0.88811	-3.23417	1.45794	6.66667	5.66038	0.849057	UniRef90_F9XZT3	1122	WP_015439328.1 (2/6) non_MPA_topgraph_sampling_040218.csv	Phage infection protein n=49 Tax=Bacteria TaxID=2 RepID=F9XZT3_BIFBU
	agilent_3949	8.98586e-06	0.458279	-0.476899	-1.73715	0.783348	15.5556	15.0943	0.97035	UniRef90_A0A0N7AYT6	1123	positive (from uniprot): Human respiratory syncytial virus Attachment glycoprotein	Major surface glycoprotein G n=47 Tax=Pneumoviridae TaxID=11244 RepID=A0A0N7AYT6_HRSV
	agilent_86868	8.98673e-06	0.458323	0.416938	-0.684966	1.51884	20	22.6415	1.13208	UniRef90_P37710	1124	NP_814543.1 strains_non_MPA_non_topgraph_cdhit70_190118.csv	Autolysin n=202 Tax=Firmicutes TaxID=1239 RepID=ALYS_ENTFA
	agilent_8064	8.99621e-06	0.458806	-0.502444	-1.83175	0.826867	13.3333	11.3208	0.849057	UniRef90_P03211	1125	EBNA-1 HHV 4 & BKRF1	Epstein-Barr nuclear antigen 1 n=37 Tax=Epstein-Barr virus (strain GD1) TaxID=10376 RepID=EBNA1_EBVB9
	agilent_223209	9.0022e-06	0.459112	-0.383986	-1.40059	0.632615	26.6667	26.4151	0.990566	UniRef90_Q54703	1126	VFG000955(gb|NP_608047) (emm) M18 protein precursor [M protein (VF0242)] [Streptococcus pyogenes MGAS8232]	Emm18.1 protein n=9 Tax=Streptococcus pyogenes TaxID=1314 RepID=Q54703_STRPY
	agilent_239561	9.00696e-06	0.459355	0.818299	-1.34931	2.98591	4.44444	5.66038	1.27358	UniRef90_X5LYA4	1127	VFG016667(gb|YP_033004) (badA/vomp/brp) Surface protein/Bartonella adhesin BadA-like [BadA (SS156)] [Bartonella henselae str. Houston-1]	Surface protein/adhesin n=3 Tax=Bartonella henselae TaxID=38323 RepID=X5LYA4_BARHN
	twist_27290	9.01191e-06	0.459607	0.343449	-0.566833	1.25373	40	50.9434	1.27358		1128	glycoprotein B (2/2)
	agilent_182072	9.02283e-06	0.460164	0.643202	-1.06367	2.35007	6.66667	11.3208	1.69811	UniRef90_Q64MM2	1129	YP_101799.1 strains_non_MPA_non_topgraph_cdhit70_190118.csv	Uncharacterized protein n=50 Tax=Bacteroidaceae TaxID=815 RepID=Q64MM2_BACFR
	twist_32081	9.03312e-06	0.460689	0.49182	-0.814855	1.7985	13.3333	15.0943	1.13208		1130	putative zinc metalloprotease
	agilent_6871	9.03922e-06	0.461	0.70654	-1.17191	2.58499	4.44444	7.54717	1.69811	UniRef90_Q9PZT0	1131	Probable coat protein VP1 & VP2 (1/2) & VP1 capsid protein (2/3) & viral protein 2 & VP2 protein & VP1u	Minor capsid protein VP1 n=1787 Tax=Erythroparvovirus TaxID=40121 RepID=CAPSD_PAVHV
	twist_46454	9.04239e-06	0.461162	-0.607061	-2.22161	1.00749	11.1111	7.54717	0.679245		1132	11-1 polypeptide
	twist_27720	9.05045e-06	0.461573	-0.417653	-1.52947	0.694163	28.8889	15.0943	0.522496		1133	early antigen protein D (EA-D) & DNA polymerase processivity factor BMRF1
	agilent_109931	9.05902e-06	0.46201	0.74498	-1.24014	2.7301	4.44444	7.54717	1.69811	UniRef90_R7CNE5	1134	MH0133_GL0028481 MPA_PNP_EM_seqs_non_topgraph_seqs_final_210318.csv	Lipoprotein n=2 Tax=Dialister TaxID=39948 RepID=R7CNE5_9FIRM
	twist_27718	9.06811e-06	0.462474	-0.398785	-1.46251	0.664941	31.1111	16.9811	0.545822		1135	early antigen protein D (EA-D) & DNA polymerase processivity factor BMRF1
	agilent_169153	9.0732e-06	0.462733	0.487773	-0.814076	1.78962	11.1111	18.8679	1.69811	UniRef90_P33378	1136	WP_014929158.1 strains_non_MPA_non_topgraph_cdhit70_190118.csv	Phospholipase C n=130 Tax=Listeria monocytogenes TaxID=1639 RepID=PHLC_LISMO
	twist_73805	9.09513e-06	0.463852	-0.761751	-2.79993	1.27643	6.66667	3.77358	0.566038		1137	YP_009043441.1 DNA helicase [Listeria phage List-36]
	twist_46237	9.09987e-06	0.464094	-0.758549	-2.78926	1.27216	6.66667	3.77358	0.566038		1138	Voltage-dependent T-type calcium channel subunit alpha-1H
	twist_37560	9.13233e-06	0.465749	0.370823	-0.625594	1.36724	28.8889	32.0755	1.1103		1139	positive (from uniprot): Rhinovirus B Genome polyprotein
	agilent_168007	9.13343e-06	0.465805	-0.500656	-1.84611	0.844798	17.7778	11.3208	0.636792	UniRef90_E5VBB8	1140	MH0003_GL0074909 MPA_PNP_EM_seqs_non_topgraph_seqs_final_210318.csv	Uncharacterized protein n=30 Tax=Bacteroides TaxID=816 RepID=E5VBB8_9BACE
	agilent_160375	9.134e-06	0.465834	0.735838	-1.24177	2.71344	4.44444	7.54717	1.69811	UniRef90_A0A173YNI1	1141	MH0055_GL0056550 MPA_PNP_EM_seqs_non_topgraph_seqs_final_210318.csv	Glucan endo-1,3-beta-glucosidase A1 n=16 Tax=Lachnospiraceae TaxID=186803 RepID=A0A173YNI1_9FIRM
	twist_60212	9.13601e-06	0.465936	-0.753023	-2.77728	1.27123	6.66667	3.77358	0.566038		1142	YP_007003037.1 hypothetical protein [Lactobacillus phage JCL1032]
	agilent_15915	9.1474e-06	0.466518	0.681347	-1.15262	2.51531	4.44444	9.43396	2.12264	UniRef90_A0A2X2MA38	1143	WP_000645753.1 strains_non_MPA_non_topgraph_cdhit70_190118.csv	5'-nucleotidase n=579 Tax=Bacteria TaxID=2 RepID=A0A2X2MA38_STAAU
	agilent_11154	9.1553e-06	0.46692	-0.370983	-1.37045	0.628487	68.8889	71.6981	1.04078	UniRef90_Q9ANY1	1144	pneumococcal histidine triad protein E & hydrolase & HIT family hydrolase	Bvh-3 n=444 Tax=Bacteria TaxID=2 RepID=Q9ANY1_STREE
	twist_58805	9.15723e-06	0.467019	-0.597498	-2.20758	1.01258	11.1111	5.66038	0.509434		1145	H3N2 A/Hong Kong/4801/2014 M1
	twist_40763	9.171e-06	0.467721	-0.573607	-2.12175	0.974536	11.1111	7.54717	0.679245		1146	RNA polymerase beta'-subunit
	twist_28862	9.17262e-06	0.467804	-0.374694	-1.38617	0.636779	37.7778	24.5283	0.649279		1147	positive (exact): Rhinovirus B Genome polyprotein
	agilent_208242	9.17566e-06	0.467958	0.570446	-0.969988	2.11088	6.66667	15.0943	2.26415	UniRef90_A0A416SG61	1148	DOM014_GL0025097 MPA_PNP_EM_seqs_non_topgraph_seqs_final_210318.csv	PcfB family protein n=261 Tax=root TaxID=1 RepID=A0A416SG61_9FIRM
	agilent_221016	9.18921e-06	0.46865	-0.580293	-2.14975	0.989167	93.3333	88.6792	0.950135	UniRef90_Q54972	1149	VFG005313(gb|NP_357715) (pspA) Surface protein pspA precursor [Choline-binding proteins (CVF122)] [Streptococcus pneumoniae R6]	Pneumococcal surface protein A n=17 Tax=Streptococcus pneumoniae TaxID=1313 RepID=Q54972_STREE
	agilent_179632	9.19115e-06	0.468749	-0.76897	-2.84919	1.31125	6.66667	3.77358	0.566038	UniRef90_UPI0008DA98AF	1150	SZEY-104A_GL0018364 MPA_PNP_EM_seqs_non_topgraph_seqs_final_210318.csv	flagellar filament capping protein FliD n=1 Tax=Romboutsia timonensis TaxID=1776391 RepID=UPI0008DA98AF
	agilent_8059	9.19341e-06	0.468864	-0.342684	-1.26995	0.584587	60	56.6038	0.943396	UniRef90_P12978	1151	nuclear protein EBNA2 & EBNA-2 & Epstein-Barr nuclear antigen 2	Epstein-Barr nuclear antigen 2 n=125 Tax=Epstein-Barr virus (strain GD1) TaxID=10376 RepID=EBNA2_EBVB9
	twist_54195	9.19652e-06	0.469022	0.694288	-1.18506	2.57363	4.44444	9.43396	2.12264		1152	EBNA3A HHV4
	twist_72932	9.20627e-06	0.46952	-0.637698	-2.36579	1.0904	8.88889	5.66038	0.636792		1153	YP_009030625.1 tail sheath protein [Escherichia phage vB_EcoM_JS09]
	agilent_201880	9.2186e-06	0.470149	0.335239	-0.574513	1.24499	46.6667	54.717	1.17251	UniRef90_A0A174B1N0	1154	WP_012743453.1 MPA_PNP_EM_seqs_non_topgraph_seqs_final_210318.csv	Toxin A n=2 Tax=[Eubacterium] rectale TaxID=39491 RepID=A0A174B1N0_9FIRM
	agilent_24512	9.2266e-06	0.470557	0.35693	-0.612576	1.32644	28.8889	32.0755	1.1103	UniRef90_A0A158SJE1	1155	WP_041807921.1 strains_non_MPA_non_topgraph_cdhit70_190118.csv	N-acetylmuramoyl-L-alanine amidase n=55 Tax=Lactobacillus TaxID=1578 RepID=A0A158SJE1_LACFE
	agilent_168512	9.23677e-06	0.471075	-0.655824	-2.43928	1.12763	6.66667	7.54717	1.13208	UniRef90_B0G7W2	1156	WP_005334232.1 (1/7) non_MPA_topgraph_sampling_040218.csv	Ferrous iron transport protein B n=13 Tax=Dorea TaxID=189330 RepID=B0G7W2_9FIRM
	agilent_165460	9.24813e-06	0.471655	0.558844	-0.962872	2.08056	8.88889	11.3208	1.27358	UniRef90_B0MWY0	1157	V1.UC47-4_GL0174343 (1/3) MPA_and_EM_topgraph_220218_subsample.csv	Lipid A biosynthesis (KDO)2-(Lauroyl)-lipid IVA acyltransferase n=5 Tax=root TaxID=1 RepID=B0MWY0_9BACT
	agilent_243235	9.255e-06	0.472005	-0.754827	-2.81182	1.30217	6.66667	3.77358	0.566038	UniRef90_Q5WT56	1158	VFG041346(gb|YP_096747) (lpg2744) Dot/Icm type IV secretion system effector [Dot/Icm (SS047)] [Legionella pneumophila subsp. pneumophila str. Philadelphia 1]	Uncharacterized protein n=29 Tax=Legionella pneumophila TaxID=446 RepID=Q5WT56_LEGPL
	agilent_101070	9.26324e-06	0.472425	0.719969	-1.2439	2.68384	4.44444	7.54717	1.69811	UniRef90_A0A174DKM9	1159	O2.UC53-2_GL0015479 MPA_PNP_EM_seqs_non_topgraph_seqs_final_210318.csv	Succinate dehydrogenase/fumarate reductase iron-sulfur subunit n=19 Tax=Lachnospiraceae TaxID=186803 RepID=A0A174DKM9_9FIRM
	agilent_134190	9.27163e-06	0.472853	-0.634621	-2.36735	1.09811	8.88889	5.66038	0.636792	UniRef90_A0A139KXE4	1160	MH0003_GL0052312 MPA_PNP_EM_seqs_non_topgraph_seqs_final_210318.csv	Uncharacterized protein n=26 Tax=Bacteroides TaxID=816 RepID=A0A139KXE4_BACOV
	agilent_55558	9.27864e-06	0.473211	0.405903	-0.703248	1.51505	77.7778	83.0189	1.06739	UniRef90_A0A3R6GSL8	1161	MH0020_GL0042782 MPA_PNP_EM_seqs_non_topgraph_seqs_final_210318.csv	T9SS C-terminal target domain-containing protein n=10 Tax=Bacteroidales TaxID=171549 RepID=A0A3R6GSL8_9BACT
	agilent_202092	9.28313e-06	0.473439	0.557637	-0.966923	2.0822	6.66667	13.2075	1.98113	UniRef90_A0A174ZFZ7	1162	V1.CD38-0_GL0060643 MPA_PNP_EM_seqs_non_topgraph_seqs_final_210318.csv	Pectinesterase A n=15 Tax=Eubacterium TaxID=1730 RepID=A0A174ZFZ7_9FIRM
	agilent_222419	9.29372e-06	0.47398	0.327101	-0.568275	1.22248	48.8889	62.2642	1.27358	UniRef90_Q54703	1163	VFG000955(gb|NP_608047) (emm) M18 protein precursor [M protein (VF0242)] [Streptococcus pyogenes MGAS8232]	Emm18.1 protein n=9 Tax=Streptococcus pyogenes TaxID=1314 RepID=Q54703_STRPY
	twist_34869	9.30233e-06	0.474419	-0.48888	-1.82842	0.850665	13.3333	13.2075	0.990566		1164	EBNA-3C HHV 4 latent protein
	agilent_61837	9.31155e-06	0.474889	-0.342832	-1.2832	0.597538	37.7778	30.1887	0.799112	UniRef90_A0A4U9NYM5	1165	WP_011590223.1 strains_non_MPA_non_topgraph_cdhit70_190118.csv	Cell wall binding repeat-containing protein n=9 Tax=Clostridium perfringens TaxID=1502 RepID=A0A4U9NYM5_CLOPF
	agilent_221282	9.32738e-06	0.475697	0.724681	-1.26672	2.71608	4.44444	7.54717	1.69811	UniRef90_Q48028	1166	VFG001154(gb|AAA20524) (hmw2A) adhesin HMW2A, two-partner secretion (TPS) pathway TpsA exoprotein [HMW1/HMW2 (VF0038)] [Haemophilus influenzae str. 12]	Adhesin n=8 Tax=Haemophilus influenzae TaxID=727 RepID=Q48028_HAEIF
	twist_28232	9.32982e-06	0.475821	-0.422834	-1.5851	0.739429	20	15.0943	0.754717		1167	polyprotein (9/9) & VP1 capsid protein (1/3) & Chain 2, Human Rhinovirus Serotype 2 (Hrv2)
	twist_48386	9.33488e-06	0.476079	-0.340553	-1.27719	0.596087	35.5556	32.0755	0.902123		1168	positive (exact): Enterovirus B Genome polyprotein
	twist_63977	9.3445e-06	0.47657	-0.542402	-2.03586	0.951055	11.1111	7.54717	0.679245		1169	YP_009148886.1 hypothetical protein [Salmonella phage SSE121]
	twist_30015	9.34452e-06	0.476571	0.468978	-0.822316	1.76027	13.3333	15.0943	1.13208		1170	Clumping factor B precursor (Fibrinogen-binding protein B) (Fibrinogen receptor B)
	twist_52398	9.3563e-06	0.477171	0.727624	-1.27856	2.73381	4.44444	7.54717	1.69811		1171	Syncytin-1
	twist_81063	9.38317e-06	0.478542	-0.753643	-2.83805	1.33076	8.88889	3.77358	0.424528		1172	YP_009037492.1 modifier of transcription [Escherichia phage vB_EcoM_JS09]
	twist_58154	9.38416e-06	0.478592	0.344211	-0.607907	1.29633	33.3333	37.7358	1.13208		1173	Capsid protein VP26 & capsid protein VP26 [Human gammaherpesvirus 4] & BFRF3
	twist_32174	9.42129e-06	0.480486	0.517175	-0.919555	1.9539	84.4444	90.566	1.07249		1174	EBNA-1 HHV 4 & BKRF1
	agilent_135214	9.42607e-06	0.48073	0.67117	-1.1944	2.53674	4.44444	9.43396	2.12264	UniRef90_A0A379XTI8	1175	WP_021294045.1 (1/1) non_MPA_topgraph_sampling_040218.csv	Putative flagellin structural protein n=133 Tax=Enterobacteriaceae TaxID=543 RepID=A0A379XTI8_SALER
	agilent_235651	9.42645e-06	0.480749	-0.627506	-2.37178	1.11677	8.88889	5.66038	0.636792	UniRef90_Q50341	1176	VFG002030(gb|NP_109830) (orf6/MgpC/crmA) cytadherence protein [Cytadherence organelle (VF0330)] [Mycoplasma pneumoniae M129]	Mgp-operon protein 3 n=22 Tax=Mycoplasma pneumoniae TaxID=2104 RepID=MGP3_MYCPN
	twist_29332	9.43976e-06	0.481428	-0.748556	-2.83254	1.33543	6.66667	3.77358	0.566038		1177	Proline-rich 28 kDa antigen
	agilent_134645	9.44396e-06	0.481642	0.358519	-0.640088	1.35713	51.1111	52.8302	1.03363	UniRef90_A0A4V6L8I8	1178	WP_000739205.1 strains_non_MPA_non_topgraph_cdhit70_190118.csv	Extracellular fibrinogen-binding protein n=26 Tax=Staphylococcus TaxID=1279 RepID=A0A4V6L8I8_STAHY
	twist_99873	9.44467e-06	0.481678	0.547707	-0.977984	2.0734	6.66667	13.2075	1.98113		1179	YP_001285556.1 gp66 [Escherichia virus TLS]
	agilent_237004	9.44839e-06	0.481868	0.368155	-0.65782	1.39413	22.2222	32.0755	1.4434	UniRef90_Q2FWV5	1180	VFG002422(gb|YP_001332911) (chp) chemotaxis-inhibiting protein CHIPS [CHIPS (VF0424)] [Staphylococcus aureus subsp. aureus str. Newman]	Chemotaxis inhibitory protein n=103 Tax=root TaxID=1 RepID=CHIPS_STAA8
	agilent_11271	9.45181e-06	0.482042	0.416282	-0.744277	1.57684	80	84.9057	1.06132		1181	positive (exact): Enterovirus B Genome polyprotein
	agilent_7725	9.46248e-06	0.482586	0.667848	-1.19637	2.53207	4.44444	9.43396	2.12264	UniRef90_P16112	1182	large aggregating cartilage proteoglycan core protein	Aggrecan core protein n=17 Tax=Catarrhini TaxID=9526 RepID=PGCA_HUMAN
	twist_49721	9.46622e-06	0.482777	0.348006	-0.623835	1.31985	26.6667	33.9623	1.27358		1183	Glycoprotein B precursor & glycoprotein B (1/2)
	agilent_30237	9.4857e-06	0.483771	-0.465216	-1.76733	0.836897	15.5556	11.3208	0.727763	UniRef90_I9A5K4	1184	MH0349_GL0007090 MPA_PNP_EM_seqs_non_topgraph_seqs_final_210318.csv	TPM_phosphatase domain-containing protein n=49 Tax=Bacteroides TaxID=816 RepID=I9A5K4_BACVU
	twist_47475	9.50693e-06	0.484854	0.607186	-1.09651	2.31088	6.66667	11.3208	1.69811		1185	Kinesin-like protein KIF11
	agilent_4843	9.51044e-06	0.485033	0.44693	-0.80762	1.70148	17.7778	18.8679	1.06132	UniRef90_Q82081	1186	positive (from uniprot): Rhinovirus B Genome polyprotein	Genome polyprotein n=46 Tax=Enterovirus TaxID=12059 RepID=POLG_HRV3
	agilent_139506	9.51992e-06	0.485516	0.558613	-1.01117	2.1284	6.66667	13.2075	1.98113	UniRef90_A0A0K6BVP1	1187	YP_099897.1 strains_non_MPA_non_topgraph_cdhit70_190118.csv	LysM peptidoglycan-binding domain-containing protein n=45 Tax=Bacteroidaceae TaxID=815 RepID=A0A0K6BVP1_BACFG
	agilent_196127	9.52166e-06	0.485605	0.410191	-0.742742	1.56312	77.7778	83.0189	1.06739	UniRef90_K0X516	1188	MH0012_GL0015099 MPA_PNP_EM_seqs_non_topgraph_seqs_final_210318.csv	BIG2 domain-containing protein n=2 Tax=Bacteroidales TaxID=171549 RepID=K0X516_9BACT
	agilent_167108	9.5258e-06	0.485816	-0.889368	-3.39035	1.61161	4.44444	1.88679	0.424528	UniRef90_A0A2S3U8G5	1189	YP_004890908.1 (1/1) non_MPA_topgraph_sampling_040218.csv	DUF3324 domain-containing protein n=30 Tax=Lactobacillus TaxID=1578 RepID=A0A2S3U8G5_LACPN
	twist_57369	9.5258e-06	0.485816	-0.889368	-3.39035	1.61161	4.44444	1.88679	0.424528		1190	MCE-FAMILY PROTEIN MCE1A
	twist_52778	9.52832e-06	0.485944	-0.465315	-1.7742	0.843575	15.5556	11.3208	0.727763		1191	EBNA-3C HHV 4 latent protein
	agilent_1683	9.53079e-06	0.48607	0.410698	-0.744893	1.56629	80	84.9057	1.06132	UniRef90_Q66575	1192	positive (from uniprot): Enterovirus B Genome polyprotein	Genome polyprotein n=20 Tax=Enterovirus B TaxID=138949 RepID=POLG_EC12T
	twist_96182	9.54058e-06	0.48657	0.523301	-0.950812	1.99741	8.88889	13.2075	1.48585		1193	YP_006908106.1 putative baseplate wedge subunit [Campylobacter phage CP30A]
	agilent_54867	9.54152e-06	0.486618	-0.626537	-2.39165	1.13858	6.66667	7.54717	1.13208	UniRef90_A0A2M9V9V5	1194	YP_097627.1 strains_non_MPA_non_topgraph_cdhit70_190118.csv	Arabinan endo-1,5-alpha-L-arabinosidase n=54 Tax=Bacteroides TaxID=816 RepID=A0A2M9V9V5_BACFG
	twist_75746	9.54483e-06	0.486786	0.556239	-1.01144	2.12392	6.66667	13.2075	1.98113		1195	YP_008772082.1 unnamed protein product [Streptococcus phage TP-778L]
	agilent_36299	9.54903e-06	0.487001	0.700317	-1.27439	2.67503	4.44444	7.54717	1.69811	UniRef90_A0A508YGM1	1196	WP_003669346.1 strains_non_MPA_non_topgraph_cdhit70_190118.csv	Autolysin n=73 Tax=Lactobacillus TaxID=1578 RepID=A0A508YGM1_LACRE
	agilent_108088	9.55831e-06	0.487474	0.637368	-1.1618	2.43653	4.44444	13.2075	2.9717	UniRef90_D0TFD0	1197	MH0020_GL0036134 (4/5) MPA_and_EM_topgraph_220218_subsample.csv	Hydrophobic domain protein n=26 Tax=Bacteroidales TaxID=171549 RepID=D0TFD0_9BACE
	twist_31225	9.56273e-06	0.487699	-0.517061	-1.97738	0.943257	13.3333	7.54717	0.566038		1198	GRA 1 & dense granule protein 1 / major antigenp24, putative & Dense granule protein 1 precursor & dense granule protein 1 / major antigenp24 & P24 granule antigen
	twist_55914	9.56369e-06	0.487748	-0.320327	-1.22512	0.584463	62.2222	54.717	0.87938		1199	polyprotein (9/9) & VP1 capsid protein (1/3) & Chain 2, Human Rhinovirus Serotype 2 (Hrv2)
	agilent_200833	9.57527e-06	0.488339	0.312348	-0.571104	1.1958	48.8889	56.6038	1.1578	UniRef90_K5Z2N5	1200	MH0244_GL0115989 MPA_PNP_EM_seqs_non_topgraph_seqs_final_210318.csv	Uncharacterized protein n=12 Tax=Parabacteroides TaxID=375288 RepID=K5Z2N5_9BACT
	agilent_153754	9.57817e-06	0.488487	0.420152	-0.768619	1.60892	17.7778	20.7547	1.16745	UniRef90_A0A173XTU3	1201	WP_004848213.1 (2/2) non_MPA_topgraph_sampling_040218.csv	LysM domain/BON superfamily protein n=7 Tax=Clostridiales TaxID=186802 RepID=A0A173XTU3_9FIRM
	agilent_141285	9.57936e-06	0.488548	0.552929	-1.01174	2.1176	6.66667	13.2075	1.98113	UniRef90_Q4W8L5	1202	WP_000744110.1 strains_non_MPA_non_topgraph_cdhit70_190118.csv	Staphylocoagulase n=113 Tax=Bacillales TaxID=1385 RepID=Q4W8L5_STAAU
	agilent_292	9.58438e-06	0.488803	0.815713	-1.49393	3.12536	4.44444	3.77358	0.849057	UniRef90_P14348	1203	Capsid protein VP26 & capsid protein VP26 [Human gammaherpesvirus 4] & BFRF3	Small capsomere-interacting protein n=30 Tax=Epstein-Barr virus (strain GD1) TaxID=10376 RepID=SCP_EBVB9
	agilent_191430	9.58573e-06	0.488872	-0.348501	-1.33542	0.638417	28.8889	30.1887	1.04499	UniRef90_U6RSF2	1204	MH0002_GL0031714 MPA_PNP_EM_seqs_non_topgraph_seqs_final_210318.csv	GTPase HflX n=32 Tax=root TaxID=1 RepID=U6RSF2_9BACE
	agilent_7064	9.59867e-06	0.489532	0.327235	-0.600868	1.25534	60	66.0377	1.10063	UniRef90_P03204	1205	EBNA-3C HHV 4 latent protein	Epstein-Barr nuclear antigen 6 n=14 Tax=Epstein-Barr virus (strain GD1) TaxID=10376 RepID=EBNA6_EBVB9
	agilent_7179	9.60787e-06	0.490002	-0.429281	-1.64812	0.789563	17.7778	13.2075	0.742925	UniRef90_P11311	1206	Adhesin P1 precursor (Cytadhesin P1) (Attachment protein) & ADP1_MYCPN adhesin P1	Adhesin P1 n=56 Tax=Mycoplasma pneumoniae TaxID=2104 RepID=ADP1_MYCPN
	agilent_241112	9.6173e-06	0.490482	0.660108	-1.21619	2.53641	4.44444	7.54717	1.69811	UniRef90_P27951	1207	VFG001795(gb|BAC98831) (cba) c protein beta antigen [<beta>-C protein (VF0277)] [Streptococcus agalactiae FM027022]	IgA FC receptor n=71 Tax=Streptococcus TaxID=1301 RepID=BAG_STRAG
	agilent_7111	9.6269e-06	0.490972	0.699866	-1.29169	2.69142	4.44444	7.54717	1.69811	UniRef90_P54634	1208	positive (from uniprot): Norwalk virus Non-structural polyprotein	Genome polyprotein n=5814 Tax=root TaxID=1 RepID=POLG_LORDV
	agilent_148625	9.62866e-06	0.491061	-0.53571	-2.06046	0.989035	11.1111	7.54717	0.679245	UniRef90_S5N0F3	1209	WP_045160255.1 (5/5) non_MPA_topgraph_sampling_040218.csv	Phage-related tail protein n=334 Tax=Salmonella TaxID=590 RepID=S5N0F3_SALBN
	twist_52620	9.63079e-06	0.49117	-0.433977	-1.66948	0.801525	17.7778	13.2075	0.742925		1210	Junctional protein associated with coronary artery disease
	agilent_27036	9.63508e-06	0.491389	0.488146	-0.902274	1.87857	11.1111	13.2075	1.18868	UniRef90_A0A1C6CHR2	1211	WP_024853014.1 strains_non_MPA_non_topgraph_cdhit70_190118.csv	D-gamma-glutamyl-meso-diaminopimelic acid endopeptidase CwlS n=27 Tax=Clostridiales TaxID=186802 RepID=A0A1C6CHR2_9FIRM
	agilent_6649	9.63809e-06	0.491543	-0.441684	-1.70021	0.81684	22.2222	15.0943	0.679245	UniRef90_A7X0T9	1212	Bifunctional autolysin precursor	Bifunctional autolysin n=763 Tax=Bacteria TaxID=2 RepID=ATL_STAA1
	agilent_10251	9.6471e-06	0.492002	-0.353583	-1.36214	0.654977	28.8889	26.4151	0.914369	UniRef90_Q9QL88	1213	Enterovirus polyprotein (VP0, VP1, VP2, VP4) – capsid proteins, Coxsackievirus A9 (2.9 Å structure, chains 1–4)	Genome polyprotein n=36 Tax=Enterovirus B TaxID=138949 RepID=POLG_CXB6S
	agilent_12009	9.68851e-06	0.494114	0.354982	-0.662525	1.37249	68.8889	77.3585	1.12295		1214	positive (exact): Enterovirus C Genome polyprotein [on Uniprot the BLAST matches are "Capsid protein" from "Human poliovirus"
	agilent_220658	9.68899e-06	0.494139	-0.348649	-1.34806	0.650764	31.1111	22.6415	0.727763	UniRef90_P15926	1215	VFG000974(gb|NP_269970) (scpA) C5a peptidase precursor [C5a peptidase (VF0245)] [Streptococcus pyogenes M1 GAS]	C5a peptidase n=760 Tax=Bacteria TaxID=2 RepID=C5AP_STRPY
	agilent_224087	9.69532e-06	0.494461	-0.446976	-1.7292	0.835252	22.2222	11.3208	0.509434	UniRef90_Q48031	1216	VFG001151(gb|AAA20527) (hmw1A) adhesin HMW1A, two-partner secretion (TPS) pathway TpsA exoprotein [HMW1/HMW2 (VF0038)] [Haemophilus influenzae str. 12]	Adhesin n=8 Tax=Haemophilus influenzae TaxID=727 RepID=Q48031_HAEIF
	agilent_156737	9.69764e-06	0.49458	-1.09285	-4.22875	2.04304	4.44444	1.88679	0.424528	UniRef90_K8Q794	1217	WP_014570243.1 (2/2) non_MPA_topgraph_sampling_040218.csv	Periplasmic component of efflux system n=25 Tax=Lactobacillaceae TaxID=33958 RepID=K8Q794_LACRH
	agilent_53519	9.69958e-06	0.494679	-0.50654	-1.96037	0.94729	11.1111	9.43396	0.849057	UniRef90_A0A4U5DTR8	1218	NP_816482.1 strains_non_MPA_non_topgraph_cdhit70_190118.csv	Uncharacterized protein n=132 Tax=Bacilli TaxID=91061 RepID=A0A4U5DTR8_ENTFL
	twist_23869	9.70718e-06	0.495066	-0.646913	-2.5053	1.21147	6.66667	5.66038	0.849057		1219	allergen_name False allergome_name Gos h Vicilin (2/2) (1/1) allergenonline_name False SDAP_name False iedb_name False
	agilent_188933	9.71415e-06	0.495422	0.451375	-0.846358	1.74911	11.1111	16.9811	1.5283	UniRef90_A0A1T4WZF4	1220	MH0203_GL0039843 MPA_PNP_EM_seqs_non_topgraph_seqs_final_210318.csv	Peptidylprolyl isomerase n=5 Tax=Ruminococcaceae TaxID=541000 RepID=A0A1T4WZF4_9FIRM
	twist_12614	9.71762e-06	0.495599	0.42044	-0.78885	1.62973	22.2222	18.8679	0.849057		1221	allergen_name False allergome_name Tri ur 37 (3/7) (1/1) allergenonline_name False SDAP_name False iedb_name False
	agilent_30985	9.71927e-06	0.495683	-0.607857	-2.35654	1.14083	8.88889	5.66038	0.636792	UniRef90_A0A139K1E2	1222	T2D-56A_GL0012413 MPA_PNP_EM_seqs_non_topgraph_seqs_final_210318.csv	Glycoside hydrolase family 2 n=19 Tax=Bacteroides TaxID=816 RepID=A0A139K1E2_BACUN
	agilent_89931	9.71927e-06	0.495683	-0.607857	-2.35654	1.14083	8.88889	5.66038	0.636792	UniRef90_Q0SQA8	1223	WP_003459331.1 strains_non_MPA_non_topgraph_cdhit70_190118.csv	Negative regulator of genetic competence MecB/ClpC n=38 Tax=Clostridium perfringens TaxID=1502 RepID=Q0SQA8_CLOPS
	agilent_236132	9.72115e-06	0.495779	0.681144	-1.27881	2.6411	4.44444	7.54717	1.69811	UniRef90_P75211	1224	VFG002032(gb|NP_110256) (p200) cyto adherence proteins [Cytadherence organelle (VF0330)] [Mycoplasma pneumoniae M129]	Protein P200 n=9 Tax=Mycoplasma pneumoniae TaxID=2104 RepID=P200_MYCPN
	twist_51531	9.72311e-06	0.495879	-0.516597	-2.00342	0.970229	11.1111	7.54717	0.679245		1225	Ribosomal RNA-processing protein 8
	agilent_3246	9.72918e-06	0.496188	0.310787	-0.584337	1.20591	53.3333	62.2642	1.16745	UniRef90_A0A1D8D445	1226	positive (from uniprot): Enterovirus C Genome polyprotein [on Uniprot the BLAST matches are "Capsid protein" from "Human poliovirus"	VP1 (Fragment) n=1 Tax=Human poliovirus 3 TaxID=12086 RepID=A0A1D8D445_9ENTO
	agilent_48033	9.73201e-06	0.496332	0.449571	-0.845709	1.74485	13.3333	18.8679	1.41509	UniRef90_R7P730	1227	MH0081_GL0068106 MPA_PNP_EM_seqs_non_topgraph_seqs_final_210318.csv	Uncharacterized protein n=1 Tax=Clostridium sp. CAG:609 TaxID=1262827 RepID=R7P730_9CLOT
	agilent_329	9.74375e-06	0.496931	-0.504291	-1.95925	0.95067	15.5556	7.54717	0.485175	UniRef90_P36717	1228	minor core protein	Core-capsid bridging protein n=3 Tax=Human mastadenovirus A TaxID=129875 RepID=CORE5_ADE12
	agilent_109730	9.7478e-06	0.497138	-0.736416	-2.86211	1.38928	6.66667	3.77358	0.566038	UniRef90_K8QJF7	1229	WP_014569972.1 strains_non_MPA_non_topgraph_cdhit70_190118.csv	Uncharacterized protein n=24 Tax=Lactobacillaceae TaxID=33958 RepID=K8QJF7_LACRH
	agilent_121832	9.76322e-06	0.497924	0.725928	-1.37333	2.82519	4.44444	5.66038	1.27358	UniRef90_A0A0E1X7G8	1230	WP_000824491.1 strains_non_MPA_non_topgraph_cdhit70_190118.csv	Uncharacterized protein n=10 Tax=Staphylococcus aureus TaxID=1280 RepID=A0A0E1X7G8_STAAU
	agilent_42	9.76508e-06	0.498019	0.52847	-1.00011	2.05705	8.88889	11.3208	1.27358	UniRef90_P68950	1231	positive (from uniprot): Human adenovirus C Pre-histone-like nucleoprotein	Pre-histone-like nucleoprotein n=24 Tax=root TaxID=1 RepID=NP_ADE02
	agilent_211357	9.76999e-06	0.498269	-0.648917	-2.52698	1.22915	6.66667	5.66038	0.849057	UniRef90_Q64V66	1232	YP_099146.1 strains_non_MPA_non_topgraph_cdhit70_190118.csv	Uncharacterized protein n=55 Tax=Bacteroides fragilis TaxID=817 RepID=Q64V66_BACFR
	agilent_69593	9.7747e-06	0.49851	0.799259	-1.51521	3.11373	4.44444	3.77358	0.849057	UniRef90_A0A174H7V1	1233	V1.CD22-0_GL0190719 MPA_PNP_EM_seqs_non_topgraph_seqs_final_210318.csv	Uncharacterized protein n=4 Tax=Coprococcus TaxID=33042 RepID=A0A174H7V1_9FIRM
	agilent_66018	9.78665e-06	0.499119	-0.417768	-1.62925	0.793712	17.7778	13.2075	0.742925	UniRef90_B2UM58	1234	WP_012420717.1 (2/2) non_MPA_topgraph_sampling_040218.csv	TonB-dependent receptor n=97 Tax=Akkermansia TaxID=239934 RepID=B2UM58_AKKM8
	agilent_66164	9.79029e-06	0.499305	0.410208	-0.779862	1.60028	13.3333	20.7547	1.5566	UniRef90_A0A2G9ACD4	1235	WP_001034480.1 strains_non_MPA_non_topgraph_cdhit70_190118.csv	Accessory colonization factor AcfD n=219 Tax=root TaxID=1 RepID=A0A2G9ACD4_ECOLX
	twist_58058	9.79412e-06	0.4995	-0.335268	-1.30837	0.637834	31.1111	28.3019	0.909704		1236	positive (exact): Norwalk virus Non-structural polyprotein
	agilent_147742	9.8021e-06	0.499907	0.721046	-1.37375	2.81584	4.44444	5.66038	1.27358	UniRef90_A0A0E1XBT2	1237	WP_001208900.1 strains_non_MPA_non_topgraph_cdhit70_190118.csv	Gram-positive signal peptide protein, YSIRK family n=24 Tax=Staphylococcaceae TaxID=90964 RepID=A0A0E1XBT2_STAAU
	twist_9883	9.80274e-06	0.49994	0.819674	-1.56184	3.20119	2.22222	7.54717	3.39623		1238	allergen_name False allergome_name Tet ni 2 (4/7) (1/1) allergenonline_name False SDAP_name False iedb_name False
	twist_54558	9.80407e-06	0.500008	0.610043	-1.16268	2.38277	4.44444	11.3208	2.54717		1239	Probable phospholipid-transporting ATPase VA
	agilent_223189	9.80633e-06	0.500123	-0.314937	-1.23036	0.600484	53.3333	43.3962	0.813679	UniRef90_A0A4I7YG16	1240	VFG001357(gb|NP_346601) (cbpA) choline binding protein A [CbpA/PspC (VF0150)] [Streptococcus pneumoniae TIGR4]	Choline binding protein A n=44 Tax=Streptococcus pneumoniae TaxID=1313 RepID=A0A4I7YG16_STREE
	agilent_227810	9.80703e-06	0.500159	-0.733944	-2.86746	1.39957	6.66667	3.77358	0.566038	UniRef90_Q6GHV7	1241	VFG001317(gb|YP_001332074) (isdB) iron-regulated surface determinant protein B, haemoglobin receptor [Isd (VF0015)] [Staphylococcus aureus subsp. aureus str. Newman]	Iron-regulated surface determinant protein B n=509 Tax=Bacilli TaxID=91061 RepID=ISDB_STAAR
	agilent_178022	9.82379e-06	0.501013	0.467886	-0.894939	1.83071	11.1111	15.0943	1.35849	UniRef90_E5C3L1	1242	WP_004319524.1 MPA_PNP_EM_seqs_non_topgraph_seqs_final_210318.csv	BACON domain-containing protein n=7 Tax=Bacteroides TaxID=816 RepID=E5C3L1_9BACE
	agilent_43394	9.82872e-06	0.501265	0.452752	-0.866767	1.77227	11.1111	15.0943	1.35849	UniRef90_P43153	1243	WP_011590092.1 strains_non_MPA_non_topgraph_cdhit70_190118.csv	Collagenase ColA n=88 Tax=Clostridium perfringens TaxID=1502 RepID=COLA_CLOPE
	agilent_162642	9.83214e-06	0.501439	-0.477395	-1.8693	0.91451	13.3333	9.43396	0.707547	UniRef90_P06177	1244	WP_020438185.1 strains_non_MPA_non_topgraph_cdhit70_190118.csv	Flagellin n=155 Tax=Salmonella TaxID=590 RepID=FLIC_SALMU
	twist_41824	9.83964e-06	0.501821	-0.524636	-2.05565	1.00638	11.1111	7.54717	0.679245		1245	Junctional protein associated with coronary artery disease
	twist_25694	9.83966e-06	0.501823	-0.524216	-2.054	1.00557	11.1111	7.54717	0.679245		1246	XvTALE (avrBs4)
	agilent_91530	9.84044e-06	0.501862	0.795809	-1.52677	3.11839	4.44444	3.77358	0.849057	UniRef90_K0WU80	1247	MH0199_GL0131299 MPA_PNP_EM_seqs_non_topgraph_seqs_final_210318.csv	Uncharacterized protein n=3 Tax=Bacteroidales TaxID=171549 RepID=K0WU80_9BACT
	twist_35416	9.843e-06	0.501993	-0.523049	-2.05004	1.00394	11.1111	7.54717	0.679245		1248	EBNA-1 HHV 4 & BKRF1
	agilent_25775	9.84608e-06	0.50215	-0.522506	-2.04847	1.00346	11.1111	7.54717	0.679245	UniRef90_UPI000A3CE4AB	1249	WP_000775561.1 (1/1) non_MPA_topgraph_sampling_040218.csv	succinate dehydrogenase flavoprotein subunit n=2 Tax=Enterobacteriaceae TaxID=543 RepID=UPI000A3CE4AB
	twist_52906	9.84664e-06	0.502179	-0.417501	-1.63689	0.801884	22.2222	16.9811	0.764151		1250	polyprotein (9/9) & VP1 capsid protein (1/3) & Chain 2, Human Rhinovirus Serotype 2 (Hrv2)
	agilent_141373	9.84898e-06	0.502298	-0.456407	-1.78979	0.876981	15.5556	11.3208	0.727763	UniRef90_A0A174HLQ5	1251	MH0092_GL0002834 MPA_PNP_EM_seqs_non_topgraph_seqs_final_210318.csv	Autolysin n=21 Tax=Lachnospiraceae TaxID=186803 RepID=A0A174HLQ5_9FIRM
	agilent_103772	9.85678e-06	0.502696	0.643814	-1.23883	2.52646	4.44444	7.54717	1.69811	UniRef90_Q88XZ0	1252	YP_004888954.1 strains_non_MPA_non_topgraph_cdhit70_190118.csv	30S ribosomal protein S12 n=23 Tax=Lactobacillus TaxID=1578 RepID=RS12_LACPL
	agilent_60579	9.86145e-06	0.502934	-0.351975	-1.3818	0.677848	28.8889	20.7547	0.718433	UniRef90_UPI0004537308	1253	WP_000728715.1 strains_non_MPA_non_topgraph_cdhit70_190118.csv	staphylococcal protein A n=1 Tax=Staphylococcus aureus TaxID=1280 RepID=UPI0004537308
	twist_26858	9.87954e-06	0.503856	0.338479	-0.653999	1.33096	31.1111	32.0755	1.031		1254	Bifunctional autolysin precursor
	twist_51297	9.88909e-06	0.504344	0.320794	-0.620903	1.26249	62.2222	67.9245	1.09164		1255	EBNA-3C HHV 4 latent protein
	agilent_40863	9.89434e-06	0.504611	0.404039	-0.782772	1.59085	13.3333	20.7547	1.5566	UniRef90_Q1WS65	1256	YP_536347.1 strains_non_MPA_non_topgraph_cdhit70_190118.csv	Uncharacterized protein n=36 Tax=Lactobacillus TaxID=1578 RepID=Q1WS65_LACS1
	agilent_45366	9.90588e-06	0.5052	-0.351559	-1.38564	0.682527	28.8889	20.7547	0.718433	UniRef90_A0A173ZMW8	1257	MH0006_GL0111091 (2/2) MPA_and_EM_topgraph_220218_subsample.csv	LysM domain-containing protein n=31 Tax=Clostridiales TaxID=186802 RepID=A0A173ZMW8_9FIRM
	agilent_40576	9.91056e-06	0.505439	0.659044	-1.28058	2.59866	4.44444	7.54717	1.69811	UniRef90_G2T5W2	1258	MH0268_GL0121737 MPA_PNP_EM_seqs_non_topgraph_seqs_final_210318.csv	Flagellin n=3 Tax=Roseburia TaxID=841 RepID=G2T5W2_ROSHA
	twist_58054	9.91514e-06	0.505672	-0.307275	-1.21211	0.597556	42.2222	37.7358	0.893744		1259	positive (exact): Influenza A virus Hemagglutinin
	twist_82617	9.93052e-06	0.506456	0.695213	-1.35575	2.74618	4.44444	5.66038	1.27358		1260	YP_009320813.1 hypothetical protein [Salmonella phage 100268_sal2]
	agilent_223183	9.93913e-06	0.506896	0.522898	-1.02131	2.06711	11.1111	11.3208	1.01887	UniRef90_P15926	1261	VFG000974(gb|NP_269970) (scpA) C5a peptidase precursor [C5a peptidase (VF0245)] [Streptococcus pyogenes M1 GAS]	C5a peptidase n=760 Tax=Bacteria TaxID=2 RepID=C5AP_STRPY
	agilent_7108	9.94387e-06	0.507137	-0.521308	-2.0617	1.01908	91.1111	90.566	0.994017	UniRef90_Q82081	1262	positive (from uniprot): Rhinovirus B Genome polyprotein	Genome polyprotein n=46 Tax=Enterovirus TaxID=12059 RepID=POLG_HRV3
	twist_27025	9.95067e-06	0.507484	-0.609063	-2.41023	1.1921	8.88889	5.66038	0.636792		1263	collagen, type IV, alpha 3 (Goodpasture antigen)
	agilent_139400	9.95398e-06	0.507653	-0.335663	-1.32871	0.65738	33.3333	26.4151	0.792453	UniRef90_Q2FZL2	1264	WP_000676561.1 strains_non_MPA_non_topgraph_cdhit70_190118.csv	Glutamyl endopeptidase n=383 Tax=Bacilli TaxID=91061 RepID=SSPA_STAA8
	agilent_201486	9.96237e-06	0.508081	0.699893	-1.3728	2.77258	4.44444	5.66038	1.27358	UniRef90_B0MVG8	1265	MH0006_GL0148774 MPA_PNP_EM_seqs_non_topgraph_seqs_final_210318.csv	Peptidase family M3 n=5 Tax=root TaxID=1 RepID=B0MVG8_9BACT
	twist_44831	9.9649e-06	0.50821	-0.519257	-2.05747	1.01896	8.88889	9.43396	1.06132		1266	fibronectin-binding protein A
	agilent_40684	9.97221e-06	0.508583	-0.393696	-1.56098	0.77359	22.2222	13.2075	0.59434	UniRef90_D4IQV3	1267	MH0116_GL0003989 (2/2) MPA_and_EM_topgraph_220218_subsample.csv	TonB-dependent Receptor Plug Domain./TonB dependent receptor n=5 Tax=Alistipes TaxID=239759 RepID=D4IQV3_9BACT
	agilent_140310	9.97694e-06	0.508824	0.637415	-1.25356	2.52839	4.44444	7.54717	1.69811	UniRef90_Q06971	1268	WP_000079833.1 strains_non_MPA_non_topgraph_cdhit70_190118.csv	Flagellin n=259 Tax=Salmonella TaxID=590 RepID=FLIC_SALDU
	agilent_202934	9.98799e-06	0.509388	0.58213	-1.14713	2.31139	8.88889	7.54717	0.849057	UniRef90_F9ZA18	1269	MH0012_GL0186444 MPA_PNP_EM_seqs_non_topgraph_seqs_final_210318.csv	Uncharacterized protein n=5 Tax=Odoribacter TaxID=283168 RepID=F9ZA18_ODOSD
	agilent_236929	9.98874e-06	0.509426	-0.38963	-1.54716	0.767902	22.2222	15.0943	0.679245	UniRef90_A7X6I5	1270	VFG001283(gb|NP_647238) (fnbA) fibronectin-binding protein A [FnBPs (VF0010)] [Staphylococcus aureus subsp. aureus MW2]	Fibronectin-binding protein A n=697 Tax=Bacteria TaxID=2 RepID=FNBA_STAA1
	agilent_212061	9.99025e-06	0.509502	0.311347	-0.613786	1.23648	33.3333	37.7358	1.13208	UniRef90_K0XJ87	1271	MH0012_GL0005694 MPA_PNP_EM_seqs_non_topgraph_seqs_final_210318.csv	Uncharacterized protein n=4 Tax=Bacteria TaxID=2 RepID=K0XJ87_9BACT
	twist_49499	9.99766e-06	0.509881	0.571856	-1.12887	2.27258	8.88889	7.54717	0.849057		1272	granule antigen protein GRA7 & dense granule protein 7 & dense granule protein, putative
	agilent_49012	9.99847e-06	0.509922	0.315392	-0.62269	1.25347	57.7778	60.3774	1.04499	UniRef90_A0A0E1XBT2	1273	WP_001208900.1 strains_non_MPA_non_topgraph_cdhit70_190118.csv	Gram-positive signal peptide protein, YSIRK family n=24 Tax=Staphylococcaceae TaxID=90964 RepID=A0A0E1XBT2_STAAU
	agilent_71960	1.00072e-05	0.510366	0.551233	-1.09004	2.19251	6.66667	15.0943	2.26415	UniRef90_I9A896	1274	WP_011965802.1 MPA_PNP_EM_seqs_non_topgraph_seqs_final_210318.csv	Uncharacterized protein n=38 Tax=Bacteroides TaxID=816 RepID=I9A896_BACVU
	agilent_9537	1.00085e-05	0.510433	0.69065	-1.36606	2.74735	4.44444	5.66038	1.27358	UniRef90_P14738	1275	fibronectin-binding protein A	Fibronectin-binding protein A n=540 Tax=Staphylococcaceae TaxID=90964 RepID=FNBA_STAA8
	agilent_226780	1.00089e-05	0.510455	-0.304846	-1.2127	0.603011	66.6667	56.6038	0.849057	UniRef90_A0A098ZMW6	1276	VFG001355(gb|NP_346612) (cbpD) choline binding protein D [CBPs (VF0145)] [Streptococcus pneumoniae TIGR4]	Autolysin n=355 Tax=Streptococcus TaxID=1301 RepID=A0A098ZMW6_STREE
	twist_2130	1.00097e-05	0.510492	0.563116	-1.11404	2.24027	13.3333	7.54717	0.566038		1277	allergen_name False allergome_name Tri a GBSS_I (3/14) (1/1) allergenonline_name False SDAP_name False iedb_name False
	agilent_91159	1.00115e-05	0.510586	0.497429	-0.984413	1.97927	8.88889	15.0943	1.69811	UniRef90_A0A0C2UJK6	1278	MH0341_GL0063914 MPA_PNP_EM_seqs_non_topgraph_seqs_final_210318.csv	Extracellular solute-binding protein n=28 Tax=Bifidobacterium TaxID=1678 RepID=A0A0C2UJK6_BIFAD
	agilent_236818	1.00198e-05	0.511009	0.316388	-0.627079	1.25986	28.8889	35.8491	1.24093	UniRef90_UPI000F53326A	1279	VFG000261(gb|NP_273742) (iga) IgA-specific serine endopeptidase [IgA1 protease (VF0080)] [Neisseria meningitidis MC58]	IgA-specific serine endopeptidase autotransporter n=1 Tax=Neisseria meningitidis TaxID=487 RepID=UPI000F53326A
	agilent_8991	1.00326e-05	0.511661	0.335853	-0.667202	1.33891	68.8889	75.4717	1.09556	UniRef90_P03204	1280	EBNA-3C HHV 4 latent protein	Epstein-Barr nuclear antigen 6 n=14 Tax=Epstein-Barr virus (strain GD1) TaxID=10376 RepID=EBNA6_EBVB9
	twist_58050	1.00326e-05	0.511661	0.320122	-0.635954	1.2762	62.2222	71.6981	1.15229		1281	positive (exact): Enterovirus B Genome polyprotein
	agilent_197328	1.00367e-05	0.511874	0.520312	-1.03443	2.07505	6.66667	11.3208	1.69811	UniRef90_A0A173ZSK8	1282	WP_004845365.1 (2/2) non_MPA_topgraph_sampling_040218.csv	Exoglucanase B n=10 Tax=Clostridiales TaxID=186802 RepID=A0A173ZSK8_9FIRM
	twist_34760	1.00549e-05	0.5128	-0.566187	-2.26173	1.12936	8.88889	5.66038	0.636792		1283	pertactin & Pertactin precursor & P.69 outer membrane protein precursor
	agilent_2749	1.00567e-05	0.512891	-0.350002	-1.39837	0.698365	28.8889	20.7547	0.718433	UniRef90_P68950	1284	positive (from uniprot): Human adenovirus C Pre-histone-like nucleoprotein	Pre-histone-like nucleoprotein n=24 Tax=root TaxID=1 RepID=NP_ADE02
	agilent_36892	1.00578e-05	0.512948	0.68574	-1.36854	2.74002	6.66667	5.66038	0.849057	UniRef90_A0A373VKN5	1285	O2.UC8-2_GL0035924 MPA_PNP_EM_seqs_non_topgraph_seqs_final_210318.csv	ATP-dependent Clp protease ATP-binding subunit n=2 Tax=unclassified Blautia TaxID=2648079 RepID=A0A373VKN5_9FIRM
	agilent_204160	1.00622e-05	0.513173	-0.598205	-2.39122	1.19481	8.88889	5.66038	0.636792	UniRef90_A0A0U5JI25	1286	WP_011953364.1 strains_non_MPA_non_topgraph_cdhit70_190118.csv	Clumping factor ClfA, fibrinogen-binding protein n=28 Tax=Lactobacillus reuteri TaxID=1598 RepID=A0A0U5JI25_LACRE
	agilent_154061	1.0071e-05	0.51362	0.521057	-1.04238	2.08449	8.88889	9.43396	1.06132	UniRef90_Q64R34	1287	YP_100581.1 strains_non_MPA_non_topgraph_cdhit70_190118.csv	Peptidase_M48 domain-containing protein n=39 Tax=Bacteroidaceae TaxID=815 RepID=Q64R34_BACFR
	agilent_90858	1.00871e-05	0.514442	0.320075	-0.64219	1.28234	28.8889	35.8491	1.24093	UniRef90_P0ADA3	1288	NP_311623.1 strains_non_MPA_non_topgraph_cdhit70_190118.csv	Murein hydrolase activator NlpD n=742 Tax=Bacteria TaxID=2 RepID=NLPD_ECOLI
	twist_34803	1.01015e-05	0.515177	-0.544959	-2.18618	1.09626	11.1111	7.54717	0.679245		1289	DNA polymerase processivity factor
	agilent_173004	1.01074e-05	0.515477	0.456778	-0.919852	1.83341	11.1111	15.0943	1.35849	UniRef90_B0G3Y5	1290	WP_052302907.1 strains_non_MPA_non_topgraph_cdhit70_190118.csv	N-acetylmuramoyl-L-alanine amidase n=2 Tax=Dorea formicigenerans TaxID=39486 RepID=B0G3Y5_9FIRM
	agilent_228892	1.01077e-05	0.515493	0.561066	-1.12993	2.25206	8.88889	7.54717	0.849057	UniRef90_P71401	1291	VFG001157(gb|AAC44560) (hsf) Hsf [Hia/Hsf (VF0039)] [Haemophilus influenzae C54]	Hsf n=19 Tax=Haemophilus influenzae TaxID=727 RepID=P71401_HAEIF
	twist_26817	1.01143e-05	0.51583	-0.744507	-2.99018	1.50116	4.44444	3.77358	0.849057		1292	Enterovirus polyprotein (VP0, VP1, VP2, VP4) – capsid proteins, Coxsackievirus A9 (2.9 Å structure, chains 1–4)
	agilent_241858	1.01158e-05	0.515906	0.443538	-0.894556	1.78163	11.1111	15.0943	1.35849	UniRef90_Q50341	1293	VFG002030(gb|NP_109830) (orf6/MgpC/crmA) cytadherence protein [Cytadherence organelle (VF0330)] [Mycoplasma pneumoniae M129]	Mgp-operon protein 3 n=22 Tax=Mycoplasma pneumoniae TaxID=2104 RepID=MGP3_MYCPN
	agilent_184704	1.01228e-05	0.516261	-0.441192	-1.77334	0.890952	17.7778	9.43396	0.53066	UniRef90_S5QWV8	1294	WP_020916641.1 strains_non_MPA_non_topgraph_cdhit70_190118.csv	Uncharacterized protein n=4 Tax=Streptococcus TaxID=1301 RepID=S5QWV8_9STRE
	agilent_152493	1.01233e-05	0.516288	0.651397	-1.31557	2.61836	4.44444	7.54717	1.69811	UniRef90_A0A0P0EUJ1	1295	MH0013_GL0035403 MPA_PNP_EM_seqs_non_topgraph_seqs_final_210318.csv	MORN repeat protein n=82 Tax=Bacteroidaceae TaxID=815 RepID=A0A0P0EUJ1_BACT4
	twist_59530	1.01286e-05	0.51656	-0.560779	-2.25521	1.13365	8.88889	5.66038	0.636792		1296	H3N2 B/PHUKET/3073/2013 NP
	agilent_106304	1.01358e-05	0.516924	0.397689	-0.804999	1.60038	13.3333	18.8679	1.41509	UniRef90_B8K1G7	1297	WP_001047565.1 (1/2) non_MPA_topgraph_sampling_040218.csv	Gp23 n=116 Tax=root TaxID=1 RepID=B8K1G7_9CAUD
	twist_35894	1.01455e-05	0.517418	0.649318	-1.31666	2.6153	4.44444	7.54717	1.69811		1298	structural polyprotein (1/3) & E2 protein (2/4)
	twist_32572	1.01489e-05	0.517593	-0.384907	-1.5508	0.780987	17.7778	18.8679	1.06132		1299	EBNA3A HHV4
	agilent_212164	1.01592e-05	0.51812	-0.500338	-2.01779	1.01711	11.1111	7.54717	0.679245	UniRef90_A0A508ZG25	1300	WP_015438400.1 strains_non_MPA_non_topgraph_cdhit70_190118.csv	Lactose-binding protein n=31 Tax=Bifidobacterium TaxID=1678 RepID=A0A508ZG25_BIFBR
	agilent_228204	1.01692e-05	0.518628	-0.650264	-2.62481	1.32428	6.66667	3.77358	0.566038	UniRef90_Q06114	1301	VFG000379(gb|NP_395163) (yopB) type III secretion system hydrophobic translocator, pore protein YopB [TTSS (VF0140)] [Yersinia pestis CO92]	Protein YopB n=28 Tax=Yersinia TaxID=444888 RepID=YOPB_YERPS
	agilent_224628	1.01852e-05	0.519444	-0.360243	-1.45627	0.735782	22.2222	18.8679	0.849057	UniRef90_Q54835	1302	VFG000950(gb|NP_665531) (emm) M protein type 3 [M protein (VF0242)] [Streptococcus pyogenes MGAS315]	M3 protein n=36 Tax=Streptococcus pyogenes TaxID=1314 RepID=Q54835_STRPY
	agilent_132945	1.02031e-05	0.520359	0.491316	-1.00678	1.98941	8.88889	11.3208	1.27358	UniRef90_A0A0E1RFZ8	1303	WP_012952040.1 strains_non_MPA_non_topgraph_cdhit70_190118.csv	Heme sensor protein hssS n=212 Tax=Bacteria TaxID=2 RepID=A0A0E1RFZ8_LISMN
	agilent_198014	1.0212e-05	0.520811	0.300444	-0.616647	1.21754	37.7778	43.3962	1.14872	UniRef90_B0G3Z1	1304	WP_005331743.1 strains_non_MPA_non_topgraph_cdhit70_190118.csv	ErfK/YbiS/YcfS/YnhG n=4 Tax=Dorea formicigenerans TaxID=39486 RepID=B0G3Z1_9FIRM
	agilent_205324	1.02149e-05	0.520958	-0.716211	-2.90318	1.47076	4.44444	3.77358	0.849057	UniRef90_G2T5W2	1305	MH0268_GL0121737 MPA_PNP_EM_seqs_non_topgraph_seqs_final_210318.csv	Flagellin n=3 Tax=Roseburia TaxID=841 RepID=G2T5W2_ROSHA
	agilent_64436	1.02218e-05	0.521313	0.495954	-1.01975	2.01165	8.88889	11.3208	1.27358	UniRef90_R5EP71	1306	MH0062_GL0064339 MPA_PNP_EM_seqs_non_topgraph_seqs_final_210318.csv	NAGPA domain-containing protein n=3 Tax=Bacteroidales TaxID=171549 RepID=R5EP71_9BACE
	agilent_169724	1.02263e-05	0.521543	0.641816	-1.32074	2.60437	4.44444	7.54717	1.69811	UniRef90_A0A1C3SKW8	1307	WP_020916184.1 strains_non_MPA_non_topgraph_cdhit70_190118.csv	Peptidase C51 domain-containing protein n=23 Tax=Streptococcus TaxID=1301 RepID=A0A1C3SKW8_STRMC
	agilent_139935	1.02389e-05	0.522184	-0.51637	-2.09777	1.06503	13.3333	5.66038	0.424528	UniRef90_A0A171J956	1308	WP_014569630.1 (1/1) non_MPA_topgraph_sampling_040218.csv	LysM domain protein n=19 Tax=Lactobacillaceae TaxID=33958 RepID=A0A171J956_LACRH
	twist_26221	1.02417e-05	0.522325	0.484466	-0.999729	1.96866	8.88889	11.3208	1.27358		1309	fibronectin-binding protein A
	agilent_32775	1.02501e-05	0.522757	0.347983	-0.719195	1.41516	20	24.5283	1.22642	UniRef90_Q8G7F6	1310	WP_058102159.1 (2/6) non_MPA_topgraph_sampling_040218.csv	Uncharacterized protein n=165 Tax=Terrabacteria group TaxID=1783272 RepID=Q8G7F6_BIFLO
	twist_37775	1.02529e-05	0.5229	-0.611028	-2.48554	1.26349	11.1111	3.77358	0.339623		1311	Hexon protein
	twist_1854	1.02531e-05	0.522909	-0.608725	-2.47621	1.25876	11.1111	3.77358	0.339623		1312	allergen_name False allergome_name Hor v GBSS_I (3/5) (1/1) allergenonline_name False SDAP_name False iedb_name False
	twist_58798	1.02602e-05	0.523272	0.48426	-1.00268	1.9712	84.4444	92.4528	1.09484		1313	positive (exact): Human herpesvirus 4 Epstein-Barr nuclear antigen 1
	agilent_67882	1.02699e-05	0.523765	0.568546	-1.17928	2.31637	6.66667	7.54717	1.13208	UniRef90_A0A173TJV6	1314	MH0068_GL0058773 MPA_PNP_EM_seqs_non_topgraph_seqs_final_210318.csv	Phage protein D n=27 Tax=Bacteroidales TaxID=171549 RepID=A0A173TJV6_9BACT
	twist_52307	1.02944e-05	0.525015	0.498917	-1.03948	2.03732	6.66667	13.2075	1.98113		1315	Tegument protein UL25
	twist_36994	1.03026e-05	0.525434	-0.308042	-1.25884	0.64276	44.4444	32.0755	0.721698		1316	polyprotein (9/9) & VP1 capsid protein (1/3) & Chain 2, Human Rhinovirus Serotype 2 (Hrv2)
	agilent_184666	1.03149e-05	0.526058	-0.485017	-1.98433	1.01429	11.1111	7.54717	0.679245	UniRef90_A0A385XPB5	1317	YP_536157.1 (1/1) non_MPA_topgraph_sampling_040218.csv	N-acetylmuramoyl-L-alanine amidase sle1 n=34 Tax=Lactobacillus TaxID=1578 RepID=A0A385XPB5_9LACO
	agilent_6002	1.03178e-05	0.526209	-0.31356	-1.28321	0.656087	35.5556	24.5283	0.689858	UniRef90_P03204	1318	EBNA-3C HHV 4 latent protein	Epstein-Barr nuclear antigen 6 n=14 Tax=Epstein-Barr virus (strain GD1) TaxID=10376 RepID=EBNA6_EBVB9
	agilent_118392	1.03302e-05	0.526839	0.390043	-0.817958	1.59804	15.5556	16.9811	1.09164	UniRef90_A0A121XSS7	1319	NP_814183.1 strains_non_MPA_non_topgraph_cdhit70_190118.csv	Peptidoglycan DL-endopeptidase CwlO n=138 Tax=Bacilli TaxID=91061 RepID=A0A121XSS7_LISMN
	agilent_104875	1.03381e-05	0.527242	0.63174	-1.32673	2.59021	4.44444	7.54717	1.69811	UniRef90_A0A0P0M2X6	1320	765701615-stool1_revised_scaffold44391_1_gene221686 MPA_PNP_EM_seqs_non_topgraph_seqs_final_210318.csv	Bifunctional metallophosphatase/5'-nucleotidase n=46 Tax=Bacteroides TaxID=816 RepID=A0A0P0M2X6_BACVU
	agilent_237201	1.0363e-05	0.528513	0.323663	-0.682828	1.33016	26.6667	30.1887	1.13208	UniRef90_P81177	1321	VFG001314(gb|NP_647375) (aur) zinc metalloproteinase aureolysin [Aureolysin (VF0024)] [Staphylococcus aureus subsp. aureus MW2]	Zinc metalloproteinase aureolysin n=337 Tax=Bacilli TaxID=91061 RepID=AURE_STAAU
	agilent_241907	1.03731e-05	0.52903	-0.454387	-1.86916	0.960386	17.7778	11.3208	0.636792	UniRef90_Q8NX98	1322	VFG001296(gb|NP_645749) (sspA) serine protease; V8 protease; glutamyl endopeptidase [V8 protease (VF0023)] [Staphylococcus aureus subsp. aureus MW2]	Glutamyl endopeptidase n=99 Tax=Staphylococcaceae TaxID=90964 RepID=SSPA_STAAW
	agilent_154958	1.03742e-05	0.529084	-0.481357	-1.9803	1.01759	11.1111	7.54717	0.679245	UniRef90_A0A0B8R2T7	1323	WP_003744245.1 (2/2) non_MPA_topgraph_sampling_040218.csv	Peptidoglycan-binding protein LysM n=1 Tax=Listeria monocytogenes TaxID=1639 RepID=A0A0B8R2T7_LISMN
	twist_48652	1.03771e-05	0.52923	0.303819	-0.642606	1.25024	64.4444	64.1509	0.995446		1324	nuclear protein EBNA2 & EBNA-2 & Epstein-Barr nuclear antigen 2
	agilent_2748	1.03802e-05	0.529389	-0.348072	-1.43277	0.736625	26.6667	18.8679	0.707547	UniRef90_P68950	1325	positive (from uniprot): Human adenovirus C Pre-histone-like nucleoprotein	Pre-histone-like nucleoprotein n=24 Tax=root TaxID=1 RepID=NP_ADE02
	twist_48823	1.03868e-05	0.529726	-0.300287	-1.23684	0.636266	68.8889	62.2642	0.903834		1326	polyprotein (9/9) & VP1 capsid protein (1/3) & Chain 2, Human Rhinovirus Serotype 2 (Hrv2)
	twist_68925	1.03881e-05	0.529794	-0.526813	-2.17014	1.11651	8.88889	5.66038	0.636792		1327	YP_009320836.1 ribonucleotide reductase of class III (anaerobic) large subunit [Salmonella phage 100268_sal2]
	twist_57095	1.04041e-05	0.530607	0.365348	-0.776563	1.50726	17.7778	20.7547	1.16745		1328	ORF68
	agilent_1145	1.04254e-05	0.531693	0.326704	-0.697126	1.35053	24.4444	28.3019	1.1578	UniRef90_P03300	1329	Genome polyprotein (6/6) & polyprotein (7/9) & VP1 (1/4) & coat protein VP1 & VP4	Genome polyprotein n=1168 Tax=Enterovirus TaxID=12059 RepID=POLG_POL1M
	agilent_230765	1.04266e-05	0.531757	-0.399762	-1.65274	0.853213	15.5556	13.2075	0.849057	UniRef90_A6QIG2	1330	VFG001799(gb|CAB94853) (map) extracellular proteins Map [Eap/Map (VF0016)] [Staphylococcus aureus str. Newman D2C (ATCC 25904)]	65 kDa membrane protein n=124 Tax=Bacteria TaxID=2 RepID=OMP7_STAAE
	twist_35986	1.04355e-05	0.532209	0.558986	-1.19498	2.31295	6.66667	9.43396	1.41509		1331	zinc metalloproteinase aureolysin
	agilent_2111	1.04423e-05	0.532558	-0.312678	-1.29462	0.669267	37.7778	22.6415	0.599334	UniRef90_P0C6Z0	1332	early antigen protein D (EA-D) & DNA polymerase processivity factor BMRF1	DNA polymerase processivity factor BMRF1 n=54 Tax=Epstein-Barr virus (strain GD1) TaxID=10376 RepID=EAD_EBVA8
	twist_11747	1.04448e-05	0.532687	-0.729386	-3.02069	1.56192	4.44444	3.77358	0.849057		1333	allergen_name False allergome_name False allergenonline_name Unassigned (1/1) (1/1) SDAP_name False iedb_name False
	agilent_11583	1.04632e-05	0.533621	-0.284415	-1.17992	0.611093	48.8889	37.7358	0.77187	UniRef90_P11089	1334	Flagellar filament 41 kDa core protein	Flagellar filament 41 kDa core protein n=535 Tax=Borreliaceae TaxID=1643685 RepID=FLA1_BORBU
	twist_94893	1.0464e-05	0.533663	0.391422	-0.841134	1.62398	15.5556	16.9811	1.09164		1335	YP_009277541.1 portal vertex of the head [Shigella phage SHFML-11]
	agilent_69451	1.04677e-05	0.533851	-0.763475	-3.1687	1.64175	8.88889	1.88679	0.212264	UniRef90_D4K2Y4	1336	MH0176_GL0133648 (1/1) MPA_and_EM_topgraph_220218_subsample.csv	Cell division protein FtsI/penicillin-binding protein 2 n=7 Tax=Faecalibacterium TaxID=216851 RepID=D4K2Y4_9FIRM
	twist_50868	1.0489e-05	0.534937	0.509269	-1.09938	2.11792	6.66667	11.3208	1.69811		1337	45 kDa immediate-early protein 2
	twist_53612	1.04925e-05	0.535116	0.845625	-1.82667	3.51791	2.22222	5.66038	2.54717		1338	Genome polyprotein (5/6) & envelope glycoprotein (7/8) & envelope protein (7/8) & prM protein
	twist_8120	1.04968e-05	0.535339	-0.822313	-3.42235	1.77772	6.66667	1.88679	0.283019		1339	allergen_name False allergome_name Mer un 4 (2/2) (1/1) allergenonline_name False SDAP_name False iedb_name False
	agilent_193099	1.05276e-05	0.536906	-0.405794	-1.6938	0.882211	17.7778	11.3208	0.636792	UniRef90_A0A1C6BGW9	1340	MH0251_GL0036528 MPA_PNP_EM_seqs_non_topgraph_seqs_final_210318.csv	Oligopeptide-binding protein AppA n=5 Tax=Clostridiales TaxID=186802 RepID=A0A1C6BGW9_9FIRM
	twist_61938	1.05329e-05	0.537177	-0.62553	-2.61231	1.36125	8.88889	3.77358	0.424528		1341	YP_009150309.1 putative internal core protein [Proteus phage PM 75]
	twist_44333	1.05345e-05	0.537259	0.321162	-0.699103	1.34143	22.2222	28.3019	1.27358		1342	HCMVUS27
	agilent_56127	1.05365e-05	0.537364	0.340583	-0.741658	1.42282	22.2222	24.5283	1.10377	UniRef90_F3QTC0	1343	MH0006_GL0176289 MPA_PNP_EM_seqs_non_topgraph_seqs_final_210318.csv	F5/8 type C domain protein n=4 Tax=Paraprevotella TaxID=577309 RepID=F3QTC0_9BACT
	agilent_224709	1.05517e-05	0.538137	0.912951	-1.99358	3.81948	2.22222	3.77358	1.69811	UniRef90_Q5WVE4	1344	VFG045548(gb|YP_095924) (lpg1907) Dot/Icm type IV secretion system effector [Dot/Icm (VF0156)] [Legionella pneumophila subsp. pneumophila str. Philadelphia 1]	Uncharacterized protein n=32 Tax=Legionella pneumophila TaxID=446 RepID=Q5WVE4_LEGPL
	twist_27120	1.05693e-05	0.539034	0.319477	-0.699876	1.33883	22.2222	28.3019	1.27358		1345	Glycoprotein B precursor & glycoprotein B (1/2)
	agilent_7767	1.0578e-05	0.53948	-0.596645	-2.50245	1.30916	6.66667	5.66038	0.849057	UniRef90_Q8NDV7	1346	trinucleotide repeat containing 6A, isoform CRA_c & trinucleotide repeat-containing gene 6A protein	Trinucleotide repeat-containing gene 6A protein n=209 Tax=Euarchontoglires TaxID=314146 RepID=TNR6A_HUMAN
	twist_47477	1.0578e-05	0.53948	-0.596645	-2.50245	1.30916	6.66667	5.66038	0.849057		1347	trinucleotide repeat containing 6A, isoform CRA_c & trinucleotide repeat-containing gene 6A protein
	agilent_148372	1.05798e-05	0.539568	0.399666	-0.877226	1.67656	15.5556	16.9811	1.09164	UniRef90_K0X778	1348	MH0012_GL0067549 MPA_PNP_EM_seqs_non_topgraph_seqs_final_210318.csv	Por secretion system C-terminal sorting domain-containing protein n=2 Tax=Bacteroidales TaxID=171549 RepID=K0X778_9BACT
	twist_32235	1.05808e-05	0.539619	0.484649	-1.06395	2.03325	8.88889	13.2075	1.48585		1349	VP1 protein (1/2)
	agilent_221466	1.05853e-05	0.539849	0.493461	-1.08419	2.07111	6.66667	11.3208	1.69811	UniRef90_A0A2X2MA38	1350	VFG002420(gb|NP_644838) (adsA) Adenosine synthase A [AdsA (VF0422)] [Staphylococcus aureus subsp. aureus MW2]	5'-nucleotidase n=579 Tax=Bacteria TaxID=2 RepID=A0A2X2MA38_STAAU
	agilent_16154	1.0598e-05	0.540498	0.333924	-0.735381	1.40323	20	26.4151	1.32075	UniRef90_A7X0T9	1351	WP_001074519.1 strains_non_MPA_non_topgraph_cdhit70_190118.csv	Bifunctional autolysin n=763 Tax=Bacteria TaxID=2 RepID=ATL_STAA1
	twist_32032	1.06088e-05	0.541049	0.428783	-0.946156	1.80372	8.88889	15.0943	1.69811		1352	CagA
	agilent_224420	1.06106e-05	0.541142	0.389295	-0.859307	1.6379	17.7778	16.9811	0.955189	UniRef90_Q97T80	1353	VFG001362(gb|NP_344620) (zmpC) immunoglobulin A1 protease [IgA1 protease (VF0147)] [Streptococcus pneumoniae TIGR4]	Zinc metalloprotease ZmpC n=66 Tax=Terrabacteria group TaxID=1783272 RepID=ZMPC_STRPN
	agilent_241474	1.06164e-05	0.541437	0.423499	-0.935798	1.7828	13.3333	15.0943	1.13208	UniRef90_Q8GM74	1354	VFG001150(gb|AAL79954) (hia) adhesin [Hia/Hsf (VF0039)] [Haemophilus influenzae nontypable strain 3179B]	Adhesin n=5 Tax=Haemophilus influenzae TaxID=727 RepID=Q8GM74_HAEIF
	twist_34831	1.06253e-05	0.541889	-0.571844	-2.40933	1.26565	8.88889	5.66038	0.636792		1355	Autism susceptibility gene 2 protein
	twist_28803	1.06259e-05	0.541921	-0.289792	-1.22105	0.641461	35.5556	35.8491	1.00825		1356	positive (from uniprot): Enterovirus B Genome polyprotein
	twist_47150	1.06285e-05	0.542055	-0.457765	-1.92929	1.01376	11.1111	9.43396	0.849057		1357	nuclear protein EBNA2 & EBNA-2 & Epstein-Barr nuclear antigen 2
	twist_75772	1.06453e-05	0.54291	0.472336	-1.04925	1.99392	8.88889	13.2075	1.48585		1358	NP_695160.1 minor capsid protein [Lactobacillus phage phig1e]
	twist_34788	1.06537e-05	0.54334	-0.517088	-2.18462	1.15044	8.88889	5.66038	0.636792		1359	positive (from uniprot): Enterovirus B Genome polyprotein
	agilent_4080	1.06543e-05	0.54337	0.297575	-0.662132	1.25728	31.1111	32.0755	1.031	UniRef90_P07210	1360	polyprotein (9/9) & VP1 capsid protein (1/3) & Chain 2, Human Rhinovirus Serotype 2 (Hrv2)	Genome polyprotein n=273 Tax=Enterovirus TaxID=12059 RepID=POLG_HRV8A
	agilent_235466	1.06568e-05	0.543496	0.295503	-0.657819	1.24883	62.2222	71.6981	1.15229	UniRef90_Q99XV0	1361	VFG000968(gb|NP_269973) (emm) M protein type 1 [M protein (VF0242)] [Streptococcus pyogenes M1 GAS]	M protein type 1 n=54 Tax=Streptococcus pyogenes TaxID=1314 RepID=Q99XV0_STRP1
	twist_78982	1.06692e-05	0.54413	-0.521841	-2.208	1.16432	8.88889	7.54717	0.849057		1362	YP_007003201.1 phage terminase small subunit [Lactobacillus phage LF1]
	agilent_6001	1.06754e-05	0.544445	-0.305581	-1.29374	0.682578	33.3333	22.6415	0.679245	UniRef90_P03204	1363	EBNA-3C HHV 4 latent protein	Epstein-Barr nuclear antigen 6 n=14 Tax=Epstein-Barr virus (strain GD1) TaxID=10376 RepID=EBNA6_EBVB9
	agilent_2946	1.06917e-05	0.545274	0.534166	-1.19673	2.26507	8.88889	9.43396	1.06132	UniRef90_P81177	1364	zinc metalloproteinase aureolysin	Zinc metalloproteinase aureolysin n=337 Tax=Bacilli TaxID=91061 RepID=AURE_STAAU
	agilent_213713	1.06957e-05	0.545483	-0.390253	-1.65547	0.874969	15.5556	13.2075	0.849057	UniRef90_K0X524	1365	MH0012_GL0229913 MPA_PNP_EM_seqs_non_topgraph_seqs_final_210318.csv	Por secretion system C-terminal sorting domain-containing protein n=3 Tax=Bacteroidales TaxID=171549 RepID=K0X524_9BACT
	twist_66218	1.07e-05	0.5457	-0.436681	-1.85319	0.979828	11.1111	13.2075	1.18868		1366	YP_009322870.1 hypothetical protein BPS11Q3_63 [Salmonella phage BPS11Q3]
	agilent_9407	1.07059e-05	0.546001	0.794231	-1.78404	3.3725	2.22222	5.66038	2.54717	UniRef90_P03188	1367	glycoprotein BALF4 & Glycoprotein GP110 precursor & BALF4	Envelope glycoprotein B n=86 Tax=Epstein-Barr virus (strain GD1) TaxID=10376 RepID=GB_EBVB9
	twist_15509	1.07208e-05	0.546759	0.346891	-0.78133	1.47511	15.5556	22.6415	1.45553		1368	allergen_name False allergome_name Str pn PspC (2/2) (1/1) allergenonline_name False SDAP_name False iedb_name False
	agilent_60130	1.07264e-05	0.547044	0.613042	-1.38223	2.60831	4.44444	5.66038	1.27358	UniRef90_A0A4P8LD83	1369	YP_099216.1 strains_non_MPA_non_topgraph_cdhit70_190118.csv	Type VI secretion system protein TssR n=55 Tax=Bacteroides fragilis TaxID=817 RepID=A0A4P8LD83_BACFG
	twist_14325	1.07298e-05	0.54722	-0.310374	-1.32099	0.700243	35.5556	24.5283	0.689858		1370	allergen_name False allergome_name Tri a 37 (4/9) (1/1) allergenonline_name False SDAP_name False iedb_name False
	twist_54623	1.07447e-05	0.54798	0.350438	-0.792799	1.49367	15.5556	22.6415	1.45553		1371	putative zinc metalloprotease
	agilent_12014	1.07576e-05	0.54864	0.312113	-0.707779	1.33201	71.1111	77.3585	1.08785	UniRef90_A0A1D8D445	1372	positive (from uniprot): Enterovirus C Genome polyprotein [on Uniprot the BLAST matches are "Capsid protein" from "Human poliovirus"	VP1 (Fragment) n=1 Tax=Human poliovirus 3 TaxID=12086 RepID=A0A1D8D445_9ENTO
	twist_44256	1.07592e-05	0.548719	0.422734	-0.958906	1.80437	86.6667	90.566	1.04499		1373	polyprotein (9/9) & VP1 capsid protein (1/3) & Chain 2, Human Rhinovirus Serotype 2 (Hrv2)
	agilent_39540	1.07836e-05	0.549961	0.521166	-1.18749	2.22982	6.66667	9.43396	1.41509	UniRef90_A0A1T4WGE9	1374	MH0161_GL0161160 MPA_PNP_EM_seqs_non_topgraph_seqs_final_210318.csv	Peptide/nickel transport system substrate-binding protein n=4 Tax=Ruminococcaceae TaxID=541000 RepID=A0A1T4WGE9_9FIRM
	agilent_212	1.07893e-05	0.550257	0.326509	-0.744753	1.39777	75.5556	77.3585	1.02386	UniRef90_P12978	1375	nuclear protein EBNA2 & EBNA-2 & Epstein-Barr nuclear antigen 2	Epstein-Barr nuclear antigen 2 n=125 Tax=Epstein-Barr virus (strain GD1) TaxID=10376 RepID=EBNA2_EBVB9
	agilent_231437	1.08022e-05	0.550914	-0.295708	-1.26752	0.676099	62.2222	58.4906	0.940027	UniRef90_Q48028	1376	VFG001154(gb|AAA20524) (hmw2A) adhesin HMW2A, two-partner secretion (TPS) pathway TpsA exoprotein [HMW1/HMW2 (VF0038)] [Haemophilus influenzae str. 12]	Adhesin n=8 Tax=Haemophilus influenzae TaxID=727 RepID=Q48028_HAEIF
	agilent_241401	1.08089e-05	0.551252	0.376864	-0.862705	1.61643	17.7778	16.9811	0.955189	UniRef90_Q9Z4J8	1377	VFG001377(gb|NP_359024) (lytC) 1,4-beta-N-acetylmuramidase [CBPs (VF0145)] [Streptococcus pneumoniae R6]	1,4-beta-N-acetylmuramidase n=231 Tax=Streptococcus TaxID=1301 RepID=Q9Z4J8_STREE
	twist_27904	1.08102e-05	0.551319	-0.270828	-1.16178	0.620121	51.1111	47.1698	0.922888		1378	EBNA3A HHV4
	twist_39307	1.08115e-05	0.551386	-0.366434	-1.5721	0.839232	20	13.2075	0.660377		1379	polyprotein (9/9) & VP1 capsid protein (1/3) & Chain 2, Human Rhinovirus Serotype 2 (Hrv2)
	twist_52554	1.08136e-05	0.551495	-0.330053	-1.41632	0.75621	22.2222	18.8679	0.849057		1380	45 kDa immediate-early protein 2
	agilent_180131	1.08244e-05	0.552046	0.481186	-1.10468	2.06705	11.1111	9.43396	0.849057	UniRef90_A0A2N8IRW9	1381	WP_022198170.1 strains_non_MPA_non_topgraph_cdhit70_190118.csv	LysM domain-containing protein n=8 Tax=Akkermansia TaxID=239934 RepID=A0A2N8IRW9_9BACT
	agilent_3328	1.08309e-05	0.552377	0.322412	-0.74106	1.38588	20	24.5283	1.22642	UniRef90_P03211	1382	EBNA-1 HHV 4 & BKRF1	Epstein-Barr nuclear antigen 1 n=37 Tax=Epstein-Barr virus (strain GD1) TaxID=10376 RepID=EBNA1_EBVB9
	agilent_140119	1.08336e-05	0.552513	0.445258	-1.02392	1.91444	11.1111	11.3208	1.01887	UniRef90_Q4W8L5	1383	WP_000744110.1 strains_non_MPA_non_topgraph_cdhit70_190118.csv	Staphylocoagulase n=113 Tax=Bacillales TaxID=1385 RepID=Q4W8L5_STAAU
	agilent_11275	1.08385e-05	0.552762	0.278996	-0.642159	1.20015	33.3333	41.5094	1.24528		1384	positive (exact): Influenza A virus Hemagglutinin
	twist_27548	1.08438e-05	0.553031	0.281078	-0.64758	1.20974	62.2222	66.0377	1.06132		1385	positive (from uniprot): Human herpesvirus 3 Envelope glycoprotein C
	agilent_52294	1.0861e-05	0.553909	0.379192	-0.876402	1.63479	15.5556	18.8679	1.21294	UniRef90_A0A4U9NYM5	1386	WP_011590223.1 strains_non_MPA_non_topgraph_cdhit70_190118.csv	Cell wall binding repeat-containing protein n=9 Tax=Clostridium perfringens TaxID=1502 RepID=A0A4U9NYM5_CLOPF
	agilent_139785	1.0897e-05	0.555747	-0.367401	-1.58961	0.854812	15.5556	15.0943	0.97035	UniRef90_A0A015W0V2	1387	O2.UC29-0_GL0041089 MPA_PNP_EM_seqs_non_topgraph_seqs_final_210318.csv	Uncharacterized protein n=22 Tax=Bacteroidales TaxID=171549 RepID=A0A015W0V2_BACFG
	twist_47286	1.09179e-05	0.556812	-0.284188	-1.23213	0.663759	40	26.4151	0.660377		1388	early antigen protein D (EA-D) & DNA polymerase processivity factor BMRF1
	twist_20427	1.0921e-05	0.556973	-0.447171	-1.93938	1.04504	15.5556	7.54717	0.485175		1389	allergen_name False allergome_name Sola t 1 (7/9) (1/1) allergenonline_name False SDAP_name False iedb_name False
	agilent_193401	1.09214e-05	0.556994	0.34082	-0.796555	1.47819	15.5556	22.6415	1.45553	UniRef90_K0WUD6	1390	MH0012_GL0237066 (1/1) MPA_and_EM_topgraph_220218_subsample.csv	Uncharacterized protein n=3 Tax=Bacteroidales TaxID=171549 RepID=K0WUD6_9BACT
	agilent_45161	1.09386e-05	0.557868	0.373519	-0.875745	1.62278	84.4444	86.7925	1.02781	UniRef90_UPI0004537308	1391	WP_000728715.1 strains_non_MPA_non_topgraph_cdhit70_190118.csv	staphylococcal protein A n=1 Tax=Staphylococcus aureus TaxID=1280 RepID=UPI0004537308
	twist_59703	1.09525e-05	0.55858	-0.547224	-2.38077	1.28633	6.66667	5.66038	0.849057		1392	B B/Hong Kong/05/1972 HA
	agilent_79824	1.09727e-05	0.559608	0.294342	-0.694477	1.28316	24.4444	32.0755	1.31218	UniRef90_A0A174WE81	1393	MH0061_GL0017930 MPA_PNP_EM_seqs_non_topgraph_seqs_final_210318.csv	Acetylhydrolase n=10 Tax=Bacteroides TaxID=816 RepID=A0A174WE81_9BACE
	twist_15452	1.09733e-05	0.559638	0.522835	-1.23372	2.27939	8.88889	7.54717	0.849057		1394	allergen_name False allergome_name Ory s GBSS_I (29/54) (1/1) allergenonline_name False SDAP_name False iedb_name False
	agilent_220077	1.09782e-05	0.559887	-0.480786	-2.09709	1.13552	8.88889	7.54717	0.849057	UniRef90_Q97T80	1395	VFG001362(gb|NP_344620) (zmpC) immunoglobulin A1 protease [IgA1 protease (VF0147)] [Streptococcus pneumoniae TIGR4]	Zinc metalloprotease ZmpC n=66 Tax=Terrabacteria group TaxID=1783272 RepID=ZMPC_STRPN
	agilent_24333	1.09786e-05	0.55991	0.922962	-2.18004	4.02596	2.22222	3.77358	1.69811	UniRef90_A0A078RVN9	1396	MH0002_GL0070565 (1/1) MPA_and_EM_topgraph_220218_subsample.csv	TonB-linked outer membrane, SusC/RagA family protein n=26 Tax=Bacteroides TaxID=816 RepID=A0A078RVN9_BACUN
	twist_58784	1.09881e-05	0.560391	0.29308	-0.693463	1.27962	71.1111	71.6981	1.00825		1397	positive (exact): Human herpesvirus 3 Envelope glycoprotein C
	twist_65730	1.09956e-05	0.560776	0.503078	-1.19201	2.19816	6.66667	9.43396	1.41509		1398	NP_944975.1 Putative exodeoxyribonuclease [Salmonella phage FelixO1]
	twist_18921	1.09969e-05	0.560841	-0.451177	-1.97164	1.06929	11.1111	9.43396	0.849057		1399	allergen_name Ani s 14 (1/1) (1/1) allergome_name Ani s 14 (1/4) (1/1) allergenonline_name Ani s 14.0101 (1/1) (1/1) SDAP_name False iedb_name False
	twist_86056	1.10001e-05	0.561006	-0.381662	-1.6684	0.90508	15.5556	11.3208	0.727763		1400	NP_510995.1 Gp14 protein [Listeria phage 2389]
	twist_48015	1.10042e-05	0.561216	0.275618	-0.654103	1.20534	60	67.9245	1.13208		1401	positive (from uniprot): Enterovirus C Genome polyprotein [on Uniprot the BLAST matches are "Capsid protein" from "Human poliovirus"
	twist_2691	1.10196e-05	0.562002	0.570392	-1.35754	2.49832	6.66667	9.43396	1.41509		1402	allergen_name False allergome_name Str pn PspC (2/2) (1/1) allergenonline_name False SDAP_name False iedb_name False
	twist_40569	1.10198e-05	0.56201	0.338997	-0.806838	1.48483	17.7778	20.7547	1.16745		1403	HCMVTRL10 = IRL10
	twist_59590	1.10311e-05	0.562584	-0.479159	-2.10113	1.14282	8.88889	7.54717	0.849057		1404	H3N2 A/Beijing/32/92 HA
	twist_52321	1.1042e-05	0.563142	-0.543292	-2.38499	1.2984	8.88889	5.66038	0.636792		1405	trinucleotide repeat containing 6A, isoform CRA_c & trinucleotide repeat-containing gene 6A protein
	agilent_3437	1.1042e-05	0.563142	-0.543292	-2.38499	1.2984	8.88889	5.66038	0.636792	UniRef90_Q8NDV7	1406	trinucleotide repeat containing 6A, isoform CRA_c & trinucleotide repeat-containing gene 6A protein	Trinucleotide repeat-containing gene 6A protein n=209 Tax=Euarchontoglires TaxID=314146 RepID=TNR6A_HUMAN
	agilent_114814	1.10433e-05	0.563206	0.499045	-1.19294	2.19102	6.66667	9.43396	1.41509	UniRef90_A0A0B5BH65	1407	WP_011743329.1 strains_non_MPA_non_topgraph_cdhit70_190118.csv	Excalibur domain-containing protein n=34 Tax=Bifidobacterium TaxID=1678 RepID=A0A0B5BH65_BIFAD
	agilent_30187	1.10835e-05	0.56526	0.731266	-1.76115	3.22369	2.22222	5.66038	2.54717	UniRef90_A0A174CFU2	1408	WP_004845050.1 (2/2) non_MPA_topgraph_sampling_040218.csv	Ion-translocating oxidoreductase complex subunit B n=6 Tax=Clostridiales TaxID=186802 RepID=A0A174CFU2_9FIRM
	agilent_235257	1.109e-05	0.565591	0.727306	-1.75372	3.20833	2.22222	5.66038	2.54717	UniRef90_O33930	1409	VFG032821(gb|NP_463939) (inlF) internalin F [InlF (VF0447)] [Listeria monocytogenes EGD-e]	Class 1 internalin InlF n=194 Tax=Bacteria TaxID=2 RepID=O33930_LISMN
	agilent_69356	1.10908e-05	0.565631	0.728	-1.75565	3.21165	2.22222	5.66038	2.54717	UniRef90_A0A1Q6JQM1	1410	O2.UC3-1_GL0128502 (2/2) MPA_and_EM_topgraph_220218_subsample.csv	Fn3_like domain-containing protein n=5 Tax=Clostridiales TaxID=186802 RepID=A0A1Q6JQM1_9FIRM
	agilent_223157	1.10916e-05	0.565671	-0.425497	-1.87728	1.02628	13.3333	11.3208	0.849057	UniRef90_P27951	1411	VFG001795(gb|BAC98831) (cba) c protein beta antigen [<beta>-C protein (VF0277)] [Streptococcus agalactiae FM027022]	IgA FC receptor n=71 Tax=Streptococcus TaxID=1301 RepID=BAG_STRAG
	twist_57218	1.11046e-05	0.566336	-0.285791	-1.26257	0.690989	73.3333	62.2642	0.849057		1412	polyprotein (9/9) & VP1 capsid protein (1/3) & Chain 2, Human Rhinovirus Serotype 2 (Hrv2)
	agilent_148788	1.11084e-05	0.566527	0.499745	-1.20913	2.20862	8.88889	9.43396	1.06132	UniRef90_Q4W8L5	1413	WP_000744110.1 strains_non_MPA_non_topgraph_cdhit70_190118.csv	Staphylocoagulase n=113 Tax=Bacillales TaxID=1385 RepID=Q4W8L5_STAAU
	agilent_4777	1.11091e-05	0.566562	0.401768	-0.972199	1.77573	11.1111	13.2075	1.18868	UniRef90_P03460	1414	Hemagglutinin (2/2)	Hemagglutinin n=16903 Tax=Influenza B virus TaxID=11520 RepID=HEMA_INBLE
	twist_30263	1.11252e-05	0.567387	0.521247	-1.26511	2.3076	4.44444	11.3208	2.54717		1415	polyprotein (3/9) & structural protein (3/3) & VP1 (2/4) & capsid protein VP1 & VP1 protein (2/2) & VP1 protein, partial [Enterovirus A71]
	twist_882	1.11326e-05	0.567765	0.496053	-1.20562	2.19773	6.66667	9.43396	1.41509		1416	allergen_name False allergome_name Cul ob 8 (2/2) (1/1) allergenonline_name False SDAP_name False iedb_name False
	twist_45482	1.11332e-05	0.567794	0.541722	-1.31676	2.4002	4.44444	11.3208	2.54717		1417	hypothetical protein PFF0380w
	agilent_37483	1.1149e-05	0.568599	-0.361773	-1.60549	0.881942	15.5556	13.2075	0.849057	UniRef90_A0A0E1X7G8	1418	WP_000824491.1 strains_non_MPA_non_topgraph_cdhit70_190118.csv	Uncharacterized protein n=10 Tax=Staphylococcus aureus TaxID=1280 RepID=A0A0E1X7G8_STAAU
	agilent_1631	1.11601e-05	0.569167	-0.442432	-1.96567	1.08081	8.88889	11.3208	1.27358	UniRef90_Q66575	1419	positive (from uniprot): Enterovirus B Genome polyprotein	Genome polyprotein n=20 Tax=Enterovirus B TaxID=138949 RepID=POLG_EC12T
	twist_23154	1.11609e-05	0.569206	0.373514	-0.912582	1.65961	17.7778	15.0943	0.849057		1420	allergen_name False allergome_name Ovi a 10 (2/2), Ovi a 8 (3/5) (1/1) allergenonline_name False SDAP_name False iedb_name False
	agilent_222861	1.11686e-05	0.569596	0.264607	-0.647419	1.17663	55.5556	62.2642	1.12075	UniRef90_Q9KK48	1421	VFG005316(gb|NP_359586) (pspC/cbpA) Choline binding protein A [Choline-binding proteins (CVF122)] [Streptococcus pneumoniae R6]	Surface protein PspC n=12 Tax=Streptococcus pneumoniae TaxID=1313 RepID=Q9KK48_STREE
	twist_47461	1.11702e-05	0.569679	0.436465	-1.06823	1.94116	84.4444	92.4528	1.09484		1422	positive (exact): Human herpesvirus 4 Epstein-Barr nuclear antigen 1
	agilent_8947	1.11767e-05	0.570014	0.263692	-0.646165	1.17355	37.7778	41.5094	1.09878	UniRef90_P08318	1423	phosphoprotein 150 & Large structural phosphoprotein	Large structural phosphoprotein n=145 Tax=root TaxID=1 RepID=PP150_HCMVA
	twist_48742	1.11835e-05	0.570357	-0.373099	-1.6616	0.915407	15.5556	15.0943	0.97035		1424	DNA polymerase processivity factor
	agilent_192153	1.11838e-05	0.570373	-0.433657	-1.93136	1.06405	11.1111	9.43396	0.849057	UniRef90_F4XFQ9	1425	O2.UC59-0_GL0071908 MPA_PNP_EM_seqs_non_topgraph_seqs_final_210318.csv	Phage protein n=66 Tax=root TaxID=1 RepID=F4XFQ9_9FIRM
	twist_58725	1.11922e-05	0.570803	0.343315	-0.843705	1.53034	80	86.7925	1.08491		1426	positive (exact): Human adenovirus C Pre-histone-like nucleoprotein
	agilent_169922	1.11994e-05	0.571169	0.260829	-0.641852	1.16351	53.3333	64.1509	1.20283	UniRef90_A0A1C3SKW8	1427	WP_020916184.1 strains_non_MPA_non_topgraph_cdhit70_190118.csv	Peptidase C51 domain-containing protein n=23 Tax=Streptococcus TaxID=1301 RepID=A0A1C3SKW8_STRMC
	agilent_207595	1.12004e-05	0.571222	-0.506917	-2.2615	1.24767	6.66667	5.66038	0.849057	UniRef90_W0U8M0	1428	MH0014_GL0012091 MPA_PNP_EM_seqs_non_topgraph_seqs_final_210318.csv	Uncharacterized protein n=23 Tax=Ruminococcus TaxID=1263 RepID=W0U8M0_9FIRM
	twist_16785	1.1209e-05	0.571657	0.404012	-0.995971	1.80399	8.88889	15.0943	1.69811		1429	allergen_name False allergome_name Epi p 13 (2/2) (1/1) allergenonline_name False SDAP_name False iedb_name False
	twist_56481	1.12343e-05	0.57295	0.342182	-0.847545	1.53191	80	83.0189	1.03774		1430	putative zinc metalloprotease
	agilent_129819	1.12375e-05	0.573112	-0.264734	-1.18557	0.656105	68.8889	58.4906	0.849057	UniRef90_R7HD48	1431	MH0113_GL0055733 MPA_PNP_EM_seqs_non_topgraph_seqs_final_210318.csv	Flagellin n=1 Tax=Eubacterium sp. CAG:38 TaxID=1262889 RepID=R7HD48_9FIRM
	agilent_220437	1.12375e-05	0.573112	0.291233	-0.72178	1.30425	37.7778	37.7358	0.99889	UniRef90_O85626	1432	VFG000799(gb|NP_290255) (espD) Type III secretion system translocator protein EspD, pore protein [EspD (VF0200)] [Escherichia coli O157:H7 str. EDL933]	L0021 n=35 Tax=Enterobacteriaceae TaxID=543 RepID=O85626_ECOLX
	agilent_227392	1.12423e-05	0.573355	-0.263011	-1.17844	0.652414	55.5556	45.283	0.815094	UniRef90_P71401	1433	VFG001157(gb|AAC44560) (hsf) Hsf [Hia/Hsf (VF0039)] [Haemophilus influenzae C54]	Hsf n=19 Tax=Haemophilus influenzae TaxID=727 RepID=P71401_HAEIF
	agilent_185336	1.12608e-05	0.574301	0.41477	-1.03243	1.86197	8.88889	15.0943	1.69811	UniRef90_Q7BS42	1434	NP_708747.3 (1/1) non_MPA_topgraph_sampling_040218.csv	Serine protease pic autotransporter n=149 Tax=Enterobacteriaceae TaxID=543 RepID=PIC_ECO44
	agilent_72079	1.12679e-05	0.574665	-0.523236	-2.35063	1.30416	6.66667	5.66038	0.849057	UniRef90_W0U8M0	1435	MH0014_GL0012091 MPA_PNP_EM_seqs_non_topgraph_seqs_final_210318.csv	Uncharacterized protein n=23 Tax=Ruminococcus TaxID=1263 RepID=W0U8M0_9FIRM
	twist_43411	1.12996e-05	0.576281	-0.783903	-3.53328	1.96547	6.66667	1.88679	0.283019		1436	putative zinc metalloprotease
	twist_57410	1.1303e-05	0.576455	-0.265319	-1.1963	0.665659	35.5556	32.0755	0.902123		1437	heme transporter IsdB
	agilent_23665	1.13051e-05	0.576561	0.274754	-0.689596	1.2391	28.8889	32.0755	1.1103	UniRef90_A0A1H0NAI1	1438	WP_020917636.1 strains_non_MPA_non_topgraph_cdhit70_190118.csv	LysM domain-containing protein n=15 Tax=Streptococcus TaxID=1301 RepID=A0A1H0NAI1_STREI
	twist_33384	1.13056e-05	0.576587	0.565996	-1.42071	2.5527	6.66667	5.66038	0.849057		1439	zinc metalloproteinase aureolysin
	twist_53579	1.13072e-05	0.576669	-0.530008	-2.39079	1.33078	6.66667	5.66038	0.849057		1440	VP1 protein (1/2)
	twist_87344	1.13366e-05	0.578164	0.412685	-1.0419	1.86727	11.1111	11.3208	1.01887		1441	YP_001469501.1 gp20 portal vertex protein of head [Enterobacteria phage Phi1]
	twist_38302	1.13413e-05	0.578408	-0.51651	-2.33821	1.30519	6.66667	5.66038	0.849057		1442	positive (from uniprot): Norwalk virus Non-structural polyprotein
	agilent_205570	1.13434e-05	0.578514	0.252127	-0.637359	1.14161	48.8889	56.6038	1.1578	UniRef90_A0A3R6JN00	1443	MH0067_GL0008919 MPA_PNP_EM_seqs_non_topgraph_seqs_final_210318.csv	Uncharacterized protein n=4 Tax=Parabacteroides merdae TaxID=46503 RepID=A0A3R6JN00_9BACT
	agilent_187024	1.13669e-05	0.579713	0.397362	-1.00894	1.80367	8.88889	15.0943	1.69811	UniRef90_A0A0G9GVP9	1444	YP_004888341.1 strains_non_MPA_non_topgraph_cdhit70_190118.csv	Aggregation promoting factor n=38 Tax=Lactobacillus plantarum TaxID=1590 RepID=A0A0G9GVP9_LACPN
	agilent_52480	1.13745e-05	0.580102	-0.711693	-3.23303	1.80964	8.88889	1.88679	0.212264	UniRef90_Q4W8L5	1445	WP_000744110.1 strains_non_MPA_non_topgraph_cdhit70_190118.csv	Staphylocoagulase n=113 Tax=Bacillales TaxID=1385 RepID=Q4W8L5_STAAU
	agilent_3990	1.13801e-05	0.580386	0.298556	-0.75994	1.35705	24.4444	24.5283	1.00343	UniRef90_O36634	1446	Fusion glycoprotein F0 precursor (2/2) & fusion protein (1/2) & fusion glycoprotein	Fusion glycoprotein F0 n=1724 Tax=Pneumoviridae TaxID=11244 RepID=FUS_HRSVB
	agilent_153547	1.13803e-05	0.580397	0.470715	-1.1982	2.13963	6.66667	9.43396	1.41509	UniRef90_UPI0004650778	1447	WP_024852504.1 (2/4) non_MPA_topgraph_sampling_040218.csv	hypothetical protein n=1 Tax=Ruminococcus gnavus TaxID=33038 RepID=UPI0004650778
	agilent_8797	1.13822e-05	0.580494	0.258609	-0.65852	1.17574	55.5556	66.0377	1.18868	UniRef90_P03300	1448	Genome polyprotein (6/6) & polyprotein (7/9) & VP1 (1/4) & coat protein VP1 & VP4	Genome polyprotein n=1168 Tax=Enterovirus TaxID=12059 RepID=POLG_POL1M
	agilent_139744	1.13937e-05	0.581081	0.469574	-1.19831	2.13746	6.66667	9.43396	1.41509	UniRef90_K0X4C2	1449	MH0006_GL0181762 MPA_PNP_EM_seqs_non_topgraph_seqs_final_210318.csv	Uncharacterized protein n=3 Tax=Bacteroidales TaxID=171549 RepID=K0X4C2_9BACT
	agilent_183591	1.13951e-05	0.581148	0.449171	-1.14652	2.04487	6.66667	11.3208	1.69811	UniRef90_A0A174JVB0	1450	SZEY-64A_GL0026694 MPA_PNP_EM_seqs_non_topgraph_seqs_final_210318.csv	Probable peptidoglycan endopeptidase LytE n=32 Tax=Bacteroidales TaxID=171549 RepID=A0A174JVB0_9BACT
	twist_63129	1.13963e-05	0.581213	0.722108	-1.84365	3.28786	2.22222	3.77358	1.69811		1451	YP_008532047.1 putative tail fiber protein [Klebsiella phage 0507-KN2-1]
	agilent_230196	1.13984e-05	0.581321	0.263389	-0.672737	1.19952	31.1111	35.8491	1.15229	UniRef90_Q54835	1452	VFG000950(gb|NP_665531) (emm) M protein type 3 [M protein (VF0242)] [Streptococcus pyogenes MGAS315]	M3 protein n=36 Tax=Streptococcus pyogenes TaxID=1314 RepID=Q54835_STRPY
	agilent_156689	1.14019e-05	0.581498	0.289245	-0.739259	1.31775	22.2222	26.4151	1.18868	UniRef90_A0A4P6M5E2	1453	WP_018596369.1 strains_non_MPA_non_topgraph_cdhit70_190118.csv	Uncharacterized protein n=5 Tax=Clostridiales TaxID=186802 RepID=A0A4P6M5E2_9FIRM
	agilent_25980	1.14024e-05	0.58152	-0.44307	-2.01864	1.1325	8.88889	9.43396	1.06132	UniRef90_A0A249DEN2	1454	WP_005692765.1 (1/1) non_MPA_topgraph_sampling_040218.csv	Bacterial extracellular solute-binding s, 5 Middle family protein n=16 Tax=Lactobacillaceae TaxID=33958 RepID=A0A249DEN2_LACRH
	twist_44775	1.14191e-05	0.582372	-0.37665	-1.71906	0.965757	15.5556	9.43396	0.606469		1455	p35 lipoprotein
	agilent_161107	1.14224e-05	0.582542	-0.509482	-2.32613	1.30716	6.66667	5.66038	0.849057	UniRef90_C0M170	1456	WP_058914712.1 (2/2) non_MPA_topgraph_sampling_040218.csv	CmeA n=102 Tax=Campylobacter TaxID=194 RepID=C0M170_CAMCO
	agilent_192817	1.14224e-05	0.582543	0.292648	-0.750842	1.33614	24.4444	24.5283	1.00343	UniRef90_F3PUS5	1457	V1.FI01_GL0017103 MPA_PNP_EM_seqs_non_topgraph_seqs_final_210318.csv	Tat pathway signal sequence domain protein n=43 Tax=Bacteroides TaxID=816 RepID=F3PUS5_9BACE
	agilent_27073	1.14239e-05	0.582618	-0.452119	-2.06455	1.16031	8.88889	7.54717	0.849057	UniRef90_A9MPP4	1458	WP_000249224.1 (1/1) non_MPA_topgraph_sampling_040218.csv	Penicillin-binding protein activator LpoA n=1048 Tax=Enterobacteriaceae TaxID=543 RepID=A9MPP4_SALAR
	twist_59627	1.14273e-05	0.582794	-0.372221	-1.70033	0.955885	13.3333	11.3208	0.849057		1459	H3N2 B/Brisbane/60/2008 NP
	agilent_6942	1.14334e-05	0.583104	0.466238	-1.19869	2.13117	6.66667	9.43396	1.41509	UniRef90_P03204	1460	EBNA-3C HHV 4 latent protein	Epstein-Barr nuclear antigen 6 n=14 Tax=Epstein-Barr virus (strain GD1) TaxID=10376 RepID=EBNA6_EBVB9
	agilent_228814	1.14598e-05	0.584452	0.502839	-1.29924	2.30492	6.66667	7.54717	1.13208	UniRef90_O86489	1461	VFG001281(gb|NP_645335) (sdrE) Ser-Asp rich fibrinogen-binding bone sialoprotein-binding protein [SDr (VF0019)] [Staphylococcus aureus subsp. aureus MW2]	Serine-aspartate repeat-containing protein E n=489 Tax=Bacteria TaxID=2 RepID=SDRE_STAAE
	twist_32109	1.14631e-05	0.584618	-0.247552	-1.13513	0.640022	48.8889	45.283	0.926244		1462	EBNA-1 HHV 4 & BKRF1
	twist_36700	1.14646e-05	0.584693	-0.461823	-2.11797	1.19433	8.88889	7.54717	0.849057		1463	fibronectin-binding protein A
	agilent_210454	1.14734e-05	0.585145	0.259788	-0.672963	1.19254	48.8889	54.717	1.11921	UniRef90_A0A0U1MQG2	1464	WP_000669729.1 strains_non_MPA_non_topgraph_cdhit70_190118.csv	Protein map n=15 Tax=Staphylococcaceae TaxID=90964 RepID=A0A0U1MQG2_STAAU
	twist_39681	1.14801e-05	0.585484	-0.376217	-1.72822	0.975786	15.5556	9.43396	0.606469		1465	antigen CARP
	agilent_226618	1.14801e-05	0.585486	-0.446105	-2.04927	1.15706	8.88889	7.54717	0.849057	UniRef90_Q7BS42	1466	VFG000861(gb|YP_006098864) (pic) Pic serine protease precursor, autotransporter [Pic (VF0218)] [Escherichia coli O44:H18 042]	Serine protease pic autotransporter n=149 Tax=Enterobacteriaceae TaxID=543 RepID=PIC_ECO44
	agilent_220764	1.14838e-05	0.585674	-0.461022	-2.11862	1.19658	8.88889	7.54717	0.849057	UniRef90_P12255	1467	VFG000001(gb|NP_880571) (fhaB) filamentous hemagglutinin/adhesin [FHA (VF0025)] [Bordetella pertussis Tohama I]	Filamentous hemagglutinin n=89 Tax=Bordetella TaxID=517 RepID=FHAB_BORPE
	agilent_167634	1.14893e-05	0.585955	-0.34175	-1.57143	0.887934	15.5556	15.0943	0.97035	UniRef90_A0A0G9GVP9	1468	YP_004888341.1 strains_non_MPA_non_topgraph_cdhit70_190118.csv	Aggregation promoting factor n=38 Tax=Lactobacillus plantarum TaxID=1590 RepID=A0A0G9GVP9_LACPN
	twist_58049	1.14903e-05	0.586005	0.375688	-0.976293	1.72767	84.4444	90.566	1.07249		1469	positive (exact): Enterovirus B Genome polyprotein
	twist_9442	1.15208e-05	0.587562	-0.414376	-1.9118	1.08305	11.1111	9.43396	0.849057		1470	allergen_name False allergome_name False allergenonline_name False SDAP_name Asp f 1 (2/3) (1/1) iedb_name False
	twist_73232	1.15319e-05	0.588127	0.293824	-0.769572	1.35722	22.2222	26.4151	1.18868		1471	YP_003934626.1 rIIA protector from prophage-induced early lysis [Shigella phage SP18]
	agilent_81348	1.15369e-05	0.588384	0.431543	-1.13136	1.99444	8.88889	11.3208	1.27358	UniRef90_I9SVG7	1472	WP_004297973.1 MPA_PNP_EM_seqs_non_topgraph_seqs_final_210318.csv	Uncharacterized protein n=48 Tax=Bacteroidaceae TaxID=815 RepID=I9SVG7_BACOV
	agilent_38976	1.15635e-05	0.589738	-0.354244	-1.64186	0.933375	20	11.3208	0.566038	UniRef90_D6D0J3	1473	O2.UC31-1_GL0186667 MPA_PNP_EM_seqs_non_topgraph_seqs_final_210318.csv	Glycoside hydrolase 97 n=72 Tax=Bacteroidaceae TaxID=815 RepID=D6D0J3_9BACE
	agilent_24542	1.15656e-05	0.589846	0.389258	-1.02604	1.80456	11.1111	11.3208	1.01887	UniRef90_A0A1C7IDY3	1474	WP_018595366.1 strains_non_MPA_non_topgraph_cdhit70_190118.csv	ABC transporter substrate-binding protein n=2 Tax=Blautia TaxID=572511 RepID=A0A1C7IDY3_9FIRM
	twist_6595	1.15786e-05	0.590509	0.393686	-1.04027	1.82764	11.1111	11.3208	1.01887		1475	allergen_name False allergome_name Tri a 26 (46/64) (1/1) allergenonline_name False SDAP_name False iedb_name False
	agilent_223466	1.159e-05	0.591092	-0.461708	-2.14607	1.22266	8.88889	7.54717	0.849057	UniRef90_Q9KK48	1476	VFG005316(gb|NP_359586) (pspC/cbpA) Choline binding protein A [Choline-binding proteins (CVF122)] [Streptococcus pneumoniae R6]	Surface protein PspC n=12 Tax=Streptococcus pneumoniae TaxID=1313 RepID=Q9KK48_STREE
	agilent_24623	1.15942e-05	0.591305	0.298371	-0.790747	1.38749	75.5556	79.2453	1.04883	UniRef90_A0A166DEL7	1477	WP_000728052.1 strains_non_MPA_non_topgraph_cdhit70_190118.csv	Exported protein n=20 Tax=Staphylococcus aureus TaxID=1280 RepID=A0A166DEL7_STAAU
	agilent_1256	1.1603e-05	0.591751	-0.246774	-1.14863	0.655087	42.2222	41.5094	0.983118	UniRef90_P03204	1478	EBNA-3C HHV 4 latent protein	Epstein-Barr nuclear antigen 6 n=14 Tax=Epstein-Barr virus (strain GD1) TaxID=10376 RepID=EBNA6_EBVB9
	twist_58055	1.16059e-05	0.591903	-0.250926	-1.16834	0.666485	40	33.9623	0.849057		1479	positive (exact): Influenza A virus Hemagglutinin
	agilent_19956	1.16191e-05	0.592573	0.362463	-0.965137	1.69006	15.5556	15.0943	0.97035	UniRef90_A0A0G9GUT8	1480	YP_004889909.1 strains_non_MPA_non_topgraph_cdhit70_190118.csv	Cell surface protein n=62 Tax=Lactobacillaceae TaxID=33958 RepID=A0A0G9GUT8_LACPN
	twist_83701	1.16267e-05	0.592962	-0.428341	-1.99889	1.14221	8.88889	7.54717	0.849057		1481	YP_007005329.1 phage terminase large subunit [Clostridium phage phiCP34O]
	agilent_139647	1.16274e-05	0.593	-0.3952	-1.84438	1.05398	13.3333	7.54717	0.566038	UniRef90_A0A158SJE1	1482	WP_041807921.1 strains_non_MPA_non_topgraph_cdhit70_190118.csv	N-acetylmuramoyl-L-alanine amidase n=55 Tax=Lactobacillus TaxID=1578 RepID=A0A158SJE1_LACFE
	agilent_221984	1.16378e-05	0.593529	-0.318823	-1.48961	0.85196	20	15.0943	0.754717	UniRef90_Q9JNH0	1483	VFG000972(gb|NP_269972) (sic) inhibitor of complement-mediated lysis [SIC (VF0255)] [Streptococcus pyogenes M1 GAS]	Sic1.225 n=20 Tax=Streptococcus pyogenes TaxID=1314 RepID=Q9JNH0_STRPY
	agilent_242556	1.16461e-05	0.593949	0.397409	-1.06362	1.85844	8.88889	11.3208	1.27358	UniRef90_Q00879	1484	VFG000009(gb|NP_880574) (fimD) fimbrial adhesin [Fimbriae (VF0031)] [Bordetella pertussis Tohama I]	Protein FhaE n=35 Tax=Bordetella TaxID=517 RepID=FHAE_BORPE
	agilent_208068	1.16578e-05	0.594546	-0.490616	-2.29723	1.316	6.66667	5.66038	0.849057	UniRef90_R5E7L5	1485	MH0330_GL0067978 (3/3) MPA_and_EM_topgraph_220218_subsample.csv	Uncharacterized protein n=23 Tax=Ruminococcus TaxID=1263 RepID=R5E7L5_9FIRM
	agilent_206701	1.16598e-05	0.594648	-0.260814	-1.22149	0.699859	73.3333	66.0377	0.900515	UniRef90_D4KUB5	1486	SZEY-64A_GL0055442 MPA_PNP_EM_seqs_non_topgraph_seqs_final_210318.csv	Flagellin n=6 Tax=Roseburia TaxID=841 RepID=D4KUB5_9FIRM
	twist_48862	1.16622e-05	0.59477	-0.313125	-1.46686	0.84061	24.4444	15.0943	0.617496		1487	Hexon protein
	agilent_7113	1.16757e-05	0.595461	-0.267268	-1.25389	0.719353	35.5556	22.6415	0.636792	UniRef90_P0C6Z0	1488	early antigen protein D (EA-D) & DNA polymerase processivity factor BMRF1	DNA polymerase processivity factor BMRF1 n=54 Tax=Epstein-Barr virus (strain GD1) TaxID=10376 RepID=EAD_EBVA8
	agilent_17389	1.16845e-05	0.595908	-0.342934	-1.61042	0.92455	13.3333	15.0943	1.13208	UniRef90_A0A0G9FDS1	1489	YP_004888342.1 strains_non_MPA_non_topgraph_cdhit70_190118.csv	A-agglutinin anchorage subunit n=68 Tax=Lactobacillaceae TaxID=33958 RepID=A0A0G9FDS1_LACPN
	agilent_11272	1.16846e-05	0.595913	0.301782	-0.813618	1.41718	77.7778	83.0189	1.06739		1490	positive (exact): Enterovirus B Genome polyprotein
	agilent_205050	1.16892e-05	0.596148	0.395974	-1.0685	1.86045	8.88889	13.2075	1.48585	UniRef90_A0A1Q6JQF1	1491	MH0220_GL0226081 MPA_PNP_EM_seqs_non_topgraph_seqs_final_210318.csv	Peptidase M23 n=2 Tax=Clostridiales TaxID=186802 RepID=A0A1Q6JQF1_9FIRM
	twist_6761	1.17041e-05	0.596909	0.855225	-2.31431	4.02476	2.22222	1.88679	0.849057		1492	allergen_name False allergome_name Bla g Vitellogenin (2/2) (1/1) allergenonline_name False SDAP_name False iedb_name False
	agilent_11277	1.17095e-05	0.597185	0.24016	-0.650563	1.13088	40	49.0566	1.22642		1493	positive (exact): Influenza A virus Hemagglutinin
	agilent_1147	1.17142e-05	0.597427	0.29266	-0.793494	1.37881	17.7778	24.5283	1.37972	UniRef90_Q66575	1494	positive (from uniprot): Enterovirus B Genome polyprotein	Genome polyprotein n=20 Tax=Enterovirus B TaxID=138949 RepID=POLG_EC12T
	agilent_30572	1.17287e-05	0.598165	-0.300025	-1.41576	0.81571	22.2222	16.9811	0.764151	UniRef90_A0A264Y915	1495	MH0073_GL0045612 MPA_PNP_EM_seqs_non_topgraph_seqs_final_210318.csv	Uncharacterized protein n=1 Tax=Prevotella sp. 885 TaxID=2022527 RepID=A0A264Y915_9BACT
	twist_58048	1.17308e-05	0.598272	0.361027	-0.981954	1.70401	84.4444	90.566	1.07249		1496	positive (exact): Enterovirus B Genome polyprotein
	twist_39114	1.17418e-05	0.59883	0.45758	-1.24717	2.16232	6.66667	9.43396	1.41509		1497	erythrocyte membrane protein 1 (2/9) & VAR2CSA & erythrocyte membrane protein 1 (PfEMP1)
	agilent_226048	1.17569e-05	0.599599	-0.994347	-4.70667	2.71798	2.22222	1.88679	0.849057	UniRef90_Q9Z4N7	1498	VFG002179(gb|AAD09858) (esp) Enterococcal surface protein; Esp [Esp (VF0353)] [Enterococcus faecalis str. MMH594]	EF0056 n=75 Tax=Bacteria TaxID=2 RepID=Q9Z4N7_ENTFL
	agilent_235576	1.17604e-05	0.599782	0.312348	-0.854364	1.47906	15.5556	20.7547	1.33423	UniRef90_P19579	1499	VFG000680(gb|AAF13661) (capA) CapA, required for Poly-gamma-glutamate transport [Capsule (VF0141)] [Bacillus anthracis]	Capsule biosynthesis protein CapA n=16 Tax=Bacillus TaxID=55087 RepID=CAPA_BACAN
	agilent_237216	1.17698e-05	0.600258	0.470829	-1.29015	2.23181	6.66667	7.54717	1.13208	UniRef90_Q54703	1500	VFG000955(gb|NP_608047) (emm) M18 protein precursor [M protein (VF0242)] [Streptococcus pyogenes MGAS8232]	Emm18.1 protein n=9 Tax=Streptococcus pyogenes TaxID=1314 RepID=Q54703_STRPY
	agilent_186674	1.18022e-05	0.601911	-0.563235	-2.67943	1.55296	4.44444	5.66038	1.27358	UniRef90_A0A373Q9H7	1501	MH0211_GL0137677 MPA_PNP_EM_seqs_non_topgraph_seqs_final_210318.csv	Cellulase domain-containing protein n=4 Tax=Firmicutes TaxID=1239 RepID=A0A373Q9H7_9FIRM
	agilent_164669	1.1806e-05	0.602106	-0.418718	-1.99277	1.15534	11.1111	7.54717	0.679245	UniRef90_A0A173UAU5	1502	WP_007884712.1 MPA_PNP_EM_seqs_non_topgraph_seqs_final_210318.csv	Flagellin n=3 Tax=Roseburia inulinivorans TaxID=360807 RepID=A0A173UAU5_9FIRM
	twist_54766	1.18152e-05	0.602577	0.378486	-1.04618	1.80315	11.1111	11.3208	1.01887		1503	EBNA3A HHV4
	agilent_139105	1.18175e-05	0.602692	0.519504	-1.43658	2.47559	6.66667	5.66038	0.849057	UniRef90_A0A087QB98	1504	WP_003657053.1 strains_non_MPA_non_topgraph_cdhit70_190118.csv	Lysozyme (Fragment) n=4 Tax=Lactobacillus gasseri TaxID=1596 RepID=A0A087QB98_LACGS
	agilent_179678	1.18295e-05	0.603303	0.37557	-1.04095	1.79209	8.88889	13.2075	1.48585	UniRef90_E3EMG2	1505	YP_003971337.1 strains_non_MPA_non_topgraph_cdhit70_190118.csv	Putative serine/cysteine peptidase n=18 Tax=Bacteria TaxID=2 RepID=E3EMG2_BIFBS
	agilent_238476	1.18295e-05	0.603303	0.37557	-1.04095	1.79209	8.88889	13.2075	1.48585	UniRef90_UPI000F53326A	1506	VFG000261(gb|NP_273742) (iga) IgA-specific serine endopeptidase [IgA1 protease (VF0080)] [Neisseria meningitidis MC58]	IgA-specific serine endopeptidase autotransporter n=1 Tax=Neisseria meningitidis TaxID=487 RepID=UPI000F53326A
	twist_48017	1.18397e-05	0.603826	0.244991	-0.680366	1.17035	60	66.0377	1.10063		1507	positive (from uniprot): Enterovirus C Genome polyprotein [on Uniprot the BLAST matches are "Capsid protein" from "Human poliovirus"
	twist_12102	1.18423e-05	0.603957	-0.464128	-2.21782	1.28957	6.66667	5.66038	0.849057		1508	allergen_name False allergome_name Cas s 1 (1/6) (1/1) allergenonline_name Unassigned (1/1) (1/1) SDAP_name False iedb_name False
	agilent_240269	1.18516e-05	0.604431	0.256056	-0.712714	1.22483	68.8889	71.6981	1.04078	UniRef90_Q99XV0	1509	VFG000968(gb|NP_269973) (emm) M protein type 1 [M protein (VF0242)] [Streptococcus pyogenes M1 GAS]	M protein type 1 n=54 Tax=Streptococcus pyogenes TaxID=1314 RepID=Q99XV0_STRP1
	agilent_61084	1.18561e-05	0.604659	0.385165	-1.073	1.84333	86.6667	92.4528	1.06676	UniRef90_K0X0Z8	1510	158499257-stool2_revised_scaffold67395_1_gene40147 MPA_PNP_EM_seqs_non_topgraph_seqs_final_210318.csv	Ig-like domain-containing protein n=4 Tax=Bacteroidales TaxID=171549 RepID=K0X0Z8_9BACT
	agilent_4946	1.1859e-05	0.604807	-0.316766	-1.51648	0.882944	15.5556	18.8679	1.21294	UniRef90_A0A0N7AYT6	1511	positive (from uniprot): Human respiratory syncytial virus Attachment glycoprotein	Major surface glycoprotein G n=47 Tax=Pneumoviridae TaxID=11244 RepID=A0A0N7AYT6_HRSV
	agilent_2920	1.1864e-05	0.605066	-0.455092	-2.17993	1.26975	8.88889	7.54717	0.849057	UniRef90_Q66575	1512	positive (from uniprot): Enterovirus B Genome polyprotein	Genome polyprotein n=20 Tax=Enterovirus B TaxID=138949 RepID=POLG_EC12T
	twist_32108	1.18789e-05	0.605823	-0.236584	-1.13514	0.661973	53.3333	52.8302	0.990566		1513	EBNA-1 HHV 4 & BKRF1
	agilent_819	1.18801e-05	0.605885	-0.264359	-1.26858	0.739861	35.5556	22.6415	0.636792	UniRef90_P81177	1514	zinc metalloproteinase aureolysin	Zinc metalloproteinase aureolysin n=337 Tax=Bacilli TaxID=91061 RepID=AURE_STAAU
	agilent_179327	1.18837e-05	0.60607	0.467196	-1.30845	2.24284	6.66667	7.54717	1.13208	UniRef90_A0A0E1X7G8	1515	WP_000824491.1 strains_non_MPA_non_topgraph_cdhit70_190118.csv	Uncharacterized protein n=10 Tax=Staphylococcus aureus TaxID=1280 RepID=A0A0E1X7G8_STAAU
	twist_97483	1.18956e-05	0.606675	0.310732	-0.872237	1.4937	17.7778	16.9811	0.955189		1516	YP_009099361.1 hypothetical protein P108_0024 [Staphylococcus phage P108]
	agilent_234286	1.19062e-05	0.607214	0.465322	-1.30884	2.23948	6.66667	7.54717	1.13208	UniRef90_A0A5B6XC71	1517	VFG002092(gb|NP_232508) (vipA/mglA) type VI secretion system tubule-forming protein VipA [T6SS (VF0335)] [Vibrio cholerae O1 biovar El Tor str. N16961]	Type VI secretion system contractile sheath small subunit n=43 Tax=Gammaproteobacteria TaxID=1236 RepID=A0A5B6XC71_VIBMI
	agilent_17769	1.19083e-05	0.607325	-0.249651	-1.20181	0.702503	33.3333	30.1887	0.90566	UniRef90_A0A346MV28	1518	WP_041818626.1 strains_non_MPA_non_topgraph_cdhit70_190118.csv	Uncharacterized protein n=50 Tax=Bacilli TaxID=91061 RepID=A0A346MV28_LACJH
	agilent_6936	1.19086e-05	0.60734	-0.279039	-1.34332	0.785244	75.5556	71.6981	0.948946	UniRef90_P12978	1519	nuclear protein EBNA2 & EBNA-2 & Epstein-Barr nuclear antigen 2	Epstein-Barr nuclear antigen 2 n=125 Tax=Epstein-Barr virus (strain GD1) TaxID=10376 RepID=EBNA2_EBVB9
	twist_45861	1.19158e-05	0.607707	0.371329	-1.0464	1.78906	8.88889	13.2075	1.48585		1520	RNA polymerase beta'-subunit
	twist_4461	1.19209e-05	0.607968	0.445239	-1.25592	2.1464	8.88889	7.54717	0.849057		1521	allergen_name False allergome_name Ory s GBSS_I (15/54) (1/1) allergenonline_name False SDAP_name False iedb_name False
	agilent_7143	1.19269e-05	0.608271	0.257721	-0.727803	1.24325	26.6667	32.0755	1.20283	UniRef90_P08318	1522	phosphoprotein 150 & Large structural phosphoprotein	Large structural phosphoprotein n=145 Tax=root TaxID=1 RepID=PP150_HCMVA
	agilent_122600	1.19297e-05	0.608416	0.3707	-1.04743	1.78883	8.88889	13.2075	1.48585	UniRef90_I8YZJ0	1523	764649650-stool1_revised_C454888_1_gene81622 MPA_PNP_EM_seqs_non_topgraph_seqs_final_210318.csv	YD repeat (Two copies) n=64 Tax=Bacteroidaceae TaxID=815 RepID=I8YZJ0_BACOV
	agilent_206027	1.19351e-05	0.608692	-0.266547	-1.28702	0.753927	26.6667	22.6415	0.849057	UniRef90_K5ZDW3	1524	764447348-stool1_revised_C488760_1_gene19628 MPA_PNP_EM_seqs_non_topgraph_seqs_final_210318.csv	Uncharacterized protein n=14 Tax=Parabacteroides TaxID=375288 RepID=K5ZDW3_9BACT
	twist_48627	1.19378e-05	0.608827	0.550294	-1.55729	2.65788	4.44444	7.54717	1.69811		1525	positive (from uniprot): Norwalk virus Non-structural polyprotein
	agilent_158355	1.1941e-05	0.608989	-0.469794	-2.26989	1.3303	6.66667	5.66038	0.849057	UniRef90_R5VRW6	1526	MH0003_GL0058089 MPA_PNP_EM_seqs_non_topgraph_seqs_final_210318.csv	Peripla_BP_4 domain-containing protein n=14 Tax=Lachnospiraceae TaxID=186803 RepID=R5VRW6_9FIRM
	twist_52251	1.19423e-05	0.609059	-0.28829	-1.39314	0.816559	22.2222	16.9811	0.764151		1527	EBNA-3C HHV 4 latent protein
	agilent_181972	1.19634e-05	0.610131	0.250141	-0.711381	1.21166	31.1111	39.6226	1.27358	UniRef90_A0A357GPR4	1528	MH0062_GL0013161 MPA_PNP_EM_seqs_non_topgraph_seqs_final_210318.csv	MurNAc-LAA domain-containing protein n=24 Tax=Lachnospiraceae TaxID=186803 RepID=A0A357GPR4_9FIRM
	agilent_40805	1.19642e-05	0.610174	-0.429445	-2.0804	1.22151	11.1111	5.66038	0.509434	UniRef90_A0A174WK63	1529	MH0013_GL0019935 MPA_PNP_EM_seqs_non_topgraph_seqs_final_210318.csv	Carbohydrate-binding protein n=18 Tax=Bacteroides TaxID=816 RepID=A0A174WK63_9BACE
	agilent_205930	1.19891e-05	0.611443	0.28462	-0.813468	1.38271	17.7778	22.6415	1.27358	UniRef90_A0A4P6M5E2	1530	WP_018596369.1 strains_non_MPA_non_topgraph_cdhit70_190118.csv	Uncharacterized protein n=5 Tax=Clostridiales TaxID=186802 RepID=A0A4P6M5E2_9FIRM
	agilent_229054	1.20069e-05	0.612354	0.441029	-1.26486	2.14691	6.66667	7.54717	1.13208	UniRef90_P27951	1531	VFG001795(gb|BAC98831) (cba) c protein beta antigen [<beta>-C protein (VF0277)] [Streptococcus agalactiae FM027022]	IgA FC receptor n=71 Tax=Streptococcus TaxID=1301 RepID=BAG_STRAG
	agilent_3468	1.20177e-05	0.612901	0.286587	-0.823631	1.3968	71.1111	81.1321	1.14092	UniRef90_P03211	1532	EBNA-1 HHV 4 & BKRF1	Epstein-Barr nuclear antigen 1 n=37 Tax=Epstein-Barr virus (strain GD1) TaxID=10376 RepID=EBNA1_EBVB9
	agilent_199716	1.20246e-05	0.613254	0.617005	-1.77561	3.00962	2.22222	5.66038	2.54717	UniRef90_A6KYJ2	1533	V1.CD35-1_GL0037732 MPA_PNP_EM_seqs_non_topgraph_seqs_final_210318.csv	50S ribosomal protein L2 n=108 Tax=root TaxID=1 RepID=RL2_BACV8
	agilent_2463	1.20379e-05	0.613934	-0.496479	-2.42541	1.43245	8.88889	3.77358	0.424528	UniRef90_Q66478	1534	polyprotein (3/9) & structural protein (3/3) & VP1 (2/4) & capsid protein VP1 & VP1 protein (2/2) & VP1 protein, partial [Enterovirus A71]	Genome polyprotein n=10068 Tax=root TaxID=1 RepID=POLG_HE71B
	twist_42986	1.204e-05	0.61404	0.282858	-0.816439	1.38216	20	22.6415	1.13208		1535	Botulinum neurotoxin type B precursor & neurotoxin B
	agilent_39341	1.20452e-05	0.614305	-0.49651	-2.42759	1.43457	8.88889	3.77358	0.424528	UniRef90_A0A454A614	1536	WP_016265893.1 strains_non_MPA_non_topgraph_cdhit70_190118.csv	Autotransporter domain-containing protein n=484 Tax=Gammaproteobacteria TaxID=1236 RepID=A0A454A614_ECOL5
	agilent_14706	1.20597e-05	0.615044	-0.494087	-2.41975	1.43158	8.88889	3.77358	0.424528	UniRef90_A0A380YT47	1537	YP_097475.1 strains_non_MPA_non_topgraph_cdhit70_190118.csv	Beta-galactosidase n=49 Tax=Bacteroides TaxID=816 RepID=A0A380YT47_BACFG
	agilent_78387	1.20603e-05	0.615074	0.409009	-1.18521	2.00322	6.66667	11.3208	1.69811	UniRef90_J6PDD5	1538	NP_816789.1 strains_non_MPA_non_topgraph_cdhit70_190118.csv	WxL domain-containing protein n=92 Tax=Bacteria TaxID=2 RepID=J6PDD5_ENTFL
	agilent_224314	1.20693e-05	0.615536	0.281266	-0.816476	1.37901	17.7778	22.6415	1.27358	UniRef90_Q2G0L4	1539	VFG001280(gb|NP_645334) (sdrD) Ser-Asp rich fibrinogen-binding bone sialoprotein-binding protein [SDr (VF0019)] [Staphylococcus aureus subsp. aureus MW2]	Serine-aspartate repeat-containing protein D n=1957 Tax=Bacteria TaxID=2 RepID=SDRD_STAA8
	agilent_74695	1.20768e-05	0.615919	-0.26582	-1.3044	0.772763	26.6667	22.6415	0.849057	UniRef90_A0A4P6M6N2	1540	WP_018598489.1 strains_non_MPA_non_topgraph_cdhit70_190118.csv	Toxin A n=3 Tax=Blautia TaxID=572511 RepID=A0A4P6M6N2_9FIRM
	twist_53354	1.20897e-05	0.616577	-0.241685	-1.18773	0.704362	35.5556	33.9623	0.955189		1541	pneumococcal histidine triad protein E & hydrolase & HIT family hydrolase
	agilent_5172	1.209e-05	0.616591	-0.246044	-1.20919	0.717106	31.1111	28.3019	0.909704	UniRef90_Q9J3M8	1542	ORF68	Envelope glycoprotein E n=30 Tax=Human herpesvirus 3 TaxID=10335 RepID=GE_VZVO
	twist_46302	1.20983e-05	0.617013	0.242056	-0.706619	1.19073	64.4444	66.0377	1.02472		1543	positive (exact): Human herpesvirus 3 Envelope glycoprotein C
	agilent_19018	1.21202e-05	0.618133	0.821622	-2.40878	4.05202	2.22222	1.88679	0.849057	UniRef90_K0X949	1544	MH0028_GL0014352 MPA_PNP_EM_seqs_non_topgraph_seqs_final_210318.csv	Por secretion system C-terminal sorting domain-containing protein n=3 Tax=Bacteroidales TaxID=171549 RepID=K0X949_9BACT
	agilent_143760	1.21202e-05	0.618133	0.821622	-2.40878	4.05202	2.22222	1.88679	0.849057	UniRef90_A0A3D3RTP4	1545	V1.UC12-4_GL0063875 MPA_PNP_EM_seqs_non_topgraph_seqs_final_210318.csv	PG_binding_4 domain-containing protein (Fragment) n=24 Tax=Lachnospiraceae TaxID=186803 RepID=A0A3D3RTP4_9FIRM
	agilent_8131	1.21284e-05	0.618546	0.292519	-0.858942	1.44398	15.5556	24.5283	1.57682	UniRef90_P09256	1546	positive (from uniprot): Human herpesvirus 3 Envelope glycoprotein C	Envelope glycoprotein C n=119 Tax=Human herpesvirus 3 TaxID=10335 RepID=GC_VZVD
	twist_99804	1.21378e-05	0.619027	0.368549	-1.08419	1.82128	8.88889	11.3208	1.27358		1547	AFN38822.1 hypothetical protein phi_MSA6_ORF149 [Staphylococcus phage MSA6]
	agilent_6734	1.21394e-05	0.61911	-0.280518	-1.38652	0.825481	22.2222	24.5283	1.10377	UniRef90_P08392	1548	Trans-acting transcriptional protein ICP4	Major viral transcription factor ICP4 n=1 Tax=Human herpesvirus 1 (strain 17) TaxID=10299 RepID=ICP4_HHV11
	agilent_78402	1.21399e-05	0.619135	-0.264836	-1.30908	0.779409	26.6667	22.6415	0.849057	UniRef90_A0A381IPJ2	1549	WP_011590251.1 strains_non_MPA_non_topgraph_cdhit70_190118.csv	Cell wall binding repeat-containing protein n=19 Tax=Clostridium perfringens TaxID=1502 RepID=A0A381IPJ2_CLOPF
	agilent_7434	1.21473e-05	0.619514	-0.279604	-1.38327	0.824064	22.2222	18.8679	0.849057	UniRef90_P14738	1550	fibronectin-binding protein A	Fibronectin-binding protein A n=540 Tax=Staphylococcaceae TaxID=90964 RepID=FNBA_STAA8
	twist_29882	1.21508e-05	0.619689	0.372354	-1.09816	1.84286	8.88889	11.3208	1.27358		1551	HCMVUL99 & Tegument protein UL11 homolog
	twist_43440	1.21524e-05	0.619772	-0.333972	-1.65322	0.985272	13.3333	11.3208	0.849057		1552	HCMVUL99 & Tegument protein UL11 homolog
	twist_28717	1.21672e-05	0.620528	0.473055	-1.39963	2.34574	4.44444	9.43396	2.12264		1553	antigen 332, Ag332=Pf332 gene clone G1 product & erythrocyte membrane-associated giant protein antigen 332 & antigen 332, Ag332=Pf332 gene clone C1 product & antigen 332
	agilent_164670	1.21716e-05	0.620753	-0.366107	-1.81635	1.08414	13.3333	9.43396	0.707547	UniRef90_C4ZDZ6	1554	WP_012744138.1 MPA_PNP_EM_seqs_non_topgraph_seqs_final_210318.csv	Flagellin n=1 Tax=Agathobacter rectalis (strain ATCC 33656 / DSM 3377 / JCM 17463 / KCTC 5835 / VPI 0990) TaxID=515619 RepID=C4ZDZ6_AGARV
	agilent_241665	1.21832e-05	0.621344	0.236968	-0.703313	1.17725	60	69.8113	1.16352	UniRef90_Q2FE79	1555	VFG002421(gb|NP_647158) (sbi) IgG-binding protein SBI [Sbi (VF0423)] [Staphylococcus aureus subsp. aureus MW2]	Immunoglobulin-binding protein Sbi n=295 Tax=Bacteria TaxID=2 RepID=SBI_STAA3
	agilent_5090	1.21883e-05	0.621603	0.425414	-1.26387	2.11469	88.8889	94.3396	1.06132	UniRef90_P14348	1556	Capsid protein VP26 & capsid protein VP26 [Human gammaherpesvirus 4] & BFRF3	Small capsomere-interacting protein n=30 Tax=Epstein-Barr virus (strain GD1) TaxID=10376 RepID=SCP_EBVB9
	agilent_542	1.2191e-05	0.621739	-0.271554	-1.35029	0.807185	80	73.5849	0.919811	UniRef90_P09256	1557	positive (from uniprot): Human herpesvirus 3 Envelope glycoprotein C	Envelope glycoprotein C n=119 Tax=Human herpesvirus 3 TaxID=10335 RepID=GC_VZVD
	agilent_224254	1.2193e-05	0.621843	0.318717	-0.947752	1.58519	13.3333	15.0943	1.13208	UniRef90_D8H130	1558	VFG016338(gb|YP_026915) (inhA) immune inhibitor A metalloprotease [InhA (VF0536)] [Bacillus anthracis str. Sterne]	Immune inhibitor A, metalloprotease n=671 Tax=Bacillaceae TaxID=186817 RepID=D8H130_BACAI
	twist_49793	1.22087e-05	0.622645	-0.553599	-2.75848	1.65128	4.44444	3.77358	0.849057		1559	calcium channel BI-1
	agilent_222359	1.22164e-05	0.623034	0.398886	-1.19159	1.98936	11.1111	7.54717	0.679245	UniRef90_P71401	1560	VFG001157(gb|AAC44560) (hsf) Hsf [Hia/Hsf (VF0039)] [Haemophilus influenzae C54]	Hsf n=19 Tax=Haemophilus influenzae TaxID=727 RepID=P71401_HAEIF
	twist_36969	1.22294e-05	0.6237	0.305266	-0.914249	1.52478	20	16.9811	0.849057		1561	Alpha-S2-casein precursor
	twist_22083	1.22294e-05	0.6237	0.305266	-0.914249	1.52478	20	16.9811	0.849057		1562	allergen_name False allergome_name Bub b 10 (2/3), Bub b 8 (6/6) (1/1) allergenonline_name False SDAP_name False iedb_name False
	twist_25254	1.22345e-05	0.62396	-0.407882	-2.03856	1.2228	11.1111	5.66038	0.509434		1563	allergen_name False allergome_name Bub b 8 (5/6), Bub b 9 (1/2) (1/1) allergenonline_name False SDAP_name False iedb_name False
	twist_73726	1.22663e-05	0.62558	-0.771052	-3.86811	2.32601	2.22222	1.88679	0.849057		1564	NP_944804.1 hypothetical protein Felix01p028 [Salmonella phage FelixO1]
	agilent_241970	1.22663e-05	0.62558	-0.771052	-3.86811	2.32601	2.22222	1.88679	0.849057	UniRef90_P55981	1565	VFG000279(gb|NP_207680) (vacA) vacuolating cytotoxin [VacA (VF0058)] [Helicobacter pylori 26695]	Vacuolating cytotoxin autotransporter n=8 Tax=Helicobacter pylori TaxID=210 RepID=VACA_HELPY
	twist_59190	1.22663e-05	0.62558	-0.771052	-3.86811	2.32601	2.22222	1.88679	0.849057		1566	B B/Phuket/3073/2013 HA
	agilent_13152	1.22701e-05	0.625777	0.228455	-0.689696	1.14661	35.5556	39.6226	1.11439	UniRef90_B2GAN9	1567	WP_080503619.1 strains_non_MPA_non_topgraph_cdhit70_190118.csv	Extracellular surface protein n=25 Tax=Lactobacillus TaxID=1578 RepID=B2GAN9_LACF3
	agilent_104204	1.22726e-05	0.6259	0.229493	-0.69316	1.15215	57.7778	66.0377	1.14296	UniRef90_Q6GE15	1568	WP_000792567.1 strains_non_MPA_non_topgraph_cdhit70_190118.csv	Immunoglobulin-binding protein Sbi n=35 Tax=Staphylococcus aureus TaxID=1280 RepID=SBI_STAAR
	agilent_241533	1.22734e-05	0.625943	0.661262	-1.9976	3.32013	2.22222	3.77358	1.69811	UniRef90_Q8P2T7	1569	VFG000976(gb|NP_268546) (slo) streptolysin O precursor [SLO (VF0250)] [Streptococcus pyogenes M1 GAS]	Streptolysin O n=132 Tax=Streptococcus TaxID=1301 RepID=TACY_STRP8
	agilent_53162	1.22843e-05	0.626499	-0.647358	-3.25451	1.95979	6.66667	1.88679	0.283019	UniRef90_U6RKM4	1570	MH0028_GL0078214 MPA_PNP_EM_seqs_non_topgraph_seqs_final_210318.csv	N-glycanase_N domain-containing protein n=3 Tax=Bacteroidaceae TaxID=815 RepID=U6RKM4_9BACE
	agilent_55091	1.2285e-05	0.626534	0.660544	-1.99999	3.32107	2.22222	3.77358	1.69811	UniRef90_A0A174SXW8	1571	MH0002_GL0021858 (2/2) MPA_and_EM_topgraph_220218_subsample.csv	TonB-dependent receptor plug n=30 Tax=root TaxID=1 RepID=A0A174SXW8_BACUN
	agilent_124605	1.22969e-05	0.627144	0.228318	-0.692926	1.14956	37.7778	37.7358	0.99889	UniRef90_A6BI29	1572	MH0042_GL0020673 (1/2) MPA_and_EM_topgraph_220218_subsample.csv	LysM domain protein n=5 Tax=Dorea TaxID=189330 RepID=A6BI29_9FIRM
	agilent_127484	1.23052e-05	0.627566	0.430289	-1.30802	2.1686	6.66667	7.54717	1.13208	UniRef90_D6D3V1	1573	MH0003_GL0028868 MPA_PNP_EM_seqs_non_topgraph_seqs_final_210318.csv	RagB/SusD domain-containing protein n=60 Tax=Bacteroidaceae TaxID=815 RepID=D6D3V1_9BACE
	agilent_148497	1.23134e-05	0.627982	0.660475	-2.01098	3.33193	2.22222	3.77358	1.69811	UniRef90_A0JQG8	1574	YP_535698.1 strains_non_MPA_non_topgraph_cdhit70_190118.csv	Phage lysin n=18 Tax=Lactobacillus salivarius TaxID=1624 RepID=A0JQG8_LACS1
	agilent_48668	1.2314e-05	0.628013	-0.545656	-2.7529	1.66159	4.44444	3.77358	0.849057	UniRef90_U6RH14	1575	N037A_GL0109873 MPA_PNP_EM_seqs_non_topgraph_seqs_final_210318.csv	Peptidyl-prolyl cis-trans isomerase n=3 Tax=Bacteroidaceae TaxID=815 RepID=U6RH14_9BACE
	agilent_237561	1.23159e-05	0.628109	0.281642	-0.857952	1.42124	17.7778	22.6415	1.27358	UniRef90_UPI000F53326A	1576	VFG000261(gb|NP_273742) (iga) IgA-specific serine endopeptidase [IgA1 protease (VF0080)] [Neisseria meningitidis MC58]	IgA-specific serine endopeptidase autotransporter n=1 Tax=Neisseria meningitidis TaxID=487 RepID=UPI000F53326A
	agilent_181551	1.23354e-05	0.629107	0.634664	-1.94082	3.21015	2.22222	5.66038	2.54717	UniRef90_A0A1L9L0T2	1577	WP_038968447.1 strains_non_MPA_non_topgraph_cdhit70_190118.csv	Type II secretion system protein D n=17 Tax=Vibrio TaxID=662 RepID=A0A1L9L0T2_VIBFL
	twist_24318	1.23425e-05	0.629465	-0.38553	-1.95166	1.1806	8.88889	7.54717	0.849057		1578	allergen_name False allergome_name Cand a PGK (2/2) (1/1) allergenonline_name False SDAP_name False iedb_name False
	twist_30716	1.23522e-05	0.629961	-0.330188	-1.67345	1.01307	17.7778	11.3208	0.636792		1579	Serine-rich 25 kDa antigen protein
	agilent_242789	1.23595e-05	0.630335	0.321858	-0.988944	1.63266	22.2222	13.2075	0.59434	UniRef90_P71401	1580	VFG001157(gb|AAC44560) (hsf) Hsf [Hia/Hsf (VF0039)] [Haemophilus influenzae C54]	Hsf n=19 Tax=Haemophilus influenzae TaxID=727 RepID=P71401_HAEIF
	agilent_20375	1.23601e-05	0.630367	0.427588	-1.31397	2.16915	6.66667	7.54717	1.13208	UniRef90_Q6SED6	1581	WP_011162194.1 strains_non_MPA_non_topgraph_cdhit70_190118.csv	Uncharacterized protein n=3 Tax=root TaxID=1 RepID=Q6SED6_9CAUD
	agilent_110645	1.23696e-05	0.630852	0.588042	-1.81044	2.98653	2.22222	7.54717	3.39623	UniRef90_R5QL50	1582	WP_004845480.1 strains_non_MPA_non_topgraph_cdhit70_190118.csv	NLPC_P60 domain-containing protein n=7 Tax=Clostridiales TaxID=186802 RepID=R5QL50_9FIRM
	twist_34930	1.23697e-05	0.630853	0.45199	-1.39158	2.29556	4.44444	9.43396	2.12264		1583	HCMVUL80
	twist_58591	1.23706e-05	0.6309	0.316833	-0.975639	1.6093	11.1111	16.9811	1.5283		1584	EBNA-1 HHV 4 & BKRF1
	agilent_41163	1.23713e-05	0.630935	0.316934	-0.976083	1.60995	11.1111	16.9811	1.5283	UniRef90_A0A413MR02	1585	NLM010_GL0019665 MPA_PNP_EM_seqs_non_topgraph_seqs_final_210318.csv	DUF5033 domain-containing protein n=11 Tax=Bacteroides TaxID=816 RepID=A0A413MR02_9BACE
	twist_1162	1.23736e-05	0.631052	0.255518	-0.787293	1.29833	26.6667	24.5283	0.919811		1586	allergen_name False allergome_name Str pn PspC (2/2) (1/1) allergenonline_name False SDAP_name False iedb_name False
	agilent_6668	1.23831e-05	0.63154	0.255484	-0.788679	1.29965	20	26.4151	1.32075	UniRef90_P08318	1587	phosphoprotein 150 & Large structural phosphoprotein	Large structural phosphoprotein n=145 Tax=root TaxID=1 RepID=PP150_HCMVA
	agilent_9372	1.23902e-05	0.631901	0.447178	-1.38238	2.27673	4.44444	9.43396	2.12264	UniRef90_P11311	1588	Adhesin P1 precursor (Cytadhesin P1) (Attachment protein) & ADP1_MYCPN adhesin P1	Adhesin P1 n=56 Tax=Mycoplasma pneumoniae TaxID=2104 RepID=ADP1_MYCPN
	twist_27640	1.23993e-05	0.632366	0.289938	-0.897913	1.47779	80	83.0189	1.03774		1589	Capsid protein VP26 & capsid protein VP26 [Human gammaherpesvirus 4] & BFRF3
	twist_58288	1.24072e-05	0.632768	0.225279	-0.698762	1.14932	33.3333	41.5094	1.24528		1590	polyprotein (9/9) & VP1 capsid protein (1/3) & Chain 2, Human Rhinovirus Serotype 2 (Hrv2)
	agilent_235500	1.24162e-05	0.633227	-0.373765	-1.90893	1.1614	13.3333	7.54717	0.566038	UniRef90_A0A0K5P078	1591	VFG000743(gb|AAC38395) (espD) EspD [EspD (VF0180)] [Escherichia coli O127:H6 str. E2348/69]	Translocon EspD n=21 Tax=Escherichia coli TaxID=562 RepID=A0A0K5P078_ECOLX
	agilent_6193	1.24197e-05	0.633404	-0.478338	-2.44404	1.48737	8.88889	3.77358	0.424528	UniRef90_P03300	1592	Genome polyprotein (6/6) & polyprotein (7/9) & VP1 (1/4) & coat protein VP1 & VP4	Genome polyprotein n=1168 Tax=Enterovirus TaxID=12059 RepID=POLG_POL1M
	agilent_190190	1.24471e-05	0.634803	0.297771	-0.930961	1.5265	17.7778	15.0943	0.849057	UniRef90_Q4W8L5	1593	WP_000744110.1 strains_non_MPA_non_topgraph_cdhit70_190118.csv	Staphylocoagulase n=113 Tax=Bacillales TaxID=1385 RepID=Q4W8L5_STAAU
	twist_30834	1.24505e-05	0.634974	0.304421	-0.952387	1.56123	13.3333	20.7547	1.5566		1594	putative zinc metalloprotease
	agilent_193624	1.2478e-05	0.636376	-0.342065	-1.76016	1.07603	17.7778	7.54717	0.424528	UniRef90_I9R3H6	1595	T2D-11A_GL0151524 MPA_PNP_EM_seqs_non_topgraph_seqs_final_210318.csv	DUF4988 domain-containing protein n=14 Tax=Bacteroides TaxID=816 RepID=I9R3H6_9BACE
	twist_843	1.24811e-05	0.636538	-0.281783	-1.45053	0.886964	22.2222	16.9811	0.764151		1596	allergen_name False allergome_name Ovi a 12 (1/2), Ovi a 8 (2/5) (1/1) allergenonline_name False SDAP_name False iedb_name False
	twist_52032	1.24891e-05	0.636942	0.315577	-0.994905	1.62606	11.1111	16.9811	1.5283		1597	EBNA-3B nuclear protein [Human gammaherpesvirus 4] & Epstein-Barr nuclear antigen 4
	agilent_10659	1.24969e-05	0.63734	0.269849	-0.852065	1.39176	15.5556	24.5283	1.57682	UniRef90_Q66575	1598	positive (from uniprot): Enterovirus B Genome polyprotein	Genome polyprotein n=20 Tax=Enterovirus B TaxID=138949 RepID=POLG_EC12T
	agilent_39336	1.25016e-05	0.63758	0.366837	-1.1594	1.89307	11.1111	9.43396	0.849057	UniRef90_Q2G222	1599	WP_001125631.1 strains_non_MPA_non_topgraph_cdhit70_190118.csv	N-acetylmuramoyl-L-alanine amidase domain-containing protein SAOUHSC_02979 n=302 Tax=Bacteria TaxID=2 RepID=Y2979_STAA8
	twist_30162	1.25067e-05	0.637839	0.2342	-0.740948	1.20935	26.6667	32.0755	1.20283		1600	Genome polyprotein (6/6) & polyprotein (7/9) & VP1 (1/4) & coat protein VP1 & VP4
	agilent_1141	1.25112e-05	0.638072	0.240821	-0.762589	1.24423	24.4444	28.3019	1.1578	UniRef90_P07210	1601	polyprotein (9/9) & VP1 capsid protein (1/3) & Chain 2, Human Rhinovirus Serotype 2 (Hrv2)	Genome polyprotein n=273 Tax=Enterovirus TaxID=12059 RepID=POLG_HRV8A
	agilent_223292	1.25165e-05	0.63834	0.52794	-1.67355	2.72943	6.66667	3.77358	0.566038	UniRef90_Q5WSS9	1602	VFG045603(gb|YP_096878) (lpg2884) Dot/Icm type IV secretion system effector [Dot/Icm (VF0156)] [Legionella pneumophila subsp. pneumophila str. Philadelphia 1]	Uncharacterized protein n=23 Tax=Legionella pneumophila TaxID=446 RepID=Q5WSS9_LEGPL
	agilent_80555	1.25271e-05	0.638883	-0.219094	-1.13418	0.695996	57.7778	56.6038	0.979681	UniRef90_Q2G2J2	1603	WP_000717394.1 strains_non_MPA_non_topgraph_cdhit70_190118.csv	Staphylococcal secretory antigen ssaA2 n=207 Tax=Bacteria TaxID=2 RepID=SSAA2_STAA8
	agilent_6216	1.25377e-05	0.639424	-0.223947	-1.16082	0.712926	35.5556	35.8491	1.00825	UniRef90_A0A2U3RZL8	1604	pneumococcal histidine triad protein D (1/2) & histidine motif-containing protein, partial	Pneumococcal histidine triad protein D n=4 Tax=Streptococcus pneumoniae TaxID=1313 RepID=A0A2U3RZL8_STREE
	twist_47356	1.25514e-05	0.64012	0.216186	-0.6901	1.12247	46.6667	56.6038	1.21294		1605	envelope glycoprotein G (2/2) & glycoprotein G (2/2)
	agilent_166869	1.25525e-05	0.64018	-0.264544	-1.37375	0.844663	82.2222	77.3585	0.940847	UniRef90_A0A3E5AF49	1606	MH0026_GL0026830 MPA_PNP_EM_seqs_non_topgraph_seqs_final_210318.csv	Inhibitor_I69 domain-containing protein n=10 Tax=Prevotella TaxID=838 RepID=A0A3E5AF49_9BACT
	agilent_5580	1.25536e-05	0.640232	0.278488	-0.889368	1.44634	15.5556	18.8679	1.21294	UniRef90_Q59947	1607	immunoglobulin A1 protease	Immunoglobulin A1 protease n=446 Tax=Streptococcus pneumoniae TaxID=1313 RepID=IGA1_STRR6
	twist_44069	1.25536e-05	0.640234	-0.260871	-1.35486	0.833113	28.8889	16.9811	0.587808		1608	putative BLRF2 protein [Human gammaherpesvirus 4] & Tegument protein BLRF2
	agilent_160014	1.25564e-05	0.640377	0.30551	-0.97622	1.58724	13.3333	15.0943	1.13208	UniRef90_D4IQG0	1609	MH0196_GL0028267 MPA_PNP_EM_seqs_non_topgraph_seqs_final_210318.csv	Peptidase family S41 n=7 Tax=Rikenellaceae TaxID=171550 RepID=D4IQG0_9BACT
	twist_72914	1.25613e-05	0.640628	-0.251305	-1.30642	0.803809	22.2222	22.6415	1.01887		1610	YP_001469501.1 gp20 portal vertex protein of head [Enterobacteria phage Phi1]
	agilent_896	1.25732e-05	0.641235	0.218287	-0.699866	1.13644	60	64.1509	1.06918	UniRef90_P09256	1611	positive (from uniprot): Human herpesvirus 3 Envelope glycoprotein C	Envelope glycoprotein C n=119 Tax=Human herpesvirus 3 TaxID=10335 RepID=GC_VZVD
	agilent_62766	1.25873e-05	0.641951	0.480295	-1.54425	2.50484	4.44444	7.54717	1.69811	UniRef90_A0A0E1R685	1612	WP_010989709.1 strains_non_MPA_non_topgraph_cdhit70_190118.csv	Exo-glucosaminidase lytG n=103 Tax=Listeria TaxID=1637 RepID=A0A0E1R685_LISMN
	agilent_170679	1.2607e-05	0.642958	-0.333533	-1.74371	1.07665	13.3333	9.43396	0.707547	UniRef90_A0A173UKQ3	1613	O2.UC43-1_GL0046095 (1/4) MPA_and_EM_topgraph_220218_subsample.csv	Macrolide export ATP-binding/permease protein MacB n=29 Tax=Ruminococcaceae TaxID=541000 RepID=A0A173UKQ3_9FIRM
	twist_31672	1.26091e-05	0.643066	0.444021	-1.43391	2.32195	4.44444	7.54717	1.69811		1614	Replicase polyprotein 1ab
	agilent_206025	1.26147e-05	0.643351	0.210438	-0.68035	1.10123	51.1111	56.6038	1.10747	UniRef90_A7AIR2	1615	MH0108_GL0011167 MPA_PNP_EM_seqs_non_topgraph_seqs_final_210318.csv	Uncharacterized protein n=14 Tax=Bacteria TaxID=2 RepID=A7AIR2_9BACT
	twist_80471	1.26184e-05	0.643539	-0.445257	-2.33111	1.44059	8.88889	3.77358	0.424528		1616	YP_007517701.1 hypothetical protein [Pelagibacter phage HTVC010P]
	agilent_1772	1.26509e-05	0.645195	-0.322686	-1.69625	1.05088	15.5556	11.3208	0.727763	UniRef90_Q66478	1617	polyprotein (3/9) & structural protein (3/3) & VP1 (2/4) & capsid protein VP1 & VP1 protein (2/2) & VP1 protein, partial [Enterovirus A71]	Genome polyprotein n=10068 Tax=root TaxID=1 RepID=POLG_HE71B
	twist_15595	1.2662e-05	0.645761	-0.295775	-1.55694	0.965393	24.4444	11.3208	0.463122		1618	allergen_name False allergome_name Tri a GBSS_I (7/14) (1/1) allergenonline_name False SDAP_name False iedb_name False
	agilent_36653	1.26651e-05	0.645922	0.283653	-0.926419	1.49372	82.2222	86.7925	1.05558	UniRef90_K0XBN9	1619	MH0128_GL0087103 MPA_PNP_EM_seqs_non_topgraph_seqs_final_210318.csv	Uncharacterized protein n=3 Tax=Bacteroidales TaxID=171549 RepID=K0XBN9_9BACT
	agilent_223905	1.26718e-05	0.646263	0.302048	-0.987834	1.59193	22.2222	16.9811	0.764151	UniRef90_Q8GM74	1620	VFG001150(gb|AAL79954) (hia) adhesin [Hia/Hsf (VF0039)] [Haemophilus influenzae nontypable strain 3179B]	Adhesin n=5 Tax=Haemophilus influenzae TaxID=727 RepID=Q8GM74_HAEIF
	twist_95886	1.26734e-05	0.646344	-0.41202	-2.17196	1.34792	6.66667	5.66038	0.849057		1621	YP_002003938.1 gp1 [Enterobacteria phage 13a]
	agilent_211706	1.27089e-05	0.648153	-0.482734	-2.5561	1.59064	4.44444	5.66038	1.27358	UniRef90_B2URG0	1622	MH0054_GL0074264 MPA_PNP_EM_seqs_non_topgraph_seqs_final_210318.csv	Alpha-N-acetylglucosaminidase n=30 Tax=Akkermansia TaxID=239934 RepID=B2URG0_AKKM8
	agilent_8766	1.27169e-05	0.64856	-0.647931	-3.43429	2.13843	2.22222	3.77358	1.69811	UniRef90_A0A1P8L367	1623	Phosphoprotein (Protein P)	P n=3 Tax=Pneumoviridae TaxID=11244 RepID=A0A1P8L367_HRSV
	agilent_124047	1.27392e-05	0.649698	0.438412	-1.4535	2.33032	6.66667	5.66038	0.849057	UniRef90_B0G7P7	1624	WP_040015567.1 (3/4) non_MPA_topgraph_sampling_040218.csv	Cobalamin biosynthesis protein CobD n=23 Tax=Dorea TaxID=189330 RepID=B0G7P7_9FIRM
	twist_28860	1.27406e-05	0.649771	0.496741	-1.64736	2.64084	95.5556	96.2264	1.00702		1625	positive (exact): Rhinovirus B Genome polyprotein
	agilent_222755	1.27433e-05	0.649911	0.313815	-1.0413	1.66893	11.1111	13.2075	1.18868	UniRef90_Q2G0L4	1626	VFG001280(gb|NP_645334) (sdrD) Ser-Asp rich fibrinogen-binding bone sialoprotein-binding protein [SDr (VF0019)] [Staphylococcus aureus subsp. aureus MW2]	Serine-aspartate repeat-containing protein D n=1957 Tax=Bacteria TaxID=2 RepID=SDRD_STAA8
	agilent_222104	1.27433e-05	0.649911	0.313815	-1.0413	1.66893	11.1111	13.2075	1.18868	UniRef90_O86487	1627	VFG001279(gb|NP_645333) (sdrC) Ser-Asp rich fibrinogen-binding bone sialoprotein-binding protein [SDr (VF0019)] [Staphylococcus aureus subsp. aureus MW2]	Serine-aspartate repeat-containing protein C n=909 Tax=Staphylococcaceae TaxID=90964 RepID=SDRC_STAAE
	agilent_1173	1.27443e-05	0.649957	-0.281138	-1.49532	0.93304	17.7778	13.2075	0.742925	UniRef90_Q9J3M8	1628	ORF68	Envelope glycoprotein E n=30 Tax=Human herpesvirus 3 TaxID=10335 RepID=GE_VZVO
	agilent_231281	1.27526e-05	0.650382	0.347785	-1.15618	1.85175	11.1111	9.43396	0.849057	UniRef90_O85626	1629	VFG000799(gb|NP_290255) (espD) Type III secretion system translocator protein EspD, pore protein [EspD (VF0200)] [Escherichia coli O157:H7 str. EDL933]	L0021 n=35 Tax=Enterobacteriaceae TaxID=543 RepID=O85626_ECOLX
	agilent_154800	1.27533e-05	0.650421	-0.377747	-2.01148	1.25598	11.1111	5.66038	0.509434	UniRef90_D4J4E9	1630	MH0246_GL0105472 (3/4) MPA_and_EM_topgraph_220218_subsample.csv	ABC-type transport system, involved in lipoprotein release, permease component n=38 Tax=Firmicutes TaxID=1239 RepID=D4J4E9_9FIRM
	agilent_206667	1.27533e-05	0.650421	-0.377747	-2.01148	1.25598	11.1111	5.66038	0.509434	UniRef90_D4J4E9	1631	MH0059_GL0029485 (3/4) MPA_and_EM_topgraph_220218_subsample.csv	ABC-type transport system, involved in lipoprotein release, permease component n=38 Tax=Firmicutes TaxID=1239 RepID=D4J4E9_9FIRM
	twist_16254	1.27571e-05	0.650611	0.358131	-1.19166	1.90792	8.88889	11.3208	1.27358		1632	allergen_name Len c 1 (2/2) (1/1) allergome_name Len c 1 (3/3) (1/1) allergenonline_name Len c 1.0102 (1/1) (1/1) SDAP_name Len c 1.0102 (1/1) (1/1) iedb_name False
	agilent_179435	1.27611e-05	0.650818	-0.236234	-1.25918	0.786709	40	26.4151	0.660377	UniRef90_A0A166EPD7	1633	WP_000669541.1 strains_non_MPA_non_topgraph_cdhit70_190118.csv	Exported protein n=21 Tax=Staphylococcaceae TaxID=90964 RepID=A0A166EPD7_STAAU
	twist_52478	1.27702e-05	0.651279	0.219775	-0.733243	1.17279	28.8889	33.9623	1.17562		1634	phosphoprotein 150 & Large structural phosphoprotein
	twist_73205	1.27817e-05	0.651866	0.222406	-0.743764	1.18858	31.1111	32.0755	1.031		1635	YP_009222289.1 lysin [Lactobacillus phage LfeInf]
	twist_33323	1.2782e-05	0.651884	0.336347	-1.12488	1.79758	8.88889	11.3208	1.27358		1636	55 kDa immediate-early protein 1
	twist_92532	1.27851e-05	0.652038	0.412467	-1.38031	2.20524	6.66667	7.54717	1.13208		1637	YP_009043500.1 hypothetical protein [Listeria phage List-36]
	agilent_223729	1.27928e-05	0.65243	-0.225525	-1.20694	0.755896	33.3333	32.0755	0.962264	UniRef90_UPI000F53326A	1638	VFG000261(gb|NP_273742) (iga) IgA-specific serine endopeptidase [IgA1 protease (VF0080)] [Neisseria meningitidis MC58]	IgA-specific serine endopeptidase autotransporter n=1 Tax=Neisseria meningitidis TaxID=487 RepID=UPI000F53326A
	twist_72458	1.28002e-05	0.652813	0.469558	-1.57624	2.51535	4.44444	7.54717	1.69811		1639	YP_006908362.1 Ig-like domain containing protein [Bacillus phage B4]
	agilent_29812	1.28039e-05	0.652998	-0.56898	-3.04936	1.9114	6.66667	1.88679	0.283019	UniRef90_A0A1C5XBP0	1640	MH0014_GL0019697 (1/2) MPA_and_EM_topgraph_220218_subsample.csv	Macrolide export ATP-binding/permease protein MacB n=22 Tax=Ruminococcus TaxID=1263 RepID=A0A1C5XBP0_9FIRM
	twist_48385	1.28121e-05	0.653417	0.248788	-0.837166	1.33474	77.7778	81.1321	1.04313		1641	positive (exact): Enterovirus B Genome polyprotein
	agilent_7061	1.28166e-05	0.653644	0.216592	-0.729491	1.16268	31.1111	37.7358	1.21294	UniRef90_P08392	1642	Trans-acting transcriptional protein ICP4	Major viral transcription factor ICP4 n=1 Tax=Human herpesvirus 1 (strain 17) TaxID=10299 RepID=ICP4_HHV11
	twist_34406	1.28306e-05	0.654363	0.575827	-1.94501	3.09666	2.22222	5.66038	2.54717		1643	HCMVUL112; HCMVUL113
	twist_88894	1.28422e-05	0.654951	-0.299034	-1.61052	1.01245	15.5556	11.3208	0.727763		1644	YP_009222335.1 hypothetical protein LfeInf_097 [Lactobacillus phage LfeInf]
	twist_50777	1.2848e-05	0.65525	0.342981	-1.16264	1.8486	8.88889	11.3208	1.27358		1645	Mediator of RNA polymerase II transcription subunit 13-like
	twist_33322	1.28483e-05	0.655266	0.332998	-1.12887	1.79486	8.88889	11.3208	1.27358		1646	45 kDa immediate-early protein 2
	agilent_12898	1.28547e-05	0.655587	0.299068	-1.01516	1.61329	13.3333	13.2075	0.990566	UniRef90_A0A173SW06	1647	MH0004_GL0030372 (2/2) MPA_and_EM_topgraph_220218_subsample.csv	D-galactose/ D-glucose-binding protein n=36 Tax=Clostridiales TaxID=186802 RepID=A0A173SW06_9FIRM
	agilent_156142	1.28577e-05	0.655743	-0.47279	-2.55142	1.60584	6.66667	3.77358	0.566038	UniRef90_R5DN88	1648	WP_092975188.1 (1/1) non_MPA_topgraph_sampling_040218.csv	Elongation factor 4 n=29 Tax=Clostridiales TaxID=186802 RepID=R5DN88_9FIRM
	twist_50660	1.28696e-05	0.656352	-0.246073	-1.32999	0.837842	22.2222	18.8679	0.849057		1649	phosphoprotein 150 & Large structural phosphoprotein
	twist_47860	1.28724e-05	0.656491	0.394118	-1.34266	2.1309	8.88889	7.54717	0.849057		1650	positive (from uniprot): Rhinovirus B Genome polyprotein
	twist_2405	1.28744e-05	0.656595	-0.254335	-1.37549	0.86682	22.2222	18.8679	0.849057		1651	allergen_name Sola t 1 (1/1) (1/1) allergome_name Sola t 1 (9/9) (1/1) allergenonline_name (1/1) (1/1) SDAP_name False iedb_name False
	agilent_230634	1.28834e-05	0.657053	0.272812	-0.931508	1.47713	13.3333	18.8679	1.41509	UniRef90_A0A130BPV0	1652	VFG001839(gb|YP_094495) (icmE/dotG) Dot/Icm type IV secretion system central channel protein IcmE/DotG [Dot/Icm (VF0156)] [Legionella pneumophila subsp. pneumophila str. Philadelphia 1]	50S ribosomal protein L13e n=39 Tax=Gammaproteobacteria TaxID=1236 RepID=A0A130BPV0_LEGPN
	twist_85221	1.2888e-05	0.657286	-0.343589	-1.86146	1.17428	8.88889	9.43396	1.06132		1653	YP_009284296.1 hypothetical protein BI096_gp32 [Enterobacter phage Arya]
	agilent_7063	1.29054e-05	0.658174	0.20742	-0.711439	1.12628	55.5556	62.2642	1.12075	UniRef90_P03204	1654	EBNA-3C HHV 4 latent protein	Epstein-Barr nuclear antigen 6 n=14 Tax=Epstein-Barr virus (strain GD1) TaxID=10376 RepID=EBNA6_EBVB9
	agilent_92686	1.29087e-05	0.658346	0.210036	-0.72091	1.14098	31.1111	37.7358	1.21294	UniRef90_A6LHA3	1655	159490532-stool2_revised_scaffold3874_1_gene76177 MPA_PNP_EM_seqs_non_topgraph_seqs_final_210318.csv	Uncharacterized protein n=18 Tax=Bacteroidales TaxID=171549 RepID=A6LHA3_PARD8
	agilent_48255	1.29216e-05	0.659002	-0.525624	-2.86014	1.8089	4.44444	3.77358	0.849057	UniRef90_K5YWW8	1656	MH0343_GL0152713 (2/2) MPA_and_EM_topgraph_220218_subsample.csv	Coenzyme A biosynthesis bifunctional protein CoaBC n=29 Tax=Parabacteroides TaxID=375288 RepID=K5YWW8_9BACT
	agilent_241827	1.29219e-05	0.659017	-0.449975	-2.4486	1.54865	8.88889	3.77358	0.424528	UniRef90_A0A0H3K1N3	1657	VFG001282(gb|NP_647237) (fnbB) fibronectin-binding protein B [FnBPs (VF0010)] [Staphylococcus aureus subsp. aureus MW2]	FnbB protein n=80 Tax=Staphylococcus TaxID=1279 RepID=A0A0H3K1N3_STAAW
	agilent_229658	1.29285e-05	0.659351	-0.286218	-1.55883	0.98639	20	11.3208	0.566038	UniRef90_Q5WUD8	1658	VFG045563(gb|YP_096320) (ceg28) Dot/Icm type IV secretion system effector Ceg28 [Dot/Icm (VF0156)] [Legionella pneumophila subsp. pneumophila str. Philadelphia 1]	Uncharacterized protein n=28 Tax=Legionella pneumophila TaxID=446 RepID=Q5WUD8_LEGPL
	agilent_132331	1.29286e-05	0.65936	-0.289336	-1.57584	0.997171	15.5556	11.3208	0.727763	UniRef90_A0A2Y2VXK6	1659	NP_706220.1 strains_non_MPA_non_topgraph_cdhit70_190118.csv	Putative Rhs-family protein n=15 Tax=Shigella TaxID=620 RepID=A0A2Y2VXK6_SHIFL
	twist_3668	1.29327e-05	0.659567	-0.35181	-1.91712	1.2135	8.88889	9.43396	1.06132		1660	allergen_name False allergome_name Ory s 11 (2/2) (1/1) allergenonline_name False SDAP_name False iedb_name False
	twist_46739	1.2954e-05	0.660652	0.341897	-1.18449	1.86829	8.88889	13.2075	1.48585		1661	GRB2-associated-binding protein 1
	agilent_229725	1.29678e-05	0.661357	0.199731	-0.693944	1.09341	42.2222	43.3962	1.02781	UniRef90_A0A4I7XYI6	1662	VFG001361(gb|NP_344663) (pspA) pneumococcal surface protein A [PspA (VF0152)] [Streptococcus pneumoniae TIGR4]	Surface protein A n=87 Tax=Streptococcus pneumoniae TaxID=1313 RepID=A0A4I7XYI6_STREE
	agilent_241737	1.29813e-05	0.662044	0.294079	-1.0246	1.61276	13.3333	13.2075	0.990566	UniRef90_Q48031	1663	VFG001151(gb|AAA20527) (hmw1A) adhesin HMW1A, two-partner secretion (TPS) pathway TpsA exoprotein [HMW1/HMW2 (VF0038)] [Haemophilus influenzae str. 12]	Adhesin n=8 Tax=Haemophilus influenzae TaxID=727 RepID=Q48031_HAEIF
	twist_47074	1.29875e-05	0.662363	-0.310743	-1.70555	1.08406	11.1111	11.3208	1.01887		1664	Glycoprotein B precursor (Glycoprotein II)
	agilent_8301	1.29875e-05	0.662364	0.239563	-0.835744	1.31487	26.6667	26.4151	0.990566	UniRef90_P68950	1665	positive (from uniprot): Human adenovirus C Pre-histone-like nucleoprotein	Pre-histone-like nucleoprotein n=24 Tax=root TaxID=1 RepID=NP_ADE02
	twist_35870	1.29918e-05	0.662581	0.214692	-0.74964	1.17902	66.6667	71.6981	1.07547		1666	EBNA-3C HHV 4 latent protein
	twist_51732	1.29988e-05	0.662939	0.21342	-0.746284	1.17312	26.6667	35.8491	1.34434		1667	positive (exact): Norwalk virus Non-structural polyprotein
	twist_42886	1.30037e-05	0.663187	-0.272369	-1.49811	0.953377	20	13.2075	0.660377		1668	glycoprotein D (2/2)
	agilent_67447	1.30046e-05	0.663237	-0.610638	-3.35913	2.13786	4.44444	1.88679	0.424528	UniRef90_A0A2N5P287	1669	WP_024854426.1 (1/3) non_MPA_topgraph_sampling_040218.csv	ATPase P n=19 Tax=Clostridiales TaxID=186802 RepID=A0A2N5P287_RUMGN
	twist_69336	1.30162e-05	0.663827	0.553614	-1.94288	3.0501	2.22222	3.77358	1.69811		1670	YP_007005334.1 3''-phosphoadenosine 5''-phosphosulfate sulfotransferase/FAD synthetase-related enzyme [Clostridium phage phiCP34O]
	twist_44153	1.30357e-05	0.664823	0.414475	-1.46049	2.28944	4.44444	7.54717	1.69811		1671	hypothetical protein PFD0985wa
	agilent_161585	1.30405e-05	0.665067	0.435989	-1.53783	2.40981	8.88889	5.66038	0.636792	UniRef90_K0X402	1672	V1.FI12_GL0135524 MPA_PNP_EM_seqs_non_topgraph_seqs_final_210318.csv	Por secretion system C-terminal sorting domain-containing protein n=3 Tax=Bacteroidales TaxID=171549 RepID=K0X402_9BACT
	agilent_188662	1.30431e-05	0.6652	-0.338801	-1.87328	1.19568	11.1111	7.54717	0.679245	UniRef90_A0A174UJY4	1673	MH0366_GL0095969 MPA_PNP_EM_seqs_non_topgraph_seqs_final_210318.csv	Glycoside hydrolase family 28 protein n=46 Tax=Bacteroides TaxID=816 RepID=A0A174UJY4_BACVU
	agilent_182818	1.30612e-05	0.666119	0.312624	-1.10745	1.7327	11.1111	11.3208	1.01887	UniRef90_C6J8W2	1674	MH0086_GL0100637 (1/1) MPA_and_EM_topgraph_220218_subsample.csv	Uncharacterized protein n=32 Tax=Clostridiales TaxID=186802 RepID=C6J8W2_9FIRM
	twist_93579	1.30727e-05	0.666707	0.352777	-1.25269	1.95825	8.88889	9.43396	1.06132		1675	YP_007173615.1 tape measure protein [Lactobacillus phage phiAQ113]
	agilent_186478	1.3074e-05	0.666773	-0.45743	-2.5396	1.62474	6.66667	3.77358	0.566038	UniRef90_A0A1Q6S9M0	1676	T2D-45A_GL0062268 MPA_PNP_EM_seqs_non_topgraph_seqs_final_210318.csv	TGFb_propeptide domain-containing protein (Fragment) n=8 Tax=Firmicutes TaxID=1239 RepID=A0A1Q6S9M0_9FIRM
	twist_63348	1.30748e-05	0.666817	0.222253	-0.789563	1.23407	24.4444	26.4151	1.08062		1677	YP_009037358.1 hypothetical protein JS09_035 [Escherichia phage vB_EcoM_JS09]
	agilent_164673	1.30796e-05	0.667057	-0.484164	-2.69003	1.72171	6.66667	3.77358	0.566038	UniRef90_D4KUB5	1678	SZEY-64A_GL0055442 MPA_PNP_EM_seqs_non_topgraph_seqs_final_210318.csv	Flagellin n=6 Tax=Roseburia TaxID=841 RepID=D4KUB5_9FIRM
	agilent_111970	1.30796e-05	0.667057	-0.484164	-2.69003	1.72171	6.66667	3.77358	0.566038	UniRef90_C0FTT4	1679	WP_007886088.1 MPA_PNP_EM_seqs_non_topgraph_seqs_final_210318.csv	Flagellin n=5 Tax=Roseburia inulinivorans TaxID=360807 RepID=C0FTT4_9FIRM
	twist_47462	1.31044e-05	0.668324	0.319073	-1.14054	1.77869	84.4444	90.566	1.07249		1680	positive (exact): Human herpesvirus 4 Epstein-Barr nuclear antigen 1
	agilent_239736	1.31154e-05	0.668885	0.376509	-1.34896	2.10197	8.88889	7.54717	0.849057	UniRef90_P06886	1681	VFG001809(gb|NP_375120) (tsst-1) toxic shock syndrome toxin-1 [TSST-1 (VF0022)] [Staphylococcus aureus subsp. aureus N315]	Toxic shock syndrome toxin-1 n=58 Tax=Bacteria TaxID=2 RepID=TSST_STAAU
	agilent_220913	1.31183e-05	0.669032	-0.454972	-2.541	1.63106	6.66667	5.66038	0.849057	UniRef90_P06653	1682	VFG005334(gb|NP_359346) (lytA) Autolysin (N-acetylmuramoyl-L-alanine amidase) [Choline-binding proteins (CVF122)] [Streptococcus pneumoniae R6]	Autolysin n=1457 Tax=root TaxID=1 RepID=ALYS_STRPN
	agilent_129283	1.31201e-05	0.669123	0.578812	-2.0758	3.23342	2.22222	7.54717	3.39623	UniRef90_S3YFG8	1683	V1.UC52-1_GL0211392 MPA_PNP_EM_seqs_non_topgraph_seqs_final_210318.csv	Uncharacterized protein n=15 Tax=root TaxID=1 RepID=S3YFG8_BACSE
	agilent_10626	1.31263e-05	0.669442	0.324232	-1.16432	1.81279	8.88889	11.3208	1.27358	UniRef90_Q82081	1684	positive (from uniprot): Rhinovirus B Genome polyprotein	Genome polyprotein n=46 Tax=Enterovirus TaxID=12059 RepID=POLG_HRV3
	agilent_82717	1.31601e-05	0.671168	-0.269528	-1.51383	0.974778	20	13.2075	0.660377	UniRef90_K0XAX2	1685	MH0012_GL0168243 MPA_PNP_EM_seqs_non_topgraph_seqs_final_210318.csv	M6 family metalloprotease domain-containing protein n=3 Tax=Bacteroidales TaxID=171549 RepID=K0XAX2_9BACT
	twist_23604	1.31686e-05	0.671601	-0.227102	-1.27701	0.82281	24.4444	22.6415	0.926244		1686	allergen_name False allergome_name Art fr 2 (2/2) (1/1) allergenonline_name False SDAP_name False iedb_name False
	agilent_37310	1.31744e-05	0.671896	0.344713	-1.25045	1.93987	8.88889	9.43396	1.06132	UniRef90_R7HQD9	1687	V1.FI35_GL0037423 MPA_PNP_EM_seqs_non_topgraph_seqs_final_210318.csv	Peptidase C10 family n=1 Tax=Prevotella sp. CAG:279 TaxID=1262924 RepID=R7HQD9_9BACT
	agilent_234840	1.31782e-05	0.672087	0.246066	-0.89331	1.38544	17.7778	20.7547	1.16745	UniRef90_UPI000E01835F	1688	VFG001313(gb|NP_644899) (spa) Immunoglobulin G binding protein A precursor [SpA (VF0017)] [Staphylococcus aureus subsp. aureus MW2]	staphylococcal protein A n=3 Tax=Staphylococcus aureus TaxID=1280 RepID=UPI000E01835F
	agilent_88956	1.31799e-05	0.672172	-0.192604	-1.08467	0.699467	60	54.717	0.91195	UniRef90_A0A3R6J631	1689	MH0105_GL0034973 MPA_PNP_EM_seqs_non_topgraph_seqs_final_210318.csv	Uncharacterized protein n=6 Tax=Parabacteroides TaxID=375288 RepID=A0A3R6J631_9BACT
	agilent_1167	1.31943e-05	0.67291	0.199964	-0.728413	1.12834	53.3333	64.1509	1.20283	UniRef90_P06484	1690	envelope glycoprotein G (2/2) & glycoprotein G (2/2)	Envelope glycoprotein G n=376 Tax=Human herpesvirus 1 TaxID=10298 RepID=GG_HHV11
	twist_36437	1.31943e-05	0.67291	0.199964	-0.728413	1.12834	53.3333	64.1509	1.20283		1691	envelope glycoprotein G (2/2) & glycoprotein G (2/2)
	twist_16064	1.32019e-05	0.673296	0.28081	-1.02455	1.58617	13.3333	15.0943	1.13208		1692	allergen_name False allergome_name Ory s GBSS_I (25/54) (1/1) allergenonline_name False SDAP_name False iedb_name False
	agilent_224288	1.3206e-05	0.673504	0.298986	-1.09181	1.68978	13.3333	11.3208	0.849057	UniRef90_P44969	1693	VFG000337(gb|NP_439153) (iga1) immunoglobin A1 protease [IgA1 protease (VF0045)] [Haemophilus influenzae Rd KW20]	Immunoglobulin A1 protease autotransporter n=1 Tax=Haemophilus influenzae (strain ATCC 51907 / DSM 11121 / KW20 / Rd) TaxID=71421 RepID=IGA0_HAEIN
	agilent_242450	1.32109e-05	0.673756	-0.24895	-1.40794	0.91004	20	16.9811	0.849057	UniRef90_A0A5C1BAU8	1694	VFG043504(gb|NP_357669) (pavB/pfbB) cell wall surface anchor family protein, Plasminogen- and Fibronectin-binding protein B [PavB (VF0524)] [Streptococcus pneumoniae R6]	YSIRK signal domain/LPXTG anchor domain surface protein n=148 Tax=Streptococcus pneumoniae TaxID=1313 RepID=A0A5C1BAU8_STREE
	agilent_204518	1.32143e-05	0.67393	0.212009	-0.77556	1.19958	31.1111	30.1887	0.97035	UniRef90_Q6GJK9	1695	WP_001170274.1 strains_non_MPA_non_topgraph_cdhit70_190118.csv	N-acetylmuramoyl-L-alanine amidase sle1 n=31 Tax=Staphylococcus aureus TaxID=1280 RepID=SLE1_STAAR
	agilent_11376	1.32285e-05	0.674655	0.257451	-0.94463	1.45953	15.5556	16.9811	1.09164	UniRef90_P14348	1696	Capsid protein VP26 & capsid protein VP26 [Human gammaherpesvirus 4] & BFRF3	Small capsomere-interacting protein n=30 Tax=Epstein-Barr virus (strain GD1) TaxID=10376 RepID=SCP_EBVB9
	agilent_149779	1.32304e-05	0.674752	0.211195	-0.775219	1.19761	24.4444	32.0755	1.31218	UniRef90_UPI0004537308	1697	WP_000728715.1 strains_non_MPA_non_topgraph_cdhit70_190118.csv	staphylococcal protein A n=1 Tax=Staphylococcus aureus TaxID=1280 RepID=UPI0004537308
	twist_28809	1.32832e-05	0.677443	-0.198257	-1.13243	0.73592	37.7778	35.8491	0.948946		1698	polyprotein (9/9) & VP1 capsid protein (1/3) & Chain 2, Human Rhinovirus Serotype 2 (Hrv2)
	agilent_229243	1.32872e-05	0.677648	0.271006	-1.00683	1.54884	86.6667	84.9057	0.979681	UniRef90_A0A098ZMW6	1699	VFG001355(gb|NP_346612) (cbpD) choline binding protein D [CBPs (VF0145)] [Streptococcus pneumoniae TIGR4]	Autolysin n=355 Tax=Streptococcus TaxID=1301 RepID=A0A098ZMW6_STREE
	agilent_40430	1.3312e-05	0.678912	-0.580814	-3.33085	2.16922	2.22222	3.77358	1.69811	UniRef90_A0A174KMR6	1700	MH0003_GL0096731 MPA_PNP_EM_seqs_non_topgraph_seqs_final_210318.csv	Alpha-glycosidase n=47 Tax=Bacteroidaceae TaxID=815 RepID=A0A174KMR6_BACVU
	agilent_43627	1.33199e-05	0.679313	0.390105	-1.45941	2.23962	4.44444	11.3208	2.54717	UniRef90_A0A412W1I0	1701	MH0105_GL0061088 MPA_PNP_EM_seqs_non_topgraph_seqs_final_210318.csv	SPOR domain-containing protein n=9 Tax=Odoribacter TaxID=283168 RepID=A0A412W1I0_9BACT
	agilent_131312	1.33256e-05	0.679606	0.239217	-0.896028	1.37446	17.7778	20.7547	1.16745	UniRef90_Q8G4Z1	1702	WP_025332084.1 (1/2) non_MPA_topgraph_sampling_040218.csv	Uncharacterized protein n=77 Tax=Bifidobacterium TaxID=1678 RepID=Q8G4Z1_BIFLO
	agilent_126254	1.33345e-05	0.680061	0.287795	-1.08004	1.65563	15.5556	13.2075	0.849057	UniRef90_A0A416JDV1	1703	MH0250_GL0256152 MPA_PNP_EM_seqs_non_topgraph_seqs_final_210318.csv	Flagellin (Fragment) n=1 Tax=Clostridium sp. AM49-4BH TaxID=2293035 RepID=A0A416JDV1_9CLOT
	twist_53755	1.33385e-05	0.680263	0.362204	-1.36044	2.08484	93.3333	92.4528	0.990566		1704	polyprotein (9/9) & VP1 capsid protein (1/3) & Chain 2, Human Rhinovirus Serotype 2 (Hrv2)
	agilent_168693	1.33395e-05	0.680317	0.223201	-0.838528	1.28493	20	24.5283	1.22642	UniRef90_I9IA10	1705	MH0012_GL0147423 MPA_PNP_EM_seqs_non_topgraph_seqs_final_210318.csv	F5/8 type C domain-containing protein n=7 Tax=Bacteroides TaxID=816 RepID=I9IA10_9BACE
	twist_34276	1.33586e-05	0.681289	0.190322	-0.717933	1.09858	53.3333	64.1509	1.20283		1706	pneumococcal histidine triad protein E & hydrolase & HIT family hydrolase
	agilent_137015	1.33712e-05	0.681933	0.288788	-1.09231	1.66989	11.1111	15.0943	1.35849	UniRef90_V5MD09	1707	NP_833224.1 strains_non_MPA_non_topgraph_cdhit70_190118.csv	Beta-lactamase domain-containing protein n=363 Tax=Bacillaceae TaxID=186817 RepID=V5MD09_BACTU
	agilent_241453	1.33738e-05	0.682065	0.2492	-0.943101	1.4415	15.5556	16.9811	1.09164	UniRef90_P09616	1708	VFG001293(gb|NP_645861) (hly/hla) Alpha-Hemolysin precursor [<alpha>-hemolysin (VF0001)] [Staphylococcus aureus subsp. aureus MW2]	Alpha-hemolysin n=273 Tax=Bacteria TaxID=2 RepID=HLA_STAAU
	agilent_223034	1.33858e-05	0.682678	0.209614	-0.795337	1.21457	28.8889	28.3019	0.979681	UniRef90_A0A4I7XYI6	1709	VFG001361(gb|NP_344663) (pspA) pneumococcal surface protein A [PspA (VF0152)] [Streptococcus pneumoniae TIGR4]	Surface protein A n=87 Tax=Streptococcus pneumoniae TaxID=1313 RepID=A0A4I7XYI6_STREE
	agilent_223185	1.33935e-05	0.683069	0.185321	-0.704325	1.07497	46.6667	54.717	1.17251	UniRef90_UPI000E01835F	1710	VFG001313(gb|NP_644899) (spa) Immunoglobulin G binding protein A precursor [SpA (VF0017)] [Staphylococcus aureus subsp. aureus MW2]	staphylococcal protein A n=3 Tax=Staphylococcus aureus TaxID=1280 RepID=UPI000E01835F
	agilent_224490	1.33955e-05	0.68317	0.22443	-0.85332	1.30218	20	24.5283	1.22642	UniRef90_Q99WQ6	1711	VFG001316(gb|NP_645114) (geh) glycerol ester hydrolase [Lipase (VF0012)] [Staphylococcus aureus subsp. aureus MW2]	Lipase 2 n=451 Tax=Bacteria TaxID=2 RepID=LIP2_STAAM
	twist_40222	1.34074e-05	0.683779	-0.357268	-2.07642	1.36189	6.66667	7.54717	1.13208		1712	titin isoform IC
	agilent_1150	1.34303e-05	0.684945	0.277686	-1.06375	1.61912	11.1111	15.0943	1.35849	UniRef90_Q9QL88	1713	Enterovirus polyprotein (VP0, VP1, VP2, VP4) – capsid proteins, Coxsackievirus A9 (2.9 Å structure, chains 1–4)	Genome polyprotein n=36 Tax=Enterovirus B TaxID=138949 RepID=POLG_CXB6S
	agilent_180387	1.34567e-05	0.686293	0.326075	-1.25627	1.90842	8.88889	9.43396	1.06132	UniRef90_A0A1B1LEZ9	1714	NP_834897.1 strains_non_MPA_non_topgraph_cdhit70_190118.csv	Endopeptidase LytF n=106 Tax=Bacillus TaxID=55087 RepID=A0A1B1LEZ9_BACTU
	agilent_114177	1.34778e-05	0.687368	-0.411503	-2.41566	1.59265	8.88889	3.77358	0.424528	UniRef90_F7M4X1	1715	MH0003_GL0051133 (1/1) MPA_and_EM_topgraph_220218_subsample.csv	STN domain-containing protein n=61 Tax=Bacteroidaceae TaxID=815 RepID=F7M4X1_9BACE
	twist_27971	1.3479e-05	0.687431	0.280014	-1.08404	1.64406	11.1111	13.2075	1.18868		1716	phosphoprotein 150 & Large structural phosphoprotein
	twist_1184	1.34874e-05	0.687857	0.321481	-1.24682	1.88979	6.66667	11.3208	1.69811		1717	Allergen Bos d alpha 2 (I) collagen type I
	twist_55242	1.34986e-05	0.688428	0.254708	-0.99026	1.49968	15.5556	20.7547	1.33423		1718	EBNA-3B nuclear protein [Human gammaherpesvirus 4] & Epstein-Barr nuclear antigen 4
	agilent_182601	1.34991e-05	0.688455	0.223884	-0.870522	1.31829	20	24.5283	1.22642	UniRef90_P0ADA3	1719	NP_708547.2 (1/1) non_MPA_topgraph_sampling_040218.csv	Murein hydrolase activator NlpD n=742 Tax=Bacteria TaxID=2 RepID=NLPD_ECOLI
	agilent_156816	1.35059e-05	0.688803	-0.403635	-2.37904	1.57177	6.66667	3.77358	0.566038	UniRef90_A0A2N0UNM1	1720	MH0023_GL0002802 (1/1) MPA_and_EM_topgraph_220218_subsample.csv	Cohesin domain-containing protein n=22 Tax=Ruminococcus TaxID=1263 RepID=A0A2N0UNM1_9FIRM
	agilent_24508	1.3508e-05	0.68891	-0.478013	-2.81828	1.86225	4.44444	3.77358	0.849057	UniRef90_G1WTS1	1721	WP_040015261.1 strains_non_MPA_non_topgraph_cdhit70_190118.csv	Peripla_BP_4 domain-containing protein n=15 Tax=Dorea TaxID=189330 RepID=G1WTS1_9FIRM
	agilent_223895	1.35094e-05	0.68898	-0.540824	-3.18923	2.10758	6.66667	1.88679	0.283019	UniRef90_P81177	1722	VFG001314(gb|NP_647375) (aur) zinc metalloproteinase aureolysin [Aureolysin (VF0024)] [Staphylococcus aureus subsp. aureus MW2]	Zinc metalloproteinase aureolysin n=337 Tax=Bacilli TaxID=91061 RepID=AURE_STAAU
	agilent_228087	1.35222e-05	0.689631	0.244093	-0.953869	1.44205	20	16.9811	0.849057	UniRef90_P81177	1723	VFG001314(gb|NP_647375) (aur) zinc metalloproteinase aureolysin [Aureolysin (VF0024)] [Staphylococcus aureus subsp. aureus MW2]	Zinc metalloproteinase aureolysin n=337 Tax=Bacilli TaxID=91061 RepID=AURE_STAAU
	twist_16231	1.35249e-05	0.689769	0.372482	-1.45645	2.20141	6.66667	7.54717	1.13208		1724	allergen_name False allergome_name Ory s GBSS_I (17/54) (1/1) allergenonline_name False SDAP_name False iedb_name False
	twist_58813	1.35352e-05	0.690296	0.326521	-1.27961	1.93266	8.88889	7.54717	0.849057		1725	H3N2 A/Michigan/45/2015 M1
	agilent_220708	1.35534e-05	0.691225	0.394279	-1.5513	2.33986	4.44444	7.54717	1.69811	UniRef90_P15926	1726	VFG000974(gb|NP_269970) (scpA) C5a peptidase precursor [C5a peptidase (VF0245)] [Streptococcus pyogenes M1 GAS]	C5a peptidase n=760 Tax=Bacteria TaxID=2 RepID=C5AP_STRPY
	twist_30163	1.35552e-05	0.691315	0.232796	-0.916296	1.38189	17.7778	22.6415	1.27358		1727	Genome polyprotein (6/6) & polyprotein (7/9) & VP1 (1/4) & coat protein VP1 & VP4
	agilent_172699	1.35698e-05	0.692061	-0.307036	-1.82645	1.21238	8.88889	9.43396	1.06132	UniRef90_A0A4P6M723	1728	WP_018598482.1 strains_non_MPA_non_topgraph_cdhit70_190118.csv	Toxin A n=4 Tax=Blautia TaxID=572511 RepID=A0A4P6M723_9FIRM
	agilent_79560	1.35808e-05	0.692621	-0.183904	-1.09573	0.72792	60	56.6038	0.943396	UniRef90_R6WFM9	1729	MH0168_GL0112256 MPA_PNP_EM_seqs_non_topgraph_seqs_final_210318.csv	Uncharacterized protein n=1 Tax=Prevotella sp. CAG:592 TaxID=1262931 RepID=R6WFM9_9BACT
	agilent_208438	1.35838e-05	0.692773	-0.417775	-2.49025	1.6547	4.44444	5.66038	1.27358	UniRef90_D2N0B9	1730	WP_002778702.1 (1/1) non_MPA_topgraph_sampling_040218.csv	Peptidoglycan-associated protein n=64 Tax=Campylobacteraceae TaxID=72294 RepID=D2N0B9_CAMJU
	agilent_233907	1.35971e-05	0.693452	-0.503481	-3.00695	1.99999	11.1111	1.88679	0.169811	UniRef90_UPI000DA9B94C	1731	VFG001290(gb|NP_647368) (clfB) Clumping factor B, adhesin [Clumping factor (VF0004)] [Staphylococcus aureus subsp. aureus MW2]	MSCRAMM family adhesin clumping factor ClfB n=15 Tax=Staphylococcus aureus TaxID=1280 RepID=UPI000DA9B94C
	agilent_15288	1.36064e-05	0.693927	-0.393563	-2.35369	1.56656	6.66667	3.77358	0.566038	UniRef90_A0A0U5JUD9	1732	WP_003667077.1 strains_non_MPA_non_topgraph_cdhit70_190118.csv	5'-nucleotidase n=45 Tax=Lactobacillus TaxID=1578 RepID=A0A0U5JUD9_LACRE
	twist_72396	1.36075e-05	0.693981	0.365097	-1.45359	2.18378	6.66667	7.54717	1.13208		1733	YP_002003938.1 gp1 [Enterobacteria phage 13a]
	twist_48005	1.36291e-05	0.695086	0.231165	-0.924747	1.38708	15.5556	20.7547	1.33423		1734	phosphoprotein 150 & Large structural phosphoprotein
	twist_27283	1.3634e-05	0.695336	0.182682	-0.731589	1.09695	57.7778	64.1509	1.1103		1735	positive (exact): Enterovirus C Genome polyprotein [on Uniprot the BLAST matches are "Capsid protein" from "Human poliovirus"
	agilent_121687	1.36425e-05	0.695766	-0.343273	-2.06381	1.37726	8.88889	5.66038	0.636792	UniRef90_A7LY99	1736	T2D-48A_GL0057154 MPA_PNP_EM_seqs_non_topgraph_seqs_final_210318.csv	Uncharacterized protein n=30 Tax=Bacteroides TaxID=816 RepID=A7LY99_BACO1
	agilent_219851	1.36535e-05	0.696328	-0.186088	-1.12061	0.748431	33.3333	39.6226	1.18868	UniRef90_UPI000F53326A	1737	VFG000261(gb|NP_273742) (iga) IgA-specific serine endopeptidase [IgA1 protease (VF0080)] [Neisseria meningitidis MC58]	IgA-specific serine endopeptidase autotransporter n=1 Tax=Neisseria meningitidis TaxID=487 RepID=UPI000F53326A
	agilent_19698	1.36595e-05	0.696633	-0.396104	-2.38742	1.59521	6.66667	3.77358	0.566038	UniRef90_A0A0U1MQG2	1738	WP_000669729.1 strains_non_MPA_non_topgraph_cdhit70_190118.csv	Protein map n=15 Tax=Staphylococcaceae TaxID=90964 RepID=A0A0U1MQG2_STAAU
	twist_28808	1.3663e-05	0.696811	0.188951	-0.761537	1.13944	31.1111	35.8491	1.15229		1739	Enterovirus polyprotein (VP0, VP1, VP2, VP4) – capsid proteins, Coxsackievirus A9 (2.9 Å structure, chains 1–4)
	agilent_240385	1.36963e-05	0.698512	0.180398	-0.732452	1.09325	60	62.2642	1.03774	UniRef90_A0A4I7YG16	1740	VFG001357(gb|NP_346601) (cbpA) choline binding protein A [CbpA/PspC (VF0150)] [Streptococcus pneumoniae TIGR4]	Choline binding protein A n=44 Tax=Streptococcus pneumoniae TaxID=1313 RepID=A0A4I7YG16_STREE
	agilent_182876	1.37051e-05	0.698958	-0.395235	-2.39832	1.60784	4.44444	5.66038	1.27358	UniRef90_A0A0B8QZ29	1741	WP_003722895.1 strains_non_MPA_non_topgraph_cdhit70_190118.csv	ComE operon protein 3 n=85 Tax=Listeria monocytogenes TaxID=1639 RepID=A0A0B8QZ29_LISMN
	twist_7818	1.37117e-05	0.699298	0.370936	-1.51123	2.2531	8.88889	7.54717	0.849057		1742	allergen_name False allergome_name Bub b 8 (5/6), Bub b 9 (1/2) (1/1) allergenonline_name False SDAP_name False iedb_name False
	twist_31816	1.37122e-05	0.69932	-0.232629	-1.4131	0.947844	17.7778	15.0943	0.849057		1743	tegument protein pp65 & 65 kDa lower matrix phosphoprotein & pp65 & HCMVUL83
	twist_26523	1.37153e-05	0.699482	0.181119	-0.738488	1.10073	33.3333	39.6226	1.18868		1744	EBNA-3C HHV 4 latent protein
	agilent_237672	1.37236e-05	0.699905	0.492516	-2.01187	2.9969	2.22222	3.77358	1.69811	UniRef90_C1IDV3	1745	VFG002419(gb|NP_645021) (coa) staphylocoagulase precursor [Staphylocoagulase (VF0421)] [Staphylococcus aureus subsp. aureus MW2]	Staphylocoagulase n=45 Tax=Staphylococcaceae TaxID=90964 RepID=C1IDV3_STAAU
	agilent_198500	1.3741e-05	0.700791	-0.252552	-1.54075	1.03564	13.3333	15.0943	1.13208	UniRef90_A0A1X3AI86	1746	NP_816693.1 strains_non_MPA_non_topgraph_cdhit70_190118.csv	ABC-type enterochelin transport system, periplasmic component n=115 Tax=Bacilli TaxID=91061 RepID=A0A1X3AI86_ENTFL
[truncated: 804 more rows]
