# Supplementary material for: Systemic antibody responses against bacterial and viral antigens associate with fatigue in patients with inflammatory bowel disease
Source: iScience. 2026 Jul 20;29(8):116828. doi: 10.1016/j.isci.2026.116828 (PMC13393791; doi:10.1016/j.isci.2026.116828)
Supplement: Table S14. Logistic regression results for the association between individual antibody reactivity and fatigue status in the remission cohort comparing high fatigue (Q4) with low fatigue (Q1) [file mmc14.xlsx]

## Sheet: Table S14
	Table S14. Logistic regression results for the association between individual antibodies and fatigue status (Q4: highly fatigued, n = 43; Q1: minimally fatigued, n = 66) in the Remission (both). Models were adjusted for age, sex, and smoking. Antibodies are ranked by p-value. Yellow-colored cells indicate nominal significance (p < 0.05), and orange cells indicate p < 0.1.
	Peptide-ID	Benjamini-Hochberg value	P-Value	Regression Coefficient	Lower Confidence Interval Value	Upper Confidence Interval Value	% of individuals with peptide present in lesser fatigued group (Q1)	% of individuals with peptide present in higher fatigued group (Q4)	Fold Change	UniRef-ID	Rank based on P-Value	Peptide Name	Function according to Universal Protein Reference database (UniRef)
	agilent_241074	3.97138e-08	0.0020254	2.73806	0.999348	4.47676	10.6061	35	3.3	UniRef90_UPI000DA9B94C	1	VFG001290(gb|NP_647368) (clfB) Clumping factor B, adhesin [Clumping factor (VF0004)] [Staphylococcus aureus subsp. aureus MW2]	MSCRAMM family adhesin clumping factor ClfB n=15 Tax=Staphylococcus aureus TaxID=1280 RepID=UPI000DA9B94C
	twist_27539	6.94795e-08	0.00354346	1.98003	0.649253	3.31081	19.697	50	2.53846		2	EBNA-1 HHV 4 & BKRF1
	agilent_79076	1.86467e-07	0.0095098	-1.91341	-3.35961	-0.467217	56.0606	30	0.535135	UniRef90_A7X6T9	3	WP_000751265.1 strains_non_MPA_non_topgraph_cdhit70_190118.csv	Probable transglycosylase IsaA n=197 Tax=Bacteria TaxID=2 RepID=ISAA_STAA1
	twist_38486	1.86971e-07	0.00953551	1.91182	0.466311	3.35734	16.6667	35	2.1		4	EBNA-1 HHV 4
	agilent_81845	2.18715e-07	0.0111545	2.42417	0.55198	4.29637	7.57576	25	3.3	UniRef90_D4IKB5	5	MH0196_GL0222700 MPA_PNP_EM_seqs_non_topgraph_seqs_final_210318.csv	Chondroitin sulfate ABC lyase n=7 Tax=Rikenellaceae TaxID=171550 RepID=D4IKB5_9BACT
	twist_6595	2.53069e-07	0.0129065	2.3546	0.498484	4.21071	7.57576	25	3.3		6	allergen_name False allergome_name Tri a 26 (46/64) (1/1) allergenonline_name False SDAP_name False iedb_name False
	agilent_1475	2.5559e-07	0.0130351	2.02921	0.427323	3.6311	9.09091	30	3.3	UniRef90_Q2FUY2	7	Clumping factor B precursor (Fibrinogen-binding protein B) (Fibrinogen receptor B)	Clumping factor B n=3 Tax=Staphylococcus aureus TaxID=1280 RepID=CLFB_STAA8
	agilent_25733	2.64703e-07	0.0134999	1.99061	0.41124	3.56998	9.09091	30	3.3	UniRef90_A0A1Q6NWS0	8	MH0003_GL0111647 MPA_PNP_EM_seqs_non_topgraph_seqs_final_210318.csv	Uncharacterized protein n=4 Tax=Clostridiales TaxID=186802 RepID=A0A1Q6NWS0_9FIRM
	agilent_222742	2.78787e-07	0.0142181	2.11433	0.424073	3.80458	12.1212	30	2.475	UniRef90_Q8NXJ1	9	VFG001289(gb|NP_645581) (clfA) Clumping factor A, fibrinogen-binding protein [Clumping factor (VF0004)] [Staphylococcus aureus subsp. aureus MW2]	Clumping factor A n=98 Tax=Staphylococcus TaxID=1279 RepID=CLFA_STAAW
	agilent_226736	2.81511e-07	0.014357	-1.72631	-3.10834	-0.344274	43.9394	30	0.682759	UniRef90_Q9KK48	10	VFG005316(gb|NP_359586) (pspC/cbpA) Choline binding protein A [Choline-binding proteins (CVF122)] [Streptococcus pneumoniae R6]	Surface protein PspC n=12 Tax=Streptococcus pneumoniae TaxID=1313 RepID=Q9KK48_STREE
	agilent_150432	2.81715e-07	0.0143675	-2.40506	-4.33069	-0.479431	28.7879	10	0.347368	UniRef90_A0A3E1ZVB6	11	WP_001202315.1 (1/1) non_MPA_topgraph_sampling_040218.csv	Outer membrane lipoprotein RcsF n=19 Tax=Enterobacteriaceae TaxID=543 RepID=A0A3E1ZVB6_9ENTR
	agilent_199155	2.84963e-07	0.0145331	-1.60206	-2.88693	-0.317189	71.2121	50	0.702128	UniRef90_Q8XMR4	12	WP_003460505.1 strains_non_MPA_non_topgraph_cdhit70_190118.csv	LYZ2 domain-containing protein n=27 Tax=Clostridium perfringens TaxID=1502 RepID=Q8XMR4_CLOPE
	agilent_220340	2.9511e-07	0.0150506	3.3542	0.650094	6.05831	1.51515	20	13.2	UniRef90_P12255	13	VFG000001(gb|NP_880571) (fhaB) filamentous hemagglutinin/adhesin [FHA (VF0025)] [Bordetella pertussis Tohama I]	Filamentous hemagglutinin n=89 Tax=Bordetella TaxID=517 RepID=FHAB_BORPE
	agilent_186083	2.99493e-07	0.0152741	3.12308	0.599751	5.6464	4.54545	15	3.3	UniRef90_A0A1T4XPY4	14	MH0161_GL0044217 (4/4) MPA_and_EM_topgraph_220218_subsample.csv	ATP-binding cassette, subfamily B n=5 Tax=Ruminococcaceae TaxID=541000 RepID=A0A1T4XPY4_9FIRM
	twist_61938	3.03695e-07	0.0154884	2.56384	0.488024	4.63965	7.57576	20	2.64		15	YP_009150309.1 putative internal core protein [Proteus phage PM 75]
	twist_92532	3.12226e-07	0.0159235	2.54169	0.475196	4.60818	7.57576	20	2.64		16	YP_009043500.1 hypothetical protein [Listeria phage List-36]
	agilent_4651	3.13929e-07	0.0160104	1.90413	0.354721	3.45353	12.1212	30	2.475	UniRef90_P07210	17	polyprotein (9/9) & VP1 capsid protein (1/3) & Chain 2, Human Rhinovirus Serotype 2 (Hrv2)	Genome polyprotein n=273 Tax=Enterovirus TaxID=12059 RepID=POLG_HRV8A
	twist_47499	3.14805e-07	0.0160551	4.19239	0.779562	7.60521	1.51515	20	13.2		18	matrix protein 1 & matrix protein & M1 protein
	agilent_11512	3.2601e-07	0.0166265	1.52455	0.276853	2.77224	33.3333	55	1.65	UniRef90_Q82081	19	positive (from uniprot): Rhinovirus B Genome polyprotein	Genome polyprotein n=46 Tax=Enterovirus TaxID=12059 RepID=POLG_HRV3
	twist_33736	3.3167e-07	0.0169152	1.60304	0.287638	2.91845	22.7273	45	1.98		20	fimbrial protein (1/2) & Outer membrane protein P5 precursor (OMP P5) (Fimbrin)
	twist_29905	3.39645e-07	0.0173219	-3.07864	-5.61415	-0.543127	16.6667	10	0.6		21	ATP-dependant helicase, putative
	twist_59593	3.5231e-07	0.0179678	2.19956	0.37769	4.02144	9.09091	20	2.2		22	H3N2 A/Michigan/45/2015 M1
	twist_52032	3.57822e-07	0.0182489	3.03352	0.514766	5.55228	7.57576	20	2.64		23	EBNA-3B nuclear protein [Human gammaherpesvirus 4] & Epstein-Barr nuclear antigen 4
	agilent_222757	3.58727e-07	0.0182951	2.0985	0.355409	3.8416	10.6061	25	2.35714	UniRef90_Q8NXJ1	24	VFG001289(gb|NP_645581) (clfA) Clumping factor A, fibrinogen-binding protein [Clumping factor (VF0004)] [Staphylococcus aureus subsp. aureus MW2]	Clumping factor A n=98 Tax=Staphylococcus TaxID=1279 RepID=CLFA_STAAW
	twist_30176	3.59681e-07	0.0183437	2.09954	0.354856	3.84423	10.6061	25	2.35714		25	Clumping factor B precursor (Fibrinogen-binding protein B) (Fibrinogen receptor B)
	agilent_187024	3.68544e-07	0.0187957	-3.62068	-6.641	-0.600366	15.1515	5	0.33	UniRef90_A0A0G9GVP9	26	YP_004888341.1 strains_non_MPA_non_topgraph_cdhit70_190118.csv	Aggregation promoting factor n=38 Tax=Lactobacillus plantarum TaxID=1590 RepID=A0A0G9GVP9_LACPN
	twist_59494	3.737e-07	0.0190587	4.27433	0.700878	7.84778	1.51515	15	9.9		27	H3N2 B/Brisbane/60/2008 M1
	agilent_130471	3.84813e-07	0.0196255	3.47691	0.556483	6.39734	3.0303	15	4.95	UniRef90_A0A4R3JKG7	28	WP_024852985.1 (1/2) non_MPA_topgraph_sampling_040218.csv	CHAP domain-containing protein n=2 Tax=Lachnospiraceae TaxID=186803 RepID=A0A4R3JKG7_9FIRM
	twist_58004	4.10123e-07	0.0209163	2.19652	0.33243	4.06061	7.57576	35	4.62		29	Fusion glycoprotein F0 precursor (2/2) & fusion protein (1/2) & fusion glycoprotein
	agilent_2469	4.2356e-07	0.0216016	2.71399	0.398524	5.02945	3.0303	15	4.95	UniRef90_R4LXM3	30	phiRv1 phage protein	Bacteriophage protein n=2 Tax=Mycobacterium tuberculosis TaxID=1773 RepID=R4LXM3_MYCTX
	twist_34871	4.43642e-07	0.0226257	3.02456	0.4242	5.62491	4.54545	15	3.3		31	EBNA-3C HHV 4 latent protein
	twist_51911	4.51218e-07	0.0230121	1.67321	0.230582	3.11584	15.1515	35	2.31		32	Clumping factor B precursor (Fibrinogen-binding protein B) (Fibrinogen receptor B)
	twist_49499	4.61208e-07	0.0235216	3.48253	0.468812	6.49625	1.51515	15	9.9		33	granule antigen protein GRA7 & dense granule protein 7 & dense granule protein, putative
	agilent_6329	4.63977e-07	0.0236628	1.62199	0.216926	3.02705	12.1212	30	2.475	UniRef90_P14738	34	fibronectin-binding protein A	Fibronectin-binding protein A n=540 Tax=Staphylococcaceae TaxID=90964 RepID=FNBA_STAA8
	agilent_146603	4.9415e-07	0.0252017	2.6179	0.325537	4.91026	3.0303	15	4.95	UniRef90_K5Y4U1	35	MH0020_GL0014932 (9/9) MPA_and_EM_topgraph_220218_subsample.csv	Uncharacterized protein n=28 Tax=Parabacteroides TaxID=375288 RepID=K5Y4U1_9BACT
	agilent_1379	4.96469e-07	0.0253199	1.62334	0.200712	3.04596	16.6667	35	2.1	UniRef90_Q2FUY2	36	Clumping factor B precursor (Fibrinogen-binding protein B) (Fibrinogen receptor B)	Clumping factor B n=3 Tax=Staphylococcus aureus TaxID=1280 RepID=CLFB_STAA8
	agilent_23359	5.34372e-07	0.027253	-1.81088	-3.41843	-0.203335	31.8182	15	0.471429	UniRef90_A7X6T9	37	WP_000751265.1 strains_non_MPA_non_topgraph_cdhit70_190118.csv	Probable transglycosylase IsaA n=197 Tax=Bacteria TaxID=2 RepID=ISAA_STAA1
	agilent_238690	5.35986e-07	0.0273353	1.46923	0.164275	2.77418	15.1515	40	2.64	UniRef90_UPI000DA9B94C	38	VFG001290(gb|NP_647368) (clfB) Clumping factor B, adhesin [Clumping factor (VF0004)] [Staphylococcus aureus subsp. aureus MW2]	MSCRAMM family adhesin clumping factor ClfB n=15 Tax=Staphylococcus aureus TaxID=1280 RepID=UPI000DA9B94C
	agilent_223208	5.37242e-07	0.0273994	-3.01907	-5.70169	-0.336451	13.6364	10	0.733333	UniRef90_Q9KK48	39	VFG005316(gb|NP_359586) (pspC/cbpA) Choline binding protein A [Choline-binding proteins (CVF122)] [Streptococcus pneumoniae R6]	Surface protein PspC n=12 Tax=Streptococcus pneumoniae TaxID=1313 RepID=Q9KK48_STREE
	twist_30015	5.40334e-07	0.027557	1.94883	0.215417	3.68223	7.57576	25	3.3		40	Clumping factor B precursor (Fibrinogen-binding protein B) (Fibrinogen receptor B)
	agilent_26147	5.51791e-07	0.0281414	2.10621	0.225794	3.98662	6.06061	20	3.3	UniRef90_B6VSZ9	41	MH0184_GL0120904 (2/2) MPA_and_EM_topgraph_220218_subsample.csv	STN domain-containing protein n=28 Tax=Bacteroides TaxID=816 RepID=B6VSZ9_9BACE
	twist_46937	5.81187e-07	0.0296405	1.3826	0.136614	2.62858	19.697	50	2.53846		42	EBNA3A HHV4
	agilent_222761	5.87576e-07	0.0299664	1.82516	0.177064	3.47325	10.6061	25	2.35714	UniRef90_UPI000DA9B94C	43	VFG001290(gb|NP_647368) (clfB) Clumping factor B, adhesin [Clumping factor (VF0004)] [Staphylococcus aureus subsp. aureus MW2]	MSCRAMM family adhesin clumping factor ClfB n=15 Tax=Staphylococcus aureus TaxID=1280 RepID=UPI000DA9B94C
	agilent_237561	6.1195e-07	0.0312094	1.77054	0.159787	3.3813	15.1515	35	2.31	UniRef90_UPI000F53326A	44	VFG000261(gb|NP_273742) (iga) IgA-specific serine endopeptidase [IgA1 protease (VF0080)] [Neisseria meningitidis MC58]	IgA-specific serine endopeptidase autotransporter n=1 Tax=Neisseria meningitidis TaxID=487 RepID=UPI000F53326A
	agilent_101098	6.25206e-07	0.0318855	1.65301	0.143189	3.16284	10.6061	25	2.35714	UniRef90_C0ET85	45	WP_044921670.1 MPA_PNP_EM_seqs_non_topgraph_seqs_final_210318.csv	BIG2 domain-containing protein n=3 Tax=Clostridiales TaxID=186802 RepID=C0ET85_9FIRM
	twist_58805	6.31538e-07	0.0322084	1.63541	0.138854	3.13197	10.6061	25	2.35714		46	H3N2 A/Hong Kong/4801/2014 M1
	agilent_3329	6.46564e-07	0.0329748	1.7423	0.140883	3.34371	15.1515	25	1.65	UniRef90_P03211	47	EBNA-1 HHV 4 & BKRF1	Epstein-Barr nuclear antigen 1 n=37 Tax=Epstein-Barr virus (strain GD1) TaxID=10376 RepID=EBNA1_EBVB9
	twist_48742	6.79979e-07	0.0346789	-2.72195	-5.24784	-0.196049	21.2121	5	0.235714		48	DNA polymerase processivity factor
	twist_34870	6.81029e-07	0.0347325	2.51966	0.180788	4.85853	4.54545	15	3.3		49	EBNA-3C HHV 4 latent protein
	twist_34869	6.81029e-07	0.0347325	2.51966	0.180788	4.85853	4.54545	15	3.3		50	EBNA-3C HHV 4 latent protein
	agilent_60579	6.86236e-07	0.034998	-2.3482	-4.5311	-0.165299	31.8182	5	0.157143	UniRef90_UPI0004537308	51	WP_000728715.1 strains_non_MPA_non_topgraph_cdhit70_190118.csv	staphylococcal protein A n=1 Tax=Staphylococcus aureus TaxID=1280 RepID=UPI0004537308
	agilent_222756	6.88456e-07	0.0351113	2.14739	0.149924	4.14486	6.06061	20	3.3	UniRef90_UPI000DA9B94C	52	VFG001290(gb|NP_647368) (clfB) Clumping factor B, adhesin [Clumping factor (VF0004)] [Staphylococcus aureus subsp. aureus MW2]	MSCRAMM family adhesin clumping factor ClfB n=15 Tax=Staphylococcus aureus TaxID=1280 RepID=UPI000DA9B94C
	agilent_229757	6.90143e-07	0.0351973	-1.77422	-3.42534	-0.123093	27.2727	15	0.55	UniRef90_A0A4I7YG16	53	VFG001357(gb|NP_346601) (cbpA) choline binding protein A [CbpA/PspC (VF0150)] [Streptococcus pneumoniae TIGR4]	Choline binding protein A n=44 Tax=Streptococcus pneumoniae TaxID=1313 RepID=A0A4I7YG16_STREE
	agilent_138733	7.12772e-07	0.0363514	2.59616	0.164989	5.02734	3.0303	15	4.95	UniRef90_R9I6B2	54	V1.CD12-0_GL0059331 MPA_PNP_EM_seqs_non_topgraph_seqs_final_210318.csv	SusC/RagA family TonB-linked outer membrane protein n=47 Tax=root TaxID=1 RepID=R9I6B2_9BACE
	agilent_7668	7.33526e-07	0.0374098	1.83198	0.106771	3.55719	4.54545	25	5.5	UniRef90_B2RM93	55	protease precursor	Gingipain R1 n=47 Tax=Porphyromonas gingivalis TaxID=837 RepID=CPG1_PORG3
	twist_28810	7.35387e-07	0.0375047	1.31719	0.0761501	2.55824	43.9394	70	1.5931		56	polyprotein (9/9) & VP1 capsid protein (1/3) & Chain 2, Human Rhinovirus Serotype 2 (Hrv2)
	agilent_42179	7.41086e-07	0.0377954	-1.40762	-2.73588	-0.0793602	43.9394	30	0.682759	UniRef90_A0A381IPS4	57	WP_003460499.1 strains_non_MPA_non_topgraph_cdhit70_190118.csv	Cell wall binding repeat-containing protein/zinc carboxypeptidase n=15 Tax=Clostridium perfringens TaxID=1502 RepID=A0A381IPS4_CLOPF
	agilent_179435	7.52292e-07	0.0383669	-1.40605	-2.73678	-0.0753295	43.9394	30	0.682759	UniRef90_A0A166EPD7	58	WP_000669541.1 strains_non_MPA_non_topgraph_cdhit70_190118.csv	Exported protein n=21 Tax=Staphylococcaceae TaxID=90964 RepID=A0A166EPD7_STAAU
	twist_55292	7.57163e-07	0.0386153	4.58268	0.239959	8.9254	1.51515	10	6.6		59	EBNA-3C HHV 4 latent protein
	agilent_9756	7.57163e-07	0.0386153	4.58268	0.239959	8.9254	1.51515	10	6.6	UniRef90_P03204	60	EBNA-3C HHV 4 latent protein	Epstein-Barr nuclear antigen 6 n=14 Tax=Epstein-Barr virus (strain GD1) TaxID=10376 RepID=EBNA6_EBVB9
	agilent_199016	7.81818e-07	0.0398727	2.08505	0.0964889	4.07361	6.06061	15	2.475	UniRef90_A0A174AWF9	61	MH0187_GL0063508 (3/3) MPA_and_EM_topgraph_220218_subsample.csv	Probable multidrug resistance ABC transporter ATP-binding/permease protein YheH n=36 Tax=Clostridiales TaxID=186802 RepID=A0A174AWF9_9FIRM
	twist_58938	7.87238e-07	0.0401491	1.50046	0.0674459	2.93348	15.1515	35	2.31		62	B B/Ann Arbor/1/86 HA
	twist_28036	8.0974e-07	0.0412967	3.82554	0.151058	7.50003	6.06061	10	1.65		63	Urease subunit alpha
	agilent_240269	8.14748e-07	0.0415522	1.73436	0.066391	3.40232	62.1212	90	1.44878	UniRef90_Q99XV0	64	VFG000968(gb|NP_269973) (emm) M protein type 1 [M protein (VF0242)] [Streptococcus pyogenes M1 GAS]	M protein type 1 n=54 Tax=Streptococcus pyogenes TaxID=1314 RepID=Q99XV0_STRP1
	twist_56294	8.19841e-07	0.0418119	2.02926	0.0751964	3.98332	9.09091	20	2.2		65	immunoglobulin A1 protease
	agilent_7725	8.20246e-07	0.0418326	2.63366	0.0973371	5.16998	1.51515	15	9.9	UniRef90_P16112	66	large aggregating cartilage proteoglycan core protein	Aggrecan core protein n=17 Tax=Catarrhini TaxID=9526 RepID=PGCA_HUMAN
	twist_65730	8.36097e-07	0.042641	2.56375	0.0850436	5.04245	1.51515	20	13.2		67	NP_944975.1 Putative exodeoxyribonuclease [Salmonella phage FelixO1]
	agilent_11048	8.44453e-07	0.0430671	1.78238	0.0555886	3.50918	68.1818	85	1.24667	UniRef90_P07210	68	polyprotein (9/9) & VP1 capsid protein (1/3) & Chain 2, Human Rhinovirus Serotype 2 (Hrv2)	Genome polyprotein n=273 Tax=Enterovirus TaxID=12059 RepID=POLG_HRV8A
	agilent_8927	8.44551e-07	0.0430721	1.32324	0.0412383	2.60524	36.3636	55	1.5125	UniRef90_A7X0T9	69	Bifunctional autolysin precursor	Bifunctional autolysin n=763 Tax=Bacteria TaxID=2 RepID=ATL_STAA1
	agilent_187025	8.55044e-07	0.0436072	-2.59421	-5.114	-0.0744159	15.1515	10	0.66	UniRef90_A0A0G9FAG5	70	YP_004890585.1 strains_non_MPA_non_topgraph_cdhit70_190118.csv	Extracellular protein n=36 Tax=Lactobacillaceae TaxID=33958 RepID=A0A0G9FAG5_LACPN
	twist_78398	8.60028e-07	0.0438614	2.29852	0.0632375	4.5338	4.54545	15	3.3		71	YP_009222256.1 hypothetical protein LfeInf_018 [Lactobacillus phage LfeInf]
	agilent_124373	8.64536e-07	0.0440913	1.71236	0.0452987	3.37943	7.57576	25	3.3	UniRef90_B0G5S8	72	WP_005332882.1 (1/4) non_MPA_topgraph_sampling_040218.csv	Uncharacterized protein n=12 Tax=Dorea TaxID=189330 RepID=B0G5S8_9FIRM
	twist_52112	8.70166e-07	0.0443784	3.23388	0.0812847	6.38647	1.51515	10	6.6		73	phiRv1 phage protein
	twist_43100	8.90967e-07	0.0454393	2.42351	0.0491845	4.79784	3.0303	15	4.95		74	aldolase B
	agilent_242591	8.93512e-07	0.0455691	1.78044	0.0350849	3.52579	72.7273	90	1.2375	UniRef90_P44602	75	VFG000340(gb|NP_438433) (hxuA) heme-hemopexin utilization protein A, two-partner secretion (TPS) pathway TpsA protein, haem-haemopexin binding protein [HxuABC (VF0269)] [Haemophilus influenzae Rd KW20]	Heme/hemopexin-binding protein n=4 Tax=Haemophilus influenzae TaxID=727 RepID=HXUA1_HAEIN
	twist_5124	8.99447e-07	0.0458718	1.55294	0.0284731	3.07741	9.09091	25	2.75		76	Allergen Ech gr EF-1 Echinococcus granulosus ranslation elongation factor dog tape worm
	agilent_241595	9.04465e-07	0.0461277	-1.40329	-2.78247	-0.0241072	43.9394	30	0.682759	UniRef90_A0A4I7XYI6	77	VFG001361(gb|NP_344663) (pspA) pneumococcal surface protein A [PspA (VF0152)] [Streptococcus pneumoniae TIGR4]	Surface protein A n=87 Tax=Streptococcus pneumoniae TaxID=1313 RepID=A0A4I7XYI6_STREE
	twist_26236	9.08017e-07	0.0463089	1.50626	0.0246461	2.98787	16.6667	25	1.5		78	matrix protein 1 & matrix protein & M1 protein
	agilent_68224	9.23695e-07	0.0471084	2.13167	0.0272293	4.2361	3.0303	15	4.95	UniRef90_A0A3D0XEE9	79	WP_092978152.1 (3/3) non_MPA_topgraph_sampling_040218.csv	Glycosyltransferase n=2 Tax=Ruminococcus TaxID=1263 RepID=A0A3D0XEE9_9FIRM
	agilent_159573	9.25438e-07	0.0471973	2.09024	0.0258696	4.15461	3.0303	20	6.6	UniRef90_R6WN88	80	MH0196_GL0089710 (1/1) MPA_and_EM_topgraph_220218_subsample.csv	TonB-dependent Receptor Plug Domain./TonB dependent receptor n=6 Tax=Alistipes TaxID=239759 RepID=R6WN88_9BACT
	twist_27025	9.27247e-07	0.0472896	1.91668	0.0229315	3.81044	4.54545	20	4.4		81	collagen, type IV, alpha 3 (Goodpasture antigen)
	agilent_161898	9.52457e-07	0.0485753	3.5359	0.0221171	7.04968	3.0303	10	3.3	UniRef90_A0A3R6HP82	82	160582958-stool1_revised_scaffold9779_1_gene44654 (1/2) MPA_and_EM_topgraph_220218_subsample.csv	Nucleotide pyrophosphatase n=8 Tax=Parabacteroides TaxID=375288 RepID=A0A3R6HP82_9BACT
	agilent_11743	9.62725e-07	0.049099	1.29975	0.00513062	2.59437	25.7576	55	2.13529	UniRef90_P12978	83	nuclear protein EBNA2 & EBNA-2 & Epstein-Barr nuclear antigen 2	Epstein-Barr nuclear antigen 2 n=125 Tax=Epstein-Barr virus (strain GD1) TaxID=10376 RepID=EBNA2_EBVB9
	agilent_89931	9.70152e-07	0.0494778	1.98012	0.00452314	3.95572	4.54545	15	3.3	UniRef90_Q0SQA8	84	WP_003459331.1 strains_non_MPA_non_topgraph_cdhit70_190118.csv	Negative regulator of genetic competence MecB/ClpC n=38 Tax=Clostridium perfringens TaxID=1502 RepID=Q0SQA8_CLOPS
	agilent_3327	9.82758e-07	0.0501206	1.57406	-0.000828514	3.14896	15.1515	25	1.65	UniRef90_P03211	85	EBNA-1 HHV 4 & BKRF1	Epstein-Barr nuclear antigen 1 n=37 Tax=Epstein-Barr virus (strain GD1) TaxID=10376 RepID=EBNA1_EBVB9
	agilent_869	9.83775e-07	0.0501725	-1.41171	-2.82448	0.00106227	39.3939	20	0.507692	UniRef90_P03277	86	Hexon protein	Hexon protein n=779 Tax=Adenoviridae TaxID=10508 RepID=CAPSH_ADE02
	twist_58813	9.89327e-07	0.0504557	1.45776	-0.00289431	2.91842	15.1515	25	1.65		87	H3N2 A/Michigan/45/2015 M1
	agilent_231419	9.92372e-07	0.050611	2.24523	-0.00597297	4.49644	77.2727	95	1.22941	UniRef90_P44602	88	VFG000340(gb|NP_438433) (hxuA) heme-hemopexin utilization protein A, two-partner secretion (TPS) pathway TpsA protein, haem-haemopexin binding protein [HxuABC (VF0269)] [Haemophilus influenzae Rd KW20]	Heme/hemopexin-binding protein n=4 Tax=Haemophilus influenzae TaxID=727 RepID=HXUA1_HAEIN
	agilent_167634	9.9322e-07	0.0506542	-1.98039	-3.96642	0.00564067	19.697	10	0.507692	UniRef90_A0A0G9GVP9	89	YP_004888341.1 strains_non_MPA_non_topgraph_cdhit70_190118.csv	Aggregation promoting factor n=38 Tax=Lactobacillus plantarum TaxID=1590 RepID=A0A0G9GVP9_LACPN
	agilent_8926	1.01639e-06	0.0518359	2.89858	-0.0230606	5.82022	3.0303	10	3.3	UniRef90_Q59947	90	immunoglobulin A1 protease	Immunoglobulin A1 protease n=446 Tax=Streptococcus pneumoniae TaxID=1313 RepID=IGA1_STRR6
	twist_31794	1.0879e-06	0.0554827	1.43829	-0.033712	2.9103	9.09091	25	2.75		91	HCMVUL80
	twist_27718	1.10502e-06	0.0563558	-1.66926	-3.38373	0.0452156	28.7879	10	0.347368		92	early antigen protein D (EA-D) & DNA polymerase processivity factor BMRF1
	twist_82617	1.10658e-06	0.0564356	1.64978	-0.0452365	3.34479	9.09091	20	2.2		93	YP_009320813.1 hypothetical protein [Salmonella phage 100268_sal2]
	agilent_42883	1.11557e-06	0.0568942	1.33214	-0.0390671	2.70335	15.1515	30	1.98	UniRef90_A0A0U1MQG2	94	WP_000669729.1 strains_non_MPA_non_topgraph_cdhit70_190118.csv	Protein map n=15 Tax=Staphylococcaceae TaxID=90964 RepID=A0A0U1MQG2_STAAU
	agilent_173492	1.13856e-06	0.0580667	1.5845	-0.0541519	3.22316	9.09091	25	2.75	UniRef90_A0A1C5RFI9	95	V1.UC10-2_GL0112511 MPA_PNP_EM_seqs_non_topgraph_seqs_final_210318.csv	Sulfate starvation-induced protein 7 n=20 Tax=Faecalibacterium TaxID=216851 RepID=A0A1C5RFI9_9FIRM
	twist_33645	1.15239e-06	0.058772	1.22582	-0.0454479	2.49708	18.1818	40	2.2		96	EBNA3A HHV4
	agilent_112869	1.17885e-06	0.0601214	2.00412	-0.0853522	4.09359	3.0303	15	4.95	UniRef90_R7IBA0	97	MH0012_GL0104868 MPA_PNP_EM_seqs_non_topgraph_seqs_final_210318.csv	Uncharacterized protein n=4 Tax=Clostridiales TaxID=186802 RepID=R7IBA0_9FIRM
	agilent_37310	1.21442e-06	0.0619352	1.78995	-0.0893695	3.66927	9.09091	20	2.2	UniRef90_R7HQD9	98	V1.FI35_GL0037423 MPA_PNP_EM_seqs_non_topgraph_seqs_final_210318.csv	Peptidase C10 family n=1 Tax=Prevotella sp. CAG:279 TaxID=1262924 RepID=R7HQD9_9BACT
	twist_59092	1.22924e-06	0.0626912	1.74163	-0.0922468	3.57551	4.54545	20	4.4		99	B B/Brisbane/60/2008 HA
	twist_55253	1.24136e-06	0.0633092	1.15787	-0.064191	2.37994	43.9394	70	1.5931		100	EBNA-3B nuclear protein [Human gammaherpesvirus 4] & Epstein-Barr nuclear antigen 4
	agilent_1463	1.26112e-06	0.0643173	-1.21891	-2.5103	0.0724701	43.9394	25	0.568966	UniRef90_P07210	101	polyprotein (9/9) & VP1 capsid protein (1/3) & Chain 2, Human Rhinovirus Serotype 2 (Hrv2)	Genome polyprotein n=273 Tax=Enterovirus TaxID=12059 RepID=POLG_HRV8A
	twist_22609	1.27552e-06	0.0650514	2.67001	-0.166517	5.50653	1.51515	10	6.6		102	allergen_name False allergome_name Str py Streptokinase (5/12) (1/1) allergenonline_name False SDAP_name False iedb_name False
	twist_53767	1.27552e-06	0.0650514	2.67001	-0.166517	5.50653	1.51515	10	6.6		103	SKC-2 & streptokinase
	agilent_8131	1.30197e-06	0.0664005	1.31663	-0.0891183	2.72237	13.6364	30	2.2	UniRef90_P09256	104	positive (from uniprot): Human herpesvirus 3 Envelope glycoprotein C	Envelope glycoprotein C n=119 Tax=Human herpesvirus 3 TaxID=10335 RepID=GC_VZVD
	agilent_222104	1.30213e-06	0.0664086	1.35529	-0.0917786	2.80235	15.1515	30	1.98	UniRef90_O86487	105	VFG001279(gb|NP_645333) (sdrC) Ser-Asp rich fibrinogen-binding bone sialoprotein-binding protein [SDr (VF0019)] [Staphylococcus aureus subsp. aureus MW2]	Serine-aspartate repeat-containing protein C n=909 Tax=Staphylococcaceae TaxID=90964 RepID=SDRC_STAAE
	agilent_236127	1.30868e-06	0.0667429	-1.24068	-2.56701	0.0856463	45.4545	35	0.77	UniRef90_Q54972	106	VFG005313(gb|NP_357715) (pspA) Surface protein pspA precursor [Choline-binding proteins (CVF122)] [Streptococcus pneumoniae R6]	Pneumococcal surface protein A n=17 Tax=Streptococcus pneumoniae TaxID=1313 RepID=Q54972_STREE
	agilent_3596	1.32046e-06	0.0673436	-1.45241	-3.0085	0.103681	28.7879	15	0.521053	UniRef90_Q66478	107	polyprotein (3/9) & structural protein (3/3) & VP1 (2/4) & capsid protein VP1 & VP1 protein (2/2) & VP1 protein, partial [Enterovirus A71]	Genome polyprotein n=10068 Tax=root TaxID=1 RepID=POLG_HE71B
	agilent_9537	1.32219e-06	0.0674318	1.94964	-0.139848	4.03912	3.0303	15	4.95	UniRef90_P14738	108	fibronectin-binding protein A	Fibronectin-binding protein A n=540 Tax=Staphylococcaceae TaxID=90964 RepID=FNBA_STAA8
	agilent_100413	1.33127e-06	0.067895	1.49675	-0.11007	3.10356	6.06061	25	4.125	UniRef90_A0A3A9Y4J3	109	YP_193148.1 strains_non_MPA_non_topgraph_cdhit70_190118.csv	SlpA domain-containing protein n=3 Tax=Lactobacillus acidophilus TaxID=1579 RepID=A0A3A9Y4J3_LACAI
	agilent_182601	1.34982e-06	0.0688407	-1.75554	-3.64665	0.135564	24.2424	10	0.4125	UniRef90_P0ADA3	110	NP_708547.2 (1/1) non_MPA_topgraph_sampling_040218.csv	Murein hydrolase activator NlpD n=742 Tax=Bacteria TaxID=2 RepID=NLPD_ECOLI
	agilent_229725	1.39765e-06	0.0712802	-1.23553	-2.5781	0.107049	40.9091	30	0.733333	UniRef90_A0A4I7XYI6	111	VFG001361(gb|NP_344663) (pspA) pneumococcal surface protein A [PspA (VF0152)] [Streptococcus pneumoniae TIGR4]	Surface protein A n=87 Tax=Streptococcus pneumoniae TaxID=1313 RepID=A0A4I7XYI6_STREE
	agilent_229658	1.4039e-06	0.0715987	-1.37784	-2.87674	0.121064	36.3636	15	0.4125	UniRef90_Q5WUD8	112	VFG045563(gb|YP_096320) (ceg28) Dot/Icm type IV secretion system effector Ceg28 [Dot/Icm (VF0156)] [Legionella pneumophila subsp. pneumophila str. Philadelphia 1]	Uncharacterized protein n=28 Tax=Legionella pneumophila TaxID=446 RepID=Q5WUD8_LEGPL
	twist_43249	1.40781e-06	0.0717983	1.08026	-0.0957434	2.25626	31.8182	60	1.88571		113	EBNA3A HHV4
	agilent_203304	1.41436e-06	0.0721323	-2.34625	-4.90344	0.210949	16.6667	5	0.3	UniRef90_A0A174XCR6	114	MH0020_GL0053675 MPA_PNP_EM_seqs_non_topgraph_seqs_final_210318.csv	Periplasmic beta-glucosidase n=38 Tax=Bacteroidales TaxID=171549 RepID=A0A174XCR6_9BACT
	agilent_223641	1.41665e-06	0.072249	-1.19355	-2.49494	0.107843	45.4545	40	0.88	UniRef90_A0A4I7YG16	115	VFG001357(gb|NP_346601) (cbpA) choline binding protein A [CbpA/PspC (VF0150)] [Streptococcus pneumoniae TIGR4]	Choline binding protein A n=44 Tax=Streptococcus pneumoniae TaxID=1313 RepID=A0A4I7YG16_STREE
	agilent_11266	1.43144e-06	0.0730037	-1.1172	-2.33857	0.104165	56.0606	45	0.802703	UniRef90_P54634	116	positive (from uniprot): Norwalk virus Non-structural polyprotein	Genome polyprotein n=5814 Tax=root TaxID=1 RepID=POLG_LORDV
	twist_54219	1.44829e-06	0.0738627	1.46144	-0.141038	3.06393	12.1212	25	2.0625		117	PPE family protein (1/9) & PPE FAMILY PROTEIN (4/6) & PPE family protein [Mycobacterium tuberculosis] (4/11)
	twist_7919	1.46476e-06	0.074703	1.52998	-0.152527	3.21248	10.6061	20	1.88571		118	allergen_name False allergome_name Pha a 5 (5/5) (1/1) allergenonline_name Unassigned (1/1) (1/1) SDAP_name Pha a 5 (4/4) (1/1) iedb_name False
	twist_49209	1.47708e-06	0.0753311	-1.90108	-3.99619	0.194038	15.1515	15	0.99		119	conserved Plasmodium membrane protein, unknown function
	agilent_6004	1.4781e-06	0.075383	1.30658	-0.133615	2.74677	18.1818	25	1.375	UniRef90_P05777	120	matrix protein 1 & matrix protein & M1 protein	Matrix protein 1 n=61979 Tax=root TaxID=1 RepID=M1_I33A0
	agilent_26641	1.48115e-06	0.0755388	1.57631	-0.162126	3.31475	7.57576	20	2.64	UniRef90_A0A1X3AI86	121	NP_816693.1 strains_non_MPA_non_topgraph_cdhit70_190118.csv	ABC-type enterochelin transport system, periplasmic component n=115 Tax=Bacilli TaxID=91061 RepID=A0A1X3AI86_ENTFL
	agilent_202527	1.48396e-06	0.0756821	-2.448	-5.1491	0.253102	13.6364	5	0.366667	UniRef90_Q5LFP9	122	YP_098680.1 strains_non_MPA_non_topgraph_cdhit70_190118.csv	Uncharacterized protein n=53 Tax=Bacteroides TaxID=816 RepID=Q5LFP9_BACFN
	agilent_73393	1.48648e-06	0.0758106	4.89549	-0.508524	10.2995	1.51515	5	3.3	UniRef90_D4S2X1	123	MH0005_GL0011337 MPA_PNP_EM_seqs_non_topgraph_seqs_final_210318.csv	Flagellin n=3 Tax=Butyrivibrio TaxID=830 RepID=D4S2X1_9FIRM
	agilent_1877	1.49221e-06	0.076103	2.04278	-0.214446	4.30001	3.0303	15	4.95	UniRef90_P03230	124	latent membrane protein 1 (LMP1) HHV-4P-1 LYDMA gene	Latent membrane protein 1 n=42 Tax=Epstein-Barr virus (strain GD1) TaxID=10376 RepID=LMP1_EBVB9
	twist_59221	1.49793e-06	0.0763944	1.19146	-0.126383	2.5093	18.1818	35	1.925		125	B B/Shanghai/361/2002 HA
	agilent_200616	1.50187e-06	0.0765952	1.66676	-0.178057	3.51157	13.6364	20	1.46667	UniRef90_K0WU03	126	MH0012_GL0184715 MPA_PNP_EM_seqs_non_topgraph_seqs_final_210318.csv	PA14 domain-containing protein n=3 Tax=Bacteroidales TaxID=171549 RepID=K0WU03_9BACT
	agilent_11147	1.51764e-06	0.0773995	2.42834	-0.266744	5.12343	3.0303	10	3.3	UniRef90_P14738	127	fibronectin-binding protein A	Fibronectin-binding protein A n=540 Tax=Staphylococcaceae TaxID=90964 RepID=FNBA_STAA8
	agilent_7302	1.52852e-06	0.0779544	1.98965	-0.222686	4.20199	75.7576	95	1.254	UniRef90_P03211	128	EBNA-1 HHV 4 & BKRF1	Epstein-Barr nuclear antigen 1 n=37 Tax=Epstein-Barr virus (strain GD1) TaxID=10376 RepID=EBNA1_EBVB9
	twist_31240	1.53295e-06	0.0781804	2.29062	-0.258307	4.83955	7.57576	10	1.32		129	EBNA-1 HHV 4
	agilent_235311	1.54371e-06	0.0787291	1.9398	-0.222716	4.10231	4.54545	20	4.4	UniRef90_Q93SM9	130	VFG002418(gb|YP_001331791) (vWbp) secreted von Willebrand factor-binding protein precursor [vWbp (VF0420)] [Staphylococcus aureus subsp. aureus str. Newman]	Coagulase n=92 Tax=Staphylococcus TaxID=1279 RepID=Q93SM9_STAAU
	twist_27541	1.54702e-06	0.0788979	1.1671	-0.134734	2.46894	21.2121	35	1.65		131	EBNA-1 HHV 4 & BKRF1
	agilent_318	1.54772e-06	0.0789337	1.08955	-0.125927	2.30503	45.4545	65	1.43	UniRef90_Q1HVF7	132	EBNA-1 HHV 4	Epstein-Barr nuclear antigen 1 n=48 Tax=Epstein-Barr virus (strain GD1) TaxID=10376 RepID=EBNA1_EBVA8
	twist_32572	1.56122e-06	0.0796224	1.31311	-0.155129	2.78135	13.6364	25	1.83333		133	EBNA3A HHV4
	agilent_292	1.56791e-06	0.0799635	2.00041	-0.238859	4.23968	3.0303	15	4.95	UniRef90_P14348	134	Capsid protein VP26 & capsid protein VP26 [Human gammaherpesvirus 4] & BFRF3	Small capsomere-interacting protein n=30 Tax=Epstein-Barr virus (strain GD1) TaxID=10376 RepID=SCP_EBVB9
	twist_27720	1.58263e-06	0.0807142	-1.54554	-3.27993	0.188846	25.7576	10	0.388235		135	early antigen protein D (EA-D) & DNA polymerase processivity factor BMRF1
	agilent_105317	1.58352e-06	0.0807595	-1.20097	-2.54889	0.146945	81.8182	65	0.794444	UniRef90_A0A166EPD7	136	WP_000669541.1 strains_non_MPA_non_topgraph_cdhit70_190118.csv	Exported protein n=21 Tax=Staphylococcaceae TaxID=90964 RepID=A0A166EPD7_STAAU
	twist_34337	1.62182e-06	0.0827128	1.05011	-0.136051	2.23627	31.8182	55	1.72857		137	zinc metalloproteinase aureolysin
	agilent_148372	1.65087e-06	0.0841942	2.1033	-0.28393	4.49054	13.6364	15	1.1	UniRef90_K0X778	138	MH0012_GL0067549 MPA_PNP_EM_seqs_non_topgraph_seqs_final_210318.csv	Por secretion system C-terminal sorting domain-containing protein n=2 Tax=Bacteroidales TaxID=171549 RepID=K0X778_9BACT
	agilent_9680	1.66045e-06	0.0846828	1.16302	-0.159077	2.48513	15.1515	35	2.31	UniRef90_P36717	139	minor core protein	Core-capsid bridging protein n=3 Tax=Human mastadenovirus A TaxID=129875 RepID=CORE5_ADE12
	agilent_5001	1.6651e-06	0.0849199	-1.91783	-4.09963	0.263978	25.7576	5	0.194118	UniRef90_Q66478	140	polyprotein (3/9) & structural protein (3/3) & VP1 (2/4) & capsid protein VP1 & VP1 protein (2/2) & VP1 protein, partial [Enterovirus A71]	Genome polyprotein n=10068 Tax=root TaxID=1 RepID=POLG_HE71B
	twist_46454	1.67709e-06	0.0855316	1.84826	-0.258526	3.95505	6.06061	15	2.475		141	11-1 polypeptide
	twist_46294	1.69091e-06	0.0862364	1.55052	-0.220857	3.32189	7.57576	20	2.64		142	EBNA-3B nuclear protein [Human gammaherpesvirus 4] & Epstein-Barr nuclear antigen 4
	agilent_222755	1.69171e-06	0.0862772	1.26134	-0.179853	2.70254	16.6667	30	1.8	UniRef90_Q2G0L4	143	VFG001280(gb|NP_645334) (sdrD) Ser-Asp rich fibrinogen-binding bone sialoprotein-binding protein [SDr (VF0019)] [Staphylococcus aureus subsp. aureus MW2]	Serine-aspartate repeat-containing protein D n=1957 Tax=Bacteria TaxID=2 RepID=SDRD_STAA8
	twist_31338	1.70228e-06	0.0868165	2.09511	-0.302844	4.49306	3.0303	10	3.3		144	thymidine kinase
	agilent_193278	1.71866e-06	0.0876517	-2.31128	-4.96364	0.341087	13.6364	5	0.366667	UniRef90_A0A1E3KVD0	145	YP_004890586.1 strains_non_MPA_non_topgraph_cdhit70_190118.csv	Gamma-D-glutamyl-meso-diaminopimelate peptidase n=41 Tax=Lactobacillaceae TaxID=33958 RepID=A0A1E3KVD0_LACPN
	agilent_167207	1.72737e-06	0.0880957	-1.12707	-2.42227	0.168138	43.9394	25	0.568966	UniRef90_A0A381IPS4	146	WP_003460499.1 strains_non_MPA_non_topgraph_cdhit70_190118.csv	Cell wall binding repeat-containing protein/zinc carboxypeptidase n=15 Tax=Clostridium perfringens TaxID=1502 RepID=A0A381IPS4_CLOPF
	agilent_1543	1.73528e-06	0.0884992	1.4346	-0.216108	3.0853	9.09091	20	2.2	UniRef90_P08318	147	phosphoprotein 150 & Large structural phosphoprotein	Large structural phosphoprotein n=145 Tax=root TaxID=1 RepID=PP150_HCMVA
	agilent_243235	1.74267e-06	0.0888763	1.53415	-0.233193	3.30149	7.57576	20	2.64	UniRef90_Q5WT56	148	VFG041346(gb|YP_096747) (lpg2744) Dot/Icm type IV secretion system effector [Dot/Icm (SS047)] [Legionella pneumophila subsp. pneumophila str. Philadelphia 1]	Uncharacterized protein n=29 Tax=Legionella pneumophila TaxID=446 RepID=Q5WT56_LEGPL
	agilent_57827	1.75888e-06	0.0897027	3.07734	-0.476925	6.6316	1.51515	5	3.3	UniRef90_A0A174BXL6	149	MH0131_GL0138617 (6/6) MPA_and_EM_topgraph_220218_subsample.csv	Probable multidrug resistance ABC transporter ATP-binding/permease protein YheH n=81 Tax=Coriobacteriaceae TaxID=84107 RepID=A0A174BXL6_9ACTN
	twist_54095	1.78259e-06	0.0909118	1.05586	-0.168225	2.27995	42.4242	60	1.41429		150	Bifunctional autolysin precursor
	agilent_243229	1.78404e-06	0.0909862	-2.00075	-4.32079	0.319303	19.697	5	0.253846	UniRef90_UPI000B5938A4	151	VFG001356(gb|NP_345446) (lytB) endo-beta-N-acetylglucosaminidase [CBPs (VF0145)] [Streptococcus pneumoniae TIGR4]	endo-beta-N-acetylglucosaminidase n=2 Tax=Streptococcus pneumoniae TaxID=1313 RepID=UPI000B5938A4
	twist_27538	1.78893e-06	0.0912353	1.01852	-0.163457	2.2005	39.3939	60	1.52308		152	EBNA-1 HHV 4
	twist_28811	1.79798e-06	0.0916972	1.04132	-0.16884	2.25148	45.4545	70	1.54		153	polyprotein (9/9) & VP1 capsid protein (1/3) & Chain 2, Human Rhinovirus Serotype 2 (Hrv2)
	agilent_240856	1.79888e-06	0.091743	1.1404	-0.185092	2.46589	19.697	35	1.77692	UniRef90_O86489	154	VFG001281(gb|NP_645335) (sdrE) Ser-Asp rich fibrinogen-binding bone sialoprotein-binding protein [SDr (VF0019)] [Staphylococcus aureus subsp. aureus MW2]	Serine-aspartate repeat-containing protein E n=489 Tax=Bacteria TaxID=2 RepID=SDRE_STAAE
	agilent_182072	1.82596e-06	0.0931237	-2.03285	-4.40568	0.339973	16.6667	5	0.3	UniRef90_Q64MM2	155	YP_101799.1 strains_non_MPA_non_topgraph_cdhit70_190118.csv	Uncharacterized protein n=50 Tax=Bacteroidaceae TaxID=815 RepID=Q64MM2_BACFR
	agilent_868	1.83967e-06	0.093823	-1.21031	-2.62605	0.205429	36.3636	20	0.55	UniRef90_P03277	156	Hexon protein	Hexon protein n=779 Tax=Adenoviridae TaxID=10508 RepID=CAPSH_ADE02
	agilent_870	1.83967e-06	0.093823	-1.21031	-2.62605	0.205429	36.3636	20	0.55	UniRef90_P03277	157	Hexon protein	Hexon protein n=779 Tax=Adenoviridae TaxID=10508 RepID=CAPSH_ADE02
	twist_55398	1.8483e-06	0.0942632	1.28066	-0.219375	2.7807	9.09091	25	2.75		158	glycoprotein BALF4 & Glycoprotein GP110 precursor & BALF4
	twist_48862	1.86416e-06	0.0950719	-1.35641	-2.94906	0.236249	28.7879	15	0.521053		159	Hexon protein
	twist_8126	1.86629e-06	0.0951806	1.41363	-0.246762	3.07403	10.6061	25	2.35714		160	allergen_name False allergome_name Str pn PspC (2/2) (1/1) allergenonline_name False SDAP_name False iedb_name False
	agilent_65775	1.87775e-06	0.095765	-2.18866	-4.76392	0.386588	15.1515	5	0.33	UniRef90_A0A174XCR6	161	MH0020_GL0053675 MPA_PNP_EM_seqs_non_topgraph_seqs_final_210318.csv	Periplasmic beta-glucosidase n=38 Tax=Bacteroidales TaxID=171549 RepID=A0A174XCR6_9BACT
	agilent_205647	1.87948e-06	0.0958533	1.09657	-0.194032	2.38717	36.3636	55	1.5125	UniRef90_A7X0T9	162	WP_001074519.1 strains_non_MPA_non_topgraph_cdhit70_190118.csv	Bifunctional autolysin n=763 Tax=Bacteria TaxID=2 RepID=ATL_STAA1
	agilent_39688	1.89119e-06	0.0964506	1.04738	-0.187544	2.2823	40.9091	55	1.34444	UniRef90_A7X0T9	163	WP_001074519.1 strains_non_MPA_non_topgraph_cdhit70_190118.csv	Bifunctional autolysin n=763 Tax=Bacteria TaxID=2 RepID=ATL_STAA1
	agilent_141373	1.90647e-06	0.0972302	-1.95635	-4.26841	0.355699	19.697	5	0.253846	UniRef90_A0A174HLQ5	164	MH0092_GL0002834 MPA_PNP_EM_seqs_non_topgraph_seqs_final_210318.csv	Autolysin n=21 Tax=Lachnospiraceae TaxID=186803 RepID=A0A174HLQ5_9FIRM
	twist_44775	1.91068e-06	0.0974447	1.21903	-0.222564	2.66062	13.6364	25	1.83333		165	p35 lipoprotein
	agilent_241401	1.92197e-06	0.0980204	-1.8651	-4.07452	0.344311	25.7576	5	0.194118	UniRef90_Q9Z4J8	166	VFG001377(gb|NP_359024) (lytC) 1,4-beta-N-acetylmuramidase [CBPs (VF0145)] [Streptococcus pneumoniae R6]	1,4-beta-N-acetylmuramidase n=231 Tax=Streptococcus TaxID=1301 RepID=Q9Z4J8_STREE
	agilent_238918	1.93728e-06	0.0988012	1.02923	-0.192834	2.25129	25.7576	45	1.74706	UniRef90_O86487	167	VFG001279(gb|NP_645333) (sdrC) Ser-Asp rich fibrinogen-binding bone sialoprotein-binding protein [SDr (VF0019)] [Staphylococcus aureus subsp. aureus MW2]	Serine-aspartate repeat-containing protein C n=909 Tax=Staphylococcaceae TaxID=90964 RepID=SDRC_STAAE
	twist_29710	1.94057e-06	0.0989693	1.98431	-0.372951	4.34158	3.0303	10	3.3		168	HCMVUL80
	twist_41599	1.9406e-06	0.0989706	1.12969	-0.212331	2.47171	21.2121	35	1.65		169	Tetanus toxin precursor & Tetanus toxin
	twist_49675	1.95397e-06	0.0996523	1.04433	-0.19879	2.28745	25.7576	40	1.55294		170	positive (from uniprot): Human herpesvirus 3 Envelope glycoprotein C
	agilent_174704	2.00245e-06	0.102125	1.00096	-0.19921	2.20112	46.9697	60	1.27742	UniRef90_A6LEY7	171	158458797-stool1_revised_scaffold5915_1_gene28910 MPA_PNP_EM_seqs_non_topgraph_seqs_final_210318.csv	Uncharacterized protein n=16 Tax=Bacteroidales TaxID=171549 RepID=A6LEY7_PARD8
	agilent_235643	2.00261e-06	0.102133	1.04444	-0.207894	2.29677	25.7576	40	1.55294	UniRef90_P11311	172	VFG002033(gb|NP_109829) (p1/MgPa/gapA) ADP1_MYCPN adhesin P1 [Cytadherence organelle (VF0330)] [Mycoplasma pneumoniae M129]	Adhesin P1 n=56 Tax=Mycoplasma pneumoniae TaxID=2104 RepID=ADP1_MYCPN
	agilent_182996	2.01248e-06	0.102637	1.77509	-0.356453	3.90664	4.54545	20	4.4	UniRef90_A0A1C5US59	173	MH0003_GL0083467 MPA_PNP_EM_seqs_non_topgraph_seqs_final_210318.csv	Glutamyl-and glutaminyl-tRNA synthetases n=58 Tax=Bacteroidaceae TaxID=815 RepID=A0A1C5US59_9BACE
	agilent_70265	2.03104e-06	0.103583	1.63573	-0.333873	3.60533	10.6061	15	1.41429	UniRef90_A0A3R6B1D0	174	MH0009_GL0052424 MPA_PNP_EM_seqs_non_topgraph_seqs_final_210318.csv	Peptidase C10 family protein n=11 Tax=Prevotella copri TaxID=165179 RepID=A0A3R6B1D0_9BACT
	twist_99693	2.03279e-06	0.103672	-1.12399	-2.47776	0.22977	43.9394	20	0.455172		175	YP_009222289.1 lysin [Lactobacillus phage LfeInf]
	agilent_7473	2.03462e-06	0.103766	1.36418	-0.279314	3.00767	13.6364	20	1.46667	UniRef90_P43840	176	fimbrial protein (1/2) & Outer membrane protein P5 precursor (OMP P5) (Fimbrin)	Outer membrane protein P5 n=60 Tax=Pasteurellaceae TaxID=712 RepID=OMP5_HAEIN
	agilent_85590	2.07901e-06	0.106029	-2.36365	-5.22988	0.502568	10.6061	5	0.471429	UniRef90_A0A174D4S3	177	O2.UC16-1_GL0015012 MPA_PNP_EM_seqs_non_topgraph_seqs_final_210318.csv	Cellulase n=39 Tax=Bacteroides TaxID=816 RepID=A0A174D4S3_BACUN
	twist_52109	2.08697e-06	0.106435	1.66878	-0.357173	3.69473	4.54545	15	3.3		178	latent membrane protein 1 (LMP1) HHV-4P-1 LYDMA gene
	agilent_100245	2.08832e-06	0.106504	2.21929	-0.475532	4.91411	1.51515	10	6.6	UniRef90_A0A2R4CZR0	179	YP_002344743.1 strains_non_MPA_non_topgraph_cdhit70_190118.csv	Enterochelin ABC transporter substrate-binding protein n=211 Tax=Campylobacteraceae TaxID=72294 RepID=A0A2R4CZR0_CAMJU
	twist_85996	2.10422e-06	0.107315	1.4978	-0.325147	3.32075	6.06061	15	2.475		180	NP_944906.1 Phage conserved protein [Salmonella phage FelixO1]
	agilent_221820	2.1193e-06	0.108084	1.69188	-0.371782	3.75555	9.09091	15	1.65	UniRef90_Q8GM74	181	VFG001150(gb|AAL79954) (hia) adhesin [Hia/Hsf (VF0039)] [Haemophilus influenzae nontypable strain 3179B]	Adhesin n=5 Tax=Haemophilus influenzae TaxID=727 RepID=Q8GM74_HAEIF
	agilent_234887	2.12274e-06	0.10826	-2.14861	-4.77066	0.473449	12.1212	5	0.4125	UniRef90_P15926	182	VFG001797(gb|NP_735749) (scpB) streptococcal C5a peptidase [C5a peptidase (VF0278)] [Streptococcus agalactiae NEM316]	C5a peptidase n=760 Tax=Bacteria TaxID=2 RepID=C5AP_STRPY
	twist_59399	2.12633e-06	0.108443	1.58774	-0.350867	3.52634	6.06061	15	2.475		183	H3N2 A/Michigan/45/2015 M1
	agilent_219934	2.12954e-06	0.108606	-0.985324	-2.18895	0.218299	56.0606	40	0.713514	UniRef90_UPI000F53326A	184	VFG000261(gb|NP_273742) (iga) IgA-specific serine endopeptidase [IgA1 protease (VF0080)] [Neisseria meningitidis MC58]	IgA-specific serine endopeptidase autotransporter n=1 Tax=Neisseria meningitidis TaxID=487 RepID=UPI000F53326A
	agilent_126254	2.13938e-06	0.109108	1.90756	-0.425929	4.24105	3.0303	10	3.3	UniRef90_A0A416JDV1	185	MH0250_GL0256152 MPA_PNP_EM_seqs_non_topgraph_seqs_final_210318.csv	Flagellin (Fragment) n=1 Tax=Clostridium sp. AM49-4BH TaxID=2293035 RepID=A0A416JDV1_9CLOT
	agilent_12387	2.16488e-06	0.110409	-1.79021	-3.98818	0.407759	22.7273	5	0.22	UniRef90_K6B887	186	MH0374_GL0152176 (1/1) MPA_and_EM_topgraph_220218_subsample.csv	Biotin_lipoyl_2 domain-containing protein n=28 Tax=Bacteroidales TaxID=171549 RepID=K6B887_9BACT
	twist_86491	2.18381e-06	0.111374	-2.15241	-4.80224	0.497416	12.1212	5	0.4125		187	YP_007006989.1 lysozyme-peptidase [Clostridium phage phi24R]
	agilent_200496	2.18752e-06	0.111563	1.47288	-0.341337	3.2871	6.06061	15	2.475	UniRef90_A0A2N0UXX5	188	MH0382_GL0184757 (3/4) MPA_and_EM_topgraph_220218_subsample.csv	ABC transporter permease YtrF n=24 Tax=Ruminococcus TaxID=1263 RepID=A0A2N0UXX5_9FIRM
	twist_59093	2.21734e-06	0.113084	2.494	-0.591015	5.57901	4.54545	15	3.3		189	B B/Massachusetts/02/2012 HA
	agilent_222759	2.22174e-06	0.113309	1.18843	-0.282543	2.65939	15.1515	25	1.65	UniRef90_UPI000DA9B94C	190	VFG001290(gb|NP_647368) (clfB) Clumping factor B, adhesin [Clumping factor (VF0004)] [Staphylococcus aureus subsp. aureus MW2]	MSCRAMM family adhesin clumping factor ClfB n=15 Tax=Staphylococcus aureus TaxID=1280 RepID=UPI000DA9B94C
	agilent_9755	2.23764e-06	0.11412	2.0287	-0.48796	4.54537	4.54545	10	2.2	UniRef90_P03204	191	EBNA-3C HHV 4 latent protein	Epstein-Barr nuclear antigen 6 n=14 Tax=Epstein-Barr virus (strain GD1) TaxID=10376 RepID=EBNA6_EBVB9
	agilent_45366	2.26141e-06	0.115332	-1.47158	-3.30322	0.360066	19.697	15	0.761538	UniRef90_A0A173ZMW8	192	MH0006_GL0111091 (2/2) MPA_and_EM_topgraph_220218_subsample.csv	LysM domain-containing protein n=31 Tax=Clostridiales TaxID=186802 RepID=A0A173ZMW8_9FIRM
	twist_34128	2.27425e-06	0.115987	0.98738	-0.243805	2.21856	24.2424	45	1.85625		193	Bifunctional autolysin precursor
	twist_27719	2.27481e-06	0.116015	-1.41103	-3.1706	0.348549	22.7273	10	0.44		194	early antigen protein D (EA-D) & DNA polymerase processivity factor BMRF1
	twist_45703	2.28673e-06	0.116623	-2.00938	-4.5193	0.50053	13.6364	5	0.366667		195	BZLF1 [Human gammaherpesvirus 4] & BZLF1 & Trans-activator protein BZLF1
	agilent_56676	2.29443e-06	0.117016	1.53872	-0.385352	3.46278	6.06061	15	2.475	UniRef90_A0A354MMU3	196	764649650-stool1_revised_scaffold13210_1_gene74009 (2/2) MPA_and_EM_topgraph_220218_subsample.csv	SusC/RagA family TonB-linked outer membrane protein n=6 Tax=Parabacteroides TaxID=375288 RepID=A0A354MMU3_9BACT
	twist_27187	2.30167e-06	0.117385	1.24327	-0.312928	2.79947	9.09091	25	2.75		197	putative BLRF2 protein [Human gammaherpesvirus 4] & Tegument protein BLRF2
	agilent_240382	2.31331e-06	0.117979	1.05729	-0.268259	2.38284	30.303	40	1.32	UniRef90_Q8GM74	198	VFG001150(gb|AAL79954) (hia) adhesin [Hia/Hsf (VF0039)] [Haemophilus influenzae nontypable strain 3179B]	Adhesin n=5 Tax=Haemophilus influenzae TaxID=727 RepID=Q8GM74_HAEIF
	agilent_3244	2.31652e-06	0.118143	-0.989481	-2.23057	0.251608	54.5455	50	0.916667	UniRef90_A0A1D8D445	199	positive (from uniprot): Enterovirus C Genome polyprotein [on Uniprot the BLAST matches are "Capsid protein" from "Human poliovirus"	VP1 (Fragment) n=1 Tax=Human poliovirus 3 TaxID=12086 RepID=A0A1D8D445_9ENTO
	twist_58154	2.3242e-06	0.118534	1.04166	-0.266267	2.34959	28.7879	35	1.21579		200	Capsid protein VP26 & capsid protein VP26 [Human gammaherpesvirus 4] & BFRF3
	twist_30719	2.35189e-06	0.119946	1.3057	-0.34004	2.95143	7.57576	20	2.64		201	phosphoprotein 150 & Large structural phosphoprotein
	agilent_898	2.35947e-06	0.120333	0.995182	-0.260483	2.25085	48.4848	60	1.2375	UniRef90_P09256	202	positive (from uniprot): Human herpesvirus 3 Envelope glycoprotein C	Envelope glycoprotein C n=119 Tax=Human herpesvirus 3 TaxID=10335 RepID=GC_VZVD
	twist_53218	2.36151e-06	0.120437	1.2043	-0.315644	2.72424	13.6364	25	1.83333		203	phosphoprotein 150 & Large structural phosphoprotein
	twist_28374	2.37521e-06	0.121136	-1.14426	-2.59115	0.302626	34.8485	15	0.430435		204	positive (from uniprot): Rhinovirus B Genome polyprotein
	agilent_30187	2.37619e-06	0.121186	1.60798	-0.425542	3.64151	4.54545	15	3.3	UniRef90_A0A174CFU2	205	WP_004845050.1 (2/2) non_MPA_topgraph_sampling_040218.csv	Ion-translocating oxidoreductase complex subunit B n=6 Tax=Clostridiales TaxID=186802 RepID=A0A174CFU2_9FIRM
	twist_96611	2.38098e-06	0.12143	2.13405	-0.566532	4.83463	3.0303	10	3.3		206	YP_006908482.1 3D domain protein [Bacillus phage B4]
	agilent_55518	2.38343e-06	0.121555	2.12038	-0.563805	4.80456	1.51515	10	6.6	UniRef90_B0ND65	207	WP_044920031.1 MPA_PNP_EM_seqs_non_topgraph_seqs_final_210318.csv	Ribonuclease Y n=41 Tax=Clostridia TaxID=186801 RepID=B0ND65_CLOS5
	agilent_2111	2.38926e-06	0.121852	1.01066	-0.269752	2.29106	18.1818	35	1.925	UniRef90_P0C6Z0	208	early antigen protein D (EA-D) & DNA polymerase processivity factor BMRF1	DNA polymerase processivity factor BMRF1 n=54 Tax=Epstein-Barr virus (strain GD1) TaxID=10376 RepID=EAD_EBVA8
	twist_43231	2.40959e-06	0.122889	0.936668	-0.2533	2.12664	28.7879	50	1.73684		209	minor core protein
	agilent_236774	2.44671e-06	0.124782	1.42395	-0.394214	3.24212	6.06061	20	3.3	UniRef90_P10520	210	VFG000975(gb|NP_269944) (ska) streptokinase A precursor [Streptokinase (VF0247)] [Streptococcus pyogenes M1 GAS]	Streptokinase A n=48 Tax=Streptococcus pyogenes TaxID=1314 RepID=STRP_STRP1
	twist_38683	2.47224e-06	0.126084	1.25192	-0.352103	2.85594	9.09091	25	2.75		211	heme transporter IsdB
	agilent_149688	2.49341e-06	0.127164	1.13282	-0.322743	2.58839	10.6061	25	2.35714	UniRef90_A0A073I8T3	212	MH0121_GL0007689 (1/1) MPA_and_EM_topgraph_220218_subsample.csv	STN domain-containing protein n=40 Tax=Bacteroidales TaxID=171549 RepID=A0A073I8T3_9PORP
	twist_29742	2.52731e-06	0.128893	1.33943	-0.389425	3.06829	7.57576	20	2.64		213	Genome polyprotein (6/6) & polyprotein (7/9) & VP1 (1/4) & coat protein VP1 & VP4
	agilent_234348	2.53389e-06	0.129229	-1.74376	-3.99648	0.508955	18.1818	5	0.275	UniRef90_Q8P2T7	214	VFG000976(gb|NP_268546) (slo) streptolysin O precursor [SLO (VF0250)] [Streptococcus pyogenes M1 GAS]	Streptolysin O n=132 Tax=Streptococcus TaxID=1301 RepID=TACY_STRP8
	twist_46303	2.54056e-06	0.129568	0.937602	-0.274734	2.14994	46.9697	60	1.27742		215	positive (exact): Human herpesvirus 3 Envelope glycoprotein C
	twist_44069	2.55816e-06	0.130466	1.00296	-0.296922	2.30285	25.7576	35	1.35882		216	putative BLRF2 protein [Human gammaherpesvirus 4] & Tegument protein BLRF2
	twist_83701	2.5652e-06	0.130825	1.71719	-0.510443	3.94482	4.54545	10	2.2		217	YP_007005329.1 phage terminase large subunit [Clostridium phage phiCP34O]
	twist_70489	2.56988e-06	0.131064	2.40493	-0.716807	5.52667	1.51515	10	6.6		218	YP_001293423.1 hypothetical protein ORF016 [Pseudomonas phage 73]
	agilent_12006	2.58319e-06	0.131743	1.06613	-0.320206	2.45247	62.1212	70	1.12683		219	positive (exact): Human herpesvirus 3 Envelope glycoprotein C
	twist_28963	2.5909e-06	0.132136	-1.67834	-3.86298	0.506302	21.2121	5	0.235714		220	Trans-acting transcriptional protein ICP4
	agilent_113801	2.59118e-06	0.13215	-2.42546	-5.58271	0.731799	7.57576	5	0.66	UniRef90_A0A162ELA1	221	YP_004890412.1 (1/1) non_MPA_topgraph_sampling_040218.csv	Uncharacterized protein n=36 Tax=Lactobacillus TaxID=1578 RepID=A0A162ELA1_LACPN
	twist_36555	2.60801e-06	0.133008	1.36482	-0.415729	3.14537	6.06061	15	2.475		222	fibronectin-binding protein A
	agilent_58674	2.61025e-06	0.133123	1.87645	-0.572298	4.3252	4.54545	10	2.2	UniRef90_K0WYA3	223	V1.FI15_GL0102470 MPA_PNP_EM_seqs_non_topgraph_seqs_final_210318.csv	Por secretion system C-terminal sorting domain-containing protein n=3 Tax=Bacteroidales TaxID=171549 RepID=K0WYA3_9BACT
	twist_57078	2.6421e-06	0.134747	-1.33765	-3.09057	0.415274	22.7273	10	0.44		224	Genome polyprotein (6/6) & polyprotein (7/9) & VP1 (1/4) & coat protein VP1 & VP4
	agilent_138817	2.65267e-06	0.135286	1.51184	-0.47209	3.49578	12.1212	15	1.2375	UniRef90_K0X429	225	MH0012_GL0120519 MPA_PNP_EM_seqs_non_topgraph_seqs_final_210318.csv	Por secretion system C-terminal sorting domain-containing protein n=4 Tax=Bacteria TaxID=2 RepID=K0X429_9BACT
	agilent_61837	2.66639e-06	0.135986	-1.01459	-2.34839	0.319203	39.3939	20	0.507692	UniRef90_A0A4U9NYM5	226	WP_011590223.1 strains_non_MPA_non_topgraph_cdhit70_190118.csv	Cell wall binding repeat-containing protein n=9 Tax=Clostridium perfringens TaxID=1502 RepID=A0A4U9NYM5_CLOPF
	agilent_203030	2.67305e-06	0.136326	1.42213	-0.449042	3.29331	7.57576	15	1.98	UniRef90_A0A162ELA1	227	YP_004890412.1 (1/1) non_MPA_topgraph_sampling_040218.csv	Uncharacterized protein n=36 Tax=Lactobacillus TaxID=1578 RepID=A0A162ELA1_LACPN
	agilent_126599	2.67883e-06	0.136621	0.932051	-0.29522	2.15932	43.9394	70	1.5931	UniRef90_A0A354D669	228	MH0193_GL0075334 MPA_PNP_EM_seqs_non_topgraph_seqs_final_210318.csv	Flagellin n=1 Tax=Lachnospiraceae bacterium TaxID=1898203 RepID=A0A354D669_9FIRM
	agilent_4612	2.688e-06	0.137088	1.34649	-0.428602	3.12158	6.06061	15	2.475	UniRef90_Q8WXG6	229	MAP kinase-activating death domain protein	MAP kinase-activating death domain protein n=101 Tax=Homininae TaxID=207598 RepID=MADD_HUMAN
	agilent_151982	2.69464e-06	0.137426	1.43798	-0.459359	3.33532	6.06061	15	2.475	UniRef90_U6R7P0	230	MH0039_GL0042967 (1/1) MPA_and_EM_topgraph_220218_subsample.csv	SusC/RagA family TonB-linked outer membrane protein n=2 Tax=Bacteroides TaxID=816 RepID=U6R7P0_9BACE
	twist_57489	2.69634e-06	0.137514	1.46523	-0.468491	3.39895	9.09091	15	1.65		231	BRCA1-associated protein
	agilent_214305	2.69818e-06	0.137607	1.23819	-0.396286	2.87266	7.57576	20	2.64	UniRef90_A0A173W9F4	232	MH0364_GL0095644 (3/3) MPA_and_EM_topgraph_220218_subsample.csv	Uncharacterized protein n=8 Tax=Lachnospiraceae TaxID=186803 RepID=A0A173W9F4_9FIRM
	twist_34372	2.71409e-06	0.138419	-1.64901	-3.83028	0.53226	21.2121	5	0.235714		233	EBNA-1 HHV 4
	twist_88459	2.73322e-06	0.139394	1.42924	-0.465999	3.32448	6.06061	15	2.475		234	YP_009222256.1 hypothetical protein LfeInf_018 [Lactobacillus phage LfeInf]
	agilent_69695	2.73322e-06	0.139394	1.42924	-0.465999	3.32448	6.06061	15	2.475	UniRef90_A0A0M1VZ83	235	MH0002_GL0038337 (1/1) MPA_and_EM_topgraph_220218_subsample.csv	Plug domain-containing protein n=39 Tax=Bacteroides TaxID=816 RepID=A0A0M1VZ83_9BACE
	agilent_242449	2.73419e-06	0.139443	-1.65459	-3.84893	0.539746	19.697	5	0.253846	UniRef90_P44602	236	VFG000340(gb|NP_438433) (hxuA) heme-hemopexin utilization protein A, two-partner secretion (TPS) pathway TpsA protein, haem-haemopexin binding protein [HxuABC (VF0269)] [Haemophilus influenzae Rd KW20]	Heme/hemopexin-binding protein n=4 Tax=Haemophilus influenzae TaxID=727 RepID=HXUA1_HAEIN
	agilent_5172	2.73712e-06	0.139593	0.942894	-0.308056	2.19384	42.4242	45	1.06071	UniRef90_Q9J3M8	237	ORF68	Envelope glycoprotein E n=30 Tax=Human herpesvirus 3 TaxID=10335 RepID=GE_VZVO
	agilent_2827	2.73962e-06	0.13972	-1.80269	-4.19512	0.589733	15.1515	5	0.33	UniRef90_P03277	238	Hexon protein	Hexon protein n=779 Tax=Adenoviridae TaxID=10508 RepID=CAPSH_ADE02
	twist_94237	2.74364e-06	0.139926	1.35087	-0.442852	3.14459	6.06061	20	3.3		239	YP_009098678.1 collagen repeats protein [Lactobacillus phage Ld17]
	agilent_3328	2.7672e-06	0.141127	1.09929	-0.364802	2.56337	19.697	25	1.26923	UniRef90_P03211	240	EBNA-1 HHV 4 & BKRF1	Epstein-Barr nuclear antigen 1 n=37 Tax=Epstein-Barr virus (strain GD1) TaxID=10376 RepID=EBNA1_EBVB9
	agilent_221984	2.77608e-06	0.14158	-1.79484	-4.18804	0.598348	18.1818	5	0.275	UniRef90_Q9JNH0	241	VFG000972(gb|NP_269972) (sic) inhibitor of complement-mediated lysis [SIC (VF0255)] [Streptococcus pyogenes M1 GAS]	Sic1.225 n=20 Tax=Streptococcus pyogenes TaxID=1314 RepID=Q9JNH0_STRPY
	agilent_170771	2.82213e-06	0.143929	1.43725	-0.490436	3.36493	16.6667	15	0.9	UniRef90_R5F1M8	242	V1.FI22_GL0126837 MPA_PNP_EM_seqs_non_topgraph_seqs_final_210318.csv	Fibronectin type-III domain-containing protein n=3 Tax=Bacteroidales TaxID=171549 RepID=R5F1M8_9BACE
	agilent_223732	2.82584e-06	0.144118	1.05377	-0.360246	2.46778	10.6061	30	2.82857	UniRef90_D0W5Z8	243	VFG000232(gb|NP_273117) (pilT) twitching motility protein PilT [Type IV pili (VF0075)] [Neisseria meningitidis MC58]	Twitching motility protein n=4 Tax=Neisseria TaxID=482 RepID=D0W5Z8_NEICI
	twist_13492	2.84435e-06	0.145062	1.38789	-0.478854	3.25464	7.57576	15	1.98		244	allergen_name False allergome_name Aeg ta 28 (15/16) (1/1) allergenonline_name False SDAP_name False iedb_name False
	agilent_8460	2.84435e-06	0.145062	1.38789	-0.478854	3.25464	7.57576	15	1.98	UniRef90_Q2FUY2	245	Clumping factor B precursor (Fibrinogen-binding protein B) (Fibrinogen receptor B)	Clumping factor B n=3 Tax=Staphylococcus aureus TaxID=1280 RepID=CLFB_STAA8
	agilent_7303	2.86674e-06	0.146204	1.31182	-0.457618	3.08126	77.2727	90	1.16471	UniRef90_P03211	246	EBNA-1 HHV 4 & BKRF1	Epstein-Barr nuclear antigen 1 n=37 Tax=Epstein-Barr virus (strain GD1) TaxID=10376 RepID=EBNA1_EBVB9
	agilent_228577	2.8693e-06	0.146334	1.2297	-0.429508	2.88891	13.6364	20	1.46667	UniRef90_Q8GM74	247	VFG001150(gb|AAL79954) (hia) adhesin [Hia/Hsf (VF0039)] [Haemophilus influenzae nontypable strain 3179B]	Adhesin n=5 Tax=Haemophilus influenzae TaxID=727 RepID=Q8GM74_HAEIF
	twist_29886	2.87947e-06	0.146853	1.52235	-0.534361	3.57905	6.06061	15	2.475		248	Serine-rich 25 kDa antigen protein
	agilent_896	2.88508e-06	0.147139	1.00876	-0.355051	2.37257	65.1515	70	1.07442	UniRef90_P09256	249	positive (from uniprot): Human herpesvirus 3 Envelope glycoprotein C	Envelope glycoprotein C n=119 Tax=Human herpesvirus 3 TaxID=10335 RepID=GC_VZVD
	agilent_92686	2.88753e-06	0.147264	0.93503	-0.329492	2.19955	28.7879	45	1.56316	UniRef90_A6LHA3	250	159490532-stool2_revised_scaffold3874_1_gene76177 MPA_PNP_EM_seqs_non_topgraph_seqs_final_210318.csv	Uncharacterized protein n=18 Tax=Bacteroidales TaxID=171549 RepID=A6LHA3_PARD8
	twist_27282	2.89473e-06	0.147631	-1.09193	-2.56997	0.38612	72.7273	75	1.03125		251	positive (exact): Enterovirus C Genome polyprotein [on Uniprot the BLAST matches are "Capsid protein" from "Human poliovirus"
	agilent_236678	2.9168e-06	0.148757	1.45617	-0.520399	3.43273	4.54545	15	3.3	UniRef90_Q6GHV7	252	VFG001317(gb|YP_001332074) (isdB) iron-regulated surface determinant protein B, haemoglobin receptor [Isd (VF0015)] [Staphylococcus aureus subsp. aureus str. Newman]	Iron-regulated surface determinant protein B n=509 Tax=Bacilli TaxID=91061 RepID=ISDB_STAAR
	agilent_13153	2.93524e-06	0.149697	0.855718	-0.308502	2.01994	40.9091	60	1.46667	UniRef90_A0A0R2G2T4	253	YP_004890452.1 strains_non_MPA_non_topgraph_cdhit70_190118.csv	LysM domain protein n=52 Tax=Lactobacillaceae TaxID=33958 RepID=A0A0R2G2T4_LACPN
	twist_17100	2.96996e-06	0.151468	0.884363	-0.32406	2.09279	42.4242	70	1.65		254	allergen_name False allergome_name Str pn PspC (2/2) (1/1) allergenonline_name False SDAP_name False iedb_name False
	agilent_141190	2.97072e-06	0.151507	1.65502	-0.606667	3.9167	3.0303	10	3.3	UniRef90_A0A4V2UPI2	255	WP_024852991.1 (2/2) non_MPA_topgraph_sampling_040218.csv	Type IV secretion system protein VirD4 n=2 Tax=Lachnospiraceae TaxID=186803 RepID=A0A4V2UPI2_9FIRM
	agilent_147532	2.97802e-06	0.151879	1.68535	-0.619882	3.99058	6.06061	10	1.65	UniRef90_E5V6W7	256	NLF010_GL0005053 (2/2) MPA_and_EM_topgraph_220218_subsample.csv	TonB-dependent receptor n=34 Tax=root TaxID=1 RepID=E5V6W7_9BACE
	twist_22556	2.98854e-06	0.152415	-1.64415	-3.89597	0.607672	19.697	5	0.253846		257	allergen_name False allergome_name Bub b 12 (2/2), Bub b 8 (4/6) (1/1) allergenonline_name False SDAP_name False iedb_name False
	twist_72254	2.99052e-06	0.152517	1.4835	-0.548799	3.5158	4.54545	15	3.3		258	YP_009321608.1 major head protein II [Campylobacter phage PC14]
	twist_35344	2.99566e-06	0.152778	-0.991851	-2.35149	0.367787	33.3333	25	0.75		259	polyprotein (9/9) & VP1 capsid protein (1/3) & Chain 2, Human Rhinovirus Serotype 2 (Hrv2)
	twist_57410	2.99626e-06	0.152809	-0.984985	-2.33531	0.365342	31.8182	25	0.785714		260	heme transporter IsdB
	twist_163	3.00298e-06	0.153152	-1.79177	-4.25019	0.666642	13.6364	5	0.366667		261	allergen_name False allergome_name Hor v 5 (4/6) (1/1) allergenonline_name False SDAP_name False iedb_name False
	twist_80517	3.00649e-06	0.153331	1.85	-0.689411	4.38942	1.51515	15	9.9		262	YP_009100291.1 hypothetical protein [Shigella phage POCJ13]
	agilent_222853	3.01576e-06	0.153804	1.3354	-0.499751	3.17056	4.54545	20	4.4	UniRef90_P81177	263	VFG001314(gb|NP_647375) (aur) zinc metalloproteinase aureolysin [Aureolysin (VF0024)] [Staphylococcus aureus subsp. aureus MW2]	Zinc metalloproteinase aureolysin n=337 Tax=Bacilli TaxID=91061 RepID=AURE_STAAU
	agilent_199759	3.01952e-06	0.153995	1.61749	-0.606353	3.84133	3.0303	15	4.95	UniRef90_B2ULA9	264	WP_012419113.1 strains_non_MPA_non_topgraph_cdhit70_190118.csv	Hyalurononglucosaminidase n=39 Tax=Bacteria TaxID=2 RepID=B2ULA9_AKKM8
	agilent_230634	3.0218e-06	0.154112	1.04038	-0.390415	2.47118	15.1515	25	1.65	UniRef90_A0A130BPV0	265	VFG001839(gb|YP_094495) (icmE/dotG) Dot/Icm type IV secretion system central channel protein IcmE/DotG [Dot/Icm (VF0156)] [Legionella pneumophila subsp. pneumophila str. Philadelphia 1]	50S ribosomal protein L13e n=39 Tax=Gammaproteobacteria TaxID=1236 RepID=A0A130BPV0_LEGPN
	agilent_6224	3.02584e-06	0.154318	0.95073	-0.357427	2.25889	22.7273	40	1.76	UniRef90_A7X0T9	266	Bifunctional autolysin precursor	Bifunctional autolysin n=763 Tax=Bacteria TaxID=2 RepID=ATL_STAA1
	agilent_4777	3.03568e-06	0.15482	1.36495	-0.51544	3.24534	10.6061	15	1.41429	UniRef90_P03460	267	Hemagglutinin (2/2)	Hemagglutinin n=16903 Tax=Influenza B virus TaxID=11520 RepID=HEMA_INBLE
	agilent_206569	3.05101e-06	0.155601	1.13349	-0.430993	2.69797	7.57576	20	2.64	UniRef90_I9QA96	268	SZEY-24A_GL0007462 MPA_PNP_EM_seqs_non_topgraph_seqs_final_210318.csv	SGNH_hydro domain-containing protein n=38 Tax=Bacteroides TaxID=816 RepID=I9QA96_9BACE
	agilent_241703	3.08426e-06	0.157297	0.912247	-0.352034	2.17653	27.2727	35	1.28333	UniRef90_P71401	269	VFG001157(gb|AAC44560) (hsf) Hsf [Hia/Hsf (VF0039)] [Haemophilus influenzae C54]	Hsf n=19 Tax=Haemophilus influenzae TaxID=727 RepID=P71401_HAEIF
	agilent_61850	3.10134e-06	0.158168	1.92487	-0.748402	4.59815	1.51515	15	9.9	UniRef90_Q6GF50	270	WP_000595617.1 strains_non_MPA_non_topgraph_cdhit70_190118.csv	Uncharacterized leukocidin-like protein 1 n=24 Tax=Staphylococcus TaxID=1279 RepID=LUKL1_STAAR
	agilent_139105	3.10682e-06	0.158448	2.34538	-0.914086	5.60484	1.51515	5	3.3	UniRef90_A0A087QB98	271	WP_003657053.1 strains_non_MPA_non_topgraph_cdhit70_190118.csv	Lysozyme (Fragment) n=4 Tax=Lactobacillus gasseri TaxID=1596 RepID=A0A087QB98_LACGS
	twist_63977	3.10805e-06	0.158511	-1.30909	-3.12866	0.510477	21.2121	10	0.471429		272	YP_009148886.1 hypothetical protein [Salmonella phage SSE121]
	agilent_7301	3.12468e-06	0.159359	1.10075	-0.432353	2.63386	72.7273	85	1.16875	UniRef90_P03211	273	EBNA-1 HHV 4 & BKRF1	Epstein-Barr nuclear antigen 1 n=37 Tax=Epstein-Barr virus (strain GD1) TaxID=10376 RepID=EBNA1_EBVB9
	agilent_240118	3.12682e-06	0.159468	1.23216	-0.484416	2.94873	7.57576	20	2.64	UniRef90_P27951	274	VFG001795(gb|BAC98831) (cba) c protein beta antigen [<beta>-C protein (VF0277)] [Streptococcus agalactiae FM027022]	IgA FC receptor n=71 Tax=Streptococcus TaxID=1301 RepID=BAG_STRAG
	agilent_78371	3.13238e-06	0.159751	1.09845	-0.43289	2.6298	9.09091	25	2.75	UniRef90_A0A336Q741	275	WP_011590270.1 strains_non_MPA_non_topgraph_cdhit70_190118.csv	N-acetylmuramoyl-L-alanine amidase n=56 Tax=Clostridium perfringens TaxID=1502 RepID=A0A336Q741_CLOPF
	twist_41527	3.13265e-06	0.159765	-1.30424	-3.12252	0.514049	19.697	10	0.507692		276	positive (from uniprot): Enterovirus B Genome polyprotein
	twist_36993	3.13781e-06	0.160028	4.90715	-1.9384	11.7527	3.0303	5	1.65		277	EBNA3A HHV4
	twist_45853	3.14925e-06	0.160612	-1.18865	-2.84916	0.471852	18.1818	20	1.1		278	hypothetical protein PFD0985wa
	agilent_240017	3.17447e-06	0.161898	1.00659	-0.403903	2.41708	16.6667	25	1.5	UniRef90_P71401	279	VFG001157(gb|AAC44560) (hsf) Hsf [Hia/Hsf (VF0039)] [Haemophilus influenzae C54]	Hsf n=19 Tax=Haemophilus influenzae TaxID=727 RepID=P71401_HAEIF
	agilent_223695	3.20889e-06	0.163653	-0.881616	-2.12216	0.358925	40.9091	35	0.855556	UniRef90_A0A4I7XYI6	280	VFG001361(gb|NP_344663) (pspA) pneumococcal surface protein A [PspA (VF0152)] [Streptococcus pneumoniae TIGR4]	Surface protein A n=87 Tax=Streptococcus pneumoniae TaxID=1313 RepID=A0A4I7XYI6_STREE
	twist_51931	3.21284e-06	0.163855	1.2739	-0.51949	3.06729	4.54545	20	4.4		281	HCMVUL132
	agilent_241521	3.21381e-06	0.163905	1.17236	-0.478275	2.82299	13.6364	20	1.46667	UniRef90_P44969	282	VFG000337(gb|NP_439153) (iga1) immunoglobin A1 protease [IgA1 protease (VF0045)] [Haemophilus influenzae Rd KW20]	Immunoglobulin A1 protease autotransporter n=1 Tax=Haemophilus influenzae (strain ATCC 51907 / DSM 11121 / KW20 / Rd) TaxID=71421 RepID=IGA0_HAEIN
	agilent_6461	3.22556e-06	0.164504	-1.70347	-4.10529	0.698356	15.1515	5	0.33	UniRef90_P06484	283	envelope glycoprotein G (2/2) & glycoprotein G (2/2)	Envelope glycoprotein G n=376 Tax=Human herpesvirus 1 TaxID=10298 RepID=GG_HHV11
	agilent_129283	3.22803e-06	0.16463	1.82422	-0.748627	4.39706	1.51515	10	6.6	UniRef90_S3YFG8	284	V1.UC52-1_GL0211392 MPA_PNP_EM_seqs_non_topgraph_seqs_final_210318.csv	Uncharacterized protein n=15 Tax=root TaxID=1 RepID=S3YFG8_BACSE
	agilent_36892	3.23471e-06	0.16497	1.31915	-0.542858	3.18117	4.54545	15	3.3	UniRef90_A0A373VKN5	285	O2.UC8-2_GL0035924 MPA_PNP_EM_seqs_non_topgraph_seqs_final_210318.csv	ATP-dependent Clp protease ATP-binding subunit n=2 Tax=unclassified Blautia TaxID=2648079 RepID=A0A373VKN5_9FIRM
	agilent_94148	3.24299e-06	0.165393	0.869538	-0.35906	2.09814	30.303	45	1.485	UniRef90_K0X7D9	286	MH0012_GL0143983 MPA_PNP_EM_seqs_non_topgraph_seqs_final_210318.csv	Uncharacterized protein n=4 Tax=Bacteroidales TaxID=171549 RepID=K0X7D9_9BACT
	agilent_7854	3.25967e-06	0.166243	-1.00907	-2.43769	0.419546	27.2727	20	0.733333	UniRef90_P14738	287	fibronectin-binding protein A	Fibronectin-binding protein A n=540 Tax=Staphylococcaceae TaxID=90964 RepID=FNBA_STAA8
	twist_48854	3.25967e-06	0.166243	-1.00907	-2.43769	0.419546	27.2727	20	0.733333		288	fibronectin-binding protein A
	twist_59400	3.26956e-06	0.166748	1.15879	-0.483746	2.80132	7.57576	20	2.64		289	H3N2 A/Hong Kong/4801/2014 M1
	agilent_121617	3.27286e-06	0.166916	1.28834	-0.538554	3.11523	4.54545	15	3.3	UniRef90_W0U6R6	290	V1.CD1-0-PT_GL0044963 (1/10) MPA_and_EM_topgraph_220218_subsample.csv	Putative alginate O-acetyltransferase n=26 Tax=Ruminococcus TaxID=1263 RepID=W0U6R6_9FIRM
	agilent_30985	3.27482e-06	0.167016	1.51375	-0.633284	3.66078	4.54545	10	2.2	UniRef90_A0A139K1E2	291	T2D-56A_GL0012413 MPA_PNP_EM_seqs_non_topgraph_seqs_final_210318.csv	Glycoside hydrolase family 2 n=19 Tax=Bacteroides TaxID=816 RepID=A0A139K1E2_BACUN
	agilent_26064	3.27869e-06	0.167213	-0.984394	-2.38126	0.412476	31.8182	25	0.785714	UniRef90_A0A4P6M4H6	292	WP_018598481.1 strains_non_MPA_non_topgraph_cdhit70_190118.csv	Toxin A n=3 Tax=Blautia TaxID=572511 RepID=A0A4P6M4H6_9FIRM
	agilent_179632	3.28099e-06	0.16733	1.56656	-0.657027	3.79015	3.0303	20	6.6	UniRef90_UPI0008DA98AF	293	SZEY-104A_GL0018364 MPA_PNP_EM_seqs_non_topgraph_seqs_final_210318.csv	flagellar filament capping protein FliD n=1 Tax=Romboutsia timonensis TaxID=1776391 RepID=UPI0008DA98AF
	twist_47779	3.28364e-06	0.167466	-1.39458	-3.37469	0.585527	18.1818	10	0.55		294	Mediator of RNA polymerase II transcription subunit 13-like
	twist_62977	3.30904e-06	0.168761	1.62816	-0.690648	3.94696	4.54545	10	2.2		295	YP_008532023.1 hypothetical protein [Klebsiella phage 0507-KN2-1]
	twist_31816	3.31149e-06	0.168886	-1.57002	-3.80669	0.666644	18.1818	5	0.275		296	tegument protein pp65 & 65 kDa lower matrix phosphoprotein & pp65 & HCMVUL83
	agilent_319	3.31277e-06	0.168951	0.845761	-0.359301	2.05082	51.5152	60	1.16471	UniRef90_P03211	297	EBNA-1 HHV 4 & BKRF1	Epstein-Barr nuclear antigen 1 n=37 Tax=Epstein-Barr virus (strain GD1) TaxID=10376 RepID=EBNA1_EBVB9
	twist_48387	3.32105e-06	0.169373	-0.986784	-2.39417	0.420605	78.7879	75	0.951923		298	positive (exact): Enterovirus B Genome polyprotein
	twist_28814	3.32486e-06	0.169568	0.849736	-0.362742	2.06221	31.8182	45	1.41429		299	positive (from uniprot): Rhinovirus B Genome polyprotein
	agilent_70667	3.35112e-06	0.170907	-1.55118	-3.77148	0.669127	22.7273	5	0.22	UniRef90_Q2FZL2	300	WP_000676561.1 strains_non_MPA_non_topgraph_cdhit70_190118.csv	Glutamyl endopeptidase n=383 Tax=Bacilli TaxID=91061 RepID=SSPA_STAA8
	agilent_7113	3.35945e-06	0.171332	-1.04591	-2.54449	0.452661	27.2727	15	0.55	UniRef90_P0C6Z0	301	early antigen protein D (EA-D) & DNA polymerase processivity factor BMRF1	DNA polymerase processivity factor BMRF1 n=54 Tax=Epstein-Barr virus (strain GD1) TaxID=10376 RepID=EAD_EBVA8
	agilent_153547	3.36305e-06	0.171516	1.09058	-0.47266	2.65381	12.1212	20	1.65	UniRef90_UPI0004650778	302	WP_024852504.1 (2/4) non_MPA_topgraph_sampling_040218.csv	hypothetical protein n=1 Tax=Ruminococcus gnavus TaxID=33038 RepID=UPI0004650778
	agilent_224401	3.36966e-06	0.171852	-0.82461	-2.00754	0.358318	54.5455	40	0.733333	UniRef90_UPI000B5938A4	303	VFG001356(gb|NP_345446) (lytB) endo-beta-N-acetylglucosaminidase [CBPs (VF0145)] [Streptococcus pneumoniae TIGR4]	endo-beta-N-acetylglucosaminidase n=2 Tax=Streptococcus pneumoniae TaxID=1313 RepID=UPI000B5938A4
	twist_27514	3.37151e-06	0.171947	1.19292	-0.518735	2.90457	7.57576	15	1.98		304	envelope glycoprotein G (1/2) & glycoprotein G (1/2)
	agilent_207497	3.37283e-06	0.172014	0.835879	-0.363668	2.03543	28.7879	45	1.56316	UniRef90_A0A2N5P539	305	WP_024854521.1 (1/1) non_MPA_topgraph_sampling_040218.csv	Penicillin-binding protein 2 n=22 Tax=Clostridiales TaxID=186802 RepID=A0A2N5P539_RUMGN
	twist_46237	3.3856e-06	0.172666	-1.88363	-4.59087	0.823619	9.09091	5	0.55		306	Voltage-dependent T-type calcium channel subunit alpha-1H
	twist_85111	3.38602e-06	0.172687	0.864958	-0.378266	2.10818	22.7273	40	1.76		307	AIK68646.1 DNA methylase [Lactococcus phage phi145]
	agilent_224304	3.39312e-06	0.173049	-0.819794	-1.9991	0.359509	56.0606	40	0.713514	UniRef90_A0A0E8T3C9	308	VFG001354(gb|NP_345414) (pce) choline binding protein E [CBPs (VF0145)] [Streptococcus pneumoniae TIGR4]	Choline binding protein E CbpE n=250 Tax=Bacteria TaxID=2 RepID=A0A0E8T3C9_STREE
	agilent_241907	3.40014e-06	0.173407	-1.62586	-3.96668	0.714949	19.697	5	0.253846	UniRef90_Q8NX98	309	VFG001296(gb|NP_645749) (sspA) serine protease; V8 protease; glutamyl endopeptidase [V8 protease (VF0023)] [Staphylococcus aureus subsp. aureus MW2]	Glutamyl endopeptidase n=99 Tax=Staphylococcaceae TaxID=90964 RepID=SSPA_STAAW
	agilent_8689	3.40653e-06	0.173733	0.831428	-0.366515	2.02937	30.303	45	1.485	UniRef90_P08318	310	phosphoprotein 150 & Large structural phosphoprotein	Large structural phosphoprotein n=145 Tax=root TaxID=1 RepID=PP150_HCMVA
	twist_8059	3.42823e-06	0.17484	-1.22316	-2.99005	0.543734	21.2121	10	0.471429		311	allergen_name Plo i 1 (1/1) (1/1) allergome_name Plo i 1 (2/2) (1/1) allergenonline_name Plo i 1.0101 (1/1) (1/1) SDAP_name Plo i 1.0101 (1/1) (1/1) iedb_name False
	twist_25201	3.42823e-06	0.17484	-1.22316	-2.99005	0.543734	21.2121	10	0.471429		312	allergen_name False allergome_name Der f 20 (4/4) (1/1) allergenonline_name Der f 20.0101 (1/1) (1/1) SDAP_name False iedb_name False
	agilent_134645	3.43193e-06	0.175028	-0.866416	-2.11853	0.385697	48.4848	50	1.03125	UniRef90_A0A4V6L8I8	313	WP_000739205.1 strains_non_MPA_non_topgraph_cdhit70_190118.csv	Extracellular fibrinogen-binding protein n=26 Tax=Staphylococcus TaxID=1279 RepID=A0A4V6L8I8_STAHY
	agilent_205930	3.44831e-06	0.175864	0.926042	-0.414833	2.26692	19.697	30	1.52308	UniRef90_A0A4P6M5E2	314	WP_018596369.1 strains_non_MPA_non_topgraph_cdhit70_190118.csv	Uncharacterized protein n=5 Tax=Clostridiales TaxID=186802 RepID=A0A4P6M5E2_9FIRM
	agilent_908	3.4506e-06	0.175981	0.835354	-0.374535	2.04524	33.3333	45	1.35	UniRef90_P03460	315	Hemagglutinin (2/2)	Hemagglutinin n=16903 Tax=Influenza B virus TaxID=11520 RepID=HEMA_INBLE
	agilent_239239	3.4552e-06	0.176215	0.939738	-0.422075	2.30155	63.6364	80	1.25714	UniRef90_Q93SM9	316	VFG002418(gb|YP_001331791) (vWbp) secreted von Willebrand factor-binding protein precursor [vWbp (VF0420)] [Staphylococcus aureus subsp. aureus str. Newman]	Coagulase n=92 Tax=Staphylococcus TaxID=1279 RepID=Q93SM9_STAAU
	twist_27540	3.47591e-06	0.177271	0.809892	-0.366623	1.98641	39.3939	55	1.39615		317	EBNA-1 HHV 4 & BKRF1
	agilent_139400	3.47877e-06	0.177417	-1.00691	-2.47013	0.456304	37.8788	15	0.396	UniRef90_Q2FZL2	318	WP_000676561.1 strains_non_MPA_non_topgraph_cdhit70_190118.csv	Glutamyl endopeptidase n=383 Tax=Bacilli TaxID=91061 RepID=SSPA_STAA8
	agilent_108423	3.49644e-06	0.178318	1.2271	-0.559794	3.01399	6.06061	20	3.3	UniRef90_A0A0A6VMD7	319	WP_058102022.1 (1/1) non_MPA_topgraph_sampling_040218.csv	Big_4 domain-containing protein n=94 Tax=Bifidobacterium longum TaxID=216816 RepID=A0A0A6VMD7_BIFLN
	twist_52251	3.49864e-06	0.178431	0.899044	-0.410477	2.20856	18.1818	30	1.65		320	EBNA-3C HHV 4 latent protein
	agilent_6649	3.50428e-06	0.178718	0.967963	-0.442876	2.3788	19.697	35	1.77692	UniRef90_A7X0T9	321	Bifunctional autolysin precursor	Bifunctional autolysin n=763 Tax=Bacteria TaxID=2 RepID=ATL_STAA1
	twist_26858	3.50468e-06	0.178739	0.813193	-0.37212	1.99851	33.3333	55	1.65		322	Bifunctional autolysin precursor
	agilent_89806	3.50825e-06	0.178921	0.986047	-0.45182	2.42391	10.6061	30	2.82857	UniRef90_Q5FMK0	323	YP_193105.1 strains_non_MPA_non_topgraph_cdhit70_190118.csv	S-layer protein n=14 Tax=Lactobacillus acidophilus TaxID=1579 RepID=Q5FMK0_LACAC
	agilent_211357	3.51143e-06	0.179083	-1.90036	-4.67253	0.871807	9.09091	5	0.55	UniRef90_Q64V66	324	YP_099146.1 strains_non_MPA_non_topgraph_cdhit70_190118.csv	Uncharacterized protein n=55 Tax=Bacteroides fragilis TaxID=817 RepID=Q64V66_BACFR
	twist_48628	3.51653e-06	0.179343	-1.18354	-2.91107	0.543992	24.2424	10	0.4125		325	positive (from uniprot): Norwalk virus Non-structural polyprotein
	twist_26511	3.52104e-06	0.179573	1.5466	-0.71206	3.80526	81.8182	95	1.16111		326	EBNA-1 HHV 4
	agilent_229425	3.52576e-06	0.179814	0.804991	-0.371271	1.98125	33.3333	50	1.5	UniRef90_A0A0H3K1N3	327	VFG001282(gb|NP_647237) (fnbB) fibronectin-binding protein B [FnBPs (VF0010)] [Staphylococcus aureus subsp. aureus MW2]	FnbB protein n=80 Tax=Staphylococcus TaxID=1279 RepID=A0A0H3K1N3_STAAW
	twist_56934	3.5269e-06	0.179872	0.984835	-0.454408	2.42408	13.6364	25	1.83333		328	EBNA3A HHV4
	agilent_23656	3.52995e-06	0.180028	2.36135	-1.09077	5.81348	1.51515	5	3.3	UniRef90_A0A249N2W5	329	WP_014569812.1 (1/1) non_MPA_topgraph_sampling_040218.csv	SBP_bac_5 domain-containing protein n=18 Tax=Lactobacillaceae TaxID=33958 RepID=A0A249N2W5_LACRH
	twist_58048	3.54002e-06	0.180541	-1.15142	-2.83671	0.53386	89.3939	85	0.950847		330	positive (exact): Enterovirus B Genome polyprotein
	agilent_78387	3.54116e-06	0.180599	-1.70384	-4.19799	0.79032	15.1515	5	0.33	UniRef90_J6PDD5	331	NP_816789.1 strains_non_MPA_non_topgraph_cdhit70_190118.csv	WxL domain-containing protein n=92 Tax=Bacteria TaxID=2 RepID=J6PDD5_ENTFL
	agilent_61186	3.5538e-06	0.181244	1.98738	-0.926147	4.90092	4.54545	5	1.1	UniRef90_A0A1C7H3S6	332	MH0020_GL0007196 MPA_PNP_EM_seqs_non_topgraph_seqs_final_210318.csv	Uncharacterized protein n=68 Tax=Bacteroidaceae TaxID=815 RepID=A0A1C7H3S6_9BACE
	twist_53656	3.56318e-06	0.181722	-1.498	-3.69649	0.700493	18.1818	5	0.275		333	HCMVUL35
	agilent_167235	3.56574e-06	0.181853	-1.12554	-2.77789	0.526817	19.697	15	0.761538	UniRef90_B0MY53	334	MH0170_GL0112448 (2/2) MPA_and_EM_topgraph_220218_subsample.csv	PASTA domain protein n=4 Tax=root TaxID=1 RepID=B0MY53_9BACT
	agilent_201606	3.56802e-06	0.181969	1.01102	-0.473609	2.49564	13.6364	25	1.83333	UniRef90_Q74LM8	335	WP_011161370.1 strains_non_MPA_non_topgraph_cdhit70_190118.csv	LYZ2 domain-containing protein n=25 Tax=Lactobacillus TaxID=1578 RepID=Q74LM8_LACJO
	twist_10973	3.58455e-06	0.182812	-1.20084	-2.96761	0.565933	21.2121	10	0.471429		336	allergen_name False allergome_name Bomb m 1 (1/4) (1/1) allergenonline_name False SDAP_name False iedb_name False
	agilent_119064	3.58748e-06	0.182961	0.903557	-0.426284	2.2334	16.6667	30	1.8	UniRef90_A0A1C6DAL4	337	MH0211_GL0137678 MPA_PNP_EM_seqs_non_topgraph_seqs_final_210318.csv	Endo-1,4-beta-xylanase A n=5 Tax=Firmicutes TaxID=1239 RepID=A0A1C6DAL4_9CLOT
	twist_27167	3.588e-06	0.182988	-1.29198	-3.19362	0.609653	16.6667	10	0.6		338	putative zinc metalloprotease
	twist_31607	3.59268e-06	0.183227	-0.865784	-2.1408	0.409236	72.7273	65	0.89375		339	positive (from uniprot): Rhinovirus B Genome polyprotein
	agilent_229718	3.60259e-06	0.183732	0.870142	-0.412775	2.15306	24.2424	40	1.65	UniRef90_A7X6I5	340	VFG001283(gb|NP_647238) (fnbA) fibronectin-binding protein A [FnBPs (VF0010)] [Staphylococcus aureus subsp. aureus MW2]	Fibronectin-binding protein A n=697 Tax=Bacteria TaxID=2 RepID=FNBA_STAA1
	agilent_229456	3.60924e-06	0.184071	1.00226	-0.47659	2.4811	71.2121	85	1.19362	UniRef90_Q54703	341	VFG000955(gb|NP_608047) (emm) M18 protein precursor [M protein (VF0242)] [Streptococcus pyogenes MGAS8232]	Emm18.1 protein n=9 Tax=Streptococcus pyogenes TaxID=1314 RepID=Q54703_STRPY
	twist_71923	3.61457e-06	0.184343	-1.32305	-3.27644	0.630342	15.1515	10	0.66		342	YP_009222298.1 prohead peptidase [Lactobacillus phage LfeInf]
	agilent_71398	3.61929e-06	0.184584	-1.18928	-2.94614	0.567574	21.2121	10	0.471429	UniRef90_A0A173WZX5	343	MH0014_GL0042651 (1/2) MPA_and_EM_topgraph_220218_subsample.csv	D-gamma-glutamyl-meso-diaminopimelic acid endopeptidase CwlS n=68 Tax=Firmicutes TaxID=1239 RepID=A0A173WZX5_9FIRM
	twist_58361	3.62512e-06	0.184881	2.38278	-1.13955	5.90512	1.51515	5	3.3		344	Flagellar filament 41 kDa core protein
	twist_22570	3.64865e-06	0.186081	-1.52569	-3.7872	0.735814	16.6667	5	0.3		345	allergen_name False allergome_name Str pn PspC (2/2) (1/1) allergenonline_name False SDAP_name False iedb_name False
	agilent_76173	3.64951e-06	0.186125	1.44131	-0.695331	3.57796	4.54545	10	2.2	UniRef90_A0A174Z2U6	346	V1.UC13-0_GL0049070 MPA_PNP_EM_seqs_non_topgraph_seqs_final_210318.csv	Methionine aminopeptidase n=12 Tax=Eubacterium TaxID=1730 RepID=A0A174Z2U6_9FIRM
	twist_39967	3.66e-06	0.18666	0.915858	-0.443487	2.2752	13.6364	30	2.2		347	immunoglobulin A1 protease
	twist_49203	3.66169e-06	0.186746	-0.856786	-2.1287	0.415132	39.3939	25	0.634615		348	Enterovirus polyprotein (VP0, VP1, VP2, VP4) – capsid proteins, Coxsackievirus A9 (2.9 Å structure, chains 1–4)
	agilent_120430	3.66915e-06	0.187127	-1.03668	-2.57698	0.503622	25.7576	15	0.582353	UniRef90_A0A4P6M4H6	349	WP_018598481.1 strains_non_MPA_non_topgraph_cdhit70_190118.csv	Toxin A n=3 Tax=Blautia TaxID=572511 RepID=A0A4P6M4H6_9FIRM
	agilent_233963	3.67154e-06	0.187249	2.29219	-1.1145	5.69887	1.51515	5	3.3	UniRef90_A0A4V0BAJ1	350	VFG014369(gb|NP_249789) (fleS) two-component sensor [Deoxyhexose linking sugar, 209 Da capping structure (AI138)] [Pseudomonas aeruginosa PAO1]	Phosphate regulon sensor protein PhoR (SphS) n=173 Tax=Bacteria TaxID=2 RepID=A0A4V0BAJ1_STREQ
	agilent_92683	3.67174e-06	0.187259	1.18866	-0.577988	2.95532	9.09091	15	1.65	UniRef90_A0A414HGH8	351	MH0012_GL0154153 (2/2) MPA_and_EM_topgraph_220218_subsample.csv	TonB-dependent receptor n=27 Tax=Bacteroides TaxID=816 RepID=A0A414HGH8_BACVU
	agilent_228819	3.68084e-06	0.187723	0.888701	-0.43352	2.21092	60.6061	80	1.32	UniRef90_Q99XV0	352	VFG000968(gb|NP_269973) (emm) M protein type 1 [M protein (VF0242)] [Streptococcus pyogenes M1 GAS]	M protein type 1 n=54 Tax=Streptococcus pyogenes TaxID=1314 RepID=Q99XV0_STRP1
	agilent_241029	3.6936e-06	0.188374	-0.965149	-2.40323	0.472931	34.8485	15	0.430435	UniRef90_Q99WQ6	353	VFG001316(gb|NP_645114) (geh) glycerol ester hydrolase [Lipase (VF0012)] [Staphylococcus aureus subsp. aureus MW2]	Lipase 2 n=451 Tax=Bacteria TaxID=2 RepID=LIP2_STAAM
	agilent_220764	3.70261e-06	0.188833	1.24631	-0.612632	3.10525	7.57576	15	1.98	UniRef90_P12255	354	VFG000001(gb|NP_880571) (fhaB) filamentous hemagglutinin/adhesin [FHA (VF0025)] [Bordetella pertussis Tohama I]	Filamentous hemagglutinin n=89 Tax=Bordetella TaxID=517 RepID=FHAB_BORPE
	agilent_188287	3.71067e-06	0.189244	1.13143	-0.557731	2.82059	6.06061	20	3.3	UniRef90_B1R5P4	355	WP_011590707.1 strains_non_MPA_non_topgraph_cdhit70_190118.csv	Mannosyl-glycoprotein endo-beta-N-acetylglucosamidase domain protein, possible enterotoxin n=1 Tax=Clostridium perfringens B str. ATCC 3626 TaxID=451754 RepID=B1R5P4_CLOPF
	agilent_224087	3.71106e-06	0.189264	-0.913429	-2.27719	0.45033	31.8182	30	0.942857	UniRef90_Q48031	356	VFG001151(gb|AAA20527) (hmw1A) adhesin HMW1A, two-partner secretion (TPS) pathway TpsA exoprotein [HMW1/HMW2 (VF0038)] [Haemophilus influenzae str. 12]	Adhesin n=8 Tax=Haemophilus influenzae TaxID=727 RepID=Q48031_HAEIF
	twist_21749	3.71335e-06	0.189381	1.18204	-0.583225	2.94731	9.09091	15	1.65		357	allergen_name False allergome_name Sep l 2 (2/2) (1/1) allergenonline_name False SDAP_name False iedb_name False
	agilent_200668	3.7245e-06	0.189949	1.69125	-0.837717	4.22022	3.0303	10	3.3	UniRef90_P35829	358	YP_193101.1 strains_non_MPA_non_topgraph_cdhit70_190118.csv	S-layer protein n=17 Tax=Bacteria TaxID=2 RepID=SLAP_LACAC
	agilent_199239	3.72767e-06	0.190111	0.970801	-0.481392	2.42299	10.6061	25	2.35714	UniRef90_C7H765	359	MH0229_GL0196969 (1/1) MPA_and_EM_topgraph_220218_subsample.csv	Transglycosylase n=10 Tax=Faecalibacterium prausnitzii TaxID=853 RepID=C7H765_9FIRM
	agilent_241693	3.74756e-06	0.191125	-1.82513	-4.56153	0.911277	10.6061	5	0.471429	UniRef90_A0A4I7XYI6	360	VFG001361(gb|NP_344663) (pspA) pneumococcal surface protein A [PspA (VF0152)] [Streptococcus pneumoniae TIGR4]	Surface protein A n=87 Tax=Streptococcus pneumoniae TaxID=1313 RepID=A0A4I7XYI6_STREE
	twist_54532	3.76142e-06	0.191832	-1.51675	-3.79442	0.760926	18.1818	5	0.275		361	Kappa-casein precursor
	twist_58787	3.76596e-06	0.192064	-0.981952	-2.4573	0.493399	71.2121	75	1.05319		362	positive (exact): Enterovirus C Genome polyprotein [on Uniprot the BLAST matches are "Capsid protein" from "Human poliovirus"
	agilent_1167	3.76606e-06	0.192069	-0.797351	-1.99536	0.400656	57.5758	45	0.781579	UniRef90_P06484	363	envelope glycoprotein G (2/2) & glycoprotein G (2/2)	Envelope glycoprotein G n=376 Tax=Human herpesvirus 1 TaxID=10298 RepID=GG_HHV11
	agilent_3692	3.76606e-06	0.192069	-0.797351	-1.99536	0.400656	57.5758	45	0.781579	UniRef90_P06484	364	envelope glycoprotein G (2/2) & glycoprotein G (2/2)	Envelope glycoprotein G n=376 Tax=Human herpesvirus 1 TaxID=10298 RepID=GG_HHV11
	twist_52287	3.76619e-06	0.192076	0.99044	-0.497702	2.47858	16.6667	25	1.5		365	Serine-rich 25 kDa antigen protein
	agilent_2098	3.77258e-06	0.192402	-1.56444	-3.91676	0.787868	13.6364	5	0.366667	UniRef90_P03300	366	Genome polyprotein (6/6) & polyprotein (7/9) & VP1 (1/4) & coat protein VP1 & VP4	Genome polyprotein n=1168 Tax=Enterovirus TaxID=12059 RepID=POLG_POL1M
	twist_22032	3.77402e-06	0.192475	1.2477	-0.628662	3.12406	6.06061	15	2.475		367	allergen_name False allergome_name Str py Streptokinase (11/12) (1/1) allergenonline_name False SDAP_name False iedb_name False
	twist_31581	3.77402e-06	0.192475	1.2477	-0.628662	3.12406	6.06061	15	2.475		368	SKC-2 & streptokinase
	twist_4309	3.77402e-06	0.192475	1.2477	-0.628662	3.12406	6.06061	15	2.475		369	allergen_name False allergome_name Str py Streptokinase (5/12) (1/1) allergenonline_name False SDAP_name False iedb_name False
	twist_25071	3.77402e-06	0.192475	1.2477	-0.628662	3.12406	6.06061	15	2.475		370	allergen_name False allergome_name Str py Streptokinase (8/12) (1/1) allergenonline_name False SDAP_name False iedb_name False
	agilent_21512	3.81968e-06	0.194804	-1.49456	-3.75395	0.764821	19.697	5	0.253846	UniRef90_A0A4P6M1P6	371	WP_081624715.1 strains_non_MPA_non_topgraph_cdhit70_190118.csv	Toxin A n=4 Tax=Lachnospiraceae TaxID=186803 RepID=A0A4P6M1P6_9FIRM
	twist_63129	3.82088e-06	0.194865	1.70052	-0.870571	4.27162	1.51515	10	6.6		372	YP_008532047.1 putative tail fiber protein [Klebsiella phage 0507-KN2-1]
	agilent_242753	3.83314e-06	0.19549	0.982778	-0.505208	2.47076	16.6667	25	1.5	UniRef90_P44969	373	VFG000337(gb|NP_439153) (iga1) immunoglobin A1 protease [IgA1 protease (VF0045)] [Haemophilus influenzae Rd KW20]	Immunoglobulin A1 protease autotransporter n=1 Tax=Haemophilus influenzae (strain ATCC 51907 / DSM 11121 / KW20 / Rd) TaxID=71421 RepID=IGA0_HAEIN
	twist_37914	3.86351e-06	0.197039	-0.814622	-2.05229	0.423043	42.4242	30	0.707143		374	choline-binding protein D
	twist_84400	3.86907e-06	0.197323	1.13058	-0.588214	2.84938	10.6061	15	1.41429		375	YP_009037366.1 hypothetical protein JS09_043 [Escherichia phage vB_EcoM_JS09]
	agilent_152493	3.87001e-06	0.19737	1.99179	-1.0366	5.02018	6.06061	5	0.825	UniRef90_A0A0P0EUJ1	376	MH0013_GL0035403 MPA_PNP_EM_seqs_non_topgraph_seqs_final_210318.csv	MORN repeat protein n=82 Tax=Bacteroidaceae TaxID=815 RepID=A0A0P0EUJ1_BACT4
	twist_63495	3.88862e-06	0.19832	0.944279	-0.49448	2.38304	18.1818	25	1.375		377	YP_009035516.1 hypothetical protein [Lactobacillus phage phi jlb1]
	agilent_6871	3.89132e-06	0.198457	0.992315	-0.520098	2.50473	13.6364	20	1.46667	UniRef90_Q9PZT0	378	Probable coat protein VP1 & VP2 (1/2) & VP1 capsid protein (2/3) & viral protein 2 & VP2 protein & VP1u	Minor capsid protein VP1 n=1787 Tax=Erythroparvovirus TaxID=40121 RepID=CAPSD_PAVHV
	agilent_53162	3.89453e-06	0.198621	1.34178	-0.704008	3.38757	7.57576	10	1.32	UniRef90_U6RKM4	379	MH0028_GL0078214 MPA_PNP_EM_seqs_non_topgraph_seqs_final_210318.csv	N-glycanase_N domain-containing protein n=3 Tax=Bacteroidaceae TaxID=815 RepID=U6RKM4_9BACE
	agilent_148788	3.89731e-06	0.198763	-1.71148	-4.32176	0.898806	12.1212	5	0.4125	UniRef90_Q4W8L5	380	WP_000744110.1 strains_non_MPA_non_topgraph_cdhit70_190118.csv	Staphylocoagulase n=113 Tax=Bacillales TaxID=1385 RepID=Q4W8L5_STAAU
	agilent_16154	3.90064e-06	0.198932	-0.973704	-2.45932	0.511915	30.303	15	0.495	UniRef90_A7X0T9	381	WP_001074519.1 strains_non_MPA_non_topgraph_cdhit70_190118.csv	Bifunctional autolysin n=763 Tax=Bacteria TaxID=2 RepID=ATL_STAA1
	agilent_80375	3.90462e-06	0.199136	0.843714	-0.444157	2.13158	21.2121	30	1.41429	UniRef90_A0A3U8EBS2	382	NP_052665.1 strains_non_MPA_non_topgraph_cdhit70_190118.csv	Toxin B n=50 Tax=Escherichia coli TaxID=562 RepID=A0A3U8EBS2_ECOLX
	agilent_56757	3.90468e-06	0.199139	1.17093	-0.616425	2.95828	6.06061	20	3.3	UniRef90_A0A085PQB2	383	WP_001882860.1 strains_non_MPA_non_topgraph_cdhit70_190118.csv	PEGA domain-containing protein n=76 Tax=Vibrio TaxID=662 RepID=A0A085PQB2_VIBCL
	twist_59814	3.91594e-06	0.199713	-0.968841	-2.44961	0.511929	27.2727	15	0.55		384	YP_006908363.1 hypothetical protein BCB4_0134 [Bacillus phage B4]
	twist_62435	3.92044e-06	0.199942	-1.92118	-4.85898	1.01663	7.57576	5	0.66		385	AFQ97034.1 protein kinase [Enterobacteria phage T7M]
	twist_63959	3.92477e-06	0.200163	1.39376	-0.738588	3.52612	3.0303	15	4.95		386	YP_009168991.1 hypothetical phage protein [Campylobacter virus CPt10]
	twist_47810	3.93022e-06	0.200441	0.816808	-0.433618	2.06723	24.2424	35	1.44375		387	EBNA-3B nuclear protein [Human gammaherpesvirus 4] & Epstein-Barr nuclear antigen 4
	agilent_239561	3.93093e-06	0.200478	1.59357	-0.846173	4.03331	4.54545	10	2.2	UniRef90_X5LYA4	388	VFG016667(gb|YP_033004) (badA/vomp/brp) Surface protein/Bartonella adhesin BadA-like [BadA (SS156)] [Bartonella henselae str. Houston-1]	Surface protein/adhesin n=3 Tax=Bartonella henselae TaxID=38323 RepID=X5LYA4_BARHN
	twist_54214	3.94366e-06	0.201127	-1.72522	-4.37034	0.919892	9.09091	5	0.55		389	polyprotein (9/9) & VP1 capsid protein (1/3) & Chain 2, Human Rhinovirus Serotype 2 (Hrv2)
	twist_31183	3.95255e-06	0.20158	-1.45592	-3.69038	0.778544	18.1818	5	0.275		390	liver stage antigen-1 & hypothetical protein PF14_0175
	agilent_11510	3.99113e-06	0.203548	0.755196	-0.4089	1.91929	37.8788	50	1.32	UniRef90_P07210	391	polyprotein (9/9) & VP1 capsid protein (1/3) & Chain 2, Human Rhinovirus Serotype 2 (Hrv2)	Genome polyprotein n=273 Tax=Enterovirus TaxID=12059 RepID=POLG_HRV8A
	agilent_42705	3.99217e-06	0.2036	-1.16079	-2.9503	0.628716	19.697	10	0.507692	UniRef90_D4K1P5	392	MH0161_GL0091744 MPA_PNP_EM_seqs_non_topgraph_seqs_final_210318.csv	Uncharacterized protein n=7 Tax=Faecalibacterium TaxID=216851 RepID=D4K1P5_9FIRM
	agilent_29665	3.99349e-06	0.203668	1.71133	-0.927298	4.34996	4.54545	10	2.2	UniRef90_A0A0A1GM27	393	WP_022527392.1 strains_non_MPA_non_topgraph_cdhit70_190118.csv	Solute-binding protein of the ABC-type sugar transport system n=85 Tax=Bifidobacterium TaxID=1678 RepID=A0A0A1GM27_BIFLN
	agilent_31887	4.0065e-06	0.204332	1.38055	-0.751185	3.51228	4.54545	10	2.2	UniRef90_I9UCI8	394	MH0360_GL0027291 (4/8) MPA_and_EM_topgraph_220218_subsample.csv	1-acylglycerol-3-phosphate O-acyltransferase n=1 Tax=Bacteroides vulgatus CL09T03C04 TaxID=997891 RepID=I9UCI8_BACVU
	agilent_159126	4.01522e-06	0.204776	-1.17009	-2.97863	0.638447	92.4242	85	0.919672	UniRef90_A0A381IPJ2	395	WP_011590251.1 strains_non_MPA_non_topgraph_cdhit70_190118.csv	Cell wall binding repeat-containing protein n=19 Tax=Clostridium perfringens TaxID=1502 RepID=A0A381IPJ2_CLOPF
	agilent_110011	4.01565e-06	0.204798	1.20353	-0.656781	3.06384	7.57576	15	1.98	UniRef90_K0WTY8	396	MH0012_GL0233205 MPA_PNP_EM_seqs_non_topgraph_seqs_final_210318.csv	Por secretion system C-terminal sorting domain-containing protein n=3 Tax=Bacteroidales TaxID=171549 RepID=K0WTY8_9BACT
	agilent_226351	4.02136e-06	0.20509	1.10512	-0.604178	2.81442	75.7576	90	1.188	UniRef90_A2T8Z5	397	VFG000948(gb|NP_663908) (fbaB) fibronectin-bing protein SfbII [FBPs (VF0243)] [Streptococcus pyogenes MGAS315]	PrtF2 n=111 Tax=Streptococcus pyogenes TaxID=1314 RepID=A2T8Z5_STRPY
	agilent_202092	4.03061e-06	0.205561	1.11256	-0.610036	2.83515	7.57576	15	1.98	UniRef90_A0A174ZFZ7	398	V1.CD38-0_GL0060643 MPA_PNP_EM_seqs_non_topgraph_seqs_final_210318.csv	Pectinesterase A n=15 Tax=Eubacterium TaxID=1730 RepID=A0A174ZFZ7_9FIRM
	twist_99262	4.03447e-06	0.205758	-0.892751	-2.27562	0.490113	37.8788	20	0.528		399	YP_009222289.1 lysin [Lactobacillus phage LfeInf]
	agilent_240644	4.0355e-06	0.205811	-0.990031	-2.52376	0.543696	25.7576	15	0.582353	UniRef90_A0A0E8T3C9	400	VFG001354(gb|NP_345414) (pce) choline binding protein E [CBPs (VF0145)] [Streptococcus pneumoniae TIGR4]	Choline binding protein E CbpE n=250 Tax=Bacteria TaxID=2 RepID=A0A0E8T3C9_STREE
	twist_11747	4.03648e-06	0.205861	2.0164	-1.10769	5.14049	9.09091	5	0.55		401	allergen_name False allergome_name False allergenonline_name Unassigned (1/1) (1/1) SDAP_name False iedb_name False
	agilent_7784	4.03744e-06	0.20591	0.809785	-0.444985	2.06455	24.2424	35	1.44375	UniRef90_P12978	402	nuclear protein EBNA2 & EBNA-2 & Epstein-Barr nuclear antigen 2	Epstein-Barr nuclear antigen 2 n=125 Tax=Epstein-Barr virus (strain GD1) TaxID=10376 RepID=EBNA2_EBVB9
	agilent_194332	4.03784e-06	0.20593	1.3205	-0.725718	3.36672	3.0303	15	4.95	UniRef90_A0A1Y5BI51	403	WP_001366880.1 strains_non_MPA_non_topgraph_cdhit70_190118.csv	Chaperone protein PapD n=111 Tax=root TaxID=1 RepID=A0A1Y5BI51_ECOLX
	twist_16254	4.05346e-06	0.206727	1.44417	-0.79762	3.68597	7.57576	10	1.32		404	allergen_name Len c 1 (2/2) (1/1) allergome_name Len c 1 (3/3) (1/1) allergenonline_name Len c 1.0102 (1/1) (1/1) SDAP_name Len c 1.0102 (1/1) (1/1) iedb_name False
	twist_35836	4.05697e-06	0.206906	1.23042	-0.680317	3.14116	7.57576	15	1.98		405	polyprotein (3/9) & structural protein (3/3) & VP1 (2/4) & capsid protein VP1 & VP1 protein (2/2) & VP1 protein, partial [Enterovirus A71]
	twist_35955	4.06205e-06	0.207164	1.19749	-0.663171	3.05816	7.57576	15	1.98		406	polyprotein (9/9) & VP1 capsid protein (1/3) & Chain 2, Human Rhinovirus Serotype 2 (Hrv2)
	agilent_129	4.06371e-06	0.207249	0.784122	-0.434474	2.00272	33.3333	40	1.2	UniRef90_Q1HVF7	407	EBNA-1 HHV 4	Epstein-Barr nuclear antigen 1 n=48 Tax=Epstein-Barr virus (strain GD1) TaxID=10376 RepID=EBNA1_EBVA8
	twist_95165	4.07966e-06	0.208063	-1.23248	-3.15129	0.686333	16.6667	10	0.6		408	AFU63124.1 endolysin [Lactobacillus phage ATCC 8014-B2]
	twist_81512	4.08225e-06	0.208195	1.6058	-0.894955	4.10656	6.06061	10	1.65		409	YP_006908131.1 hypothetical protein [Campylobacter phage CP30A]
	agilent_227428	4.08822e-06	0.208499	-1.49488	-3.82445	0.834694	13.6364	5	0.366667	UniRef90_P27951	410	VFG001795(gb|BAC98831) (cba) c protein beta antigen [<beta>-C protein (VF0277)] [Streptococcus agalactiae FM027022]	IgA FC receptor n=71 Tax=Streptococcus TaxID=1301 RepID=BAG_STRAG
	agilent_130668	4.13218e-06	0.210741	1.33176	-0.753849	3.41737	4.54545	10	2.2	UniRef90_S2ZJA6	411	WP_015438525.1 (1/2) non_MPA_topgraph_sampling_040218.csv	SBP_bac_5 domain-containing protein n=97 Tax=Bifidobacterium TaxID=1678 RepID=S2ZJA6_BIFBR
	agilent_156737	4.1465e-06	0.211471	-2.10619	-5.40988	1.1975	6.06061	5	0.825	UniRef90_K8Q794	412	WP_014570243.1 (2/2) non_MPA_topgraph_sampling_040218.csv	Periplasmic component of efflux system n=25 Tax=Lactobacillaceae TaxID=33958 RepID=K8Q794_LACRH
	twist_52398	4.15343e-06	0.211825	-1.72588	-4.43512	0.983363	10.6061	5	0.471429		413	Syncytin-1
	twist_28812	4.15849e-06	0.212083	0.77673	-0.443251	1.99671	42.4242	50	1.17857		414	positive (from uniprot): Rhinovirus B Genome polyprotein
	twist_97077	4.18592e-06	0.213482	-1.45167	-3.73875	0.8354	18.1818	5	0.275		415	AFN38687.1 hypothetical protein phi_MSA6_ORF022 [Staphylococcus phage MSA6]
	twist_12245	4.18731e-06	0.213553	-1.17751	-3.03292	0.67791	16.6667	10	0.6		416	allergen_name False allergome_name Cal s 2 (2/3) (1/1) allergenonline_name False SDAP_name False iedb_name False
	agilent_62959	4.19401e-06	0.213894	1.09171	-0.629801	2.81322	7.57576	15	1.98	UniRef90_A0A1C6J2Q8	417	MH0196_GL0062244 MPA_PNP_EM_seqs_non_topgraph_seqs_final_210318.csv	Plasmin and fibronectin-binding protein A n=4 Tax=Clostridiales TaxID=186802 RepID=A0A1C6J2Q8_9FIRM
	twist_45482	4.1969e-06	0.214042	-1.35452	-3.49115	0.782103	10.6061	10	0.942857		418	hypothetical protein PFF0380w
	agilent_32324	4.20671e-06	0.214542	-1.65987	-4.281	0.961267	9.09091	5	0.55	UniRef90_B0NW55	419	MH0051_GL0052167 MPA_PNP_EM_seqs_non_topgraph_seqs_final_210318.csv	Clostripain family n=12 Tax=Bacteroides TaxID=816 RepID=B0NW55_BACSE
	agilent_218197	4.2105e-06	0.214736	-0.762426	-1.9669	0.442047	45.4545	35	0.77	UniRef90_A0A4V0BU85	420	WP_000185311.1 strains_non_MPA_non_topgraph_cdhit70_190118.csv	Glycerophosphoryl diester phosphodiesterase n=217 Tax=Bacteria TaxID=2 RepID=A0A4V0BU85_STREQ
	agilent_212164	4.21088e-06	0.214755	-1.47213	-3.79787	0.853622	13.6364	5	0.366667	UniRef90_A0A508ZG25	421	WP_015438400.1 strains_non_MPA_non_topgraph_cdhit70_190118.csv	Lactose-binding protein n=31 Tax=Bifidobacterium TaxID=1678 RepID=A0A508ZG25_BIFBR
	agilent_7411	4.21433e-06	0.214931	-0.823227	-2.12431	0.477852	34.8485	25	0.717391	UniRef90_P06473	422	Glycoprotein B precursor & glycoprotein B (1/2)	Envelope glycoprotein B n=908 Tax=Viruses TaxID=10239 RepID=GB_HCMVA
	twist_54751	4.24582e-06	0.216537	0.973032	-0.570198	2.51626	10.6061	20	1.88571		423	EBNA3A HHV4
	agilent_39198	4.25999e-06	0.217259	1.64722	-0.969385	4.26383	90.9091	95	1.045	UniRef90_K0X2W1	424	MH0028_GL0034983 MPA_PNP_EM_seqs_non_topgraph_seqs_final_210318.csv	Uncharacterized protein n=3 Tax=Bacteroidales TaxID=171549 RepID=K0X2W1_9BACT
	agilent_103772	4.26497e-06	0.217513	1.22901	-0.724344	3.18236	4.54545	15	3.3	UniRef90_Q88XZ0	425	YP_004888954.1 strains_non_MPA_non_topgraph_cdhit70_190118.csv	30S ribosomal protein S12 n=23 Tax=Lactobacillus TaxID=1578 RepID=RS12_LACPL
	agilent_224314	4.26637e-06	0.217585	0.754676	-0.444973	1.95433	28.7879	45	1.56316	UniRef90_Q2G0L4	426	VFG001280(gb|NP_645334) (sdrD) Ser-Asp rich fibrinogen-binding bone sialoprotein-binding protein [SDr (VF0019)] [Staphylococcus aureus subsp. aureus MW2]	Serine-aspartate repeat-containing protein D n=1957 Tax=Bacteria TaxID=2 RepID=SDRD_STAA8
	agilent_178864	4.27606e-06	0.218079	-1.60206	-4.15146	0.947343	10.6061	10	0.942857	UniRef90_A0A120A5I1	427	MH0436_GL0026008 (2/2) MPA_and_EM_topgraph_220218_subsample.csv	Carboxypeptidase regulatory-like domain protein n=64 Tax=Bacteroides TaxID=816 RepID=A0A120A5I1_9BACE
	twist_63743	4.28412e-06	0.21849	2.05589	-1.21863	5.33041	1.51515	5	3.3		428	AIK68654.1 HNH endonuclease [Lactococcus phage phi145]
	twist_58050	4.28733e-06	0.218654	-0.798505	-2.07078	0.473766	63.6364	65	1.02143		429	positive (exact): Enterovirus B Genome polyprotein
	twist_74769	4.30566e-06	0.219589	1.05704	-0.630581	2.74466	9.09091	15	1.65		430	YP_009277725.1 hypothetical protein [Shigella phage SHFML-11]
	twist_32056	4.32328e-06	0.220487	-1.04568	-2.71843	0.627062	25.7576	10	0.388235		431	tegument protein US11
	twist_47074	4.32415e-06	0.220531	0.928035	-0.556653	2.41272	10.6061	30	2.82857		432	Glycoprotein B precursor (Glycoprotein II)
	agilent_120883	4.32566e-06	0.220609	1.22068	-0.732513	3.17387	4.54545	15	3.3	UniRef90_A6BJ99	433	411462.DORLON_02394 (2/2) MPA_and_EM_topgraph_220218_subsample.csv	DUF4097 domain-containing protein n=7 Tax=Dorea TaxID=189330 RepID=A6BJ99_9FIRM
	agilent_9840	4.34403e-06	0.221546	0.961869	-0.580331	2.50407	10.6061	20	1.88571	UniRef90_O36634	434	Fusion glycoprotein F0 precursor (2/2) & fusion protein (1/2) & fusion glycoprotein	Fusion glycoprotein F0 n=1724 Tax=Pneumoviridae TaxID=11244 RepID=FUS_HRSVB
	twist_47356	4.34427e-06	0.221558	-0.747376	-1.9457	0.45095	51.5152	40	0.776471		435	envelope glycoprotein G (2/2) & glycoprotein G (2/2)
	twist_27929	4.35194e-06	0.221949	-1.3252	-3.45181	0.801399	12.1212	10	0.825		436	virion spike glycoprotein precursor & negative (from uniprot): spike glycoprotein [Zaire ebolavirus]
	agilent_156689	4.35218e-06	0.221961	0.773804	-0.467981	2.01559	28.7879	35	1.21579	UniRef90_A0A4P6M5E2	437	WP_018596369.1 strains_non_MPA_non_topgraph_cdhit70_190118.csv	Uncharacterized protein n=5 Tax=Clostridiales TaxID=186802 RepID=A0A4P6M5E2_9FIRM
	agilent_241858	4.35246e-06	0.221976	0.935273	-0.56568	2.43623	12.1212	25	2.0625	UniRef90_Q50341	438	VFG002030(gb|NP_109830) (orf6/MgpC/crmA) cytadherence protein [Cytadherence organelle (VF0330)] [Mycoplasma pneumoniae M129]	Mgp-operon protein 3 n=22 Tax=Mycoplasma pneumoniae TaxID=2104 RepID=MGP3_MYCPN
	twist_32766	4.35338e-06	0.222022	-1.11927	-2.9157	0.677151	21.2121	10	0.471429		439	Genome polyprotein (6/6) & polyprotein (7/9) & VP1 (1/4) & coat protein VP1 & VP4
	agilent_1145	4.3674e-06	0.222737	0.780341	-0.474038	2.03472	28.7879	35	1.21579	UniRef90_P03300	440	Genome polyprotein (6/6) & polyprotein (7/9) & VP1 (1/4) & coat protein VP1 & VP4	Genome polyprotein n=1168 Tax=Enterovirus TaxID=12059 RepID=POLG_POL1M
	agilent_207595	4.36839e-06	0.222788	-1.08653	-2.83329	0.66023	21.2121	10	0.471429	UniRef90_W0U8M0	441	MH0014_GL0012091 MPA_PNP_EM_seqs_non_topgraph_seqs_final_210318.csv	Uncharacterized protein n=23 Tax=Ruminococcus TaxID=1263 RepID=W0U8M0_9FIRM
	agilent_20730	4.37938e-06	0.223348	1.55602	-0.948547	4.06059	3.0303	10	3.3	UniRef90_K5ZIF6	442	MH0139_GL0119905 MPA_PNP_EM_seqs_non_topgraph_seqs_final_210318.csv	Translation initiation factor IF-2 n=19 Tax=Parabacteroides TaxID=375288 RepID=K5ZIF6_9BACT
	agilent_237216	4.39156e-06	0.223969	1.27527	-0.780156	3.33069	6.06061	10	1.65	UniRef90_Q54703	443	VFG000955(gb|NP_608047) (emm) M18 protein precursor [M protein (VF0242)] [Streptococcus pyogenes MGAS8232]	Emm18.1 protein n=9 Tax=Streptococcus pyogenes TaxID=1314 RepID=Q54703_STRPY
	twist_47945	4.40344e-06	0.224575	-1.10204	-2.88058	0.676505	22.7273	10	0.44		444	envelope glycoprotein gp350 [Human gammaherpesvirus 4] & major outer envelope glycoprotein gp350 [Human gammaherpesvirus 4] & BLLF1 & Envelope glycoprotein GP350 & major outer envelope glycoprotein gp350
	agilent_119265	4.43488e-06	0.226179	1.30502	-0.808401	3.41844	6.06061	10	1.65	UniRef90_A0A066RJ34	445	WP_000358651.1 strains_non_MPA_non_topgraph_cdhit70_190118.csv	Fimbrial protein n=839 Tax=Bacteria TaxID=2 RepID=A0A066RJ34_ECOLX
	twist_40058	4.43691e-06	0.226283	1.36671	-0.847112	3.58053	6.06061	10	1.65		446	polyprotein (3/9) & structural protein (3/3) & VP1 (2/4) & capsid protein VP1 & VP1 protein (2/2) & VP1 protein, partial [Enterovirus A71]
	agilent_176582	4.44486e-06	0.226688	-1.38878	-3.64031	0.862754	16.6667	5	0.3	UniRef90_B0G3Y5	447	WP_052302907.1 strains_non_MPA_non_topgraph_cdhit70_190118.csv	N-acetylmuramoyl-L-alanine amidase n=2 Tax=Dorea formicigenerans TaxID=39486 RepID=B0G3Y5_9FIRM
	agilent_190190	4.44529e-06	0.22671	-1.08056	-2.83248	0.67136	21.2121	10	0.471429	UniRef90_Q4W8L5	448	WP_000744110.1 strains_non_MPA_non_topgraph_cdhit70_190118.csv	Staphylocoagulase n=113 Tax=Bacillales TaxID=1385 RepID=Q4W8L5_STAAU
	twist_53579	4.44937e-06	0.226918	1.42505	-0.886427	3.73652	4.54545	10	2.2		449	VP1 protein (1/2)
	twist_10484	4.4907e-06	0.229026	1.19418	-0.751622	3.13999	4.54545	15	3.3		450	allergen_name False allergome_name Str py Streptokinase (6/12) (1/1) allergenonline_name False SDAP_name False iedb_name False
	agilent_224194	4.49651e-06	0.229322	-0.723339	-1.9027	0.456022	65.1515	55	0.844186	UniRef90_Q2FE79	451	VFG002421(gb|NP_647158) (sbi) IgG-binding protein SBI [Sbi (VF0423)] [Staphylococcus aureus subsp. aureus MW2]	Immunoglobulin-binding protein Sbi n=295 Tax=Bacteria TaxID=2 RepID=SBI_STAA3
	twist_80471	4.50682e-06	0.229848	1.03202	-0.652527	2.71657	7.57576	15	1.98		452	YP_007517701.1 hypothetical protein [Pelagibacter phage HTVC010P]
	agilent_1144	4.51537e-06	0.230284	0.776875	-0.492392	2.04614	34.8485	35	1.00435	UniRef90_P03300	453	Genome polyprotein (6/6) & polyprotein (7/9) & VP1 (1/4) & coat protein VP1 & VP4	Genome polyprotein n=1168 Tax=Enterovirus TaxID=12059 RepID=POLG_POL1M
	agilent_85550	4.52899e-06	0.230978	0.898822	-0.571872	2.36952	12.1212	25	2.0625	UniRef90_Q6GJK9	454	WP_001170274.1 strains_non_MPA_non_topgraph_cdhit70_190118.csv	N-acetylmuramoyl-L-alanine amidase sle1 n=31 Tax=Staphylococcus aureus TaxID=1280 RepID=SLE1_STAAR
	agilent_12010	4.55321e-06	0.232214	-0.814428	-2.15056	0.521708	69.697	70	1.00435		455	positive (exact): Enterovirus C Genome polyprotein [on Uniprot the BLAST matches are "Capsid protein" from "Human poliovirus"
	agilent_12008	4.55321e-06	0.232214	-0.814428	-2.15056	0.521708	69.697	70	1.00435		456	positive (exact): Enterovirus C Genome polyprotein [on Uniprot the BLAST matches are "Capsid protein" from "Human poliovirus"
	twist_34257	4.56552e-06	0.232842	-0.957827	-2.53133	0.615681	21.2121	15	0.707143		457	putative zinc metalloprotease
	twist_49674	4.57104e-06	0.233123	0.73784	-0.475006	1.95068	27.2727	40	1.46667		458	positive (from uniprot): Human herpesvirus 3 Envelope glycoprotein C
	agilent_187158	4.57145e-06	0.233144	0.828139	-0.533199	2.18948	18.1818	30	1.65	UniRef90_A0A1C6HNE0	459	WP_044922804.1 MPA_PNP_EM_seqs_non_topgraph_seqs_final_210318.csv	Fibronectin type III domain n=12 Tax=Clostridiales TaxID=186802 RepID=A0A1C6HNE0_9FIRM
	twist_93547	4.5831e-06	0.233738	-1.41134	-3.73431	0.911642	13.6364	5	0.366667		460	YP_009284266.1 putative large terminase subunit [Enterobacter phage Arya]
	agilent_178022	4.59127e-06	0.234155	0.921864	-0.596824	2.44055	10.6061	25	2.35714	UniRef90_E5C3L1	461	WP_004319524.1 MPA_PNP_EM_seqs_non_topgraph_seqs_final_210318.csv	BACON domain-containing protein n=7 Tax=Bacteroides TaxID=816 RepID=E5C3L1_9BACE
	twist_59198	4.60077e-06	0.234639	0.878094	-0.569986	2.32617	13.6364	25	1.83333		462	H3N2 A/Texas/1/77 HA
	agilent_229423	4.60094e-06	0.234648	1.28599	-0.834801	3.40679	9.09091	15	1.65	UniRef90_A0A0H2UNT6	463	VFG005301(gb|NP_344982) (rrgA) cell wall surface anchor family protein, pilus tip adhesin RrgA [PI-1 (VF0529)] [Streptococcus pneumoniae TIGR4]	Cell wall surface anchor family protein n=75 Tax=Streptococcus pneumoniae TaxID=1313 RepID=A0A0H2UNT6_STRPN
	agilent_78561	4.60992e-06	0.235106	-1.19181	-3.15922	0.775588	15.1515	10	0.66	UniRef90_A0A1E3KVD0	464	YP_004890586.1 strains_non_MPA_non_topgraph_cdhit70_190118.csv	Gamma-D-glutamyl-meso-diaminopimelate peptidase n=41 Tax=Lactobacillaceae TaxID=33958 RepID=A0A1E3KVD0_LACPN
	agilent_131318	4.6174e-06	0.235487	-1.40143	-3.71675	0.913886	13.6364	5	0.366667	UniRef90_A0A173WZX5	465	WP_005334807.1 (1/2) non_MPA_topgraph_sampling_040218.csv	D-gamma-glutamyl-meso-diaminopimelic acid endopeptidase CwlS n=68 Tax=Firmicutes TaxID=1239 RepID=A0A173WZX5_9FIRM
	agilent_12004	4.62096e-06	0.235669	0.905032	-0.590758	2.40082	74.2424	80	1.07755		466	positive (exact): Human herpesvirus 3 Envelope glycoprotein C
	twist_75746	4.64065e-06	0.236673	1.04765	-0.687566	2.78287	6.06061	15	2.475		467	YP_008772082.1 unnamed protein product [Streptococcus phage TP-778L]
	agilent_122181	4.64495e-06	0.236893	1.31926	-0.866847	3.50537	6.06061	10	1.65	UniRef90_A0A4P6M723	468	WP_018598482.1 strains_non_MPA_non_topgraph_cdhit70_190118.csv	Toxin A n=4 Tax=Blautia TaxID=572511 RepID=A0A4P6M723_9FIRM
	agilent_83883	4.64547e-06	0.236919	-1.20499	-3.20186	0.791875	13.6364	10	0.733333	UniRef90_A7LVX4	469	MH0020_GL0063163 (1/1) MPA_and_EM_topgraph_220218_subsample.csv	TonB-linked outer membrane protein, SusC/RagA family n=54 Tax=Bacteroidales TaxID=171549 RepID=A7LVX4_BACO1
	agilent_6668	4.6635e-06	0.237839	0.718705	-0.474643	1.91205	28.7879	45	1.56316	UniRef90_P08318	470	phosphoprotein 150 & Large structural phosphoprotein	Large structural phosphoprotein n=145 Tax=root TaxID=1 RepID=PP150_HCMVA
	agilent_79646	4.67182e-06	0.238263	-0.843377	-2.245	0.558244	83.3333	75	0.9	UniRef90_Q8XMR2	471	WP_011590274.1 strains_non_MPA_non_topgraph_cdhit70_190118.csv	YkuD domain-containing protein n=22 Tax=Clostridium perfringens TaxID=1502 RepID=Q8XMR2_CLOPE
	agilent_202443	4.68399e-06	0.238883	0.904337	-0.600583	2.40926	15.1515	25	1.65	UniRef90_Q2G0D4	472	WP_000731642.1 strains_non_MPA_non_topgraph_cdhit70_190118.csv	Probable autolysin SsaALP n=204 Tax=Bacteria TaxID=2 RepID=SSAAL_STAA8
	twist_32586	4.69278e-06	0.239332	0.709574	-0.472366	1.89152	40.9091	55	1.34444		473	putative BLRF2 protein [Human gammaherpesvirus 4] & Tegument protein BLRF2
	agilent_1772	4.69293e-06	0.23934	-1.40051	-3.73337	0.932361	13.6364	5	0.366667	UniRef90_Q66478	474	polyprotein (3/9) & structural protein (3/3) & VP1 (2/4) & capsid protein VP1 & VP1 protein (2/2) & VP1 protein, partial [Enterovirus A71]	Genome polyprotein n=10068 Tax=root TaxID=1 RepID=POLG_HE71B
	agilent_227453	4.71605e-06	0.240519	-1.22649	-3.27461	0.821641	13.6364	10	0.733333	UniRef90_P09616	475	VFG001293(gb|NP_645861) (hly/hla) Alpha-Hemolysin precursor [<alpha>-hemolysin (VF0001)] [Staphylococcus aureus subsp. aureus MW2]	Alpha-hemolysin n=273 Tax=Bacteria TaxID=2 RepID=HLA_STAAU
	agilent_231997	4.71612e-06	0.240522	-1.11541	-2.97805	0.747239	18.1818	10	0.55	UniRef90_Q99XV0	476	VFG000968(gb|NP_269973) (emm) M protein type 1 [M protein (VF0242)] [Streptococcus pyogenes M1 GAS]	M protein type 1 n=54 Tax=Streptococcus pyogenes TaxID=1314 RepID=Q99XV0_STRP1
	agilent_222322	4.75008e-06	0.242254	-1.2997	-3.47811	0.878708	19.697	5	0.253846	UniRef90_Q2FE79	477	VFG002421(gb|NP_647158) (sbi) IgG-binding protein SBI [Sbi (VF0423)] [Staphylococcus aureus subsp. aureus MW2]	Immunoglobulin-binding protein Sbi n=295 Tax=Bacteria TaxID=2 RepID=SBI_STAA3
	agilent_2826	4.76809e-06	0.243172	-1.42117	-3.80783	0.965481	13.6364	5	0.366667	UniRef90_P03277	478	Hexon protein	Hexon protein n=779 Tax=Adenoviridae TaxID=10508 RepID=CAPSH_ADE02
	agilent_225551	4.77255e-06	0.2434	1.10509	-0.751641	2.96181	9.09091	15	1.65	UniRef90_Q97T80	479	VFG001362(gb|NP_344620) (zmpC) immunoglobulin A1 protease [IgA1 protease (VF0147)] [Streptococcus pneumoniae TIGR4]	Zinc metalloprotease ZmpC n=66 Tax=Terrabacteria group TaxID=1783272 RepID=ZMPC_STRPN
	agilent_237004	4.78141e-06	0.243852	-0.776732	-2.08302	0.529557	31.8182	30	0.942857	UniRef90_Q2FWV5	480	VFG002422(gb|YP_001332911) (chp) chemotaxis-inhibiting protein CHIPS [CHIPS (VF0424)] [Staphylococcus aureus subsp. aureus str. Newman]	Chemotaxis inhibitory protein n=103 Tax=root TaxID=1 RepID=CHIPS_STAA8
	twist_85580	4.797e-06	0.244647	1.22409	-0.838032	3.28622	4.54545	10	2.2		481	AGI10763.1 hypothetical protein 936_0022 [Lactococcus phage 936]
	agilent_157848	4.80258e-06	0.244932	1.90452	-1.30579	5.11483	1.51515	5	3.3	UniRef90_A0A174HY81	482	MH0012_GL0148663 MPA_PNP_EM_seqs_non_topgraph_seqs_final_210318.csv	Aminopeptidase n=26 Tax=Bacteroidales TaxID=171549 RepID=A0A174HY81_9BACT
	twist_93691	4.80392e-06	0.245	1.17004	-0.802499	3.14257	6.06061	15	2.475		483	YP_009102607.1 hypothetical protein ECML134_132 [Escherichia phage ECML-134]
	twist_54947	4.80419e-06	0.245014	-0.712515	-1.91376	0.48873	45.4545	40	0.88		484	positive (from uniprot): Rhinovirus B Genome polyprotein
	agilent_12014	4.80661e-06	0.245137	-0.908635	-2.44092	0.623654	78.7879	80	1.01538	UniRef90_A0A1D8D445	485	positive (from uniprot): Enterovirus C Genome polyprotein [on Uniprot the BLAST matches are "Capsid protein" from "Human poliovirus"	VP1 (Fragment) n=1 Tax=Human poliovirus 3 TaxID=12086 RepID=A0A1D8D445_9ENTO
	agilent_8061	4.81021e-06	0.245321	-1.29719	-3.48558	0.891196	18.1818	5	0.275	UniRef90_Q1HVF7	486	EBNA-1 HHV 4	Epstein-Barr nuclear antigen 1 n=48 Tax=Epstein-Barr virus (strain GD1) TaxID=10376 RepID=EBNA1_EBVA8
	agilent_177491	4.81378e-06	0.245503	0.70083	-0.481941	1.8836	53.0303	60	1.13143	UniRef90_P52143	487	NP_311542.2 strains_non_MPA_non_topgraph_cdhit70_190118.csv	Uncharacterized outer membrane protein YpjA n=569 Tax=Bacteria TaxID=2 RepID=YPJA_ECOLI
	twist_36700	4.81655e-06	0.245644	-1.28297	-3.44884	0.882907	13.6364	10	0.733333		488	fibronectin-binding protein A
	agilent_8064	4.83033e-06	0.246347	-1.30239	-3.50434	0.899553	16.6667	5	0.3	UniRef90_P03211	489	EBNA-1 HHV 4 & BKRF1	Epstein-Barr nuclear antigen 1 n=37 Tax=Epstein-Barr virus (strain GD1) TaxID=10376 RepID=EBNA1_EBVB9
	twist_25254	4.83527e-06	0.246599	-1.15687	-3.11383	0.800084	13.6364	10	0.733333		490	allergen_name False allergome_name Bub b 8 (5/6), Bub b 9 (1/2) (1/1) allergenonline_name False SDAP_name False iedb_name False
	twist_51364	4.83892e-06	0.246785	0.808828	-0.559918	2.17757	15.1515	30	1.98		491	immediate early protein IE2
	agilent_141285	4.84484e-06	0.247087	-1.56293	-4.20951	1.08365	10.6061	5	0.471429	UniRef90_Q4W8L5	492	WP_000744110.1 strains_non_MPA_non_topgraph_cdhit70_190118.csv	Staphylocoagulase n=113 Tax=Bacillales TaxID=1385 RepID=Q4W8L5_STAAU
	agilent_1141	4.85397e-06	0.247552	0.705735	-0.490492	1.90196	28.7879	40	1.38947	UniRef90_P07210	493	polyprotein (9/9) & VP1 capsid protein (1/3) & Chain 2, Human Rhinovirus Serotype 2 (Hrv2)	Genome polyprotein n=273 Tax=Enterovirus TaxID=12059 RepID=POLG_HRV8A
	agilent_235576	4.85472e-06	0.247591	0.76356	-0.530786	2.05791	22.7273	30	1.32	UniRef90_P19579	494	VFG000680(gb|AAF13661) (capA) CapA, required for Poly-gamma-glutamate transport [Capsule (VF0141)] [Bacillus anthracis]	Capsule biosynthesis protein CapA n=16 Tax=Bacillus TaxID=55087 RepID=CAPA_BACAN
	agilent_140746	4.86086e-06	0.247904	-1.32075	-3.5611	0.9196	16.6667	5	0.3	UniRef90_A0A1C5SSH8	495	WP_005932362.1 (1/1) MPA_and_EM_topgraph_220218_subsample.csv	Penicillin-binding protein 2B n=11 Tax=Faecalibacterium TaxID=216851 RepID=A0A1C5SSH8_9FIRM
	agilent_214049	4.86945e-06	0.248342	-1.79093	-4.83164	1.24978	6.06061	5	0.825	UniRef90_A0A174CNC0	496	V1.FI07_GL0102201 MPA_PNP_EM_seqs_non_topgraph_seqs_final_210318.csv	Beta-galactosidase n=69 Tax=Bacteroidaceae TaxID=815 RepID=A0A174CNC0_BACVU
	twist_58778	4.86952e-06	0.248346	1.33867	-0.934197	3.61154	84.8485	95	1.11964		497	positive (exact): Human respiratory syncytial virus Attachment glycoprotein
	twist_22942	4.88468e-06	0.249119	-1.40122	-3.78417	0.981737	12.1212	5	0.4125		498	allergen_name False allergome_name Sola l Peroxidase (3/3) (1/1) allergenonline_name False SDAP_name False iedb_name False
	agilent_329	4.88832e-06	0.249304	1.1136	-0.780966	3.00817	7.57576	25	3.3	UniRef90_P36717	499	minor core protein	Core-capsid bridging protein n=3 Tax=Human mastadenovirus A TaxID=129875 RepID=CORE5_ADE12
	agilent_13363	4.89354e-06	0.24957	-1.15344	-3.11688	0.810006	15.1515	10	0.66	UniRef90_A0A0G9GVP9	500	YP_004888341.1 strains_non_MPA_non_topgraph_cdhit70_190118.csv	Aggregation promoting factor n=38 Tax=Lactobacillus plantarum TaxID=1590 RepID=A0A0G9GVP9_LACPN
	twist_51085	4.89919e-06	0.249859	-1.3589	-3.6735	0.955703	13.6364	5	0.366667		501	HCMVUL99 & Tegument protein UL11 homolog
	agilent_31975	4.91561e-06	0.250696	1.20681	-0.852374	3.26599	4.54545	10	2.2	UniRef90_A0A1Q6NDJ7	502	O2.UC32-1_GL0156524 MPA_PNP_EM_seqs_non_topgraph_seqs_final_210318.csv	Ferrous iron transport protein B n=1 Tax=Clostridiales bacterium 42_27 TaxID=1897045 RepID=A0A1Q6NDJ7_9FIRM
	agilent_17248	4.92112e-06	0.250977	1.04158	-0.736729	2.81989	7.57576	15	1.98	UniRef90_I9UMA1	503	MH0274_GL0103868 (2/2) MPA_and_EM_topgraph_220218_subsample.csv	SusC/RagA family TonB-linked outer membrane protein n=21 Tax=Bacteroides TaxID=816 RepID=I9UMA1_BACVU
	agilent_9372	4.93429e-06	0.251649	1.00078	-0.710293	2.71186	10.6061	15	1.41429	UniRef90_P11311	504	Adhesin P1 precursor (Cytadhesin P1) (Attachment protein) & ADP1_MYCPN adhesin P1	Adhesin P1 n=56 Tax=Mycoplasma pneumoniae TaxID=2104 RepID=ADP1_MYCPN
	twist_55260	4.94222e-06	0.252053	0.712392	-0.506651	1.93143	37.8788	45	1.188		505	Adhesin P1 precursor (Cytadhesin P1) (Attachment protein) & ADP1_MYCPN adhesin P1
	twist_35030	4.94839e-06	0.252368	-0.76579	-2.07708	0.545496	33.3333	30	0.9		506	fibronectin-binding protein A
	agilent_12005	4.97352e-06	0.253649	0.726214	-0.520668	1.9731	59.0909	65	1.1		507	positive (exact): Human herpesvirus 3 Envelope glycoprotein C
	twist_58649	4.98655e-06	0.254314	0.944169	-0.679204	2.56754	12.1212	20	1.65		508	matrix protein 1 & matrix protein & M1 protein
	agilent_34554	4.99101e-06	0.254542	-1.67029	-4.54351	1.20293	9.09091	5	0.55	UniRef90_A0A374HQG2	509	MH0217_GL0039172 (2/2) MPA_and_EM_topgraph_220218_subsample.csv	SrtB family sortase n=6 Tax=Roseburia TaxID=841 RepID=A0A374HQG2_9FIRM
	agilent_168693	5.00549e-06	0.25528	0.754895	-0.545687	2.05548	24.2424	30	1.2375	UniRef90_I9IA10	510	MH0012_GL0147423 MPA_PNP_EM_seqs_non_topgraph_seqs_final_210318.csv	F5/8 type C domain-containing protein n=7 Tax=Bacteroides TaxID=816 RepID=I9IA10_9BACE
	agilent_222419	5.00969e-06	0.255494	0.772161	-0.558768	2.10309	63.6364	80	1.25714	UniRef90_Q54703	511	VFG000955(gb|NP_608047) (emm) M18 protein precursor [M protein (VF0242)] [Streptococcus pyogenes MGAS8232]	Emm18.1 protein n=9 Tax=Streptococcus pyogenes TaxID=1314 RepID=Q54703_STRPY
	agilent_238459	5.01168e-06	0.255596	1.03229	-0.74739	2.81197	13.6364	15	1.1	UniRef90_UPI000F53326A	512	VFG000261(gb|NP_273742) (iga) IgA-specific serine endopeptidase [IgA1 protease (VF0080)] [Neisseria meningitidis MC58]	IgA-specific serine endopeptidase autotransporter n=1 Tax=Neisseria meningitidis TaxID=487 RepID=UPI000F53326A
	agilent_204074	5.01831e-06	0.255934	1.27142	-0.922078	3.46491	3.0303	10	3.3	UniRef90_B1R5P4	513	WP_011590707.1 strains_non_MPA_non_topgraph_cdhit70_190118.csv	Mannosyl-glycoprotein endo-beta-N-acetylglucosamidase domain protein, possible enterotoxin n=1 Tax=Clostridium perfringens B str. ATCC 3626 TaxID=451754 RepID=B1R5P4_CLOPF
	twist_17128	5.02212e-06	0.256128	-1.02955	-2.80649	0.747395	19.697	10	0.507692		514	allergen_name False allergome_name Der f 20 (4/4) (1/1) allergenonline_name Der f 20.0101 (1/1) (1/1) SDAP_name False iedb_name False
	twist_9814	5.04196e-06	0.25714	-1.04583	-2.85471	0.763057	18.1818	10	0.55		515	allergen_name False allergome_name Bom hy AK (1/2) (1/1) allergenonline_name False SDAP_name False iedb_name False
	twist_10998	5.04196e-06	0.25714	-1.04583	-2.85471	0.763057	18.1818	10	0.55		516	allergen_name False allergome_name Bla g 9 (1/4), Per a 9 (1/4) (1/1) allergenonline_name Unassigned (1/1), Unassigned (1/1) (1/1) SDAP_name False iedb_name False
	twist_20163	5.04196e-06	0.25714	-1.04583	-2.85471	0.763057	18.1818	10	0.55		517	allergen_name False allergome_name Cte f 9 (2/8) (1/1) allergenonline_name False SDAP_name False iedb_name False
	twist_9813	5.04196e-06	0.25714	-1.04583	-2.85471	0.763057	18.1818	10	0.55		518	allergen_name False allergome_name Nas vi AK (2/2) (1/1) allergenonline_name False SDAP_name False iedb_name False
	twist_12244	5.04196e-06	0.25714	-1.04583	-2.85471	0.763057	18.1818	10	0.55		519	allergen_name False allergome_name Cte f 9 (6/8) (1/1) allergenonline_name False SDAP_name False iedb_name False
	agilent_149908	5.05961e-06	0.25804	1.40714	-1.03128	3.84557	89.3939	95	1.06271	UniRef90_R7HR15	520	MH0243_GL0087980 MPA_PNP_EM_seqs_non_topgraph_seqs_final_210318.csv	Inhibitor_I69 domain-containing protein n=1 Tax=Prevotella sp. CAG:279 TaxID=1262924 RepID=R7HR15_9BACT
	twist_91487	5.08808e-06	0.259492	1.15484	-0.852481	3.16215	7.57576	10	1.32		521	YP_007005337.1 predicted P-loop ATPase [Clostridium phage phiCP34O]
	agilent_223034	5.08875e-06	0.259526	-0.770325	-2.10939	0.568739	34.8485	20	0.573913	UniRef90_A0A4I7XYI6	522	VFG001361(gb|NP_344663) (pspA) pneumococcal surface protein A [PspA (VF0152)] [Streptococcus pneumoniae TIGR4]	Surface protein A n=87 Tax=Streptococcus pneumoniae TaxID=1313 RepID=A0A4I7XYI6_STREE
	agilent_243890	5.09929e-06	0.260064	0.677748	-0.501717	1.85721	43.9394	50	1.13793	UniRef90_A0A0H3K1N3	523	VFG001282(gb|NP_647237) (fnbB) fibronectin-binding protein B [FnBPs (VF0010)] [Staphylococcus aureus subsp. aureus MW2]	FnbB protein n=80 Tax=Staphylococcus TaxID=1279 RepID=A0A0H3K1N3_STAAW
	agilent_180261	5.10054e-06	0.260127	-1.27698	-3.49956	0.945605	13.6364	5	0.366667	UniRef90_A0A0E1XBT2	524	WP_001208900.1 strains_non_MPA_non_topgraph_cdhit70_190118.csv	Gram-positive signal peptide protein, YSIRK family n=24 Tax=Staphylococcaceae TaxID=90964 RepID=A0A0E1XBT2_STAAU
	twist_47714	5.10449e-06	0.260329	1.14425	-0.848166	3.13667	9.09091	10	1.1		525	Adhesin P1 precursor (Cytadhesin P1) (Attachment protein) & ADP1_MYCPN adhesin P1
	twist_8031	5.14743e-06	0.262519	0.747069	-0.559744	2.05388	22.7273	35	1.54		526	allergen_name False allergome_name Str pn PspC (2/2) (1/1) allergenonline_name False SDAP_name False iedb_name False
	twist_59530	5.14897e-06	0.262598	1.13861	-0.853432	3.13064	10.6061	10	0.942857		527	H3N2 B/PHUKET/3073/2013 NP
	agilent_8060	5.16061e-06	0.263191	-1.26399	-3.47815	0.950167	15.1515	5	0.33	UniRef90_Q1HVF7	528	EBNA-1 HHV 4	Epstein-Barr nuclear antigen 1 n=48 Tax=Epstein-Barr virus (strain GD1) TaxID=10376 RepID=EBNA1_EBVA8
	twist_27281	5.16384e-06	0.263356	-0.804651	-2.21466	0.605357	69.697	75	1.07609		529	positive (exact): Enterovirus C Genome polyprotein [on Uniprot the BLAST matches are "Capsid protein" from "Human poliovirus"
	twist_22989	5.1676e-06	0.263547	-1.33217	-3.66751	1.00316	15.1515	5	0.33		530	allergen_name False allergome_name Cap h 12 (2/2), Cap h 8 (4/5) (1/1) allergenonline_name False SDAP_name False iedb_name False
	agilent_241381	5.17834e-06	0.264095	-1.45819	-4.01736	1.10099	95.4545	90	0.942857	UniRef90_Q8P2T7	531	VFG000976(gb|NP_268546) (slo) streptolysin O precursor [SLO (VF0250)] [Streptococcus pyogenes M1 GAS]	Streptolysin O n=132 Tax=Streptococcus TaxID=1301 RepID=TACY_STRP8
	agilent_210148	5.18154e-06	0.264258	-1.36365	-3.75773	1.03043	13.6364	5	0.366667	UniRef90_A0A4P6M6N2	532	WP_018598489.1 strains_non_MPA_non_topgraph_cdhit70_190118.csv	Toxin A n=3 Tax=Blautia TaxID=572511 RepID=A0A4P6M6N2_9FIRM
	agilent_225587	5.18209e-06	0.264287	-0.732541	-2.01869	0.553612	80.303	65	0.809434	UniRef90_A0A4I7YG16	533	VFG001357(gb|NP_346601) (cbpA) choline binding protein A [CbpA/PspC (VF0150)] [Streptococcus pneumoniae TIGR4]	Choline binding protein A n=44 Tax=Streptococcus pneumoniae TaxID=1313 RepID=A0A4I7YG16_STREE
	agilent_9481	5.18898e-06	0.264638	-0.706536	-1.94794	0.534872	56.0606	50	0.891892	UniRef90_A0A098ZMW6	534	choline-binding protein D	Autolysin n=355 Tax=Streptococcus TaxID=1301 RepID=A0A098ZMW6_STREE
	agilent_235978	5.19705e-06	0.26505	0.700488	-0.531354	1.93233	31.8182	35	1.1	UniRef90_P15276	535	VFG000117(gb|NP_253940) (algP/algR3) alginate regulatory protein AlgP [Alginate (VF0091)] [Pseudomonas aeruginosa PAO1]	Transcriptional regulatory protein AlgP n=6 Tax=Pseudomonas aeruginosa TaxID=287 RepID=ALGP_PSEAE
	agilent_35295	5.20242e-06	0.265323	1.16371	-0.883901	3.21132	6.06061	10	1.65	UniRef90_A0A380ZH52	536	MH0014_GL0094101 MPA_PNP_EM_seqs_non_topgraph_seqs_final_210318.csv	Beta-galactosidase n=30 Tax=Bacteroidaceae TaxID=815 RepID=A0A380ZH52_BACVU
	agilent_239633	5.20387e-06	0.265397	1.21509	-0.923256	3.35343	4.54545	10	2.2	UniRef90_Q05129	537	VFG000744(gb|AAC38396) (espB) EspB [EspB (VF0179)] [Escherichia coli O127:H6 str. E2348/69]	Protein EaeB n=79 Tax=Escherichia TaxID=561 RepID=EAEB_ECO27
	agilent_1258	5.20436e-06	0.265422	-0.695255	-1.91885	0.528338	42.4242	30	0.707143	UniRef90_P03204	538	EBNA-3C HHV 4 latent protein	Epstein-Barr nuclear antigen 6 n=14 Tax=Epstein-Barr virus (strain GD1) TaxID=10376 RepID=EBNA6_EBVB9
	twist_59190	5.20484e-06	0.265447	1.62931	-1.23829	4.49691	4.54545	5	1.1		539	B B/Phuket/3073/2013 HA
	twist_37775	5.2172e-06	0.266077	-1.32441	-3.65847	1.00964	15.1515	5	0.33		540	Hexon protein
	agilent_3245	5.21837e-06	0.266137	-0.674913	-1.86448	0.514657	53.0303	50	0.942857	UniRef90_A0A1D8D445	541	positive (from uniprot): Enterovirus C Genome polyprotein [on Uniprot the BLAST matches are "Capsid protein" from "Human poliovirus"	VP1 (Fragment) n=1 Tax=Human poliovirus 3 TaxID=12086 RepID=A0A1D8D445_9ENTO
	agilent_2463	5.25227e-06	0.267866	1.18897	-0.91424	3.29218	7.57576	10	1.32	UniRef90_Q66478	542	polyprotein (3/9) & structural protein (3/3) & VP1 (2/4) & capsid protein VP1 & VP1 protein (2/2) & VP1 protein, partial [Enterovirus A71]	Genome polyprotein n=10068 Tax=root TaxID=1 RepID=POLG_HE71B
	agilent_45754	5.25378e-06	0.267943	-0.784869	-2.17347	0.603736	33.3333	20	0.6	UniRef90_UPI0004537308	543	WP_000728715.1 strains_non_MPA_non_topgraph_cdhit70_190118.csv	staphylococcal protein A n=1 Tax=Staphylococcus aureus TaxID=1280 RepID=UPI0004537308
	agilent_2349	5.26749e-06	0.268642	0.979593	-0.756057	2.71524	9.09091	15	1.65	UniRef90_Q99WQ6	544	Lipase 2 precursor (Glycerol ester hydrolase 2)	Lipase 2 n=451 Tax=Bacteria TaxID=2 RepID=LIP2_STAAM
	twist_43632	5.269e-06	0.268719	0.652656	-0.503909	1.80922	39.3939	50	1.26923		545	EBNA-3B nuclear protein [Human gammaherpesvirus 4] & Epstein-Barr nuclear antigen 4
	agilent_35533	5.28516e-06	0.269543	-1.28532	-3.56694	0.996307	18.1818	5	0.275	UniRef90_A0A381IPS4	546	WP_003460499.1 strains_non_MPA_non_topgraph_cdhit70_190118.csv	Cell wall binding repeat-containing protein/zinc carboxypeptidase n=15 Tax=Clostridium perfringens TaxID=1502 RepID=A0A381IPS4_CLOPF
	twist_42090	5.28917e-06	0.269747	-0.675732	-1.87577	0.524302	53.0303	45	0.848571		547	envelope glycoprotein G (2/2) & glycoprotein G (2/2)
	twist_27971	5.29791e-06	0.270194	-1.2969	-3.60222	1.00841	13.6364	5	0.366667		548	phosphoprotein 150 & Large structural phosphoprotein
	twist_15962	5.30162e-06	0.270382	-1.00016	-2.77871	0.778383	19.697	10	0.507692		549	allergen_name False allergome_name Nas vi AK (2/2) (1/1) allergenonline_name False SDAP_name False iedb_name False
	twist_12068	5.30162e-06	0.270382	-1.00016	-2.77871	0.778383	19.697	10	0.507692		550	allergen_name False allergome_name Bom hy AK (1/2) (1/1) allergenonline_name False SDAP_name False iedb_name False
	agilent_122606	5.3067e-06	0.270642	-1.63415	-4.54168	1.27337	7.57576	5	0.66	UniRef90_A0A1G8KSP5	551	MH0003_GL0051134 MPA_PNP_EM_seqs_non_topgraph_seqs_final_210318.csv	RagB/SusD family nutrient uptake outer membrane protein n=47 Tax=Bacteroidaceae TaxID=815 RepID=A0A1G8KSP5_BACOV
	twist_35329	5.31007e-06	0.270814	0.712892	-0.555955	1.98174	22.7273	35	1.54		552	positive (from uniprot): Rhinovirus B Genome polyprotein
	twist_45983	5.32919e-06	0.271789	0.851154	-0.666866	2.36917	13.6364	25	1.83333		553	Adhesin P1 precursor (Cytadhesin P1) (Attachment protein) & ADP1_MYCPN adhesin P1
	agilent_8106	5.33407e-06	0.272038	-1.22485	-3.41048	0.960782	18.1818	5	0.275	UniRef90_P89479	554	tegument protein US11	Probable RNA-binding protein n=11 Tax=Human herpesvirus 2 TaxID=10310 RepID=RNB_HHV2H
	twist_30259	5.33644e-06	0.272158	0.700936	-0.550136	1.95201	19.697	40	2.03077		555	polyprotein (3/9) & structural protein (3/3) & VP1 (2/4) & capsid protein VP1 & VP1 protein (2/2) & VP1 protein, partial [Enterovirus A71]
	twist_58590	5.35458e-06	0.273083	1.01745	-0.802064	2.83697	9.09091	15	1.65		556	EBNA-1 HHV 4 & BKRF1
	agilent_39886	5.35723e-06	0.273219	0.759864	-0.599389	2.11912	21.2121	25	1.17857	UniRef90_A0A564W7Z6	557	V1.UC30-0_GL0007903 MPA_PNP_EM_seqs_non_topgraph_seqs_final_210318.csv	sn-glycerol-3-phosphate-binding periplasmic protein UgpB n=25 Tax=Clostridiales TaxID=186802 RepID=A0A564W7Z6_9FIRM
	agilent_236729	5.3653e-06	0.27363	1.27321	-1.00627	3.55269	4.54545	10	2.2	UniRef90_Q50341	558	VFG002030(gb|NP_109830) (orf6/MgpC/crmA) cytadherence protein [Cytadherence organelle (VF0330)] [Mycoplasma pneumoniae M129]	Mgp-operon protein 3 n=22 Tax=Mycoplasma pneumoniae TaxID=2104 RepID=MGP3_MYCPN
	agilent_229560	5.3668e-06	0.273707	1.58973	-1.25689	4.43635	4.54545	5	1.1	UniRef90_Q93SM9	559	VFG002418(gb|YP_001331791) (vWbp) secreted von Willebrand factor-binding protein precursor [vWbp (VF0420)] [Staphylococcus aureus subsp. aureus str. Newman]	Coagulase n=92 Tax=Staphylococcus TaxID=1279 RepID=Q93SM9_STAAU
	twist_48555	5.37236e-06	0.273991	0.665406	-0.526796	1.85761	56.0606	60	1.07027		560	putative BLRF2 protein [Human gammaherpesvirus 4] & Tegument protein BLRF2
	agilent_81159	5.38263e-06	0.274514	-0.989008	-2.76294	0.784923	19.697	10	0.507692	UniRef90_Q6GHS9	561	WP_000791575.1 strains_non_MPA_non_topgraph_cdhit70_190118.csv	Fibrinogen-binding protein n=22 Tax=Staphylococcus aureus TaxID=1280 RepID=FIB_STAAR
	agilent_218358	5.38409e-06	0.274588	-0.839346	-2.34507	0.666377	27.2727	15	0.55	UniRef90_B0G3Y5	562	WP_052302907.1 strains_non_MPA_non_topgraph_cdhit70_190118.csv	N-acetylmuramoyl-L-alanine amidase n=2 Tax=Dorea formicigenerans TaxID=39486 RepID=B0G3Y5_9FIRM
	agilent_136533	5.38703e-06	0.274739	-1.268	-3.54341	1.00741	15.1515	5	0.33	UniRef90_Q6GJK9	563	WP_001170274.1 strains_non_MPA_non_topgraph_cdhit70_190118.csv	N-acetylmuramoyl-L-alanine amidase sle1 n=31 Tax=Staphylococcus aureus TaxID=1280 RepID=SLE1_STAAR
	agilent_223654	5.38896e-06	0.274837	0.870312	-0.69177	2.43239	18.1818	20	1.1	UniRef90_P45387	564	VFG001149(gb|AAB03707) (hap) autotransporter, fibronectin-binding adhesin [Hap (VF0037)] [Haemophilus influenzae N187]	Adhesion and penetration protein autotransporter n=2 Tax=Haemophilus influenzae TaxID=727 RepID=HAP2_HAEIF
	twist_72932	5.3939e-06	0.275089	-1.27147	-3.55478	1.01183	12.1212	5	0.4125		565	YP_009030625.1 tail sheath protein [Escherichia phage vB_EcoM_JS09]
	agilent_164669	5.39718e-06	0.275256	1.96279	-1.56321	5.48878	1.51515	5	3.3	UniRef90_A0A173UAU5	566	WP_007884712.1 MPA_PNP_EM_seqs_non_topgraph_seqs_final_210318.csv	Flagellin n=3 Tax=Roseburia inulinivorans TaxID=360807 RepID=A0A173UAU5_9FIRM
	agilent_237936	5.39718e-06	0.275256	1.96279	-1.56321	5.48878	1.51515	5	3.3	UniRef90_A1JSQ1	567	VFG002321(gb|YP_001006728) (fliC) flagellin [Flagella (VF0394)] [Yersinia enterocolitica subsp. enterocolitica 8081]	Flagellin n=55 Tax=Yersinia TaxID=444888 RepID=A1JSQ1_YERE8
	twist_47475	5.40541e-06	0.275676	-1.13394	-3.17276	0.904878	10.6061	15	1.41429		568	Kinesin-like protein KIF11
	twist_50199	5.40549e-06	0.27568	1.61239	-1.2867	4.51148	3.0303	10	3.3		569	AARP1 protein
	agilent_237838	5.40883e-06	0.27585	0.684681	-0.546818	1.91618	25.7576	45	1.74706	UniRef90_Q54835	570	VFG000950(gb|NP_665531) (emm) M protein type 3 [M protein (VF0242)] [Streptococcus pyogenes MGAS315]	M3 protein n=36 Tax=Streptococcus pyogenes TaxID=1314 RepID=Q54835_STRPY
	agilent_231039	5.42883e-06	0.27687	0.932594	-0.748378	2.61357	12.1212	15	1.2375	UniRef90_A0A4I7XYI6	571	VFG001361(gb|NP_344663) (pspA) pneumococcal surface protein A [PspA (VF0152)] [Streptococcus pneumoniae TIGR4]	Surface protein A n=87 Tax=Streptococcus pneumoniae TaxID=1313 RepID=A0A4I7XYI6_STREE
	agilent_230924	5.44887e-06	0.277892	-0.778694	-2.18526	0.627867	43.9394	25	0.568966	UniRef90_Q8GM74	572	VFG001150(gb|AAL79954) (hia) adhesin [Hia/Hsf (VF0039)] [Haemophilus influenzae nontypable strain 3179B]	Adhesin n=5 Tax=Haemophilus influenzae TaxID=727 RepID=Q8GM74_HAEIF
	twist_20848	5.47767e-06	0.279361	0.66767	-0.542039	1.87738	40.9091	50	1.22222		573	allergen_name False allergome_name Bos d 8 (2/6), Bos d 9 (2/3) (1/1) allergenonline_name False SDAP_name False iedb_name False
	agilent_8991	5.48521e-06	0.279746	0.677386	-0.550909	1.90568	60.6061	70	1.155	UniRef90_P03204	574	EBNA-3C HHV 4 latent protein	Epstein-Barr nuclear antigen 6 n=14 Tax=Epstein-Barr virus (strain GD1) TaxID=10376 RepID=EBNA6_EBVB9
	agilent_140310	5.486e-06	0.279786	1.7432	-1.41799	4.90439	1.51515	5	3.3	UniRef90_Q06971	575	WP_000079833.1 strains_non_MPA_non_topgraph_cdhit70_190118.csv	Flagellin n=259 Tax=Salmonella TaxID=590 RepID=FLIC_SALDU
	agilent_162437	5.486e-06	0.279786	1.7432	-1.41799	4.90439	1.51515	5	3.3	UniRef90_Q06971	576	WP_000079833.1 strains_non_MPA_non_topgraph_cdhit70_190118.csv	Flagellin n=259 Tax=Salmonella TaxID=590 RepID=FLIC_SALDU
	agilent_162642	5.486e-06	0.279786	1.7432	-1.41799	4.90439	1.51515	5	3.3	UniRef90_P06177	577	WP_020438185.1 strains_non_MPA_non_topgraph_cdhit70_190118.csv	Flagellin n=155 Tax=Salmonella TaxID=590 RepID=FLIC_SALMU
	agilent_164703	5.486e-06	0.279786	1.7432	-1.41799	4.90439	1.51515	5	3.3	UniRef90_R5WFA2	578	MH0379_GL0128099 MPA_PNP_EM_seqs_non_topgraph_seqs_final_210318.csv	Flagellin n=4 Tax=Clostridiales TaxID=186802 RepID=R5WFA2_9CLOT
	agilent_188933	5.48908e-06	0.279943	-0.88377	-2.48696	0.719416	21.2121	15	0.707143	UniRef90_A0A1T4WZF4	579	MH0203_GL0039843 MPA_PNP_EM_seqs_non_topgraph_seqs_final_210318.csv	Peptidylprolyl isomerase n=5 Tax=Ruminococcaceae TaxID=541000 RepID=A0A1T4WZF4_9FIRM
	agilent_42039	5.51177e-06	0.2811	-1.27052	-3.58084	1.03979	16.6667	5	0.3	UniRef90_Q2G222	580	WP_001125631.1 strains_non_MPA_non_topgraph_cdhit70_190118.csv	N-acetylmuramoyl-L-alanine amidase domain-containing protein SAOUHSC_02979 n=302 Tax=Bacteria TaxID=2 RepID=Y2979_STAA8
	twist_21096	5.52793e-06	0.281925	-0.973128	-2.7457	0.799442	16.6667	10	0.6		581	allergen_name False allergome_name Por tr 2 (14/17) (1/1) allergenonline_name False SDAP_name False iedb_name False
	agilent_193475	5.53849e-06	0.282463	-0.956534	-2.70083	0.78776	15.1515	15	0.99	UniRef90_A0A0B8REE2	582	WP_010989342.1 strains_non_MPA_non_topgraph_cdhit70_190118.csv	ATP phosphoribosyltransferase regulatory subunit n=304 Tax=Bacteria TaxID=2 RepID=A0A0B8REE2_LISMN
	twist_78015	5.55159e-06	0.283131	1.00155	-0.827368	2.83047	6.06061	15	2.475		583	YP_009196345.1 DNA-directed RNA polymerase [Enterobacter phage phiEap-1]
	agilent_28384	5.59982e-06	0.285591	1.01595	-0.848768	2.88067	4.54545	15	3.3	UniRef90_I9PKT0	584	159551223-stool2_revised_scaffold49362_1_gene115337 (1/1) MPA_and_EM_topgraph_220218_subsample.csv	SusC/RagA family TonB-linked outer membrane protein n=13 Tax=Bacteroides TaxID=816 RepID=I9PKT0_9BACE
	agilent_223157	5.61804e-06	0.28652	-1.33155	-3.78024	1.11715	12.1212	5	0.4125	UniRef90_P27951	585	VFG001795(gb|BAC98831) (cba) c protein beta antigen [<beta>-C protein (VF0277)] [Streptococcus agalactiae FM027022]	IgA FC receptor n=71 Tax=Streptococcus TaxID=1301 RepID=BAG_STRAG
	agilent_134334	5.62555e-06	0.286903	0.958259	-0.805364	2.72188	7.57576	15	1.98	UniRef90_B6W5P8	586	MH0006_GL0034162 (1/1) MPA_and_EM_topgraph_220218_subsample.csv	Plug domain-containing protein n=18 Tax=Bacteroides TaxID=816 RepID=B6W5P8_9BACE
	agilent_8566	5.63173e-06	0.287218	1.03755	-0.873254	2.94836	7.57576	20	2.64	UniRef90_O36634	587	Fusion glycoprotein F0 precursor (2/2) & fusion protein (1/2) & fusion glycoprotein	Fusion glycoprotein F0 n=1724 Tax=Pneumoviridae TaxID=11244 RepID=FUS_HRSVB
	agilent_151560	5.63235e-06	0.28725	1.17268	-0.987123	3.33247	6.06061	10	1.65	UniRef90_A0A174FE64	588	WP_005825265.1 MPA_PNP_EM_seqs_non_topgraph_seqs_final_210318.csv	D-alanyl-D-alanine carboxypeptidase/D-alanyl-D-alanine-endopeptidase n=57 Tax=Bacteroides TaxID=816 RepID=A0A174FE64_BACUN
	agilent_18963	5.64077e-06	0.28768	-1.27381	-3.62196	1.07434	12.1212	5	0.4125	UniRef90_C0EY41	589	MH0188_GL0203110 (2/2) MPA_and_EM_topgraph_220218_subsample.csv	Peptidase, S41 family n=9 Tax=Clostridiales TaxID=186802 RepID=C0EY41_9FIRM
	twist_5606	5.64135e-06	0.287709	-1.21426	-3.45278	1.02426	16.6667	5	0.3		590	allergen_name False allergome_name Nas vi 12 (2/2) (1/1) allergenonline_name False SDAP_name False iedb_name False
	twist_2099	5.64178e-06	0.287731	1.16784	-0.985197	3.32087	9.09091	10	1.1		591	allergen_name False allergome_name Tri a 37 (9/9) (1/1) allergenonline_name False SDAP_name False iedb_name False
	agilent_6001	5.65058e-06	0.288179	0.663548	-0.560914	1.88801	27.2727	35	1.28333	UniRef90_P03204	592	EBNA-3C HHV 4 latent protein	Epstein-Barr nuclear antigen 6 n=14 Tax=Epstein-Barr virus (strain GD1) TaxID=10376 RepID=EBNA6_EBVB9
	twist_34981	5.67221e-06	0.289283	1.52669	-1.297	4.35037	6.06061	5	0.825		593	Influenza hemagglutinin (HA) – precursor, HA1, HA2, partial forms
	twist_32174	5.68659e-06	0.290016	-0.987061	-2.81546	0.841337	89.3939	85	0.950847		594	EBNA-1 HHV 4 & BKRF1
	agilent_73272	5.68747e-06	0.290061	-1.45553	-4.15196	1.2409	7.57576	5	0.66	UniRef90_A0A1C5XBP0	595	MH0014_GL0019697 (1/2) MPA_and_EM_topgraph_220218_subsample.csv	Macrolide export ATP-binding/permease protein MacB n=22 Tax=Ruminococcus TaxID=1263 RepID=A0A1C5XBP0_9FIRM
	agilent_193955	5.70275e-06	0.29084	-1.28067	-3.65699	1.09566	12.1212	5	0.4125	UniRef90_F7M4X1	596	MH0003_GL0051133 (1/1) MPA_and_EM_topgraph_220218_subsample.csv	STN domain-containing protein n=61 Tax=Bacteroidaceae TaxID=815 RepID=F7M4X1_9BACE
	agilent_202934	5.70282e-06	0.290844	1.16334	-0.995294	3.32197	6.06061	10	1.65	UniRef90_F9ZA18	597	MH0012_GL0186444 MPA_PNP_EM_seqs_non_topgraph_seqs_final_210318.csv	Uncharacterized protein n=5 Tax=Odoribacter TaxID=283168 RepID=F9ZA18_ODOSD
	agilent_36299	5.7035e-06	0.290878	1.20989	-1.03528	3.45505	7.57576	10	1.32	UniRef90_A0A508YGM1	598	WP_003669346.1 strains_non_MPA_non_topgraph_cdhit70_190118.csv	Autolysin n=73 Tax=Lactobacillus TaxID=1578 RepID=A0A508YGM1_LACRE
	agilent_155324	5.70526e-06	0.290968	0.781699	-0.669155	2.23255	12.1212	30	2.475	UniRef90_K8QHQ9	599	WP_014569529.1 strains_non_MPA_non_topgraph_cdhit70_190118.csv	Alpha-galactosidase n=4 Tax=Lactobacillus rhamnosus TaxID=47715 RepID=K8QHQ9_LACRH
	agilent_148625	5.70697e-06	0.291056	-0.947596	-2.70668	0.811486	19.697	10	0.507692	UniRef90_S5N0F3	600	WP_045160255.1 (5/5) non_MPA_topgraph_sampling_040218.csv	Phage-related tail protein n=334 Tax=Salmonella TaxID=590 RepID=S5N0F3_SALBN
	agilent_2946	5.70872e-06	0.291145	0.981636	-0.840972	2.80424	4.54545	25	5.5	UniRef90_P81177	601	zinc metalloproteinase aureolysin	Zinc metalloproteinase aureolysin n=337 Tax=Bacilli TaxID=91061 RepID=AURE_STAAU
	agilent_320	5.70991e-06	0.291206	0.684722	-0.586766	1.95621	60.6061	70	1.155	UniRef90_P03211	602	EBNA-1 HHV 4 & BKRF1	Epstein-Barr nuclear antigen 1 n=37 Tax=Epstein-Barr virus (strain GD1) TaxID=10376 RepID=EBNA1_EBVB9
	agilent_204160	5.71779e-06	0.291607	-1.35781	-3.88128	1.16566	9.09091	5	0.55	UniRef90_A0A0U5JI25	603	WP_011953364.1 strains_non_MPA_non_topgraph_cdhit70_190118.csv	Clumping factor ClfA, fibrinogen-binding protein n=28 Tax=Lactobacillus reuteri TaxID=1598 RepID=A0A0U5JI25_LACRE
	agilent_11813	5.72534e-06	0.291993	0.826457	-0.710729	2.36364	18.1818	20	1.1	UniRef90_P03211	604	EBNA-1 HHV 4 & BKRF1	Epstein-Barr nuclear antigen 1 n=37 Tax=Epstein-Barr virus (strain GD1) TaxID=10376 RepID=EBNA1_EBVB9
	agilent_139506	5.7479e-06	0.293143	1.09752	-0.948705	3.14374	4.54545	10	2.2	UniRef90_A0A0K6BVP1	605	YP_099897.1 strains_non_MPA_non_topgraph_cdhit70_190118.csv	LysM peptidoglycan-binding domain-containing protein n=45 Tax=Bacteroidaceae TaxID=815 RepID=A0A0K6BVP1_BACFG
	agilent_227833	5.75083e-06	0.293292	-0.643733	-1.84429	0.55682	57.5758	55	0.955263	UniRef90_A0A4I7YG16	606	VFG001357(gb|NP_346601) (cbpA) choline binding protein A [CbpA/PspC (VF0150)] [Streptococcus pneumoniae TIGR4]	Choline binding protein A n=44 Tax=Streptococcus pneumoniae TaxID=1313 RepID=A0A4I7YG16_STREE
	agilent_11583	5.75761e-06	0.293638	-0.749019	-2.14693	0.648893	27.2727	20	0.733333	UniRef90_P11089	607	Flagellar filament 41 kDa core protein	Flagellar filament 41 kDa core protein n=535 Tax=Borreliaceae TaxID=1643685 RepID=FLA1_BORBU
	agilent_227075	5.76056e-06	0.293789	-1.16491	-3.3397	1.00987	21.2121	5	0.235714	UniRef90_P09983	608	VFG000906(gb|NP_755445) (hlyA) Hemolysin A [Hemolysin (VF0225)] [Escherichia coli CFT073]	Hemolysin, chromosomal n=225 Tax=Bacteria TaxID=2 RepID=HLYAC_ECOLX
	twist_35320	5.7777e-06	0.294663	0.689133	-0.599744	1.97801	22.7273	30	1.32		609	EBNA-3C HHV 4 latent protein
	twist_11627	5.79145e-06	0.295364	0.685244	-0.598222	1.96871	33.3333	40	1.2		610	allergen_name False allergome_name Tri ur 37 (2/7) (1/1) allergenonline_name False SDAP_name False iedb_name False
	agilent_22148	5.80057e-06	0.295829	-1.39048	-3.99735	1.2164	10.6061	5	0.471429	UniRef90_B0GA13	611	WP_006426016.1 (1/1) non_MPA_topgraph_sampling_040218.csv	Uncharacterized protein n=10 Tax=Clostridiales TaxID=186802 RepID=B0GA13_9FIRM
	agilent_1516	5.81412e-06	0.29652	0.813421	-0.713773	2.34061	19.697	20	1.01538	UniRef90_P07210	612	polyprotein (9/9) & VP1 capsid protein (1/3) & Chain 2, Human Rhinovirus Serotype 2 (Hrv2)	Genome polyprotein n=273 Tax=Enterovirus TaxID=12059 RepID=POLG_HRV8A
	agilent_3897	5.83259e-06	0.297462	1.24936	-1.10089	3.59961	6.06061	10	1.65	UniRef90_P03418	613	Nucleoprotein (2/5)	Nucleoprotein n=747 Tax=root TaxID=1 RepID=NCAP_HRSVA
	agilent_1683	5.83612e-06	0.297642	-0.794616	-2.28997	0.700741	81.8182	80	0.977778	UniRef90_Q66575	614	positive (from uniprot): Enterovirus B Genome polyprotein	Genome polyprotein n=20 Tax=Enterovirus B TaxID=138949 RepID=POLG_EC12T
	agilent_15627	5.84708e-06	0.298201	1.06393	-0.940551	3.0684	6.06061	10	1.65	UniRef90_H1GAG6	615	WP_012951188.1 strains_non_MPA_non_topgraph_cdhit70_190118.csv	FTR1 family protein n=142 Tax=Listeria TaxID=1637 RepID=H1GAG6_LISIO
	agilent_242989	5.85561e-06	0.298636	-0.985512	-2.84393	0.872904	13.6364	10	0.733333	UniRef90_A6X0K0	616	VFG011399(gb|NP_539749) (fabZ) (3R)-hydroxymyristoyl ACP dehydratase [LPS (CVF383)] [Brucella melitensis bv. 1 str. 16M]	3-hydroxyacyl-[acyl-carrier-protein] dehydratase FabZ n=54 Tax=Rhizobiales TaxID=356 RepID=FABZ_OCHA4
	agilent_64436	5.85886e-06	0.298802	-0.931716	-2.68929	0.825857	19.697	10	0.507692	UniRef90_R5EP71	617	MH0062_GL0064339 MPA_PNP_EM_seqs_non_topgraph_seqs_final_210318.csv	NAGPA domain-containing protein n=3 Tax=Bacteroidales TaxID=171549 RepID=R5EP71_9BACE
	agilent_153201	5.86918e-06	0.299328	0.859308	-0.763443	2.48206	9.09091	20	2.2	UniRef90_A0A374MXJ0	618	MH0350_GL0010307 (3/3) MPA_and_EM_topgraph_220218_subsample.csv	Peptidase_M56 domain-containing protein n=9 Tax=Clostridiales TaxID=186802 RepID=A0A374MXJ0_9FIRM
	agilent_177201	5.88145e-06	0.299954	0.609401	-0.542906	1.76171	42.4242	55	1.29643	UniRef90_G2T5W2	619	MH0268_GL0121737 MPA_PNP_EM_seqs_non_topgraph_seqs_final_210318.csv	Flagellin n=3 Tax=Roseburia TaxID=841 RepID=G2T5W2_ROSHA
	agilent_2221	5.88188e-06	0.299976	-0.930529	-2.69013	0.829076	83.3333	85	1.02	UniRef90_Q9QL88	620	Enterovirus polyprotein (VP0, VP1, VP2, VP4) – capsid proteins, Coxsackievirus A9 (2.9 Å structure, chains 1–4)	Genome polyprotein n=36 Tax=Enterovirus B TaxID=138949 RepID=POLG_CXB6S
	agilent_231580	5.88274e-06	0.30002	1.46329	-1.304	4.23057	4.54545	15	3.3	UniRef90_P0C2E9	621	VFG002275(gb|NP_561079) (pfoA) perfringolysin O [theta-toxin/PFO (VF0382)] [Clostridium perfringens str. 13]	Perfringolysin O n=33 Tax=Clostridium perfringens TaxID=1502 RepID=TACY_CLOPE
	agilent_897	5.89616e-06	0.300704	0.648656	-0.579784	1.8771	56.0606	55	0.981081	UniRef90_P09256	622	positive (from uniprot): Human herpesvirus 3 Envelope glycoprotein C	Envelope glycoprotein C n=119 Tax=Human herpesvirus 3 TaxID=10335 RepID=GC_VZVD
	agilent_103902	5.90598e-06	0.301205	1.01715	-0.911152	2.94546	4.54545	15	3.3	UniRef90_A0A3A9Y4J3	623	YP_193148.1 strains_non_MPA_non_topgraph_cdhit70_190118.csv	SlpA domain-containing protein n=3 Tax=Lactobacillus acidophilus TaxID=1579 RepID=A0A3A9Y4J3_LACAI
	agilent_237631	5.91304e-06	0.301565	0.771363	-0.692066	2.23479	71.2121	85	1.19362	UniRef90_Q54835	624	VFG000950(gb|NP_665531) (emm) M protein type 3 [M protein (VF0242)] [Streptococcus pyogenes MGAS315]	M3 protein n=36 Tax=Streptococcus pyogenes TaxID=1314 RepID=Q54835_STRPY
	agilent_166869	5.9157e-06	0.3017	0.999818	-0.897567	2.8972	86.3636	85	0.984211	UniRef90_A0A3E5AF49	625	MH0026_GL0026830 MPA_PNP_EM_seqs_non_topgraph_seqs_final_210318.csv	Inhibitor_I69 domain-containing protein n=10 Tax=Prevotella TaxID=838 RepID=A0A3E5AF49_9BACT
	agilent_238476	5.91805e-06	0.30182	-1.18011	-3.42019	1.05997	16.6667	5	0.3	UniRef90_UPI000F53326A	626	VFG000261(gb|NP_273742) (iga) IgA-specific serine endopeptidase [IgA1 protease (VF0080)] [Neisseria meningitidis MC58]	IgA-specific serine endopeptidase autotransporter n=1 Tax=Neisseria meningitidis TaxID=487 RepID=UPI000F53326A
	agilent_230186	5.91841e-06	0.301839	0.671203	-0.602924	1.94533	22.7273	40	1.76	UniRef90_A0A0G9FJC8	627	VFG000904(gb|NP_752330) (vat) Haemoglobin protease [Tsh (VF0233)] [Escherichia coli CFT073]	Autotransporter n=304 Tax=Enterobacteriaceae TaxID=543 RepID=A0A0G9FJC8_ECOLX
	agilent_100240	5.92425e-06	0.302137	-0.799315	-2.31757	0.718939	25.7576	15	0.582353	UniRef90_S5N0F3	628	WP_045160255.1 (5/5) non_MPA_topgraph_sampling_040218.csv	Phage-related tail protein n=334 Tax=Salmonella TaxID=590 RepID=S5N0F3_SALBN
	agilent_202587	5.92816e-06	0.302336	0.863756	-0.777578	2.50509	9.09091	15	1.65	UniRef90_U6R855	629	DOM015_GL0041013 (2/2) MPA_and_EM_topgraph_220218_subsample.csv	Uncharacterized protein n=5 Tax=Bacteroidaceae TaxID=815 RepID=U6R855_9BACE
	twist_24043	5.93399e-06	0.302633	-1.214	-3.5223	1.0943	10.6061	5	0.471429		630	allergen_name False allergome_name Epi co 2 (1/2) (1/1) allergenonline_name False SDAP_name False iedb_name False
	agilent_223056	5.94026e-06	0.302953	0.767358	-0.692659	2.22737	13.6364	25	1.83333	UniRef90_Q8GM74	631	VFG001150(gb|AAL79954) (hia) adhesin [Hia/Hsf (VF0039)] [Haemophilus influenzae nontypable strain 3179B]	Adhesin n=5 Tax=Haemophilus influenzae TaxID=727 RepID=Q8GM74_HAEIF
	twist_34744	5.95236e-06	0.30357	-0.981162	-2.85036	0.888034	15.1515	10	0.66		632	zinc metalloproteinase aureolysin
	twist_52223	5.96135e-06	0.304029	0.818753	-0.74252	2.38003	15.1515	20	1.32		633	EBNA-3B nuclear protein [Human gammaherpesvirus 4] & Epstein-Barr nuclear antigen 4
	twist_46897	5.96803e-06	0.304369	0.701141	-0.636801	2.03908	21.2121	30	1.41429		634	glycoprotein B (2/2)
	agilent_121369	5.96935e-06	0.304437	-1.32815	-3.86292	1.20662	9.09091	5	0.55	UniRef90_K5YWW8	635	MH0343_GL0152713 (2/2) MPA_and_EM_topgraph_220218_subsample.csv	Coenzyme A biosynthesis bifunctional protein CoaBC n=29 Tax=Parabacteroides TaxID=375288 RepID=K5YWW8_9BACT
	agilent_78022	5.98319e-06	0.305143	-1.19382	-3.47556	1.08792	15.1515	5	0.33	UniRef90_A0A174R002	636	MH0417_GL0121824 MPA_PNP_EM_seqs_non_topgraph_seqs_final_210318.csv	Hyaluronoglucosaminidase n=7 Tax=Bacteroides TaxID=816 RepID=A0A174R002_9BACE
	agilent_106728	5.98628e-06	0.3053	-1.30592	-3.80272	1.19088	13.6364	5	0.366667	UniRef90_C0BEV3	637	MH0088_GL0045527 (1/1) MPA_and_EM_topgraph_220218_subsample.csv	LysM domain protein n=11 Tax=Coprococcus TaxID=33042 RepID=C0BEV3_9FIRM
	agilent_223189	6.01176e-06	0.3066	-0.606294	-1.76859	0.556005	56.0606	50	0.891892	UniRef90_A0A4I7YG16	638	VFG001357(gb|NP_346601) (cbpA) choline binding protein A [CbpA/PspC (VF0150)] [Streptococcus pneumoniae TIGR4]	Choline binding protein A n=44 Tax=Streptococcus pneumoniae TaxID=1313 RepID=A0A4I7YG16_STREE
	agilent_9575	6.01387e-06	0.306708	0.795031	-0.729427	2.31949	10.6061	20	1.88571	UniRef90_Q9P2D1	639	Chromodomain-helicase-DNA-binding protein 7	Chromodomain-helicase-DNA-binding protein 7 n=159 Tax=Amniota TaxID=32524 RepID=CHD7_HUMAN
	twist_4346	6.02051e-06	0.307046	-1.74126	-5.08242	1.59991	4.54545	5	1.1		640	allergen_name False allergome_name Bos d 8 (2/6), Bos d 9 (2/3) (1/1) allergenonline_name False SDAP_name False iedb_name False
	twist_25205	6.02062e-06	0.307051	-0.950346	-2.77391	0.873221	16.6667	10	0.6		641	allergen_name False allergome_name Bla g 9 (3/4) (1/1) allergenonline_name False SDAP_name False iedb_name False
	agilent_78246	6.02686e-06	0.30737	1.27248	-1.17082	3.71579	3.0303	15	4.95	UniRef90_A0A1C5UUU7	642	MH0198_GL0135499 MPA_PNP_EM_seqs_non_topgraph_seqs_final_210318.csv	Gamma-DL-glutamyl hydrolase n=5 Tax=Firmicutes TaxID=1239 RepID=A0A1C5UUU7_9CLOT
	twist_25498	6.06069e-06	0.309095	-1.20127	-3.51607	1.11354	15.1515	5	0.33		643	allergen_name False allergome_name Bub b 12 (2/2), Bub b 8 (4/6) (1/1) allergenonline_name False SDAP_name False iedb_name False
	twist_58783	6.07129e-06	0.309636	0.734029	-0.682003	2.15006	15.1515	25	1.65		644	positive (exact): Human herpesvirus 3 Envelope glycoprotein C
	twist_27988	6.07526e-06	0.309839	0.752869	-0.700117	2.20585	19.697	20	1.01538		645	EBNA-3B nuclear protein [Human gammaherpesvirus 4] & Epstein-Barr nuclear antigen 4
	twist_16785	6.09026e-06	0.310603	-1.24347	-3.64707	1.16014	10.6061	5	0.471429		646	allergen_name False allergome_name Epi p 13 (2/2) (1/1) allergenonline_name False SDAP_name False iedb_name False
	agilent_19521	6.09484e-06	0.310837	0.949038	-0.886323	2.7844	6.06061	15	2.475	UniRef90_A0A1G7KLH9	647	O2.CD2-0_GL0014258 MPA_PNP_EM_seqs_non_topgraph_seqs_final_210318.csv	Rod shape-determining protein MreB n=1 Tax=Bacteroidales bacterium KHT7 TaxID=1855373 RepID=A0A1G7KLH9_9BACT
	twist_843	6.09989e-06	0.311095	-0.891232	-2.61572	0.833257	24.2424	10	0.4125		648	allergen_name False allergome_name Ovi a 12 (1/2), Ovi a 8 (2/5) (1/1) allergenonline_name False SDAP_name False iedb_name False
	agilent_47783	6.10535e-06	0.311373	-0.814962	-2.39278	0.762855	18.1818	15	0.825	UniRef90_A0A1H4EYC0	649	MH0192_GL0120909 (2/2) MPA_and_EM_topgraph_220218_subsample.csv	TonB-linked outer membrane protein, SusC/RagA family n=7 Tax=Alistipes TaxID=239759 RepID=A0A1H4EYC0_9BACT
	agilent_207238	6.12378e-06	0.312313	-1.04919	-3.08444	0.986059	13.6364	10	0.733333	UniRef90_A0A4P6M607	650	WP_018594521.1 strains_non_MPA_non_topgraph_cdhit70_190118.csv	D-galactose-binding periplasmic protein n=6 Tax=Lachnospiraceae TaxID=186803 RepID=A0A4P6M607_9FIRM
	agilent_106172	6.12806e-06	0.312531	-1.35517	-3.98516	1.27481	9.09091	5	0.55	UniRef90_A0A3D0XCG3	651	WP_092976286.1 (1/7) non_MPA_topgraph_sampling_040218.csv	CPBP family intramembrane metalloprotease n=2 Tax=Ruminococcus TaxID=1263 RepID=A0A3D0XCG3_9FIRM
	agilent_225880	6.12983e-06	0.312622	0.660955	-0.622001	1.94391	21.2121	30	1.41429	UniRef90_P62575	652	VFG001378(gb|NP_359129) (nanA) neuraminidase A [Neuraminidase (VF0148)] [Streptococcus pneumoniae R6]	Sialidase A n=43 Tax=Bacteria TaxID=2 RepID=NANA_STREE
	agilent_148478	6.13445e-06	0.312857	-1.22213	-3.59553	1.15126	7.57576	10	1.32	UniRef90_A0A395YA58	653	V1.CD17-4_GL0037923 MPA_PNP_EM_seqs_non_topgraph_seqs_final_210318.csv	Ribosome biogenesis GTPase A n=4 Tax=Clostridiales TaxID=186802 RepID=A0A395YA58_9FIRM
	twist_48016	6.1397e-06	0.313125	-0.648877	-1.9097	0.611946	59.0909	60	1.01538		654	positive (from uniprot): Enterovirus C Genome polyprotein [on Uniprot the BLAST matches are "Capsid protein" from "Human poliovirus"
	twist_31993	6.14664e-06	0.313479	0.8335	-0.787245	2.45424	10.6061	15	1.41429		655	EBNA3A HHV4
	agilent_41807	6.15111e-06	0.313707	-1.07255	-3.15912	1.01402	10.6061	10	0.942857	UniRef90_A0A0G9FAG5	656	YP_004890585.1 strains_non_MPA_non_topgraph_cdhit70_190118.csv	Extracellular protein n=36 Tax=Lactobacillaceae TaxID=33958 RepID=A0A0G9FAG5_LACPN
	agilent_2331	6.15162e-06	0.313733	-1.1911	-3.50842	1.12622	9.09091	5	0.55	UniRef90_P20810	657	Calpastatin	Calpastatin n=278 Tax=Simiiformes TaxID=314293 RepID=ICAL_HUMAN
	agilent_130938	6.15292e-06	0.313799	-1.1792	-3.47368	1.11528	13.6364	5	0.366667	UniRef90_A0A1C5V0K8	658	O2.UC16-1_GL0025718 (3/3) MPA_and_EM_topgraph_220218_subsample.csv	Lipoteichoic acid synthase 1 n=14 Tax=Clostridiales TaxID=186802 RepID=A0A1C5V0K8_9FIRM
	agilent_61470	6.17255e-06	0.3148	0.886037	-0.841579	2.61365	6.06061	15	2.475	UniRef90_A0A173SVY9	659	V1.FI07_GL0111911 MPA_PNP_EM_seqs_non_topgraph_seqs_final_210318.csv	mRNA interferase EndoA n=4 Tax=Faecalibacterium TaxID=216851 RepID=A0A173SVY9_9FIRM
	twist_34982	6.17624e-06	0.314988	-1.23564	-3.64585	1.17457	10.6061	5	0.471429		660	pneumococcal histidine triad protein E & hydrolase & HIT family hydrolase
	twist_50150	6.18616e-06	0.315494	0.838333	-0.798614	2.47528	9.09091	15	1.65		661	Capsid protein VP26 & capsid protein VP26 [Human gammaherpesvirus 4] & BFRF3
	agilent_3990	6.19401e-06	0.315895	0.637483	-0.608311	1.88328	25.7576	35	1.35882	UniRef90_O36634	662	Fusion glycoprotein F0 precursor (2/2) & fusion protein (1/2) & fusion glycoprotein	Fusion glycoprotein F0 n=1724 Tax=Pneumoviridae TaxID=11244 RepID=FUS_HRSVB
	twist_88089	6.19824e-06	0.31611	0.787171	-0.751834	2.32618	15.1515	20	1.32		663	YP_003344862.1 tail protein [Streptococcus virus ALQ132]
	twist_10138	6.20423e-06	0.316416	-1.11455	-3.295	1.06589	19.697	5	0.253846		664	allergen_name False allergome_name Lol p FT (2/3) (1/1) allergenonline_name False SDAP_name False iedb_name False
	agilent_19698	6.23461e-06	0.317965	-1.14872	-3.40321	1.10577	13.6364	5	0.366667	UniRef90_A0A0U1MQG2	665	WP_000669729.1 strains_non_MPA_non_topgraph_cdhit70_190118.csv	Protein map n=15 Tax=Staphylococcaceae TaxID=90964 RepID=A0A0U1MQG2_STAAU
	agilent_160014	6.23864e-06	0.318171	0.833304	-0.802847	2.46945	9.09091	15	1.65	UniRef90_D4IQG0	666	MH0196_GL0028267 MPA_PNP_EM_seqs_non_topgraph_seqs_final_210318.csv	Peptidase family S41 n=7 Tax=Rikenellaceae TaxID=171550 RepID=D4IQG0_9BACT
	agilent_1726	6.24233e-06	0.318359	-1.34972	-4.00087	1.30142	7.57576	5	0.66	UniRef90_P14738	667	fibronectin-binding protein A	Fibronectin-binding protein A n=540 Tax=Staphylococcaceae TaxID=90964 RepID=FNBA_STAA8
	agilent_171284	6.25644e-06	0.319079	0.617136	-0.596856	1.83113	33.3333	40	1.2	UniRef90_Q5HEA4	668	WP_000752015.1 strains_non_MPA_non_topgraph_cdhit70_190118.csv	Probable transglycosylase SceD n=172 Tax=Bacteria TaxID=2 RepID=SCED_STAAC
	twist_55551	6.26396e-06	0.319462	0.69085	-0.669225	2.05092	16.6667	30	1.8		669	minor core protein
	twist_30864	6.27641e-06	0.320097	0.607615	-0.590165	1.80539	36.3636	50	1.375		670	phosphoprotein 150 & Large structural phosphoprotein
	agilent_7114	6.31216e-06	0.32192	-0.779576	-2.32214	0.762989	21.2121	15	0.707143	UniRef90_P0C6Z0	671	early antigen protein D (EA-D) & DNA polymerase processivity factor BMRF1	DNA polymerase processivity factor BMRF1 n=54 Tax=Epstein-Barr virus (strain GD1) TaxID=10376 RepID=EAD_EBVA8
	twist_59514	6.31738e-06	0.322186	0.6451	-0.632076	1.92228	24.2424	35	1.44375		672	B B/Beijing/184/93 HA
	agilent_2828	6.33354e-06	0.32301	-0.983136	-2.93288	0.966606	13.6364	10	0.733333	UniRef90_P03277	673	Hexon protein	Hexon protein n=779 Tax=Adenoviridae TaxID=10508 RepID=CAPSH_ADE02
	agilent_72399	6.33916e-06	0.323297	0.791898	-0.779513	2.36331	13.6364	20	1.46667	UniRef90_R5NUV8	674	MH0002_GL0061182 MPA_PNP_EM_seqs_non_topgraph_seqs_final_210318.csv	Flagellin n=7 Tax=Clostridiales TaxID=186802 RepID=R5NUV8_9CLOT
	agilent_223844	6.35082e-06	0.323892	-1.17049	-3.49602	1.15504	10.6061	5	0.471429	UniRef90_Q5WVE4	675	VFG045548(gb|YP_095924) (lpg1907) Dot/Icm type IV secretion system effector [Dot/Icm (VF0156)] [Legionella pneumophila subsp. pneumophila str. Philadelphia 1]	Uncharacterized protein n=32 Tax=Legionella pneumophila TaxID=446 RepID=Q5WVE4_LEGPL
	agilent_5601	6.35948e-06	0.324334	0.579509	-0.572912	1.73193	42.4242	60	1.41429	UniRef90_P81177	676	zinc metalloproteinase aureolysin	Zinc metalloproteinase aureolysin n=337 Tax=Bacilli TaxID=91061 RepID=AURE_STAAU
	twist_47443	6.364e-06	0.324564	-1.13716	-3.39962	1.1253	15.1515	5	0.33		677	Enterovirus polyprotein (VP0, VP1, VP2, VP4) – capsid proteins, Coxsackievirus A9 (2.9 Å structure, chains 1–4)
	agilent_11153	6.38045e-06	0.325403	-0.641064	-1.91871	0.636587	34.8485	40	1.14783	UniRef90_A0A2U3RZL8	678	pneumococcal histidine triad protein D (1/2) & histidine motif-containing protein, partial	Pneumococcal histidine triad protein D n=4 Tax=Streptococcus pneumoniae TaxID=1313 RepID=A0A2U3RZL8_STREE
	agilent_7115	6.39626e-06	0.326209	-0.683697	-2.04859	0.681196	28.7879	20	0.694737	UniRef90_P0C6Z0	679	early antigen protein D (EA-D) & DNA polymerase processivity factor BMRF1	DNA polymerase processivity factor BMRF1 n=54 Tax=Epstein-Barr virus (strain GD1) TaxID=10376 RepID=EAD_EBVA8
	agilent_12009	6.39989e-06	0.326394	-0.760404	-2.27901	0.758203	78.7879	80	1.01538		680	positive (exact): Enterovirus C Genome polyprotein [on Uniprot the BLAST matches are "Capsid protein" from "Human poliovirus"
	agilent_235465	6.4078e-06	0.326798	0.59817	-0.597435	1.79377	46.9697	45	0.958065	UniRef90_P71401	681	VFG001157(gb|AAC44560) (hsf) Hsf [Hia/Hsf (VF0039)] [Haemophilus influenzae C54]	Hsf n=19 Tax=Haemophilus influenzae TaxID=727 RepID=P71401_HAEIF
	twist_36437	6.40941e-06	0.32688	-0.586801	-1.75988	0.586279	57.5758	50	0.868421		682	envelope glycoprotein G (2/2) & glycoprotein G (2/2)
	agilent_235189	6.42304e-06	0.327575	1.01313	-1.01514	3.04141	4.54545	10	2.2	UniRef90_A0A2X6G300	683	VFG034880(gb|NP_290952) (espX6) Type III secretion system effector EspX6 [LEE encoded T3SS (SS020)] [Escherichia coli O157:H7 str. EDL933]	Non-LEE-encoded type III secreted effector n=7 Tax=Escherichia coli TaxID=562 RepID=A0A2X6G300_ECOLX
	agilent_51357	6.42996e-06	0.327928	1.6837	-1.6895	5.0569	3.0303	5	1.65	UniRef90_A0A249NLN6	684	WP_003647944.1 strains_non_MPA_non_topgraph_cdhit70_190118.csv	GRAM_POS_ANCHORING domain-containing protein n=3 Tax=Lactobacillus gasseri TaxID=1596 RepID=A0A249NLN6_LACGS
	agilent_34763	6.43017e-06	0.327939	1.1136	-1.11748	3.34467	4.54545	10	2.2	UniRef90_E8MX38	685	WP_058101887.1 (1/1) non_MPA_topgraph_sampling_040218.csv	Putative xylanase n=131 Tax=Bacteria TaxID=2 RepID=E8MX38_BIFL1
	agilent_229765	6.43623e-06	0.328248	0.974307	-0.978957	2.92757	6.06061	15	2.475	UniRef90_D0VFN2	686	VFG007146(gb|NP_798035) (vopD) type III secretion system translocator protein VopD [T3SS1 (VF0408)] [Vibrio parahaemolyticus RIMD 2210633]	VopD n=132 Tax=Vibrionaceae TaxID=641 RepID=D0VFN2_VIBAL
	agilent_229642	6.45334e-06	0.32912	0.630995	-0.63629	1.89828	27.2727	30	1.1	UniRef90_P15276	687	VFG000117(gb|NP_253940) (algP/algR3) alginate regulatory protein AlgP [Alginate (VF0091)] [Pseudomonas aeruginosa PAO1]	Transcriptional regulatory protein AlgP n=6 Tax=Pseudomonas aeruginosa TaxID=287 RepID=ALGP_PSEAE
	agilent_56127	6.45806e-06	0.329361	-0.82241	-2.47495	0.830134	28.7879	10	0.347368	UniRef90_F3QTC0	688	MH0006_GL0176289 MPA_PNP_EM_seqs_non_topgraph_seqs_final_210318.csv	F5/8 type C domain protein n=4 Tax=Paraprevotella TaxID=577309 RepID=F3QTC0_9BACT
	agilent_140119	6.48406e-06	0.330687	-0.914644	-2.75757	0.92828	19.697	10	0.507692	UniRef90_Q4W8L5	689	WP_000744110.1 strains_non_MPA_non_topgraph_cdhit70_190118.csv	Staphylocoagulase n=113 Tax=Bacillales TaxID=1385 RepID=Q4W8L5_STAAU
	agilent_98530	6.51703e-06	0.332368	1.06348	-1.0868	3.21375	6.06061	10	1.65	UniRef90_P0A1W3	690	WP_000157810.1 (1/2) non_MPA_topgraph_sampling_040218.csv	Signal peptidase I n=1166 Tax=root TaxID=1 RepID=LEP_SALTI
	agilent_3246	6.52137e-06	0.33259	-0.589203	-1.78108	0.602669	56.0606	55	0.981081	UniRef90_A0A1D8D445	691	positive (from uniprot): Enterovirus C Genome polyprotein [on Uniprot the BLAST matches are "Capsid protein" from "Human poliovirus"	VP1 (Fragment) n=1 Tax=Human poliovirus 3 TaxID=12086 RepID=A0A1D8D445_9ENTO
	agilent_222726	6.52352e-06	0.332699	-1.08816	-3.28985	1.11353	21.2121	5	0.235714	UniRef90_Q2FE79	692	VFG002421(gb|NP_647158) (sbi) IgG-binding protein SBI [Sbi (VF0423)] [Staphylococcus aureus subsp. aureus MW2]	Immunoglobulin-binding protein Sbi n=295 Tax=Bacteria TaxID=2 RepID=SBI_STAA3
	agilent_4240	6.53276e-06	0.333171	0.593503	-0.608509	1.79551	31.8182	40	1.25714	UniRef90_P03460	693	Hemagglutinin (2/2)	Hemagglutinin n=16903 Tax=Influenza B virus TaxID=11520 RepID=HEMA_INBLE
	agilent_241112	6.53508e-06	0.333289	0.920411	-0.944141	2.78496	7.57576	15	1.98	UniRef90_P27951	694	VFG001795(gb|BAC98831) (cba) c protein beta antigen [<beta>-C protein (VF0277)] [Streptococcus agalactiae FM027022]	IgA FC receptor n=71 Tax=Streptococcus TaxID=1301 RepID=BAG_STRAG
	agilent_133116	6.54223e-06	0.333654	0.608725	-0.62535	1.8428	24.2424	40	1.65	UniRef90_A0A2N0UJ56	695	ED10A_GL0135741 (1/1) MPA_and_EM_topgraph_220218_subsample.csv	Phosphoserine phosphatase RsbU n=23 Tax=root TaxID=1 RepID=A0A2N0UJ56_9FIRM
	twist_59501	6.55249e-06	0.334177	0.850621	-0.87572	2.57696	15.1515	15	0.99		696	H3N2 A/Fujian/411/2002 HA
	twist_29560	6.55667e-06	0.33439	0.914656	-0.942463	2.77178	6.06061	15	2.475		697	major DNA-binding protein [Human gammaherpesvirus 4] & BALF2 [Human gammaherpesvirus 4] & single-stranded DNA binding protein [Human gammaherpesvirus 4] & Major DNA-binding protein
	twist_48017	6.56031e-06	0.334576	-0.608973	-1.84591	0.627962	59.0909	60	1.01538		698	positive (from uniprot): Enterovirus C Genome polyprotein [on Uniprot the BLAST matches are "Capsid protein" from "Human poliovirus"
	twist_47477	6.5773e-06	0.335442	-2.16258	-6.56306	2.2379	3.0303	5	1.65		699	trinucleotide repeat containing 6A, isoform CRA_c & trinucleotide repeat-containing gene 6A protein
	agilent_104204	6.58619e-06	0.335896	0.658342	-0.682527	1.99921	62.1212	80	1.2878	UniRef90_Q6GE15	700	WP_000792567.1 strains_non_MPA_non_topgraph_cdhit70_190118.csv	Immunoglobulin-binding protein Sbi n=35 Tax=Staphylococcus aureus TaxID=1280 RepID=SBI_STAAR
	agilent_11277	6.59133e-06	0.336158	0.578263	-0.600145	1.75667	48.4848	65	1.34062		701	positive (exact): Influenza A virus Hemagglutinin
	twist_79853	6.6021e-06	0.336707	-1.28932	-3.91975	1.3411	7.57576	5	0.66		702	YP_007501131.1 hypothetical protein [Salmonella phage vB_SenMS16]
	twist_48824	6.61516e-06	0.337373	0.673585	-0.702531	2.0497	22.7273	25	1.1		703	polyprotein (9/9) & VP1 capsid protein (1/3) & Chain 2, Human Rhinovirus Serotype 2 (Hrv2)
	agilent_131312	6.61617e-06	0.337425	-0.715894	-2.1786	0.746814	25.7576	20	0.776471	UniRef90_Q8G4Z1	704	WP_025332084.1 (1/2) non_MPA_topgraph_sampling_040218.csv	Uncharacterized protein n=77 Tax=Bifidobacterium TaxID=1678 RepID=Q8G4Z1_BIFLO
	agilent_235793	6.67191e-06	0.340267	0.741363	-0.782324	2.26505	10.6061	20	1.88571	UniRef90_Q50341	705	VFG002030(gb|NP_109830) (orf6/MgpC/crmA) cytadherence protein [Cytadherence organelle (VF0330)] [Mycoplasma pneumoniae M129]	Mgp-operon protein 3 n=22 Tax=Mycoplasma pneumoniae TaxID=2104 RepID=MGP3_MYCPN
	agilent_10117	6.68345e-06	0.340856	0.884588	-0.935681	2.70486	6.06061	15	2.475	UniRef90_P14738	706	fibronectin-binding protein A	Fibronectin-binding protein A n=540 Tax=Staphylococcaceae TaxID=90964 RepID=FNBA_STAA8
	twist_48626	6.69967e-06	0.341683	-0.832993	-2.55003	0.884045	24.2424	10	0.4125		707	positive (from uniprot): Norwalk virus Non-structural polyprotein
	agilent_234083	6.70048e-06	0.341724	-1.01987	-3.1223	1.08255	13.6364	10	0.733333	UniRef90_Q7W135	708	VFG000028(gb|NP_882012) (brkB) serum resistance protein [Brk (VF0034)] [Bordetella pertussis Tohama I]	Serum resistance protein n=18 Tax=Bordetella TaxID=517 RepID=Q7W135_BORPA
	twist_51732	6.7049e-06	0.34195	-0.569269	-1.74334	0.604806	45.4545	40	0.88		709	positive (exact): Norwalk virus Non-structural polyprotein
	agilent_110337	6.70865e-06	0.342141	0.97978	-1.04174	3.00131	4.54545	10	2.2	UniRef90_F7JVT9	710	WP_024852370.1 strains_non_MPA_non_topgraph_cdhit70_190118.csv	Uncharacterized protein n=15 Tax=Clostridiales TaxID=186802 RepID=F7JVT9_9FIRM
	twist_36723	6.71895e-06	0.342666	1.02076	-1.08761	3.12913	4.54545	10	2.2		711	GRA 1 & dense granule protein 1 / major antigenp24, putative & Dense granule protein 1 precursor & dense granule protein 1 / major antigenp24 & P24 granule antigen
	twist_77674	6.72467e-06	0.342958	0.993014	-1.05929	3.04532	7.57576	10	1.32		712	AFN38712.1 hypothetical protein phi_MSA6_ORF048 [Staphylococcus phage MSA6]
	agilent_101196	6.7451e-06	0.344	-0.904056	-2.77654	0.968429	15.1515	10	0.66	UniRef90_P66208	713	WP_003726143.1 strains_non_MPA_non_topgraph_cdhit70_190118.csv	50S ribosomal protein L32-2 n=26 Tax=Listeria TaxID=1637 RepID=RL322_LISIN
	agilent_8675	6.75262e-06	0.344384	0.619277	-0.664393	1.90295	27.2727	30	1.1	UniRef90_Q82081	714	positive (from uniprot): Rhinovirus B Genome polyprotein	Genome polyprotein n=46 Tax=Enterovirus TaxID=12059 RepID=POLG_HRV3
	twist_88647	6.75852e-06	0.344685	0.992949	-1.06657	3.05247	6.06061	15	2.475		715	YP_002455801.1 fiber tail protein [Lactobacillus phage Lv-1]
	agilent_53519	6.76461e-06	0.344995	-1.06174	-3.26537	1.14189	19.697	5	0.253846	UniRef90_A0A4U5DTR8	716	NP_816482.1 strains_non_MPA_non_topgraph_cdhit70_190118.csv	Uncharacterized protein n=132 Tax=Bacilli TaxID=91061 RepID=A0A4U5DTR8_ENTFL
	twist_51531	6.76535e-06	0.345033	0.723088	-0.777785	2.22396	12.1212	20	1.65		717	Ribosomal RNA-processing protein 8
	twist_8495	6.76707e-06	0.34512	0.75487	-0.812256	2.322	9.09091	20	2.2		718	allergen_name Que a 1 (1/3) (1/1) allergome_name Que a 1 (2/5) (1/1) allergenonline_name Que a 1.0201 (1/1) (1/1) SDAP_name Que a 1.0201 (1/1) (1/1) iedb_name False
	agilent_224709	6.77534e-06	0.345542	-1.14047	-3.51017	1.22924	9.09091	5	0.55	UniRef90_Q5WVE4	719	VFG045548(gb|YP_095924) (lpg1907) Dot/Icm type IV secretion system effector [Dot/Icm (VF0156)] [Legionella pneumophila subsp. pneumophila str. Philadelphia 1]	Uncharacterized protein n=32 Tax=Legionella pneumophila TaxID=446 RepID=Q5WVE4_LEGPL
	agilent_3872	6.77534e-06	0.345542	-1.14047	-3.51017	1.22924	9.09091	5	0.55	UniRef90_P07210	720	polyprotein (9/9) & VP1 capsid protein (1/3) & Chain 2, Human Rhinovirus Serotype 2 (Hrv2)	Genome polyprotein n=273 Tax=Enterovirus TaxID=12059 RepID=POLG_HRV8A
	agilent_240086	6.7929e-06	0.346438	0.617772	-0.668244	1.90379	24.2424	30	1.2375	UniRef90_P81177	721	VFG001314(gb|NP_647375) (aur) zinc metalloproteinase aureolysin [Aureolysin (VF0024)] [Staphylococcus aureus subsp. aureus MW2]	Zinc metalloproteinase aureolysin n=337 Tax=Bacilli TaxID=91061 RepID=AURE_STAAU
	agilent_224217	6.80288e-06	0.346947	-0.998401	-3.07897	1.08216	13.6364	10	0.733333	UniRef90_C1IDV3	722	VFG002419(gb|NP_645021) (coa) staphylocoagulase precursor [Staphylocoagulase (VF0421)] [Staphylococcus aureus subsp. aureus MW2]	Staphylocoagulase n=45 Tax=Staphylococcaceae TaxID=90964 RepID=C1IDV3_STAAU
	agilent_95795	6.80364e-06	0.346986	0.924717	-1.00245	2.85189	7.57576	10	1.32	UniRef90_I9R3H6	723	T2D-11A_GL0151524 MPA_PNP_EM_seqs_non_topgraph_seqs_final_210318.csv	DUF4988 domain-containing protein n=14 Tax=Bacteroides TaxID=816 RepID=I9R3H6_9BACE
	agilent_74695	6.81945e-06	0.347792	-0.82861	-2.55838	0.901158	21.2121	10	0.471429	UniRef90_A0A4P6M6N2	724	WP_018598489.1 strains_non_MPA_non_topgraph_cdhit70_190118.csv	Toxin A n=3 Tax=Blautia TaxID=572511 RepID=A0A4P6M6N2_9FIRM
	agilent_112424	6.82168e-06	0.347905	-1.2542	-3.87304	1.36463	7.57576	5	0.66	UniRef90_A0A2N8IRZ8	725	WP_031930870.1 strains_non_MPA_non_topgraph_cdhit70_190118.csv	Cell division protein CpoB n=29 Tax=Akkermansia TaxID=239934 RepID=A0A2N8IRZ8_9BACT
	twist_44134	6.82215e-06	0.34793	-0.842702	-2.60239	0.916986	16.6667	10	0.6		726	Uncharacterized protein UL48A
	twist_28813	6.84013e-06	0.348846	0.574318	-0.627227	1.77586	50	55	1.1		727	positive (from uniprot): Rhinovirus B Genome polyprotein
	agilent_127484	6.84132e-06	0.348907	-1.25541	-3.88223	1.3714	7.57576	5	0.66	UniRef90_D6D3V1	728	MH0003_GL0028868 MPA_PNP_EM_seqs_non_topgraph_seqs_final_210318.csv	RagB/SusD domain-containing protein n=60 Tax=Bacteroidaceae TaxID=815 RepID=D6D3V1_9BACE
	twist_30716	6.84257e-06	0.348971	0.767012	-0.838089	2.37211	13.6364	20	1.46667		729	Serine-rich 25 kDa antigen protein
	agilent_76826	6.85027e-06	0.349364	-0.554376	-1.71545	0.606694	51.5152	40	0.776471	UniRef90_A0A4P6LV93	730	WP_018594597.1 strains_non_MPA_non_topgraph_cdhit70_190118.csv	Autolysin n=3 Tax=Blautia TaxID=572511 RepID=A0A4P6LV93_9FIRM
	twist_44256	6.85778e-06	0.349747	1.09306	-1.19803	3.38415	86.3636	95	1.1		731	polyprotein (9/9) & VP1 capsid protein (1/3) & Chain 2, Human Rhinovirus Serotype 2 (Hrv2)
	twist_59172	6.8658e-06	0.350156	0.918159	-1.00797	2.84429	7.57576	10	1.32		732	H3N2 A/Moscow/10/99 HA
	agilent_84757	6.86782e-06	0.350259	0.722829	-0.793858	2.23952	13.6364	20	1.46667	UniRef90_Q931I5	733	WP_000791402.1 strains_non_MPA_non_topgraph_cdhit70_190118.csv	Uncharacterized leukocidin-like protein 2 n=180 Tax=Bacteria TaxID=2 RepID=LUKL2_STAAM
	agilent_11281	6.86981e-06	0.35036	-0.722174	-2.23781	0.793458	19.697	20	1.01538		734	positive (exact): Norwalk virus Non-structural polyprotein
	agilent_14706	6.87793e-06	0.350775	0.955914	-1.052	2.96383	9.09091	10	1.1	UniRef90_A0A380YT47	735	YP_097475.1 strains_non_MPA_non_topgraph_cdhit70_190118.csv	Beta-galactosidase n=49 Tax=Bacteroides TaxID=816 RepID=A0A380YT47_BACFG
	twist_53354	6.88461e-06	0.351115	-0.579027	-1.79614	0.638088	39.3939	35	0.888462		736	pneumococcal histidine triad protein E & hydrolase & HIT family hydrolase
	twist_51161	6.89174e-06	0.351479	0.917111	-1.01211	2.84633	4.54545	15	3.3		737	Lipase 2 precursor (Glycerol ester hydrolase 2)
	twist_55678	6.89421e-06	0.351605	1.28598	-1.4199	3.99186	4.54545	5	1.1		738	EBNA-3B nuclear protein [Human gammaherpesvirus 4] & Epstein-Barr nuclear antigen 4
	twist_4264	6.89482e-06	0.351636	0.567737	-0.626937	1.76241	40.9091	45	1.1		739	allergen_name False allergome_name Str pn PspC (2/2) (1/1) allergenonline_name False SDAP_name False iedb_name False
	agilent_8688	6.90494e-06	0.352152	-0.640601	-1.99005	0.708843	30.303	20	0.66	UniRef90_Q66478	740	polyprotein (3/9) & structural protein (3/3) & VP1 (2/4) & capsid protein VP1 & VP1 protein (2/2) & VP1 protein, partial [Enterovirus A71]	Genome polyprotein n=10068 Tax=root TaxID=1 RepID=POLG_HE71B
	twist_16788	6.91441e-06	0.352635	-1.34431	-4.17897	1.49036	6.06061	5	0.825		741	allergen_name False allergome_name False allergenonline_name Unassigned (1/1) (1/1) SDAP_name Bos d 8 (5/13) (1/1) iedb_name False
	agilent_163523	6.91585e-06	0.352708	-1.07268	-3.33493	1.18957	15.1515	5	0.33	UniRef90_Q69HT9	742	WP_000277154.1 strains_non_MPA_non_topgraph_cdhit70_190118.csv	Multicopper oxidase mco n=129 Tax=Bacteria TaxID=2 RepID=MCO_STAAU
	agilent_229776	6.92148e-06	0.352996	0.792223	-0.879545	2.46399	12.1212	15	1.2375	UniRef90_P45387	743	VFG001149(gb|AAB03707) (hap) autotransporter, fibronectin-binding adhesin [Hap (VF0037)] [Haemophilus influenzae N187]	Adhesion and penetration protein autotransporter n=2 Tax=Haemophilus influenzae TaxID=727 RepID=HAP2_HAEIF
	agilent_9747	6.9265e-06	0.353252	-0.560053	-1.74252	0.622412	46.9697	45	0.958065	UniRef90_Q66575	744	positive (from uniprot): Enterovirus B Genome polyprotein	Genome polyprotein n=20 Tax=Enterovirus B TaxID=138949 RepID=POLG_EC12T
	agilent_174838	6.94074e-06	0.353978	0.966817	-1.07755	3.01118	4.54545	10	2.2	UniRef90_S5RM75	745	WP_020917166.1 strains_non_MPA_non_topgraph_cdhit70_190118.csv	Inhibitor_I42 domain-containing protein n=19 Tax=Streptococcus TaxID=1301 RepID=S5RM75_9STRE
	agilent_183591	6.95326e-06	0.354616	0.873645	-0.976159	2.72345	10.6061	15	1.41429	UniRef90_A0A174JVB0	746	SZEY-64A_GL0026694 MPA_PNP_EM_seqs_non_topgraph_seqs_final_210318.csv	Probable peptidoglycan endopeptidase LytE n=32 Tax=Bacteroidales TaxID=171549 RepID=A0A174JVB0_9BACT
	agilent_138829	6.95868e-06	0.354893	-0.788841	-2.46005	0.882365	16.6667	15	0.9	UniRef90_A0A174B1N0	747	WP_012743453.1 MPA_PNP_EM_seqs_non_topgraph_seqs_final_210318.csv	Toxin A n=2 Tax=[Eubacterium] rectale TaxID=39491 RepID=A0A174B1N0_9FIRM
	agilent_240206	6.96512e-06	0.355221	1.18234	-1.32422	3.6889	3.0303	10	3.3	UniRef90_A0A4I7YG16	748	VFG001357(gb|NP_346601) (cbpA) choline binding protein A [CbpA/PspC (VF0150)] [Streptococcus pneumoniae TIGR4]	Choline binding protein A n=44 Tax=Streptococcus pneumoniae TaxID=1313 RepID=A0A4I7YG16_STREE
	twist_75772	6.96798e-06	0.355367	0.79353	-0.889267	2.47633	7.57576	20	2.64		749	NP_695160.1 minor capsid protein [Lactobacillus phage phig1e]
	agilent_4825	6.97122e-06	0.355532	-0.606064	-1.89175	0.679625	30.303	30	0.99	UniRef90_P14738	750	fibronectin-binding protein A	Fibronectin-binding protein A n=540 Tax=Staphylococcaceae TaxID=90964 RepID=FNBA_STAA8
	agilent_113148	6.97317e-06	0.355632	0.792004	-0.888481	2.47249	7.57576	15	1.98	UniRef90_R5ASD5	751	V1.CD20-4_GL0045840 MPA_PNP_EM_seqs_non_topgraph_seqs_final_210318.csv	Putative DNA methylase n=1 Tax=Prevotella sp. CAG:1031 TaxID=1262917 RepID=R5ASD5_9BACT
	twist_52478	6.98137e-06	0.35605	-0.60128	-1.87819	0.675634	34.8485	25	0.717391		752	phosphoprotein 150 & Large structural phosphoprotein
	agilent_193099	6.99012e-06	0.356496	-1.16374	-3.63742	1.30994	9.09091	5	0.55	UniRef90_A0A1C6BGW9	753	MH0251_GL0036528 MPA_PNP_EM_seqs_non_topgraph_seqs_final_210318.csv	Oligopeptide-binding protein AppA n=5 Tax=Clostridiales TaxID=186802 RepID=A0A1C6BGW9_9FIRM
	agilent_146164	7.01652e-06	0.357843	-1.16163	-3.63776	1.31449	9.09091	5	0.55	UniRef90_A0A174CCG1	754	BGI-28A_GL0108101 MPA_PNP_EM_seqs_non_topgraph_seqs_final_210318.csv	Oligopeptide-binding protein AppA n=59 Tax=Clostridiales TaxID=186802 RepID=A0A174CCG1_9FIRM
	agilent_56393	7.01652e-06	0.357843	-1.16163	-3.63776	1.31449	9.09091	5	0.55	UniRef90_A0A414QQV5	755	WP_004848400.1 (1/1) non_MPA_topgraph_sampling_040218.csv	Uncharacterized protein n=54 Tax=root TaxID=1 RepID=A0A414QQV5_9FIRM
	agilent_219851	7.02827e-06	0.358442	-0.567979	-1.78019	0.644231	45.4545	40	0.88	UniRef90_UPI000F53326A	756	VFG000261(gb|NP_273742) (iga) IgA-specific serine endopeptidase [IgA1 protease (VF0080)] [Neisseria meningitidis MC58]	IgA-specific serine endopeptidase autotransporter n=1 Tax=Neisseria meningitidis TaxID=487 RepID=UPI000F53326A
	twist_25251	7.04381e-06	0.359235	0.802149	-0.912664	2.51696	6.06061	20	3.3		757	allergen_name False allergome_name Sus s 12 (2/2), Sus s 8 (6/8) (1/1) allergenonline_name False SDAP_name False iedb_name False
	agilent_175367	7.05294e-06	0.3597	-1.15509	-3.6268	1.31662	9.09091	5	0.55	UniRef90_W0U8F1	758	MH0188_GL0013099 MPA_PNP_EM_seqs_non_topgraph_seqs_final_210318.csv	NLPC_P60 domain-containing protein n=22 Tax=Ruminococcus TaxID=1263 RepID=W0U8F1_9FIRM
	agilent_206029	7.05316e-06	0.359711	-0.549652	-1.72585	0.626546	63.6364	45	0.707143	UniRef90_A0A3R6GJK9	759	MH0057_GL0035569 MPA_PNP_EM_seqs_non_topgraph_seqs_final_210318.csv	Uncharacterized protein n=6 Tax=Parabacteroides merdae TaxID=46503 RepID=A0A3R6GJK9_9BACT
	agilent_212303	7.05323e-06	0.359715	0.820076	-0.934815	2.57497	10.6061	15	1.41429	UniRef90_A0A173WVL9	760	O2.UC18-1_GL0086283 (1/6) MPA_and_EM_topgraph_220218_subsample.csv	Phosphoglycerol transferase and related proteins, alkaline phosphatase superfamily n=34 Tax=Clostridiales TaxID=186802 RepID=A0A173WVL9_9FIRM
	twist_57645	7.05933e-06	0.360026	-0.945259	-2.96934	1.07882	10.6061	10	0.942857		761	alpha S1 casein & Alpha-S1-casein
	twist_50660	7.07074e-06	0.360608	-0.604646	-1.90094	0.691651	31.8182	25	0.785714		762	phosphoprotein 150 & Large structural phosphoprotein
	twist_69249	7.09937e-06	0.362068	-0.665597	-2.09691	0.765719	25.7576	20	0.776471		763	AFU63107.1 lysin [Lactobacillus phage ATCC 8014-B2]
	twist_54623	7.11958e-06	0.363099	-0.883179	-2.78647	1.02011	16.6667	10	0.6		764	putative zinc metalloprotease
	agilent_220768	7.12026e-06	0.363133	0.911237	-1.05266	2.87514	9.09091	10	1.1	UniRef90_Q54835	765	VFG000950(gb|NP_665531) (emm) M protein type 3 [M protein (VF0242)] [Streptococcus pyogenes MGAS315]	M3 protein n=36 Tax=Streptococcus pyogenes TaxID=1314 RepID=Q54835_STRPY
	agilent_241347	7.12765e-06	0.36351	0.541774	-0.626776	1.71032	46.9697	50	1.06452	UniRef90_A2T8Z5	766	VFG000948(gb|NP_663908) (fbaB) fibronectin-bing protein SfbII [FBPs (VF0243)] [Streptococcus pyogenes MGAS315]	PrtF2 n=111 Tax=Streptococcus pyogenes TaxID=1314 RepID=A2T8Z5_STRPY
	agilent_1257	7.15195e-06	0.36475	-0.553541	-1.75056	0.643478	45.4545	30	0.66	UniRef90_P03204	767	EBNA-3C HHV 4 latent protein	Epstein-Barr nuclear antigen 6 n=14 Tax=Epstein-Barr virus (strain GD1) TaxID=10376 RepID=EBNA6_EBVB9
	agilent_160727	7.15315e-06	0.364811	-1.38325	-4.37487	1.60837	6.06061	5	0.825	UniRef90_B0G4V9	768	WP_005332275.1 (1/1) non_MPA_topgraph_sampling_040218.csv	Uncharacterized protein n=11 Tax=Dorea TaxID=189330 RepID=B0G4V9_9FIRM
	twist_51298	7.17e-06	0.36567	0.565951	-0.660256	1.79216	62.1212	70	1.12683		769	EBNA-3C HHV 4 latent protein
	agilent_11043	7.1735e-06	0.365848	1.38922	-1.62182	4.40025	1.51515	5	3.3	UniRef90_Q8JUX5	770	structural polyprotein (1/3) & E2 protein (2/4)	Structural polyprotein n=2218 Tax=root TaxID=1 RepID=POLS_CHIKS
	agilent_139748	7.17819e-06	0.366087	1.06056	-1.23928	3.3604	3.0303	15	4.95	UniRef90_A0A174SVM6	771	MH0006_GL0110127 (2/2) MPA_and_EM_topgraph_220218_subsample.csv	Uncharacterized protein conserved in bacteria n=36 Tax=Clostridiales TaxID=186802 RepID=A0A174SVM6_9FIRM
	twist_34831	7.19106e-06	0.366744	0.903872	-1.05888	2.86662	6.06061	10	1.65		772	Autism susceptibility gene 2 protein
	agilent_69593	7.19364e-06	0.366876	1.10876	-1.29956	3.51708	3.0303	10	3.3	UniRef90_A0A174H7V1	773	V1.CD22-0_GL0190719 MPA_PNP_EM_seqs_non_topgraph_seqs_final_210318.csv	Uncharacterized protein n=4 Tax=Coprococcus TaxID=33042 RepID=A0A174H7V1_9FIRM
	agilent_2748	7.19895e-06	0.367146	0.598567	-0.702307	1.89944	21.2121	30	1.41429	UniRef90_P68950	774	positive (from uniprot): Human adenovirus C Pre-histone-like nucleoprotein	Pre-histone-like nucleoprotein n=24 Tax=root TaxID=1 RepID=NP_ADE02
	twist_99873	7.21271e-06	0.367848	-1.01874	-3.23604	1.19855	18.1818	5	0.275		775	YP_001285556.1 gp66 [Escherichia virus TLS]
	agilent_24484	7.2142e-06	0.367924	0.803146	-0.94518	2.55147	7.57576	15	1.98	UniRef90_A0A2X2MA38	776	WP_000645753.1 strains_non_MPA_non_topgraph_cdhit70_190118.csv	5'-nucleotidase n=579 Tax=Bacteria TaxID=2 RepID=A0A2X2MA38_STAAU
	agilent_108474	7.21812e-06	0.368124	0.825935	-0.97275	2.62462	9.09091	15	1.65	UniRef90_S3Y4N2	777	MH0039_GL0046690 MPA_PNP_EM_seqs_non_topgraph_seqs_final_210318.csv	DUF4296 domain-containing protein n=13 Tax=root TaxID=1 RepID=S3Y4N2_BACSE
	twist_35165	7.21978e-06	0.368209	-0.553285	-1.75842	0.651847	54.5455	55	1.00833		778	Genome polyprotein (6/6) & polyprotein (7/9) & VP1 (1/4) & coat protein VP1 & VP4
	agilent_188662	7.22445e-06	0.368447	-0.907444	-2.88497	1.07008	13.6364	10	0.733333	UniRef90_A0A174UJY4	779	MH0366_GL0095969 MPA_PNP_EM_seqs_non_topgraph_seqs_final_210318.csv	Glycoside hydrolase family 28 protein n=46 Tax=Bacteroides TaxID=816 RepID=A0A174UJY4_BACVU
	agilent_207470	7.24558e-06	0.369525	-0.683131	-2.17518	0.808919	25.7576	15	0.582353	UniRef90_A0A174UY11	780	435591.BDI_0665 MPA_PNP_EM_seqs_non_topgraph_seqs_final_210318.csv	Beta-hexosaminidase n=38 Tax=Bacteroidales TaxID=171549 RepID=A0A174UY11_9BACT
	agilent_3616	7.24659e-06	0.369576	-0.580137	-1.84737	0.687096	75.7576	70	0.924	UniRef90_A0A098ZMW6	781	choline-binding protein D	Autolysin n=355 Tax=Streptococcus TaxID=1301 RepID=A0A098ZMW6_STREE
	twist_60212	7.25996e-06	0.370258	1.2225	-1.4517	3.89669	6.06061	5	0.825		782	YP_007003037.1 hypothetical protein [Lactobacillus phage JCL1032]
	twist_10996	7.26573e-06	0.370552	-0.834263	-2.66032	0.991797	16.6667	10	0.6		783	allergen_name False allergome_name Art fr 2 (2/2) (1/1) allergenonline_name False SDAP_name False iedb_name False
	twist_3940	7.26573e-06	0.370552	-0.834263	-2.66032	0.991797	16.6667	10	0.6		784	allergen_name False allergome_name Cte f 9 (6/8) (1/1) allergenonline_name False SDAP_name False iedb_name False
	twist_10203	7.26573e-06	0.370552	-0.834263	-2.66032	0.991797	16.6667	10	0.6		785	allergen_name False allergome_name Por tr 2 (1/17) (1/1) allergenonline_name False SDAP_name False iedb_name False
	twist_50052	7.26697e-06	0.370616	-1.1607	-3.70162	1.38021	6.06061	10	1.65		786	positive (from uniprot): Rhinovirus B Genome polyprotein
	twist_12614	7.27771e-06	0.371163	0.665117	-0.79257	2.1228	27.2727	30	1.1		787	allergen_name False allergome_name Tri ur 37 (3/7) (1/1) allergenonline_name False SDAP_name False iedb_name False
	agilent_239214	7.29201e-06	0.371892	0.866472	-1.03541	2.76835	12.1212	10	0.825	UniRef90_P11311	788	VFG002033(gb|NP_109829) (p1/MgPa/gapA) ADP1_MYCPN adhesin P1 [Cytadherence organelle (VF0330)] [Mycoplasma pneumoniae M129]	Adhesin P1 n=56 Tax=Mycoplasma pneumoniae TaxID=2104 RepID=ADP1_MYCPN
	agilent_161585	7.29779e-06	0.372187	1.26309	-1.51107	4.03725	4.54545	5	1.1	UniRef90_K0X402	789	V1.FI12_GL0135524 MPA_PNP_EM_seqs_non_topgraph_seqs_final_210318.csv	Por secretion system C-terminal sorting domain-containing protein n=3 Tax=Bacteroidales TaxID=171549 RepID=K0X402_9BACT
	agilent_231281	7.30815e-06	0.372716	0.752791	-0.902411	2.40799	12.1212	15	1.2375	UniRef90_O85626	790	VFG000799(gb|NP_290255) (espD) Type III secretion system translocator protein EspD, pore protein [EspD (VF0200)] [Escherichia coli O157:H7 str. EDL933]	L0021 n=35 Tax=Enterobacteriaceae TaxID=543 RepID=O85626_ECOLX
	twist_27117	7.31566e-06	0.373098	0.570196	-0.684528	1.82492	22.7273	35	1.54		791	Immunoglobulin G-binding protein G precursor & Immunoglobulin G-binding protein G
	agilent_198500	7.34336e-06	0.374511	0.716473	-0.864805	2.29775	10.6061	20	1.88571	UniRef90_A0A1X3AI86	792	NP_816693.1 strains_non_MPA_non_topgraph_cdhit70_190118.csv	ABC-type enterochelin transport system, periplasmic component n=115 Tax=Bacilli TaxID=91061 RepID=A0A1X3AI86_ENTFL
	twist_27571	7.35102e-06	0.374902	-0.972528	-3.12069	1.17563	9.09091	10	1.1		793	Lipase 2 precursor (Glycerol ester hydrolase 2)
	twist_31974	7.36841e-06	0.375789	1.28719	-1.56129	4.13566	3.0303	5	1.65		794	EMP1 (2/2)
	agilent_2110	7.37305e-06	0.376026	0.628186	-0.762644	2.01902	15.1515	25	1.65	UniRef90_P0C6Z0	795	early antigen protein D (EA-D) & DNA polymerase processivity factor BMRF1	DNA polymerase processivity factor BMRF1 n=54 Tax=Epstein-Barr virus (strain GD1) TaxID=10376 RepID=EAD_EBVA8
	agilent_233272	7.3795e-06	0.376354	0.999085	-1.21445	3.21262	4.54545	10	2.2	UniRef90_Q3JY46	796	VFG002535(gb|YP_109915) (fliC) flagellin [Flagella (VF0430)] [Burkholderia pseudomallei K96243]	Flagellin n=43 Tax=Burkholderiaceae TaxID=119060 RepID=Q3JY46_BURP1
	agilent_48638	7.39097e-06	0.376939	0.87865	-1.07045	2.82775	6.06061	10	1.65	UniRef90_A0A2N8ISR3	797	WP_012421014.1 strains_non_MPA_non_topgraph_cdhit70_190118.csv	Uncharacterized protein n=27 Tax=Akkermansia TaxID=239934 RepID=A0A2N8ISR3_9BACT
	twist_1184	7.40513e-06	0.377662	-0.999368	-3.21961	1.22087	13.6364	5	0.366667		798	Allergen Bos d alpha 2 (I) collagen type I
	agilent_125546	7.42071e-06	0.378456	-1.01183	-3.26351	1.23985	10.6061	5	0.471429	UniRef90_A0A0J9FCU0	799	WP_004319541.1 MPA_PNP_EM_seqs_non_topgraph_seqs_final_210318.csv	GP-PDE domain-containing protein n=37 Tax=Bacteroidaceae TaxID=815 RepID=A0A0J9FCU0_9BACE
	agilent_237411	7.4258e-06	0.378716	0.586373	-0.719223	1.89197	30.303	35	1.155	UniRef90_UPI000F53326A	800	VFG000261(gb|NP_273742) (iga) IgA-specific serine endopeptidase [IgA1 protease (VF0080)] [Neisseria meningitidis MC58]	IgA-specific serine endopeptidase autotransporter n=1 Tax=Neisseria meningitidis TaxID=487 RepID=UPI000F53326A
	agilent_27180	7.42705e-06	0.378779	1.08081	-1.326	3.48761	3.0303	10	3.3	UniRef90_A0A1T4WKH5	801	MH0416_GL0100391 (3/3) MPA_and_EM_topgraph_220218_subsample.csv	ATP-dependent zinc metalloprotease FtsH n=5 Tax=Ruminococcaceae TaxID=541000 RepID=A0A1T4WKH5_9FIRM
	agilent_6706	7.43e-06	0.37893	-1.04428	-3.37049	1.28192	12.1212	5	0.4125	UniRef90_Q9QL88	802	Enterovirus polyprotein (VP0, VP1, VP2, VP4) – capsid proteins, Coxsackievirus A9 (2.9 Å structure, chains 1–4)	Genome polyprotein n=36 Tax=Enterovirus B TaxID=138949 RepID=POLG_CXB6S
	twist_59637	7.45142e-06	0.380023	0.55192	-0.680337	1.78418	27.2727	35	1.28333		803	B B/Sichuan/379/99 HA
	agilent_236333	7.45301e-06	0.380104	0.522742	-0.644569	1.69005	50	65	1.3	UniRef90_A0A0H3K1N3	804	VFG001282(gb|NP_647237) (fnbB) fibronectin-binding protein B [FnBPs (VF0010)] [Staphylococcus aureus subsp. aureus MW2]	FnbB protein n=80 Tax=Staphylococcus TaxID=1279 RepID=A0A0H3K1N3_STAAW
	twist_58289	7.45412e-06	0.38016	-0.711051	-2.29905	0.876953	18.1818	15	0.825		805	Genome polyprotein (6/6) & polyprotein (7/9) & VP1 (1/4) & coat protein VP1 & VP4
	twist_32032	7.45549e-06	0.38023	0.78052	-0.962886	2.52393	10.6061	15	1.41429		806	CagA
	twist_50584	7.4723e-06	0.381088	-0.527917	-1.70922	0.653388	43.9394	35	0.796552		807	putative zinc metalloprotease
	agilent_200650	7.48426e-06	0.381697	0.58644	-0.727502	1.90038	69.697	75	1.07609	UniRef90_R5F602	808	MH0458_GL0016438 MPA_PNP_EM_seqs_non_topgraph_seqs_final_210318.csv	F5/8 type C domain-containing protein n=3 Tax=Bacteroidales TaxID=171549 RepID=R5F602_9BACE
	agilent_189818	7.49931e-06	0.382465	-0.683079	-2.21602	0.849857	21.2121	15	0.707143	UniRef90_F9URS3	809	YP_004890426.1 strains_non_MPA_non_topgraph_cdhit70_190118.csv	Glycosyl hydrolase, family 25 n=68 Tax=Lactobacillaceae TaxID=33958 RepID=F9URS3_LACPL
	agilent_35132	7.50721e-06	0.382868	1.32822	-1.65504	4.31147	1.51515	5	3.3	UniRef90_A0A0M0VLA5	810	MH0188_GL0103785 MPA_PNP_EM_seqs_non_topgraph_seqs_final_210318.csv	Phosphate-binding protein PstS n=64 Tax=Bifidobacterium TaxID=1678 RepID=A0A0M0VLA5_BIFLN
	agilent_47871	7.50802e-06	0.382909	-1.05232	-3.41609	1.31145	12.1212	5	0.4125	UniRef90_A0A415Y4C9	811	MH0212_GL0040623 MPA_PNP_EM_seqs_non_topgraph_seqs_final_210318.csv	Fibronectin type-III domain-containing protein n=4 Tax=Lachnospiraceae TaxID=186803 RepID=A0A415Y4C9_9FIRM
	twist_32176	7.53462e-06	0.384266	-0.714367	-2.3236	0.894864	87.8788	80	0.910345		812	EBNA-1 HHV 4 & BKRF1
	agilent_7143	7.5396e-06	0.38452	-0.580309	-1.88825	0.727634	33.3333	25	0.75	UniRef90_P08318	813	phosphoprotein 150 & Large structural phosphoprotein	Large structural phosphoprotein n=145 Tax=root TaxID=1 RepID=PP150_HCMVA
	agilent_83922	7.55264e-06	0.385184	-0.860041	-2.80117	1.08109	15.1515	10	0.66	UniRef90_C4ZGU4	814	WP_012743452.1 MPA_PNP_EM_seqs_non_topgraph_seqs_final_210318.csv	N-acetylmuramoyl-L-alanine amidase n=2 Tax=[Eubacterium] rectale TaxID=39491 RepID=C4ZGU4_AGARV
	twist_59695	7.55683e-06	0.385398	0.964515	-1.2134	3.14243	7.57576	15	1.98		815	B B/Florida/4/2006 HA
	agilent_4121	7.58233e-06	0.386699	0.816135	-1.03178	2.66405	7.57576	15	1.98	UniRef90_Q59947	816	immunoglobulin A1 protease	Immunoglobulin A1 protease n=446 Tax=Streptococcus pneumoniae TaxID=1313 RepID=IGA1_STRR6
	agilent_12022	7.59189e-06	0.387186	0.538854	-0.68249	1.7602	31.8182	45	1.41429		817	positive (exact): Human herpesvirus 5 Envelope glycoprotein M
	twist_52554	7.60281e-06	0.387743	-0.631347	-2.06401	0.801318	21.2121	25	1.17857		818	45 kDa immediate-early protein 2
	agilent_48876	7.61176e-06	0.3882	-0.522906	-1.71064	0.664824	45.4545	35	0.77	UniRef90_E5WWA2	819	MH0006_GL0012770 MPA_PNP_EM_seqs_non_topgraph_seqs_final_210318.csv	Chondroitin sulfate ABC lyase n=8 Tax=Bacteroidaceae TaxID=815 RepID=E5WWA2_9BACE
	agilent_230820	7.61826e-06	0.388531	-0.520068	-1.70218	0.662042	48.4848	45	0.928125	UniRef90_Q2FWV6	820	VFG002423(gb|YP_001332910) (scn) complement inhibitor SCIN [SCIN (VF0425)] [Staphylococcus aureus subsp. aureus str. Newman]	Staphylococcal complement inhibitor n=109 Tax=root TaxID=1 RepID=SCIN_STAA8
	twist_21	7.62444e-06	0.388846	-0.897133	-2.93766	1.1434	12.1212	10	0.825		821	allergen_name Hor v 5 (1/1) (1/1) allergome_name Hor v 5 (6/6) (1/1) allergenonline_name False SDAP_name Hor v 5.0101 (1/1) (1/1) iedb_name False
	twist_42986	7.6486e-06	0.390079	-0.734648	-2.40995	0.940659	27.2727	10	0.366667		822	Botulinum neurotoxin type B precursor & neurotoxin B
	twist_92656	7.6502e-06	0.39016	-0.869435	-2.85246	1.11358	13.6364	10	0.733333		823	YP_001469480.1 gp5.1 conserved hypothetical protein [Enterobacteria phage Phi1]
	agilent_236149	7.65323e-06	0.390315	-1.37679	-4.51801	1.76443	4.54545	5	1.1	UniRef90_A7X6I5	824	VFG001283(gb|NP_647238) (fnbA) fibronectin-binding protein A [FnBPs (VF0010)] [Staphylococcus aureus subsp. aureus MW2]	Fibronectin-binding protein A n=697 Tax=Bacteria TaxID=2 RepID=FNBA_STAA1
	agilent_206719	7.656e-06	0.390456	-0.779796	-2.55948	0.999884	21.2121	10	0.471429	UniRef90_A0A2V2E9Z5	825	MH0188_GL0033238 MPA_PNP_EM_seqs_non_topgraph_seqs_final_210318.csv	Molybdopterin molybdenumtransferase n=1 Tax=Coriobacteriia bacterium TaxID=2052159 RepID=A0A2V2E9Z5_9ACTN
	twist_5927	7.65791e-06	0.390554	0.687952	-0.882441	2.25835	9.09091	20	2.2		826	allergen_name False allergome_name Dan re PGM (4/4) (1/1) allergenonline_name False SDAP_name False iedb_name False
	agilent_181972	7.6632e-06	0.390823	-0.538817	-1.76948	0.691844	39.3939	30	0.761538	UniRef90_A0A357GPR4	827	MH0062_GL0013161 MPA_PNP_EM_seqs_non_topgraph_seqs_final_210318.csv	MurNAc-LAA domain-containing protein n=24 Tax=Lachnospiraceae TaxID=186803 RepID=A0A357GPR4_9FIRM
	agilent_114814	7.67221e-06	0.391283	-1.04593	-3.43716	1.3453	10.6061	5	0.471429	UniRef90_A0A0B5BH65	828	WP_011743329.1 strains_non_MPA_non_topgraph_cdhit70_190118.csv	Excalibur domain-containing protein n=34 Tax=Bifidobacterium TaxID=1678 RepID=A0A0B5BH65_BIFAD
	agilent_186597	7.67353e-06	0.39135	-1.03636	-3.40606	1.33333	13.6364	5	0.366667	UniRef90_A0A3R6KAI3	829	MH0020_GL0043089 (1/3) MPA_and_EM_topgraph_220218_subsample.csv	Membrane protein insertase YidC n=21 Tax=Parabacteroides TaxID=375288 RepID=A0A3R6KAI3_9BACT
	agilent_199830	7.68211e-06	0.391788	-1.0022	-3.29591	1.2915	13.6364	5	0.366667	UniRef90_Q74IZ8	830	WP_011162134.1 strains_non_MPA_non_topgraph_cdhit70_190118.csv	Uncharacterized protein n=3 Tax=Lactobacillus johnsonii TaxID=33959 RepID=Q74IZ8_LACJO
	agilent_150541	7.68739e-06	0.392057	-0.743788	-2.44704	0.95946	16.6667	15	0.9	UniRef90_A0A076JBG3	831	WP_005841703.1 MPA_PNP_EM_seqs_non_topgraph_seqs_final_210318.csv	PorT family protein n=35 Tax=Bacteroides TaxID=816 RepID=A0A076JBG3_9BACE
	agilent_221880	7.69399e-06	0.392394	0.915213	-1.18208	3.01251	6.06061	10	1.65	UniRef90_P44969	832	VFG000337(gb|NP_439153) (iga1) immunoglobin A1 protease [IgA1 protease (VF0045)] [Haemophilus influenzae Rd KW20]	Immunoglobulin A1 protease autotransporter n=1 Tax=Haemophilus influenzae (strain ATCC 51907 / DSM 11121 / KW20 / Rd) TaxID=71421 RepID=IGA0_HAEIN
	twist_35416	7.70136e-06	0.39277	-0.987372	-3.25182	1.27708	10.6061	5	0.471429		833	EBNA-1 HHV 4 & BKRF1
	agilent_70892	7.70374e-06	0.392891	-0.9754	-3.21297	1.26217	12.1212	5	0.4125	UniRef90_A0A173TD61	834	MH0329_GL0071733 (1/2) MPA_and_EM_topgraph_220218_subsample.csv	Uncharacterized protein n=7 Tax=Roseburia TaxID=841 RepID=A0A173TD61_9FIRM
	agilent_198474	7.70641e-06	0.393027	1.20204	-1.55623	3.96031	3.0303	5	1.65	UniRef90_A0A1G6G7P6	835	MH0456_GL0032128 MPA_PNP_EM_seqs_non_topgraph_seqs_final_210318.csv	Concanavalin A-like lectin/glucanases superfamily protein n=55 Tax=Bacteroidaceae TaxID=815 RepID=A0A1G6G7P6_BACOV
	agilent_187062	7.70682e-06	0.393048	-1.05616	-3.47979	1.36747	12.1212	5	0.4125	UniRef90_A0A381IRL2	836	WP_011590277.1 strains_non_MPA_non_topgraph_cdhit70_190118.csv	Cell wall binding repeat-containing protein n=21 Tax=Clostridium perfringens TaxID=1502 RepID=A0A381IRL2_CLOPF
	agilent_62315	7.7202e-06	0.39373	-1.04925	-3.46051	1.36201	7.57576	5	0.66	UniRef90_E7GPZ1	837	764042746-stool1_revised_scaffold8151_1_gene3146 MPA_PNP_EM_seqs_non_topgraph_seqs_final_210318.csv	OmpR/PhoB-type domain-containing protein n=30 Tax=Clostridiales TaxID=186802 RepID=E7GPZ1_CLOSY
	agilent_9701	7.73339e-06	0.394403	-0.627889	-2.07288	0.817101	31.8182	15	0.471429	UniRef90_Q99WQ6	838	Lipase 2 precursor (Glycerol ester hydrolase 2)	Lipase 2 n=451 Tax=Bacteria TaxID=2 RepID=LIP2_STAAM
	agilent_220409	7.73398e-06	0.394433	-1.09785	-3.62455	1.42884	6.06061	5	0.825	UniRef90_P96949	839	VFG000268(gb|NP_283297) (hpuB) haemoglobin-haptoglobin-utilization protein [HpuAB (VF0049)] [Neisseria meningitidis Z2491]	Hemoglobin-haptoglobin utilization protein B n=283 Tax=Neisseriaceae TaxID=481 RepID=HPUB_NEIMC
	agilent_61084	7.74166e-06	0.394825	-0.93784	-3.09806	1.22238	96.9697	90	0.928125	UniRef90_K0X0Z8	840	158499257-stool2_revised_scaffold67395_1_gene40147 MPA_PNP_EM_seqs_non_topgraph_seqs_final_210318.csv	Ig-like domain-containing protein n=4 Tax=Bacteroidales TaxID=171549 RepID=K0X0Z8_9BACT
	twist_1307	7.74471e-06	0.39498	-1.00578	-3.32324	1.31169	13.6364	5	0.366667		841	allergen_name False allergome_name False allergenonline_name False SDAP_name Bos d 8 (9/13) (1/1) iedb_name False
	twist_53305	7.77163e-06	0.396353	-0.748698	-2.47884	0.98144	18.1818	10	0.55		842	P30 adhesin
	agilent_19374	7.79154e-06	0.397369	-1.40151	-4.64718	1.84416	4.54545	5	1.1	UniRef90_A0A0I9TM41	843	YP_098907.1 strains_non_MPA_non_topgraph_cdhit70_190118.csv	Uncharacterized protein n=24 Tax=Bacteroides TaxID=816 RepID=A0A0I9TM41_BACFG
	agilent_223646	7.8e-06	0.3978	-0.503075	-1.66918	0.663032	50	45	0.9	UniRef90_Q9JNH0	844	VFG000972(gb|NP_269972) (sic) inhibitor of complement-mediated lysis [SIC (VF0255)] [Streptococcus pyogenes M1 GAS]	Sic1.225 n=20 Tax=Streptococcus pyogenes TaxID=1314 RepID=Q9JNH0_STRPY
	agilent_131884	7.8131e-06	0.398468	0.504872	-0.667058	1.6768	40.9091	60	1.46667	UniRef90_A0A173UAU5	845	WP_007884712.1 MPA_PNP_EM_seqs_non_topgraph_seqs_final_210318.csv	Flagellin n=3 Tax=Roseburia inulinivorans TaxID=360807 RepID=A0A173UAU5_9FIRM
	agilent_32	7.8154e-06	0.398586	0.531891	-0.703065	1.76685	28.7879	45	1.56316	UniRef90_P06473	846	Glycoprotein B precursor & glycoprotein B (1/2)	Envelope glycoprotein B n=908 Tax=Viruses TaxID=10239 RepID=GB_HCMVA
	twist_51547	7.82634e-06	0.399144	-0.723021	-2.40373	0.957691	22.7273	10	0.44		847	Genome polyprotein (6/6) & polyprotein (7/9) & VP1 (1/4) & coat protein VP1 & VP4
	agilent_24623	7.85295e-06	0.4005	0.744606	-0.991271	2.48048	77.2727	90	1.16471	UniRef90_A0A166DEL7	848	WP_000728052.1 strains_non_MPA_non_topgraph_cdhit70_190118.csv	Exported protein n=20 Tax=Staphylococcus aureus TaxID=1280 RepID=A0A166DEL7_STAAU
	agilent_4946	7.86231e-06	0.400978	0.717244	-0.956541	2.39103	12.1212	20	1.65	UniRef90_A0A0N7AYT6	849	positive (from uniprot): Human respiratory syncytial virus Attachment glycoprotein	Major surface glycoprotein G n=47 Tax=Pneumoviridae TaxID=11244 RepID=A0A0N7AYT6_HRSV
	twist_59436	7.88545e-06	0.402158	-1.43325	-4.78633	1.91983	6.06061	5	0.825		850	B B/Sichuan/379/99 HA
	twist_35593	7.88855e-06	0.402316	0.518699	-0.6952	1.7326	30.303	40	1.32		851	Genome polyprotein (6/6) & polyprotein (7/9) & VP1 (1/4) & coat protein VP1 & VP4
	twist_60169	7.89791e-06	0.402794	0.845529	-1.13525	2.82631	9.09091	10	1.1		852	YP_003934772.1 hypothetical protein SP18_gp147 [Shigella phage SP18]
	twist_35178	7.89827e-06	0.402812	0.537891	-0.72225	1.79803	30.303	45	1.485		853	positive (from uniprot): Rhinovirus B Genome polyprotein
	agilent_224628	7.89961e-06	0.40288	0.565734	-0.759829	1.8913	18.1818	30	1.65	UniRef90_Q54835	854	VFG000950(gb|NP_665531) (emm) M protein type 3 [M protein (VF0242)] [Streptococcus pyogenes MGAS315]	M3 protein n=36 Tax=Streptococcus pyogenes TaxID=1314 RepID=Q54835_STRPY
	twist_20161	7.90381e-06	0.403094	-0.759862	-2.54109	1.02137	15.1515	10	0.66		855	allergen_name Der f 20 (1/1) (1/1) allergome_name Der f 20 (3/4) (1/1) allergenonline_name Der f 20.0201 (1/1) (1/1) SDAP_name False iedb_name False
	agilent_90858	7.9102e-06	0.40342	-0.554558	-1.85543	0.746313	31.8182	25	0.785714	UniRef90_P0ADA3	856	NP_311623.1 strains_non_MPA_non_topgraph_cdhit70_190118.csv	Murein hydrolase activator NlpD n=742 Tax=Bacteria TaxID=2 RepID=NLPD_ECOLI
	twist_38693	7.91754e-06	0.403794	-0.953436	-3.19176	1.28489	16.6667	5	0.3		857	polyprotein (3/9) & structural protein (3/3) & VP1 (2/4) & capsid protein VP1 & VP1 protein (2/2) & VP1 protein, partial [Enterovirus A71]
	twist_8779	7.91843e-06	0.40384	-1.01113	-3.38515	1.36288	10.6061	5	0.471429		858	allergen_name False allergome_name Por tr 2 (14/17) (1/1) allergenonline_name False SDAP_name False iedb_name False
	agilent_222359	7.93133e-06	0.404498	0.834348	-1.12734	2.79603	6.06061	10	1.65	UniRef90_P71401	859	VFG001157(gb|AAC44560) (hsf) Hsf [Hia/Hsf (VF0039)] [Haemophilus influenzae C54]	Hsf n=19 Tax=Haemophilus influenzae TaxID=727 RepID=P71401_HAEIF
	agilent_157325	7.93289e-06	0.404577	0.721443	-0.975073	2.41796	9.09091	15	1.65	UniRef90_A0A381IRL2	860	WP_011590277.1 strains_non_MPA_non_topgraph_cdhit70_190118.csv	Cell wall binding repeat-containing protein n=21 Tax=Clostridium perfringens TaxID=1502 RepID=A0A381IRL2_CLOPF
	agilent_240651	7.93551e-06	0.404711	-0.738546	-2.47578	0.998684	21.2121	10	0.471429	UniRef90_A7X6I5	861	VFG001283(gb|NP_647238) (fnbA) fibronectin-binding protein A [FnBPs (VF0010)] [Staphylococcus aureus subsp. aureus MW2]	Fibronectin-binding protein A n=697 Tax=Bacteria TaxID=2 RepID=FNBA_STAA1
	agilent_237676	7.94481e-06	0.405185	-0.610209	-2.04701	0.826592	22.7273	20	0.88	UniRef90_A7X6I5	862	VFG001283(gb|NP_647238) (fnbA) fibronectin-binding protein A [FnBPs (VF0010)] [Staphylococcus aureus subsp. aureus MW2]	Fibronectin-binding protein A n=697 Tax=Bacteria TaxID=2 RepID=FNBA_STAA1
	twist_4462	7.97069e-06	0.406505	-0.986735	-3.31665	1.34318	12.1212	5	0.4125		863	allergen_name False allergome_name Zea m GBSS_I (3/12) (1/1) allergenonline_name False SDAP_name False iedb_name False
	agilent_3387	7.97213e-06	0.406579	0.576969	-0.785603	1.93954	18.1818	25	1.375	UniRef90_Q1HVF7	864	EBNA-1 HHV 4	Epstein-Barr nuclear antigen 1 n=48 Tax=Epstein-Barr virus (strain GD1) TaxID=10376 RepID=EBNA1_EBVA8
	agilent_149232	7.98558e-06	0.407264	0.722569	-0.986348	2.43149	7.57576	15	1.98	UniRef90_L1Q5F4	865	MH0088_GL0031470 (1/1) MPA_and_EM_topgraph_220218_subsample.csv	Ig-like_bact domain-containing protein n=19 Tax=Clostridiales TaxID=186802 RepID=L1Q5F4_ANAHA
	twist_35871	7.99613e-06	0.407803	0.523794	-0.716432	1.76402	65.1515	70	1.07442		866	EBNA-3C HHV 4 latent protein
	agilent_173697	8.00372e-06	0.40819	0.757771	-1.03794	2.55348	7.57576	15	1.98	UniRef90_S1HSW3	867	WP_000468356.1 strains_non_MPA_non_topgraph_cdhit70_190118.csv	Uncharacterized protein n=36 Tax=root TaxID=1 RepID=S1HSW3_ECOLX
	agilent_1152	8.00825e-06	0.408421	0.540799	-0.741379	1.82298	22.7273	30	1.32	UniRef90_Q9QL88	868	Enterovirus polyprotein (VP0, VP1, VP2, VP4) – capsid proteins, Coxsackievirus A9 (2.9 Å structure, chains 1–4)	Genome polyprotein n=36 Tax=Enterovirus B TaxID=138949 RepID=POLG_CXB6S
	twist_58782	8.01791e-06	0.408913	0.547545	-0.751993	1.84708	68.1818	70	1.02667		869	positive (exact): Human herpesvirus 3 Envelope glycoprotein C
	agilent_73216	8.02333e-06	0.40919	0.493558	-0.67854	1.66566	45.4545	60	1.32	UniRef90_C0FTT4	870	WP_007886088.1 MPA_PNP_EM_seqs_non_topgraph_seqs_final_210318.csv	Flagellin n=5 Tax=Roseburia inulinivorans TaxID=360807 RepID=C0FTT4_9FIRM
	agilent_123141	8.03188e-06	0.409626	1.01179	-1.39325	3.41684	3.0303	10	3.3	UniRef90_A0A316NYM2	871	MH0188_GL0058457 MPA_PNP_EM_seqs_non_topgraph_seqs_final_210318.csv	Uncharacterized protein n=1 Tax=Candidatus Gastranaerophilales bacterium TaxID=2137880 RepID=A0A316NYM2_9BACT
	twist_48386	8.03481e-06	0.409775	-0.597216	-2.01726	0.822823	22.7273	20	0.88		872	positive (exact): Enterovirus B Genome polyprotein
	agilent_161316	8.04571e-06	0.410331	0.595604	-0.822283	2.01349	13.6364	25	1.83333	UniRef90_A0A3A9Y217	873	YP_193425.2 strains_non_MPA_non_topgraph_cdhit70_190118.csv	SlpX protein n=4 Tax=Lactobacillus acidophilus TaxID=1579 RepID=A0A3A9Y217_LACAI
	agilent_238433	8.04709e-06	0.410402	0.687268	-0.94908	2.32362	12.1212	15	1.2375	UniRef90_Q9I324	874	VFG000203(gb|NP_250399) (popB) type III secretion system hydrophobic translocator, pore protein PopB [TTSS (VF0083)] [Pseudomonas aeruginosa PAO1]	Translocator protein PopB n=209 Tax=Pseudomonadaceae TaxID=135621 RepID=Q9I324_PSEAE
	agilent_17763	8.06077e-06	0.411099	0.908153	-1.25734	3.07364	3.0303	10	3.3	UniRef90_A0A174CSM3	875	WP_007856161.1 MPA_PNP_EM_seqs_non_topgraph_seqs_final_210318.csv	Beta-xylosidase n=22 Tax=Bacteroides TaxID=816 RepID=A0A174CSM3_BACVU
	twist_59618	8.06666e-06	0.4114	0.599272	-0.830609	2.02915	18.1818	25	1.375		876	H3N2 A/Leningrad/360/1986 HA
	agilent_321	8.07413e-06	0.41178	0.51248	-0.711309	1.73627	63.6364	65	1.02143	UniRef90_P03211	877	EBNA-1 HHV 4 & BKRF1	Epstein-Barr nuclear antigen 1 n=37 Tax=Epstein-Barr virus (strain GD1) TaxID=10376 RepID=EBNA1_EBVB9
	agilent_79054	8.07747e-06	0.411951	-1.03013	-3.49095	1.43069	9.09091	5	0.55	UniRef90_A0A174A0Y7	878	MH0087_GL0039588 MPA_PNP_EM_seqs_non_topgraph_seqs_final_210318.csv	Chromosome segregation protein n=36 Tax=Clostridiales TaxID=186802 RepID=A0A174A0Y7_9FIRM
	agilent_78103	8.09261e-06	0.412723	-0.922526	-3.12994	1.28489	19.697	5	0.253846	UniRef90_Q8G7F6	879	WP_058102159.1 (2/6) non_MPA_topgraph_sampling_040218.csv	Uncharacterized protein n=165 Tax=Terrabacteria group TaxID=1783272 RepID=Q8G7F6_BIFLO
	twist_51731	8.09818e-06	0.413007	-0.491006	-1.6666	0.684585	43.9394	45	1.02414		880	positive (exact): Norwalk virus Non-structural polyprotein
	agilent_11271	8.09975e-06	0.413087	-0.675901	-2.29445	0.942652	81.8182	85	1.03889		881	positive (exact): Enterovirus B Genome polyprotein
	agilent_101	8.10023e-06	0.413112	-0.631022	-2.14219	0.88014	24.2424	15	0.61875	UniRef90_P06473	882	Glycoprotein B precursor & glycoprotein B (1/2)	Envelope glycoprotein B n=908 Tax=Viruses TaxID=10239 RepID=GB_HCMVA
	agilent_240582	8.10541e-06	0.413376	0.50573	-0.70607	1.71753	28.7879	35	1.21579	UniRef90_Q6GHV7	883	VFG001317(gb|YP_001332074) (isdB) iron-regulated surface determinant protein B, haemoglobin receptor [Isd (VF0015)] [Staphylococcus aureus subsp. aureus str. Newman]	Iron-regulated surface determinant protein B n=509 Tax=Bacilli TaxID=91061 RepID=ISDB_STAAR
	twist_78257	8.10622e-06	0.413417	0.807759	-1.12792	2.74343	6.06061	10	1.65		884	YP_006383486.1 DNA polymerase [Bacillus phage PBC1]
	twist_27789	8.10622e-06	0.413417	0.807759	-1.12792	2.74343	6.06061	10	1.65		885	early antigen protein D (EA-D) & DNA polymerase processivity factor BMRF1
	agilent_9999	8.10628e-06	0.41342	-0.91995	-3.12449	1.28459	16.6667	5	0.3	UniRef90_O36633	886	Major surface glycoprotein G	Major surface glycoprotein G n=342 Tax=Pneumoviridae TaxID=11244 RepID=GLYC_HRSVB
	twist_54766	8.10876e-06	0.413547	0.682453	-0.953397	2.3183	12.1212	15	1.2375		887	EBNA3A HHV4
	twist_46742	8.10992e-06	0.413606	0.615891	-0.860596	2.09238	16.6667	20	1.2		888	glycoprotein B (2/2)
	agilent_139785	8.11166e-06	0.413695	-0.666344	-2.26409	0.9314	18.1818	15	0.825	UniRef90_A0A015W0V2	889	O2.UC29-0_GL0041089 MPA_PNP_EM_seqs_non_topgraph_seqs_final_210318.csv	Uncharacterized protein n=22 Tax=Bacteroidales TaxID=171549 RepID=A0A015W0V2_BACFG
	twist_7301	8.11542e-06	0.413887	0.688463	-0.962995	2.33992	13.6364	15	1.1		890	allergen_name False allergome_name Hor v 37 (3/6) (1/1) allergenonline_name False SDAP_name False iedb_name False
	twist_51733	8.12347e-06	0.414297	-0.498414	-1.69504	0.698213	40.9091	35	0.855556		891	positive (exact): Norwalk virus Non-structural polyprotein
	agilent_224420	8.12503e-06	0.414377	0.654713	-0.917437	2.22686	19.697	20	1.01538	UniRef90_Q97T80	892	VFG001362(gb|NP_344620) (zmpC) immunoglobulin A1 protease [IgA1 protease (VF0147)] [Streptococcus pneumoniae TIGR4]	Zinc metalloprotease ZmpC n=66 Tax=Terrabacteria group TaxID=1783272 RepID=ZMPC_STRPN
	agilent_7064	8.14645e-06	0.415469	0.484176	-0.681192	1.64954	54.5455	60	1.1	UniRef90_P03204	893	EBNA-3C HHV 4 latent protein	Epstein-Barr nuclear antigen 6 n=14 Tax=Epstein-Barr virus (strain GD1) TaxID=10376 RepID=EBNA6_EBVB9
	twist_78344	8.14807e-06	0.415551	0.72678	-1.02282	2.47638	7.57576	15	1.98		894	YP_009277283.1 hypothetical protein phiCT19406A_09 (endogenous virus) [Clostridium phage phiCT19406A]
	twist_28232	8.1668e-06	0.416507	0.61578	-0.869649	2.10121	21.2121	20	0.942857		895	polyprotein (9/9) & VP1 capsid protein (1/3) & Chain 2, Human Rhinovirus Serotype 2 (Hrv2)
	agilent_127557	8.17977e-06	0.417168	-0.72904	-2.49018	1.0321	16.6667	10	0.6	UniRef90_A0A173RRE4	896	MH0091_GL0095745 (4/5) MPA_and_EM_topgraph_220218_subsample.csv	Glutaconyl-CoA decarboxylase subunit beta n=40 Tax=Faecalibacterium TaxID=216851 RepID=A0A173RRE4_9FIRM
	agilent_12023	8.18874e-06	0.417626	0.49467	-0.701479	1.69082	37.8788	50	1.32		897	positive (exact): Human herpesvirus 5 Envelope glycoprotein M
	agilent_12021	8.18874e-06	0.417626	0.49467	-0.701479	1.69082	37.8788	50	1.32		898	positive (exact): Human herpesvirus 5 Envelope glycoprotein M
	twist_56156	8.18874e-06	0.417626	0.49467	-0.701479	1.69082	37.8788	50	1.32		899	positive (from uniprot): Human herpesvirus 5 Envelope glycoprotein M
	twist_58801	8.18874e-06	0.417626	0.49467	-0.701479	1.69082	37.8788	50	1.32		900	positive (exact): Human herpesvirus 5 Envelope glycoprotein M
	agilent_240794	8.19797e-06	0.418096	-1.06106	-3.62937	1.50725	6.06061	5	0.825	UniRef90_P62575	901	VFG001378(gb|NP_359129) (nanA) neuraminidase A [Neuraminidase (VF0148)] [Streptococcus pneumoniae R6]	Sialidase A n=43 Tax=Bacteria TaxID=2 RepID=NANA_STREE
	agilent_243228	8.208e-06	0.418608	-1.00734	-3.44831	1.43363	7.57576	5	0.66	UniRef90_UPI000B5938A4	902	VFG001356(gb|NP_345446) (lytB) endo-beta-N-acetylglucosaminidase [CBPs (VF0145)] [Streptococcus pneumoniae TIGR4]	endo-beta-N-acetylglucosaminidase n=2 Tax=Streptococcus pneumoniae TaxID=1313 RepID=UPI000B5938A4
	twist_46304	8.21385e-06	0.418906	0.551447	-0.785667	1.88856	68.1818	70	1.02667		903	positive (exact): Human herpesvirus 3 Envelope glycoprotein C
	agilent_228204	8.21758e-06	0.419097	0.826709	-1.17866	2.83208	4.54545	10	2.2	UniRef90_Q06114	904	VFG000379(gb|NP_395163) (yopB) type III secretion system hydrophobic translocator, pore protein YopB [TTSS (VF0140)] [Yersinia pestis CO92]	Protein YopB n=28 Tax=Yersinia TaxID=444888 RepID=YOPB_YERPS
	agilent_230196	8.22109e-06	0.419276	0.495555	-0.70699	1.6981	42.4242	55	1.29643	UniRef90_Q54835	905	VFG000950(gb|NP_665531) (emm) M protein type 3 [M protein (VF0242)] [Streptococcus pyogenes MGAS315]	M3 protein n=36 Tax=Streptococcus pyogenes TaxID=1314 RepID=Q54835_STRPY
	twist_27552	8.22481e-06	0.419465	-0.618427	-2.11975	0.8829	80.303	75	0.933962		906	nuclear protein EBNA2 & EBNA-2 & Epstein-Barr nuclear antigen 2
	agilent_9495	8.23163e-06	0.419813	0.526221	-0.752218	1.80466	37.8788	30	0.792	UniRef90_P08563	907	polyprotein (5/9) & unnamed protein product (6/8) & structural polyprotein (3/3) & 110 kd polyprotein precursor & Structural polyprotein (1/2) & E1 protein	Structural polyprotein n=1562 Tax=Rubella virus TaxID=11041 RepID=POLS_RUBVM
	agilent_1143	8.23702e-06	0.420088	0.521027	-0.745542	1.7876	27.2727	30	1.1	UniRef90_P03300	908	Genome polyprotein (6/6) & polyprotein (7/9) & VP1 (1/4) & coat protein VP1 & VP4	Genome polyprotein n=1168 Tax=Enterovirus TaxID=12059 RepID=POLG_POL1M
	twist_10261	8.24294e-06	0.42039	-0.748482	-2.56915	1.07219	12.1212	15	1.2375		909	allergen_name False allergome_name Str pn PspC (2/2) (1/1) allergenonline_name False SDAP_name False iedb_name False
	agilent_10251	8.24404e-06	0.420446	-0.533665	-1.83195	0.764625	30.303	25	0.825	UniRef90_Q9QL88	910	Enterovirus polyprotein (VP0, VP1, VP2, VP4) – capsid proteins, Coxsackievirus A9 (2.9 Å structure, chains 1–4)	Genome polyprotein n=36 Tax=Enterovirus B TaxID=138949 RepID=POLG_CXB6S
	agilent_192817	8.24538e-06	0.420514	0.511326	-0.7328	1.75545	24.2424	35	1.44375	UniRef90_F3PUS5	911	V1.FI01_GL0017103 MPA_PNP_EM_seqs_non_topgraph_seqs_final_210318.csv	Tat pathway signal sequence domain protein n=43 Tax=Bacteroides TaxID=816 RepID=F3PUS5_9BACE
	twist_65044	8.26123e-06	0.421323	-0.705892	-2.42642	1.01463	16.6667	15	0.9		912	YP_001469494.1 SegC homing endonuclease [Enterobacteria phage Phi1]
	twist_30726	8.27196e-06	0.42187	0.580611	-0.836226	1.99745	16.6667	20	1.2		913	Ovomucoid precursor
	twist_60641	8.27995e-06	0.422278	1.64822	-2.37738	5.67382	1.51515	5	3.3		914	YP_009150305.1 tail tubular protein A [Proteus phage PM 75]
	agilent_226780	8.28175e-06	0.422369	-0.476993	-1.64223	0.688242	66.6667	55	0.825	UniRef90_A0A098ZMW6	915	VFG001355(gb|NP_346612) (cbpD) choline binding protein D [CBPs (VF0145)] [Streptococcus pneumoniae TIGR4]	Autolysin n=355 Tax=Streptococcus TaxID=1301 RepID=A0A098ZMW6_STREE
	agilent_135255	8.29926e-06	0.423262	-0.495789	-1.70927	0.717696	75.7576	60	0.792	UniRef90_A0A381IPJ2	916	WP_011590251.1 strains_non_MPA_non_topgraph_cdhit70_190118.csv	Cell wall binding repeat-containing protein n=19 Tax=Clostridium perfringens TaxID=1502 RepID=A0A381IPJ2_CLOPF
	agilent_121077	8.32017e-06	0.424328	-0.9658	-3.33512	1.40352	10.6061	5	0.471429	UniRef90_A0A412M4I2	917	MH0091_GL0064430 MPA_PNP_EM_seqs_non_topgraph_seqs_final_210318.csv	Carboxypeptidase-like regulatory domain-containing protein n=26 Tax=Parabacteroides TaxID=375288 RepID=A0A412M4I2_9BACT
	twist_6459	8.32017e-06	0.424328	-0.9658	-3.33512	1.40352	10.6061	5	0.471429		918	allergen_name False allergome_name Cas s 1 (6/6) (1/1) allergenonline_name Unassigned (1/1) (1/1) SDAP_name False iedb_name False
	agilent_2749	8.32242e-06	0.424443	0.525092	-0.763395	1.81358	24.2424	30	1.2375	UniRef90_P68950	919	positive (from uniprot): Human adenovirus C Pre-histone-like nucleoprotein	Pre-histone-like nucleoprotein n=24 Tax=root TaxID=1 RepID=NP_ADE02
	agilent_204343	8.32806e-06	0.424731	0.696349	-1.01344	2.40613	15.1515	20	1.32	UniRef90_A0A3R6J631	920	MH0105_GL0034973 MPA_PNP_EM_seqs_non_topgraph_seqs_final_210318.csv	Uncharacterized protein n=6 Tax=Parabacteroides TaxID=375288 RepID=A0A3R6J631_9BACT
	agilent_234840	8.36363e-06	0.426545	0.541692	-0.793578	1.87696	21.2121	25	1.17857	UniRef90_UPI000E01835F	921	VFG001313(gb|NP_644899) (spa) Immunoglobulin G binding protein A precursor [SpA (VF0017)] [Staphylococcus aureus subsp. aureus MW2]	staphylococcal protein A n=3 Tax=Staphylococcus aureus TaxID=1280 RepID=UPI000E01835F
	agilent_174140	8.36384e-06	0.426556	0.672824	-0.985724	2.33137	9.09091	15	1.65	UniRef90_U6RBT0	922	MH0028_GL0082397 MPA_PNP_EM_seqs_non_topgraph_seqs_final_210318.csv	Cell division protein FtsZ n=28 Tax=root TaxID=1 RepID=U6RBT0_9BACE
	twist_58784	8.36393e-06	0.42656	0.560871	-0.821721	1.94346	74.2424	75	1.0102		923	positive (exact): Human herpesvirus 3 Envelope glycoprotein C
	twist_26346	8.36665e-06	0.426699	1.1136	-1.63234	3.85955	3.0303	5	1.65		924	EBNA-3B nuclear protein [Human gammaherpesvirus 4] & Epstein-Barr nuclear antigen 4
	agilent_125554	8.38315e-06	0.427541	0.64995	-0.95563	2.25553	15.1515	15	0.99	UniRef90_A0A1C5PUG1	925	V1.UC28-0_GL0019745 MPA_PNP_EM_seqs_non_topgraph_seqs_final_210318.csv	Histidine kinase n=84 Tax=Bacteria TaxID=2 RepID=A0A1C5PUG1_9FIRM
	twist_52906	8.39278e-06	0.428032	0.534427	-0.787179	1.85603	22.7273	25	1.1		926	polyprotein (9/9) & VP1 capsid protein (1/3) & Chain 2, Human Rhinovirus Serotype 2 (Hrv2)
	twist_51296	8.39861e-06	0.428329	0.519075	-0.765393	1.80354	68.1818	75	1.1		927	EBNA-3C HHV 4 latent protein
	agilent_11511	8.4064e-06	0.428727	-0.853961	-2.96894	1.26101	9.09091	10	1.1	UniRef90_P03300	928	Genome polyprotein (6/6) & polyprotein (7/9) & VP1 (1/4) & coat protein VP1 & VP4	Genome polyprotein n=1168 Tax=Enterovirus TaxID=12059 RepID=POLG_POL1M
	agilent_6002	8.4117e-06	0.428996	0.487831	-0.721068	1.69673	30.303	35	1.155	UniRef90_P03204	929	EBNA-3C HHV 4 latent protein	Epstein-Barr nuclear antigen 6 n=14 Tax=Epstein-Barr virus (strain GD1) TaxID=10376 RepID=EBNA6_EBVB9
	twist_47285	8.41269e-06	0.429047	0.511363	-0.755991	1.77872	22.7273	30	1.32		930	early antigen protein D (EA-D) & DNA polymerase processivity factor BMRF1
	agilent_229692	8.43031e-06	0.429946	-0.900906	-3.13805	1.33624	16.6667	5	0.3	UniRef90_P44969	931	VFG000337(gb|NP_439153) (iga1) immunoglobin A1 protease [IgA1 protease (VF0045)] [Haemophilus influenzae Rd KW20]	Immunoglobulin A1 protease autotransporter n=1 Tax=Haemophilus influenzae (strain ATCC 51907 / DSM 11121 / KW20 / Rd) TaxID=71421 RepID=IGA0_HAEIN
	agilent_1142	8.44332e-06	0.430609	0.475809	-0.707429	1.65905	31.8182	40	1.25714	UniRef90_P07210	932	polyprotein (9/9) & VP1 capsid protein (1/3) & Chain 2, Human Rhinovirus Serotype 2 (Hrv2)	Genome polyprotein n=273 Tax=Enterovirus TaxID=12059 RepID=POLG_HRV8A
	twist_15555	8.44538e-06	0.430714	-1.19671	-4.17334	1.77993	4.54545	5	1.1		933	allergen_name False allergome_name Pha v PHA (7/15) (1/1) allergenonline_name False SDAP_name False iedb_name False
	twist_94893	8.45252e-06	0.431078	0.681872	-1.01553	2.37927	9.09091	15	1.65		934	YP_009277541.1 portal vertex of the head [Shigella phage SHFML-11]
	agilent_211706	8.46883e-06	0.43191	-0.842582	-2.94383	1.25867	12.1212	10	0.825	UniRef90_B2URG0	935	MH0054_GL0074264 MPA_PNP_EM_seqs_non_topgraph_seqs_final_210318.csv	Alpha-N-acetylglucosaminidase n=30 Tax=Akkermansia TaxID=239934 RepID=B2URG0_AKKM8
	twist_48823	8.47577e-06	0.432264	0.522338	-0.781283	1.82596	62.1212	70	1.12683		936	polyprotein (9/9) & VP1 capsid protein (1/3) & Chain 2, Human Rhinovirus Serotype 2 (Hrv2)
	twist_53967	8.48975e-06	0.432977	-0.903149	-3.16067	1.35437	15.1515	5	0.33		937	EBNA3A HHV4
	agilent_235302	8.50132e-06	0.433567	-0.713697	-2.49995	1.07256	87.8788	85	0.967241	UniRef90_Q8P2T7	938	VFG000976(gb|NP_268546) (slo) streptolysin O precursor [SLO (VF0250)] [Streptococcus pyogenes M1 GAS]	Streptolysin O n=132 Tax=Streptococcus TaxID=1301 RepID=TACY_STRP8
	twist_5585	8.51343e-06	0.434185	-0.69079	-2.42204	1.04046	18.1818	10	0.55		939	allergen_name False allergome_name Lim p 2 (2/2) (1/1) allergenonline_name False SDAP_name False iedb_name False
	twist_63348	8.51485e-06	0.434257	-0.619492	-2.1723	0.933315	25.7576	15	0.582353		940	YP_009037358.1 hypothetical protein JS09_035 [Escherichia phage vB_EcoM_JS09]
	twist_26048	8.54988e-06	0.436044	0.800267	-1.21349	2.81402	7.57576	10	1.32		941	RsTALE
	agilent_220951	8.55544e-06	0.436328	-0.782665	-2.75334	1.18801	13.6364	10	0.733333	UniRef90_A0A4I7XYI6	942	VFG001361(gb|NP_344663) (pspA) pneumococcal surface protein A [PspA (VF0152)] [Streptococcus pneumoniae TIGR4]	Surface protein A n=87 Tax=Streptococcus pneumoniae TaxID=1313 RepID=A0A4I7XYI6_STREE
	agilent_161265	8.57815e-06	0.437486	1.05643	-1.61029	3.72314	9.09091	5	0.55	UniRef90_A0A0P0M1N3	943	T2D-176A_GL0037914 MPA_PNP_EM_seqs_non_topgraph_seqs_final_210318.csv	Exo-poly-alpha-D-galacturonosidase n=35 Tax=root TaxID=1 RepID=A0A0P0M1N3_BACVU
	agilent_235082	8.58849e-06	0.438013	1.32423	-2.02234	4.67079	95.4545	95	0.995238	UniRef90_A0A4I7YG16	944	VFG001357(gb|NP_346601) (cbpA) choline binding protein A [CbpA/PspC (VF0150)] [Streptococcus pneumoniae TIGR4]	Choline binding protein A n=44 Tax=Streptococcus pneumoniae TaxID=1313 RepID=A0A4I7YG16_STREE
	agilent_89422	8.59992e-06	0.438596	0.602675	-0.922336	2.12769	13.6364	20	1.46667	UniRef90_A0A173RR50	945	MH0188_GL0047837 MPA_PNP_EM_seqs_non_topgraph_seqs_final_210318.csv	Alanine--tRNA ligase n=9 Tax=Clostridiales TaxID=186802 RepID=A0A173RR50_9FIRM
	agilent_178307	8.60476e-06	0.438843	-0.690371	-2.43823	1.05749	16.6667	10	0.6	UniRef90_Q2G222	946	WP_001125631.1 strains_non_MPA_non_topgraph_cdhit70_190118.csv	N-acetylmuramoyl-L-alanine amidase domain-containing protein SAOUHSC_02979 n=302 Tax=Bacteria TaxID=2 RepID=Y2979_STAA8
	agilent_237201	8.61168e-06	0.439196	0.473764	-0.726621	1.67415	30.303	40	1.32	UniRef90_P81177	947	VFG001314(gb|NP_647375) (aur) zinc metalloproteinase aureolysin [Aureolysin (VF0024)] [Staphylococcus aureus subsp. aureus MW2]	Zinc metalloproteinase aureolysin n=337 Tax=Bacilli TaxID=91061 RepID=AURE_STAAU
	twist_48385	8.63316e-06	0.440291	-0.573574	-2.03034	0.883187	80.303	80	0.996226		948	positive (exact): Enterovirus B Genome polyprotein
	agilent_29812	8.64492e-06	0.440891	-0.962563	-3.41048	1.48536	9.09091	5	0.55	UniRef90_A0A1C5XBP0	949	MH0014_GL0019697 (1/2) MPA_and_EM_topgraph_220218_subsample.csv	Macrolide export ATP-binding/permease protein MacB n=22 Tax=Ruminococcus TaxID=1263 RepID=A0A1C5XBP0_9FIRM
	agilent_185712	8.66308e-06	0.441817	1.2577	-1.94728	4.46267	3.0303	5	1.65	UniRef90_A7X0T9	950	WP_001074519.1 strains_non_MPA_non_topgraph_cdhit70_190118.csv	Bifunctional autolysin n=763 Tax=Bacteria TaxID=2 RepID=ATL_STAA1
	agilent_7062	8.67451e-06	0.4424	0.451551	-0.700604	1.60371	48.4848	55	1.13437	UniRef90_P03204	951	EBNA-3C HHV 4 latent protein	Epstein-Barr nuclear antigen 6 n=14 Tax=Epstein-Barr virus (strain GD1) TaxID=10376 RepID=EBNA6_EBVB9
	agilent_148358	8.67899e-06	0.442629	0.464935	-0.721964	1.65183	36.3636	40	1.1	UniRef90_R7HQD9	952	V1.FI35_GL0037423 MPA_PNP_EM_seqs_non_topgraph_seqs_final_210318.csv	Peptidase C10 family n=1 Tax=Prevotella sp. CAG:279 TaxID=1262924 RepID=R7HQD9_9BACT
	twist_63872	8.68555e-06	0.442963	-0.70202	-2.49547	1.09143	13.6364	10	0.733333		953	YP_009190613.1 hypothetical protein JD18_032 [Klebsiella phage JD18]
	twist_36070	8.68836e-06	0.443106	-1.06816	-3.79783	1.66152	6.06061	5	0.825		954	positive (exact): Influenza A virus Hemagglutinin
	agilent_3647	8.69003e-06	0.443192	-0.908506	-3.23063	1.41362	12.1212	5	0.4125	UniRef90_P03300	955	Genome polyprotein (6/6) & polyprotein (7/9) & VP1 (1/4) & coat protein VP1 & VP4	Genome polyprotein n=1168 Tax=Enterovirus TaxID=12059 RepID=POLG_POL1M
	agilent_12000	8.69385e-06	0.443386	0.484253	-0.754017	1.72252	66.6667	65	0.975		956	positive (exact): Human respiratory syncytial virus Attachment glycoprotein
	agilent_108088	8.69552e-06	0.443471	-0.893155	-3.17744	1.39113	9.09091	5	0.55	UniRef90_D0TFD0	957	MH0020_GL0036134 (4/5) MPA_and_EM_topgraph_220218_subsample.csv	Hydrophobic domain protein n=26 Tax=Bacteroidales TaxID=171549 RepID=D0TFD0_9BACE
	twist_59101	8.69799e-06	0.443598	0.57647	-0.898289	2.05123	13.6364	20	1.46667		958	H3N2 A/Victoria/3/75 HA
	agilent_153298	8.70114e-06	0.443758	0.905869	-1.41239	3.22413	87.8788	95	1.08103	UniRef90_S5QWV8	959	WP_020916641.1 strains_non_MPA_non_topgraph_cdhit70_190118.csv	Uncharacterized protein n=4 Tax=Streptococcus TaxID=1301 RepID=S5QWV8_9STRE
	agilent_67960	8.704e-06	0.443904	0.772033	-1.20435	2.74842	10.6061	10	0.942857	UniRef90_K5ZET5	960	MH0067_GL0017747 MPA_PNP_EM_seqs_non_topgraph_seqs_final_210318.csv	PNPLA domain-containing protein n=20 Tax=Parabacteroides TaxID=375288 RepID=K5ZET5_9BACT
	twist_42474	8.73766e-06	0.445621	-0.5506	-1.96545	0.864248	24.2424	20	0.825		961	HCMVUL132
	agilent_149320	8.75093e-06	0.446298	-0.741134	-2.64842	1.16616	15.1515	10	0.66	UniRef90_A0A139LB75	962	WP_004298498.1 MPA_PNP_EM_seqs_non_topgraph_seqs_final_210318.csv	Uncharacterized protein n=42 Tax=Bacteroides TaxID=816 RepID=A0A139LB75_BACOV
	agilent_214358	8.76934e-06	0.447236	-0.575381	-2.05917	0.90841	19.697	20	1.01538	UniRef90_A0A166DEL7	963	WP_000728052.1 strains_non_MPA_non_topgraph_cdhit70_190118.csv	Exported protein n=20 Tax=Staphylococcus aureus TaxID=1280 RepID=A0A166DEL7_STAAU
	twist_52503	8.7699e-06	0.447265	-0.452309	-1.6188	0.714177	50	45	0.9		964	polyprotein (3/9) & structural protein (3/3) & VP1 (2/4) & capsid protein VP1 & VP1 protein (2/2) & VP1 protein, partial [Enterovirus A71]
	agilent_127282	8.77016e-06	0.447278	1.01671	-1.60542	3.63885	4.54545	5	1.1	UniRef90_A0A1C5UPB7	965	MH0099_GL0121059 MPA_PNP_EM_seqs_non_topgraph_seqs_final_210318.csv	Flagellin n=16 Tax=Roseburia TaxID=841 RepID=A0A1C5UPB7_9FIRM
	agilent_66018	8.77271e-06	0.447408	-0.600302	-2.14894	0.94834	18.1818	15	0.825	UniRef90_B2UM58	966	WP_012420717.1 (2/2) non_MPA_topgraph_sampling_040218.csv	TonB-dependent receptor n=97 Tax=Akkermansia TaxID=239934 RepID=B2UM58_AKKM8
	agilent_39341	8.79977e-06	0.448788	-0.985759	-3.53654	1.56502	7.57576	5	0.66	UniRef90_A0A454A614	967	WP_016265893.1 strains_non_MPA_non_topgraph_cdhit70_190118.csv	Autotransporter domain-containing protein n=484 Tax=Gammaproteobacteria TaxID=1236 RepID=A0A454A614_ECOL5
	twist_1760	8.82093e-06	0.449867	-0.880602	-3.1647	1.4035	13.6364	5	0.366667		968	allergen_name False allergome_name Lup a 1 (3/3) (1/1) allergenonline_name Unassigned (1/1) (1/1) SDAP_name False iedb_name False
	agilent_190	8.82096e-06	0.449869	-0.596376	-2.14326	0.950505	19.697	15	0.761538	UniRef90_P03300	969	Genome polyprotein (6/6) & polyprotein (7/9) & VP1 (1/4) & coat protein VP1 & VP4	Genome polyprotein n=1168 Tax=Enterovirus TaxID=12059 RepID=POLG_POL1M
	agilent_135179	8.83501e-06	0.450585	0.550268	-0.879277	1.97981	18.1818	20	1.1	UniRef90_A0A174IZD9	970	MH0003_GL0005371 (1/1) MPA_and_EM_topgraph_220218_subsample.csv	Outer membrane receptor proteins, mostly Fe transport n=138 Tax=Bacteria TaxID=2 RepID=A0A174IZD9_9BACE
	agilent_240248	8.84381e-06	0.451035	0.759725	-1.21593	2.73538	10.6061	10	0.942857	UniRef90_P71401	971	VFG001157(gb|AAC44560) (hsf) Hsf [Hia/Hsf (VF0039)] [Haemophilus influenzae C54]	Hsf n=19 Tax=Haemophilus influenzae TaxID=727 RepID=P71401_HAEIF
	agilent_164398	8.84615e-06	0.451154	-0.609542	-2.19506	0.97598	19.697	15	0.761538	UniRef90_A0A2A7AG89	972	MH0086_GL0067408 MPA_PNP_EM_seqs_non_topgraph_seqs_final_210318.csv	50S ribosomal protein L2 n=39 Tax=Clostridiales TaxID=186802 RepID=A0A2A7AG89_9FIRM
	agilent_124605	8.84877e-06	0.451287	0.454737	-0.728461	1.63794	30.303	40	1.32	UniRef90_A6BI29	973	MH0042_GL0020673 (1/2) MPA_and_EM_topgraph_220218_subsample.csv	LysM domain protein n=5 Tax=Dorea TaxID=189330 RepID=A6BI29_9FIRM
	agilent_236812	8.86102e-06	0.451912	-0.807161	-2.91025	1.29592	9.09091	10	1.1	UniRef90_Q9KK48	974	VFG005316(gb|NP_359586) (pspC/cbpA) Choline binding protein A [Choline-binding proteins (CVF122)] [Streptococcus pneumoniae R6]	Surface protein PspC n=12 Tax=Streptococcus pneumoniae TaxID=1313 RepID=Q9KK48_STREE
	agilent_223466	8.86113e-06	0.451918	-0.886507	-3.19636	1.42335	9.09091	5	0.55	UniRef90_Q9KK48	975	VFG005316(gb|NP_359586) (pspC/cbpA) Choline binding protein A [Choline-binding proteins (CVF122)] [Streptococcus pneumoniae R6]	Surface protein PspC n=12 Tax=Streptococcus pneumoniae TaxID=1313 RepID=Q9KK48_STREE
	agilent_173684	8.86134e-06	0.451928	-0.718276	-2.58983	1.15328	12.1212	10	0.825	UniRef90_A0A2X6L4M8	976	WP_000177755.1 strains_non_MPA_non_topgraph_cdhit70_190118.csv	Mechanosensitive channel MscK n=298 Tax=root TaxID=1 RepID=A0A2X6L4M8_ECOLX
	agilent_11270	8.87694e-06	0.452724	-0.507912	-1.83367	0.817849	75.7576	75	0.99		977	positive (exact): Enterovirus B Genome polyprotein
	agilent_7108	8.89339e-06	0.453563	-0.747748	-2.70316	1.20767	87.8788	90	1.02414	UniRef90_Q82081	978	positive (from uniprot): Rhinovirus B Genome polyprotein	Genome polyprotein n=46 Tax=Enterovirus TaxID=12059 RepID=POLG_HRV3
	twist_28884	8.89462e-06	0.453626	-0.691365	-2.49958	1.11685	12.1212	15	1.2375		979	Lipase 2 precursor (Glycerol ester hydrolase 2)
	agilent_26654	8.897e-06	0.453747	0.514652	-0.831747	1.86105	65.1515	80	1.22791	UniRef90_Q6GJK9	980	WP_001170274.1 strains_non_MPA_non_topgraph_cdhit70_190118.csv	N-acetylmuramoyl-L-alanine amidase sle1 n=31 Tax=Staphylococcus aureus TaxID=1280 RepID=SLE1_STAAR
	agilent_220077	8.90572e-06	0.454192	-0.948426	-3.43208	1.53523	10.6061	5	0.471429	UniRef90_Q97T80	981	VFG001362(gb|NP_344620) (zmpC) immunoglobulin A1 protease [IgA1 protease (VF0147)] [Streptococcus pneumoniae TIGR4]	Zinc metalloprotease ZmpC n=66 Tax=Terrabacteria group TaxID=1783272 RepID=ZMPC_STRPN
	agilent_145084	8.90869e-06	0.454343	-0.9027	-3.26741	1.46201	10.6061	5	0.471429	UniRef90_K0X0W4	982	MH0006_GL0083746 MPA_PNP_EM_seqs_non_topgraph_seqs_final_210318.csv	PKD domain-containing protein n=3 Tax=Bacteroidales TaxID=171549 RepID=K0X0W4_9BACT
	agilent_12001	8.91183e-06	0.454503	0.614142	-0.995231	2.22352	83.3333	85	1.02		983	positive (exact): Human respiratory syncytial virus Attachment glycoprotein
	agilent_73128	8.92101e-06	0.454972	0.447134	-0.725808	1.62008	37.8788	50	1.32	UniRef90_R5E067	984	MH0010_GL0007892 MPA_PNP_EM_seqs_non_topgraph_seqs_final_210318.csv	Flagellin n=2 Tax=Eubacterium TaxID=1730 RepID=R5E067_9FIRM
	twist_27364	8.9227e-06	0.455058	0.666529	-1.08227	2.41533	10.6061	15	1.41429		985	pneumococcal histidine triad protein D (1/2) & histidine motif-containing protein, partial
	agilent_9594	8.93538e-06	0.455705	0.452886	-0.737079	1.64285	60.6061	60	0.99	UniRef90_O36633	986	Major surface glycoprotein G	Major surface glycoprotein G n=342 Tax=Pneumoviridae TaxID=11244 RepID=GLYC_HRSVB
	twist_98450	8.93941e-06	0.45591	0.561401	-0.914361	2.03716	13.6364	20	1.46667		987	YP_001642351.1 putative recombination protein [Lactobacillus prophage Lj771]
	agilent_71450	8.94289e-06	0.456087	-0.442564	-1.60639	0.721267	59.0909	55	0.930769	UniRef90_UPI0004537308	988	WP_000728715.1 strains_non_MPA_non_topgraph_cdhit70_190118.csv	staphylococcal protein A n=1 Tax=Staphylococcus aureus TaxID=1280 RepID=UPI0004537308
	agilent_23664	8.94616e-06	0.456254	-0.441901	-1.60442	0.720617	46.9697	45	0.958065	UniRef90_A0A563X9J4	989	NP_814228.1 strains_non_MPA_non_topgraph_cdhit70_190118.csv	LysM domain-containing protein n=60 Tax=Bacilli TaxID=91061 RepID=A0A563X9J4_ENTFL
	twist_27548	8.94652e-06	0.456273	0.506782	-0.826476	1.84004	68.1818	70	1.02667		990	positive (from uniprot): Human herpesvirus 3 Envelope glycoprotein C
	twist_46739	8.95332e-06	0.456619	1.05799	-1.72754	3.84351	4.54545	15	3.3		991	GRB2-associated-binding protein 1
	agilent_16055	8.96551e-06	0.457241	-0.879219	-3.19728	1.43884	12.1212	5	0.4125	UniRef90_A0A414E509	992	MH0365_GL0086639 MPA_PNP_EM_seqs_non_topgraph_seqs_final_210318.csv	Alpha-amylase n=26 Tax=Ruminococcus TaxID=1263 RepID=A0A414E509_9FIRM
	twist_51598	8.97215e-06	0.457579	0.57241	-0.937882	2.0827	13.6364	20	1.46667		993	Fusion glycoprotein F0 precursor (2/2) & fusion protein (1/2) & fusion glycoprotein
	agilent_2112	8.97844e-06	0.4579	0.519207	-0.851688	1.8901	16.6667	25	1.5	UniRef90_P0C6Z0	994	early antigen protein D (EA-D) & DNA polymerase processivity factor BMRF1	DNA polymerase processivity factor BMRF1 n=54 Tax=Epstein-Barr virus (strain GD1) TaxID=10376 RepID=EAD_EBVA8
	agilent_8172	8.9829e-06	0.458128	0.782622	-1.28483	2.85007	4.54545	10	2.2	UniRef90_P17275	995	Transcription factor jun-B	Transcription factor jun-B n=52 Tax=Eutheria TaxID=9347 RepID=JUNB_HUMAN
	agilent_113791	8.98639e-06	0.458306	0.744137	-1.22243	2.7107	6.06061	10	1.65	UniRef90_I9A5F1	996	MH0091_GL0038462 MPA_PNP_EM_seqs_non_topgraph_seqs_final_210318.csv	DUF4136 domain-containing protein n=32 Tax=Bacteroides TaxID=816 RepID=I9A5F1_BACVU
	twist_47319	8.99139e-06	0.458561	-0.616628	-2.24714	1.01389	18.1818	15	0.825		997	Surface protein pspA
	twist_30408	8.99439e-06	0.458714	0.502867	-0.82729	1.83302	65.1515	80	1.22791		998	immunoglobulin A1 protease
	agilent_496	8.99634e-06	0.458813	0.705106	-1.16042	2.57063	10.6061	10	0.942857	UniRef90_Q8VKQ6	999	MCE-FAMILY PROTEIN MCE1A	Virulence factor n=190 Tax=Mycobacterium tuberculosis complex TaxID=77643 RepID=Q8VKQ6_MYCTO
	twist_53233	8.99861e-06	0.458929	0.476114	-0.783881	1.73611	24.2424	35	1.44375		1000	phosphoprotein 150 & Large structural phosphoprotein
	agilent_172699	9.00455e-06	0.459232	-0.921722	-3.36263	1.51918	9.09091	5	0.55	UniRef90_A0A4P6M723	1001	WP_018598482.1 strains_non_MPA_non_topgraph_cdhit70_190118.csv	Toxin A n=4 Tax=Blautia TaxID=572511 RepID=A0A4P6M723_9FIRM
	twist_94021	9.01551e-06	0.459791	0.536261	-0.885635	1.95816	15.1515	20	1.32		1002	NP_958218.1 gene 43 protein [Enterobacteria phage Sf6]
	agilent_206027	9.01786e-06	0.459911	0.468789	-0.774536	1.71211	25.7576	35	1.35882	UniRef90_K5ZDW3	1003	764447348-stool1_revised_C488760_1_gene19628 MPA_PNP_EM_seqs_non_topgraph_seqs_final_210318.csv	Uncharacterized protein n=14 Tax=Parabacteroides TaxID=375288 RepID=K5ZDW3_9BACT
	twist_49296	9.02762e-06	0.460409	0.432322	-0.715559	1.5802	45.4545	50	1.1		1004	glycoprotein B (2/2)
	agilent_231437	9.04515e-06	0.461303	-0.452369	-1.65587	0.751136	63.6364	60	0.942857	UniRef90_Q48028	1005	VFG001154(gb|AAA20524) (hmw2A) adhesin HMW2A, two-partner secretion (TPS) pathway TpsA exoprotein [HMW1/HMW2 (VF0038)] [Haemophilus influenzae str. 12]	Adhesin n=8 Tax=Haemophilus influenzae TaxID=727 RepID=Q48028_HAEIF
	twist_50600	9.0463e-06	0.461361	-0.665629	-2.43673	1.10548	90.9091	85	0.935		1006	polyprotein (3/9) & structural protein (3/3) & VP1 (2/4) & capsid protein VP1 & VP1 protein (2/2) & VP1 protein, partial [Enterovirus A71]
	agilent_229160	9.04731e-06	0.461413	-1.41204	-5.16963	2.34555	3.0303	5	1.65	UniRef90_A0A4I7XYI6	1007	VFG001361(gb|NP_344663) (pspA) pneumococcal surface protein A [PspA (VF0152)] [Streptococcus pneumoniae TIGR4]	Surface protein A n=87 Tax=Streptococcus pneumoniae TaxID=1313 RepID=A0A4I7XYI6_STREE
	agilent_218068	9.05587e-06	0.46185	1.0384	-1.72759	3.8044	6.06061	5	0.825	UniRef90_A0A353BLN1	1008	MH0227_GL0096298 MPA_PNP_EM_seqs_non_topgraph_seqs_final_210318.csv	Big_4 domain-containing protein n=3 Tax=Ruminococcaceae TaxID=541000 RepID=A0A353BLN1_9FIRM
	agilent_194578	9.05726e-06	0.46192	-0.861666	-3.15725	1.43392	10.6061	5	0.471429	UniRef90_E8MX38	1009	WP_058101887.1 (1/1) non_MPA_topgraph_sampling_040218.csv	Putative xylanase n=131 Tax=Bacteria TaxID=2 RepID=E8MX38_BIFL1
	twist_77613	9.05783e-06	0.461949	-1.06745	-3.91144	1.77655	7.57576	5	0.66		1010	YP_009196377.1 internal virion protein C [Enterobacter phage phiEap-1]
	agilent_202435	9.07218e-06	0.462681	0.609781	-1.01751	2.23707	9.09091	15	1.65	UniRef90_A0A414MBR3	1011	MH0356_GL0139632 (1/1) MPA_and_EM_topgraph_220218_subsample.csv	LPXTG cell wall anchor domain-containing protein n=10 Tax=Clostridiales TaxID=186802 RepID=A0A414MBR3_9FIRM
	agilent_168007	9.09867e-06	0.464032	-0.647213	-2.37963	1.0852	13.6364	15	1.1	UniRef90_E5VBB8	1012	MH0003_GL0074909 MPA_PNP_EM_seqs_non_topgraph_seqs_final_210318.csv	Uncharacterized protein n=30 Tax=Bacteroides TaxID=816 RepID=E5VBB8_9BACE
	agilent_136654	9.10443e-06	0.464326	-0.637092	-2.34354	1.06935	19.697	10	0.507692	UniRef90_A0A0P0GSM5	1013	675950834-stool1_revised_scaffold34866_1_gene47343 MPA_PNP_EM_seqs_non_topgraph_seqs_final_210318.csv	Streptopain n=9 Tax=Bacteroides TaxID=816 RepID=A0A0P0GSM5_9BACE
	twist_23370	9.11421e-06	0.464825	0.528677	-0.888961	1.94632	22.7273	25	1.1		1014	allergen_name False allergome_name Sec c 37 (1/2) (1/1) allergenonline_name False SDAP_name False iedb_name False
	agilent_9025	9.1317e-06	0.465717	0.82067	-1.38435	3.02569	83.3333	95	1.14	UniRef90_Q9ANY1	1015	pneumococcal histidine triad protein E & hydrolase & HIT family hydrolase	Bvh-3 n=444 Tax=Bacteria TaxID=2 RepID=Q9ANY1_STREE
	agilent_241121	9.13203e-06	0.465734	-0.786303	-2.89906	1.32645	10.6061	10	0.942857	UniRef90_Q6GHV7	1016	VFG001317(gb|YP_001332074) (isdB) iron-regulated surface determinant protein B, haemoglobin receptor [Isd (VF0015)] [Staphylococcus aureus subsp. aureus str. Newman]	Iron-regulated surface determinant protein B n=509 Tax=Bacilli TaxID=91061 RepID=ISDB_STAAR
	agilent_222910	9.14193e-06	0.466238	-0.861925	-3.18049	1.45665	12.1212	5	0.4125	UniRef90_A0A4I7YG16	1017	VFG001357(gb|NP_346601) (cbpA) choline binding protein A [CbpA/PspC (VF0150)] [Streptococcus pneumoniae TIGR4]	Choline binding protein A n=44 Tax=Streptococcus pneumoniae TaxID=1313 RepID=A0A4I7YG16_STREE
	twist_25199	9.14637e-06	0.466465	-0.67168	-2.47942	1.13605	13.6364	10	0.733333		1018	allergen_name False allergome_name Oct f 2 (2/2) (1/1) allergenonline_name Unassigned (1/1) (1/1) SDAP_name False iedb_name False
	agilent_8797	9.17401e-06	0.467874	-0.453852	-1.6792	0.771499	59.0909	65	1.1	UniRef90_P03300	1019	Genome polyprotein (6/6) & polyprotein (7/9) & VP1 (1/4) & coat protein VP1 & VP4	Genome polyprotein n=1168 Tax=Enterovirus TaxID=12059 RepID=POLG_POL1M
	agilent_220368	9.18007e-06	0.468184	0.665572	-1.13265	2.46379	9.09091	15	1.65	UniRef90_Q3JY46	1020	VFG002535(gb|YP_109915) (fliC) flagellin [Flagella (VF0430)] [Burkholderia pseudomallei K96243]	Flagellin n=43 Tax=Burkholderiaceae TaxID=119060 RepID=Q3JY46_BURP1
	twist_58792	9.19045e-06	0.468713	-0.828415	-3.06927	1.41244	13.6364	5	0.366667		1021	positive (from uniprot): Enterovirus C Genome polyprotein [on Uniprot the BLAST matches are "Capsid protein" from "Human poliovirus"
	agilent_223876	9.21266e-06	0.469846	0.549728	-0.941073	2.04053	19.697	20	1.01538	UniRef90_UPI000B5938A4	1022	VFG001356(gb|NP_345446) (lytB) endo-beta-N-acetylglucosaminidase [CBPs (VF0145)] [Streptococcus pneumoniae TIGR4]	endo-beta-N-acetylglucosaminidase n=2 Tax=Streptococcus pneumoniae TaxID=1313 RepID=UPI000B5938A4
	twist_46302	9.22624e-06	0.470538	0.480842	-0.825184	1.78687	69.697	70	1.00435		1023	positive (exact): Human herpesvirus 3 Envelope glycoprotein C
	twist_35647	9.23007e-06	0.470733	0.613929	-1.05431	2.28217	7.57576	15	1.98		1024	HCMVUL112; HCMVUL113
	agilent_48005	9.24088e-06	0.471285	-0.832495	-3.09746	1.43247	10.6061	5	0.471429	UniRef90_A0A4P6LZT0	1025	WP_026255328.1 strains_non_MPA_non_topgraph_cdhit70_190118.csv	Cell shape-determining protein MreC n=5 Tax=Lachnospiraceae TaxID=186803 RepID=A0A4P6LZT0_9FIRM
	twist_13611	9.24384e-06	0.471436	-0.563185	-2.09596	0.969593	25.7576	15	0.582353		1026	allergen_name False allergome_name False allergenonline_name Unassigned (1/1) (1/1) SDAP_name Bos d 8 (1/13) (1/1) iedb_name False
	agilent_201785	9.26036e-06	0.472278	0.642738	-1.10988	2.39536	9.09091	15	1.65	UniRef90_C7H1Z9	1027	V1.UC54-4_GL0096277 MPA_PNP_EM_seqs_non_topgraph_seqs_final_210318.csv	Uncharacterized protein n=12 Tax=Faecalibacterium TaxID=216851 RepID=C7H1Z9_9FIRM
	agilent_37551	9.26673e-06	0.472603	0.762462	-1.31815	2.84307	6.06061	10	1.65	UniRef90_A0A508ZF14	1028	WP_015438931.1 (1/5) non_MPA_topgraph_sampling_040218.csv	ABC transporter permease YtrF n=70 Tax=Bacteria TaxID=2 RepID=A0A508ZF14_BIFBR
	twist_32110	9.26707e-06	0.472621	0.433088	-0.748771	1.61495	46.9697	45	0.958065		1029	EBNA-1 HHV 4 & BKRF1
	agilent_185270	9.26876e-06	0.472707	0.956204	-1.6537	3.56611	4.54545	5	1.1	UniRef90_A0A2N5P776	1030	WP_044930034.1 (1/1) non_MPA_topgraph_sampling_040218.csv	Sensor histidine kinase n=14 Tax=Clostridiales TaxID=186802 RepID=A0A2N5P776_RUMGN
	twist_58049	9.28209e-06	0.473387	-0.691946	-2.58348	1.19959	84.8485	90	1.06071		1031	positive (exact): Enterovirus B Genome polyprotein
	agilent_48033	9.29462e-06	0.474026	0.493747	-0.857931	1.84543	18.1818	30	1.65	UniRef90_R7P730	1032	MH0081_GL0068106 MPA_PNP_EM_seqs_non_topgraph_seqs_final_210318.csv	Uncharacterized protein n=1 Tax=Clostridium sp. CAG:609 TaxID=1262827 RepID=R7P730_9CLOT
	twist_15509	9.2991e-06	0.474254	-0.644817	-2.41098	1.12134	18.1818	10	0.55		1033	allergen_name False allergome_name Str pn PspC (2/2) (1/1) allergenonline_name False SDAP_name False iedb_name False
	agilent_161799	9.30157e-06	0.47438	-0.711703	-2.66162	1.23821	10.6061	10	0.942857	UniRef90_E5VDQ4	1034	V1.FI19_GL0078193 (1/2) MPA_and_EM_topgraph_220218_subsample.csv	ABC transporter permease n=53 Tax=Bacteroides TaxID=816 RepID=E5VDQ4_9BACE
	agilent_221881	9.31088e-06	0.474855	0.961722	-1.67603	3.59947	4.54545	5	1.1	UniRef90_Q50341	1035	VFG002030(gb|NP_109830) (orf6/MgpC/crmA) cytadherence protein [Cytadherence organelle (VF0330)] [Mycoplasma pneumoniae M129]	Mgp-operon protein 3 n=22 Tax=Mycoplasma pneumoniae TaxID=2104 RepID=MGP3_MYCPN
	agilent_206745	9.34136e-06	0.476409	0.637131	-1.11652	2.39078	9.09091	15	1.65	UniRef90_U6RAC5	1036	158802708-stool1_revised_scaffold38795_2_gene43419 MPA_PNP_EM_seqs_non_topgraph_seqs_final_210318.csv	Uncharacterized protein n=3 Tax=Bacteroidaceae TaxID=815 RepID=U6RAC5_9BACE
	twist_52590	9.35966e-06	0.477343	0.430165	-0.756336	1.61667	36.3636	50	1.375		1037	phosphoprotein 150 & Large structural phosphoprotein
	agilent_9407	9.36989e-06	0.477865	0.944341	-1.66347	3.55216	4.54545	5	1.1	UniRef90_P03188	1038	glycoprotein BALF4 & Glycoprotein GP110 precursor & BALF4	Envelope glycoprotein B n=86 Tax=Epstein-Barr virus (strain GD1) TaxID=10376 RepID=GB_EBVB9
	agilent_240385	9.38852e-06	0.478814	-0.424456	-1.59913	0.75022	56.0606	55	0.981081	UniRef90_A0A4I7YG16	1039	VFG001357(gb|NP_346601) (cbpA) choline binding protein A [CbpA/PspC (VF0150)] [Streptococcus pneumoniae TIGR4]	Choline binding protein A n=44 Tax=Streptococcus pneumoniae TaxID=1313 RepID=A0A4I7YG16_STREE
	twist_32109	9.40574e-06	0.479693	0.424453	-0.752564	1.60147	45.4545	45	0.99		1040	EBNA-1 HHV 4 & BKRF1
	agilent_139647	9.4219e-06	0.480517	-0.809378	-3.05802	1.43926	16.6667	5	0.3	UniRef90_A0A158SJE1	1041	WP_041807921.1 strains_non_MPA_non_topgraph_cdhit70_190118.csv	N-acetylmuramoyl-L-alanine amidase n=55 Tax=Lactobacillus TaxID=1578 RepID=A0A158SJE1_LACFE
	agilent_189058	9.42303e-06	0.480574	0.588804	-1.04724	2.22485	10.6061	20	1.88571	UniRef90_C2EQT9	1042	YP_193207.1 strains_non_MPA_non_topgraph_cdhit70_190118.csv	ATPase family associated with various cellular activities (AAA) n=3 Tax=Lactobacillus TaxID=1578 RepID=C2EQT9_9LACO
	agilent_219731	9.43175e-06	0.481019	-0.446831	-1.68966	0.795993	54.5455	45	0.825	UniRef90_P37710	1043	NP_814543.1 strains_non_MPA_non_topgraph_cdhit70_190118.csv	Autolysin n=202 Tax=Firmicutes TaxID=1239 RepID=ALYS_ENTFA
	agilent_39540	9.43919e-06	0.481399	0.755925	-1.34844	2.86029	4.54545	15	3.3	UniRef90_A0A1T4WGE9	1044	MH0161_GL0161160 MPA_PNP_EM_seqs_non_topgraph_seqs_final_210318.csv	Peptide/nickel transport system substrate-binding protein n=4 Tax=Ruminococcaceae TaxID=541000 RepID=A0A1T4WGE9_9FIRM
	twist_54558	9.45177e-06	0.48204	-0.847906	-3.21178	1.51597	7.57576	15	1.98		1045	Probable phospholipid-transporting ATPase VA
	agilent_224035	9.46158e-06	0.482541	0.777526	-1.39262	2.94767	6.06061	10	1.65	UniRef90_Q327J1	1046	VFG012802(gb|NP_858136) (ospB) type III secretion system effector OspB [T3SS (SS011)] [Shigella flexneri 2a str. 301]	OspB n=95 Tax=Enterobacteriaceae TaxID=543 RepID=Q327J1_SHIDS
	agilent_231635	9.50872e-06	0.484945	-0.815107	-3.10269	1.47247	13.6364	5	0.366667	UniRef90_P44969	1047	VFG000337(gb|NP_439153) (iga1) immunoglobin A1 protease [IgA1 protease (VF0045)] [Haemophilus influenzae Rd KW20]	Immunoglobulin A1 protease autotransporter n=1 Tax=Haemophilus influenzae (strain ATCC 51907 / DSM 11121 / KW20 / Rd) TaxID=71421 RepID=IGA0_HAEIN
	agilent_71939	9.52744e-06	0.485899	-0.794511	-3.02917	1.44015	15.1515	5	0.33	UniRef90_UPI0006C7ABC3	1048	V1.FI09_GL0113779 MPA_PNP_EM_seqs_non_topgraph_seqs_final_210318.csv	hypothetical protein n=1 Tax=Clostridia bacterium UC5.1-1D1 TaxID=1697794 RepID=UPI0006C7ABC3
	agilent_142983	9.53188e-06	0.486126	-0.529245	-2.01858	0.960094	89.3939	75	0.838983	UniRef90_A0A174WBH1	1049	MH0001_GL0017187 MPA_PNP_EM_seqs_non_topgraph_seqs_final_210318.csv	T9SS C-terminal target domain-containing protein n=14 Tax=Prevotella TaxID=838 RepID=A0A174WBH1_9BACT
	twist_27120	9.53277e-06	0.486171	-0.464277	-1.77093	0.842374	31.8182	25	0.785714		1050	Glycoprotein B precursor & glycoprotein B (1/2)
	twist_59703	9.54094e-06	0.486588	0.820491	-1.49089	3.13187	6.06061	10	1.65		1051	B B/Hong Kong/05/1972 HA
	twist_56007	9.54301e-06	0.486693	0.423924	-0.770588	1.61844	30.303	40	1.32		1052	phosphoprotein 150 & Large structural phosphoprotein
	twist_46270	9.54385e-06	0.486736	0.657821	-1.19594	2.51158	12.1212	10	0.825		1053	Twist-related protein 1
	agilent_1793	9.54578e-06	0.486835	0.419405	-0.762757	1.60157	37.8788	45	1.188	UniRef90_P08318	1054	phosphoprotein 150 & Large structural phosphoprotein	Large structural phosphoprotein n=145 Tax=root TaxID=1 RepID=PP150_HCMVA
	agilent_55091	9.56999e-06	0.488069	0.736254	-1.34489	2.8174	6.06061	10	1.65	UniRef90_A0A174SXW8	1055	MH0002_GL0021858 (2/2) MPA_and_EM_topgraph_220218_subsample.csv	TonB-dependent receptor plug n=30 Tax=root TaxID=1 RepID=A0A174SXW8_BACUN
	agilent_25174	9.57262e-06	0.488203	0.585251	-1.06957	2.24007	13.6364	15	1.1	UniRef90_A0A1B7LU00	1056	WP_003668652.1 strains_non_MPA_non_topgraph_cdhit70_190118.csv	Mannosyl-glycoprotein endo-beta-N-acetylglucosamidase n=3 Tax=Lactobacillus reuteri TaxID=1598 RepID=A0A1B7LU00_LACRE
	agilent_9078	9.5847e-06	0.48882	-0.798728	-3.06037	1.46291	10.6061	5	0.471429	UniRef90_P06725	1057	tegument protein pp65 & 65 kDa lower matrix phosphoprotein & pp65 & HCMVUL83	65 kDa phosphoprotein n=77 Tax=Human cytomegalovirus TaxID=10359 RepID=PP65_HCMVA
	twist_3072	9.60883e-06	0.490051	0.527231	-0.969887	2.02435	12.1212	20	1.65		1058	allergen_name Cas s 1 (1/1) (1/1) allergome_name Cas s 1 (3/6) (1/1) allergenonline_name Cas s 1.0101 (1/1) (1/1) SDAP_name False iedb_name False
	twist_73205	9.61486e-06	0.490358	-0.465324	-1.78759	0.85694	34.8485	25	0.717391		1059	YP_009222289.1 lysin [Lactobacillus phage LfeInf]
	agilent_71960	9.61812e-06	0.490524	-0.807819	-3.1042	1.48856	9.09091	5	0.55	UniRef90_I9A896	1060	WP_011965802.1 MPA_PNP_EM_seqs_non_topgraph_seqs_final_210318.csv	Uncharacterized protein n=38 Tax=Bacteroides TaxID=816 RepID=I9A896_BACVU
	twist_40222	9.63233e-06	0.491249	-1.00303	-3.85909	1.85304	4.54545	10	2.2		1061	titin isoform IC
	twist_54773	9.63947e-06	0.491613	-0.502534	-1.93468	0.929607	75.7576	80	1.056		1062	positive (from uniprot): Enterovirus B Genome polyprotein
	agilent_212061	9.6425e-06	0.491767	0.42361	-0.784041	1.63126	43.9394	40	0.910345	UniRef90_K0XJ87	1063	MH0012_GL0005694 MPA_PNP_EM_seqs_non_topgraph_seqs_final_210318.csv	Uncharacterized protein n=4 Tax=Bacteria TaxID=2 RepID=K0XJ87_9BACT
	twist_40897	9.65528e-06	0.492419	-0.885563	-3.41398	1.64285	7.57576	5	0.66		1064	hypothetical protein PFB0460c
	agilent_10447	9.66155e-06	0.492739	0.502109	-0.932549	1.93677	21.2121	20	0.942857	UniRef90_P03188	1065	glycoprotein BALF4 & Glycoprotein GP110 precursor & BALF4	Envelope glycoprotein B n=86 Tax=Epstein-Barr virus (strain GD1) TaxID=10376 RepID=GB_EBVB9
	twist_3703	9.66696e-06	0.493015	0.497061	-0.924078	1.9182	15.1515	20	1.32		1066	Allergen Gal d 1 & Ovomucoid precursor
	agilent_48255	9.66832e-06	0.493084	-0.895102	-3.45468	1.66448	7.57576	5	0.66	UniRef90_K5YWW8	1067	MH0343_GL0152713 (2/2) MPA_and_EM_topgraph_220218_subsample.csv	Coenzyme A biosynthesis bifunctional protein CoaBC n=29 Tax=Parabacteroides TaxID=375288 RepID=K5YWW8_9BACT
	agilent_39336	9.66961e-06	0.49315	-0.620427	-2.39484	1.15398	15.1515	10	0.66	UniRef90_Q2G222	1068	WP_001125631.1 strains_non_MPA_non_topgraph_cdhit70_190118.csv	N-acetylmuramoyl-L-alanine amidase domain-containing protein SAOUHSC_02979 n=302 Tax=Bacteria TaxID=2 RepID=Y2979_STAA8
	twist_43391	9.68601e-06	0.493987	-0.608527	-2.35227	1.13522	16.6667	10	0.6		1069	55 kDa immediate-early protein 1
	twist_76831	9.70392e-06	0.4949	0.512405	-0.959012	1.98382	13.6364	20	1.46667		1070	YP_008772099.1 unnamed protein product [Streptococcus phage TP-778L]
	twist_17161	9.70873e-06	0.495145	0.431415	-0.808136	1.67097	31.8182	45	1.41429		1071	allergen_name False allergome_name Str pn PspC (2/2) (1/1) allergenonline_name False SDAP_name False iedb_name False
	agilent_203503	9.74906e-06	0.497202	-0.61239	-2.38034	1.15557	18.1818	10	0.55	UniRef90_Q74IZ8	1072	WP_011162134.1 strains_non_MPA_non_topgraph_cdhit70_190118.csv	Uncharacterized protein n=3 Tax=Lactobacillus johnsonii TaxID=33959 RepID=Q74IZ8_LACJO
	agilent_194178	9.77743e-06	0.498649	-0.631277	-2.45991	1.19735	15.1515	10	0.66	UniRef90_G1WNG6	1073	WP_005335292.1 (2/2) non_MPA_topgraph_sampling_040218.csv	LysM domain-containing protein n=15 Tax=Dorea TaxID=189330 RepID=G1WNG6_9FIRM
	agilent_101119	9.78376e-06	0.498972	0.716686	-1.36091	2.79428	6.06061	10	1.65	UniRef90_C4Z6T6	1074	MH0457_GL0056882 MPA_PNP_EM_seqs_non_topgraph_seqs_final_210318.csv	AAA_15 domain-containing protein n=18 Tax=Eubacterium TaxID=1730 RepID=C4Z6T6_EUBE2
	agilent_230434	9.79192e-06	0.499388	0.417535	-0.794028	1.6291	39.3939	45	1.14231	UniRef90_P71401	1075	VFG001157(gb|AAC44560) (hsf) Hsf [Hia/Hsf (VF0039)] [Haemophilus influenzae C54]	Hsf n=19 Tax=Haemophilus influenzae TaxID=727 RepID=P71401_HAEIF
	twist_23604	9.79333e-06	0.49946	-0.509909	-1.98976	0.969943	27.2727	15	0.55		1076	allergen_name False allergome_name Art fr 2 (2/2) (1/1) allergenonline_name False SDAP_name False iedb_name False
	agilent_8301	9.79651e-06	0.499622	0.493383	-0.939049	1.92581	18.1818	20	1.1	UniRef90_P68950	1077	positive (from uniprot): Human adenovirus C Pre-histone-like nucleoprotein	Pre-histone-like nucleoprotein n=24 Tax=root TaxID=1 RepID=NP_ADE02
	agilent_26930	9.80304e-06	0.499955	-0.933907	-3.64741	1.7796	6.06061	5	0.825	UniRef90_A0A173RIM6	1078	MH0001_GL0008804 (2/2) MPA_and_EM_topgraph_220218_subsample.csv	Penicillin-binding protein A n=7 Tax=Roseburia TaxID=841 RepID=A0A173RIM6_9FIRM
	agilent_223687	9.80658e-06	0.500136	-0.488202	-1.90729	0.930888	25.7576	25	0.970588	UniRef90_UPI000F53326A	1079	VFG000261(gb|NP_273742) (iga) IgA-specific serine endopeptidase [IgA1 protease (VF0080)] [Neisseria meningitidis MC58]	IgA-specific serine endopeptidase autotransporter n=1 Tax=Neisseria meningitidis TaxID=487 RepID=UPI000F53326A
	agilent_73620	9.81211e-06	0.500418	-0.555623	-2.17175	1.06051	16.6667	15	0.9	UniRef90_A0A395YX58	1080	MH0006_GL0082408 (2/2) MPA_and_EM_topgraph_220218_subsample.csv	Anti-sigma factor n=28 Tax=Bacteroidales TaxID=171549 RepID=A0A395YX58_9BACT
	agilent_183695	9.81508e-06	0.500569	0.764797	-1.46054	2.99013	92.4242	90	0.97377	UniRef90_G5SUU8	1081	MH0006_GL0014259 MPA_PNP_EM_seqs_non_topgraph_seqs_final_210318.csv	Peptidase C10 family protein n=3 Tax=Paraprevotella TaxID=577309 RepID=G5SUU8_9BACT
	agilent_166003	9.82759e-06	0.501207	0.523023	-1.00109	2.04713	15.1515	20	1.32	UniRef90_D6ZV98	1082	WP_003830342.1 (2/4) non_MPA_topgraph_sampling_040218.csv	Uncharacterized protein n=26 Tax=Bacteria TaxID=2 RepID=D6ZV98_BIFLJ
	agilent_223895	9.83572e-06	0.501622	-1.0432	-4.08606	1.99967	4.54545	5	1.1	UniRef90_P81177	1083	VFG001314(gb|NP_647375) (aur) zinc metalloproteinase aureolysin [Aureolysin (VF0024)] [Staphylococcus aureus subsp. aureus MW2]	Zinc metalloproteinase aureolysin n=337 Tax=Bacilli TaxID=91061 RepID=AURE_STAAU
	twist_38305	9.83698e-06	0.501686	0.657349	-1.26034	2.57504	10.6061	10	0.942857		1084	Dense granule protein 2 precursor
	agilent_236613	9.83754e-06	0.501715	0.448093	-0.859221	1.75541	62.1212	75	1.20732	UniRef90_Q5XAT9	1085	VFG000956(gb|NP_607775) (sda) streptodornase [DNase (VF0252)] [Streptococcus pyogenes MGAS8232]	Sda n=3 Tax=root TaxID=1 RepID=Q5XAT9_STRP6
	agilent_235466	9.86395e-06	0.503061	0.471263	-0.907989	1.85052	72.7273	80	1.1	UniRef90_Q99XV0	1086	VFG000968(gb|NP_269973) (emm) M protein type 1 [M protein (VF0242)] [Streptococcus pyogenes M1 GAS]	M protein type 1 n=54 Tax=Streptococcus pyogenes TaxID=1314 RepID=Q99XV0_STRP1
	agilent_129884	9.8665e-06	0.503192	0.487866	-0.940415	1.91615	15.1515	20	1.32	UniRef90_A0A151G536	1087	YP_004888989.1 (1/2) non_MPA_topgraph_sampling_040218.csv	NusG_II domain-containing protein n=25 Tax=Lactobacillus TaxID=1578 RepID=A0A151G536_LACPN
	twist_29901	9.87258e-06	0.503502	-0.46811	-1.83955	0.903327	22.7273	35	1.54		1088	hypothetical protein PFD0985wa
	agilent_220944	9.87314e-06	0.50353	-0.70634	-2.77587	1.36319	10.6061	10	0.942857	UniRef90_Q54972	1089	VFG005313(gb|NP_357715) (pspA) Surface protein pspA precursor [Choline-binding proteins (CVF122)] [Streptococcus pneumoniae R6]	Pneumococcal surface protein A n=17 Tax=Streptococcus pneumoniae TaxID=1313 RepID=Q54972_STREE
	agilent_5479	9.88406e-06	0.504087	-0.794276	-3.12449	1.53594	12.1212	5	0.4125	UniRef90_Q66575	1090	positive (from uniprot): Enterovirus B Genome polyprotein	Genome polyprotein n=20 Tax=Enterovirus B TaxID=138949 RepID=POLG_EC12T
	twist_30834	9.90176e-06	0.50499	-0.609755	-2.40242	1.18291	12.1212	15	1.2375		1091	putative zinc metalloprotease
	agilent_124801	9.93699e-06	0.506786	0.785458	-1.53354	3.10446	6.06061	10	1.65	UniRef90_A0AGG6	1092	WP_003721832.1 strains_non_MPA_non_topgraph_cdhit70_190118.csv	Flagellar basal-body rod protein FlgC n=51 Tax=Listeria TaxID=1637 RepID=A0AGG6_LISW6
	agilent_169663	9.93855e-06	0.506866	-0.799555	-3.16062	1.56151	10.6061	5	0.471429	UniRef90_A6BI27	1093	MH0147_GL0047345 (1/3) MPA_and_EM_topgraph_220218_subsample.csv	Putative phage holin, LL-H family n=4 Tax=Dorea TaxID=189330 RepID=A6BI27_9FIRM
	agilent_20375	9.94691e-06	0.507292	0.699175	-1.36754	2.76589	9.09091	10	1.1	UniRef90_Q6SED6	1094	WP_011162194.1 strains_non_MPA_non_topgraph_cdhit70_190118.csv	Uncharacterized protein n=3 Tax=root TaxID=1 RepID=Q6SED6_9CAUD
	agilent_129843	9.95262e-06	0.507584	-0.526991	-2.08581	1.03183	19.697	15	0.761538	UniRef90_A0A1C5XGK9	1095	MH0007_GL0015775 MPA_PNP_EM_seqs_non_topgraph_seqs_final_210318.csv	Flagellin n=12 Tax=root TaxID=1 RepID=A0A1C5XGK9_9CLOT
	twist_34377	9.98704e-06	0.509339	0.388991	-0.766406	1.54439	48.4848	50	1.03125		1096	EBNA-1 HHV 4 & BKRF1
	agilent_51292	9.99566e-06	0.509779	-0.907101	-3.60421	1.79001	7.57576	5	0.66	UniRef90_A0A173VWM0	1097	MH0073_GL0015196 MPA_PNP_EM_seqs_non_topgraph_seqs_final_210318.csv	Hydrolase n=11 Tax=Roseburia TaxID=841 RepID=A0A173VWM0_9FIRM
	agilent_1140	1.00015e-05	0.510077	0.397516	-0.78526	1.58029	33.3333	40	1.2	UniRef90_P07210	1098	polyprotein (9/9) & VP1 capsid protein (1/3) & Chain 2, Human Rhinovirus Serotype 2 (Hrv2)	Genome polyprotein n=273 Tax=Enterovirus TaxID=12059 RepID=POLG_HRV8A
	agilent_2709	1.00117e-05	0.510596	-0.491993	-1.95768	0.973692	22.7273	20	0.88	UniRef90_Q9UQF0	1099	Syncytin-1	Syncytin-1 n=15 Tax=Catarrhini TaxID=9526 RepID=SYCY1_HUMAN
	twist_27464	1.002e-05	0.511018	0.410345	-0.813324	1.63401	60.6061	70	1.155		1100	heme transporter IsdB
	agilent_79003	1.00204e-05	0.511043	-0.599203	-2.38616	1.18776	15.1515	10	0.66	UniRef90_Q8XMR4	1101	WP_003460505.1 strains_non_MPA_non_topgraph_cdhit70_190118.csv	LYZ2 domain-containing protein n=27 Tax=Clostridium perfringens TaxID=1502 RepID=Q8XMR4_CLOPE
	twist_37907	1.00293e-05	0.511493	0.584973	-1.16141	2.33136	78.7879	90	1.14231		1102	pneumococcal histidine triad protein D (1/2) & histidine motif-containing protein, partial
	agilent_1631	1.00337e-05	0.51172	-0.516659	-2.05992	1.02661	19.697	15	0.761538	UniRef90_Q66575	1103	positive (from uniprot): Enterovirus B Genome polyprotein	Genome polyprotein n=20 Tax=Enterovirus B TaxID=138949 RepID=POLG_EC12T
	agilent_8622	1.00349e-05	0.511781	0.494721	-0.98323	1.97267	74.2424	85	1.1449	UniRef90_Q9ANY1	1104	pneumococcal histidine triad protein E & hydrolase & HIT family hydrolase	Bvh-3 n=444 Tax=Bacteria TaxID=2 RepID=Q9ANY1_STREE
	agilent_240518	1.00406e-05	0.512073	-0.545227	-2.17519	1.08473	18.1818	15	0.825	UniRef90_A7X6I5	1105	VFG001283(gb|NP_647238) (fnbA) fibronectin-binding protein A [FnBPs (VF0010)] [Staphylococcus aureus subsp. aureus MW2]	Fibronectin-binding protein A n=697 Tax=Bacteria TaxID=2 RepID=FNBA_STAA1
	agilent_212629	1.00425e-05	0.51217	0.556252	-1.10705	2.21956	15.1515	15	0.99	UniRef90_R6BPC8	1106	MH0270_GL0030519 MPA_PNP_EM_seqs_non_topgraph_seqs_final_210318.csv	Ser/Thr phosphatase family protein n=5 Tax=Firmicutes TaxID=1239 RepID=R6BPC8_9FIRM
	twist_42197	1.00481e-05	0.512451	-0.513587	-2.05034	1.02316	18.1818	20	1.1		1107	Syncytin-1
	twist_33384	1.00635e-05	0.513239	0.646773	-1.29212	2.58566	4.54545	15	3.3		1108	zinc metalloproteinase aureolysin
	agilent_178076	1.00688e-05	0.513511	0.551554	-1.10296	2.20606	13.6364	15	1.1	UniRef90_A0A460AZD5	1109	WP_010959017.1 (1/1) non_MPA_topgraph_sampling_040218.csv	LPXTG cell wall anchor domain-containing protein n=248 Tax=Listeriaceae TaxID=186820 RepID=A0A460AZD5_LISMN
	twist_34247	1.00871e-05	0.514441	-0.78274	-3.13594	1.57046	7.57576	15	1.98		1110	HCMVUL57
	agilent_9788	1.00904e-05	0.514609	0.394246	-0.791473	1.57996	34.8485	50	1.43478	UniRef90_P08318	1111	phosphoprotein 150 & Large structural phosphoprotein	Large structural phosphoprotein n=145 Tax=root TaxID=1 RepID=PP150_HCMVA
	agilent_164349	1.00943e-05	0.51481	-0.813174	-3.26001	1.63367	9.09091	5	0.55	UniRef90_R5VF48	1112	MH0098_GL0098662 (1/1) MPA_and_EM_topgraph_220218_subsample.csv	Glycosyltransferase Family 51 candidate bifunctional family GT51 b-glycosyltransferase/PBP transpeptidase (Candidate murein polymerase) n=7 Tax=Roseburia TaxID=841 RepID=R5VF48_9FIRM
	twist_47864	1.0107e-05	0.515456	-0.490784	-1.96983	0.98826	84.8485	80	0.942857		1113	Capsid protein VP26 & capsid protein VP26 [Human gammaherpesvirus 4] & BFRF3
	agilent_195778	1.0111e-05	0.515659	0.51453	-1.03682	2.06588	13.6364	20	1.46667	UniRef90_E1W618	1114	WP_014065439.1 strains_non_MPA_non_topgraph_cdhit70_190118.csv	Uncharacterized protein n=1 Tax=Haemophilus parainfluenzae (strain T3T1) TaxID=862965 RepID=E1W618_HAEP3
	agilent_207247	1.01293e-05	0.516593	0.681344	-1.37755	2.74024	4.54545	20	4.4	UniRef90_Q8A128	1115	YP_101353.1 strains_non_MPA_non_topgraph_cdhit70_190118.csv	ATP-dependent Clp protease ATP-binding subunit ClpX n=136 Tax=root TaxID=1 RepID=CLPX_BACTN
	agilent_144773	1.01331e-05	0.516786	-0.743797	-2.99245	1.50485	9.09091	10	1.1	UniRef90_A7B6A6	1116	WP_081741110.1 strains_non_MPA_non_topgraph_cdhit70_190118.csv	Uncharacterized protein n=20 Tax=Clostridiales TaxID=186802 RepID=A7B6A6_RUMGV
	twist_26817	1.01388e-05	0.51708	-0.818808	-3.29597	1.65835	6.06061	5	0.825		1117	Enterovirus polyprotein (VP0, VP1, VP2, VP4) – capsid proteins, Coxsackievirus A9 (2.9 Å structure, chains 1–4)
	agilent_32166	1.01429e-05	0.517288	0.394475	-0.79953	1.58848	27.2727	40	1.46667	UniRef90_A0A174IP95	1118	T2D-105A_GL0053933 MPA_PNP_EM_seqs_non_topgraph_seqs_final_210318.csv	Flagellin n=3 Tax=Clostridiales TaxID=186802 RepID=A0A174IP95_9FIRM
	twist_58044	1.0173e-05	0.518823	0.491202	-1.00104	1.98345	10.6061	25	2.35714		1119	positive (from uniprot): Norwalk virus Non-structural polyprotein
	agilent_229777	1.01835e-05	0.519356	-0.796693	-3.2201	1.62671	9.09091	5	0.55	UniRef90_P45387	1120	VFG001149(gb|AAB03707) (hap) autotransporter, fibronectin-binding adhesin [Hap (VF0037)] [Haemophilus influenzae N187]	Adhesion and penetration protein autotransporter n=2 Tax=Haemophilus influenzae TaxID=727 RepID=HAP2_HAEIF
	agilent_1088	1.01899e-05	0.519683	-0.580867	-2.34915	1.18741	15.1515	10	0.66	UniRef90_P06725	1121	tegument protein pp65 & 65 kDa lower matrix phosphoprotein & pp65 & HCMVUL83	65 kDa phosphoprotein n=77 Tax=Human cytomegalovirus TaxID=10359 RepID=PP65_HCMVA
	agilent_197502	1.02027e-05	0.520337	-0.693279	-2.80707	1.42051	9.09091	10	1.1	UniRef90_A0A414QQV5	1122	WP_004848400.1 (1/1) non_MPA_topgraph_sampling_040218.csv	Uncharacterized protein n=54 Tax=root TaxID=1 RepID=A0A414QQV5_9FIRM
	agilent_191430	1.021e-05	0.520713	-0.447072	-1.81141	0.91727	28.7879	20	0.694737	UniRef90_U6RSF2	1123	MH0002_GL0031714 MPA_PNP_EM_seqs_non_topgraph_seqs_final_210318.csv	GTPase HflX n=32 Tax=root TaxID=1 RepID=U6RSF2_9BACE
	twist_72914	1.02105e-05	0.520737	-0.523852	-2.1226	1.0749	22.7273	15	0.66		1124	YP_001469501.1 gp20 portal vertex protein of head [Enterobacteria phage Phi1]
	agilent_188501	1.02236e-05	0.521404	0.523192	-1.0761	2.12248	13.6364	15	1.1	UniRef90_A0A3A9YAX1	1125	YP_194478.1 (1/1) non_MPA_topgraph_sampling_040218.csv	YSIRK-type signal peptide-containing protein n=15 Tax=Lactobacillus acidophilus TaxID=1579 RepID=A0A3A9YAX1_LACAI
	agilent_204067	1.02273e-05	0.521592	0.522637	-1.07568	2.12095	10.6061	15	1.41429	UniRef90_R5VRW6	1126	MH0003_GL0058089 MPA_PNP_EM_seqs_non_topgraph_seqs_final_210318.csv	Peripla_BP_4 domain-containing protein n=14 Tax=Lachnospiraceae TaxID=186803 RepID=R5VRW6_9FIRM
	agilent_69292	1.02319e-05	0.521825	-0.531686	-2.15858	1.09521	13.6364	20	1.46667	UniRef90_A0A1Q6F5A4	1127	MH0014_GL0072841 MPA_PNP_EM_seqs_non_topgraph_seqs_final_210318.csv	TSPc domain-containing protein n=4 Tax=Alistipes TaxID=239759 RepID=A0A1Q6F5A4_9BACT
	agilent_225569	1.02327e-05	0.521865	-0.434353	-1.76355	0.894848	27.2727	25	0.916667	UniRef90_P45387	1128	VFG001149(gb|AAB03707) (hap) autotransporter, fibronectin-binding adhesin [Hap (VF0037)] [Haemophilus influenzae N187]	Adhesion and penetration protein autotransporter n=2 Tax=Haemophilus influenzae TaxID=727 RepID=HAP2_HAEIF
	agilent_77839	1.02414e-05	0.52231	1.06237	-2.19216	4.3169	1.51515	5	3.3	UniRef90_F9XZT3	1129	WP_015439328.1 (2/6) non_MPA_topgraph_sampling_040218.csv	Phage infection protein n=49 Tax=Bacteria TaxID=2 RepID=F9XZT3_BIFBU
	twist_63119	1.02433e-05	0.522409	0.86943	-1.79466	3.53352	3.0303	5	1.65		1130	NP_695157.1 hypothetical protein phig1ep22 [Lactobacillus phage phig1e]
	agilent_223292	1.02591e-05	0.523214	-0.878382	-3.57512	1.81836	6.06061	5	0.825	UniRef90_Q5WSS9	1131	VFG045603(gb|YP_096878) (lpg2884) Dot/Icm type IV secretion system effector [Dot/Icm (VF0156)] [Legionella pneumophila subsp. pneumophila str. Philadelphia 1]	Uncharacterized protein n=23 Tax=Legionella pneumophila TaxID=446 RepID=Q5WSS9_LEGPL
	agilent_2750	1.02595e-05	0.523233	0.42189	-0.873425	1.7172	21.2121	30	1.41429	UniRef90_P68950	1132	positive (from uniprot): Human adenovirus C Pre-histone-like nucleoprotein	Pre-histone-like nucleoprotein n=24 Tax=root TaxID=1 RepID=NP_ADE02
	twist_58788	1.02834e-05	0.524452	-0.395336	-1.61269	0.822019	54.5455	60	1.1		1133	positive (exact): Enterovirus C Genome polyprotein [on Uniprot the BLAST matches are "Capsid protein" from "Human poliovirus"
	twist_8935	1.02884e-05	0.524707	0.676708	-1.40836	2.76177	7.57576	10	1.32		1134	allergen_name Len c 1 (2/2) (1/1) allergome_name Len c 1 (3/3) (1/1) allergenonline_name Len c 1.0102 (1/1) (1/1) SDAP_name Len c 1.0102 (1/1) (1/1) iedb_name False
	agilent_78269	1.02922e-05	0.524904	-0.581331	-2.37337	1.21071	16.6667	10	0.6	UniRef90_K0WUD6	1135	MH0012_GL0237066 (1/1) MPA_and_EM_topgraph_220218_subsample.csv	Uncharacterized protein n=3 Tax=Bacteroidales TaxID=171549 RepID=K0WUD6_9BACT
	agilent_230235	1.03142e-05	0.526023	-0.870819	-3.56252	1.82088	7.57576	5	0.66	UniRef90_Q99XV0	1136	VFG000968(gb|NP_269973) (emm) M protein type 1 [M protein (VF0242)] [Streptococcus pyogenes M1 GAS]	M protein type 1 n=54 Tax=Streptococcus pyogenes TaxID=1314 RepID=Q99XV0_STRP1
	twist_32238	1.03209e-05	0.526365	-0.477773	-1.95579	1.00024	25.7576	15	0.582353		1137	Lipase 2 precursor (Glycerol ester hydrolase 2)
	agilent_60658	1.03339e-05	0.527028	-0.781581	-3.20333	1.64016	9.09091	5	0.55	UniRef90_K0XH89	1138	MH0012_GL0225381 MPA_PNP_EM_seqs_non_topgraph_seqs_final_210318.csv	PKD domain-containing protein n=3 Tax=Bacteroidales TaxID=171549 RepID=K0XH89_9BACT
	agilent_64365	1.03373e-05	0.527202	0.609391	-1.27961	2.49839	7.57576	10	1.32	UniRef90_B0PDI1	1139	552396.HMPREF0863_00439 MPA_PNP_EM_seqs_non_topgraph_seqs_final_210318.csv	Peptidase C51 domain-containing protein n=95 Tax=root TaxID=1 RepID=B0PDI1_9FIRM
	agilent_37652	1.03376e-05	0.527215	-0.566244	-2.32156	1.18907	16.6667	10	0.6	UniRef90_A0A4P6LV93	1140	WP_018594597.1 strains_non_MPA_non_topgraph_cdhit70_190118.csv	Autolysin n=3 Tax=Blautia TaxID=572511 RepID=A0A4P6LV93_9FIRM
	agilent_220658	1.0341e-05	0.527392	0.419298	-0.881049	1.71964	24.2424	30	1.2375	UniRef90_P15926	1141	VFG000974(gb|NP_269970) (scpA) C5a peptidase precursor [C5a peptidase (VF0245)] [Streptococcus pyogenes M1 GAS]	C5a peptidase n=760 Tax=Bacteria TaxID=2 RepID=C5AP_STRPY
	agilent_3101	1.03511e-05	0.527905	-0.374732	-1.53831	0.788849	51.5152	45	0.873529	UniRef90_Q82081	1142	positive (from uniprot): Rhinovirus B Genome polyprotein	Genome polyprotein n=46 Tax=Enterovirus TaxID=12059 RepID=POLG_HRV3
	twist_21248	1.03524e-05	0.527975	-0.559355	-2.29651	1.1778	22.7273	10	0.44		1143	allergen_name Que a 1 (3/3) (1/1) allergome_name Que a 1 (5/5) (1/1) allergenonline_name Que a 1.0301 (1/1) (1/1) SDAP_name Que a 1.0301 (1/1) (1/1) iedb_name False
	agilent_65478	1.03537e-05	0.52804	-0.649772	-2.66804	1.3685	12.1212	10	0.825	UniRef90_J6PDD5	1144	NP_816789.1 strains_non_MPA_non_topgraph_cdhit70_190118.csv	WxL domain-containing protein n=92 Tax=Bacteria TaxID=2 RepID=J6PDD5_ENTFL
	twist_73226	1.03569e-05	0.528203	-0.720209	-2.95815	1.51773	12.1212	5	0.4125		1145	YP_009277541.1 portal vertex of the head [Shigella phage SHFML-11]
	agilent_222779	1.03715e-05	0.528945	-0.715261	-2.94183	1.51131	13.6364	5	0.366667	UniRef90_Q06131	1146	VFG000378(gb|NP_395162) (yopD) type III secretion system hydrophobic translocator, pore protein YopD [TTSS (VF0140)] [Yersinia pestis CO92]	Protein YopD n=25 Tax=Yersinia TaxID=444888 RepID=YOPD_YERPS
	agilent_31468	1.03746e-05	0.529107	-0.615069	-2.5305	1.30036	12.1212	10	0.825	UniRef90_A0A173UKQ3	1147	O2.UC43-1_GL0046095 MPA_PNP_EM_seqs_non_topgraph_seqs_final_210318.csv	Macrolide export ATP-binding/permease protein MacB n=29 Tax=Ruminococcaceae TaxID=541000 RepID=A0A173UKQ3_9FIRM
	agilent_157295	1.03979e-05	0.530295	-0.921204	-3.79828	1.95587	6.06061	5	0.825	UniRef90_Q7MNW1	1148	WP_039447969.1 strains_non_MPA_non_topgraph_cdhit70_190118.csv	Penicillin-binding protein activator LpoA n=64 Tax=Vibrionaceae TaxID=641 RepID=LPOA_VIBVY
	agilent_234352	1.03986e-05	0.530328	-0.74134	-3.05686	1.57418	9.09091	5	0.55	UniRef90_Q99U09	1149	VFG001278(gb|NP_646186) (ebp) cell surface elastin binding protein [EbpS (VF0008)] [Staphylococcus aureus subsp. aureus MW2]	Elastin-binding protein EbpS n=445 Tax=Bacteria TaxID=2 RepID=EBPS_STAAM
	twist_57307	1.04116e-05	0.530989	-0.727574	-3.00375	1.5486	9.09091	5	0.55		1150	Collagen alpha-3(IV) chain & alpha-3 type IV collagen & type IV collagen alpha 3 chain & type IV collagen alpha3 chain
	agilent_36972	1.04119e-05	0.531007	0.636252	-1.35432	2.62682	7.57576	10	1.32	UniRef90_A7DV97	1151	WP_088900191.1 strains_non_MPA_non_topgraph_cdhit70_190118.csv	RTX toxin RtxA n=29 Tax=Vibrio vulnificus TaxID=672 RepID=A7DV97_VIBVL
	agilent_200789	1.04147e-05	0.531148	-0.373794	-1.54364	0.796052	66.6667	50	0.75	UniRef90_A0A3R5Z1C7	1152	MH0188_GL0111429 MPA_PNP_EM_seqs_non_topgraph_seqs_final_210318.csv	Uncharacterized protein n=8 Tax=Parabacteroides TaxID=375288 RepID=A0A3R5Z1C7_9BACT
	twist_79681	1.04212e-05	0.531479	-0.779465	-3.22089	1.66196	9.09091	5	0.55		1153	YP_008531984.1 putative thymidylate synthase [Klebsiella phage 0507-KN2-1]
	agilent_241533	1.04286e-05	0.531858	-0.810319	-3.35073	1.73009	7.57576	5	0.66	UniRef90_Q8P2T7	1154	VFG000976(gb|NP_268546) (slo) streptolysin O precursor [SLO (VF0250)] [Streptococcus pyogenes M1 GAS]	Streptolysin O n=132 Tax=Streptococcus TaxID=1301 RepID=TACY_STRP8
	agilent_11376	1.0433e-05	0.532085	0.526638	-1.12533	2.1786	13.6364	15	1.1	UniRef90_P14348	1155	Capsid protein VP26 & capsid protein VP26 [Human gammaherpesvirus 4] & BFRF3	Small capsomere-interacting protein n=30 Tax=Epstein-Barr virus (strain GD1) TaxID=10376 RepID=SCP_EBVB9
	agilent_223729	1.0437e-05	0.532287	-0.379878	-1.57207	0.812317	43.9394	35	0.796552	UniRef90_UPI000F53326A	1156	VFG000261(gb|NP_273742) (iga) IgA-specific serine endopeptidase [IgA1 protease (VF0080)] [Neisseria meningitidis MC58]	IgA-specific serine endopeptidase autotransporter n=1 Tax=Neisseria meningitidis TaxID=487 RepID=UPI000F53326A
	agilent_83884	1.04483e-05	0.532865	-0.636925	-2.63865	1.3648	10.6061	10	0.942857	UniRef90_B2URG0	1157	MH0054_GL0074264 MPA_PNP_EM_seqs_non_topgraph_seqs_final_210318.csv	Alpha-N-acetylglucosaminidase n=30 Tax=Akkermansia TaxID=239934 RepID=B2URG0_AKKM8
	agilent_206026	1.04644e-05	0.533686	-0.364723	-1.51327	0.783824	59.0909	50	0.846154	UniRef90_K5ZQY0	1158	O2.UC53-0_GL0020536 MPA_PNP_EM_seqs_non_topgraph_seqs_final_210318.csv	Uncharacterized protein n=16 Tax=Bacteroidales TaxID=171549 RepID=K5ZQY0_9BACT
	agilent_226269	1.04786e-05	0.53441	-0.387091	-1.60824	0.834055	36.3636	35	0.9625	UniRef90_Q99XV0	1159	VFG000968(gb|NP_269973) (emm) M protein type 1 [M protein (VF0242)] [Streptococcus pyogenes M1 GAS]	M protein type 1 n=54 Tax=Streptococcus pyogenes TaxID=1314 RepID=Q99XV0_STRP1
	twist_43798	1.04804e-05	0.5345	0.394284	-0.84983	1.6384	60.6061	75	1.2375		1160	BZLF1 [Human gammaherpesvirus 4] & BZLF1 & Trans-activator protein BZLF1
	agilent_129819	1.04892e-05	0.534951	0.366955	-0.792203	1.52611	46.9697	55	1.17097	UniRef90_R7HD48	1161	MH0113_GL0055733 MPA_PNP_EM_seqs_non_topgraph_seqs_final_210318.csv	Flagellin n=1 Tax=Eubacterium sp. CAG:38 TaxID=1262889 RepID=R7HD48_9FIRM
	twist_94855	1.04902e-05	0.535	0.457046	-0.986871	1.90096	13.6364	20	1.46667		1162	YP_007003214.1 phage tail tape measure protein [Lactobacillus phage LF1]
	agilent_64780	1.05081e-05	0.535915	0.591276	-1.2809	2.46345	7.57576	10	1.32	UniRef90_A0A1Q6L500	1163	MH0188_GL0134690 MPA_PNP_EM_seqs_non_topgraph_seqs_final_210318.csv	Alpha/beta hydrolase n=6 Tax=Clostridiales TaxID=186802 RepID=A0A1Q6L500_9FIRM
	twist_10999	1.05108e-05	0.53605	-0.580714	-2.42005	1.25862	12.1212	10	0.825		1164	allergen_name False allergome_name Bla g 9 (4/4) (1/1) allergenonline_name False SDAP_name False iedb_name False
	agilent_3544	1.05304e-05	0.53705	0.389065	-0.84628	1.62441	33.3333	35	1.05	UniRef90_Q69091	1165	Glycoprotein D HHV-1	Envelope glycoprotein D n=279 Tax=root TaxID=1 RepID=GD_HHV11
	twist_40763	1.0532e-05	0.537132	0.601316	-1.30834	2.51098	10.6061	10	0.942857		1166	RNA polymerase beta'-subunit
	twist_36320	1.05452e-05	0.537804	-0.628991	-2.62984	1.37186	9.09091	10	1.1		1167	Outer membrane protein P1
	agilent_3414	1.05499e-05	0.538047	0.708936	-1.54758	2.96545	89.3939	95	1.06271	UniRef90_Q9ANY1	1168	pneumococcal histidine triad protein E & hydrolase & HIT family hydrolase	Bvh-3 n=444 Tax=Bacteria TaxID=2 RepID=Q9ANY1_STREE
	twist_52307	1.05595e-05	0.538535	0.496565	-1.08588	2.07901	9.09091	20	2.2		1169	Tegument protein UL25
	twist_25139	1.05598e-05	0.538548	-0.552792	-2.31447	1.20889	18.1818	10	0.55		1170	allergen_name False allergome_name Bub b 8 (5/6), Bub b 9 (1/2) (1/1) allergenonline_name False SDAP_name False iedb_name False
	agilent_106774	1.05602e-05	0.538568	0.794837	-1.73834	3.32801	4.54545	10	2.2	UniRef90_A0A4S2FKQ5	1171	WP_063674229.1 MPA_PNP_EM_seqs_non_topgraph_seqs_final_210318.csv	DUF4988 domain-containing protein n=15 Tax=Bacteroidaceae TaxID=815 RepID=A0A4S2FKQ5_9BACE
	twist_30163	1.05629e-05	0.538706	0.421686	-0.9227	1.76607	22.7273	25	1.1		1172	Genome polyprotein (6/6) & polyprotein (7/9) & VP1 (1/4) & coat protein VP1 & VP4
	agilent_153063	1.05651e-05	0.538818	0.510698	-1.11792	2.13931	12.1212	15	1.2375	UniRef90_A0A1C5S902	1173	WP_005331845.1 (1/3) non_MPA_topgraph_sampling_040218.csv	Histidine kinase n=22 Tax=Dorea TaxID=189330 RepID=A0A1C5S902_9FIRM
	agilent_124047	1.05686e-05	0.538999	0.570704	-1.25008	2.39149	6.06061	15	2.475	UniRef90_B0G7P7	1174	WP_040015567.1 (3/4) non_MPA_topgraph_sampling_040218.csv	Cobalamin biosynthesis protein CobD n=23 Tax=Dorea TaxID=189330 RepID=B0G7P7_9FIRM
	agilent_241225	1.05791e-05	0.539536	-0.455703	-1.91151	1.00011	22.7273	20	0.88	UniRef90_UPI000F53326A	1175	VFG000261(gb|NP_273742) (iga) IgA-specific serine endopeptidase [IgA1 protease (VF0080)] [Neisseria meningitidis MC58]	IgA-specific serine endopeptidase autotransporter n=1 Tax=Neisseria meningitidis TaxID=487 RepID=UPI000F53326A
	twist_36071	1.05853e-05	0.53985	-0.394742	-1.65678	0.867297	37.8788	25	0.66		1176	positive (exact): Influenza A virus Hemagglutinin
	agilent_78727	1.05899e-05	0.540086	-0.699177	-2.93584	1.53748	9.09091	10	1.1	UniRef90_B0MTP6	1177	MH0002_GL0065375 (1/1) MPA_and_EM_topgraph_220218_subsample.csv	Ion-translocating oxidoreductase complex subunit G n=6 Tax=root TaxID=1 RepID=B0MTP6_9BACT
	twist_64561	1.05988e-05	0.540539	-0.538322	-2.26233	1.18569	13.6364	15	1.1		1178	YP_008532047.1 putative tail fiber protein [Klebsiella phage 0507-KN2-1]
	agilent_3797	1.06037e-05	0.54079	-0.69159	-2.90783	1.52465	18.1818	5	0.275	UniRef90_Q2G2B2	1179	cell wall surface anchor family protein	Surface protein G n=83 Tax=Staphylococcus aureus TaxID=1280 RepID=SASG_STAA8
	agilent_171144	1.06142e-05	0.541323	-0.432785	-1.82149	0.955923	25.7576	20	0.776471	UniRef90_P81177	1180	WP_001819612.1 strains_non_MPA_non_topgraph_cdhit70_190118.csv	Zinc metalloproteinase aureolysin n=337 Tax=Bacilli TaxID=91061 RepID=AURE_STAAU
	twist_59624	1.06258e-05	0.541915	0.647598	-1.43345	2.72864	9.09091	10	1.1		1181	B B/Shanghai/361/2002 HA
	agilent_38976	1.0626e-05	0.541928	-0.710883	-2.99536	1.5736	9.09091	5	0.55	UniRef90_D6D0J3	1182	O2.UC31-1_GL0186667 MPA_PNP_EM_seqs_non_topgraph_seqs_final_210318.csv	Glycoside hydrolase 97 n=72 Tax=Bacteroidaceae TaxID=815 RepID=D6D0J3_9BACE
	twist_47284	1.06272e-05	0.541986	-0.486373	-2.0496	1.07685	18.1818	15	0.825		1183	early antigen protein D (EA-D) & DNA polymerase processivity factor BMRF1
	agilent_223218	1.06366e-05	0.542468	0.535797	-1.18833	2.25993	10.6061	15	1.41429	UniRef90_A0A0H3K1N3	1184	VFG001282(gb|NP_647237) (fnbB) fibronectin-binding protein B [FnBPs (VF0010)] [Staphylococcus aureus subsp. aureus MW2]	FnbB protein n=80 Tax=Staphylococcus TaxID=1279 RepID=A0A0H3K1N3_STAAW
	agilent_237093	1.06436e-05	0.542825	-0.363378	-1.53372	0.806964	59.0909	55	0.930769	UniRef90_A0A4M7JVU5	1185	VFG001353(gb|NP_344916) (cbpG) choline binding protein G [CBPs (VF0145)] [Streptococcus pneumoniae TIGR4]	Choline binding protein G n=61 Tax=Streptococcus pneumoniae TaxID=1313 RepID=A0A4M7JVU5_STREE
	twist_77700	1.06486e-05	0.543078	0.641081	-1.42496	2.70712	6.06061	10	1.65		1186	YP_001469491.1 gp12 Short tail fibers [Enterobacteria phage Phi1]
	agilent_140151	1.06505e-05	0.543177	0.359678	-0.799759	1.51912	54.5455	60	1.1	UniRef90_P37710	1187	NP_814543.1 strains_non_MPA_non_topgraph_cdhit70_190118.csv	Autolysin n=202 Tax=Firmicutes TaxID=1239 RepID=ALYS_ENTFA
	agilent_129840	1.06641e-05	0.54387	0.361567	-0.805965	1.5291	40.9091	50	1.22222	UniRef90_A0A173VM56	1188	MH0044_GL0005871 MPA_PNP_EM_seqs_non_topgraph_seqs_final_210318.csv	Flagellin n=8 Tax=Roseburia TaxID=841 RepID=A0A173VM56_9FIRM
	agilent_242450	1.06678e-05	0.544058	-0.524692	-2.21976	1.17038	13.6364	20	1.46667	UniRef90_A0A5C1BAU8	1189	VFG043504(gb|NP_357669) (pavB/pfbB) cell wall surface anchor family protein, Plasminogen- and Fibronectin-binding protein B [PavB (VF0524)] [Streptococcus pneumoniae R6]	YSIRK signal domain/LPXTG anchor domain surface protein n=148 Tax=Streptococcus pneumoniae TaxID=1313 RepID=A0A5C1BAU8_STREE
	agilent_134048	1.06743e-05	0.544387	-0.38033	-1.61003	0.84937	34.8485	30	0.86087	UniRef90_R5ESF2	1190	MH0043_GL0060107 MPA_PNP_EM_seqs_non_topgraph_seqs_final_210318.csv	SGNH_hydro domain-containing protein n=3 Tax=Bacteroidales TaxID=171549 RepID=R5ESF2_9BACE
	agilent_17417	1.06791e-05	0.544635	-0.493363	-2.08951	1.10278	19.697	15	0.761538	UniRef90_A0A4P6M4H6	1191	WP_018598481.1 strains_non_MPA_non_topgraph_cdhit70_190118.csv	Toxin A n=3 Tax=Blautia TaxID=572511 RepID=A0A4P6M4H6_9FIRM
	agilent_154953	1.06956e-05	0.545476	0.729172	-1.63481	3.09315	3.0303	10	3.3	UniRef90_A0A1Q6SXB0	1192	MH0161_GL0136889 MPA_PNP_EM_seqs_non_topgraph_seqs_final_210318.csv	Peptidase_M23 domain-containing protein n=5 Tax=Ruminococcaceae TaxID=541000 RepID=A0A1Q6SXB0_9FIRM
	twist_18887	1.06986e-05	0.54563	0.679862	-1.5251	2.88482	4.54545	10	2.2		1193	allergen_name False allergome_name Ore ni 2 (4/6) (1/1) allergenonline_name False SDAP_name False iedb_name False
	agilent_64948	1.07e-05	0.545698	0.623362	-1.3987	2.64542	4.54545	10	2.2	UniRef90_B7C9D6	1194	MH0204_GL0135594 (1/10) MPA_and_EM_topgraph_220218_subsample.csv	Na/Pi-cotransporter II-like protein n=15 Tax=Firmicutes TaxID=1239 RepID=B7C9D6_9FIRM
	agilent_214282	1.07045e-05	0.54593	-0.698289	-2.9647	1.56813	12.1212	5	0.4125	UniRef90_R7C520	1195	MH0003_GL0096874 MPA_PNP_EM_seqs_non_topgraph_seqs_final_210318.csv	SH3 type 3 domain protein n=7 Tax=Clostridiales TaxID=186802 RepID=R7C520_9CLOT
	twist_54045	1.07047e-05	0.545939	0.362976	-0.81515	1.5411	36.3636	40	1.1		1196	Hemagglutinin (2/2)
	agilent_126605	1.07129e-05	0.546356	0.581501	-1.30787	2.47087	9.09091	15	1.65	UniRef90_R7C7Y1	1197	MH0003_GL0115482 MPA_PNP_EM_seqs_non_topgraph_seqs_final_210318.csv	Flagellin n=5 Tax=Clostridiales TaxID=186802 RepID=R7C7Y1_9CLOT
	twist_30164	1.07311e-05	0.547286	0.359786	-0.811917	1.53149	34.8485	40	1.14783		1198	Genome polyprotein (6/6) & polyprotein (7/9) & VP1 (1/4) & coat protein VP1 & VP4
	agilent_135148	1.0761e-05	0.548809	0.781019	-1.7722	3.33424	95.4545	90	0.942857	UniRef90_K0X4F7	1199	MH0271_GL0067298 MPA_PNP_EM_seqs_non_topgraph_seqs_final_210318.csv	Uncharacterized protein n=3 Tax=Bacteroidales TaxID=171549 RepID=K0X4F7_9BACT
	agilent_222861	1.07758e-05	0.549567	-0.360839	-1.54269	0.821013	63.6364	60	0.942857	UniRef90_Q9KK48	1200	VFG005316(gb|NP_359586) (pspC/cbpA) Choline binding protein A [Choline-binding proteins (CVF122)] [Streptococcus pneumoniae R6]	Surface protein PspC n=12 Tax=Streptococcus pneumoniae TaxID=1313 RepID=Q9KK48_STREE
	agilent_149779	1.07786e-05	0.54971	-0.438262	-1.87421	0.997688	24.2424	20	0.825	UniRef90_UPI0004537308	1201	WP_000728715.1 strains_non_MPA_non_topgraph_cdhit70_190118.csv	staphylococcal protein A n=1 Tax=Staphylococcus aureus TaxID=1280 RepID=UPI0004537308
	agilent_73623	1.07849e-05	0.55003	0.518495	-1.1817	2.21869	9.09091	15	1.65	UniRef90_A0A1C5R2C8	1202	MH0062_GL0024816 (1/2) MPA_and_EM_topgraph_220218_subsample.csv	Putative serine protease HtrA n=9 Tax=Faecalibacterium TaxID=216851 RepID=A0A1C5R2C8_9FIRM
	agilent_6963	1.07876e-05	0.55017	0.551099	-1.25664	2.35884	9.09091	15	1.65	UniRef90_Q59947	1203	immunoglobulin A1 protease	Immunoglobulin A1 protease n=446 Tax=Streptococcus pneumoniae TaxID=1313 RepID=IGA1_STRR6
	agilent_106304	1.07911e-05	0.550347	0.583562	-1.33151	2.49863	6.06061	10	1.65	UniRef90_B8K1G7	1204	WP_001047565.1 (1/2) non_MPA_topgraph_sampling_040218.csv	Gp23 n=116 Tax=root TaxID=1 RepID=B8K1G7_9CAUD
	agilent_1148	1.08007e-05	0.550835	0.379539	-0.867519	1.6266	36.3636	35	0.9625	UniRef90_Q66575	1205	positive (from uniprot): Enterovirus B Genome polyprotein	Genome polyprotein n=20 Tax=Enterovirus B TaxID=138949 RepID=POLG_EC12T
	twist_36384	1.08254e-05	0.552096	0.378314	-0.868666	1.62529	27.2727	40	1.46667		1206	Glycoprotein B precursor & glycoprotein B (1/2)
	agilent_75020	1.08468e-05	0.553187	-0.884437	-3.80769	2.03882	4.54545	5	1.1	UniRef90_A0A168G0T0	1207	YP_004890681.1 (1/2) non_MPA_topgraph_sampling_040218.csv	GRAM_POS_ANCHORING domain-containing protein n=138 Tax=Lactobacillaceae TaxID=33958 RepID=A0A168G0T0_LACPN
	agilent_151860	1.08493e-05	0.553313	-0.508789	-2.19098	1.1734	15.1515	15	0.99	UniRef90_A0A508ZG25	1208	WP_015438400.1 strains_non_MPA_non_topgraph_cdhit70_190118.csv	Lactose-binding protein n=31 Tax=Bifidobacterium TaxID=1678 RepID=A0A508ZG25_BIFBR
	agilent_106628	1.08502e-05	0.553362	-0.369461	-1.59115	0.852227	36.3636	30	0.825	UniRef90_A0A174RQL3	1209	O2.UC53-2_GL0085658 MPA_PNP_EM_seqs_non_topgraph_seqs_final_210318.csv	Toxin A n=24 Tax=Lachnospiraceae TaxID=186803 RepID=A0A174RQL3_9FIRM
	agilent_32775	1.08516e-05	0.553432	-0.513325	-2.21102	1.18437	22.7273	10	0.44	UniRef90_Q8G7F6	1210	WP_058102159.1 (2/6) non_MPA_topgraph_sampling_040218.csv	Uncharacterized protein n=165 Tax=Terrabacteria group TaxID=1783272 RepID=Q8G7F6_BIFLO
	twist_76871	1.08521e-05	0.553458	-0.454907	-1.9595	1.04969	22.7273	15	0.66		1211	NP_510993.1 tail tape measure protein [Listeria phage 2389]
	twist_58058	1.08599e-05	0.553856	-0.358279	-1.54447	0.827909	37.8788	40	1.056		1212	positive (exact): Norwalk virus Non-structural polyprotein
	agilent_19956	1.08637e-05	0.554047	0.550193	-1.27226	2.37265	13.6364	15	1.1	UniRef90_A0A0G9GUT8	1213	YP_004889909.1 strains_non_MPA_non_topgraph_cdhit70_190118.csv	Cell surface protein n=62 Tax=Lactobacillaceae TaxID=33958 RepID=A0A0G9GUT8_LACPN
	twist_6232	1.08671e-05	0.554224	0.622769	-1.44101	2.68655	6.06061	10	1.65		1214	allergen_name False allergome_name Str dy Streptokinase (8/8) (1/1) allergenonline_name False SDAP_name False iedb_name False
	twist_3120	1.08671e-05	0.554224	0.622769	-1.44101	2.68655	6.06061	10	1.65		1215	allergen_name False allergome_name Str py Streptokinase (9/12) (1/1) allergenonline_name False SDAP_name False iedb_name False
	agilent_54114	1.08875e-05	0.555264	-0.679064	-2.93531	1.57718	10.6061	5	0.471429	UniRef90_A0A1Q6JWM2	1216	MH0264_GL0103034 MPA_PNP_EM_seqs_non_topgraph_seqs_final_210318.csv	ATP-dependent Clp protease ATP-binding subunit ClpX n=3 Tax=Clostridiales TaxID=186802 RepID=A0A1Q6JWM2_9CLOT
	agilent_219967	1.08995e-05	0.555876	-0.684077	-2.96051	1.59235	19.697	5	0.253846	UniRef90_Q9X5C4	1217	VFG000960(gb|NP_269464) (grab) protein GRAB (protein G-related alpha 2M-binding protein) [GRAB (VF0254)] [Streptococcus pyogenes M1 GAS]	GRAB n=44 Tax=Streptococcus pyogenes TaxID=1314 RepID=Q9X5C4_STRPY
	twist_32382	1.09284e-05	0.557346	-0.696901	-3.02466	1.63086	15.1515	5	0.33		1218	ORF68
	agilent_235068	1.09381e-05	0.557841	-0.443971	-1.92877	1.04082	24.2424	20	0.825	UniRef90_Q8P2T7	1219	VFG000976(gb|NP_268546) (slo) streptolysin O precursor [SLO (VF0250)] [Streptococcus pyogenes M1 GAS]	Streptolysin O n=132 Tax=Streptococcus TaxID=1301 RepID=TACY_STRP8
	twist_3824	1.09409e-05	0.557986	0.59472	-1.39497	2.58441	7.57576	10	1.32		1220	allergen_name False allergome_name Mel g 1 (3/4) (1/1) allergenonline_name False SDAP_name False iedb_name False
	agilent_130807	1.09591e-05	0.558913	-0.426654	-1.85743	1.00412	80.303	80	0.996226	UniRef90_A0A4P6M4H6	1221	WP_018598481.1 strains_non_MPA_non_topgraph_cdhit70_190118.csv	Toxin A n=3 Tax=Blautia TaxID=572511 RepID=A0A4P6M4H6_9FIRM
	agilent_207681	1.09643e-05	0.559178	-0.570155	-2.48345	1.34314	93.9394	90	0.958065	UniRef90_K0XMV3	1222	160158126-stool2_revised_C599977_1_gene121658 MPA_PNP_EM_seqs_non_topgraph_seqs_final_210318.csv	Por secretion system C-terminal sorting domain-containing protein n=3 Tax=Bacteroidales TaxID=171549 RepID=K0XMV3_9BACT
	agilent_73127	1.09707e-05	0.559504	0.349978	-0.825433	1.52539	33.3333	50	1.5	UniRef90_A0A416JDV1	1223	MH0250_GL0256152 MPA_PNP_EM_seqs_non_topgraph_seqs_final_210318.csv	Flagellin (Fragment) n=1 Tax=Clostridium sp. AM49-4BH TaxID=2293035 RepID=A0A416JDV1_9CLOT
	agilent_220720	1.09854e-05	0.560253	0.366339	-0.866372	1.59905	45.4545	35	0.77	UniRef90_P71401	1224	VFG001157(gb|AAC44560) (hsf) Hsf [Hia/Hsf (VF0039)] [Haemophilus influenzae C54]	Hsf n=19 Tax=Haemophilus influenzae TaxID=727 RepID=P71401_HAEIF
	agilent_1151	1.09998e-05	0.560991	0.385	-0.912946	1.68295	30.303	30	0.99	UniRef90_Q9QL88	1225	Enterovirus polyprotein (VP0, VP1, VP2, VP4) – capsid proteins, Coxsackievirus A9 (2.9 Å structure, chains 1–4)	Genome polyprotein n=36 Tax=Enterovirus B TaxID=138949 RepID=POLG_CXB6S
	twist_66217	1.10002e-05	0.561012	-0.579923	-2.53511	1.37527	9.09091	15	1.65		1226	YP_009191582.1 hypothetical protein [Salmonella phage f18SE]
	agilent_2232	1.10011e-05	0.561055	0.385986	-0.915497	1.68747	22.7273	35	1.54	UniRef90_P14738	1227	fibronectin-binding protein A	Fibronectin-binding protein A n=540 Tax=Staphylococcaceae TaxID=90964 RepID=FNBA_STAA8
	twist_35800	1.10205e-05	0.562043	0.840317	-2.00026	3.68089	4.54545	5	1.1		1228	HCMVUL80
	twist_52620	1.10403e-05	0.563054	-0.413594	-1.81531	0.988123	24.2424	20	0.825		1229	Junctional protein associated with coronary artery disease
	agilent_188106	1.10439e-05	0.563238	-0.696031	-3.05608	1.66401	7.57576	5	0.66	UniRef90_Q1WS65	1230	YP_536347.1 strains_non_MPA_non_topgraph_cdhit70_190118.csv	Uncharacterized protein n=36 Tax=Lactobacillus TaxID=1578 RepID=Q1WS65_LACS1
	agilent_174779	1.10529e-05	0.563696	0.762638	-1.82628	3.35156	4.54545	5	1.1	UniRef90_D4MVC3	1231	MH0089_GL0093714 (1/3) MPA_and_EM_topgraph_220218_subsample.csv	ABC-type multidrug transport system, ATPase and permease components n=20 Tax=Firmicutes TaxID=1239 RepID=D4MVC3_ANAHA
	agilent_51788	1.10694e-05	0.564539	0.549745	-1.32051	2.42	7.57576	10	1.32	UniRef90_B0G7W2	1232	WP_005334232.1 (1/7) non_MPA_topgraph_sampling_040218.csv	Ferrous iron transport protein B n=13 Tax=Dorea TaxID=189330 RepID=B0G7W2_9FIRM
	agilent_43394	1.10736e-05	0.564753	0.471251	-1.13285	2.07535	10.6061	15	1.41429	UniRef90_P43153	1233	WP_011590092.1 strains_non_MPA_non_topgraph_cdhit70_190118.csv	Collagenase ColA n=88 Tax=Clostridium perfringens TaxID=1502 RepID=COLA_CLOPE
	agilent_131888	1.10745e-05	0.564799	0.342337	-0.823089	1.50776	39.3939	55	1.39615	UniRef90_C0FTT4	1234	WP_007886088.1 MPA_PNP_EM_seqs_non_topgraph_seqs_final_210318.csv	Flagellin n=5 Tax=Roseburia inulinivorans TaxID=360807 RepID=C0FTT4_9FIRM
	twist_76975	1.10799e-05	0.565073	-0.734452	-3.23652	1.76762	7.57576	5	0.66		1235	ACZ63895.1 endolysin [Enterococcus phage phiFL1C]
	twist_34804	1.10824e-05	0.565205	-0.387233	-1.70687	0.932409	33.3333	30	0.9		1236	Glycoprotein D HHV-1
	twist_54195	1.10907e-05	0.565625	0.749338	-1.80707	3.30575	4.54545	5	1.1		1237	EBNA3A HHV4
	agilent_41924	1.1101e-05	0.566152	0.431198	-1.04186	1.90425	15.1515	20	1.32	UniRef90_A0A1H0NAI1	1238	WP_020917636.1 strains_non_MPA_non_topgraph_cdhit70_190118.csv	LysM domain-containing protein n=15 Tax=Streptococcus TaxID=1301 RepID=A0A1H0NAI1_STREI
	twist_92147	1.11053e-05	0.566371	-0.684135	-3.02259	1.65432	15.1515	5	0.33		1239	AFQ97075.1 internal virion protein D [Enterobacteria phage T7M]
	twist_25694	1.11117e-05	0.566697	-0.659613	-2.91614	1.59692	10.6061	5	0.471429		1240	XvTALE (avrBs4)
	agilent_223183	1.1142e-05	0.56824	-0.685868	-3.04158	1.66985	10.6061	5	0.471429	UniRef90_P15926	1241	VFG000974(gb|NP_269970) (scpA) C5a peptidase precursor [C5a peptidase (VF0245)] [Streptococcus pyogenes M1 GAS]	C5a peptidase n=760 Tax=Bacteria TaxID=2 RepID=C5AP_STRPY
	agilent_209627	1.11774e-05	0.570046	-0.699707	-3.11421	1.7148	9.09091	5	0.55	UniRef90_A0A4Q1QKD7	1242	WP_014569134.1 (6/6) non_MPA_topgraph_sampling_040218.csv	ABC transporter n=7 Tax=Lactobacillaceae TaxID=33958 RepID=A0A4Q1QKD7_LACRH
	agilent_238898	1.11855e-05	0.570458	0.757273	-1.85868	3.37322	7.57576	5	0.66	UniRef90_P13423	1243	VFG000677(gb|AAD32414) (pagA) anthrax toxin moiety, protective antigen [Anthrax toxin (VF0142)] [Bacillus anthracis str. Sterne]	Protective antigen n=45 Tax=Bacillus TaxID=55087 RepID=PAG_BACAN
	agilent_1256	1.1212e-05	0.571814	-0.331473	-1.48056	0.817617	48.4848	40	0.825	UniRef90_P03204	1244	EBNA-3C HHV 4 latent protein	Epstein-Barr nuclear antigen 6 n=14 Tax=Epstein-Barr virus (strain GD1) TaxID=10376 RepID=EBNA6_EBVB9
	twist_58592	1.1242e-05	0.573343	-0.498167	-2.23201	1.23568	21.2121	10	0.471429		1245	EBNA-1 HHV 4
	agilent_43205	1.12572e-05	0.574119	0.342903	-0.852972	1.53878	27.2727	40	1.46667	UniRef90_K0XR49	1246	O2.UC48-0_GL0083881 MPA_PNP_EM_seqs_non_topgraph_seqs_final_210318.csv	Por secretion system C-terminal sorting domain-containing protein n=5 Tax=Bacteroidales TaxID=171549 RepID=K0XR49_9BACT
	agilent_234932	1.12663e-05	0.57458	0.601212	-1.49804	2.70047	7.57576	10	1.32	UniRef90_Q5WSS9	1247	VFG045603(gb|YP_096878) (lpg2884) Dot/Icm type IV secretion system effector [Dot/Icm (VF0156)] [Legionella pneumophila subsp. pneumophila str. Philadelphia 1]	Uncharacterized protein n=23 Tax=Legionella pneumophila TaxID=446 RepID=Q5WSS9_LEGPL
	twist_48005	1.12833e-05	0.575446	0.401203	-1.00286	1.80526	21.2121	25	1.17857		1248	phosphoprotein 150 & Large structural phosphoprotein
	twist_28333	1.12982e-05	0.576211	-0.730219	-3.29084	1.8304	9.09091	5	0.55		1249	BZLF1 [Human gammaherpesvirus 4] & BZLF1 & Trans-activator protein BZLF1
	agilent_8674	1.1303e-05	0.576452	-0.429548	-1.93678	1.07768	25.7576	15	0.582353	UniRef90_Q82081	1250	positive (from uniprot): Rhinovirus B Genome polyprotein	Genome polyprotein n=46 Tax=Enterovirus TaxID=12059 RepID=POLG_HRV3
	twist_46426	1.13195e-05	0.577292	-0.377233	-1.70381	0.949349	71.2121	70	0.982979		1251	nuclear protein EBNA2 & EBNA-2 & Epstein-Barr nuclear antigen 2
	agilent_222162	1.13639e-05	0.579561	0.512409	-1.30033	2.32514	9.09091	15	1.65	UniRef90_Q9JNH0	1252	VFG000972(gb|NP_269972) (sic) inhibitor of complement-mediated lysis [SIC (VF0255)] [Streptococcus pyogenes M1 GAS]	Sic1.225 n=20 Tax=Streptococcus pyogenes TaxID=1314 RepID=Q9JNH0_STRPY
	twist_31619	1.13687e-05	0.579805	0.668527	-1.69803	3.03508	3.0303	10	3.3		1253	immunoglobulin A1 protease
	agilent_239721	1.13744e-05	0.580096	-0.481475	-2.18718	1.22423	16.6667	10	0.6	UniRef90_O84091	1254	VFG002125(gb|NP_219592) (copN) Type III secretion system effector CopN [TTSS (VF0344)] [Chlamydia trachomatis D/UW-3/CX]	Low Calcium Response E n=20 Tax=Chlamydia trachomatis TaxID=813 RepID=O84091_CHLTR
	twist_10617	1.13768e-05	0.580219	0.464103	-1.1806	2.1088	10.6061	20	1.88571		1255	allergen_name False allergome_name Asp rh 1 (2/2) (1/1) allergenonline_name False SDAP_name False iedb_name False
	agilent_8673	1.13935e-05	0.58107	0.3474	-0.886496	1.5813	25.7576	35	1.35882	UniRef90_Q82081	1256	positive (from uniprot): Rhinovirus B Genome polyprotein	Genome polyprotein n=46 Tax=Enterovirus TaxID=12059 RepID=POLG_HRV3
	twist_39307	1.13997e-05	0.581383	-0.420341	-1.91455	1.07386	18.1818	20	1.1		1257	polyprotein (9/9) & VP1 capsid protein (1/3) & Chain 2, Human Rhinovirus Serotype 2 (Hrv2)
	agilent_113561	1.14189e-05	0.582363	0.527622	-1.35281	2.40806	9.09091	10	1.1	UniRef90_A0A354D3V1	1258	MH0436_GL0046035 MPA_PNP_EM_seqs_non_topgraph_seqs_final_210318.csv	Flagellin n=2 Tax=Clostridiales TaxID=186802 RepID=A0A354D3V1_9FIRM
	agilent_138563	1.14387e-05	0.583374	-0.486995	-2.2273	1.25331	13.6364	10	0.733333	UniRef90_A0A174SSM1	1259	MH0260_GL0044204 (4/6) MPA_and_EM_topgraph_220218_subsample.csv	PTS system mannose-specific EIID component n=11 Tax=Clostridiales TaxID=186802 RepID=A0A174SSM1_ANAHA
	agilent_241118	1.14459e-05	0.583739	-0.371377	-1.6998	0.957046	30.303	25	0.825	UniRef90_P15926	1260	VFG001797(gb|NP_735749) (scpB) streptococcal C5a peptidase [C5a peptidase (VF0278)] [Streptococcus agalactiae NEM316]	C5a peptidase n=760 Tax=Bacteria TaxID=2 RepID=C5AP_STRPY
	agilent_192424	1.14571e-05	0.584313	0.541382	-1.39811	2.48088	9.09091	10	1.1	UniRef90_A0A0E7QX42	1261	WP_000751209.1 strains_non_MPA_non_topgraph_cdhit70_190118.csv	CHAP domain protein n=226 Tax=Bacteria TaxID=2 RepID=A0A0E7QX42_STAAU
	twist_34196	1.15377e-05	0.588425	0.546876	-1.43394	2.52769	7.57576	15	1.98		1262	immunoglobulin A1 protease
	twist_53511	1.15417e-05	0.588626	-0.688786	-3.18495	1.80738	7.57576	5	0.66		1263	Chromodomain-helicase-DNA-binding protein 7
	agilent_193057	1.15417e-05	0.588626	-0.688786	-3.18495	1.80738	7.57576	5	0.66	UniRef90_A0A174N033	1264	160704339-stool1_revised_scaffold21700_1_gene53377 (1/1) MPA_and_EM_topgraph_220218_subsample.csv	SusC/RagA family TonB-linked outer membrane protein n=13 Tax=Bacteroides TaxID=816 RepID=A0A174N033_9BACE
	agilent_235500	1.15741e-05	0.59028	-0.444701	-2.06348	1.17407	16.6667	15	0.9	UniRef90_A0A0K5P078	1265	VFG000743(gb|AAC38395) (espD) EspD [EspD (VF0180)] [Escherichia coli O127:H6 str. E2348/69]	Translocon EspD n=21 Tax=Escherichia coli TaxID=562 RepID=A0A0K5P078_ECOLX
	agilent_1147	1.15832e-05	0.590743	0.348487	-0.921639	1.61861	27.2727	30	1.1	UniRef90_Q66575	1266	positive (from uniprot): Enterovirus B Genome polyprotein	Genome polyprotein n=20 Tax=Enterovirus B TaxID=138949 RepID=POLG_EC12T
	agilent_41163	1.1601e-05	0.591653	0.527783	-1.40054	2.45611	6.06061	10	1.65	UniRef90_A0A413MR02	1267	NLM010_GL0019665 MPA_PNP_EM_seqs_non_topgraph_seqs_final_210318.csv	DUF5033 domain-containing protein n=11 Tax=Bacteroides TaxID=816 RepID=A0A413MR02_9BACE
	twist_39758	1.16109e-05	0.592158	0.478678	-1.27262	2.22998	12.1212	15	1.2375		1268	Lipase 2 precursor (Glycerol ester hydrolase 2)
	agilent_226611	1.1611e-05	0.592159	-0.492285	-2.29337	1.3088	19.697	10	0.507692	UniRef90_Q9JNH0	1269	VFG000972(gb|NP_269972) (sic) inhibitor of complement-mediated lysis [SIC (VF0255)] [Streptococcus pyogenes M1 GAS]	Sic1.225 n=20 Tax=Streptococcus pyogenes TaxID=1314 RepID=Q9JNH0_STRPY
	agilent_17769	1.16128e-05	0.592252	0.340263	-0.904947	1.58547	28.7879	30	1.04211	UniRef90_A0A346MV28	1270	WP_041818626.1 strains_non_MPA_non_topgraph_cdhit70_190118.csv	Uncharacterized protein n=50 Tax=Bacilli TaxID=91061 RepID=A0A346MV28_LACJH
	twist_45196	1.16448e-05	0.593886	-0.609655	-2.8506	1.63129	16.6667	5	0.3		1271	polyprotein (3/9) & structural protein (3/3) & VP1 (2/4) & capsid protein VP1 & VP1 protein (2/2) & VP1 protein, partial [Enterovirus A71]
	agilent_224850	1.16451e-05	0.593898	-0.806177	-3.76958	2.15723	7.57576	5	0.66	UniRef90_P55980	1272	VFG000306(gb|NP_207343) (cagA) cag T4SS translocated effector CagA [CagA (VF0059)] [Helicobacter pylori 26695]	Cytotoxicity-associated immunodominant antigen n=265 Tax=Helicobacter pylori TaxID=210 RepID=CAGA_HELPY
	agilent_18832	1.16511e-05	0.594205	-0.64585	-3.02189	1.73019	6.06061	5	0.825	UniRef90_B0MZZ7	1273	MH0002_GL0026121 MPA_PNP_EM_seqs_non_topgraph_seqs_final_210318.csv	Outer membrane efflux protein n=7 Tax=root TaxID=1 RepID=B0MZZ7_9BACT
	agilent_40684	1.16646e-05	0.594894	0.362966	-0.974863	1.7008	19.697	25	1.26923	UniRef90_D4IQV3	1274	MH0116_GL0003989 (2/2) MPA_and_EM_topgraph_220218_subsample.csv	TonB-dependent Receptor Plug Domain./TonB dependent receptor n=5 Tax=Alistipes TaxID=239759 RepID=D4IQV3_9BACT
	agilent_2648	1.16702e-05	0.59518	0.407995	-1.09697	1.91296	13.6364	20	1.46667	UniRef90_P54634	1275	positive (from uniprot): Norwalk virus Non-structural polyprotein	Genome polyprotein n=5814 Tax=root TaxID=1 RepID=POLG_LORDV
	agilent_3710	1.16735e-05	0.595347	0.344079	-0.925696	1.61385	27.2727	35	1.28333	UniRef90_P14738	1276	fibronectin-binding protein A	Fibronectin-binding protein A n=540 Tax=Staphylococcaceae TaxID=90964 RepID=FNBA_STAA8
	agilent_18111	1.16738e-05	0.595366	0.463444	-1.24692	2.17381	9.09091	15	1.65	UniRef90_E1WSL3	1277	YP_098689.1 strains_non_MPA_non_topgraph_cdhit70_190118.csv	DUF4595 domain-containing protein n=43 Tax=Bacteroides TaxID=816 RepID=E1WSL3_BACF6
	twist_10972	1.16774e-05	0.595546	-0.510376	-2.39487	1.37411	10.6061	10	0.942857		1278	allergen_name False allergome_name Oct v 2 (2/2) (1/1) allergenonline_name False SDAP_name False iedb_name False
	agilent_213713	1.17004e-05	0.596721	-0.43224	-2.03334	1.16886	18.1818	15	0.825	UniRef90_K0X524	1279	MH0012_GL0229913 MPA_PNP_EM_seqs_non_topgraph_seqs_final_210318.csv	Por secretion system C-terminal sorting domain-containing protein n=3 Tax=Bacteroidales TaxID=171549 RepID=K0X524_9BACT
	twist_38402	1.17019e-05	0.596796	-0.505419	-2.37797	1.36713	12.1212	10	0.825		1280	positive (from uniprot): Enterovirus B Genome polyprotein
	agilent_62056	1.17245e-05	0.597948	-0.629451	-2.96887	1.70997	9.09091	5	0.55	UniRef90_Q9ZFS5	1281	WP_000769829.1 strains_non_MPA_non_topgraph_cdhit70_190118.csv	Exotoxin 1 n=31 Tax=Staphylococcus aureus TaxID=1280 RepID=Q9ZFS5_STAAU
	agilent_168512	1.17356e-05	0.598513	0.502351	-1.36757	2.37228	7.57576	10	1.32	UniRef90_B0G7W2	1282	WP_005334232.1 (1/7) non_MPA_topgraph_sampling_040218.csv	Ferrous iron transport protein B n=13 Tax=Dorea TaxID=189330 RepID=B0G7W2_9FIRM
	agilent_15630	1.17486e-05	0.599179	0.466561	-1.27331	2.20643	10.6061	15	1.41429	UniRef90_Q9ZFS5	1283	WP_000769829.1 strains_non_MPA_non_topgraph_cdhit70_190118.csv	Exotoxin 1 n=31 Tax=Staphylococcus aureus TaxID=1280 RepID=Q9ZFS5_STAAU
	twist_58158	1.17543e-05	0.599468	0.330093	-0.901843	1.56203	28.7879	35	1.21579		1284	Trans-acting transcriptional protein ICP4
	agilent_58858	1.17587e-05	0.599693	-0.649837	-3.07658	1.7769	6.06061	5	0.825	UniRef90_E5VBB8	1285	MH0003_GL0074909 MPA_PNP_EM_seqs_non_topgraph_seqs_final_210318.csv	Uncharacterized protein n=30 Tax=Bacteroides TaxID=816 RepID=E5VBB8_9BACE
	agilent_108450	1.17711e-05	0.600324	0.420666	-1.15298	1.99432	21.2121	15	0.707143	UniRef90_C0B7L9	1286	MH0127_GL0085140 (1/5) MPA_and_EM_topgraph_220218_subsample.csv	Magnesium transporter MgtE n=6 Tax=Coprococcus TaxID=33042 RepID=C0B7L9_9FIRM
	twist_2995	1.17715e-05	0.600345	-0.627362	-2.97437	1.71964	7.57576	5	0.66		1287	allergen_name False allergome_name Sta a TSST (1/2) (1/1) allergenonline_name Unassigned (1/1) (1/1) SDAP_name False iedb_name False
	agilent_141708	1.17718e-05	0.60036	-0.746104	-3.53745	2.04524	9.09091	5	0.55	UniRef90_A0A4P6M4H6	1288	WP_018598481.1 strains_non_MPA_non_topgraph_cdhit70_190118.csv	Toxin A n=3 Tax=Blautia TaxID=572511 RepID=A0A4P6M4H6_9FIRM
	agilent_68956	1.17864e-05	0.601105	0.475339	-1.30665	2.25733	10.6061	15	1.41429	UniRef90_E7GPX5	1289	V1.UC11-5_GL0039919 (2/5) MPA_and_EM_topgraph_220218_subsample.csv	Uncharacterized protein n=23 Tax=Clostridiales TaxID=186802 RepID=E7GPX5_CLOSY
	twist_43493	1.1787e-05	0.601139	-0.38291	-1.81853	1.05271	74.2424	80	1.07755		1290	Enterovirus polyprotein (VP0, VP1, VP2, VP4) – capsid proteins, Coxsackievirus A9 (2.9 Å structure, chains 1–4)
	twist_95398	1.17901e-05	0.601294	-0.309599	-1.47085	0.851654	43.9394	40	0.910345		1291	YP_003344856.1 hypothetical protein [Streptococcus virus ALQ132]
	twist_54406	1.17927e-05	0.601428	-0.477953	-2.27134	1.31543	10.6061	15	1.41429		1292	polyprotein (9/9) & VP1 capsid protein (1/3) & Chain 2, Human Rhinovirus Serotype 2 (Hrv2)
	agilent_90413	1.17937e-05	0.601481	0.306482	-0.843672	1.45663	39.3939	50	1.26923	UniRef90_A0A1C5VBJ4	1293	MH0369_GL0102815 MPA_PNP_EM_seqs_non_topgraph_seqs_final_210318.csv	Flagellin n=16 Tax=Roseburia TaxID=841 RepID=A0A1C5VBJ4_9FIRM
	twist_41490	1.17945e-05	0.60152	0.497147	-1.36873	2.36303	6.06061	15	2.475		1294	GroEL (1/3)
	agilent_56259	1.18032e-05	0.601963	-0.31131	-1.48114	0.858515	46.9697	50	1.06452	UniRef90_A0A174IP95	1295	T2D-105A_GL0053933 MPA_PNP_EM_seqs_non_topgraph_seqs_final_210318.csv	Flagellin n=3 Tax=Clostridiales TaxID=186802 RepID=A0A174IP95_9FIRM
	agilent_201897	1.18181e-05	0.602723	0.50001	-1.38284	2.38286	9.09091	10	1.1	UniRef90_A0A367FWU6	1296	MH0367_GL0106810 MPA_PNP_EM_seqs_non_topgraph_seqs_final_210318.csv	Peptidase_C39_2 domain-containing protein n=4 Tax=root TaxID=1 RepID=A0A367FWU6_9FIRM
	agilent_233907	1.18528e-05	0.604492	0.534759	-1.4888	2.55832	9.09091	10	1.1	UniRef90_UPI000DA9B94C	1297	VFG001290(gb|NP_647368) (clfB) Clumping factor B, adhesin [Clumping factor (VF0004)] [Staphylococcus aureus subsp. aureus MW2]	MSCRAMM family adhesin clumping factor ClfB n=15 Tax=Staphylococcus aureus TaxID=1280 RepID=UPI000DA9B94C
	agilent_239736	1.18611e-05	0.604917	-0.619127	-2.9647	1.72645	7.57576	5	0.66	UniRef90_P06886	1298	VFG001809(gb|NP_375120) (tsst-1) toxic shock syndrome toxin-1 [TSST-1 (VF0022)] [Staphylococcus aureus subsp. aureus N315]	Toxic shock syndrome toxin-1 n=58 Tax=Bacteria TaxID=2 RepID=TSST_STAAU
	agilent_86868	1.18668e-05	0.605209	0.386398	-1.07866	1.85146	19.697	20	1.01538	UniRef90_P37710	1299	NP_814543.1 strains_non_MPA_non_topgraph_cdhit70_190118.csv	Autolysin n=202 Tax=Firmicutes TaxID=1239 RepID=ALYS_ENTFA
	agilent_134190	1.18711e-05	0.605425	-0.595153	-2.85308	1.66277	13.6364	5	0.366667	UniRef90_A0A139KXE4	1300	MH0003_GL0052312 MPA_PNP_EM_seqs_non_topgraph_seqs_final_210318.csv	Uncharacterized protein n=26 Tax=Bacteroides TaxID=816 RepID=A0A139KXE4_BACOV
	twist_48100	1.18752e-05	0.605637	-0.599347	-2.87452	1.67583	12.1212	5	0.4125		1301	butyrophilin precursor & Butyrophilin subfamily 1 member A1 & butyrophilin, partial
	agilent_40609	1.18811e-05	0.605936	0.507523	-1.42068	2.43573	9.09091	10	1.1	UniRef90_J7QJR4	1302	WP_000695880.1 (2/2) non_MPA_topgraph_sampling_040218.csv	C4-dicarboxylate ABC transporter substrate-binding protein n=335 Tax=Bacteria TaxID=2 RepID=J7QJR4_ECOLX
	agilent_172984	1.18836e-05	0.606065	0.654885	-1.83407	3.14384	7.57576	5	0.66	UniRef90_P75859	1303	NP_706865.1 strains_non_MPA_non_topgraph_cdhit70_190118.csv	Uncharacterized fimbrial-like protein YcbU n=401 Tax=Bacteria TaxID=2 RepID=YCBU_ECOLI
	agilent_4407	1.18855e-05	0.60616	-0.604243	-2.90134	1.69285	9.09091	5	0.55	UniRef90_Q9QL88	1304	Enterovirus polyprotein (VP0, VP1, VP2, VP4) – capsid proteins, Coxsackievirus A9 (2.9 Å structure, chains 1–4)	Genome polyprotein n=36 Tax=Enterovirus B TaxID=138949 RepID=POLG_CXB6S
	twist_28154	1.18856e-05	0.606166	0.311137	-0.871702	1.49398	39.3939	50	1.26923		1305	Glycoprotein M
	agilent_226440	1.18973e-05	0.606763	0.509031	-1.42935	2.44741	9.09091	10	1.1	UniRef90_A0A0H2XFP1	1306	VFG002406(gb|NP_645074) (esaA) type VII secretion system protein EsaA [Type VII secretion system (VF0403)] [Staphylococcus aureus subsp. aureus MW2]	Type VII secretion system accessory factor EsaA n=547 Tax=Bacteria TaxID=2 RepID=ESAA_STAA3
	twist_55875	1.18993e-05	0.606866	0.331838	-0.932154	1.59583	69.697	70	1.00435		1307	Major surface glycoprotein G
	twist_47286	1.19075e-05	0.607281	0.316189	-0.889587	1.52196	28.7879	35	1.21579		1308	early antigen protein D (EA-D) & DNA polymerase processivity factor BMRF1
	agilent_56881	1.1913e-05	0.607563	-0.403889	-1.94532	1.13754	16.6667	25	1.5	UniRef90_R7IJL8	1309	T2D-33A_GL0013585 MPA_PNP_EM_seqs_non_topgraph_seqs_final_210318.csv	Uncharacterized protein n=4 Tax=Clostridiales TaxID=186802 RepID=R7IJL8_9FIRM
	agilent_171544	1.19183e-05	0.607833	-0.652531	-3.14477	1.83971	7.57576	5	0.66	UniRef90_F3PVF2	1310	WP_005824861.1 (3/4) MPA_and_EM_topgraph_220218_subsample.csv	Phosphatidylglycerol--prolipoprotein diacylglyceryl transferase n=47 Tax=root TaxID=1 RepID=F3PVF2_9BACE
	agilent_224254	1.19272e-05	0.608288	0.435838	-1.23088	2.10256	10.6061	15	1.41429	UniRef90_D8H130	1311	VFG016338(gb|YP_026915) (inhA) immune inhibitor A metalloprotease [InhA (VF0536)] [Bacillus anthracis str. Sterne]	Immune inhibitor A, metalloprotease n=671 Tax=Bacillaceae TaxID=186817 RepID=D8H130_BACAI
	agilent_238925	1.19282e-05	0.60834	0.678618	-1.91692	3.27416	7.57576	5	0.66	UniRef90_P11311	1312	VFG002033(gb|NP_109829) (p1/MgPa/gapA) ADP1_MYCPN adhesin P1 [Cytadherence organelle (VF0330)] [Mycoplasma pneumoniae M129]	Adhesin P1 n=56 Tax=Mycoplasma pneumoniae TaxID=2104 RepID=ADP1_MYCPN
	agilent_44913	1.19296e-05	0.608409	-0.595945	-2.87572	1.68383	9.09091	5	0.55	UniRef90_A0A2N8IAB3	1313	WP_022197508.1 strains_non_MPA_non_topgraph_cdhit70_190118.csv	Uncharacterized protein n=25 Tax=Akkermansia TaxID=239934 RepID=A0A2N8IAB3_9BACT
	twist_54260	1.19317e-05	0.608519	-0.723038	-3.48985	2.04377	9.09091	5	0.55		1314	CagA
	agilent_6664	1.19387e-05	0.608874	-0.322087	-1.55582	0.911648	45.4545	50	1.1	UniRef90_Q82081	1315	positive (from uniprot): Rhinovirus B Genome polyprotein	Genome polyprotein n=46 Tax=Enterovirus TaxID=12059 RepID=POLG_HRV3
	twist_27790	1.19426e-05	0.609075	0.414268	-1.17345	2.00199	13.6364	15	1.1		1316	early antigen protein D (EA-D) & DNA polymerase processivity factor BMRF1
	twist_58591	1.19579e-05	0.609854	0.41481	-1.17845	2.00808	18.1818	15	0.825		1317	EBNA-1 HHV 4 & BKRF1
	twist_58124	1.19586e-05	0.609889	-0.49061	-2.3752	1.39398	9.09091	15	1.65		1318	Bifunctional autolysin precursor
	twist_27542	1.19621e-05	0.610066	-0.297826	-1.44244	0.846785	50	45	0.9		1319	BZLF1 [Human gammaherpesvirus 4] & BZLF1 & Trans-activator protein BZLF1
	twist_20844	1.19636e-05	0.610143	0.367292	-1.0446	1.77918	16.6667	20	1.2		1320	allergen_name False allergome_name Cap h 10 (1/2), Cap h 8 (1/5) (1/1) allergenonline_name False SDAP_name False iedb_name False
	twist_27283	1.19767e-05	0.610813	-0.315248	-1.52935	0.898856	54.5455	60	1.1		1321	positive (exact): Enterovirus C Genome polyprotein [on Uniprot the BLAST matches are "Capsid protein" from "Human poliovirus"
	twist_45495	1.19822e-05	0.611093	0.490962	-1.40135	2.38328	10.6061	10	0.942857		1322	hypothetical protein PFD0985wa
	agilent_72410	1.19992e-05	0.61196	0.33842	-0.969133	1.64597	21.2121	30	1.41429	UniRef90_A0A1C5XGK9	1323	MH0007_GL0015775 MPA_PNP_EM_seqs_non_topgraph_seqs_final_210318.csv	Flagellin n=12 Tax=root TaxID=1 RepID=A0A1C5XGK9_9CLOT
	agilent_112962	1.20045e-05	0.612229	0.538381	-1.54333	2.62009	6.06061	10	1.65	UniRef90_A0A1Q6RJ96	1324	MH0257_GL0136324 MPA_PNP_EM_seqs_non_topgraph_seqs_final_210318.csv	Uncharacterized protein n=1 Tax=Oscillibacter sp. 57_20 TaxID=1897011 RepID=A0A1Q6RJ96_9FIRM
	agilent_84836	1.20101e-05	0.612514	-0.485997	-2.36666	1.39467	10.6061	10	0.942857	UniRef90_A0A2N8IRZ8	1325	MH0002_GL0006995 MPA_PNP_EM_seqs_non_topgraph_seqs_final_210318.csv	Cell division protein CpoB n=29 Tax=Akkermansia TaxID=239934 RepID=A0A2N8IRZ8_9BACT
	twist_26522	1.20233e-05	0.613189	-0.328896	-1.60405	0.946258	34.8485	25	0.717391		1326	EBNA-3C HHV 4 latent protein
	agilent_153754	1.20278e-05	0.613415	-0.478841	-2.33653	1.37885	16.6667	10	0.6	UniRef90_A0A173XTU3	1327	WP_004848213.1 (2/2) non_MPA_topgraph_sampling_040218.csv	LysM domain/BON superfamily protein n=7 Tax=Clostridiales TaxID=186802 RepID=A0A173XTU3_9FIRM
	twist_50464	1.20361e-05	0.613842	-0.415206	-2.02795	1.19754	16.6667	15	0.9		1328	positive (from uniprot): Human adenovirus C Pre-histone-like nucleoprotein
	twist_27916	1.20398e-05	0.61403	-0.602848	-2.94568	1.73999	7.57576	5	0.66		1329	tegument protein pp65 & 65 kDa lower matrix phosphoprotein & pp65 & HCMVUL83
	twist_30162	1.20424e-05	0.614164	0.310623	-0.897001	1.51825	31.8182	35	1.1		1330	Genome polyprotein (6/6) & polyprotein (7/9) & VP1 (1/4) & coat protein VP1 & VP4
	agilent_237594	1.20597e-05	0.615042	-0.599047	-2.93378	1.73568	9.09091	5	0.55	UniRef90_UPI000DA9B94C	1331	VFG001290(gb|NP_647368) (clfB) Clumping factor B, adhesin [Clumping factor (VF0004)] [Staphylococcus aureus subsp. aureus MW2]	MSCRAMM family adhesin clumping factor ClfB n=15 Tax=Staphylococcus aureus TaxID=1280 RepID=UPI000DA9B94C
	agilent_62251	1.2071e-05	0.615623	-0.525007	-2.57454	1.52453	9.09091	10	1.1	UniRef90_R5DVL4	1332	N085A_GL0053942 (1/2) MPA_and_EM_topgraph_220218_subsample.csv	Uncharacterized protein n=24 Tax=Ruminococcus TaxID=1263 RepID=R5DVL4_9FIRM
	agilent_794	1.20999e-05	0.617095	0.678	-1.97987	3.33587	4.54545	5	1.1	UniRef90_Q13875	1333	MOBP & myelin-associated oligodendrocyte basic protein isoform c	Myelin-associated oligodendrocyte basic protein n=42 Tax=Boreoeutheria TaxID=1437010 RepID=MOBP_HUMAN
	twist_48218	1.21065e-05	0.617434	0.341073	-0.997273	1.67942	19.697	25	1.26923		1334	BZLF1 [Human gammaherpesvirus 4] & BZLF1 & Trans-activator protein BZLF1
	agilent_21926	1.21094e-05	0.617577	-0.634448	-3.12499	1.85609	7.57576	5	0.66	UniRef90_A0A508W2N3	1335	YP_004890451.1 strains_non_MPA_non_topgraph_cdhit70_190118.csv	LysM domain-containing protein [Lactobacillus plantarum] n=1 Tax=Lactobacillus plantarum TaxID=1590 RepID=A0A508W2N3_LACPN
	agilent_135214	1.21133e-05	0.617779	-0.615577	-3.03342	1.80227	6.06061	5	0.825	UniRef90_A0A379XTI8	1336	WP_021294045.1 (1/1) non_MPA_topgraph_sampling_040218.csv	Putative flagellin structural protein n=133 Tax=Enterobacteriaceae TaxID=543 RepID=A0A379XTI8_SALER
	twist_50962	1.2122e-05	0.618222	-0.338057	-1.66755	0.991432	30.303	25	0.825		1337	alpha S1 casein & Alpha-S1-casein
	twist_58725	1.21261e-05	0.618431	0.360502	-1.0581	1.7791	78.7879	80	1.01538		1338	positive (exact): Human adenovirus C Pre-histone-like nucleoprotein
	twist_3119	1.21271e-05	0.618484	0.552569	-1.62216	2.7273	4.54545	10	2.2		1339	allergen_name False allergome_name Str py Streptokinase (10/12) (1/1) allergenonline_name False SDAP_name False iedb_name False
	agilent_222669	1.21271e-05	0.618484	0.552569	-1.62216	2.7273	4.54545	10	2.2	UniRef90_Q99Z19	1340	VFG000966(gb|NP_269179) (hylP) hyaluronidase, phage associated [Hyaluronidase (VF0246)] [Streptococcus pyogenes M1 GAS]	Hyaluronidase-phage associated n=28 Tax=root TaxID=1 RepID=Q99Z19_STRP1
	agilent_101646	1.21271e-05	0.618484	0.552569	-1.62216	2.7273	4.54545	10	2.2	UniRef90_Q8G5R1	1341	WP_074709731.1 strains_non_MPA_non_topgraph_cdhit70_190118.csv	ATP-dependent Clp protease ATP-binding subunit ClpX n=97 Tax=Bifidobacterium TaxID=1678 RepID=CLPX_BIFLO
	agilent_45161	1.21349e-05	0.618881	0.375396	-1.10371	1.85451	78.7879	80	1.01538	UniRef90_UPI0004537308	1342	WP_000728715.1 strains_non_MPA_non_topgraph_cdhit70_190118.csv	staphylococcal protein A n=1 Tax=Staphylococcus aureus TaxID=1280 RepID=UPI0004537308
	agilent_150795	1.21375e-05	0.619011	0.297126	-0.874023	1.46828	48.4848	60	1.2375	UniRef90_R5ESE1	1343	V1.FI13_GL0078788 MPA_PNP_EM_seqs_non_topgraph_seqs_final_210318.csv	Fibronectin type III domain protein n=2 Tax=Bacteroides TaxID=816 RepID=R5ESE1_9BACE
	agilent_25980	1.21459e-05	0.619442	-0.477839	-2.3636	1.40792	9.09091	15	1.65	UniRef90_A0A249DEN2	1344	WP_005692765.1 (1/1) non_MPA_topgraph_sampling_040218.csv	Bacterial extracellular solute-binding s, 5 Middle family protein n=16 Tax=Lactobacillaceae TaxID=33958 RepID=A0A249DEN2_LACRH
	agilent_160350	1.21545e-05	0.619877	-0.454958	-2.25265	1.34274	10.6061	15	1.41429	UniRef90_A0A174RB78	1345	MH0013_GL0029147 MPA_PNP_EM_seqs_non_topgraph_seqs_final_210318.csv	Beta-hexosaminidase n=16 Tax=Bacteroides TaxID=816 RepID=A0A174RB78_9BACE
	twist_6249	1.21564e-05	0.619976	0.795911	-2.3499	3.94172	3.0303	5	1.65		1346	allergen_name False allergome_name Act e 1 (4/7) (1/1) allergenonline_name False SDAP_name False iedb_name False
	agilent_188869	1.21601e-05	0.620166	0.340592	-1.00631	1.6875	69.697	80	1.14783	UniRef90_R5ENJ3	1347	MH0195_GL0084233 MPA_PNP_EM_seqs_non_topgraph_seqs_final_210318.csv	NAGPA domain-containing protein n=3 Tax=Bacteroidales TaxID=171549 RepID=R5ENJ3_9BACE
	twist_59480	1.21778e-05	0.621068	-0.578747	-2.87338	1.71589	9.09091	5	0.55		1348	H1N1 A/Bayern/7/95 NA
	twist_28197	1.21824e-05	0.6213	-0.398832	-1.98119	1.18352	19.697	15	0.761538		1349	phosphoprotein 150 & Large structural phosphoprotein
	twist_43590	1.2191e-05	0.621739	-0.300363	-1.49354	0.892819	43.9394	35	0.796552		1350	glycoprotein B (2/2)
	twist_22088	1.21964e-05	0.622017	0.362407	-1.07839	1.8032	15.1515	20	1.32		1351	allergen_name False allergome_name Que ru 1 (2/2) (1/1) allergenonline_name False SDAP_name False iedb_name False
	agilent_158347	1.22178e-05	0.623109	-0.464935	-2.31916	1.38929	13.6364	10	0.733333	UniRef90_A0A139KHP0	1352	MH0003_GL0049565 MPA_PNP_EM_seqs_non_topgraph_seqs_final_210318.csv	SusC/RagA family TonB-linked outer membrane protein n=31 Tax=Bacteroides TaxID=816 RepID=A0A139KHP0_BACUN
	agilent_219988	1.22306e-05	0.623762	0.362964	-1.08731	1.81324	13.6364	25	1.83333	UniRef90_Q99WQ6	1353	VFG001316(gb|NP_645114) (geh) glycerol ester hydrolase [Lipase (VF0012)] [Staphylococcus aureus subsp. aureus MW2]	Lipase 2 n=451 Tax=Bacteria TaxID=2 RepID=LIP2_STAAM
	twist_34885	1.22395e-05	0.624214	-0.846889	-4.23517	2.54139	3.0303	5	1.65		1354	positive (from uniprot): Norwalk virus Non-structural polyprotein
	agilent_236018	1.22755e-05	0.626052	0.348242	-1.05244	1.74892	16.6667	30	1.8	UniRef90_A0A4I7XYI6	1355	VFG001361(gb|NP_344663) (pspA) pneumococcal surface protein A [PspA (VF0152)] [Streptococcus pneumoniae TIGR4]	Surface protein A n=87 Tax=Streptococcus pneumoniae TaxID=1313 RepID=A0A4I7XYI6_STREE
	agilent_43110	1.23055e-05	0.627581	-0.33229	-1.67475	1.01017	24.2424	30	1.2375	UniRef90_A0A1C5VBJ4	1356	MH0369_GL0102815 MPA_PNP_EM_seqs_non_topgraph_seqs_final_210318.csv	Flagellin n=16 Tax=Roseburia TaxID=841 RepID=A0A1C5VBJ4_9FIRM
	agilent_6101	1.23113e-05	0.627878	-0.564092	-2.84502	1.71683	9.09091	5	0.55	UniRef90_P12978	1357	nuclear protein EBNA2 & EBNA-2 & Epstein-Barr nuclear antigen 2	Epstein-Barr nuclear antigen 2 n=125 Tax=Epstein-Barr virus (strain GD1) TaxID=10376 RepID=EBNA2_EBVB9
	agilent_63809	1.23336e-05	0.629012	0.474093	-1.44926	2.39744	9.09091	10	1.1	UniRef90_A0A369ZK90	1358	WP_014065289.1 strains_non_MPA_non_topgraph_cdhit70_190118.csv	Glucose-6-phosphate isomerase n=13 Tax=Haemophilus TaxID=724 RepID=A0A369ZK90_HAEPA
	agilent_229260	1.23394e-05	0.62931	0.424886	-1.30033	2.15011	12.1212	15	1.2375	UniRef90_Q51104	1359	VFG000266(gb|NP_274673) (hmbR) hemoglobin receptor [HmbR (VF0048)] [Neisseria meningitidis MC58]	Hemoglobin receptor n=204 Tax=Proteobacteria TaxID=1224 RepID=Q51104_NEIME
	agilent_231204	1.23394e-05	0.62931	0.424886	-1.30033	2.15011	12.1212	15	1.2375	UniRef90_Q51104	1360	VFG000266(gb|NP_274673) (hmbR) hemoglobin receptor [HmbR (VF0048)] [Neisseria meningitidis MC58]	Hemoglobin receptor n=204 Tax=Proteobacteria TaxID=1224 RepID=Q51104_NEIME
	twist_34032	1.2346e-05	0.629645	-0.593539	-3.00592	1.81885	6.06061	5	0.825		1361	Hepatitis C virus (HCV) polyprotein – includes core, envelope glycoproteins (E1, E2/NS1, gp35, gp70, hypervariable regions), and nonstructural proteins (NS3, NS4, NS5, NS5B, RNA-dependent RNA polymerase); covers structural and nonstructural regions, precue protein (1/2) & polyprotein precursor (1/3) & Polyprotein (1/2) & E2 protein (4/4) & precursor protein & Hepatitis C virus core, matrix, envel…
	agilent_52294	1.23708e-05	0.630909	-0.440402	-2.237	1.3562	13.6364	10	0.733333	UniRef90_A0A4U9NYM5	1362	WP_011590223.1 strains_non_MPA_non_topgraph_cdhit70_190118.csv	Cell wall binding repeat-containing protein n=9 Tax=Clostridium perfringens TaxID=1502 RepID=A0A4U9NYM5_CLOPF
	agilent_52200	1.23781e-05	0.631283	0.330988	-1.02074	1.68272	75.7576	75	0.99	UniRef90_A0A073IBK2	1363	MH0012_GL0222931 MPA_PNP_EM_seqs_non_topgraph_seqs_final_210318.csv	Uncharacterized protein n=9 Tax=Bacteroidales TaxID=171549 RepID=A0A073IBK2_9PORP
	agilent_90354	1.23807e-05	0.631416	-0.635175	-3.23019	1.95984	9.09091	5	0.55	UniRef90_A7AH99	1364	MH0067_GL0069334 (1/1) MPA_and_EM_topgraph_220218_subsample.csv	TonB-linked outer membrane protein, SusC/RagA family n=13 Tax=Parabacteroides TaxID=375288 RepID=A7AH99_9BACT
	twist_57309	1.23917e-05	0.631979	-0.437347	-2.22709	1.35239	13.6364	10	0.733333		1365	HCMVUL132
	agilent_21920	1.23958e-05	0.632185	-0.282437	-1.43894	0.874069	43.9394	45	1.02414	UniRef90_Q931I5	1366	WP_000791402.1 strains_non_MPA_non_topgraph_cdhit70_190118.csv	Uncharacterized leukocidin-like protein 2 n=180 Tax=Bacteria TaxID=2 RepID=LUKL2_STAAM
	twist_27904	1.24085e-05	0.632833	0.291448	-0.904231	1.48713	45.4545	45	0.99		1367	EBNA3A HHV4
	agilent_11279	1.24092e-05	0.63287	0.286327	-0.888469	1.46112	30.303	45	1.485		1368	positive (exact): Norwalk virus Non-structural polyprotein
	twist_34376	1.24213e-05	0.633487	0.383976	-1.19434	1.96229	15.1515	15	0.99		1369	EBNA-1 HHV 4 & BKRF1
	twist_59158	1.24287e-05	0.633864	0.613137	-1.90993	3.13621	4.54545	5	1.1		1370	H3N2 A/Hong Kong/4801/2014 NP
	agilent_237918	1.24322e-05	0.634041	-0.318999	-1.63237	0.99437	75.7576	70	0.924	UniRef90_Q48028	1371	VFG001154(gb|AAA20524) (hmw2A) adhesin HMW2A, two-partner secretion (TPS) pathway TpsA exoprotein [HMW1/HMW2 (VF0038)] [Haemophilus influenzae str. 12]	Adhesin n=8 Tax=Haemophilus influenzae TaxID=727 RepID=Q48028_HAEIF
	agilent_10	1.24323e-05	0.634048	-0.475833	-2.43496	1.48329	9.09091	10	1.1	UniRef90_Q99WQ6	1372	Lipase 2 precursor (Glycerol ester hydrolase 2)	Lipase 2 n=451 Tax=Bacteria TaxID=2 RepID=LIP2_STAAM
	twist_47150	1.24378e-05	0.634327	-0.553695	-2.83527	1.72788	9.09091	5	0.55		1373	nuclear protein EBNA2 & EBNA-2 & Epstein-Barr nuclear antigen 2
	agilent_115718	1.24438e-05	0.634632	0.423937	-1.32452	2.1724	7.57576	15	1.98	UniRef90_A0A1Q6U1L1	1374	NLM026_GL0059834 MPA_PNP_EM_seqs_non_topgraph_seqs_final_210318.csv	Dihydrofolate reductase n=9 Tax=Bacteria TaxID=2 RepID=A0A1Q6U1L1_9FIRM
	twist_33322	1.24507e-05	0.634987	-0.421146	-2.15992	1.31763	13.6364	10	0.733333		1375	45 kDa immediate-early protein 2
	agilent_208541	1.24581e-05	0.635361	0.493586	-1.54653	2.5337	9.09091	10	1.1	UniRef90_A0A174N6A9	1376	WP_005425276.1 MPA_PNP_EM_seqs_non_topgraph_seqs_final_210318.csv	Kappa-carrageenase n=9 Tax=Blautia obeum TaxID=40520 RepID=A0A174N6A9_9FIRM
	agilent_21696	1.24684e-05	0.635889	-0.553803	-2.84639	1.73879	9.09091	5	0.55	UniRef90_A0A087I713	1377	WP_011080652.1 strains_non_MPA_non_topgraph_cdhit70_190118.csv	Uncharacterized protein n=13 Tax=Vibrio TaxID=662 RepID=A0A087I713_VIBVL
	twist_31133	1.24783e-05	0.636392	0.455395	-1.43262	2.34341	9.09091	10	1.1		1378	positive (from uniprot): Enterovirus B Genome polyprotein
	twist_35479	1.24796e-05	0.636458	-0.688202	-3.54197	2.16557	4.54545	5	1.1		1379	erythrocyte membrane protein 1 (3/9)
	agilent_6216	1.24901e-05	0.636997	0.277286	-0.874377	1.42895	37.8788	55	1.452	UniRef90_A0A2U3RZL8	1380	pneumococcal histidine triad protein D (1/2) & histidine motif-containing protein, partial	Pneumococcal histidine triad protein D n=4 Tax=Streptococcus pneumoniae TaxID=1313 RepID=A0A2U3RZL8_STREE
	twist_48015	1.24922e-05	0.637101	-0.298672	-1.53954	0.942196	63.6364	70	1.1		1381	positive (from uniprot): Enterovirus C Genome polyprotein [on Uniprot the BLAST matches are "Capsid protein" from "Human poliovirus"
	agilent_182676	1.25127e-05	0.638146	0.592014	-1.87523	3.05926	93.9394	95	1.01129	UniRef90_A0A264Y915	1382	MH0073_GL0045612 MPA_PNP_EM_seqs_non_topgraph_seqs_final_210318.csv	Uncharacterized protein n=1 Tax=Prevotella sp. 885 TaxID=2022527 RepID=A0A264Y915_9BACT
	agilent_222381	1.25203e-05	0.638535	-0.301284	-1.55835	0.955785	30.303	30	0.99	UniRef90_A7X6I5	1383	VFG001283(gb|NP_647238) (fnbA) fibronectin-binding protein A [FnBPs (VF0010)] [Staphylococcus aureus subsp. aureus MW2]	Fibronectin-binding protein A n=697 Tax=Bacteria TaxID=2 RepID=FNBA_STAA1
	agilent_241474	1.25375e-05	0.639413	-0.369146	-1.9134	1.17511	25.7576	15	0.582353	UniRef90_Q8GM74	1384	VFG001150(gb|AAL79954) (hia) adhesin [Hia/Hsf (VF0039)] [Haemophilus influenzae nontypable strain 3179B]	Adhesin n=5 Tax=Haemophilus influenzae TaxID=727 RepID=Q8GM74_HAEIF
	agilent_229243	1.25434e-05	0.639711	0.36872	-1.17513	1.91257	80.303	85	1.05849	UniRef90_A0A098ZMW6	1385	VFG001355(gb|NP_346612) (cbpD) choline binding protein D [CBPs (VF0145)] [Streptococcus pneumoniae TIGR4]	Autolysin n=355 Tax=Streptococcus TaxID=1301 RepID=A0A098ZMW6_STREE
	twist_37584	1.25507e-05	0.640084	0.338214	-1.07948	1.75591	16.6667	20	1.2		1386	Lipase 2 precursor (Glycerol ester hydrolase 2)
	agilent_205514	1.25617e-05	0.640647	-0.321692	-1.6724	1.02902	33.3333	25	0.75	UniRef90_A0A158SJE1	1387	WP_041807921.1 strains_non_MPA_non_topgraph_cdhit70_190118.csv	N-acetylmuramoyl-L-alanine amidase n=55 Tax=Lactobacillus TaxID=1578 RepID=A0A158SJE1_LACFE
	agilent_64147	1.26042e-05	0.642812	0.273211	-0.88142	1.42784	40.9091	45	1.1	UniRef90_A6LDM2	1388	MH0012_GL0221699 MPA_PNP_EM_seqs_non_topgraph_seqs_final_210318.csv	Uncharacterized protein n=36 Tax=Bacteroidales TaxID=171549 RepID=A6LDM2_PARD8
	agilent_2967	1.2626e-05	0.643927	0.449775	-1.45744	2.35699	6.06061	10	1.65	UniRef90_P08318	1389	phosphoprotein 150 & Large structural phosphoprotein	Large structural phosphoprotein n=145 Tax=root TaxID=1 RepID=PP150_HCMVA
	agilent_6487	1.26289e-05	0.644076	0.281266	-0.911943	1.47448	36.3636	40	1.1	UniRef90_P07210	1390	polyprotein (9/9) & VP1 capsid protein (1/3) & Chain 2, Human Rhinovirus Serotype 2 (Hrv2)	Genome polyprotein n=273 Tax=Enterovirus TaxID=12059 RepID=POLG_HRV8A
	agilent_34618	1.26316e-05	0.644212	-0.671122	-3.51938	2.17713	4.54545	5	1.1	UniRef90_I8UVD1	1391	MH0013_GL0009074 (1/1) MPA_and_EM_topgraph_220218_subsample.csv	SusC/RagA family TonB-linked outer membrane protein n=11 Tax=root TaxID=1 RepID=I8UVD1_9BACE
	twist_95117	1.26437e-05	0.644831	-0.563177	-2.95779	1.83143	10.6061	5	0.471429		1392	YP_008767331.1 hypothetical protein PL1_25 [Lactobacillus phage PL-1]
	twist_73805	1.26452e-05	0.644905	-0.57933	-3.04317	1.88451	6.06061	5	0.825		1393	YP_009043441.1 DNA helicase [Listeria phage List-36]
	agilent_11485	1.26481e-05	0.645052	-0.3996	-2.09982	1.30062	21.2121	10	0.471429	UniRef90_P03204	1394	EBNA-3C HHV 4 latent protein	Epstein-Barr nuclear antigen 6 n=14 Tax=Epstein-Barr virus (strain GD1) TaxID=10376 RepID=EBNA6_EBVB9
	agilent_11483	1.26481e-05	0.645052	-0.3996	-2.09982	1.30062	21.2121	10	0.471429	UniRef90_P03204	1395	EBNA-3C HHV 4 latent protein	Epstein-Barr nuclear antigen 6 n=14 Tax=Epstein-Barr virus (strain GD1) TaxID=10376 RepID=EBNA6_EBVB9
	agilent_179327	1.26619e-05	0.645756	0.481604	-1.5719	2.53511	6.06061	10	1.65	UniRef90_A0A0E1X7G8	1396	WP_000824491.1 strains_non_MPA_non_topgraph_cdhit70_190118.csv	Uncharacterized protein n=10 Tax=Staphylococcus aureus TaxID=1280 RepID=A0A0E1X7G8_STAAU
	agilent_41055	1.26753e-05	0.646443	-0.504864	-2.66204	1.65231	7.57576	10	1.32	UniRef90_UPI000D3C16C0	1397	WP_014569703.1 (1/1) non_MPA_topgraph_sampling_040218.csv	peptidase n=12 Tax=Lactobacillus TaxID=1578 RepID=UPI000D3C16C0
	agilent_11484	1.2685e-05	0.646936	-0.399564	-2.10937	1.31024	19.697	10	0.507692	UniRef90_P03204	1398	EBNA-3C HHV 4 latent protein	Epstein-Barr nuclear antigen 6 n=14 Tax=Epstein-Barr virus (strain GD1) TaxID=10376 RepID=EBNA6_EBVB9
	twist_38675	1.26904e-05	0.647212	0.357866	-1.1748	1.89053	75.7576	85	1.122		1399	pneumococcal histidine triad protein E & hydrolase & HIT family hydrolase
	agilent_223901	1.27104e-05	0.648229	0.613269	-2.02137	3.24791	3.0303	5	1.65	UniRef90_A0A4I7XYI6	1400	VFG001361(gb|NP_344663) (pspA) pneumococcal surface protein A [PspA (VF0152)] [Streptococcus pneumoniae TIGR4]	Surface protein A n=87 Tax=Streptococcus pneumoniae TaxID=1313 RepID=A0A4I7XYI6_STREE
	agilent_63914	1.27155e-05	0.648493	0.43171	-1.42443	2.28785	7.57576	10	1.32	UniRef90_B0MYL9	1401	MH0006_GL0045272 MPA_PNP_EM_seqs_non_topgraph_seqs_final_210318.csv	Uncharacterized protein n=6 Tax=root TaxID=1 RepID=B0MYL9_9BACT
	twist_15000	1.27221e-05	0.648829	0.464185	-1.53364	2.46201	7.57576	10	1.32		1402	allergen_name False allergome_name Tri a 28 (25/27) (1/1) allergenonline_name False SDAP_name False iedb_name False
	twist_73963	1.27304e-05	0.649251	-0.317228	-1.68431	1.04986	25.7576	20	0.776471		1403	YP_009032592.1 endolysin [Lactoccocus phage WP-2]
	agilent_241827	1.27375e-05	0.649611	-0.442034	-2.34907	1.465	12.1212	10	0.825	UniRef90_A0A0H3K1N3	1404	VFG001282(gb|NP_647237) (fnbB) fibronectin-binding protein B [FnBPs (VF0010)] [Staphylococcus aureus subsp. aureus MW2]	FnbB protein n=80 Tax=Staphylococcus TaxID=1279 RepID=A0A0H3K1N3_STAAW
	twist_57369	1.27413e-05	0.649807	0.419592	-1.39171	2.23089	10.6061	10	0.942857		1405	MCE-FAMILY PROTEIN MCE1A
	agilent_220184	1.27416e-05	0.649822	-0.281066	-1.49443	0.9323	57.5758	60	1.04211	UniRef90_Q9KK48	1406	VFG005316(gb|NP_359586) (pspC/cbpA) Choline binding protein A [Choline-binding proteins (CVF122)] [Streptococcus pneumoniae R6]	Surface protein PspC n=12 Tax=Streptococcus pneumoniae TaxID=1313 RepID=Q9KK48_STREE
	agilent_241214	1.27489e-05	0.650194	-0.279726	-1.48868	0.929228	69.697	65	0.932609	UniRef90_Q9KK48	1407	VFG005316(gb|NP_359586) (pspC/cbpA) Choline binding protein A [Choline-binding proteins (CVF122)] [Streptococcus pneumoniae R6]	Surface protein PspC n=12 Tax=Streptococcus pneumoniae TaxID=1313 RepID=Q9KK48_STREE
	twist_87290	1.27537e-05	0.650439	-0.408317	-2.17436	1.35773	12.1212	15	1.2375		1408	YP_001469494.1 SegC homing endonuclease [Enterobacteria phage Phi1]
	agilent_220721	1.27663e-05	0.65108	-0.288796	-1.54035	0.962758	28.7879	35	1.21579	UniRef90_Q54972	1409	VFG005313(gb|NP_357715) (pspA) Surface protein pspA precursor [Choline-binding proteins (CVF122)] [Streptococcus pneumoniae R6]	Pneumococcal surface protein A n=17 Tax=Streptococcus pneumoniae TaxID=1313 RepID=Q54972_STREE
	agilent_180131	1.27799e-05	0.651774	0.472098	-1.5782	2.52239	10.6061	10	0.942857	UniRef90_A0A2N8IRW9	1410	WP_022198170.1 strains_non_MPA_non_topgraph_cdhit70_190118.csv	LysM domain-containing protein n=8 Tax=Akkermansia TaxID=239934 RepID=A0A2N8IRW9_9BACT
	twist_54786	1.28214e-05	0.65389	-0.288519	-1.54974	0.972702	31.8182	35	1.1		1411	phosphoprotein 150 & Large structural phosphoprotein
	agilent_88956	1.28427e-05	0.654979	-0.264198	-1.423	0.894605	65.1515	50	0.767442	UniRef90_A0A3R6J631	1412	MH0105_GL0034973 MPA_PNP_EM_seqs_non_topgraph_seqs_final_210318.csv	Uncharacterized protein n=6 Tax=Parabacteroides TaxID=375288 RepID=A0A3R6J631_9BACT
	agilent_167179	1.28478e-05	0.655236	0.600187	-2.0344	3.23478	3.0303	5	1.65	UniRef90_R5WFA2	1413	MH0379_GL0128099 MPA_PNP_EM_seqs_non_topgraph_seqs_final_210318.csv	Flagellin n=4 Tax=Clostridiales TaxID=186802 RepID=R5WFA2_9CLOT
	agilent_229360	1.28577e-05	0.655741	-0.55833	-3.01303	1.89637	9.09091	5	0.55	UniRef90_O86489	1414	VFG001281(gb|NP_645335) (sdrE) Ser-Asp rich fibrinogen-binding bone sialoprotein-binding protein [SDr (VF0019)] [Staphylococcus aureus subsp. aureus MW2]	Serine-aspartate repeat-containing protein E n=489 Tax=Bacteria TaxID=2 RepID=SDRE_STAAE
	twist_66117	1.28656e-05	0.656148	0.595692	-2.02658	3.21796	3.0303	5	1.65		1415	YP_007517701.1 hypothetical protein [Pelagibacter phage HTVC010P]
	agilent_73858	1.28788e-05	0.656817	-0.513369	-2.77796	1.75122	10.6061	5	0.471429	UniRef90_I8ZDU0	1416	NLM005_GL0046950 (2/2) MPA_and_EM_topgraph_220218_subsample.csv	OMP_b-brl_3 domain-containing protein n=59 Tax=root TaxID=1 RepID=I8ZDU0_BACUN
	agilent_220150	1.28795e-05	0.656853	-0.262458	-1.42036	0.895438	59.0909	55	0.930769	UniRef90_A0A4I7XYI6	1417	VFG001361(gb|NP_344663) (pspA) pneumococcal surface protein A [PspA (VF0152)] [Streptococcus pneumoniae TIGR4]	Surface protein A n=87 Tax=Streptococcus pneumoniae TaxID=1313 RepID=A0A4I7XYI6_STREE
	twist_53018	1.28841e-05	0.657088	0.328612	-1.1222	1.77942	15.1515	20	1.32		1418	BMLF1 protein
	agilent_11123	1.2902e-05	0.658	-0.517274	-2.80752	1.77297	9.09091	5	0.55	UniRef90_P07210	1419	polyprotein (9/9) & VP1 capsid protein (1/3) & Chain 2, Human Rhinovirus Serotype 2 (Hrv2)	Genome polyprotein n=273 Tax=Enterovirus TaxID=12059 RepID=POLG_HRV8A
	twist_58867	1.29175e-05	0.658794	0.41318	-1.42073	2.24709	9.09091	10	1.1		1420	H1N1 A/Solomon Islands/3/2006 NA
	agilent_75806	1.29193e-05	0.658886	-0.658732	-3.58338	2.26592	4.54545	5	1.1	UniRef90_A0A078S111	1421	MH0230_GL0031627 MPA_PNP_EM_seqs_non_topgraph_seqs_final_210318.csv	Fibronectin type-III domain-containing protein n=58 Tax=Bacteroides TaxID=816 RepID=A0A078S111_BACUN
	agilent_705	1.29193e-05	0.658886	-0.658732	-3.58338	2.26592	4.54545	5	1.1	UniRef90_P03120	1422	E2 protein (1/4) & Regulatory protein E2	Regulatory protein E2 n=788 Tax=Papillomaviridae TaxID=151340 RepID=VE2_HPV16
	twist_34374	1.29372e-05	0.659795	-0.338465	-1.84547	1.16854	19.697	15	0.761538		1423	EBNA-1 HHV 4
	twist_3668	1.29646e-05	0.661197	0.393378	-1.36586	2.15262	9.09091	15	1.65		1424	allergen_name False allergome_name Ory s 11 (2/2) (1/1) allergenonline_name False SDAP_name False iedb_name False
	agilent_6000	1.29782e-05	0.661889	0.266431	-0.927686	1.46055	33.3333	35	1.05	UniRef90_P03204	1425	EBNA-3C HHV 4 latent protein	Epstein-Barr nuclear antigen 6 n=14 Tax=Epstein-Barr virus (strain GD1) TaxID=10376 RepID=EBNA6_EBVB9
	agilent_417	1.29795e-05	0.661956	0.31829	-1.10855	1.74513	19.697	20	1.01538	UniRef90_P08392	1426	Trans-acting transcriptional protein ICP4	Major viral transcription factor ICP4 n=1 Tax=Human herpesvirus 1 (strain 17) TaxID=10299 RepID=ICP4_HHV11
	agilent_108539	1.302e-05	0.664021	-0.507539	-2.79766	1.78259	15.1515	5	0.33	UniRef90_A0A174FE65	1427	WP_004847598.1 strains_non_MPA_non_topgraph_cdhit70_190118.csv	Beta-N-acetylhexosaminidase n=9 Tax=root TaxID=1 RepID=A0A174FE65_9FIRM
	twist_56481	1.30204e-05	0.664039	0.301087	-1.05756	1.65974	71.2121	80	1.1234		1428	putative zinc metalloprotease
	agilent_542	1.30279e-05	0.664424	-0.306035	-1.6887	1.07663	80.303	65	0.809434	UniRef90_P09256	1429	positive (from uniprot): Human herpesvirus 3 Envelope glycoprotein C	Envelope glycoprotein C n=119 Tax=Human herpesvirus 3 TaxID=10335 RepID=GC_VZVD
	twist_33402	1.30296e-05	0.664512	-0.431213	-2.37997	1.51754	9.09091	10	1.1		1430	hypothetical protein PFL0115w
	twist_60159	1.30304e-05	0.664548	0.436317	-1.53574	2.40837	7.57576	10	1.32		1431	AFN38704.1 hypothetical protein phi_MSA6_ORF041 [Staphylococcus phage MSA6]
	agilent_205439	1.30351e-05	0.664789	0.320322	-1.12857	1.76921	16.6667	20	1.2	UniRef90_D6D6J2	1432	NOM028_GL0019456 MPA_PNP_EM_seqs_non_topgraph_seqs_final_210318.csv	Uncharacterized protein n=42 Tax=Bacteroides TaxID=816 RepID=D6D6J2_9BACE
	agilent_68928	1.30372e-05	0.664899	-0.542416	-2.99674	1.91191	6.06061	5	0.825	UniRef90_W4N8Z7	1433	MH0131_GL0034718 (3/3) MPA_and_EM_topgraph_220218_subsample.csv	ATP-dependent zinc metalloprotease FtsH n=67 Tax=Bacteria TaxID=2 RepID=W4N8Z7_9BIFI
	twist_37560	1.30376e-05	0.664919	0.268879	-0.947825	1.48558	31.8182	40	1.25714		1434	positive (from uniprot): Rhinovirus B Genome polyprotein
	agilent_77798	1.30425e-05	0.665166	0.277714	-0.979956	1.53538	22.7273	45	1.98	UniRef90_Q5FMK0	1435	YP_193105.1 strains_non_MPA_non_topgraph_cdhit70_190118.csv	S-layer protein n=14 Tax=Lactobacillus acidophilus TaxID=1579 RepID=Q5FMK0_LACAC
	agilent_226835	1.30594e-05	0.666031	0.341284	-1.20853	1.8911	13.6364	15	1.1	UniRef90_A0A3U8EBS2	1436	VFG000845(gb|YP_325655) (toxB) cytotoxin [ToxB (VF0203)] [Escherichia coli O157:H7 str. EDL933]	Toxin B n=50 Tax=Escherichia coli TaxID=562 RepID=A0A3U8EBS2_ECOLX
	agilent_3468	1.30753e-05	0.666839	-0.290231	-1.61161	1.03115	77.2727	70	0.905882	UniRef90_P03211	1437	EBNA-1 HHV 4 & BKRF1	Epstein-Barr nuclear antigen 1 n=37 Tax=Epstein-Barr virus (strain GD1) TaxID=10376 RepID=EBNA1_EBVB9
	agilent_191187	1.30802e-05	0.667088	0.307329	-1.09301	1.70767	15.1515	25	1.65	UniRef90_A0A1L9L6D8	1438	WP_039451873.1 strains_non_MPA_non_topgraph_cdhit70_190118.csv	Chitodextrinase n=50 Tax=Vibrionaceae TaxID=641 RepID=A0A1L9L6D8_VIBFL
	agilent_201880	1.30808e-05	0.667119	-0.25795	-1.43341	0.917514	53.0303	50	0.942857	UniRef90_A0A174B1N0	1439	WP_012743453.1 MPA_PNP_EM_seqs_non_topgraph_seqs_final_210318.csv	Toxin A n=2 Tax=[Eubacterium] rectale TaxID=39491 RepID=A0A174B1N0_9FIRM
	twist_42437	1.31059e-05	0.6684	0.257092	-0.919276	1.43346	37.8788	45	1.188		1440	HCMVUS27
	agilent_5090	1.31063e-05	0.668421	-0.408231	-2.27629	1.45983	87.8788	90	1.02414	UniRef90_P14348	1441	Capsid protein VP26 & capsid protein VP26 [Human gammaherpesvirus 4] & BFRF3	Small capsomere-interacting protein n=30 Tax=Epstein-Barr virus (strain GD1) TaxID=10376 RepID=SCP_EBVB9
	twist_31746	1.31137e-05	0.6688	0.407179	-1.45833	2.27269	9.09091	10	1.1		1442	rhoptry protein, putative & rhoptry protein
	agilent_118392	1.31165e-05	0.668942	0.320643	-1.14907	1.79035	12.1212	25	2.0625	UniRef90_A0A121XSS7	1443	NP_814183.1 strains_non_MPA_non_topgraph_cdhit70_190118.csv	Peptidoglycan DL-endopeptidase CwlO n=138 Tax=Bacilli TaxID=91061 RepID=A0A121XSS7_LISMN
	agilent_183889	1.31305e-05	0.669654	0.342117	-1.22962	1.91385	19.697	15	0.761538	UniRef90_A0A174HY43	1444	WP_005425557.1 MPA_PNP_EM_seqs_non_topgraph_seqs_final_210318.csv	Uncharacterized protein n=25 Tax=Clostridiales TaxID=186802 RepID=A0A174HY43_9FIRM
	agilent_12002	1.31342e-05	0.669845	0.276309	-0.993875	1.54649	31.8182	30	0.942857		1445	positive (exact): Human respiratory syncytial virus Attachment glycoprotein
	agilent_201764	1.31354e-05	0.669903	-0.299537	-1.67675	1.07768	24.2424	20	0.825	UniRef90_A0A417QP75	1446	WP_005330461.1 strains_non_MPA_non_topgraph_cdhit70_190118.csv	Uncharacterized protein n=81 Tax=Firmicutes TaxID=1239 RepID=A0A417QP75_9FIRM
	twist_22083	1.31429e-05	0.67029	-0.374204	-2.09687	1.34847	15.1515	10	0.66		1447	allergen_name False allergome_name Bub b 10 (2/3), Bub b 8 (6/6) (1/1) allergenonline_name False SDAP_name False iedb_name False
	agilent_73215	1.31523e-05	0.670768	0.259919	-0.938477	1.45832	30.303	40	1.32	UniRef90_A0A173T5V3	1448	MH0260_GL0103278 MPA_PNP_EM_seqs_non_topgraph_seqs_final_210318.csv	Flagellin n=2 Tax=Roseburia faecis TaxID=301302 RepID=A0A173T5V3_9FIRM
	twist_58712	1.31635e-05	0.671338	-0.44197	-2.4835	1.59956	7.57576	10	1.32		1449	histone H5
	twist_58727	1.31679e-05	0.671563	0.328792	-1.19105	1.84864	80.303	85	1.05849		1450	positive (exact): Human adenovirus C Pre-histone-like nucleoprotein
	agilent_226247	1.31688e-05	0.671609	-0.257241	-1.44652	0.932039	36.3636	40	1.1	UniRef90_A0A0H3K1N3	1451	VFG001282(gb|NP_647237) (fnbB) fibronectin-binding protein B [FnBPs (VF0010)] [Staphylococcus aureus subsp. aureus MW2]	FnbB protein n=80 Tax=Staphylococcus TaxID=1279 RepID=A0A0H3K1N3_STAAW
	agilent_217424	1.31923e-05	0.672809	-0.385832	-2.17656	1.4049	10.6061	15	1.41429	UniRef90_A0A0E0VLX7	1452	WP_000782834.1 strains_non_MPA_non_topgraph_cdhit70_190118.csv	Exotoxin n=44 Tax=Staphylococcus TaxID=1279 RepID=A0A0E0VLX7_STAA5
	twist_21142	1.32041e-05	0.673409	-0.363133	-2.05179	1.32553	15.1515	15	0.99		1453	allergen_name False allergome_name False allergenonline_name Unassigned (1/1) (1/1) SDAP_name Bos d 8 (6/13) (1/1) iedb_name False
	agilent_236457	1.3211e-05	0.67376	-0.49163	-2.78045	1.79719	15.1515	5	0.33	UniRef90_Q9X5C4	1454	VFG000960(gb|NP_269464) (grab) protein GRAB (protein G-related alpha 2M-binding protein) [GRAB (VF0254)] [Streptococcus pyogenes M1 GAS]	GRAB n=44 Tax=Streptococcus pyogenes TaxID=1314 RepID=Q9X5C4_STRPY
	agilent_243666	1.3216e-05	0.674015	-0.591991	-3.35034	2.16635	9.09091	5	0.55	UniRef90_C1IDV3	1455	VFG002419(gb|NP_645021) (coa) staphylocoagulase precursor [Staphylocoagulase (VF0421)] [Staphylococcus aureus subsp. aureus MW2]	Staphylocoagulase n=45 Tax=Staphylococcaceae TaxID=90964 RepID=C1IDV3_STAAU
	agilent_196127	1.32178e-05	0.674109	0.32131	-1.17627	1.81889	83.3333	80	0.96	UniRef90_K0X516	1456	MH0012_GL0015099 MPA_PNP_EM_seqs_non_topgraph_seqs_final_210318.csv	BIG2 domain-containing protein n=2 Tax=Bacteroidales TaxID=171549 RepID=K0X516_9BACT
	agilent_193153	1.32241e-05	0.674429	0.299384	-1.09746	1.69623	21.2121	20	0.942857	UniRef90_A0A1E3KV71	1457	YP_004890527.1 (1/1) non_MPA_topgraph_sampling_040218.csv	Gram_pos_anchor domain-containing protein n=52 Tax=Lactobacillaceae TaxID=33958 RepID=A0A1E3KV71_LACPN
	twist_15602	1.32545e-05	0.675981	-0.299113	-1.70178	1.10356	33.3333	20	0.6		1458	allergen_name False allergome_name Hor v 37 (5/6) (1/1) allergenonline_name False SDAP_name False iedb_name False
	twist_17426	1.32588e-05	0.676197	0.502755	-1.85655	2.86206	7.57576	10	1.32		1459	allergen_name Hor v 20 (1/1) (1/1) allergome_name Hor v 20 (2/3) (1/1) allergenonline_name Unassigned (1/1) (1/1) SDAP_name Hor v 21 (1/1) (1/1) iedb_name False
	agilent_11272	1.32603e-05	0.676274	-0.334448	-1.90432	1.23542	84.8485	85	1.00179		1460	positive (exact): Enterovirus B Genome polyprotein
	twist_26441	1.32728e-05	0.676913	0.352255	-1.30467	2.00918	13.6364	15	1.1		1461	Hemagglutinin (2/2)
	agilent_180726	1.32738e-05	0.676966	0.374514	-1.38742	2.13645	84.8485	90	1.06071	UniRef90_Q2G0D4	1462	WP_000731642.1 strains_non_MPA_non_topgraph_cdhit70_190118.csv	Probable autolysin SsaALP n=204 Tax=Bacteria TaxID=2 RepID=SSAAL_STAA8
	agilent_42055	1.32768e-05	0.677116	-0.500822	-2.85814	1.8565	10.6061	5	0.471429	UniRef90_A0A166Q5A2	1463	WP_001081338.1 strains_non_MPA_non_topgraph_cdhit70_190118.csv	Iron(III) dicitrate-binding protein n=239 Tax=Bacteria TaxID=2 RepID=A0A166Q5A2_STAAU
	agilent_137015	1.32887e-05	0.677725	0.331907	-1.23348	1.89729	12.1212	15	1.2375	UniRef90_V5MD09	1464	NP_833224.1 strains_non_MPA_non_topgraph_cdhit70_190118.csv	Beta-lactamase domain-containing protein n=363 Tax=Bacillaceae TaxID=186817 RepID=V5MD09_BACTU
	agilent_3950	1.33089e-05	0.678755	-0.292426	-1.67629	1.09144	24.2424	25	1.03125	UniRef90_A0A0N7AYT6	1465	positive (from uniprot): Human respiratory syncytial virus Attachment glycoprotein	Major surface glycoprotein G n=47 Tax=Pneumoviridae TaxID=11244 RepID=A0A0N7AYT6_HRSV
	agilent_228585	1.33093e-05	0.678776	0.25349	-0.946198	1.45318	48.4848	40	0.825	UniRef90_Q8GM74	1466	VFG001150(gb|AAL79954) (hia) adhesin [Hia/Hsf (VF0039)] [Haemophilus influenzae nontypable strain 3179B]	Adhesin n=5 Tax=Haemophilus influenzae TaxID=727 RepID=Q8GM74_HAEIF
	agilent_229054	1.33133e-05	0.67898	0.542347	-2.02614	3.11083	7.57576	5	0.66	UniRef90_P27951	1467	VFG001795(gb|BAC98831) (cba) c protein beta antigen [<beta>-C protein (VF0277)] [Streptococcus agalactiae FM027022]	IgA FC receptor n=71 Tax=Streptococcus TaxID=1301 RepID=BAG_STRAG
	agilent_78402	1.3327e-05	0.679678	-0.291241	-1.6737	1.09122	28.7879	20	0.694737	UniRef90_A0A381IPJ2	1468	WP_011590251.1 strains_non_MPA_non_topgraph_cdhit70_190118.csv	Cell wall binding repeat-containing protein n=19 Tax=Clostridium perfringens TaxID=1502 RepID=A0A381IPJ2_CLOPF
	agilent_73243	1.33373e-05	0.680203	0.3087	-1.15918	1.77658	78.7879	80	1.01538	UniRef90_A0A091BTX1	1469	WP_020917102.1 strains_non_MPA_non_topgraph_cdhit70_190118.csv	N-acetylmuramidase n=11 Tax=Streptococcus TaxID=1301 RepID=A0A091BTX1_STREI
	agilent_196845	1.33412e-05	0.680403	-0.372808	-2.1467	1.40109	12.1212	10	0.825	UniRef90_K0N9Y4	1470	WP_005687202.1 (1/1) non_MPA_topgraph_sampling_040218.csv	ABC transporter glutamine-binding protein glnH n=48 Tax=Lactobacillaceae TaxID=33958 RepID=K0N9Y4_LACCA
	agilent_387	1.33544e-05	0.681076	0.375423	-1.4149	2.16575	15.1515	10	0.66	UniRef90_P75330	1471	P30 adhesin	P30 adhesin n=9 Tax=Mycoplasma pneumoniae TaxID=2104 RepID=P30_MYCPN
	twist_10213	1.33564e-05	0.681178	0.426707	-1.60888	2.46229	9.09091	10	1.1		1472	allergen_name Que a 1 (3/3) (1/1) allergome_name Que a 1 (5/5) (1/1) allergenonline_name Que a 1.0301 (1/1) (1/1) SDAP_name Que a 1.0301 (1/1) (1/1) iedb_name False
	agilent_7767	1.33622e-05	0.68147	-0.668135	-3.85852	2.52225	4.54545	5	1.1	UniRef90_Q8NDV7	1473	trinucleotide repeat containing 6A, isoform CRA_c & trinucleotide repeat-containing gene 6A protein	Trinucleotide repeat-containing gene 6A protein n=209 Tax=Euarchontoglires TaxID=314146 RepID=TNR6A_HUMAN
	twist_97947	1.33716e-05	0.681952	-0.283254	-1.63798	1.07147	27.2727	20	0.733333		1474	YP_009032592.1 endolysin [Lactoccocus phage WP-2]
	agilent_55961	1.33858e-05	0.682678	0.263004	-0.997913	1.52392	71.2121	70	0.982979	UniRef90_R5FJF8	1475	MH0059_GL0009188 MPA_PNP_EM_seqs_non_topgraph_seqs_final_210318.csv	SGNH_hydro domain-containing protein n=4 Tax=Bacteria TaxID=2 RepID=R5FJF8_9ACTN
	twist_27788	1.33966e-05	0.683229	0.320212	-1.2178	1.85823	15.1515	15	0.99		1476	early antigen protein D (EA-D) & DNA polymerase processivity factor BMRF1
	agilent_192983	1.33971e-05	0.683254	0.240603	-0.915136	1.39634	56.0606	55	0.981081	UniRef90_R5ENZ6	1477	MH0012_GL0173413 (2/2) MPA_and_EM_topgraph_220218_subsample.csv	MurNAc-LAA domain-containing protein n=3 Tax=Bacteroidales TaxID=171549 RepID=R5ENZ6_9BACE
	twist_29978	1.3406e-05	0.683706	0.324833	-1.23787	1.88753	10.6061	20	1.88571		1478	positive (from uniprot): Rhinovirus B Genome polyprotein
	twist_26221	1.34192e-05	0.684378	-0.389135	-2.26539	1.48712	10.6061	10	0.942857		1479	fibronectin-binding protein A
	agilent_208242	1.34307e-05	0.684964	0.395378	-1.51472	2.30548	6.06061	10	1.65	UniRef90_A0A416SG61	1480	DOM014_GL0025097 MPA_PNP_EM_seqs_non_topgraph_seqs_final_210318.csv	PcfB family protein n=261 Tax=root TaxID=1 RepID=A0A416SG61_9FIRM
	agilent_232048	1.34327e-05	0.685067	-0.321632	-1.876	1.23273	18.1818	15	0.825	UniRef90_Q48824	1481	VFG001854(gb|YP_095369) (fliC) flagellin [Flagella (VF0157)] [Legionella pneumophila subsp. pneumophila str. Philadelphia 1]	Flagellin n=45 Tax=Legionellaceae TaxID=444 RepID=Q48824_LEGPN
	agilent_8907	1.34533e-05	0.686119	0.399893	-1.53953	2.33932	9.09091	10	1.1	UniRef90_P08392	1482	Trans-acting transcriptional protein ICP4	Major viral transcription factor ICP4 n=1 Tax=Human herpesvirus 1 (strain 17) TaxID=10299 RepID=ICP4_HHV11
	twist_17479	1.34569e-05	0.686301	0.364609	-1.40478	2.13399	7.57576	15	1.98		1483	allergen_name Asp f 10 (1/1) (1/1) allergome_name Asp f 10 (2/2) (1/1) allergenonline_name Asp f 10.0101 (1/1) (1/1) SDAP_name Asp f 10 (1/1) (1/1) iedb_name False
	agilent_236929	1.34626e-05	0.686595	-0.269187	-1.5768	1.03843	25.7576	25	0.970588	UniRef90_A7X6I5	1484	VFG001283(gb|NP_647238) (fnbA) fibronectin-binding protein A [FnBPs (VF0010)] [Staphylococcus aureus subsp. aureus MW2]	Fibronectin-binding protein A n=697 Tax=Bacteria TaxID=2 RepID=FNBA_STAA1
	agilent_15204	1.3464e-05	0.686663	-0.32341	-1.89478	1.24796	18.1818	15	0.825	UniRef90_U6RAW1	1485	MH0003_GL0007178 MPA_PNP_EM_seqs_non_topgraph_seqs_final_210318.csv	DNA gyrase subunit B n=3 Tax=Bacteroides TaxID=816 RepID=U6RAW1_9BACE
	agilent_199622	1.34782e-05	0.687387	-0.375015	-2.20158	1.45155	12.1212	10	0.825	UniRef90_A0A2N8HER6	1486	WP_012419884.1 strains_non_MPA_non_topgraph_cdhit70_190118.csv	Chaperone protein ClpB n=85 Tax=Bacteria TaxID=2 RepID=A0A2N8HER6_9BACT
	twist_39713	1.34801e-05	0.687484	0.349898	-1.35489	2.05469	10.6061	15	1.41429		1487	phosphoprotein 150 & Large structural phosphoprotein
	agilent_192425	1.34812e-05	0.687539	0.504258	-1.95306	2.96158	6.06061	5	0.825	UniRef90_A0A171J9T7	1488	WP_005685835.1 strains_non_MPA_non_topgraph_cdhit70_190118.csv	DNA-entry nuclease n=27 Tax=Lactobacillaceae TaxID=33958 RepID=A0A171J9T7_LACRH
	twist_58521	1.34825e-05	0.68761	-0.289825	-1.70252	1.12287	71.2121	75	1.05319		1489	nuclear protein EBNA2 & EBNA-2 & Epstein-Barr nuclear antigen 2
	agilent_220437	1.3487e-05	0.687835	0.250669	-0.972103	1.47344	42.4242	55	1.29643	UniRef90_O85626	1490	VFG000799(gb|NP_290255) (espD) Type III secretion system translocator protein EspD, pore protein [EspD (VF0200)] [Escherichia coli O157:H7 str. EDL933]	L0021 n=35 Tax=Enterobacteriaceae TaxID=543 RepID=O85626_ECOLX
	twist_88491	1.34908e-05	0.688032	-0.469778	-2.76289	1.82333	9.09091	5	0.55		1491	YP_006908093.1 hypothetical protein [Campylobacter phage CP30A]
	agilent_221864	1.35063e-05	0.688824	-0.247072	-1.45633	0.96219	59.0909	65	1.1	UniRef90_A0A4I7YG16	1492	VFG001357(gb|NP_346601) (cbpA) choline binding protein A [CbpA/PspC (VF0150)] [Streptococcus pneumoniae TIGR4]	Choline binding protein A n=44 Tax=Streptococcus pneumoniae TaxID=1313 RepID=A0A4I7YG16_STREE
	agilent_26184	1.35088e-05	0.688947	0.320051	-1.24705	1.88716	12.1212	20	1.65	UniRef90_A0A508Z0K2	1493	WP_014569540.1 (1/1) non_MPA_topgraph_sampling_040218.csv	Dipeptide-binding protein DppE n=18 Tax=Lactobacillaceae TaxID=33958 RepID=A0A508Z0K2_LACRH
	twist_23592	1.35213e-05	0.689589	-0.448267	-2.64796	1.75143	6.06061	10	1.65		1494	allergen_name False allergome_name Str pn PspC (2/2) (1/1) allergenonline_name False SDAP_name False iedb_name False
	twist_54402	1.35466e-05	0.690879	-0.464311	-2.75277	1.82414	9.09091	5	0.55		1495	U14 gene product
	twist_58059	1.35571e-05	0.691413	-0.238847	-1.4182	0.940511	37.8788	45	1.188		1496	positive (exact): Norwalk virus Non-structural polyprotein
	agilent_73397	1.35784e-05	0.692497	0.350346	-1.38599	2.08668	12.1212	15	1.2375	UniRef90_R7C7Y1	1497	MH0003_GL0115482 MPA_PNP_EM_seqs_non_topgraph_seqs_final_210318.csv	Flagellin n=5 Tax=Clostridiales TaxID=186802 RepID=R7C7Y1_9CLOT
	twist_31718	1.35825e-05	0.692709	-0.273069	-1.6274	1.08126	24.2424	30	1.2375		1498	pneumococcal histidine triad protein E & hydrolase & HIT family hydrolase
	agilent_147336	1.36141e-05	0.69432	0.386823	-1.54234	2.31599	90.9091	85	0.935	UniRef90_F3QVU8	1499	MH0006_GL0114400 MPA_PNP_EM_seqs_non_topgraph_seqs_final_210318.csv	Alginate_lyase domain-containing protein n=5 Tax=Paraprevotella TaxID=577309 RepID=F3QVU8_9BACT
	agilent_67882	1.36257e-05	0.694913	-0.45824	-2.74825	1.83177	10.6061	5	0.471429	UniRef90_A0A173TJV6	1500	MH0068_GL0058773 MPA_PNP_EM_seqs_non_topgraph_seqs_final_210318.csv	Phage protein D n=27 Tax=Bacteroidales TaxID=171549 RepID=A0A173TJV6_9BACT
	twist_98413	1.3626e-05	0.694925	0.382902	-1.53069	2.2965	9.09091	10	1.1		1501	YP_006908464.1 putative transcriptional regulator 2 [Bacillus phage B4]
	agilent_226792	1.36276e-05	0.695006	-0.386688	-2.31975	1.54637	12.1212	10	0.825	UniRef90_P06653	1502	VFG001358(gb|NP_346365) (lytA) autolysin [Autolysin (VF0143)] [Streptococcus pneumoniae TIGR4]	Autolysin n=1457 Tax=root TaxID=1 RepID=ALYS_STRPN
	agilent_115646	1.36381e-05	0.695541	0.334751	-1.34177	2.01127	12.1212	15	1.2375	UniRef90_C0Q0R5	1503	WP_023994321.1 (3/3) non_MPA_topgraph_sampling_040218.csv	Uncharacterized protein n=436 Tax=Salmonella TaxID=590 RepID=C0Q0R5_SALPC
	agilent_184704	1.36381e-05	0.695541	0.312587	-1.25293	1.8781	15.1515	15	0.99	UniRef90_S5QWV8	1504	WP_020916641.1 strains_non_MPA_non_topgraph_cdhit70_190118.csv	Uncharacterized protein n=4 Tax=Streptococcus TaxID=1301 RepID=S5QWV8_9STRE
	agilent_52620	1.36427e-05	0.69578	-0.49716	-2.98913	1.99481	7.57576	5	0.66	UniRef90_A0A3E4V6B7	1505	WP_024853414.1 (1/1) non_MPA_topgraph_sampling_040218.csv	Uncharacterized protein n=4 Tax=Ruminococcus gnavus TaxID=33038 RepID=A0A3E4V6B7_RUMGN
	twist_51927	1.36525e-05	0.696278	0.240719	-0.967943	1.44938	31.8182	35	1.1		1506	nuclear protein EBNA2 & EBNA-2 & Epstein-Barr nuclear antigen 2
	agilent_8318	1.36563e-05	0.696473	-0.238435	-1.43643	0.959565	69.697	55	0.78913	UniRef90_Q1HVF7	1507	EBNA-1 HHV 4	Epstein-Barr nuclear antigen 1 n=48 Tax=Epstein-Barr virus (strain GD1) TaxID=10376 RepID=EBNA1_EBVA8
	twist_7553	1.36739e-05	0.69737	0.486815	-1.96679	2.94042	6.06061	5	0.825		1508	allergen_name False allergome_name Aeg um GBSS_I (3/3) (1/1) allergenonline_name False SDAP_name False iedb_name False
	agilent_12898	1.36886e-05	0.69812	-0.460031	-2.7847	1.86463	7.57576	5	0.66	UniRef90_A0A173SW06	1509	MH0004_GL0030372 (2/2) MPA_and_EM_topgraph_220218_subsample.csv	D-galactose/ D-glucose-binding protein n=36 Tax=Clostridiales TaxID=186802 RepID=A0A173SW06_9FIRM
	twist_51993	1.36892e-05	0.698148	-0.452795	-2.74113	1.83553	9.09091	5	0.55		1510	calcium channel BI-1
	agilent_74514	1.37022e-05	0.69881	0.318	-1.29282	1.92881	12.1212	15	1.2375	UniRef90_K5ZQT7	1511	MH0092_GL0084257 (2/2) MPA_and_EM_topgraph_220218_subsample.csv	TonB family domain-containing protein n=17 Tax=Parabacteroides TaxID=375288 RepID=K5ZQT7_9BACT
	twist_18247	1.37107e-05	0.699247	-0.554537	-3.36781	2.25874	4.54545	5	1.1		1512	allergen_name False allergome_name Hom s Idursulfase (4/8) (1/1) allergenonline_name False SDAP_name False iedb_name False
	agilent_142700	1.37113e-05	0.699275	-0.342525	-2.0804	1.39535	15.1515	10	0.66	UniRef90_A0A166DEL7	1513	WP_000728052.1 strains_non_MPA_non_topgraph_cdhit70_190118.csv	Exported protein n=20 Tax=Staphylococcus aureus TaxID=1280 RepID=A0A166DEL7_STAAU
	twist_58055	1.37185e-05	0.699645	-0.233327	-1.41869	0.952032	46.9697	35	0.745161		1514	positive (exact): Influenza A virus Hemagglutinin
	twist_36146	1.37321e-05	0.700336	-0.337954	-2.05901	1.3831	15.1515	10	0.66		1515	DNA polymerase processivity factor
	twist_59391	1.37503e-05	0.701264	0.356126	-1.46339	2.17564	9.09091	10	1.1		1516	H1N1 A/USSR/90/77 NA
	twist_65448	1.3753e-05	0.701405	0.385327	-1.58436	2.35501	7.57576	10	1.32		1517	YP_003934834.1 RNA polymerase ADP-ribosylase [Shigella phage SP18]
	agilent_110974	1.37642e-05	0.701974	-0.252984	-1.54876	1.0428	28.7879	25	0.868421	UniRef90_A0A4V2EHS9	1518	WP_039447067.1 strains_non_MPA_non_topgraph_cdhit70_190118.csv	Alpha-glucosidase n=84 Tax=Vibrionaceae TaxID=641 RepID=A0A4V2EHS9_VIBVL
	twist_31841	1.37661e-05	0.702074	0.382175	-1.57601	2.34036	15.1515	10	0.66		1519	putative BLRF2 protein [Human gammaherpesvirus 4] & Tegument protein BLRF2
	twist_64690	1.37716e-05	0.702353	0.298096	-1.23079	1.82698	10.6061	25	2.35714		1520	NP_076624.1 tail protein [Lactococcus phage bIL285]
	twist_75592	1.37847e-05	0.703021	-0.446312	-2.74078	1.84816	10.6061	5	0.471429		1521	YP_009222317.1 hypothetical protein LfeInf_079 [Lactobacillus phage LfeInf]
	agilent_6734	1.37969e-05	0.703643	0.31519	-1.30876	1.93914	13.6364	20	1.46667	UniRef90_P08392	1522	Trans-acting transcriptional protein ICP4	Major viral transcription factor ICP4 n=1 Tax=Human herpesvirus 1 (strain 17) TaxID=10299 RepID=ICP4_HHV11
	agilent_12018	1.38109e-05	0.704355	0.461819	-1.92361	2.84725	90.9091	95	1.045		1523	positive (exact): Human herpesvirus 4 Epstein-Barr nuclear antigen 1
	twist_47461	1.38109e-05	0.704355	0.461819	-1.92361	2.84725	90.9091	95	1.045		1524	positive (exact): Human herpesvirus 4 Epstein-Barr nuclear antigen 1
	twist_47463	1.38109e-05	0.704355	0.461819	-1.92361	2.84725	90.9091	95	1.045		1525	positive (exact): Human herpesvirus 4 Epstein-Barr nuclear antigen 1
	twist_58798	1.38109e-05	0.704355	0.461819	-1.92361	2.84725	90.9091	95	1.045		1526	positive (exact): Human herpesvirus 4 Epstein-Barr nuclear antigen 1
	twist_35333	1.38236e-05	0.705005	0.45369	-1.89517	2.80255	89.3939	95	1.06271		1527	EBNA-1 HHV 4 & BKRF1
	agilent_3467	1.38236e-05	0.705005	0.45369	-1.89517	2.80255	89.3939	95	1.06271	UniRef90_P03211	1528	EBNA-1 HHV 4 & BKRF1	Epstein-Barr nuclear antigen 1 n=37 Tax=Epstein-Barr virus (strain GD1) TaxID=10376 RepID=EBNA1_EBVB9
	agilent_8059	1.38303e-05	0.705345	0.229428	-0.959812	1.41867	46.9697	55	1.17097	UniRef90_P12978	1529	nuclear protein EBNA2 & EBNA-2 & Epstein-Barr nuclear antigen 2	Epstein-Barr nuclear antigen 2 n=125 Tax=Epstein-Barr virus (strain GD1) TaxID=10376 RepID=EBNA2_EBVB9
	agilent_174922	1.38376e-05	0.705717	0.538363	-2.25594	3.33267	4.54545	5	1.1	UniRef90_R5F400	1530	MH0131_GL0122184 MPA_PNP_EM_seqs_non_topgraph_seqs_final_210318.csv	Uncharacterized protein n=3 Tax=Bacteroidales TaxID=171549 RepID=R5F400_9BACE
	agilent_61545	1.38457e-05	0.706131	0.510415	-2.14275	3.16357	6.06061	5	0.825	UniRef90_A5ZII4	1531	MH0013_GL0018199 MPA_PNP_EM_seqs_non_topgraph_seqs_final_210318.csv	Uncharacterized protein n=9 Tax=Bacteroides TaxID=816 RepID=A5ZII4_9BACE
	agilent_122417	1.38463e-05	0.706159	0.481857	-2.02311	2.98683	4.54545	5	1.1	UniRef90_A0A174F2X7	1532	O2.UC19-0_GL0007242 MPA_PNP_EM_seqs_non_topgraph_seqs_final_210318.csv	Transposase domain (DUF772) n=16 Tax=Firmicutes TaxID=1239 RepID=A0A174F2X7_9FIRM
	twist_35319	1.38529e-05	0.7065	0.270313	-1.13664	1.67727	19.697	20	1.01538		1533	EBNA-3C HHV 4 latent protein
	twist_24318	1.38647e-05	0.707098	0.370281	-1.56112	2.30169	9.09091	10	1.1		1534	allergen_name False allergome_name Cand a PGK (2/2) (1/1) allergenonline_name False SDAP_name False iedb_name False
	twist_73224	1.38675e-05	0.707242	-0.53821	-3.34699	2.27057	4.54545	5	1.1		1535	YP_001293415.1 hypothetical protein ORF008 [Pseudomonas phage 73]
	agilent_200788	1.38741e-05	0.70758	-0.217894	-1.3564	0.920616	53.0303	50	0.942857	UniRef90_A0A3R6PDK7	1536	MH0462_GL0114644 MPA_PNP_EM_seqs_non_topgraph_seqs_final_210318.csv	Uncharacterized protein n=6 Tax=Parabacteroides merdae TaxID=46503 RepID=A0A3R6PDK7_9BACT
	agilent_91159	1.38772e-05	0.70774	-0.32075	-1.99765	1.35615	12.1212	15	1.2375	UniRef90_A0A0C2UJK6	1537	MH0341_GL0063914 MPA_PNP_EM_seqs_non_topgraph_seqs_final_210318.csv	Extracellular solute-binding protein n=28 Tax=Bifidobacterium TaxID=1678 RepID=A0A0C2UJK6_BIFAD
	twist_38776	1.38911e-05	0.708446	-0.280986	-1.75373	1.19176	25.7576	15	0.582353		1538	BZLF1 [Human gammaherpesvirus 4] & BZLF1 & Trans-activator protein BZLF1
	agilent_206701	1.38954e-05	0.708665	0.222768	-0.945752	1.39129	51.5152	60	1.16471	UniRef90_D4KUB5	1539	SZEY-64A_GL0055442 MPA_PNP_EM_seqs_non_topgraph_seqs_final_210318.csv	Flagellin n=6 Tax=Roseburia TaxID=841 RepID=D4KUB5_9FIRM
	agilent_17389	1.39016e-05	0.708981	0.294811	-1.25337	1.84299	10.6061	20	1.88571	UniRef90_A0A0G9FDS1	1540	YP_004888342.1 strains_non_MPA_non_topgraph_cdhit70_190118.csv	A-agglutinin anchorage subunit n=68 Tax=Lactobacillaceae TaxID=33958 RepID=A0A0G9FDS1_LACPN
	agilent_205050	1.39056e-05	0.709187	0.362885	-1.5442	2.26997	9.09091	15	1.65	UniRef90_A0A1Q6JQF1	1541	MH0220_GL0226081 MPA_PNP_EM_seqs_non_topgraph_seqs_final_210318.csv	Peptidase M23 n=2 Tax=Clostridiales TaxID=186802 RepID=A0A1Q6JQF1_9FIRM
	twist_92760	1.39104e-05	0.709428	-0.548946	-3.43635	2.33845	4.54545	5	1.1		1542	NP_076624.1 tail protein [Lactococcus phage bIL285]
	twist_30803	1.39129e-05	0.70956	0.334848	-1.42725	2.09695	7.57576	15	1.98		1543	Immunoglobulin G-binding protein G precursor & Immunoglobulin G-binding protein G
	twist_30889	1.39169e-05	0.70976	0.279151	-1.19091	1.74921	15.1515	20	1.32		1544	HCMVTRL10 = IRL10
	agilent_10626	1.39187e-05	0.709853	-0.405757	-2.54327	1.73175	7.57576	10	1.32	UniRef90_Q82081	1545	positive (from uniprot): Rhinovirus B Genome polyprotein	Genome polyprotein n=46 Tax=Enterovirus TaxID=12059 RepID=POLG_HRV3
	twist_15452	1.39419e-05	0.711038	-0.439088	-2.76212	1.88395	7.57576	5	0.66		1546	allergen_name False allergome_name Ory s GBSS_I (29/54) (1/1) allergenonline_name False SDAP_name False iedb_name False
	twist_19755	1.39419e-05	0.711038	-0.439088	-2.76212	1.88395	7.57576	5	0.66		1547	allergen_name False allergome_name Ory s GBSS_I (37/54) (1/1) allergenonline_name False SDAP_name False iedb_name False
	twist_2100	1.39427e-05	0.711078	0.309871	-1.32977	1.94951	18.1818	15	0.825		1548	allergen_name False allergome_name Tri m 37 (10/11) (1/1) allergenonline_name False SDAP_name False iedb_name False
	agilent_222015	1.39444e-05	0.711165	0.385317	-1.65417	2.42481	7.57576	20	2.64	UniRef90_Q54972	1549	VFG005313(gb|NP_357715) (pspA) Surface protein pspA precursor [Choline-binding proteins (CVF122)] [Streptococcus pneumoniae R6]	Pneumococcal surface protein A n=17 Tax=Streptococcus pneumoniae TaxID=1313 RepID=Q54972_STREE
	agilent_62766	1.39532e-05	0.711612	0.387381	-1.66636	2.44112	6.06061	10	1.65	UniRef90_A0A0E1R685	1550	WP_010989709.1 strains_non_MPA_non_topgraph_cdhit70_190118.csv	Exo-glucosaminidase lytG n=103 Tax=Listeria TaxID=1637 RepID=A0A0E1R685_LISMN
	agilent_230765	1.39572e-05	0.711819	-0.284132	-1.79163	1.22336	19.697	15	0.761538	UniRef90_A6QIG2	1551	VFG001799(gb|CAB94853) (map) extracellular proteins Map [Eap/Map (VF0016)] [Staphylococcus aureus str. Newman D2C (ATCC 25904)]	65 kDa membrane protein n=124 Tax=Bacteria TaxID=2 RepID=OMP7_STAAE
	twist_58793	1.39587e-05	0.711895	-0.22626	-1.42704	0.974516	65.1515	65	0.997674		1552	positive (exact): Human herpesvirus 1 Envelope glycoprotein D
	agilent_12016	1.39587e-05	0.711895	-0.22626	-1.42704	0.974516	65.1515	65	0.997674		1553	positive (exact): Human herpesvirus 1 Envelope glycoprotein D
	twist_47027	1.39724e-05	0.712592	-0.432771	-2.73534	1.8698	9.09091	5	0.55		1554	nuclear protein EBNA2 & EBNA-2 & Epstein-Barr nuclear antigen 2
	agilent_210454	1.3989e-05	0.713441	0.222236	-0.963843	1.40832	57.5758	55	0.955263	UniRef90_A0A0U1MQG2	1555	WP_000669729.1 strains_non_MPA_non_topgraph_cdhit70_190118.csv	Protein map n=15 Tax=Staphylococcaceae TaxID=90964 RepID=A0A0U1MQG2_STAAU
	twist_52560	1.39908e-05	0.713529	0.251409	-1.0908	1.59362	22.7273	25	1.1		1556	phosphoprotein 150 & Large structural phosphoprotein
	twist_27265	1.40055e-05	0.71428	0.492884	-2.14574	3.1315	3.0303	5	1.65		1557	huntingtin & Huntingtin
	twist_1603	1.40138e-05	0.714706	-0.262653	-1.67094	1.14563	21.2121	20	0.942857		1558	Allergen Gal d 1 & Ovomucoid precursor
	twist_14051	1.40148e-05	0.714756	-0.431556	-2.74589	1.88278	9.09091	5	0.55		1559	allergen_name False allergome_name Sec c GBSS_I (1/2) (1/1) allergenonline_name False SDAP_name False iedb_name False
	agilent_238097	1.40171e-05	0.714873	0.217358	-0.948783	1.3835	59.0909	60	1.01538	UniRef90_P15276	1560	VFG000117(gb|NP_253940) (algP/algR3) alginate regulatory protein AlgP [Alginate (VF0091)] [Pseudomonas aeruginosa PAO1]	Transcriptional regulatory protein AlgP n=6 Tax=Pseudomonas aeruginosa TaxID=287 RepID=ALGP_PSEAE
	agilent_12020	1.40213e-05	0.715088	-0.467398	-2.977	2.0422	93.9394	95	1.01129		1561	positive (exact): Human herpesvirus 4 Epstein-Barr nuclear antigen 1
	agilent_226521	1.40251e-05	0.715281	-0.521924	-3.32628	2.28243	4.54545	5	1.1	UniRef90_E4QTF2	1562	VFG016472(gb|YP_116003) (p216) protein P216, cilium adhesin p97 paralog [P97/P102 paralog family (VF0426)] [Mycoplasma hyopneumoniae 232]	p216 surface protein n=14 Tax=Mycoplasma hyopneumoniae TaxID=2099 RepID=E4QTF2_MYCH1
	twist_11359	1.40255e-05	0.715303	-0.432226	-2.75481	1.89035	7.57576	5	0.66		1563	allergen_name False allergome_name Tak ru 2 (5/7) (1/1) allergenonline_name False SDAP_name False iedb_name False
	twist_59627	1.40262e-05	0.715334	0.3461	-1.51389	2.20609	9.09091	15	1.65		1564	H3N2 B/Brisbane/60/2008 NP
	agilent_2143	1.40314e-05	0.715602	-0.231321	-1.4757	1.01306	65.1515	70	1.07442	UniRef90_P03300	1565	Genome polyprotein (6/6) & polyprotein (7/9) & VP1 (1/4) & coat protein VP1 & VP4	Genome polyprotein n=1168 Tax=Enterovirus TaxID=12059 RepID=POLG_POL1M
	agilent_73399	1.4038e-05	0.715939	0.220972	-0.969211	1.41116	30.303	40	1.32	UniRef90_A0A354D669	1566	MH0193_GL0075334 MPA_PNP_EM_seqs_non_topgraph_seqs_final_210318.csv	Flagellin n=1 Tax=Lachnospiraceae bacterium TaxID=1898203 RepID=A0A354D669_9FIRM
	agilent_15915	1.4046e-05	0.716345	-0.403358	-2.57914	1.77243	9.09091	10	1.1	UniRef90_A0A2X2MA38	1567	WP_000645753.1 strains_non_MPA_non_topgraph_cdhit70_190118.csv	5'-nucleotidase n=579 Tax=Bacteria TaxID=2 RepID=A0A2X2MA38_STAAU
	twist_58890	1.40512e-05	0.71661	-0.483856	-3.09641	2.1287	9.09091	5	0.55		1568	B B/Ann Arbor/1/86 HA
	agilent_229487	1.4058e-05	0.716959	-0.349816	-2.24107	1.54143	10.6061	10	0.942857	UniRef90_Q5WVT8	1569	VFG002005(gb|YP_095785) (fliG) flagellar motor switch protein G [Flagella (VF0157)] [Legionella pneumophila subsp. pneumophila str. Philadelphia 1]	Flagellar motor switch protein FliG n=11 Tax=Legionella TaxID=445 RepID=Q5WVT8_LEGPL
	agilent_141666	1.40667e-05	0.7174	0.363636	-1.60554	2.33281	7.57576	10	1.32	UniRef90_B2UPQ4	1570	WP_012421146.1 (2/2) non_MPA_topgraph_sampling_040218.csv	Uncharacterized protein n=22 Tax=Akkermansia TaxID=239934 RepID=B2UPQ4_AKKM8
	agilent_27073	1.4071e-05	0.717621	-0.360933	-2.31706	1.5952	10.6061	10	0.942857	UniRef90_A9MPP4	1571	WP_000249224.1 (1/1) non_MPA_topgraph_sampling_040218.csv	Penicillin-binding protein activator LpoA n=1048 Tax=Enterobacteriaceae TaxID=543 RepID=A9MPP4_SALAR
	twist_69537	1.41434e-05	0.721312	0.317057	-1.42505	2.05916	12.1212	15	1.2375		1572	YP_006908491.1 hypothetical protein BCB4_0262 [Bacillus phage B4]
	agilent_209928	1.41474e-05	0.721516	-0.208561	-1.3554	0.93828	46.9697	45	0.958065	UniRef90_A0A174RQL3	1573	O2.UC53-2_GL0085658 MPA_PNP_EM_seqs_non_topgraph_seqs_final_210318.csv	Toxin A n=24 Tax=Lachnospiraceae TaxID=186803 RepID=A0A174RQL3_9FIRM
	twist_43828	1.41551e-05	0.72191	0.407265	-1.83553	2.65006	4.54545	10	2.2		1574	NP
	twist_2691	1.41551e-05	0.72191	0.407265	-1.83553	2.65006	4.54545	10	2.2		1575	allergen_name False allergome_name Str pn PspC (2/2) (1/1) allergenonline_name False SDAP_name False iedb_name False
	twist_36361	1.41745e-05	0.722898	-0.441429	-2.8814	1.99854	9.09091	5	0.55		1576	BMLF1 protein
	agilent_9543	1.41785e-05	0.723104	-0.490512	-3.20389	2.22286	4.54545	5	1.1	UniRef90_P03204	1577	EBNA-3C HHV 4 latent protein	Epstein-Barr nuclear antigen 6 n=14 Tax=Epstein-Barr virus (strain GD1) TaxID=10376 RepID=EBNA6_EBVB9
	agilent_203254	1.41802e-05	0.723189	0.593302	-2.68973	3.87633	4.54545	5	1.1	UniRef90_A0A0E1R3B1	1578	WP_003740459.1 (1/1) non_MPA_topgraph_sampling_040218.csv	Uncharacterized protein n=56 Tax=Listeria monocytogenes TaxID=1639 RepID=A0A0E1R3B1_LISMN
	agilent_42	1.41864e-05	0.723505	-0.307971	-2.01416	1.39821	16.6667	10	0.6	UniRef90_P68950	1579	positive (from uniprot): Human adenovirus C Pre-histone-like nucleoprotein	Pre-histone-like nucleoprotein n=24 Tax=root TaxID=1 RepID=NP_ADE02
	agilent_150244	1.41948e-05	0.723934	-0.223042	-1.46072	1.01463	34.8485	30	0.86087	UniRef90_R5F4N5	1580	158499257-stool2_revised_scaffold67727_1_gene85513 MPA_PNP_EM_seqs_non_topgraph_seqs_final_210318.csv	Glyco_hydro_85 domain-containing protein n=3 Tax=Bacteroidales TaxID=171549 RepID=R5F4N5_9BACE
	twist_69747	1.42062e-05	0.724515	0.476524	-2.17355	3.1266	6.06061	5	0.825		1581	YP_003934772.1 hypothetical protein SP18_gp147 [Shigella phage SP18]
	agilent_139744	1.42241e-05	0.725428	0.333318	-1.52678	2.19342	7.57576	10	1.32	UniRef90_K0X4C2	1582	MH0006_GL0181762 MPA_PNP_EM_seqs_non_topgraph_seqs_final_210318.csv	Uncharacterized protein n=3 Tax=Bacteroidales TaxID=171549 RepID=K0X4C2_9BACT
	twist_48171	1.42265e-05	0.725552	-0.355667	-2.34142	1.63008	10.6061	10	0.942857		1583	cell wall anchor protein, partial (2/2)
	twist_58799	1.42278e-05	0.725619	0.212674	-0.975021	1.40037	37.8788	45	1.188		1584	positive (exact): Human herpesvirus 5 Envelope glycoprotein M
	twist_86689	1.42351e-05	0.725991	-0.368969	-2.43242	1.69449	9.09091	10	1.1		1585	YP_009010490.1 hypothetical protein GBK2_19 [Geobacillus phage GBK2]
	agilent_171523	1.4237e-05	0.726088	-0.475352	-3.13474	2.18404	6.06061	5	0.825	UniRef90_Q6GHS9	1586	WP_000791575.1 strains_non_MPA_non_topgraph_cdhit70_190118.csv	Fibrinogen-binding protein n=22 Tax=Staphylococcus aureus TaxID=1280 RepID=FIB_STAAR
	agilent_2403	1.42463e-05	0.726564	0.211428	-0.973561	1.39642	42.4242	50	1.17857	UniRef90_P08318	1587	phosphoprotein 150 & Large structural phosphoprotein	Large structural phosphoprotein n=145 Tax=root TaxID=1 RepID=PP150_HCMVA
	twist_30800	1.42463e-05	0.726564	0.211428	-0.973561	1.39642	42.4242	50	1.17857		1588	HCMVUL99 & Tegument protein UL11 homolog
	agilent_7811	1.42463e-05	0.726564	0.211428	-0.973561	1.39642	42.4242	50	1.17857	UniRef90_P08318	1589	phosphoprotein 150 & Large structural phosphoprotein	Large structural phosphoprotein n=145 Tax=root TaxID=1 RepID=PP150_HCMVA
	twist_36518	1.42521e-05	0.726855	0.209843	-0.967569	1.38726	40.9091	45	1.1		1590	phosphoprotein 150 & Large structural phosphoprotein
	twist_77281	1.4254e-05	0.726952	-0.412023	-2.72471	1.90066	9.09091	5	0.55		1591	NP_680496.1 putative host interaction protein [Lactobacillus phage A2]
	twist_236	1.42626e-05	0.727395	-0.441985	-2.92705	2.04308	7.57576	5	0.66		1592	allergen_name False allergome_name Alt a TCTP (1/2) (1/1) allergenonline_name Unassigned (1/1) (1/1) SDAP_name False iedb_name False
	twist_58290	1.42757e-05	0.728059	0.224047	-1.03886	1.48695	24.2424	30	1.2375		1593	positive (from uniprot): Rhinovirus B Genome polyprotein
	twist_55461	1.42764e-05	0.728097	-0.411767	-2.73315	1.90962	7.57576	5	0.66		1594	Collagen type II alpha-1 chain (precursor, isoforms 1 & 2)
	twist_34086	1.42824e-05	0.728403	-0.221703	-1.47305	1.02964	42.4242	25	0.589286		1595	polyprotein (5/9) & unnamed protein product (6/8) & structural polyprotein (3/3) & 110 kd polyprotein precursor & Structural polyprotein (1/2) & E1 protein
	agilent_7032	1.42889e-05	0.728731	0.267993	-1.24653	1.78252	18.1818	15	0.825	UniRef90_A3PV79	1596	RNA polymerase beta'-subunit	DNA-directed RNA polymerase subunit beta' n=6 Tax=Mycobacteriaceae TaxID=1762 RepID=RPOC_MYCSJ
	agilent_227810	1.42926e-05	0.728921	-0.384236	-2.55727	1.7888	9.09091	10	1.1	UniRef90_Q6GHV7	1597	VFG001317(gb|YP_001332074) (isdB) iron-regulated surface determinant protein B, haemoglobin receptor [Isd (VF0015)] [Staphylococcus aureus subsp. aureus str. Newman]	Iron-regulated surface determinant protein B n=509 Tax=Bacilli TaxID=91061 RepID=ISDB_STAAR
	agilent_91287	1.42968e-05	0.729139	0.26395	-1.23006	1.75796	16.6667	20	1.2	UniRef90_R5DW89	1598	MH0021_GL0008491 MPA_PNP_EM_seqs_non_topgraph_seqs_final_210318.csv	Flagellin n=2 Tax=Eubacterium TaxID=1730 RepID=R5DW89_9FIRM
	agilent_73129	1.42999e-05	0.729297	0.222689	-1.03854	1.48392	24.2424	35	1.44375	UniRef90_R5NUP6	1599	MH0437_GL0231446 MPA_PNP_EM_seqs_non_topgraph_seqs_final_210318.csv	Flagellin n=6 Tax=Clostridiales TaxID=186802 RepID=R5NUP6_9CLOT
	agilent_182343	1.43078e-05	0.7297	0.498539	-2.32939	3.32646	3.0303	5	1.65	UniRef90_K6B3W2	1600	MH0068_GL0048984 (1/1) MPA_and_EM_topgraph_220218_subsample.csv	STN domain-containing protein n=30 Tax=Bacteroidales TaxID=171549 RepID=K6B3W2_9BACT
	agilent_205432	1.43227e-05	0.730458	-0.298598	-1.99733	1.40013	18.1818	10	0.55	UniRef90_U6RBT0	1601	MH0028_GL0082397 MPA_PNP_EM_seqs_non_topgraph_seqs_final_210318.csv	Cell division protein FtsZ n=28 Tax=root TaxID=1 RepID=U6RBT0_9BACE
	agilent_6936	1.43297e-05	0.730813	-0.226695	-1.51814	1.06475	68.1818	70	1.02667	UniRef90_P12978	1602	nuclear protein EBNA2 & EBNA-2 & Epstein-Barr nuclear antigen 2	Epstein-Barr nuclear antigen 2 n=125 Tax=Epstein-Barr virus (strain GD1) TaxID=10376 RepID=EBNA2_EBVB9
	agilent_174220	1.43341e-05	0.731041	0.44038	-2.0706	2.95136	6.06061	5	0.825	UniRef90_R7CNE5	1603	MH0133_GL0028481 MPA_PNP_EM_seqs_non_topgraph_seqs_final_210318.csv	Lipoprotein n=2 Tax=Dialister TaxID=39948 RepID=R7CNE5_9FIRM
	twist_37139	1.43376e-05	0.731217	0.203795	-0.959009	1.3666	45.4545	50	1.1		1604	Immunoglobulin G-binding protein G precursor & Immunoglobulin G-binding protein G
	twist_3375	1.4351e-05	0.731903	0.214976	-1.01489	1.44484	31.8182	40	1.25714		1605	allergen_name False allergome_name Str pn PspC (2/2) (1/1) allergenonline_name False SDAP_name False iedb_name False
	twist_30796	1.43535e-05	0.732028	0.308755	-1.45847	2.07598	7.57576	15	1.98		1606	Tegument protein UL25
	twist_33960	1.43575e-05	0.732232	0.237447	-1.12271	1.5976	19.697	25	1.26923		1607	Tegument protein UL25
	agilent_45284	1.43617e-05	0.732449	0.403592	-1.91023	2.71742	89.3939	95	1.06271	UniRef90_Q6GHS9	1608	WP_000791575.1 strains_non_MPA_non_topgraph_cdhit70_190118.csv	Fibrinogen-binding protein n=22 Tax=Staphylococcus aureus TaxID=1280 RepID=FIB_STAAR
	agilent_7061	1.43782e-05	0.733289	-0.225009	-1.51923	1.06921	34.8485	35	1.00435	UniRef90_P08392	1609	Trans-acting transcriptional protein ICP4	Major viral transcription factor ICP4 n=1 Tax=Human herpesvirus 1 (strain 17) TaxID=10299 RepID=ICP4_HHV11
	agilent_55558	1.43858e-05	0.733677	0.286461	-1.36371	1.93664	87.8788	85	0.967241	UniRef90_A0A3R6GSL8	1610	MH0020_GL0042782 MPA_PNP_EM_seqs_non_topgraph_seqs_final_210318.csv	T9SS C-terminal target domain-containing protein n=10 Tax=Bacteroidales TaxID=171549 RepID=A0A3R6GSL8_9BACT
	twist_5109	1.43916e-05	0.733969	-0.32829	-2.22159	1.56501	9.09091	10	1.1		1611	allergen_name False allergome_name Str c 1 (2/2) (1/1) allergenonline_name False SDAP_name False iedb_name False
	agilent_223209	1.44031e-05	0.73456	-0.223243	-1.5137	1.06721	31.8182	25	0.785714	UniRef90_Q54703	1612	VFG000955(gb|NP_608047) (emm) M18 protein precursor [M protein (VF0242)] [Streptococcus pyogenes MGAS8232]	Emm18.1 protein n=9 Tax=Streptococcus pyogenes TaxID=1314 RepID=Q54703_STRPY
	agilent_186478	1.44124e-05	0.735035	-0.43572	-2.95908	2.08764	7.57576	5	0.66	UniRef90_A0A1Q6S9M0	1613	T2D-45A_GL0062268 MPA_PNP_EM_seqs_non_topgraph_seqs_final_210318.csv	TGFb_propeptide domain-containing protein (Fragment) n=8 Tax=Firmicutes TaxID=1239 RepID=A0A1Q6S9M0_9FIRM
	twist_30077	1.44324e-05	0.736052	0.361678	-1.74127	2.46463	6.06061	10	1.65		1614	Bifunctional autolysin precursor
	agilent_121687	1.44329e-05	0.736079	0.302302	-1.4556	2.0602	9.09091	15	1.65	UniRef90_A7LY99	1615	T2D-48A_GL0057154 MPA_PNP_EM_seqs_non_topgraph_seqs_final_210318.csv	Uncharacterized protein n=30 Tax=Bacteroides TaxID=816 RepID=A7LY99_BACO1
	twist_28803	1.44358e-05	0.736226	-0.201887	-1.37655	0.972777	48.4848	40	0.825		1616	positive (from uniprot): Enterovirus B Genome polyprotein
	agilent_15672	1.44491e-05	0.736902	0.349952	-1.69164	2.39155	4.54545	10	2.2	UniRef90_Q2FVE7	1617	WP_001229076.1 strains_non_MPA_non_topgraph_cdhit70_190118.csv	Metal-staphylopine-binding protein CntA n=261 Tax=Bacteria TaxID=2 RepID=CNTA_STAA8
	agilent_220672	1.44494e-05	0.736917	0.307028	-1.48426	2.09832	10.6061	15	1.41429	UniRef90_Q54972	1618	VFG005313(gb|NP_357715) (pspA) Surface protein pspA precursor [Choline-binding proteins (CVF122)] [Streptococcus pneumoniae R6]	Pneumococcal surface protein A n=17 Tax=Streptococcus pneumoniae TaxID=1313 RepID=Q54972_STREE
	agilent_4843	1.44529e-05	0.737097	-0.270208	-1.8478	1.30738	19.697	15	0.761538	UniRef90_Q82081	1619	positive (from uniprot): Rhinovirus B Genome polyprotein	Genome polyprotein n=46 Tax=Enterovirus TaxID=12059 RepID=POLG_HRV3
	agilent_203587	1.44533e-05	0.737118	0.418083	-2.02307	2.85923	6.06061	5	0.825	UniRef90_B0P3X3	1620	MH0088_GL0102357 (1/2) MPA_and_EM_topgraph_220218_subsample.csv	Glycosyltransferase, group 2 family protein n=14 Tax=Clostridiales TaxID=186802 RepID=B0P3X3_9CLOT
	twist_49721	1.44576e-05	0.737336	-0.213037	-1.45802	1.03194	33.3333	30	0.9		1621	Glycoprotein B precursor & glycoprotein B (1/2)
	agilent_234119	1.44692e-05	0.737931	0.280117	-1.36073	1.92096	9.09091	15	1.65	UniRef90_Q5WWB4	1622	VFG045526(gb|YP_095518) (ravX) Dot/Icm type IV secretion system effector RavX [Dot/Icm (VF0156)] [Legionella pneumophila subsp. pneumophila str. Philadelphia 1]	Uncharacterized protein n=29 Tax=Legionella pneumophila TaxID=446 RepID=Q5WWB4_LEGPL
	agilent_196991	1.44701e-05	0.737977	0.336844	-1.63666	2.31035	10.6061	10	0.942857	UniRef90_A0A174N6A9	1623	WP_005425276.1 MPA_PNP_EM_seqs_non_topgraph_seqs_final_210318.csv	Kappa-carrageenase n=9 Tax=Blautia obeum TaxID=40520 RepID=A0A174N6A9_9FIRM
	twist_28586	1.44754e-05	0.738248	-0.310937	-2.13461	1.51274	87.8788	90	1.02414		1624	positive (from uniprot): Rhinovirus B Genome polyprotein
	agilent_153649	1.44763e-05	0.738292	-0.304204	-2.0887	1.4803	10.6061	10	0.942857	UniRef90_A0A380ZM24	1625	V1.UC39-0_GL0108845 (4/6) MPA_and_EM_topgraph_220218_subsample.csv	AcrB/AcrD/AcrF family protein n=47 Tax=root TaxID=1 RepID=A0A380ZM24_BACVU
	agilent_91518	1.44771e-05	0.738332	-0.247599	-1.70027	1.20508	21.2121	20	0.942857	UniRef90_F7M4F9	1626	457387.HMPREF0127_02356 (2/2) MPA_and_EM_topgraph_220218_subsample.csv	Uncharacterized protein n=55 Tax=Bacteroidales TaxID=171549 RepID=F7M4F9_9BACE
	twist_7818	1.44938e-05	0.739185	-0.319389	-2.19962	1.56085	12.1212	10	0.825		1627	allergen_name False allergome_name Bub b 8 (5/6), Bub b 9 (1/2) (1/1) allergenonline_name False SDAP_name False iedb_name False
	agilent_8212	1.45196e-05	0.740498	0.21409	-1.05287	1.48105	24.2424	30	1.2375	UniRef90_P08318	1628	phosphoprotein 150 & Large structural phosphoprotein	Large structural phosphoprotein n=145 Tax=root TaxID=1 RepID=PP150_HCMVA
	agilent_191243	1.45243e-05	0.74074	-0.396361	-2.74424	1.95152	6.06061	5	0.825	UniRef90_B2GDH5	1629	WP_012391510.1 strains_non_MPA_non_topgraph_cdhit70_190118.csv	Extracellular protein n=15 Tax=Lactobacillus fermentum TaxID=1613 RepID=B2GDH5_LACF3
	twist_49223	1.45374e-05	0.741407	-0.230246	-1.59778	1.13729	25.7576	20	0.776471		1630	phosphoprotein 150 & Large structural phosphoprotein
	twist_74267	1.45382e-05	0.741449	0.197426	-0.975374	1.37023	45.4545	45	0.99		1631	YP_009222289.1 lysin [Lactobacillus phage LfeInf]
	twist_92306	1.45387e-05	0.741473	-0.385423	-2.67523	1.90438	9.09091	5	0.55		1632	NP_945017.1 Putative HNH endonuclease [Salmonella phage FelixO1]
	twist_35332	1.45432e-05	0.741702	0.309728	-1.53206	2.15152	86.3636	90	1.04211		1633	EBNA-1 HHV 4 & BKRF1
	agilent_225839	1.45449e-05	0.741792	0.422316	-2.08989	2.93452	6.06061	5	0.825	UniRef90_A0A0H3K1N3	1634	VFG001282(gb|NP_647237) (fnbB) fibronectin-binding protein B [FnBPs (VF0010)] [Staphylococcus aureus subsp. aureus MW2]	FnbB protein n=80 Tax=Staphylococcus TaxID=1279 RepID=A0A0H3K1N3_STAAW
	agilent_158166	1.4549e-05	0.741998	-0.417557	-2.90351	2.0684	7.57576	5	0.66	UniRef90_Q7MIZ7	1635	WP_017422029.1 strains_non_MPA_non_topgraph_cdhit70_190118.csv	Uncharacterized protein n=23 Tax=Vibrio TaxID=662 RepID=Q7MIZ7_VIBVY
	agilent_226077	1.45518e-05	0.742143	-0.197247	-1.37225	0.977759	57.5758	50	0.868421	UniRef90_P71401	1636	VFG001157(gb|AAC44560) (hsf) Hsf [Hia/Hsf (VF0039)] [Haemophilus influenzae C54]	Hsf n=19 Tax=Haemophilus influenzae TaxID=727 RepID=P71401_HAEIF
	agilent_11276	1.45531e-05	0.742209	-0.206436	-1.43651	1.02364	36.3636	30	0.825		1637	positive (exact): Influenza A virus Hemagglutinin
	twist_35334	1.45581e-05	0.742462	-0.309195	-2.15345	1.53506	86.3636	90	1.04211		1638	EBNA-1 HHV 4 & BKRF1
	agilent_224028	1.45629e-05	0.742709	0.352474	-1.75202	2.45696	6.06061	10	1.65	UniRef90_P75211	1639	VFG002032(gb|NP_110256) (p200) cyto adherence proteins [Cytadherence organelle (VF0330)] [Mycoplasma pneumoniae M129]	Protein P200 n=9 Tax=Mycoplasma pneumoniae TaxID=2104 RepID=P200_MYCPN
	twist_30937	1.45894e-05	0.744061	0.257648	-1.28909	1.80439	16.6667	15	0.9		1640	Glycoprotein B precursor (Glycoprotein II)
	agilent_11380	1.45946e-05	0.744323	-0.224648	-1.57471	1.12542	27.2727	25	0.916667	UniRef90_P08392	1641	Trans-acting transcriptional protein ICP4	Major viral transcription factor ICP4 n=1 Tax=Human herpesvirus 1 (strain 17) TaxID=10299 RepID=ICP4_HHV11
	twist_57916	1.46024e-05	0.744721	-0.375365	-2.63483	1.8841	13.6364	5	0.366667		1642	Glycoprotein D HHV-1
	agilent_228932	1.46048e-05	0.744844	-0.226545	-1.59089	1.1378	33.3333	25	0.75	UniRef90_P71401	1643	VFG001157(gb|AAC44560) (hsf) Hsf [Hia/Hsf (VF0039)] [Haemophilus influenzae C54]	Hsf n=19 Tax=Haemophilus influenzae TaxID=727 RepID=P71401_HAEIF
	twist_28905	1.46083e-05	0.745021	-0.385004	-2.70533	1.93532	7.57576	5	0.66		1644	neuraminidase
	agilent_241053	1.46083e-05	0.745022	0.433867	-2.18094	3.04868	4.54545	5	1.1	UniRef90_C7F880	1645	VFG012362(gb|NP_290254) (espB) Type III secretion system translocator protein EspB, pore protein [TTSS (VF0191)] [Escherichia coli O157:H7 str. EDL933]	EaeB n=37 Tax=Enterobacteriaceae TaxID=543 RepID=C7F880_ECOLX
	agilent_1606	1.46156e-05	0.745398	-0.241483	-1.69907	1.2161	19.697	20	1.01538	UniRef90_P04012	1646	major capsid protein (2/4) & major capsid protein L1 (2/3)	Major capsid protein L1 n=210 Tax=Papillomaviridae TaxID=151340 RepID=VL1_HPV11
	agilent_610	1.46271e-05	0.745984	0.436921	-2.20663	3.08047	3.0303	5	1.65	UniRef90_P27958	1647	Hepatitis C virus (HCV) polyprotein – includes core, envelope glycoproteins (E1, E2/NS1, gp35, gp70, hypervariable regions), and nonstructural proteins (NS3, NS4, NS5, NS5B, RNA-dependent RNA polymerase); covers structural and nonstructural regions, precue protein (1/2) & polyprotein precursor (1/3) & Polyprotein (1/2) & E2 protein (4/4) & precursor protein & Hepatitis C virus core, matrix, envel…	Genome polyprotein n=2057 Tax=Hepacivirus C TaxID=11103 RepID=POLG_HCVH
	agilent_125065	1.46373e-05	0.7465	-0.24987	-1.76487	1.26513	19.697	15	0.761538	UniRef90_A0A139LN71	1648	DOM017_GL0005686 MPA_PNP_EM_seqs_non_topgraph_seqs_final_210318.csv	Glycerophosphodiester phosphodiesterase n=12 Tax=Bacteroides TaxID=816 RepID=A0A139LN71_BACOV
	agilent_222335	1.46387e-05	0.746571	-0.192345	-1.35891	0.974215	40.9091	50	1.22222	UniRef90_Q6GHV7	1649	VFG001317(gb|YP_001332074) (isdB) iron-regulated surface determinant protein B, haemoglobin receptor [Isd (VF0015)] [Staphylococcus aureus subsp. aureus str. Newman]	Iron-regulated surface determinant protein B n=509 Tax=Bacilli TaxID=91061 RepID=ISDB_STAAR
	agilent_9541	1.46393e-05	0.746604	0.473621	-2.39924	3.34648	3.0303	5	1.65	UniRef90_P03204	1650	EBNA-3C HHV 4 latent protein	Epstein-Barr nuclear antigen 6 n=14 Tax=Epstein-Barr virus (strain GD1) TaxID=10376 RepID=EBNA6_EBVB9
	agilent_198635	1.46556e-05	0.747434	0.28692	-1.45939	2.03323	9.09091	15	1.65	UniRef90_Q9ZFS4	1651	WP_000778481.1 strains_non_MPA_non_topgraph_cdhit70_190118.csv	Exotoxin 5 n=38 Tax=Staphylococcus TaxID=1279 RepID=Q9ZFS4_STAAU
	twist_33998	1.46562e-05	0.747467	-0.191556	-1.3576	0.974484	39.3939	45	1.14231		1652	positive (from uniprot): Enterovirus B Genome polyprotein
	agilent_73214	1.46607e-05	0.747697	0.207281	-1.05567	1.47024	24.2424	30	1.2375	UniRef90_C4ZDZ6	1653	WP_012744138.1 MPA_PNP_EM_seqs_non_topgraph_seqs_final_210318.csv	Flagellin n=1 Tax=Agathobacter rectalis (strain ATCC 33656 / DSM 3377 / JCM 17463 / KCTC 5835 / VPI 0990) TaxID=515619 RepID=C4ZDZ6_AGARV
	agilent_233888	1.46688e-05	0.748109	-0.256963	-1.82528	1.31135	13.6364	25	1.83333	UniRef90_P15926	1654	VFG000974(gb|NP_269970) (scpA) C5a peptidase precursor [C5a peptidase (VF0245)] [Streptococcus pyogenes M1 GAS]	C5a peptidase n=760 Tax=Bacteria TaxID=2 RepID=C5AP_STRPY
	twist_28807	1.46783e-05	0.748591	0.197901	-1.01234	1.40814	33.3333	35	1.05		1655	Enterovirus polyprotein (VP0, VP1, VP2, VP4) – capsid proteins, Coxsackievirus A9 (2.9 Å structure, chains 1–4)
	agilent_242702	1.46804e-05	0.748701	0.336083	-1.72012	2.39229	6.06061	10	1.65	UniRef90_UPI000E01835F	1656	VFG001313(gb|NP_644899) (spa) Immunoglobulin G binding protein A precursor [SpA (VF0017)] [Staphylococcus aureus subsp. aureus MW2]	staphylococcal protein A n=3 Tax=Staphylococcus aureus TaxID=1280 RepID=UPI000E01835F
	agilent_231668	1.46905e-05	0.749214	0.201849	-1.0357	1.4394	33.3333	30	0.9	UniRef90_P71401	1657	VFG001157(gb|AAC44560) (hsf) Hsf [Hia/Hsf (VF0039)] [Haemophilus influenzae C54]	Hsf n=19 Tax=Haemophilus influenzae TaxID=727 RepID=P71401_HAEIF
	twist_31907	1.46905e-05	0.749215	-0.352246	-2.51191	1.80742	7.57576	10	1.32		1658	Replication protein E1
	agilent_223819	1.46905e-05	0.749215	-0.352246	-2.51191	1.80742	7.57576	10	1.32	UniRef90_P81177	1659	VFG001314(gb|NP_647375) (aur) zinc metalloproteinase aureolysin [Aureolysin (VF0024)] [Staphylococcus aureus subsp. aureus MW2]	Zinc metalloproteinase aureolysin n=337 Tax=Bacilli TaxID=91061 RepID=AURE_STAAU
	agilent_240487	1.47128e-05	0.750355	-0.22497	-1.6108	1.16086	30.303	20	0.66	UniRef90_P71401	1660	VFG001157(gb|AAC44560) (hsf) Hsf [Hia/Hsf (VF0039)] [Haemophilus influenzae C54]	Hsf n=19 Tax=Haemophilus influenzae TaxID=727 RepID=P71401_HAEIF
	agilent_139646	1.47152e-05	0.750474	0.660999	-3.41283	4.73483	1.51515	5	3.3	UniRef90_A0A449FI35	1661	NP_816427.1 strains_non_MPA_non_topgraph_cdhit70_190118.csv	Endolysin n=234 Tax=root TaxID=1 RepID=A0A449FI35_ENTFL
	agilent_220456	1.47315e-05	0.751307	0.275388	-1.42774	1.97852	10.6061	15	1.41429	UniRef90_Q99WQ6	1662	VFG001316(gb|NP_645114) (geh) glycerol ester hydrolase [Lipase (VF0012)] [Staphylococcus aureus subsp. aureus MW2]	Lipase 2 n=451 Tax=Bacteria TaxID=2 RepID=LIP2_STAAM
	agilent_243108	1.47373e-05	0.751604	-0.223319	-1.60614	1.1595	77.2727	80	1.03529	UniRef90_Q9KK48	1663	VFG005316(gb|NP_359586) (pspC/cbpA) Choline binding protein A [Choline-binding proteins (CVF122)] [Streptococcus pneumoniae R6]	Surface protein PspC n=12 Tax=Streptococcus pneumoniae TaxID=1313 RepID=Q9KK48_STREE
	twist_45861	1.4753e-05	0.752405	-0.273789	-1.97479	1.42722	18.1818	10	0.55		1664	RNA polymerase beta'-subunit
	agilent_236540	1.47723e-05	0.753388	0.183638	-0.961977	1.32925	40.9091	45	1.1	UniRef90_P12255	1665	VFG000001(gb|NP_880571) (fhaB) filamentous hemagglutinin/adhesin [FHA (VF0025)] [Bordetella pertussis Tohama I]	Filamentous hemagglutinin n=89 Tax=Bordetella TaxID=517 RepID=FHAB_BORPE
	twist_59694	1.47942e-05	0.754505	0.185704	-0.978245	1.34965	40.9091	40	0.977778		1666	B B/Ann Arbor/1/86 HA
	agilent_88432	1.48028e-05	0.754941	0.327226	-1.72752	2.38198	6.06061	10	1.65	UniRef90_A0A0E1R719	1667	WP_003725975.1 (1/1) non_MPA_topgraph_sampling_040218.csv	Endolytic murein transglycosylase n=258 Tax=Listeria TaxID=1637 RepID=A0A0E1R719_LISMN
	agilent_103212	1.48065e-05	0.755133	0.288799	-1.52612	2.10372	12.1212	10	0.825	UniRef90_A0A3E4P9Y0	1668	MH0364_GL0033618 (1/1) MPA_and_EM_topgraph_220218_subsample.csv	TPR_REGION domain-containing protein n=25 Tax=Bacteroidales TaxID=171549 RepID=A0A3E4P9Y0_9BACT
	agilent_205570	1.48095e-05	0.755285	0.183514	-0.970497	1.33752	57.5758	55	0.955263	UniRef90_A0A3R6JN00	1669	MH0067_GL0008919 MPA_PNP_EM_seqs_non_topgraph_seqs_final_210318.csv	Uncharacterized protein n=4 Tax=Parabacteroides merdae TaxID=46503 RepID=A0A3R6JN00_9BACT
	agilent_79810	1.48122e-05	0.755421	0.187044	-0.989842	1.36393	37.8788	40	1.056	UniRef90_R7HD48	1670	MH0113_GL0055733 MPA_PNP_EM_seqs_non_topgraph_seqs_final_210318.csv	Flagellin n=1 Tax=Eubacterium sp. CAG:38 TaxID=1262889 RepID=R7HD48_9FIRM
	agilent_88528	1.48227e-05	0.75596	-0.237834	-1.73771	1.26204	24.2424	15	0.61875	UniRef90_F0EQQ6	1671	WP_014064443.1 strains_non_MPA_non_topgraph_cdhit70_190118.csv	Chaperone SurA n=29 Tax=Pasteurellaceae TaxID=712 RepID=F0EQQ6_HAEPA
	agilent_204518	1.48241e-05	0.756027	-0.189799	-1.38708	1.00748	34.8485	40	1.14783	UniRef90_Q6GJK9	1672	WP_001170274.1 strains_non_MPA_non_topgraph_cdhit70_190118.csv	N-acetylmuramoyl-L-alanine amidase sle1 n=31 Tax=Staphylococcus aureus TaxID=1280 RepID=SLE1_STAAR
	agilent_17165	1.48245e-05	0.756051	-0.441325	-3.22557	2.34292	4.54545	5	1.1	UniRef90_A0A1C7H5J0	1673	158499257-stool2_revised_scaffold50574_1_gene187162 MPA_PNP_EM_seqs_non_topgraph_seqs_final_210318.csv	SusC/RagA family TonB-linked outer membrane protein n=47 Tax=Bacteria TaxID=2 RepID=A0A1C7H5J0_9BACE
	agilent_205947	1.4848e-05	0.75725	0.383354	-2.04749	2.8142	4.54545	10	2.2	UniRef90_C9L9J0	1674	MH0004_GL0017989 MPA_PNP_EM_seqs_non_topgraph_seqs_final_210318.csv	30S ribosomal protein S12 n=10 Tax=Clostridiales TaxID=186802 RepID=C9L9J0_BLAHA
	agilent_5557	1.48511e-05	0.757405	0.236158	-1.2623	1.73462	15.1515	20	1.32	UniRef90_Q9ANY1	1675	pneumococcal histidine triad protein E & hydrolase & HIT family hydrolase	Bvh-3 n=444 Tax=Bacteria TaxID=2 RepID=Q9ANY1_STREE
	agilent_192153	1.48594e-05	0.757828	0.289584	-1.55119	2.13036	9.09091	10	1.1	UniRef90_F4XFQ9	1676	O2.UC59-0_GL0071908 MPA_PNP_EM_seqs_non_topgraph_seqs_final_210318.csv	Phage protein n=66 Tax=root TaxID=1 RepID=F4XFQ9_9FIRM
	agilent_10659	1.48769e-05	0.75872	0.19809	-1.0659	1.46208	25.7576	30	1.16471	UniRef90_Q66575	1677	positive (from uniprot): Enterovirus B Genome polyprotein	Genome polyprotein n=20 Tax=Enterovirus B TaxID=138949 RepID=POLG_EC12T
	agilent_21712	1.48858e-05	0.759174	0.283866	-1.53097	2.0987	9.09091	10	1.1	UniRef90_A0A139K1E2	1678	T2D-56A_GL0012413 MPA_PNP_EM_seqs_non_topgraph_seqs_final_210318.csv	Glycoside hydrolase family 2 n=19 Tax=Bacteroides TaxID=816 RepID=A0A139K1E2_BACUN
	twist_31025	1.48872e-05	0.759247	0.474239	-2.55866	3.50714	3.0303	5	1.65		1679	positive (from uniprot): Norwalk virus Non-structural polyprotein
	agilent_56582	1.48947e-05	0.759631	-0.413154	-3.05975	2.23344	6.06061	5	0.825	UniRef90_P0AB42	1680	WP_000800146.1 (2/2) non_MPA_topgraph_sampling_040218.csv	Multiple stress resistance protein BhsA n=471 Tax=Bacteria TaxID=2 RepID=BHSA_ECO57
	agilent_50247	1.48967e-05	0.759732	-0.193661	-1.43475	1.04743	30.303	30	0.99	UniRef90_A0A354D3V1	1681	MH0436_GL0046035 MPA_PNP_EM_seqs_non_topgraph_seqs_final_210318.csv	Flagellin n=2 Tax=Clostridiales TaxID=186802 RepID=A0A354D3V1_9FIRM
	agilent_11275	1.49061e-05	0.760209	-0.183681	-1.36324	0.995874	45.4545	40	0.88		1682	positive (exact): Influenza A virus Hemagglutinin
	agilent_179201	1.49083e-05	0.760322	0.302945	-1.64344	2.24933	9.09091	10	1.1	UniRef90_A0A3Z5V395	1683	WP_000030577.1 (2/2) non_MPA_topgraph_sampling_040218.csv	Cell envelope integrity protein TolA n=29 Tax=Salmonella TaxID=590 RepID=A0A3Z5V395_SALET
	agilent_230662	1.49269e-05	0.761272	-0.21078	-1.57058	1.14902	34.8485	20	0.573913	UniRef90_P71401	1684	VFG001157(gb|AAC44560) (hsf) Hsf [Hia/Hsf (VF0039)] [Haemophilus influenzae C54]	Hsf n=19 Tax=Haemophilus influenzae TaxID=727 RepID=P71401_HAEIF
	agilent_220913	1.49304e-05	0.761448	-0.374858	-2.79501	2.04529	7.57576	5	0.66	UniRef90_P06653	1685	VFG005334(gb|NP_359346) (lytA) Autolysin (N-acetylmuramoyl-L-alanine amidase) [Choline-binding proteins (CVF122)] [Streptococcus pneumoniae R6]	Autolysin n=1457 Tax=root TaxID=1 RepID=ALYS_STRPN
	twist_30263	1.49483e-05	0.762365	-0.312108	-2.33515	1.71093	9.09091	10	1.1		1686	polyprotein (3/9) & structural protein (3/3) & VP1 (2/4) & capsid protein VP1 & VP1 protein (2/2) & VP1 protein, partial [Enterovirus A71]
	agilent_170679	1.49518e-05	0.762543	-0.246073	-1.84232	1.35017	18.1818	15	0.825	UniRef90_A0A173UKQ3	1687	O2.UC43-1_GL0046095 (1/4) MPA_and_EM_topgraph_220218_subsample.csv	Macrolide export ATP-binding/permease protein MacB n=29 Tax=Ruminococcaceae TaxID=541000 RepID=A0A173UKQ3_9FIRM
	twist_59590	1.49654e-05	0.763236	0.275118	-1.51492	2.06516	12.1212	10	0.825		1688	H3N2 A/Beijing/32/92 HA
	agilent_66164	1.49704e-05	0.763492	-0.237477	-1.78434	1.30938	15.1515	25	1.65	UniRef90_A0A2G9ACD4	1689	WP_001034480.1 strains_non_MPA_non_topgraph_cdhit70_190118.csv	Accessory colonization factor AcfD n=219 Tax=root TaxID=1 RepID=A0A2G9ACD4_ECOLX
	agilent_223217	1.49846e-05	0.764217	0.241912	-1.33882	1.82265	10.6061	20	1.88571	UniRef90_A7X6I5	1690	VFG001283(gb|NP_647238) (fnbA) fibronectin-binding protein A [FnBPs (VF0010)] [Staphylococcus aureus subsp. aureus MW2]	Fibronectin-binding protein A n=697 Tax=Bacteria TaxID=2 RepID=FNBA_STAA1
	twist_43440	1.49876e-05	0.764365	-0.25887	-1.95152	1.43378	12.1212	15	1.2375		1691	HCMVUL99 & Tegument protein UL11 homolog
	twist_13630	1.49881e-05	0.764395	0.190194	-1.05357	1.43396	42.4242	45	1.06071		1692	allergen_name False allergome_name False allergenonline_name Unassigned (1/1) (1/1) SDAP_name Bos d 8 (6/13) (1/1) iedb_name False
	twist_29274	1.49997e-05	0.764987	0.191941	-1.0665	1.45039	25.7576	30	1.16471		1693	Genome polyprotein (3/6) & polyprotein (2/9) & envelope glycoprotein (1/8) & envelope protein (1/8) & polyprotein precursor (2/3) & envelope protein, partial & Capsid protein (2/2) & NS1 & nonstructural protein 1 (1/2) & Non-structural protein 1 & Nonstructural protein NS4A & nonstructural glycoprotein NS-1 & viral polyprotein & nonstructural protein NS1 & E protein & Dengue type 3 virus complete…
	agilent_6983	1.50133e-05	0.765678	0.282338	-1.57442	2.13909	7.57576	15	1.98	UniRef90_Q9ANY1	1694	pneumococcal histidine triad protein E & hydrolase & HIT family hydrolase	Bvh-3 n=444 Tax=Bacteria TaxID=2 RepID=Q9ANY1_STREE
	agilent_236687	1.50133e-05	0.765678	0.282338	-1.57442	2.13909	7.57576	15	1.98	UniRef90_Q831L8	1695	VFG002181(gb|NP_816132) (cpsJ) ABC transporter, ATP-binding protein [Capsule (VF0361)] [Enterococcus faecalis V583]	Teichoic acids export ATP-binding protein TagH n=62 Tax=Bacilli TaxID=91061 RepID=TAGH_ENTFA
	twist_31225	1.50136e-05	0.765695	-0.355254	-2.6917	1.98119	7.57576	5	0.66		1696	GRA 1 & dense granule protein 1 / major antigenp24, putative & Dense granule protein 1 precursor & dense granule protein 1 / major antigenp24 & P24 granule antigen
	twist_16774	1.50153e-05	0.765782	0.430586	-2.40239	3.26356	4.54545	5	1.1		1697	allergen_name Alt a 6 (1/1) (1/1) allergome_name Alt a 6 (2/2) (1/1) allergenonline_name Alt a 6.0101 (1/1) (1/1) SDAP_name Alt a 6 (1/1) (1/1) iedb_name False
	twist_58292	1.50256e-05	0.766307	0.258278	-1.44496	1.96151	10.6061	15	1.41429		1698	Enterovirus polyprotein (VP0, VP1, VP2, VP4) – capsid proteins, Coxsackievirus A9 (2.9 Å structure, chains 1–4)
	agilent_2036	1.50507e-05	0.767588	0.310321	-1.74772	2.36837	6.06061	10	1.65	UniRef90_P03188	1699	glycoprotein BALF4 & Glycoprotein GP110 precursor & BALF4	Envelope glycoprotein B n=86 Tax=Epstein-Barr virus (strain GD1) TaxID=10376 RepID=GB_EBVB9
	twist_51297	1.50552e-05	0.767815	0.174426	-0.983533	1.33238	59.0909	55	0.930769		1700	EBNA-3C HHV 4 latent protein
	agilent_7913	1.50602e-05	0.76807	-0.373729	-2.8576	2.11015	7.57576	5	0.66	UniRef90_P54634	1701	positive (from uniprot): Norwalk virus Non-structural polyprotein	Genome polyprotein n=5814 Tax=root TaxID=1 RepID=POLG_LORDV
	twist_59245	1.50689e-05	0.768516	0.272114	-1.53999	2.08422	10.6061	10	0.942857		1702	H3N2 A/Michigan/45/2015 M1
	twist_41261	1.50703e-05	0.768586	-0.182199	-1.39591	1.03151	36.3636	35	0.9625		1703	positive (from uniprot): Rhinovirus B Genome polyprotein
	agilent_4413	1.50899e-05	0.769586	0.177363	-1.00941	1.36413	36.3636	45	1.2375	UniRef90_P16733	1704	positive (from uniprot): Human herpesvirus 5 Envelope glycoprotein M	Envelope glycoprotein M n=53 Tax=Human cytomegalovirus TaxID=10359 RepID=GM_HCMVA
	twist_15595	1.5104e-05	0.770304	-0.256798	-1.98061	1.46702	19.697	10	0.507692		1705	allergen_name False allergome_name Tri a GBSS_I (7/14) (1/1) allergenonline_name False SDAP_name False iedb_name False
	twist_58786	1.51266e-05	0.771458	-0.237318	-1.83865	1.36401	15.1515	15	0.99		1706	positive (exact): Enterovirus C Genome polyprotein [on Uniprot the BLAST matches are "Capsid protein" from "Human poliovirus"
	twist_20503	1.5132e-05	0.771731	-0.196127	-1.52114	1.12889	28.7879	25	0.868421		1707	allergen_name False allergome_name False allergenonline_name Unassigned (1/1) (1/1) SDAP_name Bos d 8 (6/13) (1/1) iedb_name False
	agilent_223905	1.51581e-05	0.773061	-0.232172	-1.81015	1.34581	27.2727	15	0.55	UniRef90_Q8GM74	1708	VFG001150(gb|AAL79954) (hia) adhesin [Hia/Hsf (VF0039)] [Haemophilus influenzae nontypable strain 3179B]	Adhesin n=5 Tax=Haemophilus influenzae TaxID=727 RepID=Q8GM74_HAEIF
	twist_88894	1.51591e-05	0.773113	0.238864	-1.38499	1.86272	15.1515	15	0.99		1709	YP_009222335.1 hypothetical protein LfeInf_097 [Lactobacillus phage LfeInf]
	agilent_228561	1.51622e-05	0.773274	-0.207183	-1.61669	1.20232	28.7879	20	0.694737	UniRef90_P71401	1710	VFG001157(gb|AAC44560) (hsf) Hsf [Hia/Hsf (VF0039)] [Haemophilus influenzae C54]	Hsf n=19 Tax=Haemophilus influenzae TaxID=727 RepID=P71401_HAEIF
	twist_50807	1.51643e-05	0.773378	-0.269986	-2.10762	1.56765	15.1515	10	0.66		1711	glycoprotein B precursor
	agilent_206025	1.5186e-05	0.774486	-0.168199	-1.31881	0.98241	62.1212	55	0.885366	UniRef90_A7AIR2	1712	MH0108_GL0011167 MPA_PNP_EM_seqs_non_topgraph_seqs_final_210318.csv	Uncharacterized protein n=14 Tax=Bacteria TaxID=2 RepID=A7AIR2_9BACT
	agilent_4836	1.52139e-05	0.775911	-0.171215	-1.35011	1.00768	62.1212	60	0.965854	UniRef90_B2RM93	1713	protease precursor	Gingipain R1 n=47 Tax=Porphyromonas gingivalis TaxID=837 RepID=CPG1_PORG3
	agilent_46317	1.52268e-05	0.776569	-0.412347	-3.26014	2.43545	4.54545	5	1.1	UniRef90_Q0SS17	1714	WP_003469040.1 strains_non_MPA_non_topgraph_cdhit70_190118.csv	D-alanyl-D-alanine carboxypeptidase n=33 Tax=Clostridium perfringens TaxID=1502 RepID=Q0SS17_CLOPS
	twist_55914	1.52403e-05	0.777256	-0.173655	-1.37678	1.02947	60.6061	55	0.9075		1715	polyprotein (9/9) & VP1 capsid protein (1/3) & Chain 2, Human Rhinovirus Serotype 2 (Hrv2)
	twist_47759	1.52432e-05	0.777402	0.3679	-2.1827	2.9185	7.57576	5	0.66		1716	immunoglobulin A1 protease
	agilent_121	1.52432e-05	0.777402	0.3679	-2.1827	2.9185	7.57576	5	0.66	UniRef90_Q59947	1717	immunoglobulin A1 protease	Immunoglobulin A1 protease n=446 Tax=Streptococcus pneumoniae TaxID=1313 RepID=IGA1_STRR6
	agilent_171305	1.52455e-05	0.777522	0.305568	-1.81407	2.42521	4.54545	15	3.3	UniRef90_A0A0E1XBT2	1718	WP_001208900.1 strains_non_MPA_non_topgraph_cdhit70_190118.csv	Gram-positive signal peptide protein, YSIRK family n=24 Tax=Staphylococcaceae TaxID=90964 RepID=A0A0E1XBT2_STAAU
	agilent_7341	1.52466e-05	0.777579	0.350545	-2.08172	2.78281	6.06061	5	0.825	UniRef90_Q59947	1719	immunoglobulin A1 protease	Immunoglobulin A1 protease n=446 Tax=Streptococcus pneumoniae TaxID=1313 RepID=IGA1_STRR6
	twist_54860	1.52466e-05	0.777579	0.350545	-2.08172	2.78281	6.06061	5	0.825		1720	immunoglobulin A1 protease
	agilent_217974	1.52472e-05	0.777605	0.283054	-1.68117	2.24728	6.06061	15	2.475	UniRef90_A0A1Q6NL23	1721	MH0188_GL0157323 MPA_PNP_EM_seqs_non_topgraph_seqs_final_210318.csv	LytR_cpsA_psr domain-containing protein n=12 Tax=Clostridiales TaxID=186802 RepID=A0A1Q6NL23_9FIRM
	twist_31200	1.52509e-05	0.777794	0.172588	-1.02611	1.37128	31.8182	35	1.1		1722	positive (from uniprot): Rhinovirus B Genome polyprotein
	agilent_73395	1.52515e-05	0.777827	0.221732	-1.31853	1.76199	16.6667	20	1.2	UniRef90_A0A173VM56	1723	MH0044_GL0005871 MPA_PNP_EM_seqs_non_topgraph_seqs_final_210318.csv	Flagellin n=8 Tax=Roseburia TaxID=841 RepID=A0A173VM56_9FIRM
	agilent_182876	1.52588e-05	0.7782	-0.340201	-2.70749	2.02708	6.06061	5	0.825	UniRef90_A0A0B8QZ29	1724	WP_003722895.1 strains_non_MPA_non_topgraph_cdhit70_190118.csv	ComE operon protein 3 n=85 Tax=Listeria monocytogenes TaxID=1639 RepID=A0A0B8QZ29_LISMN
	agilent_131883	1.52661e-05	0.77857	0.164975	-0.984967	1.31492	51.5152	55	1.06765	UniRef90_R5NUP6	1725	MH0437_GL0231446 MPA_PNP_EM_seqs_non_topgraph_seqs_final_210318.csv	Flagellin n=6 Tax=Clostridiales TaxID=186802 RepID=R5NUP6_9CLOT
	agilent_180387	1.52803e-05	0.779296	-0.460423	-3.68061	2.75977	3.0303	5	1.65	UniRef90_A0A1B1LEZ9	1726	NP_834897.1 strains_non_MPA_non_topgraph_cdhit70_190118.csv	Endopeptidase LytF n=106 Tax=Bacillus TaxID=55087 RepID=A0A1B1LEZ9_BACTU
	twist_1185	1.52821e-05	0.779387	-0.329812	-2.63749	1.97786	9.09091	5	0.55		1727	allergen_name False allergome_name Onc m alpha2I (2/2) (1/1) allergenonline_name False SDAP_name False iedb_name False
	agilent_3949	1.52842e-05	0.779493	0.307581	-1.8456	2.46076	7.57576	15	1.98	UniRef90_A0A0N7AYT6	1728	positive (from uniprot): Human respiratory syncytial virus Attachment glycoprotein	Major surface glycoprotein G n=47 Tax=Pneumoviridae TaxID=11244 RepID=A0A0N7AYT6_HRSV
	agilent_164728	1.53001e-05	0.780304	0.293087	-1.76641	2.35258	6.06061	10	1.65	UniRef90_A0A2N8HER6	1729	MH0268_GL0146331 MPA_PNP_EM_seqs_non_topgraph_seqs_final_210318.csv	Chaperone protein ClpB n=85 Tax=Bacteria TaxID=2 RepID=A0A2N8HER6_9BACT
	twist_55780	1.53008e-05	0.780342	0.265704	-1.60171	2.13312	12.1212	10	0.825		1730	Fusion glycoprotein F0 precursor (2/2) & fusion protein (1/2) & fusion glycoprotein
	agilent_240812	1.53062e-05	0.780615	0.205882	-1.24294	1.6547	15.1515	20	1.32	UniRef90_P09983	1731	VFG000906(gb|NP_755445) (hlyA) Hemolysin A [Hemolysin (VF0225)] [Escherichia coli CFT073]	Hemolysin, chromosomal n=225 Tax=Bacteria TaxID=2 RepID=HLYAC_ECOLX
	agilent_140542	1.5309e-05	0.780759	-0.325862	-2.62054	1.96881	9.09091	5	0.55	UniRef90_A0A3A9Y0E9	1732	YP_194679.1 (2/2) non_MPA_topgraph_sampling_040218.csv	Murein L,D-transpeptidase n=2 Tax=Lactobacillus acidophilus TaxID=1579 RepID=A0A3A9Y0E9_LACAI
	twist_34375	1.53333e-05	0.782	-0.19251	-1.55606	1.17104	24.2424	20	0.825		1733	EBNA-1 HHV 4 & BKRF1
	agilent_7826	1.53338e-05	0.782024	-0.175785	-1.42101	1.06944	31.8182	35	1.1	UniRef90_P08318	1734	phosphoprotein 150 & Large structural phosphoprotein	Large structural phosphoprotein n=145 Tax=root TaxID=1 RepID=PP150_HCMVA
	agilent_73398	1.53383e-05	0.782254	0.211087	-1.28583	1.70801	16.6667	20	1.2	UniRef90_A0A173T8R6	1735	MH0001_GL0000932 MPA_PNP_EM_seqs_non_topgraph_seqs_final_210318.csv	Flagellin n=6 Tax=Roseburia TaxID=841 RepID=A0A173T8R6_9FIRM
	agilent_233880	1.53504e-05	0.78287	0.202925	-1.2403	1.64615	21.2121	20	0.942857	UniRef90_P09983	1736	VFG000906(gb|NP_755445) (hlyA) Hemolysin A [Hemolysin (VF0225)] [Escherichia coli CFT073]	Hemolysin, chromosomal n=225 Tax=Bacteria TaxID=2 RepID=HLYAC_ECOLX
	agilent_128883	1.53513e-05	0.782918	0.165594	-1.0124	1.34358	50	60	1.2	UniRef90_A0A174Z6Y0	1737	MH0077_GL0059567 MPA_PNP_EM_seqs_non_topgraph_seqs_final_210318.csv	Flagellin n=3 Tax=Eubacterium TaxID=1730 RepID=A0A174Z6Y0_9FIRM
	agilent_241734	1.53808e-05	0.784421	0.238499	-1.47025	1.94724	9.09091	15	1.65	UniRef90_Q5WTU7	1738	VFG041338(gb|YP_096511) (ceg32/sidI) Dot/Icm type IV secretion system effector Ceg32/SidI [Dot/Icm (SS047)] [Legionella pneumophila subsp. pneumophila str. Philadelphia 1]	Uncharacterized protein n=44 Tax=Legionella pneumophila TaxID=446 RepID=Q5WTU7_LEGPL
	agilent_8947	1.53841e-05	0.784589	0.163578	-1.00933	1.33648	43.9394	50	1.13793	UniRef90_P08318	1739	phosphoprotein 150 & Large structural phosphoprotein	Large structural phosphoprotein n=145 Tax=root TaxID=1 RepID=PP150_HCMVA
	agilent_204624	1.54004e-05	0.785422	-0.18164	-1.48924	1.12596	72.7273	75	1.03125	UniRef90_A0A0E1XBT2	1740	WP_001208900.1 strains_non_MPA_non_topgraph_cdhit70_190118.csv	Gram-positive signal peptide protein, YSIRK family n=24 Tax=Staphylococcaceae TaxID=90964 RepID=A0A0E1XBT2_STAAU
	agilent_220388	1.5431e-05	0.786981	0.196838	-1.2308	1.62448	19.697	20	1.01538	UniRef90_P09983	1741	VFG000906(gb|NP_755445) (hlyA) Hemolysin A [Hemolysin (VF0225)] [Escherichia coli CFT073]	Hemolysin, chromosomal n=225 Tax=Bacteria TaxID=2 RepID=HLYAC_ECOLX
	agilent_225863	1.54374e-05	0.787309	0.262723	-1.64578	2.17123	9.09091	10	1.1	UniRef90_P15926	1742	VFG001797(gb|NP_735749) (scpB) streptococcal C5a peptidase [C5a peptidase (VF0278)] [Streptococcus agalactiae NEM316]	C5a peptidase n=760 Tax=Bacteria TaxID=2 RepID=C5AP_STRPY
	twist_31610	1.54573e-05	0.788321	-0.348905	-2.89589	2.19808	10.6061	5	0.471429		1743	Hemagglutinin (2/2)
	agilent_221241	1.54592e-05	0.78842	-0.177846	-1.47673	1.12103	36.3636	30	0.825	UniRef90_UPI000F53326A	1744	VFG000261(gb|NP_273742) (iga) IgA-specific serine endopeptidase [IgA1 protease (VF0080)] [Neisseria meningitidis MC58]	IgA-specific serine endopeptidase autotransporter n=1 Tax=Neisseria meningitidis TaxID=487 RepID=UPI000F53326A
	twist_41103	1.54811e-05	0.789537	-0.194984	-1.62677	1.23681	25.7576	20	0.776471		1745	alpha purothionin
	agilent_46084	1.54817e-05	0.789566	0.340349	-2.15922	2.83992	4.54545	5	1.1	UniRef90_A0A139TN04	1746	764143897-stool1_revised_scaffold19089_3_gene114080 MPA_PNP_EM_seqs_non_topgraph_seqs_final_210318.csv	Methionine synthase n=68 Tax=unclassified Akkermansia TaxID=2608915 RepID=A0A139TN04_9BACT
	agilent_10959	1.54827e-05	0.78962	0.33	-2.09421	2.75421	10.6061	5	0.471429	UniRef90_Q69091	1747	Glycoprotein D HHV-1	Envelope glycoprotein D n=279 Tax=root TaxID=1 RepID=GD_HHV11
	agilent_7063	1.54856e-05	0.789766	0.155247	-0.986022	1.29652	53.0303	55	1.03714	UniRef90_P03204	1748	EBNA-3C HHV 4 latent protein	Epstein-Barr nuclear antigen 6 n=14 Tax=Epstein-Barr virus (strain GD1) TaxID=10376 RepID=EBNA6_EBVB9
	twist_34961	1.54881e-05	0.789896	0.305538	-1.94199	2.55306	6.06061	10	1.65		1749	Surface protein pspA
	agilent_240059	1.55073e-05	0.790874	0.210061	-1.34254	1.76266	13.6364	15	1.1	UniRef90_A0A380Q2U5	1750	VFG042312(gb|YP_002348854) (yapE) autotransporter protein YapE [YapE (VF0505)] [Yersinia pestis CO92]	Autotransporter protein n=84 Tax=Yersinia TaxID=444888 RepID=A0A380Q2U5_YERPU
	agilent_231226	1.55089e-05	0.790954	-0.211543	-1.77571	1.35262	13.6364	20	1.46667	UniRef90_A0A5C1BAU8	1751	VFG043504(gb|NP_357669) (pavB/pfbB) cell wall surface anchor family protein, Plasminogen- and Fibronectin-binding protein B [PavB (VF0524)] [Streptococcus pneumoniae R6]	YSIRK signal domain/LPXTG anchor domain surface protein n=148 Tax=Streptococcus pneumoniae TaxID=1313 RepID=A0A5C1BAU8_STREE
	agilent_221413	1.551e-05	0.791011	0.159882	-1.02263	1.34239	50	65	1.3	UniRef90_Q54972	1752	VFG005313(gb|NP_357715) (pspA) Surface protein pspA precursor [Choline-binding proteins (CVF122)] [Streptococcus pneumoniae R6]	Pneumococcal surface protein A n=17 Tax=Streptococcus pneumoniae TaxID=1313 RepID=Q54972_STREE
	twist_58054	1.55207e-05	0.791556	-0.158608	-1.33483	1.01762	46.9697	40	0.851613		1753	positive (exact): Influenza A virus Hemagglutinin
	agilent_221374	1.55252e-05	0.791785	-0.179404	-1.51135	1.15254	27.2727	30	1.1	UniRef90_A0A0K5P078	1754	VFG000743(gb|AAC38395) (espD) EspD [EspD (VF0180)] [Escherichia coli O127:H6 str. E2348/69]	Translocon EspD n=21 Tax=Escherichia coli TaxID=562 RepID=A0A0K5P078_ECOLX
	twist_31672	1.55263e-05	0.791844	-0.306465	-2.58241	1.96948	6.06061	10	1.65		1755	Replicase polyprotein 1ab
	agilent_55905	1.55274e-05	0.791896	-0.24591	-2.07261	1.58079	12.1212	10	0.825	UniRef90_A0A1G5CDV5	1756	WP_092975435.1 strains_non_MPA_non_topgraph_cdhit70_190118.csv	LPXTG-motif cell wall anchor domain-containing protein n=1 Tax=Ruminococcus bromii TaxID=40518 RepID=A0A1G5CDV5_9FIRM
	agilent_243291	1.55383e-05	0.792453	0.160086	-1.03235	1.35253	54.5455	65	1.19167	UniRef90_A0A4I7YG16	1757	VFG001357(gb|NP_346601) (cbpA) choline binding protein A [CbpA/PspC (VF0150)] [Streptococcus pneumoniae TIGR4]	Choline binding protein A n=44 Tax=Streptococcus pneumoniae TaxID=1313 RepID=A0A4I7YG16_STREE
	agilent_9198	1.55477e-05	0.792931	-0.238565	-2.01978	1.54265	13.6364	15	1.1	UniRef90_P11311	1758	Adhesin P1 precursor (Cytadhesin P1) (Attachment protein) & ADP1_MYCPN adhesin P1	Adhesin P1 n=56 Tax=Mycoplasma pneumoniae TaxID=2104 RepID=ADP1_MYCPN
	agilent_227745	1.55497e-05	0.793035	0.202629	-1.31105	1.71631	80.303	85	1.05849	UniRef90_Q48028	1759	VFG001154(gb|AAA20524) (hmw2A) adhesin HMW2A, two-partner secretion (TPS) pathway TpsA exoprotein [HMW1/HMW2 (VF0038)] [Haemophilus influenzae str. 12]	Adhesin n=8 Tax=Haemophilus influenzae TaxID=727 RepID=Q48028_HAEIF
	twist_22039	1.55579e-05	0.793455	0.242387	-1.57206	2.05683	9.09091	10	1.1		1760	allergen_name False allergome_name Gal d 1 (2/3) (1/1) allergenonline_name Unassigned (1/1) (1/1) SDAP_name False iedb_name False
	twist_26521	1.55583e-05	0.793475	0.204773	-1.32825	1.73779	15.1515	15	0.99		1761	EBNA-3C HHV 4 latent protein
	agilent_171315	1.55615e-05	0.793638	0.237202	-1.54004	2.01445	13.6364	10	0.733333	UniRef90_K5ZJ35	1762	MH0020_GL0027100 (2/2) MPA_and_EM_topgraph_220218_subsample.csv	OMP_b-brl_2 domain-containing protein n=11 Tax=Parabacteroides TaxID=375288 RepID=K5ZJ35_9BACT
	agilent_294	1.55756e-05	0.794355	-0.205088	-1.7472	1.33702	16.6667	20	1.2	UniRef90_Q99WQ6	1763	Lipase 2 precursor (Glycerol ester hydrolase 2)	Lipase 2 n=451 Tax=Bacteria TaxID=2 RepID=LIP2_STAAM
	agilent_208438	1.55782e-05	0.794487	-0.335215	-2.85744	2.18701	4.54545	5	1.1	UniRef90_D2N0B9	1764	WP_002778702.1 (1/1) non_MPA_topgraph_sampling_040218.csv	Peptidoglycan-associated protein n=64 Tax=Campylobacteraceae TaxID=72294 RepID=D2N0B9_CAMJU
	twist_77319	1.56309e-05	0.797177	0.17964	-1.19034	1.54962	18.1818	25	1.375		1765	YP_009222325.1 endonuclease [Lactobacillus phage LfeInf]
	twist_27290	1.56334e-05	0.797303	0.148882	-0.98725	1.28501	46.9697	50	1.06452		1766	glycoprotein B (2/2)
	twist_34373	1.56668e-05	0.799006	-0.301541	-2.62256	2.01948	7.57576	5	0.66		1767	EBNA-1 HHV 4
	agilent_70589	1.57192e-05	0.801678	-0.321547	-2.83062	2.18753	7.57576	5	0.66	UniRef90_B0G3B4	1768	WP_005331402.1 (7/7) non_MPA_topgraph_sampling_040218.csv	Uncharacterized protein n=2 Tax=Dorea formicigenerans TaxID=39486 RepID=B0G3B4_9FIRM
	agilent_4907	1.57341e-05	0.802439	-0.173249	-1.53045	1.18395	25.7576	25	0.970588	UniRef90_P07210	1769	polyprotein (9/9) & VP1 capsid protein (1/3) & Chain 2, Human Rhinovirus Serotype 2 (Hrv2)	Genome polyprotein n=273 Tax=Enterovirus TaxID=12059 RepID=POLG_HRV8A
	agilent_234286	1.57572e-05	0.803619	-0.220005	-1.95406	1.51406	13.6364	10	0.733333	UniRef90_A0A5B6XC71	1770	VFG002092(gb|NP_232508) (vipA/mglA) type VI secretion system tubule-forming protein VipA [T6SS (VF0335)] [Vibrio cholerae O1 biovar El Tor str. N16961]	Type VI secretion system contractile sheath small subunit n=43 Tax=Gammaproteobacteria TaxID=1236 RepID=A0A5B6XC71_VIBMI
	twist_48198	1.57669e-05	0.804111	-0.157406	-1.40125	1.08644	59.0909	70	1.18462		1771	Genome polyprotein (6/6) & polyprotein (7/9) & VP1 (1/4) & coat protein VP1 & VP4
	twist_38302	1.57707e-05	0.804306	0.232239	-1.60481	2.06929	7.57576	15	1.98		1772	positive (from uniprot): Norwalk virus Non-structural polyprotein
	agilent_73396	1.57844e-05	0.805004	0.168585	-1.16982	1.50699	21.2121	30	1.41429	UniRef90_A0A3D2TUV9	1773	MH0172_GL0065659 MPA_PNP_EM_seqs_non_topgraph_seqs_final_210318.csv	Flagellin n=7 Tax=Clostridiales TaxID=186802 RepID=A0A3D2TUV9_9FIRM
	agilent_115477	1.57953e-05	0.805562	0.226082	-1.57406	2.02622	10.6061	10	0.942857	UniRef90_A0A417NJ28	1774	MH0192_GL0143211 MPA_PNP_EM_seqs_non_topgraph_seqs_final_210318.csv	Stage II sporulation protein P n=7 Tax=Firmicutes TaxID=1239 RepID=A0A417NJ28_9FIRM
	twist_93850	1.58278e-05	0.807215	-0.312269	-2.82041	2.19587	7.57576	5	0.66		1775	YP_009150301.1 putative DNA-dependent RNA polymerase [Proteus phage PM 75]
	twist_36132	1.58411e-05	0.807894	0.158279	-1.1176	1.43416	24.2424	30	1.2375		1776	polyprotein (9/9) & VP1 capsid protein (1/3) & Chain 2, Human Rhinovirus Serotype 2 (Hrv2)
	agilent_161807	1.58443e-05	0.808061	0.314359	-2.22191	2.85063	7.57576	5	0.66	UniRef90_A6LA41	1777	MH0012_GL0159926 (3/4) MPA_and_EM_topgraph_220218_subsample.csv	Putative ABC transporter permease n=38 Tax=Bacteroidales TaxID=171549 RepID=A6LA41_PARD8
	agilent_115129	1.58562e-05	0.808667	-0.222949	-2.02752	1.58163	12.1212	10	0.825	UniRef90_A0A069S3C5	1778	158458797-stool1_revised_scaffold19117_2_gene52074 (2/2) MPA_and_EM_topgraph_220218_subsample.csv	Efflux transporter, RND family, MFP subunit n=29 Tax=Bacteroidales TaxID=171549 RepID=A0A069S3C5_9BACT
	agilent_239271	1.58692e-05	0.809329	0.373278	-2.65879	3.40535	3.0303	5	1.65	UniRef90_Q48031	1779	VFG001151(gb|AAA20527) (hmw1A) adhesin HMW1A, two-partner secretion (TPS) pathway TpsA exoprotein [HMW1/HMW2 (VF0038)] [Haemophilus influenzae str. 12]	Adhesin n=8 Tax=Haemophilus influenzae TaxID=727 RepID=Q48031_HAEIF
	agilent_141966	1.58822e-05	0.809993	-0.262581	-2.40307	1.8779	7.57576	10	1.32	UniRef90_K0WUB3	1780	MH0128_GL0035420 MPA_PNP_EM_seqs_non_topgraph_seqs_final_210318.csv	Por secretion system C-terminal sorting domain-containing protein n=3 Tax=Bacteroidales TaxID=171549 RepID=K0WUB3_9BACT
	twist_39114	1.59008e-05	0.810939	0.221505	-1.59336	2.03637	9.09091	10	1.1		1781	erythrocyte membrane protein 1 (2/9) & VAR2CSA & erythrocyte membrane protein 1 (PfEMP1)
	twist_60686	1.59068e-05	0.811248	-0.282946	-2.60508	2.03919	7.57576	5	0.66		1782	YP_006383459.1 minor capsid protein [Bacillus phage PBC1]
	agilent_881	1.59092e-05	0.811369	-0.143701	-1.32383	1.03642	37.8788	40	1.056	UniRef90_Q66575	1783	positive (from uniprot): Enterovirus B Genome polyprotein	Genome polyprotein n=20 Tax=Enterovirus B TaxID=138949 RepID=POLG_EC12T
	agilent_17689	1.59136e-05	0.811594	0.297016	-2.14515	2.73918	4.54545	10	2.2	UniRef90_A0A4Y1WV37	1784	MH0220_GL0175163 MPA_PNP_EM_seqs_non_topgraph_seqs_final_210318.csv	Y_Y_Y domain-containing protein n=3 Tax=Alistipes TaxID=239759 RepID=A0A4Y1WV37_9BACT
	twist_64023	1.59246e-05	0.812154	-0.202658	-1.87404	1.46873	13.6364	15	1.1		1785	YP_009222335.1 hypothetical protein LfeInf_097 [Lactobacillus phage LfeInf]
	twist_44153	1.59458e-05	0.813238	-0.280881	-2.6111	2.04934	4.54545	10	2.2		1786	hypothetical protein PFD0985wa
	twist_24985	1.59592e-05	0.813921	0.28737	-2.10561	2.68035	7.57576	5	0.66		1787	allergen_name False allergome_name Equ as 3 (2/2) (1/1) allergenonline_name False SDAP_name False iedb_name False
	agilent_167108	1.59603e-05	0.813975	-0.293245	-2.73587	2.14938	4.54545	5	1.1	UniRef90_A0A2S3U8G5	1788	YP_004890908.1 (1/1) non_MPA_topgraph_sampling_040218.csv	DUF3324 domain-containing protein n=30 Tax=Lactobacillus TaxID=1578 RepID=A0A2S3U8G5_LACPN
	agilent_8775	1.59748e-05	0.814713	0.141467	-1.04168	1.32461	37.8788	45	1.188	UniRef90_P08318	1789	phosphoprotein 150 & Large structural phosphoprotein	Large structural phosphoprotein n=145 Tax=root TaxID=1 RepID=PP150_HCMVA
	agilent_198671	1.59824e-05	0.815103	-0.194044	-1.8204	1.43231	13.6364	15	1.1	UniRef90_Q9ZFS5	1790	WP_000769829.1 strains_non_MPA_non_topgraph_cdhit70_190118.csv	Exotoxin 1 n=31 Tax=Staphylococcus aureus TaxID=1280 RepID=Q9ZFS5_STAAU
	twist_32108	1.59863e-05	0.815302	0.139199	-1.02876	1.30716	54.5455	50	0.916667		1791	EBNA-1 HHV 4 & BKRF1
	agilent_185336	1.60056e-05	0.816288	-0.216879	-2.04656	1.6128	12.1212	10	0.825	UniRef90_Q7BS42	1792	NP_708747.3 (1/1) non_MPA_topgraph_sampling_040218.csv	Serine protease pic autotransporter n=149 Tax=Enterobacteriaceae TaxID=543 RepID=PIC_ECO44
	agilent_70626	1.6006e-05	0.816308	-0.286013	-2.6992	2.12717	9.09091	5	0.55	UniRef90_D4MYA1	1793	MH0088_GL0134456 (1/4) MPA_and_EM_topgraph_220218_subsample.csv	Chromosome segregation protein n=15 Tax=Clostridiales TaxID=186802 RepID=D4MYA1_ANAHA
	agilent_44948	1.60146e-05	0.816746	-0.193413	-1.82928	1.44245	16.6667	15	0.9	UniRef90_A6BI29	1794	MH0042_GL0020673 (2/2) MPA_and_EM_topgraph_220218_subsample.csv	LysM domain protein n=5 Tax=Dorea TaxID=189330 RepID=A6BI29_9FIRM
	agilent_210016	1.60252e-05	0.817286	0.1945	-1.4555	1.8445	10.6061	15	1.41429	UniRef90_A7M5N9	1795	WP_004302135.1 MPA_PNP_EM_seqs_non_topgraph_seqs_final_210318.csv	Glug domain-containing protein n=35 Tax=Bacteroidia TaxID=200643 RepID=A7M5N9_BACO1
	twist_57801	1.60312e-05	0.817591	-0.20642	-1.96053	1.54769	12.1212	10	0.825		1796	HCMVUL35
	agilent_156816	1.60477e-05	0.818434	-0.281424	-2.6842	2.12135	6.06061	5	0.825	UniRef90_A0A2N0UNM1	1797	MH0023_GL0002802 (1/1) MPA_and_EM_topgraph_220218_subsample.csv	Cohesin domain-containing protein n=22 Tax=Ruminococcus TaxID=1263 RepID=A0A2N0UNM1_9FIRM
	agilent_196719	1.60554e-05	0.818824	0.283598	-2.14304	2.71024	6.06061	5	0.825	UniRef90_D4IJ36	1798	MH0238_GL0000483 (1/1) MPA_and_EM_topgraph_220218_subsample.csv	Capsular exopolysaccharide family n=7 Tax=Rikenellaceae TaxID=171550 RepID=D4IJ36_9BACT
	twist_58291	1.60613e-05	0.819125	-0.191383	-1.83175	1.44898	13.6364	15	1.1		1799	positive (from uniprot): Enterovirus B Genome polyprotein
	agilent_212	1.60796e-05	0.820061	-0.152098	-1.46265	1.15845	71.2121	70	0.982979	UniRef90_P12978	1800	nuclear protein EBNA2 & EBNA-2 & Epstein-Barr nuclear antigen 2	Epstein-Barr nuclear antigen 2 n=125 Tax=Epstein-Barr virus (strain GD1) TaxID=10376 RepID=EBNA2_EBVB9
	agilent_239006	1.60809e-05	0.820128	0.172265	-1.31262	1.65715	13.6364	20	1.46667	UniRef90_A6QIG2	1801	VFG001799(gb|CAB94853) (map) extracellular proteins Map [Eap/Map (VF0016)] [Staphylococcus aureus str. Newman D2C (ATCC 25904)]	65 kDa membrane protein n=124 Tax=Bacteria TaxID=2 RepID=OMP7_STAAE
	agilent_147742	1.60867e-05	0.820421	0.28425	-2.16998	2.73848	10.6061	5	0.471429	UniRef90_A0A0E1XBT2	1802	WP_001208900.1 strains_non_MPA_non_topgraph_cdhit70_190118.csv	Gram-positive signal peptide protein, YSIRK family n=24 Tax=Staphylococcaceae TaxID=90964 RepID=A0A0E1XBT2_STAAU
	agilent_37449	1.60897e-05	0.820577	-0.227455	-2.19305	1.73814	10.6061	10	0.942857	UniRef90_A0A3R6ENC0	1803	MH0315_GL0162216 MPA_PNP_EM_seqs_non_topgraph_seqs_final_210318.csv	T9SS C-terminal target domain-containing protein n=39 Tax=Bacteroidales TaxID=171549 RepID=A0A3R6ENC0_9BACT
	twist_2130	1.60945e-05	0.820822	-0.270631	-2.61259	2.07133	7.57576	5	0.66		1804	allergen_name False allergome_name Tri a GBSS_I (3/14) (1/1) allergenonline_name False SDAP_name False iedb_name False
	agilent_225438	1.61042e-05	0.821315	-0.143561	-1.38939	1.10227	30.303	30	0.99	UniRef90_A7X6I5	1805	VFG001283(gb|NP_647238) (fnbA) fibronectin-binding protein A [FnBPs (VF0010)] [Staphylococcus aureus subsp. aureus MW2]	Fibronectin-binding protein A n=697 Tax=Bacteria TaxID=2 RepID=FNBA_STAA1
[truncated: 745 more rows]
