# Supplementary material for: Systemic antibody responses against bacterial and viral antigens associate with fatigue in patients with inflammatory bowel disease
Source: iScience. 2026 Jul 20;29(8):116828. doi: 10.1016/j.isci.2026.116828 (PMC13393791; doi:10.1016/j.isci.2026.116828)
Supplement: Table S15. Logistic regression results for the association between individual antibody reactivity and fatigue status in the remission UC cohort comparing high fatigue (Q4) with low fatigue (Q1) [file mmc15.xlsx]

## Sheet: Table S15
	Table S15. Logistic regression results for the association between individual antibodies and fatigue status (Q4: highly fatigued, n = 32; Q1: minimally fatigued, n = 24) in the Remission UC. Models were adjusted for age, sex, and smoking. Antibodies are ranked by p-value. Yellow-colored cells indicate nominal significance (p < 0.05), and orange cells indicate p < 0.1.
	Peptide-ID	Benjamini-Hochberg value	P-Value	Regression Coefficient	Lower Confidence Interval Value	Upper Confidence Interval Value	% of individuals with peptide present in lesser fatigued group (Q1)	% of individuals with peptide present in higher fatigued group (Q4)	Fold Change	UniRef-ID	Rank based on P-Value	Peptide Name	Function according to Universal Protein Reference database (UniRef)
	agilent_241214	1.42117e-07	0.00724796	-2.11557	-3.65973	-0.571404	75	38.8889	0.518519	UniRef90_Q9KK48	1	VFG005316(gb|NP_359586) (pspC/cbpA) Choline binding protein A [Choline-binding proteins (CVF122)] [Streptococcus pneumoniae R6]	Surface protein PspC n=12 Tax=Streptococcus pneumoniae TaxID=1313 RepID=Q9KK48_STREE
	twist_33998	1.59065e-07	0.00811233	-2.22171	-3.86654	-0.576873	62.5	22.2222	0.355556		2	positive (from uniprot): Enterovirus B Genome polyprotein
	agilent_224401	2.06778e-07	0.0105457	-2.82279	-4.98614	-0.659436	62.5	27.7778	0.444444	UniRef90_UPI000B5938A4	3	VFG001356(gb|NP_345446) (lytB) endo-beta-N-acetylglucosaminidase [CBPs (VF0145)] [Streptococcus pneumoniae TIGR4]	endo-beta-N-acetylglucosaminidase n=2 Tax=Streptococcus pneumoniae TaxID=1313 RepID=UPI000B5938A4
	twist_3375	2.91901e-07	0.014887	-2.90222	-5.23814	-0.566297	50	22.2222	0.444444		4	allergen_name False allergome_name Str pn PspC (2/2) (1/1) allergenonline_name False SDAP_name False iedb_name False
	agilent_155324	3.13836e-07	0.0160057	3.15642	0.588126	5.72471	4.16667	33.3333	8	UniRef90_K8QHQ9	5	WP_014569529.1 strains_non_MPA_non_topgraph_cdhit70_190118.csv	Alpha-galactosidase n=4 Tax=Lactobacillus rhamnosus TaxID=47715 RepID=K8QHQ9_LACRH
	agilent_225587	3.24299e-07	0.0165392	-2.43565	-4.42738	-0.443911	91.6667	61.1111	0.666667	UniRef90_A0A4I7YG16	6	VFG001357(gb|NP_346601) (cbpA) choline binding protein A [CbpA/PspC (VF0150)] [Streptococcus pneumoniae TIGR4]	Choline binding protein A n=44 Tax=Streptococcus pneumoniae TaxID=1313 RepID=A0A4I7YG16_STREE
	twist_58938	4.08164e-07	0.0208163	2.2282	0.338703	4.11769	8.33333	38.8889	4.66667		7	B B/Ann Arbor/1/86 HA
	agilent_227833	5.0953e-07	0.0259861	-1.73996	-3.27168	-0.208237	66.6667	38.8889	0.583333	UniRef90_A0A4I7YG16	8	VFG001357(gb|NP_346601) (cbpA) choline binding protein A [CbpA/PspC (VF0150)] [Streptococcus pneumoniae TIGR4]	Choline binding protein A n=44 Tax=Streptococcus pneumoniae TaxID=1313 RepID=A0A4I7YG16_STREE
	twist_27025	5.19399e-07	0.0264894	2.69889	0.315014	5.08276	4.16667	27.7778	6.66667		9	collagen, type IV, alpha 3 (Goodpasture antigen)
	twist_26441	5.30675e-07	0.0270644	2.69155	0.305152	5.07794	4.16667	27.7778	6.66667		10	Hemagglutinin (2/2)
	agilent_243165	5.32718e-07	0.0271686	2.61853	0.295296	4.94176	4.16667	33.3333	8	UniRef90_Q9JNH0	11	VFG000972(gb|NP_269972) (sic) inhibitor of complement-mediated lysis [SIC (VF0255)] [Streptococcus pyogenes M1 GAS]	Sic1.225 n=20 Tax=Streptococcus pyogenes TaxID=1314 RepID=Q9JNH0_STRPY
	twist_59101	5.49512e-07	0.0280251	2.6947	0.290662	5.09875	4.16667	27.7778	6.66667		12	H3N2 A/Victoria/3/75 HA
	agilent_6329	6.01303e-07	0.0306664	2.02158	0.188383	3.85478	8.33333	33.3333	4	UniRef90_P14738	13	fibronectin-binding protein A	Fibronectin-binding protein A n=540 Tax=Staphylococcaceae TaxID=90964 RepID=FNBA_STAA8
	agilent_148372	6.15058e-07	0.0313679	2.18818	0.19561	4.18075	12.5	33.3333	2.66667	UniRef90_K0X778	14	MH0012_GL0067549 MPA_PNP_EM_seqs_non_topgraph_seqs_final_210318.csv	Por secretion system C-terminal sorting domain-containing protein n=2 Tax=Bacteroidales TaxID=171549 RepID=K0X778_9BACT
	agilent_207595	6.68255e-07	0.034081	-2.55749	-4.92292	-0.192071	37.5	11.1111	0.296296	UniRef90_W0U8M0	15	MH0014_GL0012091 MPA_PNP_EM_seqs_non_topgraph_seqs_final_210318.csv	Uncharacterized protein n=23 Tax=Ruminococcus TaxID=1263 RepID=W0U8M0_9FIRM
	twist_59593	6.82023e-07	0.0347831	2.53128	0.180966	4.8816	4.16667	27.7778	6.66667		16	H3N2 A/Michigan/45/2015 M1
	twist_58649	6.84114e-07	0.0348898	1.92865	0.136831	3.72047	8.33333	33.3333	4		17	matrix protein 1 & matrix protein & M1 protein
	twist_59400	6.84114e-07	0.0348898	1.92865	0.136831	3.72047	8.33333	33.3333	4		18	H3N2 A/Hong Kong/4801/2014 M1
	twist_1162	7.26635e-07	0.0370584	-1.83252	-3.55504	-0.109994	54.1667	33.3333	0.615385		19	allergen_name False allergome_name Str pn PspC (2/2) (1/1) allergenonline_name False SDAP_name False iedb_name False
	agilent_226736	7.63682e-07	0.0389478	-1.86951	-3.64416	-0.0948674	45.8333	22.2222	0.484848	UniRef90_Q9KK48	20	VFG005316(gb|NP_359586) (pspC/cbpA) Choline binding protein A [Choline-binding proteins (CVF122)] [Streptococcus pneumoniae R6]	Surface protein PspC n=12 Tax=Streptococcus pneumoniae TaxID=1313 RepID=Q9KK48_STREE
	twist_58726	8.32629e-07	0.0424641	-2.02355	-3.9783	-0.0687958	91.6667	66.6667	0.727273		21	positive (exact): Human adenovirus C Pre-histone-like nucleoprotein
	agilent_23664	8.40051e-07	0.0428426	-1.6878	-3.32121	-0.0544009	50	22.2222	0.444444	UniRef90_A0A563X9J4	22	NP_814228.1 strains_non_MPA_non_topgraph_cdhit70_190118.csv	LysM domain-containing protein n=60 Tax=Bacilli TaxID=91061 RepID=A0A563X9J4_ENTFL
	agilent_122181	8.61834e-07	0.0439535	2.38706	0.0646609	4.70947	4.16667	27.7778	6.66667	UniRef90_A0A4P6M723	23	WP_018598482.1 strains_non_MPA_non_topgraph_cdhit70_190118.csv	Toxin A n=4 Tax=Blautia TaxID=572511 RepID=A0A4P6M723_9FIRM
	agilent_226184	8.88509e-07	0.0453139	-1.81325	-3.58867	-0.0378322	41.6667	16.6667	0.4	UniRef90_P71401	24	VFG001157(gb|AAC44560) (hsf) Hsf [Hia/Hsf (VF0039)] [Haemophilus influenzae C54]	Hsf n=19 Tax=Haemophilus influenzae TaxID=727 RepID=P71401_HAEIF
	twist_43321	8.94858e-07	0.0456378	-2.10424	-4.16766	-0.0408106	37.5	11.1111	0.296296		25	alpha S1 casein & Alpha-S1-casein
	twist_13611	8.94858e-07	0.0456378	-2.10424	-4.16766	-0.0408106	37.5	11.1111	0.296296		26	allergen_name False allergome_name False allergenonline_name Unassigned (1/1) (1/1) SDAP_name Bos d 8 (1/13) (1/1) iedb_name False
	twist_25139	9.2055e-07	0.0469481	-3.94577	-7.8383	-0.0532345	25	5.55556	0.222222		27	allergen_name False allergome_name Bub b 8 (5/6), Bub b 9 (1/2) (1/1) allergenonline_name False SDAP_name False iedb_name False
	agilent_42705	9.22211e-07	0.0470328	-3.36539	-6.68665	-0.0441276	25	5.55556	0.222222	UniRef90_D4K1P5	28	MH0161_GL0091744 MPA_PNP_EM_seqs_non_topgraph_seqs_final_210318.csv	Uncharacterized protein n=7 Tax=Faecalibacterium TaxID=216851 RepID=D4K1P5_9FIRM
	agilent_230662	9.53498e-07	0.0486284	-1.77164	-3.53262	-0.0106664	45.8333	16.6667	0.363636	UniRef90_P71401	29	VFG001157(gb|AAC44560) (hsf) Hsf [Hia/Hsf (VF0039)] [Haemophilus influenzae C54]	Hsf n=19 Tax=Haemophilus influenzae TaxID=727 RepID=P71401_HAEIF
	agilent_150432	9.77333e-07	0.049844	-1.87763	-3.75397	-0.00127962	37.5	11.1111	0.296296	UniRef90_A0A3E1ZVB6	30	WP_001202315.1 (1/1) non_MPA_topgraph_sampling_040218.csv	Outer membrane lipoprotein RcsF n=19 Tax=Enterobacteriaceae TaxID=543 RepID=A0A3E1ZVB6_9ENTR
	agilent_241401	9.77999e-07	0.0498779	-2.44577	-4.89025	-0.00130364	33.3333	11.1111	0.333333	UniRef90_Q9Z4J8	31	VFG001377(gb|NP_359024) (lytC) 1,4-beta-N-acetylmuramidase [CBPs (VF0145)] [Streptococcus pneumoniae R6]	1,4-beta-N-acetylmuramidase n=231 Tax=Streptococcus TaxID=1301 RepID=Q9Z4J8_STREE
	twist_25138	1.00731e-06	0.0513728	-3.04998	-6.11813	0.0181763	29.1667	5.55556	0.190476		32	allergen_name False allergome_name Ovi a 8 (5/5), Ovi a 9 (2/2) (1/1) allergenonline_name False SDAP_name False iedb_name False
	agilent_1772	1.0095e-06	0.0514845	-3.98998	-8.00565	0.0257031	20.8333	5.55556	0.266667	UniRef90_Q66478	33	polyprotein (3/9) & structural protein (3/3) & VP1 (2/4) & capsid protein VP1 & VP1 protein (2/2) & VP1 protein, partial [Enterovirus A71]	Genome polyprotein n=10068 Tax=root TaxID=1 RepID=POLG_HE71B
	agilent_17769	1.01897e-06	0.0519675	-2.53372	-5.08903	0.0215914	33.3333	5.55556	0.166667	UniRef90_A0A346MV28	34	WP_041818626.1 strains_non_MPA_non_topgraph_cdhit70_190118.csv	Uncharacterized protein n=50 Tax=Bacilli TaxID=91061 RepID=A0A346MV28_LACJH
	twist_10138	1.04457e-06	0.0532732	-1.75688	-3.53854	0.0247843	41.6667	11.1111	0.266667		35	allergen_name False allergome_name Lol p FT (2/3) (1/1) allergenonline_name False SDAP_name False iedb_name False
	agilent_200650	1.06419e-06	0.0542738	2.20331	-0.0404329	4.44706	66.6667	88.8889	1.33333	UniRef90_R5F602	36	MH0458_GL0016438 MPA_PNP_EM_seqs_non_topgraph_seqs_final_210318.csv	F5/8 type C domain-containing protein n=3 Tax=Bacteroidales TaxID=171549 RepID=R5F602_9BACE
	agilent_223034	1.07814e-06	0.0549851	-1.67855	-3.39294	0.035837	41.6667	16.6667	0.4	UniRef90_A0A4I7XYI6	37	VFG001361(gb|NP_344663) (pspA) pneumococcal surface protein A [PspA (VF0152)] [Streptococcus pneumoniae TIGR4]	Surface protein A n=87 Tax=Streptococcus pneumoniae TaxID=1313 RepID=A0A4I7XYI6_STREE
	agilent_131884	1.12192e-06	0.057218	1.45207	-0.0445339	2.94867	29.1667	50	1.71429	UniRef90_A0A173UAU5	38	WP_007884712.1 MPA_PNP_EM_seqs_non_topgraph_seqs_final_210318.csv	Flagellin n=3 Tax=Roseburia inulinivorans TaxID=360807 RepID=A0A173UAU5_9FIRM
	agilent_240812	1.13338e-06	0.0578025	1.54168	-0.0510083	3.13436	12.5	38.8889	3.11111	UniRef90_P09983	39	VFG000906(gb|NP_755445) (hlyA) Hemolysin A [Hemolysin (VF0225)] [Escherichia coli CFT073]	Hemolysin, chromosomal n=225 Tax=Bacteria TaxID=2 RepID=HLYAC_ECOLX
	twist_53218	1.18712e-06	0.0605429	1.60925	-0.0712913	3.28979	12.5	33.3333	2.66667		40	phosphoprotein 150 & Large structural phosphoprotein
	agilent_229725	1.19674e-06	0.0610338	-1.82547	-3.73544	0.084502	45.8333	27.7778	0.606061	UniRef90_A0A4I7XYI6	41	VFG001361(gb|NP_344663) (pspA) pneumococcal surface protein A [PspA (VF0152)] [Streptococcus pneumoniae TIGR4]	Surface protein A n=87 Tax=Streptococcus pneumoniae TaxID=1313 RepID=A0A4I7XYI6_STREE
	twist_32960	1.20441e-06	0.061425	2.26812	-0.108579	4.64483	4.16667	22.2222	5.33333		42	Glycoprotein M
	twist_55875	1.20519e-06	0.0614648	-1.41777	-2.90364	0.0680987	83.3333	61.1111	0.733333		43	Major surface glycoprotein G
	agilent_229658	1.2105e-06	0.0617355	-1.35283	-2.77212	0.0664567	54.1667	27.7778	0.512821	UniRef90_Q5WUD8	44	VFG045563(gb|YP_096320) (ceg28) Dot/Icm type IV secretion system effector Ceg28 [Dot/Icm (VF0156)] [Legionella pneumophila subsp. pneumophila str. Philadelphia 1]	Uncharacterized protein n=28 Tax=Legionella pneumophila TaxID=446 RepID=Q5WUD8_LEGPL
	agilent_110011	1.2136e-06	0.0618938	2.48098	-0.123458	5.08541	4.16667	22.2222	5.33333	UniRef90_K0WTY8	45	MH0012_GL0233205 MPA_PNP_EM_seqs_non_topgraph_seqs_final_210318.csv	Por secretion system C-terminal sorting domain-containing protein n=3 Tax=Bacteroidales TaxID=171549 RepID=K0WTY8_9BACT
	agilent_70265	1.2255e-06	0.0625006	2.23603	-0.116723	4.58878	4.16667	27.7778	6.66667	UniRef90_A0A3R6B1D0	46	MH0009_GL0052424 MPA_PNP_EM_seqs_non_topgraph_seqs_final_210318.csv	Peptidase C10 family protein n=11 Tax=Prevotella copri TaxID=165179 RepID=A0A3R6B1D0_9BACT
	agilent_241474	1.22723e-06	0.062589	-1.6619	-3.41114	0.087342	41.6667	16.6667	0.4	UniRef90_Q8GM74	47	VFG001150(gb|AAL79954) (hia) adhesin [Hia/Hsf (VF0039)] [Haemophilus influenzae nontypable strain 3179B]	Adhesin n=5 Tax=Haemophilus influenzae TaxID=727 RepID=Q8GM74_HAEIF
	agilent_1463	1.24303e-06	0.0633945	-1.38496	-2.84717	0.0772521	54.1667	27.7778	0.512821	UniRef90_P07210	48	polyprotein (9/9) & VP1 capsid protein (1/3) & Chain 2, Human Rhinovirus Serotype 2 (Hrv2)	Genome polyprotein n=273 Tax=Enterovirus TaxID=12059 RepID=POLG_HRV8A
	twist_843	1.2719e-06	0.064867	-2.24193	-4.62204	0.138183	33.3333	5.55556	0.166667		49	allergen_name False allergome_name Ovi a 12 (1/2), Ovi a 8 (2/5) (1/1) allergenonline_name False SDAP_name False iedb_name False
	agilent_73623	1.28733e-06	0.0656538	2.16147	-0.139948	4.46288	4.16667	27.7778	6.66667	UniRef90_A0A1C5R2C8	50	MH0062_GL0024816 (1/2) MPA_and_EM_topgraph_220218_subsample.csv	Putative serine protease HtrA n=9 Tax=Faecalibacterium TaxID=216851 RepID=A0A1C5R2C8_9FIRM
	agilent_21927	1.301e-06	0.0663508	-1.83068	-3.78491	0.123556	33.3333	11.1111	0.333333	UniRef90_A0A1D7TS41	51	YP_535927.1 strains_non_MPA_non_topgraph_cdhit70_190118.csv	Peptidoglycan-binding protein LysM n=5 Tax=Lactobacillus TaxID=1578 RepID=A0A1D7TS41_9LACO
	twist_31841	1.30589e-06	0.0666006	1.49374	-0.102281	3.08976	20.8333	44.4444	2.13333		52	putative BLRF2 protein [Human gammaherpesvirus 4] & Tegument protein BLRF2
	agilent_221984	1.31145e-06	0.066884	2.32593	-0.16185	4.81372	4.16667	27.7778	6.66667	UniRef90_Q9JNH0	53	VFG000972(gb|NP_269972) (sic) inhibitor of complement-mediated lysis [SIC (VF0255)] [Streptococcus pyogenes M1 GAS]	Sic1.225 n=20 Tax=Streptococcus pyogenes TaxID=1314 RepID=Q9JNH0_STRPY
	twist_69666	1.32775e-06	0.067715	-1.74018	-3.60711	0.126749	37.5	11.1111	0.296296		54	YP_008767323.1 host interaction protein [Lactobacillus phage PL-1]
	agilent_205439	1.35173e-06	0.0689383	1.89864	-0.147334	3.94462	8.33333	27.7778	3.33333	UniRef90_D6D6J2	55	NOM028_GL0019456 MPA_PNP_EM_seqs_non_topgraph_seqs_final_210318.csv	Uncharacterized protein n=42 Tax=Bacteroides TaxID=816 RepID=D6D6J2_9BACE
	agilent_5001	1.35415e-06	0.0690619	-1.79881	-3.73807	0.14045	33.3333	11.1111	0.333333	UniRef90_Q66478	56	polyprotein (3/9) & structural protein (3/3) & VP1 (2/4) & capsid protein VP1 & VP1 protein (2/2) & VP1 protein, partial [Enterovirus A71]	Genome polyprotein n=10068 Tax=root TaxID=1 RepID=POLG_HE71B
	twist_59814	1.35497e-06	0.0691033	-1.7901	-3.72025	0.140057	33.3333	11.1111	0.333333		57	YP_006908363.1 hypothetical protein BCB4_0134 [Bacillus phage B4]
	agilent_4907	1.38611e-06	0.0706916	-1.88265	-3.92416	0.158856	33.3333	11.1111	0.333333	UniRef90_P07210	58	polyprotein (9/9) & VP1 capsid protein (1/3) & Chain 2, Human Rhinovirus Serotype 2 (Hrv2)	Genome polyprotein n=273 Tax=Enterovirus TaxID=12059 RepID=POLG_HRV8A
	agilent_239239	1.41253e-06	0.0720392	1.65553	-0.148257	3.45932	62.5	88.8889	1.42222	UniRef90_Q93SM9	59	VFG002418(gb|YP_001331791) (vWbp) secreted von Willebrand factor-binding protein precursor [vWbp (VF0420)] [Staphylococcus aureus subsp. aureus str. Newman]	Coagulase n=92 Tax=Staphylococcus TaxID=1279 RepID=Q93SM9_STAAU
	agilent_64436	1.44397e-06	0.0736422	-2.60143	-5.45173	0.248874	25	5.55556	0.222222	UniRef90_R5EP71	60	MH0062_GL0064339 MPA_PNP_EM_seqs_non_topgraph_seqs_final_210318.csv	NAGPA domain-containing protein n=3 Tax=Bacteroidales TaxID=171549 RepID=R5EP71_9BACE
	agilent_6004	1.45223e-06	0.0740639	1.6666	-0.16211	3.4953	8.33333	27.7778	3.33333	UniRef90_P05777	61	matrix protein 1 & matrix protein & M1 protein	Matrix protein 1 n=61979 Tax=root TaxID=1 RepID=M1_I33A0
	twist_58727	1.46951e-06	0.0749449	-1.66768	-3.50314	0.167782	91.6667	66.6667	0.727273		62	positive (exact): Human adenovirus C Pre-histone-like nucleoprotein
	agilent_101098	1.4804e-06	0.0755004	2.10512	-0.216209	4.42644	4.16667	22.2222	5.33333	UniRef90_C0ET85	63	WP_044921670.1 MPA_PNP_EM_seqs_non_topgraph_seqs_final_210318.csv	BIG2 domain-containing protein n=3 Tax=Clostridiales TaxID=186802 RepID=C0ET85_9FIRM
	twist_54219	1.48257e-06	0.075611	1.73491	-0.17891	3.64873	8.33333	27.7778	3.33333		64	PPE family protein (1/9) & PPE FAMILY PROTEIN (4/6) & PPE family protein [Mycobacterium tuberculosis] (4/11)
	agilent_714	1.51197e-06	0.0771106	2.80787	-0.305393	5.92113	4.16667	16.6667	4	UniRef90_P06491	65	major capsid protein (4/4) & UL19	Major capsid protein n=146 Tax=root TaxID=1 RepID=MCP_HHV11
	agilent_206701	1.52457e-06	0.0777532	1.30018	-0.144541	2.74491	37.5	55.5556	1.48148	UniRef90_D4KUB5	66	SZEY-64A_GL0055442 MPA_PNP_EM_seqs_non_topgraph_seqs_final_210318.csv	Flagellin n=6 Tax=Roseburia TaxID=841 RepID=D4KUB5_9FIRM
	agilent_318	1.54024e-06	0.0785522	-1.2171	-2.57314	0.138938	62.5	33.3333	0.533333	UniRef90_Q1HVF7	67	EBNA-1 HHV 4	Epstein-Barr nuclear antigen 1 n=48 Tax=Epstein-Barr virus (strain GD1) TaxID=10376 RepID=EBNA1_EBVA8
	agilent_236127	1.55384e-06	0.0792459	-1.54558	-3.27159	0.180429	45.8333	27.7778	0.606061	UniRef90_Q54972	68	VFG005313(gb|NP_357715) (pspA) Surface protein pspA precursor [Choline-binding proteins (CVF122)] [Streptococcus pneumoniae R6]	Pneumococcal surface protein A n=17 Tax=Streptococcus pneumoniae TaxID=1313 RepID=Q54972_STREE
	agilent_231437	1.58924e-06	0.081051	-1.34238	-2.85046	0.165695	62.5	38.8889	0.622222	UniRef90_Q48028	69	VFG001154(gb|AAA20524) (hmw2A) adhesin HMW2A, two-partner secretion (TPS) pathway TpsA exoprotein [HMW1/HMW2 (VF0038)] [Haemophilus influenzae str. 12]	Adhesin n=8 Tax=Haemophilus influenzae TaxID=727 RepID=Q48028_HAEIF
	agilent_41163	1.59374e-06	0.0812809	2.08106	-0.258639	4.42076	4.16667	22.2222	5.33333	UniRef90_A0A413MR02	70	NLM010_GL0019665 MPA_PNP_EM_seqs_non_topgraph_seqs_final_210318.csv	DUF5033 domain-containing protein n=11 Tax=Bacteroides TaxID=816 RepID=A0A413MR02_9BACE
	agilent_133306	1.60263e-06	0.0817343	-2.39421	-5.08998	0.301565	25	5.55556	0.222222	UniRef90_A0A0K4DLT7	71	WP_001441996.1 strains_non_MPA_non_topgraph_cdhit70_190118.csv	Protein n=244 Tax=Enterobacteriaceae TaxID=543 RepID=A0A0K4DLT7_ECOLX
	agilent_141373	1.62161e-06	0.082702	-2.42268	-5.15914	0.313784	25	5.55556	0.222222	UniRef90_A0A174HLQ5	72	MH0092_GL0002834 MPA_PNP_EM_seqs_non_topgraph_seqs_final_210318.csv	Autolysin n=21 Tax=Lachnospiraceae TaxID=186803 RepID=A0A174HLQ5_9FIRM
	agilent_222335	1.62374e-06	0.082811	1.19885	-0.155754	2.55345	37.5	61.1111	1.62963	UniRef90_Q6GHV7	73	VFG001317(gb|YP_001332074) (isdB) iron-regulated surface determinant protein B, haemoglobin receptor [Isd (VF0015)] [Staphylococcus aureus subsp. aureus str. Newman]	Iron-regulated surface determinant protein B n=509 Tax=Bacilli TaxID=91061 RepID=ISDB_STAAR
	twist_48626	1.62532e-06	0.0828915	-3.12023	-6.64677	0.406304	20.8333	11.1111	0.533333		74	positive (from uniprot): Norwalk virus Non-structural polyprotein
	agilent_190190	1.63743e-06	0.0835087	-1.90077	-4.05335	0.251817	29.1667	11.1111	0.380952	UniRef90_Q4W8L5	75	WP_000744110.1 strains_non_MPA_non_topgraph_cdhit70_190118.csv	Staphylocoagulase n=113 Tax=Bacillales TaxID=1385 RepID=Q4W8L5_STAAU
	twist_34372	1.64745e-06	0.0840198	-2.03559	-4.34467	0.27349	29.1667	5.55556	0.190476		76	EBNA-1 HHV 4
	agilent_5580	1.65091e-06	0.0841965	-2.76366	-5.90042	0.373096	20.8333	11.1111	0.533333	UniRef90_Q59947	77	immunoglobulin A1 protease	Immunoglobulin A1 protease n=446 Tax=Streptococcus pneumoniae TaxID=1313 RepID=IGA1_STRR6
	agilent_243229	1.66885e-06	0.0851114	-2.94456	-6.29647	0.407359	20.8333	5.55556	0.266667	UniRef90_UPI000B5938A4	78	VFG001356(gb|NP_345446) (lytB) endo-beta-N-acetylglucosaminidase [CBPs (VF0145)] [Streptococcus pneumoniae TIGR4]	endo-beta-N-acetylglucosaminidase n=2 Tax=Streptococcus pneumoniae TaxID=1313 RepID=UPI000B5938A4
	twist_56007	1.69573e-06	0.086482	1.29156	-0.185124	2.76825	29.1667	50	1.71429		79	phosphoprotein 150 & Large structural phosphoprotein
	agilent_52294	1.71884e-06	0.0876609	1.61263	-0.238038	3.46329	8.33333	27.7778	3.33333	UniRef90_A0A4U9NYM5	80	WP_011590223.1 strains_non_MPA_non_topgraph_cdhit70_190118.csv	Cell wall binding repeat-containing protein n=9 Tax=Clostridium perfringens TaxID=1502 RepID=A0A4U9NYM5_CLOPF
	agilent_226915	1.72809e-06	0.0881328	1.36217	-0.203394	2.92773	58.3333	83.3333	1.42857	UniRef90_A0A4M7JVU5	81	VFG001353(gb|NP_344916) (cbpG) choline binding protein G [CBPs (VF0145)] [Streptococcus pneumoniae TIGR4]	Choline binding protein G n=61 Tax=Streptococcus pneumoniae TaxID=1313 RepID=A0A4M7JVU5_STREE
	twist_14067	1.73411e-06	0.0884398	-1.60178	-3.44452	0.24095	37.5	16.6667	0.444444		82	allergen_name False allergome_name Ovi a 8 (5/5), Ovi a 9 (2/2) (1/1) allergenonline_name False SDAP_name False iedb_name False
	twist_20503	1.73411e-06	0.0884398	-1.60178	-3.44452	0.24095	37.5	16.6667	0.444444		83	allergen_name False allergome_name False allergenonline_name Unassigned (1/1) (1/1) SDAP_name Bos d 8 (6/13) (1/1) iedb_name False
	twist_50962	1.73411e-06	0.0884398	-1.60178	-3.44452	0.24095	37.5	16.6667	0.444444		84	alpha S1 casein & Alpha-S1-casein
	agilent_227428	1.75989e-06	0.0897543	-1.79837	-3.87578	0.279045	29.1667	11.1111	0.380952	UniRef90_P27951	85	VFG001795(gb|BAC98831) (cba) c protein beta antigen [<beta>-C protein (VF0277)] [Streptococcus agalactiae FM027022]	IgA FC receptor n=71 Tax=Streptococcus TaxID=1301 RepID=BAG_STRAG
	twist_59092	1.76273e-06	0.0898993	2.05566	-0.320041	4.43136	4.16667	22.2222	5.33333		86	B B/Brisbane/60/2008 HA
	agilent_1256	1.76863e-06	0.0902	-1.24989	-2.69572	0.195943	54.1667	27.7778	0.512821	UniRef90_P03204	87	EBNA-3C HHV 4 latent protein	Epstein-Barr nuclear antigen 6 n=14 Tax=Epstein-Barr virus (strain GD1) TaxID=10376 RepID=EBNA6_EBVB9
	agilent_1151	1.79949e-06	0.091774	1.26424	-0.205332	2.73381	25	44.4444	1.77778	UniRef90_Q9QL88	88	Enterovirus polyprotein (VP0, VP1, VP2, VP4) – capsid proteins, Coxsackievirus A9 (2.9 Å structure, chains 1–4)	Genome polyprotein n=36 Tax=Enterovirus B TaxID=138949 RepID=POLG_CXB6S
	agilent_161715	1.80473e-06	0.0920413	-2.07427	-4.48741	0.338877	25	11.1111	0.444444	UniRef90_F7MCN8	89	MH0229_GL0170278 MPA_PNP_EM_seqs_non_topgraph_seqs_final_210318.csv	Uncharacterized protein n=12 Tax=Bacteroidales TaxID=171549 RepID=F7MCN8_9BACE
	twist_29901	1.81422e-06	0.092525	1.23481	-0.203868	2.67348	25	50	2		90	hypothetical protein PFD0985wa
	agilent_220150	1.8324e-06	0.0934525	-1.2414	-2.69188	0.209067	70.8333	50	0.705882	UniRef90_A0A4I7XYI6	91	VFG001361(gb|NP_344663) (pspA) pneumococcal surface protein A [PspA (VF0152)] [Streptococcus pneumoniae TIGR4]	Surface protein A n=87 Tax=Streptococcus pneumoniae TaxID=1313 RepID=A0A4I7XYI6_STREE
	agilent_228561	1.8368e-06	0.0936767	-1.34798	-2.92406	0.228093	41.6667	22.2222	0.533333	UniRef90_P71401	92	VFG001157(gb|AAC44560) (hsf) Hsf [Hia/Hsf (VF0039)] [Haemophilus influenzae C54]	Hsf n=19 Tax=Haemophilus influenzae TaxID=727 RepID=P71401_HAEIF
	twist_21142	1.83952e-06	0.0938157	-2.54358	-5.51882	0.43166	20.8333	5.55556	0.266667		93	allergen_name False allergome_name False allergenonline_name Unassigned (1/1) (1/1) SDAP_name Bos d 8 (6/13) (1/1) iedb_name False
	twist_53305	1.85293e-06	0.0944995	-1.70901	-3.71221	0.294188	29.1667	11.1111	0.380952		94	P30 adhesin
	twist_63977	1.86226e-06	0.0949754	-1.87805	-4.08255	0.326461	33.3333	16.6667	0.5		95	YP_009148886.1 hypothetical protein [Salmonella phage SSE121]
	twist_27187	1.86723e-06	0.0952288	2.0698	-0.361656	4.50126	4.16667	27.7778	6.66667		96	putative BLRF2 protein [Human gammaherpesvirus 4] & Tegument protein BLRF2
	twist_4264	1.87572e-06	0.0956616	-1.49274	-3.2486	0.263118	58.3333	38.8889	0.666667		97	allergen_name False allergome_name Str pn PspC (2/2) (1/1) allergenonline_name False SDAP_name False iedb_name False
	agilent_110974	1.8851e-06	0.0961401	-1.46084	-3.18165	0.259972	37.5	11.1111	0.296296	UniRef90_A0A4V2EHS9	98	WP_039447067.1 strains_non_MPA_non_topgraph_cdhit70_190118.csv	Alpha-glucosidase n=84 Tax=Vibrionaceae TaxID=641 RepID=A0A4V2EHS9_VIBVL
	agilent_78246	1.89838e-06	0.0968173	2.05457	-0.370557	4.47969	4.16667	27.7778	6.66667	UniRef90_A0A1C5UUU7	99	MH0198_GL0135499 MPA_PNP_EM_seqs_non_topgraph_seqs_final_210318.csv	Gamma-DL-glutamyl hydrolase n=5 Tax=Firmicutes TaxID=1239 RepID=A0A1C5UUU7_9CLOT
	agilent_241029	1.90938e-06	0.0973784	-1.57206	-3.43077	0.28665	33.3333	11.1111	0.333333	UniRef90_Q99WQ6	100	VFG001316(gb|NP_645114) (geh) glycerol ester hydrolase [Lipase (VF0012)] [Staphylococcus aureus subsp. aureus MW2]	Lipase 2 n=451 Tax=Bacteria TaxID=2 RepID=LIP2_STAAM
	twist_94893	1.91143e-06	0.097483	2.08055	-0.380137	4.54123	4.16667	22.2222	5.33333		101	YP_009277541.1 portal vertex of the head [Shigella phage SHFML-11]
	twist_46739	1.91488e-06	0.0976588	2.06088	-0.377822	4.49958	4.16667	22.2222	5.33333		102	GRB2-associated-binding protein 1
	agilent_2143	1.91999e-06	0.0979197	1.60597	-0.295902	3.50784	62.5	83.3333	1.33333	UniRef90_P03300	103	Genome polyprotein (6/6) & polyprotein (7/9) & VP1 (1/4) & coat protein VP1 & VP4	Genome polyprotein n=1168 Tax=Enterovirus TaxID=12059 RepID=POLG_POL1M
	agilent_108539	1.92843e-06	0.0983497	2.12965	-0.395621	4.65493	4.16667	16.6667	4	UniRef90_A0A174FE65	104	WP_004847598.1 strains_non_MPA_non_topgraph_cdhit70_190118.csv	Beta-N-acetylhexosaminidase n=9 Tax=root TaxID=1 RepID=A0A174FE65_9FIRM
	agilent_226351	1.94448e-06	0.0991685	2.20916	-0.416759	4.83508	75	94.4444	1.25926	UniRef90_A2T8Z5	105	VFG000948(gb|NP_663908) (fbaB) fibronectin-bing protein SfbII [FBPs (VF0243)] [Streptococcus pyogenes MGAS315]	PrtF2 n=111 Tax=Streptococcus pyogenes TaxID=1314 RepID=A2T8Z5_STRPY
	agilent_106628	1.94701e-06	0.0992974	1.25191	-0.236742	2.74056	16.6667	38.8889	2.33333	UniRef90_A0A174RQL3	106	O2.UC53-2_GL0085658 MPA_PNP_EM_seqs_non_topgraph_seqs_final_210318.csv	Toxin A n=24 Tax=Lachnospiraceae TaxID=186803 RepID=A0A174RQL3_9FIRM
	agilent_90348	1.95184e-06	0.0995438	-2.17688	-4.76731	0.413543	25	5.55556	0.222222	UniRef90_A0A508YGM1	107	WP_003669346.1 strains_non_MPA_non_topgraph_cdhit70_190118.csv	Autolysin n=73 Tax=Lactobacillus TaxID=1578 RepID=A0A508YGM1_LACRE
	agilent_150795	1.97255e-06	0.1006	1.19068	-0.23061	2.61197	37.5	66.6667	1.77778	UniRef90_R5ESE1	108	V1.FI13_GL0078788 MPA_PNP_EM_seqs_non_topgraph_seqs_final_210318.csv	Fibronectin type III domain protein n=2 Tax=Bacteroides TaxID=816 RepID=R5ESE1_9BACE
	agilent_199155	2.00764e-06	0.10239	-1.11093	-2.44399	0.222126	66.6667	44.4444	0.666667	UniRef90_Q8XMR4	109	WP_003460505.1 strains_non_MPA_non_topgraph_cdhit70_190118.csv	LYZ2 domain-containing protein n=27 Tax=Clostridium perfringens TaxID=1502 RepID=Q8XMR4_CLOPE
	agilent_321	2.02191e-06	0.103118	-1.15953	-2.55386	0.234792	75	44.4444	0.592593	UniRef90_P03211	110	EBNA-1 HHV 4 & BKRF1	Epstein-Barr nuclear antigen 1 n=37 Tax=Epstein-Barr virus (strain GD1) TaxID=10376 RepID=EBNA1_EBVB9
	agilent_231997	2.02329e-06	0.103188	-2.24128	-4.93693	0.454379	20.8333	11.1111	0.533333	UniRef90_Q99XV0	111	VFG000968(gb|NP_269973) (emm) M protein type 1 [M protein (VF0242)] [Streptococcus pyogenes M1 GAS]	M protein type 1 n=54 Tax=Streptococcus pyogenes TaxID=1314 RepID=Q99XV0_STRP1
	twist_44831	2.0274e-06	0.103398	1.31785	-0.268136	2.90383	12.5	38.8889	3.11111		112	fibronectin-binding protein A
	agilent_228892	2.03038e-06	0.10355	-2.43294	-5.36219	0.496308	20.8333	5.55556	0.266667	UniRef90_P71401	113	VFG001157(gb|AAC44560) (hsf) Hsf [Hia/Hsf (VF0039)] [Haemophilus influenzae C54]	Hsf n=19 Tax=Haemophilus influenzae TaxID=727 RepID=P71401_HAEIF
	twist_36969	2.04388e-06	0.104238	-1.88187	-4.15215	0.388406	29.1667	5.55556	0.190476		114	Alpha-S2-casein precursor
	twist_35344	2.05202e-06	0.104653	-2.09686	-4.62954	0.435812	25	5.55556	0.222222		115	polyprotein (9/9) & VP1 capsid protein (1/3) & Chain 2, Human Rhinovirus Serotype 2 (Hrv2)
	twist_59624	2.05654e-06	0.104883	2.0681	-0.43149	4.56768	4.16667	16.6667	4		116	B B/Shanghai/361/2002 HA
	twist_48625	2.06589e-06	0.105361	1.23377	-0.259462	2.727	25	44.4444	1.77778		117	phosphoprotein 150 & Large structural phosphoprotein
	agilent_908	2.06596e-06	0.105364	1.31643	-0.276862	2.90973	20.8333	44.4444	2.13333	UniRef90_P03460	118	Hemagglutinin (2/2)	Hemagglutinin n=16903 Tax=Influenza B virus TaxID=11520 RepID=HEMA_INBLE
	agilent_187158	2.0743e-06	0.105789	-2.14611	-4.74675	0.454524	25	5.55556	0.222222	UniRef90_A0A1C6HNE0	119	WP_044922804.1 MPA_PNP_EM_seqs_non_topgraph_seqs_final_210318.csv	Fibronectin type III domain n=12 Tax=Clostridiales TaxID=186802 RepID=A0A1C6HNE0_9FIRM
	agilent_23665	2.08902e-06	0.10654	-1.85444	-4.10647	0.397585	29.1667	5.55556	0.190476	UniRef90_A0A1H0NAI1	120	WP_020917636.1 strains_non_MPA_non_topgraph_cdhit70_190118.csv	LysM domain-containing protein n=15 Tax=Streptococcus TaxID=1301 RepID=A0A1H0NAI1_STREI
	agilent_138817	2.11788e-06	0.108012	1.5084	-0.331087	3.34789	8.33333	27.7778	3.33333	UniRef90_K0X429	121	MH0012_GL0120519 MPA_PNP_EM_seqs_non_topgraph_seqs_final_210318.csv	Por secretion system C-terminal sorting domain-containing protein n=4 Tax=Bacteria TaxID=2 RepID=K0X429_9BACT
	twist_58290	2.12448e-06	0.108348	-2.42343	-5.38161	0.53475	20.8333	5.55556	0.266667		122	positive (from uniprot): Rhinovirus B Genome polyprotein
	agilent_177491	2.15753e-06	0.110034	1.14461	-0.259231	2.54845	50	72.2222	1.44444	UniRef90_P52143	123	NP_311542.2 strains_non_MPA_non_topgraph_cdhit70_190118.csv	Uncharacterized outer membrane protein YpjA n=569 Tax=Bacteria TaxID=2 RepID=YPJA_ECOLI
	twist_72914	2.17574e-06	0.110963	1.27615	-0.293107	2.8454	16.6667	33.3333	2		124	YP_001469501.1 gp20 portal vertex protein of head [Enterobacteria phage Phi1]
	agilent_11743	2.17641e-06	0.110997	1.907	-0.438225	4.25222	4.16667	27.7778	6.66667	UniRef90_P12978	125	nuclear protein EBNA2 & EBNA-2 & Epstein-Barr nuclear antigen 2	Epstein-Barr nuclear antigen 2 n=125 Tax=Epstein-Barr virus (strain GD1) TaxID=10376 RepID=EBNA2_EBVB9
	agilent_210016	2.23777e-06	0.114126	-2.11926	-4.74832	0.509789	20.8333	11.1111	0.533333	UniRef90_A7M5N9	126	WP_004302135.1 MPA_PNP_EM_seqs_non_topgraph_seqs_final_210318.csv	Glug domain-containing protein n=35 Tax=Bacteroidia TaxID=200643 RepID=A7M5N9_BACO1
	agilent_142700	2.25146e-06	0.114824	-2.01559	-4.52085	0.489671	25	5.55556	0.222222	UniRef90_A0A166DEL7	127	WP_000728052.1 strains_non_MPA_non_topgraph_cdhit70_190118.csv	Exported protein n=20 Tax=Staphylococcus aureus TaxID=1280 RepID=A0A166DEL7_STAAU
	twist_17161	2.26061e-06	0.115291	-1.28154	-2.87646	0.313387	45.8333	33.3333	0.727273		128	allergen_name False allergome_name Str pn PspC (2/2) (1/1) allergenonline_name False SDAP_name False iedb_name False
	twist_35800	2.30178e-06	0.117391	1.72213	-0.433488	3.87775	8.33333	22.2222	2.66667		129	HCMVUL80
	agilent_10959	2.30178e-06	0.117391	1.72213	-0.433488	3.87775	8.33333	22.2222	2.66667	UniRef90_Q69091	130	Glycoprotein D HHV-1	Envelope glycoprotein D n=279 Tax=root TaxID=1 RepID=GD_HHV11
	twist_34086	2.30369e-06	0.117488	-1.10252	-2.48294	0.277891	54.1667	27.7778	0.512821		131	polyprotein (5/9) & unnamed protein product (6/8) & structural polyprotein (3/3) & 110 kd polyprotein precursor & Structural polyprotein (1/2) & E1 protein
	twist_32056	2.30446e-06	0.117527	-1.55008	-3.49105	0.390903	29.1667	11.1111	0.380952		132	tegument protein US11
	agilent_200412	2.30537e-06	0.117574	-1.41283	-3.18219	0.356517	33.3333	16.6667	0.5	UniRef90_P37710	133	NP_814543.1 strains_non_MPA_non_topgraph_cdhit70_190118.csv	Autolysin n=202 Tax=Firmicutes TaxID=1239 RepID=ALYS_ENTFA
	agilent_237838	2.31135e-06	0.117879	1.12622	-0.285366	2.53781	20.8333	50	2.4	UniRef90_Q54835	134	VFG000950(gb|NP_665531) (emm) M protein type 3 [M protein (VF0242)] [Streptococcus pyogenes MGAS315]	M3 protein n=36 Tax=Streptococcus pyogenes TaxID=1314 RepID=Q54835_STRPY
	agilent_25174	2.31591e-06	0.118111	1.37968	-0.350681	3.11004	12.5	27.7778	2.22222	UniRef90_A0A1B7LU00	135	WP_003668652.1 strains_non_MPA_non_topgraph_cdhit70_190118.csv	Mannosyl-glycoprotein endo-beta-N-acetylglucosamidase n=3 Tax=Lactobacillus reuteri TaxID=1598 RepID=A0A1B7LU00_LACRE
	twist_99693	2.31639e-06	0.118136	-1.45276	-3.2749	0.369378	33.3333	11.1111	0.333333		136	YP_009222289.1 lysin [Lactobacillus phage LfeInf]
	agilent_71398	2.33569e-06	0.11912	-1.30274	-2.94109	0.335604	37.5	16.6667	0.444444	UniRef90_A0A173WZX5	137	MH0014_GL0042651 (1/2) MPA_and_EM_topgraph_220218_subsample.csv	D-gamma-glutamyl-meso-diaminopimelic acid endopeptidase CwlS n=68 Tax=Firmicutes TaxID=1239 RepID=A0A173WZX5_9FIRM
	agilent_3990	2.33745e-06	0.11921	1.18701	-0.306154	2.68017	16.6667	38.8889	2.33333	UniRef90_O36634	138	Fusion glycoprotein F0 precursor (2/2) & fusion protein (1/2) & fusion glycoprotein	Fusion glycoprotein F0 n=1724 Tax=Pneumoviridae TaxID=11244 RepID=FUS_HRSVB
	agilent_241595	2.34003e-06	0.119341	-1.21444	-2.74266	0.313774	54.1667	38.8889	0.717949	UniRef90_A0A4I7XYI6	139	VFG001361(gb|NP_344663) (pspA) pneumococcal surface protein A [PspA (VF0152)] [Streptococcus pneumoniae TIGR4]	Surface protein A n=87 Tax=Streptococcus pneumoniae TaxID=1313 RepID=A0A4I7XYI6_STREE
	agilent_227392	2.35712e-06	0.120213	-1.08018	-2.44265	0.28229	75	50	0.666667	UniRef90_P71401	140	VFG001157(gb|AAC44560) (hsf) Hsf [Hia/Hsf (VF0039)] [Haemophilus influenzae C54]	Hsf n=19 Tax=Haemophilus influenzae TaxID=727 RepID=P71401_HAEIF
	agilent_2827	2.36945e-06	0.120842	1.53486	-0.404395	3.47411	12.5	27.7778	2.22222	UniRef90_P03277	141	Hexon protein	Hexon protein n=779 Tax=Adenoviridae TaxID=10508 RepID=CAPSH_ADE02
	twist_16064	2.39792e-06	0.122294	1.29207	-0.346802	2.93094	20.8333	38.8889	1.86667		142	allergen_name False allergome_name Ory s GBSS_I (25/54) (1/1) allergenonline_name False SDAP_name False iedb_name False
	agilent_240037	2.39805e-06	0.1223	-2.24146	-5.0846	0.601674	20.8333	5.55556	0.266667	UniRef90_P11311	143	VFG002033(gb|NP_109829) (p1/MgPa/gapA) ADP1_MYCPN adhesin P1 [Cytadherence organelle (VF0330)] [Mycoplasma pneumoniae M129]	Adhesin P1 n=56 Tax=Mycoplasma pneumoniae TaxID=2104 RepID=ADP1_MYCPN
	agilent_172984	2.42917e-06	0.123888	1.52292	-0.416997	3.46284	8.33333	22.2222	2.66667	UniRef90_P75859	144	NP_706865.1 strains_non_MPA_non_topgraph_cdhit70_190118.csv	Uncharacterized fimbrial-like protein YcbU n=401 Tax=Bacteria TaxID=2 RepID=YCBU_ECOLI
	twist_48198	2.43297e-06	0.124081	1.47722	-0.405453	3.35989	62.5	83.3333	1.33333		145	Genome polyprotein (6/6) & polyprotein (7/9) & VP1 (1/4) & coat protein VP1 & VP4
	agilent_8318	2.46968e-06	0.125954	-1.09126	-2.48895	0.306435	75	50	0.666667	UniRef90_Q1HVF7	146	EBNA-1 HHV 4	Epstein-Barr nuclear antigen 1 n=48 Tax=Epstein-Barr virus (strain GD1) TaxID=10376 RepID=EBNA1_EBVA8
	twist_2830	2.47384e-06	0.126166	-1.35173	-3.08401	0.380549	37.5	22.2222	0.592593		147	allergen_name False allergome_name Bub b 8 (5/6), Bub b 9 (1/2) (1/1) allergenonline_name False SDAP_name False iedb_name False
	agilent_7902	2.52265e-06	0.128655	-2.81649	-6.4496	0.816606	12.5	5.55556	0.444444	UniRef90_O43159	148	Ribosomal RNA-processing protein 8	Ribosomal RNA-processing protein 8 n=17 Tax=Hominoidea TaxID=314295 RepID=RRP8_HUMAN
	twist_5606	2.53457e-06	0.129263	-1.89851	-4.35137	0.554341	25	5.55556	0.222222		149	allergen_name False allergome_name Nas vi 12 (2/2) (1/1) allergenonline_name False SDAP_name False iedb_name False
	twist_48854	2.56161e-06	0.130642	-1.36982	-3.14598	0.406339	33.3333	16.6667	0.5		150	fibronectin-binding protein A
	agilent_7854	2.56161e-06	0.130642	-1.36982	-3.14598	0.406339	33.3333	16.6667	0.5	UniRef90_P14738	151	fibronectin-binding protein A	Fibronectin-binding protein A n=540 Tax=Staphylococcaceae TaxID=90964 RepID=FNBA_STAA8
	twist_54751	2.56592e-06	0.130862	1.43975	-0.428151	3.30765	8.33333	27.7778	3.33333		152	EBNA3A HHV4
	twist_48005	2.56641e-06	0.130887	1.21744	-0.362142	2.79701	20.8333	38.8889	1.86667		153	phosphoprotein 150 & Large structural phosphoprotein
	twist_61938	2.56738e-06	0.130936	1.23829	-0.368552	2.84514	12.5	33.3333	2.66667		154	YP_009150309.1 putative internal core protein [Proteus phage PM 75]
	agilent_11154	2.57354e-06	0.13125	1.36972	-0.409117	3.14856	66.6667	88.8889	1.33333	UniRef90_Q9ANY1	155	pneumococcal histidine triad protein E & hydrolase & HIT family hydrolase	Bvh-3 n=444 Tax=Bacteria TaxID=2 RepID=Q9ANY1_STREE
	agilent_8766	2.59731e-06	0.132463	2.01537	-0.610189	4.64092	4.16667	16.6667	4	UniRef90_A0A1P8L367	156	Phosphoprotein (Protein P)	P n=3 Tax=Pneumoviridae TaxID=11244 RepID=A0A1P8L367_HRSV
	agilent_231419	2.60063e-06	0.132632	1.8191	-0.551803	4.19	75	94.4444	1.25926	UniRef90_P44602	157	VFG000340(gb|NP_438433) (hxuA) heme-hemopexin utilization protein A, two-partner secretion (TPS) pathway TpsA protein, haem-haemopexin binding protein [HxuABC (VF0269)] [Haemophilus influenzae Rd KW20]	Heme/hemopexin-binding protein n=4 Tax=Haemophilus influenzae TaxID=727 RepID=HXUA1_HAEIN
	twist_60641	2.62551e-06	0.133901	2.11978	-0.652058	4.89163	4.16667	16.6667	4		158	YP_009150305.1 tail tubular protein A [Proteus phage PM 75]
	agilent_3552	2.65594e-06	0.135453	1.23432	-0.386123	2.85476	12.5	33.3333	2.66667	UniRef90_A0A2U3RZL8	159	pneumococcal histidine triad protein D (1/2) & histidine motif-containing protein, partial	Pneumococcal histidine triad protein D n=4 Tax=Streptococcus pneumoniae TaxID=1313 RepID=A0A2U3RZL8_STREE
	twist_92532	2.68874e-06	0.137126	1.38418	-0.440777	3.20914	8.33333	27.7778	3.33333		160	YP_009043500.1 hypothetical protein [Listeria phage List-36]
	agilent_201606	2.6906e-06	0.137221	1.38351	-0.441005	3.20803	8.33333	27.7778	3.33333	UniRef90_Q74LM8	161	WP_011161370.1 strains_non_MPA_non_topgraph_cdhit70_190118.csv	LYZ2 domain-containing protein n=25 Tax=Lactobacillus TaxID=1578 RepID=Q74LM8_LACJO
	twist_27495	2.69131e-06	0.137257	1.09412	-0.348891	2.53714	33.3333	50	1.5		162	HCMVUL99 & Tegument protein UL11 homolog
	agilent_218197	2.6925e-06	0.137318	-1.20274	-2.78926	0.383775	41.6667	27.7778	0.666667	UniRef90_A0A4V0BU85	163	WP_000185311.1 strains_non_MPA_non_topgraph_cdhit70_190118.csv	Glycerophosphoryl diester phosphodiesterase n=217 Tax=Bacteria TaxID=2 RepID=A0A4V0BU85_STREQ
	twist_54532	2.70942e-06	0.138181	-2.4994	-5.80355	0.804749	16.6667	5.55556	0.333333		164	Kappa-casein precursor
	agilent_133424	2.71079e-06	0.138251	-2.09793	-4.87184	0.675977	20.8333	5.55556	0.266667	UniRef90_E1W2P1	165	WP_014064419.1 strains_non_MPA_non_topgraph_cdhit70_190118.csv	Uncharacterized protein n=61 Tax=Pasteurellaceae TaxID=712 RepID=E1W2P1_HAEP3
	twist_7818	2.71992e-06	0.138716	-2.33517	-5.4264	0.756064	16.6667	5.55556	0.333333		166	allergen_name False allergome_name Bub b 8 (5/6), Bub b 9 (1/2) (1/1) allergenonline_name False SDAP_name False iedb_name False
	twist_59480	2.72299e-06	0.138872	1.82323	-0.591269	4.23773	4.16667	16.6667	4		167	H1N1 A/Bayern/7/95 NA
	twist_34406	2.72299e-06	0.138872	1.82323	-0.591269	4.23773	4.16667	16.6667	4		168	HCMVUL112; HCMVUL113
	twist_53116	2.72697e-06	0.139076	1.82057	-0.591646	4.23279	4.16667	16.6667	4		169	granule antigen protein GRA6 & granule antigen protein GRA6, putative & dense granule antigen & dense granule protein
	twist_27364	2.72994e-06	0.139227	1.83242	-0.596429	4.26128	4.16667	16.6667	4		170	pneumococcal histidine triad protein D (1/2) & histidine motif-containing protein, partial
	twist_59562	2.73332e-06	0.139399	1.81773	-0.592696	4.22816	4.16667	16.6667	4		171	H1N1 A/Beijing/262/95 NA
	twist_59391	2.73332e-06	0.139399	1.81773	-0.592696	4.22816	4.16667	16.6667	4		172	H1N1 A/USSR/90/77 NA
	twist_58867	2.73332e-06	0.139399	1.81773	-0.592696	4.22816	4.16667	16.6667	4		173	H1N1 A/Solomon Islands/3/2006 NA
	agilent_160350	2.73567e-06	0.139519	-3.42723	-7.97334	1.11887	12.5	5.55556	0.444444	UniRef90_A0A174RB78	174	MH0013_GL0029147 MPA_PNP_EM_seqs_non_topgraph_seqs_final_210318.csv	Beta-hexosaminidase n=16 Tax=Bacteroides TaxID=816 RepID=A0A174RB78_9BACE
	agilent_11147	2.74394e-06	0.139941	1.76508	-0.578733	4.10889	4.16667	22.2222	5.33333	UniRef90_P14738	175	fibronectin-binding protein A	Fibronectin-binding protein A n=540 Tax=Staphylococcaceae TaxID=90964 RepID=FNBA_STAA8
	agilent_131885	2.7533e-06	0.140418	1.05166	-0.346499	2.44981	41.6667	55.5556	1.33333	UniRef90_R5E067	176	MH0010_GL0007892 MPA_PNP_EM_seqs_non_topgraph_seqs_final_210318.csv	Flagellin n=2 Tax=Eubacterium TaxID=1730 RepID=R5E067_9FIRM
	twist_58054	2.76126e-06	0.140824	1.37656	-0.45542	3.20855	37.5	55.5556	1.48148		177	positive (exact): Influenza A virus Hemagglutinin
	twist_28963	2.76187e-06	0.140855	-1.70611	-3.97685	0.564625	25	5.55556	0.222222		178	Trans-acting transcriptional protein ICP4
	agilent_6734	2.76719e-06	0.141127	1.80795	-0.599972	4.21587	4.16667	16.6667	4	UniRef90_P08392	179	Trans-acting transcriptional protein ICP4	Major viral transcription factor ICP4 n=1 Tax=Human herpesvirus 1 (strain 17) TaxID=10299 RepID=ICP4_HHV11
	twist_48386	2.7783e-06	0.141693	1.20123	-0.40091	2.80337	16.6667	33.3333	2		180	positive (exact): Enterovirus B Genome polyprotein
	twist_58813	2.78077e-06	0.141819	1.23888	-0.413997	2.89176	12.5	27.7778	2.22222		181	H3N2 A/Michigan/45/2015 M1
	twist_26236	2.78077e-06	0.141819	1.23888	-0.413997	2.89176	12.5	27.7778	2.22222		182	matrix protein 1 & matrix protein & M1 protein
	twist_22556	2.80007e-06	0.142804	-2.00229	-4.68029	0.675707	20.8333	5.55556	0.266667		183	allergen_name False allergome_name Bub b 12 (2/2), Bub b 8 (4/6) (1/1) allergenonline_name False SDAP_name False iedb_name False
	twist_44069	2.80805e-06	0.143211	1.24286	-0.421117	2.90683	12.5	33.3333	2.66667		184	putative BLRF2 protein [Human gammaherpesvirus 4] & Tegument protein BLRF2
	agilent_148625	2.81817e-06	0.143727	-1.2949	-3.03079	0.440988	33.3333	16.6667	0.5	UniRef90_S5N0F3	185	WP_045160255.1 (5/5) non_MPA_topgraph_sampling_040218.csv	Phage-related tail protein n=334 Tax=Salmonella TaxID=590 RepID=S5N0F3_SALBN
	twist_51931	2.82649e-06	0.144151	1.39285	-0.47632	3.26201	8.33333	22.2222	2.66667		186	HCMVUL132
	agilent_1379	2.82925e-06	0.144292	1.23471	-0.422822	2.89224	12.5	33.3333	2.66667	UniRef90_Q2FUY2	187	Clumping factor B precursor (Fibrinogen-binding protein B) (Fibrinogen receptor B)	Clumping factor B n=3 Tax=Staphylococcus aureus TaxID=1280 RepID=CLFB_STAA8
	agilent_199830	2.83056e-06	0.144359	-2.44595	-5.73004	0.838154	16.6667	5.55556	0.333333	UniRef90_Q74IZ8	188	WP_011162134.1 strains_non_MPA_non_topgraph_cdhit70_190118.csv	Uncharacterized protein n=3 Tax=Lactobacillus johnsonii TaxID=33959 RepID=Q74IZ8_LACJO
	agilent_212629	2.83939e-06	0.144809	-2.38188	-5.58355	0.819789	16.6667	5.55556	0.333333	UniRef90_R6BPC8	189	MH0270_GL0030519 MPA_PNP_EM_seqs_non_topgraph_seqs_final_210318.csv	Ser/Thr phosphatase family protein n=5 Tax=Firmicutes TaxID=1239 RepID=R6BPC8_9FIRM
	twist_57410	2.83966e-06	0.144822	0.992257	-0.341557	2.32607	29.1667	50	1.71429		190	heme transporter IsdB
	twist_30796	2.85277e-06	0.145491	1.38921	-0.481306	3.25973	8.33333	22.2222	2.66667		191	Tegument protein UL25
	agilent_243108	2.86462e-06	0.146095	-1.12861	-2.65052	0.393298	83.3333	66.6667	0.8	UniRef90_Q9KK48	192	VFG005316(gb|NP_359586) (pspC/cbpA) Choline binding protein A [Choline-binding proteins (CVF122)] [Streptococcus pneumoniae R6]	Surface protein PspC n=12 Tax=Streptococcus pneumoniae TaxID=1313 RepID=Q9KK48_STREE
	twist_46270	2.92166e-06	0.149005	1.85471	-0.664366	4.37379	4.16667	16.6667	4		193	Twist-related protein 1
	agilent_240581	2.93444e-06	0.149656	0.988579	-0.356265	2.33342	45.8333	72.2222	1.57576	UniRef90_A0A098ZMW6	194	VFG001355(gb|NP_346612) (cbpD) choline binding protein D [CBPs (VF0145)] [Streptococcus pneumoniae TIGR4]	Autolysin n=355 Tax=Streptococcus TaxID=1301 RepID=A0A098ZMW6_STREE
	agilent_78269	2.94593e-06	0.150243	1.40049	-0.507453	3.30844	8.33333	22.2222	2.66667	UniRef90_K0WUD6	195	MH0012_GL0237066 (1/1) MPA_and_EM_topgraph_220218_subsample.csv	Uncharacterized protein n=3 Tax=Bacteroidales TaxID=171549 RepID=K0WUD6_9BACT
	twist_39975	2.95715e-06	0.150815	1.07456	-0.391409	2.54053	25	50	2		196	zinc metalloproteinase aureolysin
	agilent_104204	2.96495e-06	0.151212	-1.16375	-2.75295	0.425443	79.1667	61.1111	0.77193	UniRef90_Q6GE15	197	WP_000792567.1 strains_non_MPA_non_topgraph_cdhit70_190118.csv	Immunoglobulin-binding protein Sbi n=35 Tax=Staphylococcus aureus TaxID=1280 RepID=SBI_STAAR
	agilent_196991	2.97027e-06	0.151484	-1.94609	-4.6054	0.713216	20.8333	5.55556	0.266667	UniRef90_A0A174N6A9	198	WP_005425276.1 MPA_PNP_EM_seqs_non_topgraph_seqs_final_210318.csv	Kappa-carrageenase n=9 Tax=Blautia obeum TaxID=40520 RepID=A0A174N6A9_9FIRM
	agilent_8061	2.97397e-06	0.151673	-1.66158	-3.93315	0.609993	25	5.55556	0.222222	UniRef90_Q1HVF7	199	EBNA-1 HHV 4	Epstein-Barr nuclear antigen 1 n=48 Tax=Epstein-Barr virus (strain GD1) TaxID=10376 RepID=EBNA1_EBVA8
	agilent_221241	2.97622e-06	0.151787	-1.13643	-2.6905	0.417637	45.8333	27.7778	0.606061	UniRef90_UPI000F53326A	200	VFG000261(gb|NP_273742) (iga) IgA-specific serine endopeptidase [IgA1 protease (VF0080)] [Neisseria meningitidis MC58]	IgA-specific serine endopeptidase autotransporter n=1 Tax=Neisseria meningitidis TaxID=487 RepID=UPI000F53326A
	twist_59221	3.00806e-06	0.153411	1.13386	-0.422841	2.69057	16.6667	33.3333	2		201	B B/Shanghai/361/2002 HA
	twist_55253	3.01196e-06	0.15361	0.971378	-0.362892	2.30565	33.3333	61.1111	1.83333		202	EBNA-3B nuclear protein [Human gammaherpesvirus 4] & Epstein-Barr nuclear antigen 4
	agilent_131883	3.02966e-06	0.154513	1.04494	-0.393526	2.48341	37.5	50	1.33333	UniRef90_R5NUP6	203	MH0437_GL0231446 MPA_PNP_EM_seqs_non_topgraph_seqs_final_210318.csv	Flagellin n=6 Tax=Clostridiales TaxID=186802 RepID=R5NUP6_9CLOT
	twist_30726	3.03398e-06	0.154733	-1.63838	-3.89499	0.618221	25	5.55556	0.222222		204	Ovomucoid precursor
	twist_20844	3.03756e-06	0.154915	-1.64003	-3.8999	0.619841	25	5.55556	0.222222		205	allergen_name False allergome_name Cap h 10 (1/2), Cap h 8 (1/5) (1/1) allergenonline_name False SDAP_name False iedb_name False
	agilent_227075	3.06155e-06	0.156139	-1.25108	-2.98012	0.477952	33.3333	11.1111	0.333333	UniRef90_P09983	206	VFG000906(gb|NP_755445) (hlyA) Hemolysin A [Hemolysin (VF0225)] [Escherichia coli CFT073]	Hemolysin, chromosomal n=225 Tax=Bacteria TaxID=2 RepID=HLYAC_ECOLX
	agilent_79810	3.0786e-06	0.157009	-1.3167	-3.14025	0.506845	33.3333	11.1111	0.333333	UniRef90_R7HD48	207	MH0113_GL0055733 MPA_PNP_EM_seqs_non_topgraph_seqs_final_210318.csv	Flagellin n=1 Tax=Eubacterium sp. CAG:38 TaxID=1262889 RepID=R7HD48_9FIRM
	agilent_235311	3.08192e-06	0.157178	1.90753	-0.735351	4.5504	4.16667	16.6667	4	UniRef90_Q93SM9	208	VFG002418(gb|YP_001331791) (vWbp) secreted von Willebrand factor-binding protein precursor [vWbp (VF0420)] [Staphylococcus aureus subsp. aureus str. Newman]	Coagulase n=92 Tax=Staphylococcus TaxID=1279 RepID=Q93SM9_STAAU
	agilent_6871	3.08267e-06	0.157216	-1.89907	-4.53046	0.732329	20.8333	5.55556	0.266667	UniRef90_Q9PZT0	209	Probable coat protein VP1 & VP2 (1/2) & VP1 capsid protein (2/3) & viral protein 2 & VP2 protein & VP1u	Minor capsid protein VP1 n=1787 Tax=Erythroparvovirus TaxID=40121 RepID=CAPSD_PAVHV
	agilent_195778	3.09526e-06	0.157858	1.17659	-0.456247	2.80943	12.5	27.7778	2.22222	UniRef90_E1W618	210	WP_014065439.1 strains_non_MPA_non_topgraph_cdhit70_190118.csv	Uncharacterized protein n=1 Tax=Haemophilus parainfluenzae (strain T3T1) TaxID=862965 RepID=E1W618_HAEP3
	agilent_8106	3.10361e-06	0.158284	-1.61306	-3.8539	0.627789	25	5.55556	0.222222	UniRef90_P89479	211	tegument protein US11	Probable RNA-binding protein n=11 Tax=Human herpesvirus 2 TaxID=10310 RepID=RNB_HHV2H
	agilent_141708	3.10495e-06	0.158352	1.8762	-0.730631	4.48304	4.16667	16.6667	4	UniRef90_A0A4P6M4H6	212	WP_018598481.1 strains_non_MPA_non_topgraph_cdhit70_190118.csv	Toxin A n=3 Tax=Blautia TaxID=572511 RepID=A0A4P6M4H6_9FIRM
	twist_72458	3.11005e-06	0.158613	1.39788	-0.545577	3.34134	8.33333	22.2222	2.66667		213	YP_006908362.1 Ig-like domain containing protein [Bacillus phage B4]
	twist_13630	3.11779e-06	0.159007	-1.02287	-2.44631	0.400565	54.1667	33.3333	0.615385		214	allergen_name False allergome_name False allergenonline_name Unassigned (1/1) (1/1) SDAP_name Bos d 8 (6/13) (1/1) iedb_name False
	agilent_15630	3.13051e-06	0.159656	1.74906	-0.688733	4.18686	4.16667	16.6667	4	UniRef90_Q9ZFS5	215	WP_000769829.1 strains_non_MPA_non_topgraph_cdhit70_190118.csv	Exotoxin 1 n=31 Tax=Staphylococcus aureus TaxID=1280 RepID=Q9ZFS5_STAAU
	twist_27282	3.14044e-06	0.160162	1.83769	-0.726739	4.40212	70.8333	94.4444	1.33333		216	positive (exact): Enterovirus C Genome polyprotein [on Uniprot the BLAST matches are "Capsid protein" from "Human poliovirus"
	agilent_12009	3.14044e-06	0.160162	1.83769	-0.726739	4.40212	70.8333	94.4444	1.33333		217	positive (exact): Enterovirus C Genome polyprotein [on Uniprot the BLAST matches are "Capsid protein" from "Human poliovirus"
	agilent_12014	3.14044e-06	0.160162	1.83769	-0.726739	4.40212	70.8333	94.4444	1.33333	UniRef90_A0A1D8D445	218	positive (from uniprot): Enterovirus C Genome polyprotein [on Uniprot the BLAST matches are "Capsid protein" from "Human poliovirus"	VP1 (Fragment) n=1 Tax=Human poliovirus 3 TaxID=12086 RepID=A0A1D8D445_9ENTO
	agilent_180726	3.15156e-06	0.160729	1.83581	-0.729473	4.4011	79.1667	94.4444	1.19298	UniRef90_Q2G0D4	219	WP_000731642.1 strains_non_MPA_non_topgraph_cdhit70_190118.csv	Probable autolysin SsaALP n=204 Tax=Bacteria TaxID=2 RepID=SSAAL_STAA8
	agilent_164398	3.16219e-06	0.161272	1.24564	-0.49722	2.9885	12.5	27.7778	2.22222	UniRef90_A0A2A7AG89	220	MH0086_GL0067408 MPA_PNP_EM_seqs_non_topgraph_seqs_final_210318.csv	50S ribosomal protein L2 n=39 Tax=Clostridiales TaxID=186802 RepID=A0A2A7AG89_9FIRM
	twist_47779	3.16835e-06	0.161586	-2.15843	-5.18069	0.863838	16.6667	5.55556	0.333333		221	Mediator of RNA polymerase II transcription subunit 13-like
	agilent_201607	3.1721e-06	0.161777	1.72464	-0.691328	4.1406	4.16667	22.2222	5.33333	UniRef90_A0A448F0Y5	222	WP_003657051.1 strains_non_MPA_non_topgraph_cdhit70_190118.csv	Muramidase n=21 Tax=Lactobacillus TaxID=1578 RepID=A0A448F0Y5_LACAI
	agilent_70667	3.17447e-06	0.161898	-1.83331	-4.40226	0.735633	20.8333	5.55556	0.266667	UniRef90_Q2FZL2	223	WP_000676561.1 strains_non_MPA_non_topgraph_cdhit70_190118.csv	Glutamyl endopeptidase n=383 Tax=Bacilli TaxID=91061 RepID=SSPA_STAA8
	agilent_241907	3.17447e-06	0.161898	-1.83331	-4.40226	0.735633	20.8333	5.55556	0.266667	UniRef90_Q8NX98	224	VFG001296(gb|NP_645749) (sspA) serine protease; V8 protease; glutamyl endopeptidase [V8 protease (VF0023)] [Staphylococcus aureus subsp. aureus MW2]	Glutamyl endopeptidase n=99 Tax=Staphylococcaceae TaxID=90964 RepID=SSPA_STAAW
	twist_1603	3.20095e-06	0.163248	-1.42845	-3.43651	0.579618	25	11.1111	0.444444		225	Allergen Gal d 1 & Ovomucoid precursor
	agilent_173004	3.21134e-06	0.163778	1.31742	-0.536901	3.17175	8.33333	22.2222	2.66667	UniRef90_B0G3Y5	226	WP_052302907.1 strains_non_MPA_non_topgraph_cdhit70_190118.csv	N-acetylmuramoyl-L-alanine amidase n=2 Tax=Dorea formicigenerans TaxID=39486 RepID=B0G3Y5_9FIRM
	agilent_134645	3.22075e-06	0.164258	-1.06792	-2.57276	0.43693	50	38.8889	0.777778	UniRef90_A0A4V6L8I8	227	WP_000739205.1 strains_non_MPA_non_topgraph_cdhit70_190118.csv	Extracellular fibrinogen-binding protein n=26 Tax=Staphylococcus TaxID=1279 RepID=A0A4V6L8I8_STAHY
	twist_58055	3.22453e-06	0.164451	1.30139	-0.533289	3.13606	37.5	50	1.33333		228	positive (exact): Influenza A virus Hemagglutinin
	agilent_229456	3.24968e-06	0.165734	1.51272	-0.626375	3.65182	75	88.8889	1.18519	UniRef90_Q54703	229	VFG000955(gb|NP_608047) (emm) M18 protein precursor [M protein (VF0242)] [Streptococcus pyogenes MGAS8232]	Emm18.1 protein n=9 Tax=Streptococcus pyogenes TaxID=1314 RepID=Q54703_STRPY
	agilent_227453	3.2914e-06	0.167862	-1.39141	-3.36885	0.586036	25	11.1111	0.444444	UniRef90_P09616	230	VFG001293(gb|NP_645861) (hly/hla) Alpha-Hemolysin precursor [<alpha>-hemolysin (VF0001)] [Staphylococcus aureus subsp. aureus MW2]	Alpha-hemolysin n=273 Tax=Bacteria TaxID=2 RepID=HLA_STAAU
	agilent_223905	3.31395e-06	0.169011	-1.34446	-3.26034	0.57143	29.1667	16.6667	0.571429	UniRef90_Q8GM74	231	VFG001150(gb|AAL79954) (hia) adhesin [Hia/Hsf (VF0039)] [Haemophilus influenzae nontypable strain 3179B]	Adhesin n=5 Tax=Haemophilus influenzae TaxID=727 RepID=Q8GM74_HAEIF
	agilent_44109	3.32144e-06	0.169394	-2.09935	-5.09365	0.894961	16.6667	5.55556	0.333333	UniRef90_A0A174K340	232	WP_005830324.1 MPA_PNP_EM_seqs_non_topgraph_seqs_final_210318.csv	Membrane protein n=27 Tax=Bacteroides TaxID=816 RepID=A0A174K340_BACUN
	agilent_1543	3.32439e-06	0.169544	1.30658	-0.55766	3.17083	8.33333	22.2222	2.66667	UniRef90_P08318	233	phosphoprotein 150 & Large structural phosphoprotein	Large structural phosphoprotein n=145 Tax=root TaxID=1 RepID=PP150_HCMVA
	agilent_167235	3.32601e-06	0.169626	-1.08181	-2.62564	0.462024	37.5	22.2222	0.592593	UniRef90_B0MY53	234	MH0170_GL0112448 (2/2) MPA_and_EM_topgraph_220218_subsample.csv	PASTA domain protein n=4 Tax=root TaxID=1 RepID=B0MY53_9BACT
	agilent_242702	3.34643e-06	0.170668	1.6691	-0.718659	4.05686	4.16667	16.6667	4	UniRef90_UPI000E01835F	235	VFG001313(gb|NP_644899) (spa) Immunoglobulin G binding protein A precursor [SpA (VF0017)] [Staphylococcus aureus subsp. aureus MW2]	staphylococcal protein A n=3 Tax=Staphylococcus aureus TaxID=1280 RepID=UPI000E01835F
	twist_49675	3.35708e-06	0.171211	0.944256	-0.408281	2.29679	29.1667	44.4444	1.52381		236	positive (from uniprot): Human herpesvirus 3 Envelope glycoprotein C
	agilent_230634	3.36036e-06	0.171378	1.31938	-0.571218	3.20998	8.33333	22.2222	2.66667	UniRef90_A0A130BPV0	237	VFG001839(gb|YP_094495) (icmE/dotG) Dot/Icm type IV secretion system central channel protein IcmE/DotG [Dot/Icm (VF0156)] [Legionella pneumophila subsp. pneumophila str. Philadelphia 1]	50S ribosomal protein L13e n=39 Tax=Gammaproteobacteria TaxID=1236 RepID=A0A130BPV0_LEGPN
	agilent_92683	3.36297e-06	0.171512	1.66696	-0.722446	4.05638	4.16667	16.6667	4	UniRef90_A0A414HGH8	238	MH0012_GL0154153 (2/2) MPA_and_EM_topgraph_220218_subsample.csv	TonB-dependent receptor n=27 Tax=Bacteroides TaxID=816 RepID=A0A414HGH8_BACVU
	agilent_2748	3.37156e-06	0.17195	0.989719	-0.430385	2.40982	20.8333	38.8889	1.86667	UniRef90_P68950	239	positive (from uniprot): Human adenovirus C Pre-histone-like nucleoprotein	Pre-histone-like nucleoprotein n=24 Tax=root TaxID=1 RepID=NP_ADE02
	agilent_2750	3.37156e-06	0.17195	0.989719	-0.430385	2.40982	20.8333	38.8889	1.86667	UniRef90_P68950	240	positive (from uniprot): Human adenovirus C Pre-histone-like nucleoprotein	Pre-histone-like nucleoprotein n=24 Tax=root TaxID=1 RepID=NP_ADE02
	agilent_2749	3.37156e-06	0.17195	0.989719	-0.430385	2.40982	20.8333	38.8889	1.86667	UniRef90_P68950	241	positive (from uniprot): Human adenovirus C Pre-histone-like nucleoprotein	Pre-histone-like nucleoprotein n=24 Tax=root TaxID=1 RepID=NP_ADE02
	twist_70917	3.3717e-06	0.171957	-1.31518	-3.20231	0.571947	29.1667	11.1111	0.380952		242	NP_680496.1 putative host interaction protein [Lactobacillus phage A2]
	agilent_18111	3.37403e-06	0.172076	-1.99143	-4.84968	0.866824	16.6667	5.55556	0.333333	UniRef90_E1WSL3	243	YP_098689.1 strains_non_MPA_non_topgraph_cdhit70_190118.csv	DUF4595 domain-containing protein n=43 Tax=Bacteroides TaxID=816 RepID=E1WSL3_BACF6
	agilent_151860	3.3746e-06	0.172105	1.69047	-0.735985	4.11692	4.16667	16.6667	4	UniRef90_A0A508ZG25	244	WP_015438400.1 strains_non_MPA_non_topgraph_cdhit70_190118.csv	Lactose-binding protein n=31 Tax=Bifidobacterium TaxID=1678 RepID=A0A508ZG25_BIFBR
	agilent_217974	3.38739e-06	0.172757	1.67579	-0.733257	4.08484	4.16667	22.2222	5.33333	UniRef90_A0A1Q6NL23	245	MH0188_GL0157323 MPA_PNP_EM_seqs_non_topgraph_seqs_final_210318.csv	LytR_cpsA_psr domain-containing protein n=12 Tax=Clostridiales TaxID=186802 RepID=A0A1Q6NL23_9FIRM
	agilent_224378	3.39046e-06	0.172914	-1.72588	-4.20783	0.756076	20.8333	5.55556	0.266667	UniRef90_P44969	246	VFG000337(gb|NP_439153) (iga1) immunoglobin A1 protease [IgA1 protease (VF0045)] [Haemophilus influenzae Rd KW20]	Immunoglobulin A1 protease autotransporter n=1 Tax=Haemophilus influenzae (strain ATCC 51907 / DSM 11121 / KW20 / Rd) TaxID=71421 RepID=IGA0_HAEIN
	agilent_2331	3.39456e-06	0.173123	1.68585	-0.73972	4.11142	4.16667	16.6667	4	UniRef90_P20810	247	Calpastatin	Calpastatin n=278 Tax=Simiiformes TaxID=314293 RepID=ICAL_HUMAN
	agilent_26930	3.39915e-06	0.173357	1.50789	-0.662819	3.67861	8.33333	22.2222	2.66667	UniRef90_A0A173RIM6	248	MH0001_GL0008804 (2/2) MPA_and_EM_topgraph_220218_subsample.csv	Penicillin-binding protein A n=7 Tax=Roseburia TaxID=841 RepID=A0A173RIM6_9FIRM
	agilent_9701	3.40356e-06	0.173581	-1.27651	-3.11508	0.562068	29.1667	11.1111	0.380952	UniRef90_Q99WQ6	249	Lipase 2 precursor (Glycerol ester hydrolase 2)	Lipase 2 n=451 Tax=Bacteria TaxID=2 RepID=LIP2_STAAM
	agilent_166519	3.40858e-06	0.173838	-1.99117	-4.8608	0.878457	16.6667	5.55556	0.333333	UniRef90_R7EMT3	250	MH0002_GL0053999 MPA_PNP_EM_seqs_non_topgraph_seqs_final_210318.csv	TonB-dependent receptor n=1 Tax=Bacteroides uniformis CAG:3 TaxID=1263055 RepID=R7EMT3_9BACE
	agilent_158347	3.40858e-06	0.173838	-1.99117	-4.8608	0.878457	16.6667	5.55556	0.333333	UniRef90_A0A139KHP0	251	MH0003_GL0049565 MPA_PNP_EM_seqs_non_topgraph_seqs_final_210318.csv	SusC/RagA family TonB-linked outer membrane protein n=31 Tax=Bacteroides TaxID=816 RepID=A0A139KHP0_BACUN
	agilent_24512	3.41702e-06	0.174268	-1.19464	-2.91805	0.528769	33.3333	16.6667	0.5	UniRef90_A0A158SJE1	252	WP_041807921.1 strains_non_MPA_non_topgraph_cdhit70_190118.csv	N-acetylmuramoyl-L-alanine amidase n=55 Tax=Lactobacillus TaxID=1578 RepID=A0A158SJE1_LACFE
	agilent_228819	3.42312e-06	0.174579	1.09657	-0.486503	2.67964	62.5	83.3333	1.33333	UniRef90_Q99XV0	253	VFG000968(gb|NP_269973) (emm) M protein type 1 [M protein (VF0242)] [Streptococcus pyogenes M1 GAS]	M protein type 1 n=54 Tax=Streptococcus pyogenes TaxID=1314 RepID=Q99XV0_STRP1
	agilent_149779	3.43921e-06	0.1754	1.02632	-0.458159	2.51081	16.6667	38.8889	2.33333	UniRef90_UPI0004537308	254	WP_000728715.1 strains_non_MPA_non_topgraph_cdhit70_190118.csv	staphylococcal protein A n=1 Tax=Staphylococcus aureus TaxID=1280 RepID=UPI0004537308
	twist_54947	3.44282e-06	0.175584	-1.2602	-3.08374	0.56334	45.8333	27.7778	0.606061		255	positive (from uniprot): Rhinovirus B Genome polyprotein
	twist_58725	3.44458e-06	0.175674	-1.04041	-2.54622	0.465402	83.3333	61.1111	0.733333		256	positive (exact): Human adenovirus C Pre-histone-like nucleoprotein
	agilent_194178	3.48276e-06	0.177621	1.65183	-0.749689	4.05335	4.16667	16.6667	4	UniRef90_G1WNG6	257	WP_005335292.1 (2/2) non_MPA_topgraph_sampling_040218.csv	LysM domain-containing protein n=15 Tax=Dorea TaxID=189330 RepID=G1WNG6_9FIRM
	agilent_139400	3.49271e-06	0.178128	-1.12348	-2.75877	0.511809	33.3333	16.6667	0.5	UniRef90_Q2FZL2	258	WP_000676561.1 strains_non_MPA_non_topgraph_cdhit70_190118.csv	Glutamyl endopeptidase n=383 Tax=Bacilli TaxID=91061 RepID=SSPA_STAA8
	agilent_126599	3.49797e-06	0.178397	0.942935	-0.430408	2.31628	37.5	50	1.33333	UniRef90_A0A354D669	259	MH0193_GL0075334 MPA_PNP_EM_seqs_non_topgraph_seqs_final_210318.csv	Flagellin n=1 Tax=Lachnospiraceae bacterium TaxID=1898203 RepID=A0A354D669_9FIRM
	agilent_319	3.49987e-06	0.178494	-0.911455	-2.23924	0.416335	62.5	38.8889	0.622222	UniRef90_P03211	260	EBNA-1 HHV 4 & BKRF1	Epstein-Barr nuclear antigen 1 n=37 Tax=Epstein-Barr virus (strain GD1) TaxID=10376 RepID=EBNA1_EBVB9
	agilent_229757	3.50068e-06	0.178535	-1.9559	-4.80548	0.893685	16.6667	11.1111	0.666667	UniRef90_A0A4I7YG16	261	VFG001357(gb|NP_346601) (cbpA) choline binding protein A [CbpA/PspC (VF0150)] [Streptococcus pneumoniae TIGR4]	Choline binding protein A n=44 Tax=Streptococcus pneumoniae TaxID=1313 RepID=A0A4I7YG16_STREE
	agilent_43394	3.50254e-06	0.17863	1.65197	-0.755342	4.05929	4.16667	16.6667	4	UniRef90_P43153	262	WP_011590092.1 strains_non_MPA_non_topgraph_cdhit70_190118.csv	Collagenase ColA n=88 Tax=Clostridium perfringens TaxID=1502 RepID=COLA_CLOPE
	agilent_53519	3.50389e-06	0.178698	-1.7288	-4.24847	0.790869	20.8333	5.55556	0.266667	UniRef90_A0A4U5DTR8	263	NP_816482.1 strains_non_MPA_non_topgraph_cdhit70_190118.csv	Uncharacterized protein n=132 Tax=Bacilli TaxID=91061 RepID=A0A4U5DTR8_ENTFL
	agilent_14706	3.53347e-06	0.180207	1.37098	-0.634119	3.37607	8.33333	22.2222	2.66667	UniRef90_A0A380YT47	264	YP_097475.1 strains_non_MPA_non_topgraph_cdhit70_190118.csv	Beta-galactosidase n=49 Tax=Bacteroides TaxID=816 RepID=A0A380YT47_BACFG
	agilent_225542	3.55681e-06	0.181397	-0.887952	-2.19016	0.414255	66.6667	44.4444	0.666667	UniRef90_P71401	265	VFG001157(gb|AAC44560) (hsf) Hsf [Hia/Hsf (VF0039)] [Haemophilus influenzae C54]	Hsf n=19 Tax=Haemophilus influenzae TaxID=727 RepID=P71401_HAEIF
	twist_56934	3.56586e-06	0.181859	-1.96032	-4.83822	0.917584	16.6667	5.55556	0.333333		266	EBNA3A HHV4
	agilent_13152	3.57384e-06	0.182266	-1.10352	-2.72507	0.518042	33.3333	16.6667	0.5	UniRef90_B2GAN9	267	WP_080503619.1 strains_non_MPA_non_topgraph_cdhit70_190118.csv	Extracellular surface protein n=25 Tax=Lactobacillus TaxID=1578 RepID=B2GAN9_LACF3
	agilent_182072	3.58264e-06	0.182715	-1.68849	-4.17219	0.795204	20.8333	5.55556	0.266667	UniRef90_Q64MM2	268	YP_101799.1 strains_non_MPA_non_topgraph_cdhit70_190118.csv	Uncharacterized protein n=50 Tax=Bacteroidaceae TaxID=815 RepID=Q64MM2_BACFR
	agilent_131887	3.60393e-06	0.183801	0.99445	-0.471973	2.46087	45.8333	55.5556	1.21212	UniRef90_C4ZDZ6	269	WP_012744138.1 MPA_PNP_EM_seqs_non_topgraph_seqs_final_210318.csv	Flagellin n=1 Tax=Agathobacter rectalis (strain ATCC 33656 / DSM 3377 / JCM 17463 / KCTC 5835 / VPI 0990) TaxID=515619 RepID=C4ZDZ6_AGARV
	agilent_17390	3.65668e-06	0.18649	-1.48659	-3.69219	0.719005	20.8333	11.1111	0.533333	UniRef90_A0A3A9Y2H7	270	YP_193409.1 strains_non_MPA_non_topgraph_cdhit70_190118.csv	Uncharacterized protein n=3 Tax=Lactobacillus acidophilus TaxID=1579 RepID=A0A3A9Y2H7_LACAI
	agilent_136533	3.6966e-06	0.188527	-1.47399	-3.671	0.723025	20.8333	11.1111	0.533333	UniRef90_Q6GJK9	271	WP_001170274.1 strains_non_MPA_non_topgraph_cdhit70_190118.csv	N-acetylmuramoyl-L-alanine amidase sle1 n=31 Tax=Staphylococcus aureus TaxID=1280 RepID=SLE1_STAAR
	agilent_131888	3.71127e-06	0.189275	0.966665	-0.476612	2.40994	25	38.8889	1.55556	UniRef90_C0FTT4	272	WP_007886088.1 MPA_PNP_EM_seqs_non_topgraph_seqs_final_210318.csv	Flagellin n=5 Tax=Roseburia inulinivorans TaxID=360807 RepID=C0FTT4_9FIRM
	agilent_236613	3.71595e-06	0.189514	0.953898	-0.471085	2.37888	54.1667	72.2222	1.33333	UniRef90_Q5XAT9	273	VFG000956(gb|NP_607775) (sda) streptodornase [DNase (VF0252)] [Streptococcus pyogenes MGAS8232]	Sda n=3 Tax=root TaxID=1 RepID=Q5XAT9_STRP6
	twist_88491	3.71761e-06	0.189598	-2.47904	-6.18306	1.22499	12.5	5.55556	0.444444		274	YP_006908093.1 hypothetical protein [Campylobacter phage CP30A]
	twist_8126	3.71996e-06	0.189718	1.08837	-0.538246	2.71499	12.5	33.3333	2.66667		275	allergen_name False allergome_name Str pn PspC (2/2) (1/1) allergenonline_name False SDAP_name False iedb_name False
	agilent_220721	3.73467e-06	0.190468	-1.03836	-2.59287	0.516144	41.6667	33.3333	0.8	UniRef90_Q54972	276	VFG005313(gb|NP_357715) (pspA) Surface protein pspA precursor [Choline-binding proteins (CVF122)] [Streptococcus pneumoniae R6]	Pneumococcal surface protein A n=17 Tax=Streptococcus pneumoniae TaxID=1313 RepID=Q54972_STREE
	agilent_11279	3.74001e-06	0.190741	0.910417	-0.453383	2.27422	25	50	2		277	positive (exact): Norwalk virus Non-structural polyprotein
	agilent_11277	3.74756e-06	0.191126	1.06476	-0.53163	2.66115	45.8333	66.6667	1.45455		278	positive (exact): Influenza A virus Hemagglutinin
	agilent_26184	3.75836e-06	0.191676	1.27021	-0.636574	3.17699	8.33333	22.2222	2.66667	UniRef90_A0A508Z0K2	279	WP_014569540.1 (1/1) non_MPA_topgraph_sampling_040218.csv	Dipeptide-binding protein DppE n=18 Tax=Lactobacillaceae TaxID=33958 RepID=A0A508Z0K2_LACRH
	agilent_205650	3.76753e-06	0.192144	-1.57426	-3.93997	0.791441	20.8333	5.55556	0.266667	UniRef90_A0A3S4NMH7	280	WP_000668994.1 strains_non_MPA_non_topgraph_cdhit70_190118.csv	Exotoxin n=39 Tax=Staphylococcaceae TaxID=90964 RepID=A0A3S4NMH7_STAAU
	agilent_221016	3.77595e-06	0.192573	-1.62222	-4.06235	0.817905	95.8333	83.3333	0.869565	UniRef90_Q54972	281	VFG005313(gb|NP_357715) (pspA) Surface protein pspA precursor [Choline-binding proteins (CVF122)] [Streptococcus pneumoniae R6]	Pneumococcal surface protein A n=17 Tax=Streptococcus pneumoniae TaxID=1313 RepID=Q54972_STREE
	agilent_210148	3.80259e-06	0.193932	1.26599	-0.644118	3.1761	8.33333	22.2222	2.66667	UniRef90_A0A4P6M6N2	282	WP_018598489.1 strains_non_MPA_non_topgraph_cdhit70_190118.csv	Toxin A n=3 Tax=Blautia TaxID=572511 RepID=A0A4P6M6N2_9FIRM
	agilent_221374	3.80549e-06	0.19408	-1.08258	-2.71649	0.551341	33.3333	16.6667	0.5	UniRef90_A0A0K5P078	283	VFG000743(gb|AAC38395) (espD) EspD [EspD (VF0180)] [Escherichia coli O127:H6 str. E2348/69]	Translocon EspD n=21 Tax=Escherichia coli TaxID=562 RepID=A0A0K5P078_ECOLX
	agilent_6664	3.81241e-06	0.194433	-0.999491	-2.5092	0.510221	50	27.7778	0.555556	UniRef90_Q82081	284	positive (from uniprot): Rhinovirus B Genome polyprotein	Genome polyprotein n=46 Tax=Enterovirus TaxID=12059 RepID=POLG_HRV3
	agilent_220077	3.81637e-06	0.194635	-2.15968	-5.4233	1.10395	12.5	5.55556	0.444444	UniRef90_Q97T80	285	VFG001362(gb|NP_344620) (zmpC) immunoglobulin A1 protease [IgA1 protease (VF0147)] [Streptococcus pneumoniae TIGR4]	Zinc metalloprotease ZmpC n=66 Tax=Terrabacteria group TaxID=1783272 RepID=ZMPC_STRPN
	twist_22888	3.84662e-06	0.196178	-1.16044	-2.92012	0.599241	33.3333	16.6667	0.5		286	allergen_name False allergome_name Aeg ta 37 (2/2) (1/1) allergenonline_name False SDAP_name False iedb_name False
	twist_2100	3.84662e-06	0.196178	-1.16044	-2.92012	0.599241	33.3333	16.6667	0.5		287	allergen_name False allergome_name Tri m 37 (10/11) (1/1) allergenonline_name False SDAP_name False iedb_name False
	twist_20848	3.87286e-06	0.197516	-0.920612	-2.3208	0.479574	54.1667	33.3333	0.615385		288	allergen_name False allergome_name Bos d 8 (2/6), Bos d 9 (2/3) (1/1) allergenonline_name False SDAP_name False iedb_name False
	agilent_71939	3.87389e-06	0.197568	1.26346	-0.658402	3.18533	8.33333	22.2222	2.66667	UniRef90_UPI0006C7ABC3	289	V1.FI09_GL0113779 MPA_PNP_EM_seqs_non_topgraph_seqs_final_210318.csv	hypothetical protein n=1 Tax=Clostridia bacterium UC5.1-1D1 TaxID=1697794 RepID=UPI0006C7ABC3
	agilent_180131	3.87912e-06	0.197835	1.60505	-0.837856	4.04795	4.16667	16.6667	4	UniRef90_A0A2N8IRW9	290	WP_022198170.1 strains_non_MPA_non_topgraph_cdhit70_190118.csv	LysM domain-containing protein n=8 Tax=Akkermansia TaxID=239934 RepID=A0A2N8IRW9_9BACT
	agilent_168693	3.88708e-06	0.198241	0.940502	-0.492251	2.37325	20.8333	38.8889	1.86667	UniRef90_I9IA10	291	MH0012_GL0147423 MPA_PNP_EM_seqs_non_topgraph_seqs_final_210318.csv	F5/8 type C domain-containing protein n=7 Tax=Bacteroides TaxID=816 RepID=I9IA10_9BACE
	agilent_8064	3.90966e-06	0.199393	-1.55717	-3.93544	0.821102	20.8333	5.55556	0.266667	UniRef90_P03211	292	EBNA-1 HHV 4 & BKRF1	Epstein-Barr nuclear antigen 1 n=37 Tax=Epstein-Barr virus (strain GD1) TaxID=10376 RepID=EBNA1_EBVB9
	twist_51733	3.9187e-06	0.199854	-0.910618	-2.30284	0.481599	54.1667	38.8889	0.717949		293	positive (exact): Norwalk virus Non-structural polyprotein
	twist_50600	3.94023e-06	0.200952	-1.31528	-3.33108	0.700524	91.6667	72.2222	0.787879		294	polyprotein (3/9) & structural protein (3/3) & VP1 (2/4) & capsid protein VP1 & VP1 protein (2/2) & VP1 protein, partial [Enterovirus A71]
	agilent_39341	3.94689e-06	0.201292	-1.84607	-4.67751	0.985362	16.6667	5.55556	0.333333	UniRef90_A0A454A614	295	WP_016265893.1 strains_non_MPA_non_topgraph_cdhit70_190118.csv	Autotransporter domain-containing protein n=484 Tax=Gammaproteobacteria TaxID=1236 RepID=A0A454A614_ECOL5
	agilent_1257	3.94738e-06	0.201316	-0.930556	-2.35789	0.496774	45.8333	27.7778	0.606061	UniRef90_P03204	296	EBNA-3C HHV 4 latent protein	Epstein-Barr nuclear antigen 6 n=14 Tax=Epstein-Barr virus (strain GD1) TaxID=10376 RepID=EBNA6_EBVB9
	agilent_204518	3.97916e-06	0.202937	-1.04962	-2.66538	0.566131	41.6667	27.7778	0.666667	UniRef90_Q6GJK9	297	WP_001170274.1 strains_non_MPA_non_topgraph_cdhit70_190118.csv	N-acetylmuramoyl-L-alanine amidase sle1 n=31 Tax=Staphylococcus aureus TaxID=1280 RepID=SLE1_STAAR
	twist_58050	3.99558e-06	0.203775	1.23103	-0.667493	3.12956	66.6667	77.7778	1.16667		298	positive (exact): Enterovirus B Genome polyprotein
	twist_27540	4.00041e-06	0.204021	-0.885015	-2.25065	0.480618	54.1667	33.3333	0.615385		299	EBNA-1 HHV 4 & BKRF1
	twist_37907	4.0044e-06	0.204224	1.24005	-0.674282	3.15438	75	88.8889	1.18519		300	pneumococcal histidine triad protein D (1/2) & histidine motif-containing protein, partial
	agilent_9198	4.02137e-06	0.20509	-1.7476	-4.45063	0.955431	16.6667	11.1111	0.666667	UniRef90_P11311	301	Adhesin P1 precursor (Cytadhesin P1) (Attachment protein) & ADP1_MYCPN adhesin P1	Adhesin P1 n=56 Tax=Mycoplasma pneumoniae TaxID=2104 RepID=ADP1_MYCPN
	agilent_4825	4.04683e-06	0.206388	0.91625	-0.504987	2.33749	25	44.4444	1.77778	UniRef90_P14738	302	fibronectin-binding protein A	Fibronectin-binding protein A n=540 Tax=Staphylococcaceae TaxID=90964 RepID=FNBA_STAA8
	agilent_237918	4.04747e-06	0.206421	-0.938213	-2.39362	0.517197	75	55.5556	0.740741	UniRef90_Q48028	303	VFG001154(gb|AAA20524) (hmw2A) adhesin HMW2A, two-partner secretion (TPS) pathway TpsA exoprotein [HMW1/HMW2 (VF0038)] [Haemophilus influenzae str. 12]	Adhesin n=8 Tax=Haemophilus influenzae TaxID=727 RepID=Q48028_HAEIF
	twist_34181	4.04977e-06	0.206539	0.845224	-0.466275	2.15672	33.3333	55.5556	1.66667		304	positive (from uniprot): Enterovirus B Genome polyprotein
	twist_44333	4.06186e-06	0.207155	0.927204	-0.513454	2.36786	25	44.4444	1.77778		305	HCMVUS27
	agilent_121077	4.06613e-06	0.207373	-2.30613	-5.89104	1.27878	12.5	5.55556	0.444444	UniRef90_A0A412M4I2	306	MH0091_GL0064430 MPA_PNP_EM_seqs_non_topgraph_seqs_final_210318.csv	Carboxypeptidase-like regulatory domain-containing protein n=26 Tax=Parabacteroides TaxID=375288 RepID=A0A412M4I2_9BACT
	agilent_78402	4.08227e-06	0.208196	1.038	-0.578509	2.65451	16.6667	27.7778	1.66667	UniRef90_A0A381IPJ2	307	WP_011590251.1 strains_non_MPA_non_topgraph_cdhit70_190118.csv	Cell wall binding repeat-containing protein n=19 Tax=Clostridium perfringens TaxID=1502 RepID=A0A381IPJ2_CLOPF
	agilent_228606	4.08734e-06	0.208454	-1.13083	-2.8929	0.631244	33.3333	22.2222	0.666667	UniRef90_P44969	308	VFG000337(gb|NP_439153) (iga1) immunoglobin A1 protease [IgA1 protease (VF0045)] [Haemophilus influenzae Rd KW20]	Immunoglobulin A1 protease autotransporter n=1 Tax=Haemophilus influenzae (strain ATCC 51907 / DSM 11121 / KW20 / Rd) TaxID=71421 RepID=IGA0_HAEIN
	agilent_237631	4.09287e-06	0.208736	1.20968	-0.676431	3.0958	70.8333	88.8889	1.2549	UniRef90_Q54835	309	VFG000950(gb|NP_665531) (emm) M protein type 3 [M protein (VF0242)] [Streptococcus pyogenes MGAS315]	M3 protein n=36 Tax=Streptococcus pyogenes TaxID=1314 RepID=Q54835_STRPY
	agilent_229718	4.10602e-06	0.209407	0.925348	-0.519564	2.37026	20.8333	38.8889	1.86667	UniRef90_A7X6I5	310	VFG001283(gb|NP_647238) (fnbA) fibronectin-binding protein A [FnBPs (VF0010)] [Staphylococcus aureus subsp. aureus MW2]	Fibronectin-binding protein A n=697 Tax=Bacteria TaxID=2 RepID=FNBA_STAA1
	twist_8031	4.10883e-06	0.209551	-1.14719	-2.93907	0.644688	29.1667	22.2222	0.761905		311	allergen_name False allergome_name Str pn PspC (2/2) (1/1) allergenonline_name False SDAP_name False iedb_name False
	agilent_41055	4.1157e-06	0.209901	-2.09061	-5.35859	1.17737	12.5	5.55556	0.444444	UniRef90_UPI000D3C16C0	312	WP_014569703.1 (1/1) non_MPA_topgraph_sampling_040218.csv	peptidase n=12 Tax=Lactobacillus TaxID=1578 RepID=UPI000D3C16C0
	agilent_122600	4.11626e-06	0.209929	-1.39445	-3.57435	0.78545	20.8333	11.1111	0.533333	UniRef90_I8YZJ0	313	764649650-stool1_revised_C454888_1_gene81622 MPA_PNP_EM_seqs_non_topgraph_seqs_final_210318.csv	YD repeat (Two copies) n=64 Tax=Bacteroidaceae TaxID=815 RepID=I8YZJ0_BACOV
	agilent_1148	4.12464e-06	0.210357	0.909929	-0.513868	2.33373	25	38.8889	1.55556	UniRef90_Q66575	314	positive (from uniprot): Enterovirus B Genome polyprotein	Genome polyprotein n=20 Tax=Enterovirus B TaxID=138949 RepID=POLG_EC12T
	twist_31794	4.13788e-06	0.211032	1.24517	-0.706076	3.19641	8.33333	22.2222	2.66667		315	HCMVUL80
	agilent_16154	4.14305e-06	0.211296	-1.01641	-2.61009	0.577275	33.3333	16.6667	0.5	UniRef90_A7X0T9	316	WP_001074519.1 strains_non_MPA_non_topgraph_cdhit70_190118.csv	Bifunctional autolysin n=763 Tax=Bacteria TaxID=2 RepID=ATL_STAA1
	agilent_205514	4.15134e-06	0.211718	-1.2067	-3.10052	0.687109	25	11.1111	0.444444	UniRef90_A0A158SJE1	317	WP_041807921.1 strains_non_MPA_non_topgraph_cdhit70_190118.csv	N-acetylmuramoyl-L-alanine amidase n=55 Tax=Lactobacillus TaxID=1578 RepID=A0A158SJE1_LACFE
	twist_33322	4.1585e-06	0.212083	-1.48653	-3.82136	0.848307	20.8333	5.55556	0.266667		318	45 kDa immediate-early protein 2
	agilent_224194	4.16323e-06	0.212325	-0.865262	-2.22501	0.494491	66.6667	50	0.75	UniRef90_Q2FE79	319	VFG002421(gb|NP_647158) (sbi) IgG-binding protein SBI [Sbi (VF0423)] [Staphylococcus aureus subsp. aureus MW2]	Immunoglobulin-binding protein Sbi n=295 Tax=Bacteria TaxID=2 RepID=SBI_STAA3
	agilent_235929	4.17527e-06	0.212939	0.902963	-0.517944	2.32387	58.3333	77.7778	1.33333	UniRef90_Q8P2T7	320	VFG000976(gb|NP_268546) (slo) streptolysin O precursor [SLO (VF0250)] [Streptococcus pyogenes M1 GAS]	Streptolysin O n=132 Tax=Streptococcus TaxID=1301 RepID=TACY_STRP8
	twist_28814	4.18506e-06	0.213438	0.901021	-0.518378	2.32042	25	38.8889	1.55556		321	positive (from uniprot): Rhinovirus B Genome polyprotein
	agilent_224850	4.18815e-06	0.213595	1.57133	-0.904874	4.04754	4.16667	16.6667	4	UniRef90_P55980	322	VFG000306(gb|NP_207343) (cagA) cag T4SS translocated effector CagA [CagA (VF0059)] [Helicobacter pylori 26695]	Cytotoxicity-associated immunodominant antigen n=265 Tax=Helicobacter pylori TaxID=210 RepID=CAGA_HELPY
	twist_54260	4.18815e-06	0.213595	1.57133	-0.904874	4.04754	4.16667	16.6667	4		323	CagA
	agilent_11583	4.19661e-06	0.214027	-1.49993	-3.86586	0.865987	20.8333	5.55556	0.266667	UniRef90_P11089	324	Flagellar filament 41 kDa core protein	Flagellar filament 41 kDa core protein n=535 Tax=Borreliaceae TaxID=1643685 RepID=FLA1_BORBU
	agilent_45366	4.19669e-06	0.214031	-2.16481	-5.57949	1.24988	12.5	11.1111	0.888889	UniRef90_A0A173ZMW8	325	MH0006_GL0111091 (2/2) MPA_and_EM_topgraph_220218_subsample.csv	LysM domain-containing protein n=31 Tax=Clostridiales TaxID=186802 RepID=A0A173ZMW8_9FIRM
	agilent_199622	4.22704e-06	0.215579	-1.46194	-3.77575	0.851869	20.8333	5.55556	0.266667	UniRef90_A0A2N8HER6	326	WP_012419884.1 strains_non_MPA_non_topgraph_cdhit70_190118.csv	Chaperone protein ClpB n=85 Tax=Bacteria TaxID=2 RepID=A0A2N8HER6_9BACT
	agilent_220437	4.27818e-06	0.218187	-0.877014	-2.27296	0.518932	50	38.8889	0.777778	UniRef90_O85626	327	VFG000799(gb|NP_290255) (espD) Type III secretion system translocator protein EspD, pore protein [EspD (VF0200)] [Escherichia coli O157:H7 str. EDL933]	L0021 n=35 Tax=Enterobacteriaceae TaxID=543 RepID=O85626_ECOLX
	twist_36072	4.28234e-06	0.218399	1.16576	-0.690641	3.02217	16.6667	27.7778	1.66667		328	positive (exact): Influenza A virus Hemagglutinin
	twist_37139	4.28954e-06	0.218766	-0.882888	-2.28995	0.524176	54.1667	38.8889	0.717949		329	Immunoglobulin G-binding protein G precursor & Immunoglobulin G-binding protein G
	agilent_202527	4.30166e-06	0.219385	-2.99934	-7.78583	1.78715	8.33333	5.55556	0.666667	UniRef90_Q5LFP9	330	YP_098680.1 strains_non_MPA_non_topgraph_cdhit70_190118.csv	Uncharacterized protein n=53 Tax=Bacteroides TaxID=816 RepID=Q5LFP9_BACFN
	agilent_320	4.30931e-06	0.219775	-0.864321	-2.24481	0.51617	75	55.5556	0.740741	UniRef90_P03211	331	EBNA-1 HHV 4 & BKRF1	Epstein-Barr nuclear antigen 1 n=37 Tax=Epstein-Barr virus (strain GD1) TaxID=10376 RepID=EBNA1_EBVB9
	twist_77319	4.33614e-06	0.221143	-1.24959	-3.25135	0.752176	25	11.1111	0.444444		332	YP_009222325.1 endonuclease [Lactobacillus phage LfeInf]
	twist_3703	4.34128e-06	0.221405	-1.42949	-3.72074	0.861765	20.8333	5.55556	0.266667		333	Allergen Gal d 1 & Ovomucoid precursor
	twist_57801	4.39886e-06	0.224342	-1.41405	-3.69498	0.866889	20.8333	5.55556	0.266667		334	HCMVUL35
	twist_11359	4.40111e-06	0.224457	-1.41283	-3.69236	0.866706	20.8333	5.55556	0.266667		335	allergen_name False allergome_name Tak ru 2 (5/7) (1/1) allergenonline_name False SDAP_name False iedb_name False
	twist_9883	4.40111e-06	0.224457	-1.41283	-3.69236	0.866706	20.8333	5.55556	0.266667		336	allergen_name False allergome_name Tet ni 2 (4/7) (1/1) allergenonline_name False SDAP_name False iedb_name False
	agilent_12530	4.40527e-06	0.224669	-1.2315	-3.21938	0.75638	25	11.1111	0.444444	UniRef90_A0A4V0Z735	337	WP_018593186.1 strains_non_MPA_non_topgraph_cdhit70_190118.csv	Uncharacterized protein n=3 Tax=Blautia TaxID=572511 RepID=A0A4V0Z735_9FIRM
	twist_10973	4.41852e-06	0.225344	-1.40839	-3.68513	0.86834	20.8333	5.55556	0.266667		338	allergen_name False allergome_name Bomb m 1 (1/4) (1/1) allergenonline_name False SDAP_name False iedb_name False
	agilent_196845	4.42318e-06	0.225582	-1.65974	-4.34416	1.02468	16.6667	5.55556	0.333333	UniRef90_K0N9Y4	339	WP_005687202.1 (1/1) non_MPA_topgraph_sampling_040218.csv	ABC transporter glutamine-binding protein glnH n=48 Tax=Lactobacillaceae TaxID=33958 RepID=K0N9Y4_LACCA
	agilent_167634	4.43085e-06	0.225973	0.926436	-0.573222	2.42609	16.6667	33.3333	2	UniRef90_A0A0G9GVP9	340	YP_004888341.1 strains_non_MPA_non_topgraph_cdhit70_190118.csv	Aggregation promoting factor n=38 Tax=Lactobacillus plantarum TaxID=1590 RepID=A0A0G9GVP9_LACPN
	agilent_6461	4.43345e-06	0.226106	-1.40394	-3.6772	0.869322	20.8333	5.55556	0.266667	UniRef90_P06484	341	envelope glycoprotein G (2/2) & glycoprotein G (2/2)	Envelope glycoprotein G n=376 Tax=Human herpesvirus 1 TaxID=10298 RepID=GG_HHV11
	agilent_78103	4.44262e-06	0.226574	-1.44194	-3.77907	0.895201	20.8333	5.55556	0.266667	UniRef90_Q8G7F6	342	WP_058102159.1 (2/6) non_MPA_topgraph_sampling_040218.csv	Uncharacterized protein n=165 Tax=Terrabacteria group TaxID=1783272 RepID=Q8G7F6_BIFLO
	twist_53233	4.52974e-06	0.231017	0.923153	-0.587476	2.43378	25	38.8889	1.55556		343	phosphoprotein 150 & Large structural phosphoprotein
	agilent_208541	4.55027e-06	0.232064	-1.63963	-4.32871	1.04945	16.6667	5.55556	0.333333	UniRef90_A0A174N6A9	344	WP_005425276.1 MPA_PNP_EM_seqs_non_topgraph_seqs_final_210318.csv	Kappa-carrageenase n=9 Tax=Blautia obeum TaxID=40520 RepID=A0A174N6A9_9FIRM
	agilent_106745	4.55316e-06	0.232211	0.939863	-0.602052	2.48178	16.6667	33.3333	2	UniRef90_K6ARU9	345	435591.BDI_2669 (1/1) MPA_and_EM_topgraph_220218_subsample.csv	AsmA domain-containing protein n=42 Tax=Bacteroidales TaxID=171549 RepID=K6ARU9_9BACT
	agilent_220340	4.5611e-06	0.232616	1.67549	-1.07566	4.42664	4.16667	16.6667	4	UniRef90_P12255	346	VFG000001(gb|NP_880571) (fhaB) filamentous hemagglutinin/adhesin [FHA (VF0025)] [Bordetella pertussis Tohama I]	Filamentous hemagglutinin n=89 Tax=Bordetella TaxID=517 RepID=FHAB_BORPE
	twist_25498	4.57035e-06	0.233088	-1.60901	-4.25368	1.03565	16.6667	5.55556	0.333333		347	allergen_name False allergome_name Bub b 12 (2/2), Bub b 8 (4/6) (1/1) allergenonline_name False SDAP_name False iedb_name False
	agilent_226440	4.57486e-06	0.233318	-1.63125	-4.31379	1.05128	16.6667	5.55556	0.333333	UniRef90_A0A0H2XFP1	348	VFG002406(gb|NP_645074) (esaA) type VII secretion system protein EsaA [Type VII secretion system (VF0403)] [Staphylococcus aureus subsp. aureus MW2]	Type VII secretion system accessory factor EsaA n=547 Tax=Bacteria TaxID=2 RepID=ESAA_STAA3
	agilent_83884	4.58044e-06	0.233603	-1.99196	-5.26965	1.28574	12.5	5.55556	0.444444	UniRef90_B2URG0	349	MH0054_GL0074264 MPA_PNP_EM_seqs_non_topgraph_seqs_final_210318.csv	Alpha-N-acetylglucosaminidase n=30 Tax=Akkermansia TaxID=239934 RepID=B2URG0_AKKM8
	twist_54402	4.58436e-06	0.233802	-1.39822	-3.69992	0.903485	20.8333	5.55556	0.266667		350	U14 gene product
	twist_55780	4.60674e-06	0.234944	1.65259	-1.0745	4.37968	4.16667	11.1111	2.66667		351	Fusion glycoprotein F0 precursor (2/2) & fusion protein (1/2) & fusion glycoprotein
	twist_46897	4.60731e-06	0.234973	0.913411	-0.593985	2.42081	20.8333	38.8889	1.86667		352	glycoprotein B (2/2)
	twist_27640	4.61068e-06	0.235145	-1.02544	-2.71834	0.667459	87.5	72.2222	0.825397		353	Capsid protein VP26 & capsid protein VP26 [Human gammaherpesvirus 4] & BFRF3
	twist_27542	4.61816e-06	0.235526	0.817912	-0.533479	2.1693	29.1667	50	1.71429		354	BZLF1 [Human gammaherpesvirus 4] & BZLF1 & Trans-activator protein BZLF1
	twist_32238	4.63964e-06	0.236622	-1.14473	-3.04054	0.751073	25	11.1111	0.444444		355	Lipase 2 precursor (Glycerol ester hydrolase 2)
	agilent_135179	4.64701e-06	0.236997	0.865893	-0.569272	2.30106	20.8333	33.3333	1.6	UniRef90_A0A174IZD9	356	MH0003_GL0005371 (1/1) MPA_and_EM_topgraph_220218_subsample.csv	Outer membrane receptor proteins, mostly Fe transport n=138 Tax=Bacteria TaxID=2 RepID=A0A174IZD9_9BACE
	agilent_16305	4.66477e-06	0.237903	-1.58897	-4.22768	1.04974	16.6667	5.55556	0.333333	UniRef90_UPI0004663A1F	357	WP_024853976.1 (1/1) non_MPA_topgraph_sampling_040218.csv	Cna B-type domain-containing protein n=1 Tax=Ruminococcus gnavus TaxID=33038 RepID=UPI0004663A1F
	twist_42886	4.67424e-06	0.238386	-0.951315	-2.53274	0.630107	37.5	16.6667	0.444444		358	glycoprotein D (2/2)
	agilent_42055	4.68021e-06	0.238691	-1.59103	-4.23759	1.05554	16.6667	5.55556	0.333333	UniRef90_A0A166Q5A2	359	WP_001081338.1 strains_non_MPA_non_topgraph_cdhit70_190118.csv	Iron(III) dicitrate-binding protein n=239 Tax=Bacteria TaxID=2 RepID=A0A166Q5A2_STAAU
	agilent_228577	4.69172e-06	0.239278	-1.38776	-3.69908	0.923568	20.8333	11.1111	0.533333	UniRef90_Q8GM74	360	VFG001150(gb|AAL79954) (hia) adhesin [Hia/Hsf (VF0039)] [Haemophilus influenzae nontypable strain 3179B]	Adhesin n=5 Tax=Haemophilus influenzae TaxID=727 RepID=Q8GM74_HAEIF
	twist_51746	4.7046e-06	0.239935	-1.89484	-5.05512	1.26545	12.5	5.55556	0.444444		361	alpha S1 casein & Alpha-S1-casein
	agilent_228674	4.70872e-06	0.240145	-0.920267	-2.45581	0.615278	37.5	22.2222	0.592593	UniRef90_P71401	362	VFG001157(gb|AAC44560) (hsf) Hsf [Hia/Hsf (VF0039)] [Haemophilus influenzae C54]	Hsf n=19 Tax=Haemophilus influenzae TaxID=727 RepID=P71401_HAEIF
	agilent_228932	4.74352e-06	0.24192	-0.914585	-2.44642	0.617248	37.5	22.2222	0.592593	UniRef90_P71401	363	VFG001157(gb|AAC44560) (hsf) Hsf [Hia/Hsf (VF0039)] [Haemophilus influenzae C54]	Hsf n=19 Tax=Haemophilus influenzae TaxID=727 RepID=P71401_HAEIF
	agilent_200789	4.75273e-06	0.242389	-0.796115	-2.13085	0.538624	66.6667	50	0.75	UniRef90_A0A3R5Z1C7	364	MH0188_GL0111429 MPA_PNP_EM_seqs_non_topgraph_seqs_final_210318.csv	Uncharacterized protein n=8 Tax=Parabacteroides TaxID=375288 RepID=A0A3R5Z1C7_9BACT
	agilent_187025	4.75333e-06	0.24242	0.97838	-0.662043	2.6188	12.5	27.7778	2.22222	UniRef90_A0A0G9FAG5	365	YP_004890585.1 strains_non_MPA_non_topgraph_cdhit70_190118.csv	Extracellular protein n=36 Tax=Lactobacillaceae TaxID=33958 RepID=A0A0G9FAG5_LACPN
	twist_29560	4.76369e-06	0.242948	1.46795	-0.996088	3.93199	4.16667	16.6667	4		366	major DNA-binding protein [Human gammaherpesvirus 4] & BALF2 [Human gammaherpesvirus 4] & single-stranded DNA binding protein [Human gammaherpesvirus 4] & Major DNA-binding protein
	twist_58783	4.77082e-06	0.243312	0.921837	-0.626712	2.47039	16.6667	27.7778	1.66667		367	positive (exact): Human herpesvirus 3 Envelope glycoprotein C
	twist_27541	4.78418e-06	0.243993	-1.04434	-2.80122	0.712536	29.1667	11.1111	0.380952		368	EBNA-1 HHV 4 & BKRF1
	agilent_200824	4.78764e-06	0.24417	0.789424	-0.539106	2.11795	33.3333	50	1.5	UniRef90_E1W618	369	WP_014065439.1 strains_non_MPA_non_topgraph_cdhit70_190118.csv	Uncharacterized protein n=1 Tax=Haemophilus parainfluenzae (strain T3T1) TaxID=862965 RepID=E1W618_HAEP3
	agilent_193278	4.79132e-06	0.244357	0.972296	-0.664642	2.60923	12.5	27.7778	2.22222	UniRef90_A0A1E3KVD0	370	YP_004890586.1 strains_non_MPA_non_topgraph_cdhit70_190118.csv	Gamma-D-glutamyl-meso-diaminopimelate peptidase n=41 Tax=Lactobacillaceae TaxID=33958 RepID=A0A1E3KVD0_LACPN
	twist_47860	4.80383e-06	0.244996	-1.54508	-4.14988	1.05971	16.6667	5.55556	0.333333		371	positive (from uniprot): Rhinovirus B Genome polyprotein
	agilent_5548	4.80383e-06	0.244996	-1.54508	-4.14988	1.05971	16.6667	5.55556	0.333333	UniRef90_Q82081	372	positive (from uniprot): Rhinovirus B Genome polyprotein	Genome polyprotein n=46 Tax=Enterovirus TaxID=12059 RepID=POLG_HRV3
	twist_35836	4.83011e-06	0.246336	1.48344	-1.02454	3.99142	4.16667	16.6667	4		373	polyprotein (3/9) & structural protein (3/3) & VP1 (2/4) & capsid protein VP1 & VP1 protein (2/2) & VP1 protein, partial [Enterovirus A71]
	agilent_192153	4.832e-06	0.246432	-1.33917	-3.6037	0.92536	20.8333	5.55556	0.266667	UniRef90_F4XFQ9	374	O2.UC59-0_GL0071908 MPA_PNP_EM_seqs_non_topgraph_seqs_final_210318.csv	Phage protein n=66 Tax=root TaxID=1 RepID=F4XFQ9_9FIRM
	twist_54773	4.83594e-06	0.246633	1.53257	-1.0601	4.12524	79.1667	88.8889	1.12281		375	positive (from uniprot): Enterovirus B Genome polyprotein
	agilent_8683	4.83987e-06	0.246833	0.845574	-0.585502	2.27665	33.3333	50	1.5	UniRef90_P08318	376	phosphoprotein 150 & Large structural phosphoprotein	Large structural phosphoprotein n=145 Tax=root TaxID=1 RepID=PP150_HCMVA
	agilent_223732	4.84163e-06	0.246923	0.968145	-0.670686	2.60698	12.5	27.7778	2.22222	UniRef90_D0W5Z8	377	VFG000232(gb|NP_273117) (pilT) twitching motility protein PilT [Type IV pili (VF0075)] [Neisseria meningitidis MC58]	Twitching motility protein n=4 Tax=Neisseria TaxID=482 RepID=D0W5Z8_NEICI
	agilent_186083	4.84246e-06	0.246966	1.5542	-1.07692	4.18533	4.16667	11.1111	2.66667	UniRef90_A0A1T4XPY4	378	MH0161_GL0044217 (4/4) MPA_and_EM_topgraph_220218_subsample.csv	ATP-binding cassette, subfamily B n=5 Tax=Ruminococcaceae TaxID=541000 RepID=A0A1T4XPY4_9FIRM
	twist_29710	4.84439e-06	0.247064	1.50702	-1.04476	4.05879	4.16667	16.6667	4		379	HCMVUL80
	twist_52032	4.84509e-06	0.2471	1.48384	-1.02888	3.99656	4.16667	16.6667	4		380	EBNA-3B nuclear protein [Human gammaherpesvirus 4] & Epstein-Barr nuclear antigen 4
	agilent_133116	4.84808e-06	0.247252	-0.845717	-2.27831	0.586871	41.6667	27.7778	0.666667	UniRef90_A0A2N0UJ56	381	ED10A_GL0135741 (1/1) MPA_and_EM_topgraph_220218_subsample.csv	Phosphoserine phosphatase RsbU n=23 Tax=root TaxID=1 RepID=A0A2N0UJ56_9FIRM
	agilent_237561	4.85507e-06	0.247609	-1.48342	-3.99813	1.03129	20.8333	16.6667	0.8	UniRef90_UPI000F53326A	382	VFG000261(gb|NP_273742) (iga) IgA-specific serine endopeptidase [IgA1 protease (VF0080)] [Neisseria meningitidis MC58]	IgA-specific serine endopeptidase autotransporter n=1 Tax=Neisseria meningitidis TaxID=487 RepID=UPI000F53326A
	twist_66217	4.86739e-06	0.248237	-2.25701	-6.0882	1.57418	8.33333	5.55556	0.666667		383	YP_009191582.1 hypothetical protein [Salmonella phage f18SE]
	twist_50675	4.87455e-06	0.248602	0.874438	-0.611036	2.35991	20.8333	38.8889	1.86667		384	Trans-acting transcriptional protein ICP4
	agilent_236333	4.8864e-06	0.249206	0.803762	-0.563393	2.17092	50	72.2222	1.44444	UniRef90_A0A0H3K1N3	385	VFG001282(gb|NP_647237) (fnbB) fibronectin-binding protein B [FnBPs (VF0010)] [Staphylococcus aureus subsp. aureus MW2]	FnbB protein n=80 Tax=Staphylococcus TaxID=1279 RepID=A0A0H3K1N3_STAAW
	agilent_222381	4.88909e-06	0.249344	0.819588	-0.574891	2.21407	33.3333	55.5556	1.66667	UniRef90_A7X6I5	386	VFG001283(gb|NP_647238) (fnbA) fibronectin-binding protein A [FnBPs (VF0010)] [Staphylococcus aureus subsp. aureus MW2]	Fibronectin-binding protein A n=697 Tax=Bacteria TaxID=2 RepID=FNBA_STAA1
	agilent_224490	4.8922e-06	0.249502	0.855776	-0.600762	2.31231	20.8333	33.3333	1.6	UniRef90_Q99WQ6	387	VFG001316(gb|NP_645114) (geh) glycerol ester hydrolase [Lipase (VF0012)] [Staphylococcus aureus subsp. aureus MW2]	Lipase 2 n=451 Tax=Bacteria TaxID=2 RepID=LIP2_STAAM
	agilent_8212	4.90482e-06	0.250146	0.862547	-0.607512	2.33261	20.8333	33.3333	1.6	UniRef90_P08318	388	phosphoprotein 150 & Large structural phosphoprotein	Large structural phosphoprotein n=145 Tax=root TaxID=1 RepID=PP150_HCMVA
	agilent_5090	4.91201e-06	0.250513	-1.22924	-3.32589	0.867407	91.6667	83.3333	0.909091	UniRef90_P14348	389	Capsid protein VP26 & capsid protein VP26 [Human gammaherpesvirus 4] & BFRF3	Small capsomere-interacting protein n=30 Tax=Epstein-Barr virus (strain GD1) TaxID=10376 RepID=SCP_EBVB9
	twist_39713	4.91373e-06	0.2506	0.975738	-0.688831	2.64031	12.5	27.7778	2.22222		390	phosphoprotein 150 & Large structural phosphoprotein
	agilent_223695	4.93932e-06	0.251905	-0.883668	-2.39533	0.62799	41.6667	27.7778	0.666667	UniRef90_A0A4I7XYI6	391	VFG001361(gb|NP_344663) (pspA) pneumococcal surface protein A [PspA (VF0152)] [Streptococcus pneumoniae TIGR4]	Surface protein A n=87 Tax=Streptococcus pneumoniae TaxID=1313 RepID=A0A4I7XYI6_STREE
	agilent_240206	4.94622e-06	0.252257	1.43424	-1.02108	3.88956	4.16667	16.6667	4	UniRef90_A0A4I7YG16	392	VFG001357(gb|NP_346601) (cbpA) choline binding protein A [CbpA/PspC (VF0150)] [Streptococcus pneumoniae TIGR4]	Choline binding protein A n=44 Tax=Streptococcus pneumoniae TaxID=1313 RepID=A0A4I7YG16_STREE
	twist_28809	4.95115e-06	0.252509	-0.8608	-2.33521	0.613613	37.5	22.2222	0.592593		393	polyprotein (9/9) & VP1 capsid protein (1/3) & Chain 2, Human Rhinovirus Serotype 2 (Hrv2)
	agilent_19956	4.96255e-06	0.25309	1.10175	-0.787684	2.99118	8.33333	22.2222	2.66667	UniRef90_A0A0G9GUT8	394	YP_004889909.1 strains_non_MPA_non_topgraph_cdhit70_190118.csv	Cell surface protein n=62 Tax=Lactobacillaceae TaxID=33958 RepID=A0A0G9GUT8_LACPN
	agilent_240487	4.96284e-06	0.253105	-0.857773	-2.32885	0.613302	37.5	22.2222	0.592593	UniRef90_P71401	395	VFG001157(gb|AAC44560) (hsf) Hsf [Hia/Hsf (VF0039)] [Haemophilus influenzae C54]	Hsf n=19 Tax=Haemophilus influenzae TaxID=727 RepID=P71401_HAEIF
	agilent_58674	4.97338e-06	0.253643	1.43031	-1.02544	3.88606	4.16667	16.6667	4	UniRef90_K0WYA3	396	V1.FI15_GL0102470 MPA_PNP_EM_seqs_non_topgraph_seqs_final_210318.csv	Por secretion system C-terminal sorting domain-containing protein n=3 Tax=Bacteroidales TaxID=171549 RepID=K0WYA3_9BACT
	twist_48218	4.98387e-06	0.254178	1.1027	-0.792703	2.99811	8.33333	22.2222	2.66667		397	BZLF1 [Human gammaherpesvirus 4] & BZLF1 & Trans-activator protein BZLF1
	twist_30889	4.99318e-06	0.254652	0.881996	-0.635559	2.39955	16.6667	33.3333	2		398	HCMVTRL10 = IRL10
	twist_48555	5.00623e-06	0.255318	-0.838008	-2.2819	0.605882	70.8333	55.5556	0.784314		399	putative BLRF2 protein [Human gammaherpesvirus 4] & Tegument protein BLRF2
	twist_58158	5.00878e-06	0.255448	0.943266	-0.68243	2.56896	16.6667	27.7778	1.66667		400	Trans-acting transcriptional protein ICP4
	agilent_168007	5.02804e-06	0.25643	-1.58539	-4.32342	1.15264	16.6667	11.1111	0.666667	UniRef90_E5VBB8	401	MH0003_GL0074909 MPA_PNP_EM_seqs_non_topgraph_seqs_final_210318.csv	Uncharacterized protein n=30 Tax=Bacteroides TaxID=816 RepID=E5VBB8_9BACE
	agilent_3101	5.04423e-06	0.257256	-0.860595	-2.34946	0.628269	45.8333	27.7778	0.606061	UniRef90_Q82081	402	positive (from uniprot): Rhinovirus B Genome polyprotein	Genome polyprotein n=46 Tax=Enterovirus TaxID=12059 RepID=POLG_HRV3
	twist_46764	5.04671e-06	0.257382	0.883047	-0.645066	2.41116	16.6667	33.3333	2		403	fibronectin-binding protein A
	agilent_78387	5.05109e-06	0.257605	-1.06988	-2.92217	0.782414	25	11.1111	0.444444	UniRef90_J6PDD5	404	NP_816789.1 strains_non_MPA_non_topgraph_cdhit70_190118.csv	WxL domain-containing protein n=92 Tax=Bacteria TaxID=2 RepID=J6PDD5_ENTFL
	twist_43391	5.07405e-06	0.258777	-1.11973	-3.06311	0.823646	25	11.1111	0.444444		405	55 kDa immediate-early protein 1
	agilent_3596	5.08009e-06	0.259085	-1.11713	-3.05725	0.822988	25	16.6667	0.666667	UniRef90_Q66478	406	polyprotein (3/9) & structural protein (3/3) & VP1 (2/4) & capsid protein VP1 & VP1 protein (2/2) & VP1 protein, partial [Enterovirus A71]	Genome polyprotein n=10068 Tax=root TaxID=1 RepID=POLG_HE71B
	twist_52554	5.08776e-06	0.259476	0.875688	-0.646366	2.39774	16.6667	33.3333	2		407	45 kDa immediate-early protein 2
	agilent_229777	5.09148e-06	0.259665	-1.16972	-3.20365	0.864209	20.8333	11.1111	0.533333	UniRef90_P45387	408	VFG001149(gb|AAB03707) (hap) autotransporter, fibronectin-binding adhesin [Hap (VF0037)] [Haemophilus influenzae N187]	Adhesion and penetration protein autotransporter n=2 Tax=Haemophilus influenzae TaxID=727 RepID=HAP2_HAEIF
	agilent_90413	5.09228e-06	0.259706	0.821979	-0.607415	2.25137	29.1667	38.8889	1.33333	UniRef90_A0A1C5VBJ4	409	MH0369_GL0102815 MPA_PNP_EM_seqs_non_topgraph_seqs_final_210318.csv	Flagellin n=16 Tax=Roseburia TaxID=841 RepID=A0A1C5VBJ4_9FIRM
	agilent_178307	5.10288e-06	0.260247	-1.08498	-2.97388	0.803908	25	11.1111	0.444444	UniRef90_Q2G222	410	WP_001125631.1 strains_non_MPA_non_topgraph_cdhit70_190118.csv	N-acetylmuramoyl-L-alanine amidase domain-containing protein SAOUHSC_02979 n=302 Tax=Bacteria TaxID=2 RepID=Y2979_STAA8
	agilent_9372	5.11361e-06	0.260794	1.08307	-0.804656	2.9708	8.33333	22.2222	2.66667	UniRef90_P11311	411	Adhesin P1 precursor (Cytadhesin P1) (Attachment protein) & ADP1_MYCPN adhesin P1	Adhesin P1 n=56 Tax=Mycoplasma pneumoniae TaxID=2104 RepID=ADP1_MYCPN
	twist_51732	5.13955e-06	0.262117	-0.792487	-2.17758	0.592606	54.1667	44.4444	0.820513		412	positive (exact): Norwalk virus Non-structural polyprotein
	agilent_11276	5.14641e-06	0.262467	0.854404	-0.640003	2.34881	33.3333	44.4444	1.33333		413	positive (exact): Influenza A virus Hemagglutinin
	twist_99262	5.14739e-06	0.262517	-1.05582	-2.9027	0.791065	25	11.1111	0.444444		414	YP_009222289.1 lysin [Lactobacillus phage LfeInf]
	agilent_206719	5.15371e-06	0.262839	-1.0536	-2.89785	0.790649	25	11.1111	0.444444	UniRef90_A0A2V2E9Z5	415	MH0188_GL0033238 MPA_PNP_EM_seqs_non_topgraph_seqs_final_210318.csv	Molybdopterin molybdenumtransferase n=1 Tax=Coriobacteriia bacterium TaxID=2052159 RepID=A0A2V2E9Z5_9ACTN
	agilent_224420	5.15568e-06	0.26294	-1.05343	-2.89778	0.790914	25	11.1111	0.444444	UniRef90_Q97T80	416	VFG001362(gb|NP_344620) (zmpC) immunoglobulin A1 protease [IgA1 protease (VF0147)] [Streptococcus pneumoniae TIGR4]	Zinc metalloprotease ZmpC n=66 Tax=Terrabacteria group TaxID=1783272 RepID=ZMPC_STRPN
	agilent_21512	5.15645e-06	0.262979	-1.05348	-2.89806	0.7911	25	11.1111	0.444444	UniRef90_A0A4P6M1P6	417	WP_081624715.1 strains_non_MPA_non_topgraph_cdhit70_190118.csv	Toxin A n=4 Tax=Lachnospiraceae TaxID=186803 RepID=A0A4P6M1P6_9FIRM
	agilent_9788	5.16809e-06	0.263573	0.779503	-0.587058	2.14606	33.3333	50	1.5	UniRef90_P08318	418	phosphoprotein 150 & Large structural phosphoprotein	Large structural phosphoprotein n=145 Tax=root TaxID=1 RepID=PP150_HCMVA
	agilent_220764	5.18545e-06	0.264458	-1.74225	-4.80228	1.31779	12.5	5.55556	0.444444	UniRef90_P12255	419	VFG000001(gb|NP_880571) (fhaB) filamentous hemagglutinin/adhesin [FHA (VF0025)] [Bordetella pertussis Tohama I]	Filamentous hemagglutinin n=89 Tax=Bordetella TaxID=517 RepID=FHAB_BORPE
	twist_58795	5.20383e-06	0.265395	0.868752	-0.660096	2.3976	58.3333	72.2222	1.2381		420	positive (exact): Human herpesvirus 1 Envelope glycoprotein D
	agilent_12015	5.20383e-06	0.265395	0.868752	-0.660096	2.3976	58.3333	72.2222	1.2381		421	positive (exact): Human herpesvirus 1 Envelope glycoprotein D
	twist_43493	5.21772e-06	0.266104	1.28109	-0.976746	3.53893	79.1667	83.3333	1.05263		422	Enterovirus polyprotein (VP0, VP1, VP2, VP4) – capsid proteins, Coxsackievirus A9 (2.9 Å structure, chains 1–4)
	twist_48385	5.24735e-06	0.267615	1.7402	-1.33649	4.8169	83.3333	88.8889	1.06667		423	positive (exact): Enterovirus B Genome polyprotein
	agilent_1683	5.24735e-06	0.267615	1.7402	-1.33649	4.8169	83.3333	88.8889	1.06667	UniRef90_Q66575	424	positive (from uniprot): Enterovirus B Genome polyprotein	Genome polyprotein n=20 Tax=Enterovirus B TaxID=138949 RepID=POLG_EC12T
	agilent_17248	5.25471e-06	0.26799	1.44445	-1.11136	4.00026	4.16667	16.6667	4	UniRef90_I9UMA1	425	MH0274_GL0103868 (2/2) MPA_and_EM_topgraph_220218_subsample.csv	SusC/RagA family TonB-linked outer membrane protein n=21 Tax=Bacteroides TaxID=816 RepID=I9UMA1_BACVU
	agilent_134334	5.25471e-06	0.26799	1.44445	-1.11136	4.00026	4.16667	16.6667	4	UniRef90_B6W5P8	426	MH0006_GL0034162 (1/1) MPA_and_EM_topgraph_220218_subsample.csv	Plug domain-containing protein n=18 Tax=Bacteroides TaxID=816 RepID=B6W5P8_9BACE
	agilent_55091	5.25471e-06	0.26799	1.44445	-1.11136	4.00026	4.16667	16.6667	4	UniRef90_A0A174SXW8	427	MH0002_GL0021858 (2/2) MPA_and_EM_topgraph_220218_subsample.csv	TonB-dependent receptor plug n=30 Tax=root TaxID=1 RepID=A0A174SXW8_BACUN
	agilent_69695	5.25471e-06	0.26799	1.44445	-1.11136	4.00026	4.16667	16.6667	4	UniRef90_A0A0M1VZ83	428	MH0002_GL0038337 (1/1) MPA_and_EM_topgraph_220218_subsample.csv	Plug domain-containing protein n=39 Tax=Bacteroides TaxID=816 RepID=A0A0M1VZ83_9BACE
	agilent_221413	5.26102e-06	0.268312	0.759753	-0.585454	2.10496	45.8333	66.6667	1.45455	UniRef90_Q54972	429	VFG005313(gb|NP_357715) (pspA) Surface protein pspA precursor [Choline-binding proteins (CVF122)] [Streptococcus pneumoniae R6]	Pneumococcal surface protein A n=17 Tax=Streptococcus pneumoniae TaxID=1313 RepID=Q54972_STREE
	agilent_3468	5.2627e-06	0.268398	-0.830888	-2.30231	0.640534	79.1667	61.1111	0.77193	UniRef90_P03211	430	EBNA-1 HHV 4 & BKRF1	Epstein-Barr nuclear antigen 1 n=37 Tax=Epstein-Barr virus (strain GD1) TaxID=10376 RepID=EBNA1_EBVB9
	agilent_8673	5.29985e-06	0.270292	0.779686	-0.606536	2.16591	25	38.8889	1.55556	UniRef90_Q82081	431	positive (from uniprot): Rhinovirus B Genome polyprotein	Genome polyprotein n=46 Tax=Enterovirus TaxID=12059 RepID=POLG_HRV3
	agilent_8131	5.30557e-06	0.270584	0.858556	-0.66882	2.38593	16.6667	27.7778	1.66667	UniRef90_P09256	432	positive (from uniprot): Human herpesvirus 3 Envelope glycoprotein C	Envelope glycoprotein C n=119 Tax=Human herpesvirus 3 TaxID=10335 RepID=GC_VZVD
	twist_57095	5.30886e-06	0.270752	-0.881801	-2.45108	0.687478	45.8333	27.7778	0.606061		433	ORF68
	agilent_11266	5.32768e-06	0.271712	-0.766758	-2.13404	0.600522	66.6667	55.5556	0.833333	UniRef90_P54634	434	positive (from uniprot): Norwalk virus Non-structural polyprotein	Genome polyprotein n=5814 Tax=root TaxID=1 RepID=POLG_LORDV
	twist_52249	5.33716e-06	0.272195	-0.775516	-2.15981	0.608776	45.8333	33.3333	0.727273		435	EBNA-3C HHV 4 latent protein
	agilent_151982	5.34094e-06	0.272388	1.4353	-1.12773	3.99833	4.16667	16.6667	4	UniRef90_U6R7P0	436	MH0039_GL0042967 (1/1) MPA_and_EM_topgraph_220218_subsample.csv	SusC/RagA family TonB-linked outer membrane protein n=2 Tax=Bacteroides TaxID=816 RepID=U6R7P0_9BACE
	agilent_18547	5.36602e-06	0.273667	-1.52736	-4.26207	1.20735	16.6667	5.55556	0.333333	UniRef90_A0A161TT46	437	NP_831211.1 strains_non_MPA_non_topgraph_cdhit70_190118.csv	Murein DD-endopeptidase MepM n=540 Tax=Bacillaceae TaxID=186817 RepID=A0A161TT46_BACCE
	agilent_186597	5.37505e-06	0.274127	-1.71826	-4.79772	1.36121	12.5	5.55556	0.444444	UniRef90_A0A3R6KAI3	438	MH0020_GL0043089 (1/3) MPA_and_EM_topgraph_220218_subsample.csv	Membrane protein insertase YidC n=21 Tax=Parabacteroides TaxID=375288 RepID=A0A3R6KAI3_9BACT
	agilent_200616	5.39201e-06	0.274992	1.18657	-0.943838	3.31698	8.33333	16.6667	2	UniRef90_K0WU03	439	MH0012_GL0184715 MPA_PNP_EM_seqs_non_topgraph_seqs_final_210318.csv	PA14 domain-containing protein n=3 Tax=Bacteroidales TaxID=171549 RepID=K0WU03_9BACT
	agilent_51613	5.39588e-06	0.27519	1.10747	-0.88174	3.09668	8.33333	16.6667	2	UniRef90_A0A069SKF6	440	MH0061_GL0015145 MPA_PNP_EM_seqs_non_topgraph_seqs_final_210318.csv	DUF4988 domain-containing protein n=4 Tax=Bacteroides TaxID=816 RepID=A0A069SKF6_BACVU
	agilent_17770	5.39594e-06	0.275193	-1.39511	-3.90099	1.11076	16.6667	5.55556	0.333333	UniRef90_D0R5M6	441	WP_004897884.1 strains_non_MPA_non_topgraph_cdhit70_190118.csv	Aggregation promoting factor n=20 Tax=Lactobacillaceae TaxID=33958 RepID=D0R5M6_LACJF
	twist_40763	5.39651e-06	0.275222	1.10833	-0.882555	3.09921	8.33333	16.6667	2		442	RNA polymerase beta'-subunit
	twist_41744	5.39758e-06	0.275277	1.10561	-0.880618	3.09184	8.33333	16.6667	2		443	45 kDa immediate-early protein 2
	twist_1307	5.42216e-06	0.27653	-1.67439	-4.69029	1.34151	12.5	5.55556	0.444444		444	allergen_name False allergome_name False allergenonline_name False SDAP_name Bos d 8 (9/13) (1/1) iedb_name False
	twist_22989	5.42216e-06	0.27653	-1.67439	-4.69029	1.34151	12.5	5.55556	0.444444		445	allergen_name False allergome_name Cap h 12 (2/2), Cap h 8 (4/5) (1/1) allergenonline_name False SDAP_name False iedb_name False
	twist_59224	5.43574e-06	0.277223	1.09736	-0.882051	3.07677	8.33333	16.6667	2		446	B B/Ann Arbor/1/86 HA
	twist_58805	5.44864e-06	0.27788	0.967007	-0.779663	2.71368	12.5	22.2222	1.77778		447	H3N2 A/Hong Kong/4801/2014 M1
	agilent_158137	5.4501e-06	0.277955	-1.64437	-4.61499	1.32626	12.5	5.55556	0.444444	UniRef90_R5GML6	448	MH0188_GL0104354 (1/1) MPA_and_EM_topgraph_220218_subsample.csv	L-lactate dehydrogenase n=10 Tax=Clostridiales TaxID=186802 RepID=R5GML6_9FIRM
	agilent_6936	5.45355e-06	0.278131	0.773957	-0.624743	2.17266	50	72.2222	1.44444	UniRef90_P12978	449	nuclear protein EBNA2 & EBNA-2 & Epstein-Barr nuclear antigen 2	Epstein-Barr nuclear antigen 2 n=125 Tax=Epstein-Barr virus (strain GD1) TaxID=10376 RepID=EBNA2_EBVB9
	twist_34104	5.4733e-06	0.279138	0.903945	-0.733096	2.54099	16.6667	33.3333	2		450	fibronectin-binding protein A
	agilent_241665	5.52323e-06	0.281685	-0.863819	-2.4365	0.708858	79.1667	66.6667	0.842105	UniRef90_Q2FE79	451	VFG002421(gb|NP_647158) (sbi) IgG-binding protein SBI [Sbi (VF0423)] [Staphylococcus aureus subsp. aureus MW2]	Immunoglobulin-binding protein Sbi n=295 Tax=Bacteria TaxID=2 RepID=SBI_STAA3
	agilent_223692	5.52538e-06	0.281794	1.42995	-1.17403	4.03393	4.16667	11.1111	2.66667	UniRef90_Q54835	452	VFG000950(gb|NP_665531) (emm) M protein type 3 [M protein (VF0242)] [Streptococcus pyogenes MGAS315]	M3 protein n=36 Tax=Streptococcus pyogenes TaxID=1314 RepID=Q54835_STRPY
	twist_59590	5.52567e-06	0.281809	1.0178	-0.835696	2.8713	12.5	22.2222	1.77778		453	H3N2 A/Beijing/32/92 HA
	agilent_49012	5.5276e-06	0.281908	0.786536	-0.646103	2.21918	58.3333	77.7778	1.33333	UniRef90_A0A0E1XBT2	454	WP_001208900.1 strains_non_MPA_non_topgraph_cdhit70_190118.csv	Gram-positive signal peptide protein, YSIRK family n=24 Tax=Staphylococcaceae TaxID=90964 RepID=A0A0E1XBT2_STAAU
	twist_47074	5.52887e-06	0.281972	-1.58114	-4.46149	1.29922	12.5	11.1111	0.888889		455	Glycoprotein B precursor (Glycoprotein II)
	twist_35416	5.53628e-06	0.28235	-1.31943	-3.72491	1.08606	16.6667	5.55556	0.333333		456	EBNA-1 HHV 4 & BKRF1
	agilent_56881	5.54494e-06	0.282792	0.930608	-0.767568	2.62878	12.5	33.3333	2.66667	UniRef90_R7IJL8	457	T2D-33A_GL0013585 MPA_PNP_EM_seqs_non_topgraph_seqs_final_210318.csv	Uncharacterized protein n=4 Tax=Clostridiales TaxID=186802 RepID=R7IJL8_9FIRM
	twist_48015	5.54568e-06	0.28283	0.896972	-0.739954	2.5339	66.6667	83.3333	1.25		458	positive (from uniprot): Enterovirus C Genome polyprotein [on Uniprot the BLAST matches are "Capsid protein" from "Human poliovirus"
	agilent_241703	5.56361e-06	0.283744	0.745402	-0.617503	2.10831	25	44.4444	1.77778	UniRef90_P71401	459	VFG001157(gb|AAC44560) (hsf) Hsf [Hia/Hsf (VF0039)] [Haemophilus influenzae C54]	Hsf n=19 Tax=Haemophilus influenzae TaxID=727 RepID=P71401_HAEIF
	agilent_6668	5.56417e-06	0.283773	0.806597	-0.668285	2.28148	29.1667	44.4444	1.52381	UniRef90_P08318	460	phosphoprotein 150 & Large structural phosphoprotein	Large structural phosphoprotein n=145 Tax=root TaxID=1 RepID=PP150_HCMVA
	agilent_119064	5.58505e-06	0.284838	0.903845	-0.752517	2.56021	12.5	27.7778	2.22222	UniRef90_A0A1C6DAL4	461	MH0211_GL0137678 MPA_PNP_EM_seqs_non_topgraph_seqs_final_210318.csv	Endo-1,4-beta-xylanase A n=5 Tax=Firmicutes TaxID=1239 RepID=A0A1C6DAL4_9CLOT
	agilent_140119	5.59856e-06	0.285526	-1.43431	-4.06654	1.19793	16.6667	5.55556	0.333333	UniRef90_Q4W8L5	462	WP_000744110.1 strains_non_MPA_non_topgraph_cdhit70_190118.csv	Staphylocoagulase n=113 Tax=Bacillales TaxID=1385 RepID=Q4W8L5_STAAU
	agilent_74514	5.60143e-06	0.285673	-1.07798	-3.05689	0.900927	20.8333	11.1111	0.533333	UniRef90_K5ZQT7	463	MH0092_GL0084257 (2/2) MPA_and_EM_topgraph_220218_subsample.csv	TonB family domain-containing protein n=17 Tax=Parabacteroides TaxID=375288 RepID=K5ZQT7_9BACT
	twist_78982	5.60182e-06	0.285693	1.0784	-0.901357	3.05815	8.33333	16.6667	2		464	YP_007003201.1 phage terminase small subunit [Lactobacillus phage LF1]
	agilent_13363	5.60722e-06	0.285968	0.904867	-0.757264	2.567	12.5	27.7778	2.22222	UniRef90_A0A0G9GVP9	465	YP_004888341.1 strains_non_MPA_non_topgraph_cdhit70_190118.csv	Aggregation promoting factor n=38 Tax=Lactobacillus plantarum TaxID=1590 RepID=A0A0G9GVP9_LACPN
	agilent_167207	5.60902e-06	0.28606	-0.776563	-2.20328	0.65016	41.6667	27.7778	0.666667	UniRef90_A0A381IPS4	466	WP_003460499.1 strains_non_MPA_non_topgraph_cdhit70_190118.csv	Cell wall binding repeat-containing protein/zinc carboxypeptidase n=15 Tax=Clostridium perfringens TaxID=1502 RepID=A0A381IPS4_CLOPF
	twist_22032	5.6132e-06	0.286273	0.901561	-0.755545	2.55867	12.5	27.7778	2.22222		467	allergen_name False allergome_name Str py Streptokinase (11/12) (1/1) allergenonline_name False SDAP_name False iedb_name False
	agilent_130471	5.65955e-06	0.288637	1.14306	-0.968261	3.25438	8.33333	16.6667	2	UniRef90_A0A4R3JKG7	468	WP_024852985.1 (1/2) non_MPA_topgraph_sampling_040218.csv	CHAP domain-containing protein n=2 Tax=Lachnospiraceae TaxID=186803 RepID=A0A4R3JKG7_9FIRM
	agilent_203304	5.67113e-06	0.289228	-1.06377	-3.03105	0.903504	20.8333	11.1111	0.533333	UniRef90_A0A174XCR6	469	MH0020_GL0053675 MPA_PNP_EM_seqs_non_topgraph_seqs_final_210318.csv	Periplasmic beta-glucosidase n=38 Tax=Bacteroidales TaxID=171549 RepID=A0A174XCR6_9BACT
	agilent_106774	5.67272e-06	0.289309	1.55627	-1.32229	4.43482	4.16667	16.6667	4	UniRef90_A0A4S2FKQ5	470	WP_063674229.1 MPA_PNP_EM_seqs_non_topgraph_seqs_final_210318.csv	DUF4988 domain-containing protein n=15 Tax=Bacteroidaceae TaxID=815 RepID=A0A4S2FKQ5_9BACE
	agilent_8060	5.67858e-06	0.289607	-1.32298	-3.77156	1.12559	16.6667	5.55556	0.333333	UniRef90_Q1HVF7	471	EBNA-1 HHV 4	Epstein-Barr nuclear antigen 1 n=48 Tax=Epstein-Barr virus (strain GD1) TaxID=10376 RepID=EBNA1_EBVA8
	twist_163	5.67858e-06	0.289607	-1.32298	-3.77156	1.12559	16.6667	5.55556	0.333333		472	allergen_name False allergome_name Hor v 5 (4/6) (1/1) allergenonline_name False SDAP_name False iedb_name False
	twist_40569	5.68544e-06	0.289957	0.830653	-0.707834	2.36914	16.6667	27.7778	1.66667		473	HCMVTRL10 = IRL10
	agilent_68956	5.6975e-06	0.290572	1.06943	-0.913833	3.0527	8.33333	16.6667	2	UniRef90_E7GPX5	474	V1.UC11-5_GL0039919 (2/5) MPA_and_EM_topgraph_220218_subsample.csv	Uncharacterized protein n=23 Tax=Clostridiales TaxID=186802 RepID=E7GPX5_CLOSY
	agilent_207238	5.70068e-06	0.290735	-2.21439	-6.32237	1.89359	8.33333	5.55556	0.666667	UniRef90_A0A4P6M607	475	WP_018594521.1 strains_non_MPA_non_topgraph_cdhit70_190118.csv	D-galactose-binding periplasmic protein n=6 Tax=Lachnospiraceae TaxID=186803 RepID=A0A4P6M607_9FIRM
	agilent_21414	5.71824e-06	0.29163	-1.32673	-3.79254	1.13909	16.6667	5.55556	0.333333	UniRef90_B0G3Z1	476	WP_005331743.1 strains_non_MPA_non_topgraph_cdhit70_190118.csv	ErfK/YbiS/YcfS/YnhG n=4 Tax=Dorea formicigenerans TaxID=39486 RepID=B0G3Z1_9FIRM
	twist_99873	5.71824e-06	0.29163	-1.32673	-3.79254	1.13909	16.6667	5.55556	0.333333		477	YP_001285556.1 gp66 [Escherichia virus TLS]
	twist_58889	5.7202e-06	0.29173	1.40619	-1.20786	4.02025	4.16667	11.1111	2.66667		478	B B/Brisbane/60/2008 HA
	twist_34930	5.72449e-06	0.291949	0.958976	-0.82453	2.74248	12.5	22.2222	1.77778		479	HCMVUL80
	agilent_47783	5.72508e-06	0.291979	-1.2088	-3.45707	1.03947	16.6667	11.1111	0.666667	UniRef90_A0A1H4EYC0	480	MH0192_GL0120909 (2/2) MPA_and_EM_topgraph_220218_subsample.csv	TonB-linked outer membrane protein, SusC/RagA family n=7 Tax=Alistipes TaxID=239759 RepID=A0A1H4EYC0_9BACT
	agilent_5557	5.72584e-06	0.292018	0.925979	-0.796405	2.64836	12.5	33.3333	2.66667	UniRef90_Q9ANY1	481	pneumococcal histidine triad protein E & hydrolase & HIT family hydrolase	Bvh-3 n=444 Tax=Bacteria TaxID=2 RepID=Q9ANY1_STREE
	agilent_17417	5.73597e-06	0.292535	0.841355	-0.7253	2.40801	16.6667	27.7778	1.66667	UniRef90_A0A4P6M4H6	482	WP_018598481.1 strains_non_MPA_non_topgraph_cdhit70_190118.csv	Toxin A n=3 Tax=Blautia TaxID=572511 RepID=A0A4P6M4H6_9FIRM
	twist_28860	5.74111e-06	0.292797	1.5452	-1.33362	4.42401	87.5	94.4444	1.07937		483	positive (exact): Rhinovirus B Genome polyprotein
	agilent_69292	5.74743e-06	0.293119	0.899349	-0.777322	2.57602	12.5	27.7778	2.22222	UniRef90_A0A1Q6F5A4	484	MH0014_GL0072841 MPA_PNP_EM_seqs_non_topgraph_seqs_final_210318.csv	TSPc domain-containing protein n=4 Tax=Alistipes TaxID=239759 RepID=A0A1Q6F5A4_9BACT
	agilent_188501	5.75287e-06	0.293396	-1.0959	-3.14018	0.948381	20.8333	11.1111	0.533333	UniRef90_A0A3A9YAX1	485	YP_194478.1 (1/1) non_MPA_topgraph_sampling_040218.csv	YSIRK-type signal peptide-containing protein n=15 Tax=Lactobacillus acidophilus TaxID=1579 RepID=A0A3A9YAX1_LACAI
	twist_33736	5.76212e-06	0.293868	0.880106	-0.763239	2.52345	20.8333	27.7778	1.33333		486	fimbrial protein (1/2) & Outer membrane protein P5 precursor (OMP P5) (Fimbrin)
	twist_12102	5.76526e-06	0.294028	-1.91478	-5.49128	1.66171	8.33333	5.55556	0.666667		487	allergen_name False allergome_name Cas s 1 (1/6) (1/1) allergenonline_name Unassigned (1/1) (1/1) SDAP_name False iedb_name False
	twist_53511	5.76526e-06	0.294028	-1.91478	-5.49128	1.66171	8.33333	5.55556	0.666667		488	Chromodomain-helicase-DNA-binding protein 7
	twist_48823	5.77897e-06	0.294727	0.84777	-0.738016	2.43356	62.5	72.2222	1.15556		489	polyprotein (9/9) & VP1 capsid protein (1/3) & Chain 2, Human Rhinovirus Serotype 2 (Hrv2)
	twist_34608	5.80446e-06	0.296027	-1.29385	-3.72056	1.13287	16.6667	5.55556	0.333333		490	putative zinc metalloprotease
	agilent_156689	5.80876e-06	0.296247	0.730021	-0.639814	2.09985	29.1667	44.4444	1.52381	UniRef90_A0A4P6M5E2	491	WP_018596369.1 strains_non_MPA_non_topgraph_cdhit70_190118.csv	Uncharacterized protein n=5 Tax=Clostridiales TaxID=186802 RepID=A0A4P6M5E2_9FIRM
	agilent_7143	5.81039e-06	0.29633	0.736746	-0.645946	2.11944	33.3333	44.4444	1.33333	UniRef90_P08318	492	phosphoprotein 150 & Large structural phosphoprotein	Large structural phosphoprotein n=145 Tax=root TaxID=1 RepID=PP150_HCMVA
	agilent_223729	5.81074e-06	0.296348	-0.724284	-2.08364	0.63507	45.8333	27.7778	0.606061	UniRef90_UPI000F53326A	493	VFG000261(gb|NP_273742) (iga) IgA-specific serine endopeptidase [IgA1 protease (VF0080)] [Neisseria meningitidis MC58]	IgA-specific serine endopeptidase autotransporter n=1 Tax=Neisseria meningitidis TaxID=487 RepID=UPI000F53326A
	agilent_66018	5.81579e-06	0.296605	-1.19264	-3.43221	1.04693	16.6667	11.1111	0.666667	UniRef90_B2UM58	494	WP_012420717.1 (2/2) non_MPA_topgraph_sampling_040218.csv	TonB-dependent receptor n=97 Tax=Akkermansia TaxID=239934 RepID=B2UM58_AKKM8
	twist_27538	5.81887e-06	0.296763	-0.709975	-2.04362	0.623669	50	33.3333	0.666667		495	EBNA-1 HHV 4
	agilent_230924	5.82928e-06	0.297293	-0.813439	-2.34311	0.716235	41.6667	27.7778	0.666667	UniRef90_Q8GM74	496	VFG001150(gb|AAL79954) (hia) adhesin [Hia/Hsf (VF0039)] [Haemophilus influenzae nontypable strain 3179B]	Adhesin n=5 Tax=Haemophilus influenzae TaxID=727 RepID=Q8GM74_HAEIF
	twist_58057	5.84439e-06	0.298064	0.760453	-0.671863	2.19277	20.8333	38.8889	1.86667		497	positive (exact): Norwalk virus Non-structural polyprotein
	twist_53967	5.84634e-06	0.298163	-1.57124	-4.53129	1.38881	12.5	5.55556	0.444444		498	EBNA3A HHV4
	twist_52307	5.8475e-06	0.298223	0.887944	-0.785052	2.56094	12.5	22.2222	1.77778		499	Tegument protein UL25
	agilent_73399	5.85355e-06	0.298531	-0.997146	-2.87709	0.882801	25	11.1111	0.444444	UniRef90_A0A354D669	500	MH0193_GL0075334 MPA_PNP_EM_seqs_non_topgraph_seqs_final_210318.csv	Flagellin n=1 Tax=Lachnospiraceae bacterium TaxID=1898203 RepID=A0A354D669_9FIRM
	agilent_8675	5.87229e-06	0.299487	0.771932	-0.686293	2.23016	25	33.3333	1.33333	UniRef90_Q82081	501	positive (from uniprot): Rhinovirus B Genome polyprotein	Genome polyprotein n=46 Tax=Enterovirus TaxID=12059 RepID=POLG_HRV3
	twist_27283	5.88484e-06	0.300127	0.752825	-0.671191	2.17684	54.1667	66.6667	1.23077		502	positive (exact): Enterovirus C Genome polyprotein [on Uniprot the BLAST matches are "Capsid protein" from "Human poliovirus"
	agilent_188869	5.88641e-06	0.300207	0.968893	-0.864132	2.80192	70.8333	83.3333	1.17647	UniRef90_R5ENJ3	503	MH0195_GL0084233 MPA_PNP_EM_seqs_non_topgraph_seqs_final_210318.csv	NAGPA domain-containing protein n=3 Tax=Bacteroidales TaxID=171549 RepID=R5ENJ3_9BACE
	agilent_236639	5.89519e-06	0.300654	0.790097	-0.706053	2.28625	58.3333	66.6667	1.14286	UniRef90_UPI000E01835F	504	VFG001313(gb|NP_644899) (spa) Immunoglobulin G binding protein A precursor [SpA (VF0017)] [Staphylococcus aureus subsp. aureus MW2]	staphylococcal protein A n=3 Tax=Staphylococcus aureus TaxID=1280 RepID=UPI000E01835F
	twist_47945	5.91118e-06	0.30147	0.840375	-0.75367	2.43442	16.6667	33.3333	2		505	envelope glycoprotein gp350 [Human gammaherpesvirus 4] & major outer envelope glycoprotein gp350 [Human gammaherpesvirus 4] & BLLF1 & Envelope glycoprotein GP350 & major outer envelope glycoprotein gp350
	agilent_85452	5.95381e-06	0.303644	-1.18556	-3.44451	1.07338	16.6667	11.1111	0.666667	UniRef90_A0A0M6WAJ0	506	MH0356_GL0161949 (1/1) MPA_and_EM_topgraph_220218_subsample.csv	Bmp domain-containing protein n=6 Tax=Roseburia TaxID=841 RepID=A0A0M6WAJ0_9FIRM
	agilent_239214	5.96159e-06	0.304041	0.88189	-0.799822	2.5636	12.5	22.2222	1.77778	UniRef90_P11311	507	VFG002033(gb|NP_109829) (p1/MgPa/gapA) ADP1_MYCPN adhesin P1 [Cytadherence organelle (VF0330)] [Mycoplasma pneumoniae M129]	Adhesin P1 n=56 Tax=Mycoplasma pneumoniae TaxID=2104 RepID=ADP1_MYCPN
	agilent_73858	5.96918e-06	0.304428	-1.25675	-3.6552	1.14171	16.6667	5.55556	0.333333	UniRef90_I8ZDU0	508	NLM005_GL0046950 (2/2) MPA_and_EM_topgraph_220218_subsample.csv	OMP_b-brl_3 domain-containing protein n=59 Tax=root TaxID=1 RepID=I8ZDU0_BACUN
	twist_86689	5.99283e-06	0.305634	1.04448	-0.953849	3.0428	8.33333	16.6667	2		509	YP_009010490.1 hypothetical protein GBK2_19 [Geobacillus phage GBK2]
	twist_69249	6.00688e-06	0.306351	-0.851116	-2.48191	0.779681	29.1667	22.2222	0.761905		510	AFU63107.1 lysin [Lactobacillus phage ATCC 8014-B2]
	agilent_239271	6.02454e-06	0.307252	1.05497	-0.970189	3.08012	8.33333	22.2222	2.66667	UniRef90_Q48031	511	VFG001151(gb|AAA20527) (hmw1A) adhesin HMW1A, two-partner secretion (TPS) pathway TpsA exoprotein [HMW1/HMW2 (VF0038)] [Haemophilus influenzae str. 12]	Adhesin n=8 Tax=Haemophilus influenzae TaxID=727 RepID=Q48031_HAEIF
	twist_1184	6.06954e-06	0.309547	-1.23233	-3.6092	1.14455	16.6667	5.55556	0.333333		512	Allergen Bos d alpha 2 (I) collagen type I
	twist_65448	6.07312e-06	0.309729	-2.05906	-6.032	1.91389	8.33333	5.55556	0.666667		513	YP_003934834.1 RNA polymerase ADP-ribosylase [Shigella phage SP18]
	agilent_8797	6.09472e-06	0.310831	0.73676	-0.688056	2.16158	58.3333	72.2222	1.2381	UniRef90_P03300	514	Genome polyprotein (6/6) & polyprotein (7/9) & VP1 (1/4) & coat protein VP1 & VP4	Genome polyprotein n=1168 Tax=Enterovirus TaxID=12059 RepID=POLG_POL1M
	twist_95165	6.12541e-06	0.312396	0.986069	-0.927062	2.8992	8.33333	22.2222	2.66667		515	AFU63124.1 endolysin [Lactobacillus phage ATCC 8014-B2]
	agilent_241827	6.12723e-06	0.312489	-1.96703	-5.78412	1.85006	8.33333	5.55556	0.666667	UniRef90_A0A0H3K1N3	516	VFG001282(gb|NP_647237) (fnbB) fibronectin-binding protein B [FnBPs (VF0010)] [Staphylococcus aureus subsp. aureus MW2]	FnbB protein n=80 Tax=Staphylococcus TaxID=1279 RepID=A0A0H3K1N3_STAAW
	agilent_235426	6.13222e-06	0.312743	-1.47349	-4.33434	1.38737	12.5	5.55556	0.444444	UniRef90_Q8GM74	517	VFG001150(gb|AAL79954) (hia) adhesin [Hia/Hsf (VF0039)] [Haemophilus influenzae nontypable strain 3179B]	Adhesin n=5 Tax=Haemophilus influenzae TaxID=727 RepID=Q8GM74_HAEIF
	agilent_48876	6.13487e-06	0.312878	0.763623	-0.719405	2.24665	37.5	50	1.33333	UniRef90_E5WWA2	518	MH0006_GL0012770 MPA_PNP_EM_seqs_non_topgraph_seqs_final_210318.csv	Chondroitin sulfate ABC lyase n=8 Tax=Bacteroidaceae TaxID=815 RepID=E5WWA2_9BACE
	agilent_7788	6.14045e-06	0.313163	-0.823331	-2.42326	0.776597	37.5	22.2222	0.592593	UniRef90_P08318	519	phosphoprotein 150 & Large structural phosphoprotein	Large structural phosphoprotein n=145 Tax=root TaxID=1 RepID=PP150_HCMVA
	twist_49203	6.14239e-06	0.313262	-0.805129	-2.37001	0.759749	33.3333	22.2222	0.666667		520	Enterovirus polyprotein (VP0, VP1, VP2, VP4) – capsid proteins, Coxsackievirus A9 (2.9 Å structure, chains 1–4)
	agilent_234348	6.16425e-06	0.314377	-1.01658	-2.99699	0.963837	20.8333	11.1111	0.533333	UniRef90_Q8P2T7	521	VFG000976(gb|NP_268546) (slo) streptolysin O precursor [SLO (VF0250)] [Streptococcus pyogenes M1 GAS]	Streptolysin O n=132 Tax=Streptococcus TaxID=1301 RepID=TACY_STRP8
	twist_7301	6.16425e-06	0.314377	-1.01658	-2.99699	0.963837	20.8333	11.1111	0.533333		522	allergen_name False allergome_name Hor v 37 (3/6) (1/1) allergenonline_name False SDAP_name False iedb_name False
	twist_25694	6.17418e-06	0.314883	-1.2096	-3.56851	1.14931	16.6667	5.55556	0.333333		523	XvTALE (avrBs4)
	agilent_227745	6.19318e-06	0.315852	-0.813917	-2.40436	0.77653	83.3333	72.2222	0.866667	UniRef90_Q48028	524	VFG001154(gb|AAA20524) (hmw2A) adhesin HMW2A, two-partner secretion (TPS) pathway TpsA exoprotein [HMW1/HMW2 (VF0038)] [Haemophilus influenzae str. 12]	Adhesin n=8 Tax=Haemophilus influenzae TaxID=727 RepID=Q48028_HAEIF
	twist_58791	6.22593e-06	0.317522	1.48279	-1.4247	4.39028	87.5	94.4444	1.07937		525	positive (exact): Rhinovirus B Genome polyprotein
	agilent_7473	6.24696e-06	0.318595	0.924596	-0.892395	2.74159	16.6667	22.2222	1.33333	UniRef90_P43840	526	fimbrial protein (1/2) & Outer membrane protein P5 precursor (OMP P5) (Fimbrin)	Outer membrane protein P5 n=60 Tax=Pasteurellaceae TaxID=712 RepID=OMP5_HAEIN
	twist_34247	6.25042e-06	0.318772	0.973347	-0.940146	2.88684	8.33333	22.2222	2.66667		527	HCMVUL57
	agilent_66164	6.26192e-06	0.319358	-1.22301	-3.63021	1.1842	16.6667	11.1111	0.666667	UniRef90_A0A2G9ACD4	528	WP_001034480.1 strains_non_MPA_non_topgraph_cdhit70_190118.csv	Accessory colonization factor AcfD n=219 Tax=root TaxID=1 RepID=A0A2G9ACD4_ECOLX
	agilent_3872	6.2657e-06	0.319551	-1.19232	-3.54006	1.15542	16.6667	5.55556	0.333333	UniRef90_P07210	529	polyprotein (9/9) & VP1 capsid protein (1/3) & Chain 2, Human Rhinovirus Serotype 2 (Hrv2)	Genome polyprotein n=273 Tax=Enterovirus TaxID=12059 RepID=POLG_HRV8A
	agilent_8582	6.26616e-06	0.319574	-1.44996	-4.30515	1.40523	12.5	11.1111	0.888889	UniRef90_P11311	530	Adhesin P1 precursor (Cytadhesin P1) (Attachment protein) & ADP1_MYCPN adhesin P1	Adhesin P1 n=56 Tax=Mycoplasma pneumoniae TaxID=2104 RepID=ADP1_MYCPN
	agilent_213713	6.28267e-06	0.320416	0.864097	-0.840406	2.5686	12.5	22.2222	1.77778	UniRef90_K0X524	531	MH0012_GL0229913 MPA_PNP_EM_seqs_non_topgraph_seqs_final_210318.csv	Por secretion system C-terminal sorting domain-containing protein n=3 Tax=Bacteroidales TaxID=171549 RepID=K0X524_9BACT
	agilent_243291	6.28413e-06	0.320491	-0.713312	-2.12059	0.693971	58.3333	50	0.857143	UniRef90_A0A4I7YG16	532	VFG001357(gb|NP_346601) (cbpA) choline binding protein A [CbpA/PspC (VF0150)] [Streptococcus pneumoniae TIGR4]	Choline binding protein A n=44 Tax=Streptococcus pneumoniae TaxID=1313 RepID=A0A4I7YG16_STREE
	twist_47714	6.30013e-06	0.321307	0.978641	-0.955365	2.91265	8.33333	16.6667	2		533	Adhesin P1 precursor (Cytadhesin P1) (Attachment protein) & ADP1_MYCPN adhesin P1
	agilent_542	6.31298e-06	0.321962	-0.862044	-2.56794	0.84385	87.5	66.6667	0.761905	UniRef90_P09256	534	positive (from uniprot): Human herpesvirus 3 Envelope glycoprotein C	Envelope glycoprotein C n=119 Tax=Human herpesvirus 3 TaxID=10335 RepID=GC_VZVD
	agilent_239266	6.31432e-06	0.32203	-0.85871	-2.55825	0.840826	29.1667	16.6667	0.571429	UniRef90_P71401	535	VFG001157(gb|AAC44560) (hsf) Hsf [Hia/Hsf (VF0039)] [Haemophilus influenzae C54]	Hsf n=19 Tax=Haemophilus influenzae TaxID=727 RepID=P71401_HAEIF
	agilent_131318	6.32077e-06	0.322359	-1.21252	-3.61395	1.1889	16.6667	5.55556	0.333333	UniRef90_A0A173WZX5	536	WP_005334807.1 (1/2) non_MPA_topgraph_sampling_040218.csv	D-gamma-glutamyl-meso-diaminopimelic acid endopeptidase CwlS n=68 Tax=Firmicutes TaxID=1239 RepID=A0A173WZX5_9FIRM
	agilent_237594	6.32685e-06	0.32267	0.975655	-0.957889	2.9092	8.33333	16.6667	2	UniRef90_UPI000DA9B94C	537	VFG001290(gb|NP_647368) (clfB) Clumping factor B, adhesin [Clumping factor (VF0004)] [Staphylococcus aureus subsp. aureus MW2]	MSCRAMM family adhesin clumping factor ClfB n=15 Tax=Staphylococcus aureus TaxID=1280 RepID=UPI000DA9B94C
	agilent_159126	6.32685e-06	0.32267	-0.975655	-2.9092	0.957889	91.6667	83.3333	0.909091	UniRef90_A0A381IPJ2	538	WP_011590251.1 strains_non_MPA_non_topgraph_cdhit70_190118.csv	Cell wall binding repeat-containing protein n=19 Tax=Clostridium perfringens TaxID=1502 RepID=A0A381IPJ2_CLOPF
	agilent_79560	6.3288e-06	0.322769	0.743915	-0.730671	2.2185	62.5	77.7778	1.24444	UniRef90_R6WFM9	539	MH0168_GL0112256 MPA_PNP_EM_seqs_non_topgraph_seqs_final_210318.csv	Uncharacterized protein n=1 Tax=Prevotella sp. CAG:592 TaxID=1262931 RepID=R6WFM9_9BACT
	twist_78072	6.3289e-06	0.322774	-0.906065	-2.70208	0.889952	25	11.1111	0.444444		540	YP_007003214.1 phage tail tape measure protein [Lactobacillus phage LF1]
	agilent_149939	6.33164e-06	0.322914	-1.20256	-3.58699	1.18187	16.6667	5.55556	0.333333	UniRef90_J5DKJ0	541	NP_814463.1 strains_non_MPA_non_topgraph_cdhit70_190118.csv	WxL domain-containing protein n=84 Tax=Bacilli TaxID=91061 RepID=J5DKJ0_ENTFL
	agilent_11813	6.34957e-06	0.323828	0.975612	-0.962479	2.9137	8.33333	16.6667	2	UniRef90_P03211	542	EBNA-1 HHV 4 & BKRF1	Epstein-Barr nuclear antigen 1 n=37 Tax=Epstein-Barr virus (strain GD1) TaxID=10376 RepID=EBNA1_EBVB9
	agilent_80555	6.35256e-06	0.32398	0.682577	-0.673816	2.03897	37.5	50	1.33333	UniRef90_Q2G2J2	543	WP_000717394.1 strains_non_MPA_non_topgraph_cdhit70_190118.csv	Staphylococcal secretory antigen ssaA2 n=207 Tax=Bacteria TaxID=2 RepID=SSAA2_STAA8
	twist_27925	6.3597e-06	0.324345	-1.1715	-3.50122	1.15822	16.6667	5.55556	0.333333		544	Ovomucoid precursor
	twist_22039	6.3597e-06	0.324345	-1.1715	-3.50122	1.15822	16.6667	5.55556	0.333333		545	allergen_name False allergome_name Gal d 1 (2/3) (1/1) allergenonline_name Unassigned (1/1) (1/1) SDAP_name False iedb_name False
	twist_30719	6.36364e-06	0.324546	0.974715	-0.964469	2.9139	8.33333	16.6667	2		546	phosphoprotein 150 & Large structural phosphoprotein
	agilent_26664	6.36432e-06	0.32458	1.26279	-1.2497	3.77527	4.16667	11.1111	2.66667	UniRef90_A0A1Q6KN20	547	MH0418_GL0109208 MPA_PNP_EM_seqs_non_topgraph_seqs_final_210318.csv	Site-specific integrase n=11 Tax=Clostridiales TaxID=186802 RepID=A0A1Q6KN20_9FIRM
	agilent_68224	6.36432e-06	0.32458	1.26279	-1.2497	3.77527	4.16667	11.1111	2.66667	UniRef90_A0A3D0XEE9	548	WP_092978152.1 (3/3) non_MPA_topgraph_sampling_040218.csv	Glycosyltransferase n=2 Tax=Ruminococcus TaxID=1263 RepID=A0A3D0XEE9_9FIRM
	agilent_229765	6.37388e-06	0.325068	1.26111	-1.25057	3.77279	4.16667	11.1111	2.66667	UniRef90_D0VFN2	549	VFG007146(gb|NP_798035) (vopD) type III secretion system translocator protein VopD [T3SS1 (VF0408)] [Vibrio parahaemolyticus RIMD 2210633]	VopD n=132 Tax=Vibrionaceae TaxID=641 RepID=D0VFN2_VIBAL
	agilent_183695	6.38298e-06	0.325532	-1.25987	-3.77147	1.25174	95.8333	88.8889	0.927536	UniRef90_G5SUU8	550	MH0006_GL0014259 MPA_PNP_EM_seqs_non_topgraph_seqs_final_210318.csv	Peptidase C10 family protein n=3 Tax=Paraprevotella TaxID=577309 RepID=G5SUU8_9BACT
	agilent_89931	6.38418e-06	0.325593	0.971215	-0.965195	2.90763	8.33333	16.6667	2	UniRef90_Q0SQA8	551	WP_003459331.1 strains_non_MPA_non_topgraph_cdhit70_190118.csv	Negative regulator of genetic competence MecB/ClpC n=38 Tax=Clostridium perfringens TaxID=1502 RepID=Q0SQA8_CLOPS
	agilent_10447	6.39921e-06	0.32636	-0.915997	-2.74521	0.913215	25	11.1111	0.444444	UniRef90_P03188	552	glycoprotein BALF4 & Glycoprotein GP110 precursor & BALF4	Envelope glycoprotein B n=86 Tax=Epstein-Barr virus (strain GD1) TaxID=10376 RepID=GB_EBVB9
	twist_47150	6.4042e-06	0.326614	1.26133	-1.25882	3.78147	4.16667	11.1111	2.66667		553	nuclear protein EBNA2 & EBNA-2 & Epstein-Barr nuclear antigen 2
	twist_28905	6.41034e-06	0.326927	1.2565	-1.25563	3.76863	4.16667	11.1111	2.66667		554	neuraminidase
	twist_58885	6.41034e-06	0.326927	1.2565	-1.25563	3.76863	4.16667	11.1111	2.66667		555	H1N1 A/Michigan/45/2015 NA
	agilent_234840	6.41338e-06	0.327082	-0.805071	-2.41517	0.805029	33.3333	16.6667	0.5	UniRef90_UPI000E01835F	556	VFG001313(gb|NP_644899) (spa) Immunoglobulin G binding protein A precursor [SpA (VF0017)] [Staphylococcus aureus subsp. aureus MW2]	staphylococcal protein A n=3 Tax=Staphylococcus aureus TaxID=1280 RepID=UPI000E01835F
	twist_36361	6.41405e-06	0.327117	1.33701	-1.33713	4.01115	4.16667	11.1111	2.66667		557	BMLF1 protein
	agilent_174220	6.41405e-06	0.327117	1.33701	-1.33713	4.01115	4.16667	11.1111	2.66667	UniRef90_R7CNE5	558	MH0133_GL0028481 MPA_PNP_EM_seqs_non_topgraph_seqs_final_210318.csv	Lipoprotein n=2 Tax=Dialister TaxID=39948 RepID=R7CNE5_9FIRM
	twist_63959	6.41532e-06	0.327181	-1.92672	-5.78085	1.92741	8.33333	5.55556	0.666667		559	YP_009168991.1 hypothetical phage protein [Campylobacter virus CPt10]
	twist_39924	6.41966e-06	0.327403	0.675187	-0.676046	2.02642	45.8333	55.5556	1.21212		560	64 Kd autoantigen
	twist_58056	6.43087e-06	0.327974	0.8051	-0.808029	2.41823	37.5	50	1.33333		561	positive (from uniprot): Influenza A virus Hemagglutinin
	twist_34871	6.43989e-06	0.328434	1.25875	-1.26573	3.78323	4.16667	11.1111	2.66667		562	EBNA-3C HHV 4 latent protein
	agilent_241121	6.45277e-06	0.329091	1.2357	-1.24592	3.71731	4.16667	16.6667	4	UniRef90_Q6GHV7	563	VFG001317(gb|YP_001332074) (isdB) iron-regulated surface determinant protein B, haemoglobin receptor [Isd (VF0015)] [Staphylococcus aureus subsp. aureus str. Newman]	Iron-regulated surface determinant protein B n=509 Tax=Bacilli TaxID=91061 RepID=ISDB_STAAR
	agilent_214358	6.45343e-06	0.329125	-0.887512	-2.67	0.894977	25	11.1111	0.444444	UniRef90_A0A166DEL7	564	WP_000728052.1 strains_non_MPA_non_topgraph_cdhit70_190118.csv	Exported protein n=20 Tax=Staphylococcus aureus TaxID=1280 RepID=A0A166DEL7_STAAU
	twist_92306	6.45483e-06	0.329196	-1.17937	-3.54836	1.18963	16.6667	5.55556	0.333333		565	NP_945017.1 Putative HNH endonuclease [Salmonella phage FelixO1]
	twist_59245	6.46192e-06	0.329558	1.25708	-1.26992	3.78408	4.16667	11.1111	2.66667		566	H3N2 A/Michigan/45/2015 M1
	twist_51758	6.46192e-06	0.329558	1.25708	-1.26992	3.78408	4.16667	11.1111	2.66667		567	Glycoprotein M
	twist_59399	6.46192e-06	0.329558	1.25708	-1.26992	3.78408	4.16667	11.1111	2.66667		568	H3N2 A/Michigan/45/2015 M1
	twist_36070	6.46192e-06	0.329558	1.25708	-1.26992	3.78408	4.16667	11.1111	2.66667		569	positive (exact): Influenza A virus Hemagglutinin
	twist_20427	6.47494e-06	0.330222	1.24921	-1.26541	3.76382	4.16667	11.1111	2.66667		570	allergen_name False allergome_name Sola t 1 (7/9) (1/1) allergenonline_name False SDAP_name False iedb_name False
	agilent_107181	6.50305e-06	0.331655	1.24615	-1.26976	3.76206	4.16667	11.1111	2.66667	UniRef90_A0A336Q741	571	WP_011590270.1 strains_non_MPA_non_topgraph_cdhit70_190118.csv	N-acetylmuramoyl-L-alanine amidase n=56 Tax=Clostridium perfringens TaxID=1502 RepID=A0A336Q741_CLOPF
	agilent_235466	6.50433e-06	0.331721	1.26154	-1.28579	3.80886	83.3333	94.4444	1.13333	UniRef90_Q99XV0	572	VFG000968(gb|NP_269973) (emm) M protein type 1 [M protein (VF0242)] [Streptococcus pyogenes M1 GAS]	M protein type 1 n=54 Tax=Streptococcus pyogenes TaxID=1314 RepID=Q99XV0_STRP1
	agilent_205432	6.52546e-06	0.332799	-0.876061	-2.64897	0.896847	25	11.1111	0.444444	UniRef90_U6RBT0	573	MH0028_GL0082397 MPA_PNP_EM_seqs_non_topgraph_seqs_final_210318.csv	Cell division protein FtsZ n=28 Tax=root TaxID=1 RepID=U6RBT0_9BACE
	twist_73226	6.52729e-06	0.332892	0.964046	-0.987295	2.91539	8.33333	16.6667	2		574	YP_009277541.1 portal vertex of the head [Shigella phage SHFML-11]
	agilent_6983	6.53618e-06	0.333345	1.22898	-1.26096	3.71893	4.16667	16.6667	4	UniRef90_Q9ANY1	575	pneumococcal histidine triad protein E & hydrolase & HIT family hydrolase	Bvh-3 n=444 Tax=Bacteria TaxID=2 RepID=Q9ANY1_STREE
	agilent_110645	6.54073e-06	0.333577	-1.24894	-3.78052	1.28264	16.6667	5.55556	0.333333	UniRef90_R5QL50	576	WP_004845480.1 strains_non_MPA_non_topgraph_cdhit70_190118.csv	NLPC_P60 domain-containing protein n=7 Tax=Clostridiales TaxID=186802 RepID=R5QL50_9FIRM
	twist_98287	6.54514e-06	0.333802	1.25051	-1.28544	3.78646	4.16667	11.1111	2.66667		577	YP_009148980.1 ribonucleotide reductase of class III (anaerobic) activating protein [Salmonella phage SSE121]
	twist_91008	6.54514e-06	0.333802	1.25051	-1.28544	3.78646	4.16667	11.1111	2.66667		578	YP_009168575.1 putative DNA methylase [Lactobacillus phage LBR48]
	twist_48017	6.54973e-06	0.334036	0.820428	-0.844151	2.48501	62.5	72.2222	1.15556		579	positive (from uniprot): Enterovirus C Genome polyprotein [on Uniprot the BLAST matches are "Capsid protein" from "Human poliovirus"
	twist_43100	6.55426e-06	0.334267	0.96227	-0.991028	2.91557	8.33333	16.6667	2		580	aldolase B
	twist_75592	6.56653e-06	0.334893	-1.15881	-3.5141	1.19648	16.6667	5.55556	0.333333		581	YP_009222317.1 hypothetical protein LfeInf_079 [Lactobacillus phage LfeInf]
	agilent_24623	6.57298e-06	0.335222	0.877876	-0.907635	2.66339	75	83.3333	1.11111	UniRef90_A0A166DEL7	582	WP_000728052.1 strains_non_MPA_non_topgraph_cdhit70_190118.csv	Exported protein n=20 Tax=Staphylococcus aureus TaxID=1280 RepID=A0A166DEL7_STAAU
	twist_34744	6.57329e-06	0.335238	-1.86831	-5.6684	1.93177	8.33333	5.55556	0.666667		583	zinc metalloproteinase aureolysin
	agilent_242339	6.58309e-06	0.335738	-1.10347	-3.3502	1.14327	16.6667	11.1111	0.666667	UniRef90_A0A0K5P078	584	VFG000743(gb|AAC38395) (espD) EspD [EspD (VF0180)] [Escherichia coli O127:H6 str. E2348/69]	Translocon EspD n=21 Tax=Escherichia coli TaxID=562 RepID=A0A0K5P078_ECOLX
	twist_59627	6.58321e-06	0.335744	1.40234	-1.45296	4.25763	4.16667	16.6667	4		585	H3N2 B/Brisbane/60/2008 NP
	agilent_1145	6.595e-06	0.336345	0.693928	-0.720734	2.10859	25	33.3333	1.33333	UniRef90_P03300	586	Genome polyprotein (6/6) & polyprotein (7/9) & VP1 (1/4) & coat protein VP1 & VP4	Genome polyprotein n=1168 Tax=Enterovirus TaxID=12059 RepID=POLG_POL1M
	twist_33039	6.59751e-06	0.336473	-1.18612	-3.60483	1.23259	16.6667	5.55556	0.333333		587	protein disulfide-isomerase precursor
	agilent_221282	6.605e-06	0.336855	-1.42714	-4.33963	1.48535	12.5	5.55556	0.444444	UniRef90_Q48028	588	VFG001154(gb|AAA20524) (hmw2A) adhesin HMW2A, two-partner secretion (TPS) pathway TpsA exoprotein [HMW1/HMW2 (VF0038)] [Haemophilus influenzae str. 12]	Adhesin n=8 Tax=Haemophilus influenzae TaxID=727 RepID=Q48028_HAEIF
	agilent_26641	6.60871e-06	0.337044	1.23496	-1.28631	3.75623	4.16667	11.1111	2.66667	UniRef90_A0A1X3AI86	589	NP_816693.1 strains_non_MPA_non_topgraph_cdhit70_190118.csv	ABC-type enterochelin transport system, periplasmic component n=115 Tax=Bacilli TaxID=91061 RepID=A0A1X3AI86_ENTFL
	twist_58590	6.61496e-06	0.337363	1.24486	-1.2983	3.78802	4.16667	11.1111	2.66667		590	EBNA-1 HHV 4 & BKRF1
	twist_51547	6.63015e-06	0.338138	-0.880459	-2.68206	0.921144	25	11.1111	0.444444		591	Genome polyprotein (6/6) & polyprotein (7/9) & VP1 (1/4) & coat protein VP1 & VP4
	twist_30803	6.64483e-06	0.338887	-1.37112	-4.18108	1.43883	12.5	11.1111	0.888889		592	Immunoglobulin G-binding protein G precursor & Immunoglobulin G-binding protein G
	twist_27571	6.65076e-06	0.339189	-1.49482	-4.5602	1.57056	12.5	11.1111	0.888889		593	Lipase 2 precursor (Glycerol ester hydrolase 2)
	agilent_6339	6.65345e-06	0.339326	0.716233	-0.752939	2.1854	37.5	50	1.33333	UniRef90_P08318	594	phosphoprotein 150 & Large structural phosphoprotein	Large structural phosphoprotein n=145 Tax=root TaxID=1 RepID=PP150_HCMVA
	agilent_12004	6.66866e-06	0.340102	0.873567	-0.921216	2.66835	75	83.3333	1.11111		595	positive (exact): Human herpesvirus 3 Envelope glycoprotein C
	twist_51993	6.67558e-06	0.340455	-1.14332	-3.49404	1.2074	16.6667	5.55556	0.333333		596	calcium channel BI-1
	twist_12068	6.67558e-06	0.340455	-1.14332	-3.49404	1.2074	16.6667	5.55556	0.333333		597	allergen_name False allergome_name Bom hy AK (1/2) (1/1) allergenonline_name False SDAP_name False iedb_name False
	agilent_161265	6.69456e-06	0.341423	-1.21894	-3.73017	1.29229	16.6667	5.55556	0.333333	UniRef90_A0A0P0M1N3	598	T2D-176A_GL0037914 MPA_PNP_EM_seqs_non_topgraph_seqs_final_210318.csv	Exo-poly-alpha-D-galacturonosidase n=35 Tax=root TaxID=1 RepID=A0A0P0M1N3_BACVU
	twist_91487	6.69802e-06	0.341599	1.22573	-1.30041	3.75186	4.16667	11.1111	2.66667		599	YP_007005337.1 predicted P-loop ATPase [Clostridium phage phiCP34O]
	agilent_8993	6.7341e-06	0.343439	0.680635	-0.727462	2.08873	54.1667	66.6667	1.23077	UniRef90_P03204	600	EBNA-3C HHV 4 latent protein	Epstein-Barr nuclear antigen 6 n=14 Tax=Epstein-Barr virus (strain GD1) TaxID=10376 RepID=EBNA6_EBVB9
	agilent_6649	6.74104e-06	0.343793	-1.02537	-3.1482	1.09747	25	22.2222	0.888889	UniRef90_A7X0T9	601	Bifunctional autolysin precursor	Bifunctional autolysin n=763 Tax=Bacteria TaxID=2 RepID=ATL_STAA1
	twist_38683	6.74923e-06	0.344211	1.20202	-1.2887	3.69274	4.16667	16.6667	4		602	heme transporter IsdB
	agilent_2221	6.75444e-06	0.344476	1.7463	-1.87422	5.36683	87.5	88.8889	1.01587	UniRef90_Q9QL88	603	Enterovirus polyprotein (VP0, VP1, VP2, VP4) – capsid proteins, Coxsackievirus A9 (2.9 Å structure, chains 1–4)	Genome polyprotein n=36 Tax=Enterovirus B TaxID=138949 RepID=POLG_CXB6S
	agilent_9999	6.75584e-06	0.344548	-1.12831	-3.46793	1.21131	16.6667	5.55556	0.333333	UniRef90_O36633	604	Major surface glycoprotein G	Major surface glycoprotein G n=342 Tax=Pneumoviridae TaxID=11244 RepID=GLYC_HRSVB
	agilent_130807	6.7629e-06	0.344908	0.739073	-0.794582	2.27273	66.6667	83.3333	1.25	UniRef90_A0A4P6M4H6	605	WP_018598481.1 strains_non_MPA_non_topgraph_cdhit70_190118.csv	Toxin A n=3 Tax=Blautia TaxID=572511 RepID=A0A4P6M4H6_9FIRM
	agilent_27036	6.76304e-06	0.344915	-0.858189	-2.63905	0.922671	25	16.6667	0.666667	UniRef90_A0A1C6CHR2	606	WP_024853014.1 strains_non_MPA_non_topgraph_cdhit70_190118.csv	D-gamma-glutamyl-meso-diaminopimelic acid endopeptidase CwlS n=27 Tax=Clostridiales TaxID=186802 RepID=A0A1C6CHR2_9FIRM
	twist_27117	6.76488e-06	0.345009	-0.818153	-2.51626	0.879957	37.5	33.3333	0.888889		607	Immunoglobulin G-binding protein G precursor & Immunoglobulin G-binding protein G
	twist_63495	6.77145e-06	0.345344	0.665923	-0.717188	2.04903	25	38.8889	1.55556		608	YP_009035516.1 hypothetical protein [Lactobacillus phage phi jlb1]
	twist_39114	6.78674e-06	0.346124	-1.33026	-4.09765	1.43713	12.5	5.55556	0.444444		609	erythrocyte membrane protein 1 (2/9) & VAR2CSA & erythrocyte membrane protein 1 (PfEMP1)
	agilent_129843	6.79117e-06	0.34635	-1.11868	-3.44702	1.20965	16.6667	5.55556	0.333333	UniRef90_A0A1C5XGK9	610	MH0007_GL0015775 MPA_PNP_EM_seqs_non_topgraph_seqs_final_210318.csv	Flagellin n=12 Tax=root TaxID=1 RepID=A0A1C5XGK9_9CLOT
	twist_63872	6.79913e-06	0.346755	-1.37915	-4.25203	1.49372	12.5	5.55556	0.444444		611	YP_009190613.1 hypothetical protein JD18_032 [Klebsiella phage JD18]
	agilent_18832	6.80249e-06	0.346927	-1.3517	-4.16838	1.46499	12.5	5.55556	0.444444	UniRef90_B0MZZ7	612	MH0002_GL0026121 MPA_PNP_EM_seqs_non_topgraph_seqs_final_210318.csv	Outer membrane efflux protein n=7 Tax=root TaxID=1 RepID=B0MZZ7_9BACT
	agilent_220951	6.80628e-06	0.34712	1.46171	-1.58544	4.50886	4.16667	16.6667	4	UniRef90_A0A4I7XYI6	613	VFG001361(gb|NP_344663) (pspA) pneumococcal surface protein A [PspA (VF0152)] [Streptococcus pneumoniae TIGR4]	Surface protein A n=87 Tax=Streptococcus pneumoniae TaxID=1313 RepID=A0A4I7XYI6_STREE
	agilent_231668	6.81187e-06	0.347405	-0.72076	-2.22418	0.782659	33.3333	22.2222	0.666667	UniRef90_P71401	614	VFG001157(gb|AAC44560) (hsf) Hsf [Hia/Hsf (VF0039)] [Haemophilus influenzae C54]	Hsf n=19 Tax=Haemophilus influenzae TaxID=727 RepID=P71401_HAEIF
	agilent_169687	6.82267e-06	0.347956	1.09901	-1.19601	3.39402	8.33333	16.6667	2	UniRef90_E2QQR7	615	WP_001529381.1 strains_non_MPA_non_topgraph_cdhit70_190118.csv	SnoH n=24 Tax=Escherichia coli TaxID=562 RepID=E2QQR7_ECOLX
	agilent_220720	6.82447e-06	0.348048	-0.618498	-1.91033	0.673335	54.1667	38.8889	0.717949	UniRef90_P71401	616	VFG001157(gb|AAC44560) (hsf) Hsf [Hia/Hsf (VF0039)] [Haemophilus influenzae C54]	Hsf n=19 Tax=Haemophilus influenzae TaxID=727 RepID=P71401_HAEIF
	agilent_31887	6.8412e-06	0.348901	1.30119	-1.42138	4.02376	4.16667	11.1111	2.66667	UniRef90_I9UCI8	617	MH0360_GL0027291 (4/8) MPA_and_EM_topgraph_220218_subsample.csv	1-acylglycerol-3-phosphate O-acyltransferase n=1 Tax=Bacteroides vulgatus CL09T03C04 TaxID=997891 RepID=I9UCI8_BACVU
	twist_50643	6.84614e-06	0.349153	0.690307	-0.75482	2.13543	41.6667	50	1.2		618	phosphoprotein 150 & Large structural phosphoprotein
	agilent_42883	6.84787e-06	0.349242	0.929087	-1.01627	2.87445	8.33333	16.6667	2	UniRef90_A0A0U1MQG2	619	WP_000669729.1 strains_non_MPA_non_topgraph_cdhit70_190118.csv	Protein map n=15 Tax=Staphylococcaceae TaxID=90964 RepID=A0A0U1MQG2_STAAU
	agilent_1793	6.8534e-06	0.349523	0.683438	-0.74841	2.11529	37.5	50	1.33333	UniRef90_P08318	620	phosphoprotein 150 & Large structural phosphoprotein	Large structural phosphoprotein n=145 Tax=root TaxID=1 RepID=PP150_HCMVA
	agilent_166420	6.8601e-06	0.349865	-1.10671	-3.42699	1.21357	16.6667	5.55556	0.333333	UniRef90_A0A385XME4	621	YP_534942.1 (1/1) non_MPA_topgraph_sampling_040218.csv	Sensor histidine kinase WalK n=35 Tax=Lactobacillus TaxID=1578 RepID=A0A385XME4_9LACO
	twist_48402	6.86044e-06	0.349883	-1.76565	-5.46755	1.93626	8.33333	5.55556	0.666667		622	Adhesin P1 precursor (Cytadhesin P1) (Attachment protein) & ADP1_MYCPN adhesin P1
	twist_84706	6.86448e-06	0.350089	-1.1388	-3.52746	1.24986	16.6667	5.55556	0.333333		623	YP_007002967.1 putative HNH endonuclease [Lactobacillus phage JCL1032]
	agilent_237201	6.86636e-06	0.350184	0.691379	-0.759094	2.14185	20.8333	38.8889	1.86667	UniRef90_P81177	624	VFG001314(gb|NP_647375) (aur) zinc metalloproteinase aureolysin [Aureolysin (VF0024)] [Staphylococcus aureus subsp. aureus MW2]	Zinc metalloproteinase aureolysin n=337 Tax=Bacilli TaxID=91061 RepID=AURE_STAAU
	agilent_223056	6.8675e-06	0.350243	-0.909498	-2.8178	0.998807	20.8333	16.6667	0.8	UniRef90_Q8GM74	625	VFG001150(gb|AAL79954) (hia) adhesin [Hia/Hsf (VF0039)] [Haemophilus influenzae nontypable strain 3179B]	Adhesin n=5 Tax=Haemophilus influenzae TaxID=727 RepID=Q8GM74_HAEIF
	agilent_12002	6.88251e-06	0.351008	-0.759653	-2.35609	0.836782	37.5	27.7778	0.740741		626	positive (exact): Human respiratory syncytial virus Attachment glycoprotein
	agilent_206026	6.89763e-06	0.351779	-0.615549	-1.91122	0.680119	58.3333	44.4444	0.761905	UniRef90_K5ZQY0	627	O2.UC53-0_GL0020536 MPA_PNP_EM_seqs_non_topgraph_seqs_final_210318.csv	Uncharacterized protein n=16 Tax=Bacteroidales TaxID=171549 RepID=K5ZQY0_9BACT
	agilent_164728	6.91731e-06	0.352783	-1.09691	-3.4106	1.21679	16.6667	5.55556	0.333333	UniRef90_A0A2N8HER6	628	MH0268_GL0146331 MPA_PNP_EM_seqs_non_topgraph_seqs_final_210318.csv	Chaperone protein ClpB n=85 Tax=Bacteria TaxID=2 RepID=A0A2N8HER6_9BACT
	agilent_149688	6.92743e-06	0.353299	0.826052	-0.9182	2.5703	12.5	22.2222	1.77778	UniRef90_A0A073I8T3	629	MH0121_GL0007689 (1/1) MPA_and_EM_topgraph_220218_subsample.csv	STN domain-containing protein n=40 Tax=Bacteroidales TaxID=171549 RepID=A0A073I8T3_9PORP
	agilent_222757	6.93026e-06	0.353443	0.94591	-1.05203	2.94385	8.33333	22.2222	2.66667	UniRef90_Q8NXJ1	630	VFG001289(gb|NP_645581) (clfA) Clumping factor A, fibrinogen-binding protein [Clumping factor (VF0004)] [Staphylococcus aureus subsp. aureus MW2]	Clumping factor A n=98 Tax=Staphylococcus TaxID=1279 RepID=CLFA_STAAW
	twist_28810	6.93666e-06	0.35377	0.617515	-0.687677	1.92271	37.5	50	1.33333		631	polyprotein (9/9) & VP1 capsid protein (1/3) & Chain 2, Human Rhinovirus Serotype 2 (Hrv2)
	agilent_223973	6.95334e-06	0.35462	0.936004	-1.04585	2.91786	8.33333	16.6667	2	UniRef90_P55980	632	VFG000306(gb|NP_207343) (cagA) cag T4SS translocated effector CagA [CagA (VF0059)] [Helicobacter pylori 26695]	Cytotoxicity-associated immunodominant antigen n=265 Tax=Helicobacter pylori TaxID=210 RepID=CAGA_HELPY
	agilent_113801	6.95449e-06	0.354679	1.21691	-1.36004	3.79387	4.16667	11.1111	2.66667	UniRef90_A0A162ELA1	633	YP_004890412.1 (1/1) non_MPA_topgraph_sampling_040218.csv	Uncharacterized protein n=36 Tax=Lactobacillus TaxID=1578 RepID=A0A162ELA1_LACPN
	twist_17128	6.958e-06	0.354858	-1.09144	-3.40355	1.22067	16.6667	5.55556	0.333333		634	allergen_name False allergome_name Der f 20 (4/4) (1/1) allergenonline_name Der f 20.0101 (1/1) (1/1) SDAP_name False iedb_name False
	twist_8059	6.958e-06	0.354858	-1.09144	-3.40355	1.22067	16.6667	5.55556	0.333333		635	allergen_name Plo i 1 (1/1) (1/1) allergome_name Plo i 1 (2/2) (1/1) allergenonline_name Plo i 1.0101 (1/1) (1/1) SDAP_name Plo i 1.0101 (1/1) (1/1) iedb_name False
	agilent_12024	6.96679e-06	0.355306	1.44376	-1.61756	4.50508	87.5	94.4444	1.07937	UniRef90_A0A0N7AYT6	636	positive (from uniprot): Human respiratory syncytial virus Attachment glycoprotein	Major surface glycoprotein G n=47 Tax=Pneumoviridae TaxID=11244 RepID=A0A0N7AYT6_HRSV
	twist_15962	6.97642e-06	0.355797	-1.08813	-3.39772	1.22147	16.6667	5.55556	0.333333		637	allergen_name False allergome_name Nas vi AK (2/2) (1/1) allergenonline_name False SDAP_name False iedb_name False
	twist_34276	6.9802e-06	0.35599	0.620859	-0.697471	1.93919	41.6667	61.1111	1.46667		638	pneumococcal histidine triad protein E & hydrolase & HIT family hydrolase
	agilent_11123	6.98882e-06	0.35643	-1.28931	-4.02953	1.45091	12.5	5.55556	0.444444	UniRef90_P07210	639	polyprotein (9/9) & VP1 capsid protein (1/3) & Chain 2, Human Rhinovirus Serotype 2 (Hrv2)	Genome polyprotein n=273 Tax=Enterovirus TaxID=12059 RepID=POLG_HRV8A
	agilent_192601	7.008e-06	0.357408	-1.00278	-3.13836	1.1328	20.8333	16.6667	0.8	UniRef90_A0A0K9CPU5	640	T2D-149A_GL0084358 (2/2) MPA_and_EM_topgraph_220218_subsample.csv	OmpA-like domain-containing protein n=66 Tax=Bacteria TaxID=2 RepID=A0A0K9CPU5_9BACE
	agilent_31468	7.01142e-06	0.357582	0.925234	-1.04592	2.89639	8.33333	16.6667	2	UniRef90_A0A173UKQ3	641	O2.UC43-1_GL0046095 MPA_PNP_EM_seqs_non_topgraph_seqs_final_210318.csv	Macrolide export ATP-binding/permease protein MacB n=29 Tax=Ruminococcaceae TaxID=541000 RepID=A0A173UKQ3_9FIRM
	agilent_204624	7.01471e-06	0.35775	0.766119	-0.866621	2.39886	66.6667	83.3333	1.25	UniRef90_A0A0E1XBT2	642	WP_001208900.1 strains_non_MPA_non_topgraph_cdhit70_190118.csv	Gram-positive signal peptide protein, YSIRK family n=24 Tax=Staphylococcaceae TaxID=90964 RepID=A0A0E1XBT2_STAAU
	agilent_188098	7.01536e-06	0.357783	-1.08108	-3.38522	1.22306	16.6667	5.55556	0.333333	UniRef90_F7LZF2	643	ED20A_GL0026873 (1/1) MPA_and_EM_topgraph_220218_subsample.csv	STN domain-containing protein n=108 Tax=Bacteroidaceae TaxID=815 RepID=F7LZF2_9BACE
	agilent_1088	7.02344e-06	0.358196	0.824857	-0.934693	2.58441	12.5	22.2222	1.77778	UniRef90_P06725	644	tegument protein pp65 & 65 kDa lower matrix phosphoprotein & pp65 & HCMVUL83	65 kDa phosphoprotein n=77 Tax=Human cytomegalovirus TaxID=10359 RepID=PP65_HCMVA
	agilent_83883	7.02857e-06	0.358457	-1.07844	-3.38017	1.22329	16.6667	5.55556	0.333333	UniRef90_A7LVX4	645	MH0020_GL0063163 (1/1) MPA_and_EM_topgraph_220218_subsample.csv	TonB-linked outer membrane protein, SusC/RagA family n=54 Tax=Bacteroidales TaxID=171549 RepID=A7LVX4_BACO1
	agilent_52620	7.03189e-06	0.358626	-1.56774	-4.91497	1.77949	8.33333	5.55556	0.666667	UniRef90_A0A3E4V6B7	646	WP_024853414.1 (1/1) non_MPA_topgraph_sampling_040218.csv	Uncharacterized protein n=4 Tax=Ruminococcus gnavus TaxID=33038 RepID=A0A3E4V6B7_RUMGN
	twist_43828	7.03197e-06	0.35863	1.17373	-1.33229	3.67974	4.16667	16.6667	4		647	NP
	twist_50660	7.06922e-06	0.36053	0.655095	-0.749132	2.05932	29.1667	38.8889	1.33333		648	phosphoprotein 150 & Large structural phosphoprotein
	agilent_236812	7.07299e-06	0.360723	-1.67788	-5.27594	1.92018	8.33333	11.1111	1.33333	UniRef90_Q9KK48	649	VFG005316(gb|NP_359586) (pspC/cbpA) Choline binding protein A [Choline-binding proteins (CVF122)] [Streptococcus pneumoniae R6]	Surface protein PspC n=12 Tax=Streptococcus pneumoniae TaxID=1313 RepID=Q9KK48_STREE
	agilent_12010	7.07352e-06	0.36075	0.859126	-0.983293	2.70155	70.8333	83.3333	1.17647		650	positive (exact): Enterovirus C Genome polyprotein [on Uniprot the BLAST matches are "Capsid protein" from "Human poliovirus"
	agilent_11380	7.07561e-06	0.360856	0.818808	-0.937538	2.57515	12.5	22.2222	1.77778	UniRef90_P08392	651	Trans-acting transcriptional protein ICP4	Major viral transcription factor ICP4 n=1 Tax=Human herpesvirus 1 (strain 17) TaxID=10299 RepID=ICP4_HHV11
	agilent_139506	7.09393e-06	0.36179	1.17387	-1.34899	3.69673	4.16667	11.1111	2.66667	UniRef90_A0A0K6BVP1	652	YP_099897.1 strains_non_MPA_non_topgraph_cdhit70_190118.csv	LysM peptidoglycan-binding domain-containing protein n=45 Tax=Bacteroidaceae TaxID=815 RepID=A0A0K6BVP1_BACFG
	twist_55242	7.09542e-06	0.361866	0.930709	-1.06987	2.93129	8.33333	22.2222	2.66667		653	EBNA-3B nuclear protein [Human gammaherpesvirus 4] & Epstein-Barr nuclear antigen 4
	agilent_21513	7.09908e-06	0.362053	0.737363	-0.84823	2.32296	70.8333	83.3333	1.17647	UniRef90_A0A4P6M1P6	654	WP_081624715.1 strains_non_MPA_non_topgraph_cdhit70_190118.csv	Toxin A n=4 Tax=Lachnospiraceae TaxID=186803 RepID=A0A4P6M1P6_9FIRM
	twist_40897	7.10791e-06	0.362503	-1.67991	-5.29572	1.93589	8.33333	5.55556	0.666667		655	hypothetical protein PFB0460c
	agilent_7913	7.11023e-06	0.362622	1.1773	-1.35732	3.71193	4.16667	16.6667	4	UniRef90_P54634	656	positive (from uniprot): Norwalk virus Non-structural polyprotein	Genome polyprotein n=5814 Tax=root TaxID=1 RepID=POLG_LORDV
	agilent_12898	7.11217e-06	0.362721	-1.74533	-5.50363	2.01297	8.33333	5.55556	0.666667	UniRef90_A0A173SW06	657	MH0004_GL0030372 (2/2) MPA_and_EM_topgraph_220218_subsample.csv	D-galactose/ D-glucose-binding protein n=36 Tax=Clostridiales TaxID=186802 RepID=A0A173SW06_9FIRM
	agilent_25980	7.11252e-06	0.362739	1.17075	-1.35038	3.69189	4.16667	11.1111	2.66667	UniRef90_A0A249DEN2	658	WP_005692765.1 (1/1) non_MPA_topgraph_sampling_040218.csv	Bacterial extracellular solute-binding s, 5 Middle family protein n=16 Tax=Lactobacillaceae TaxID=33958 RepID=A0A249DEN2_LACRH
	twist_18575	7.14407e-06	0.364347	1.16711	-1.35463	3.68885	4.16667	11.1111	2.66667		659	allergen_name False allergome_name Tri a 20 (32/49) (1/1) allergenonline_name False SDAP_name False iedb_name False
	twist_88647	7.14875e-06	0.364586	1.3294	-1.54442	4.20322	4.16667	16.6667	4		660	YP_002455801.1 fiber tail protein [Lactobacillus phage Lv-1]
	agilent_172699	7.15097e-06	0.3647	1.18049	-1.37203	3.73301	4.16667	11.1111	2.66667	UniRef90_A0A4P6M723	661	WP_018598482.1 strains_non_MPA_non_topgraph_cdhit70_190118.csv	Toxin A n=4 Tax=Blautia TaxID=572511 RepID=A0A4P6M723_9FIRM
	agilent_112869	7.16055e-06	0.365188	1.16933	-1.36163	3.7003	4.16667	11.1111	2.66667	UniRef90_R7IBA0	662	MH0012_GL0104868 MPA_PNP_EM_seqs_non_topgraph_seqs_final_210318.csv	Uncharacterized protein n=4 Tax=Clostridiales TaxID=186802 RepID=R7IBA0_9FIRM
	agilent_77839	7.16055e-06	0.365188	1.16933	-1.36163	3.7003	4.16667	11.1111	2.66667	UniRef90_F9XZT3	663	WP_015439328.1 (2/6) non_MPA_topgraph_sampling_040218.csv	Phage infection protein n=49 Tax=Bacteria TaxID=2 RepID=F9XZT3_BIFBU
	agilent_36653	7.16531e-06	0.365431	-1.16479	-3.68719	1.35762	95.8333	88.8889	0.927536	UniRef90_K0XBN9	664	MH0128_GL0087103 MPA_PNP_EM_seqs_non_topgraph_seqs_final_210318.csv	Uncharacterized protein n=3 Tax=Bacteroidales TaxID=171549 RepID=K0XBN9_9BACT
	agilent_237676	7.17055e-06	0.365698	-0.798001	-2.52708	0.931074	25	16.6667	0.666667	UniRef90_A7X6I5	665	VFG001283(gb|NP_647238) (fnbA) fibronectin-binding protein A [FnBPs (VF0010)] [Staphylococcus aureus subsp. aureus MW2]	Fibronectin-binding protein A n=697 Tax=Bacteria TaxID=2 RepID=FNBA_STAA1
	twist_7919	7.17923e-06	0.366141	1.18615	-1.38633	3.75864	4.16667	16.6667	4		666	allergen_name False allergome_name Pha a 5 (5/5) (1/1) allergenonline_name Unassigned (1/1) (1/1) SDAP_name Pha a 5 (4/4) (1/1) iedb_name False
	twist_36994	7.19276e-06	0.366831	-0.629177	-1.99568	0.737322	54.1667	38.8889	0.717949		667	polyprotein (9/9) & VP1 capsid protein (1/3) & Chain 2, Human Rhinovirus Serotype 2 (Hrv2)
	twist_97077	7.20356e-06	0.367381	-1.00411	-3.18742	1.17921	16.6667	11.1111	0.666667		668	AFN38687.1 hypothetical protein phi_MSA6_ORF022 [Staphylococcus phage MSA6]
	agilent_224288	7.20852e-06	0.367635	0.920633	-1.08223	2.9235	8.33333	22.2222	2.66667	UniRef90_P44969	669	VFG000337(gb|NP_439153) (iga1) immunoglobin A1 protease [IgA1 protease (VF0045)] [Haemophilus influenzae Rd KW20]	Immunoglobulin A1 protease autotransporter n=1 Tax=Haemophilus influenzae (strain ATCC 51907 / DSM 11121 / KW20 / Rd) TaxID=71421 RepID=IGA0_HAEIN
	agilent_184733	7.21271e-06	0.367848	1.22847	-1.4453	3.90224	4.16667	16.6667	4	UniRef90_Q8XB59	670	WP_001292722.1 (2/2) non_MPA_topgraph_sampling_040218.csv	Phosphoglycerol transferase I n=2394 Tax=root TaxID=1 RepID=OPGB_ECO57
	agilent_9680	7.22197e-06	0.368321	0.717212	-0.845341	2.27976	16.6667	33.3333	2	UniRef90_P36717	671	minor core protein	Core-capsid bridging protein n=3 Tax=Human mastadenovirus A TaxID=129875 RepID=CORE5_ADE12
	twist_99298	7.23068e-06	0.368765	-1.078	-3.42877	1.27276	16.6667	5.55556	0.333333		672	YP_007005334.1 3''-phosphoadenosine 5''-phosphosulfate sulfotransferase/FAD synthetase-related enzyme [Clostridium phage phiCP34O]
	agilent_225940	7.23659e-06	0.369066	1.17214	-1.38552	3.7298	4.16667	11.1111	2.66667	UniRef90_P62575	673	VFG001378(gb|NP_359129) (nanA) neuraminidase A [Neuraminidase (VF0148)] [Streptococcus pneumoniae R6]	Sialidase A n=43 Tax=Bacteria TaxID=2 RepID=NANA_STREE
	agilent_240518	7.24884e-06	0.369691	0.881041	-1.04394	2.80602	12.5	22.2222	1.77778	UniRef90_A7X6I5	674	VFG001283(gb|NP_647238) (fnbA) fibronectin-binding protein A [FnBPs (VF0010)] [Staphylococcus aureus subsp. aureus MW2]	Fibronectin-binding protein A n=697 Tax=Bacteria TaxID=2 RepID=FNBA_STAA1
	agilent_223189	7.27052e-06	0.370797	0.607846	-0.723304	1.939	41.6667	61.1111	1.46667	UniRef90_A0A4I7YG16	675	VFG001357(gb|NP_346601) (cbpA) choline binding protein A [CbpA/PspC (VF0150)] [Streptococcus pneumoniae TIGR4]	Choline binding protein A n=44 Tax=Streptococcus pneumoniae TaxID=1313 RepID=A0A4I7YG16_STREE
	agilent_4612	7.28877e-06	0.371728	0.949981	-1.13448	3.03444	8.33333	16.6667	2	UniRef90_Q8WXG6	676	MAP kinase-activating death domain protein	MAP kinase-activating death domain protein n=101 Tax=Homininae TaxID=207598 RepID=MADD_HUMAN
	twist_60212	7.29523e-06	0.372057	1.18889	-1.42158	3.79937	4.16667	11.1111	2.66667		677	YP_007003037.1 hypothetical protein [Lactobacillus phage JCL1032]
	twist_83701	7.29523e-06	0.372057	1.18889	-1.42158	3.79937	4.16667	11.1111	2.66667		678	YP_007005329.1 phage terminase large subunit [Clostridium phage phiCP34O]
	agilent_226533	7.2955e-06	0.372071	1.15808	-1.38482	3.70098	4.16667	11.1111	2.66667	UniRef90_Q50341	679	VFG002030(gb|NP_109830) (orf6/MgpC/crmA) cytadherence protein [Cytadherence organelle (VF0330)] [Mycoplasma pneumoniae M129]	Mgp-operon protein 3 n=22 Tax=Mycoplasma pneumoniae TaxID=2104 RepID=MGP3_MYCPN
	agilent_226780	7.30016e-06	0.372308	-0.591545	-1.8911	0.708007	54.1667	44.4444	0.820513	UniRef90_A0A098ZMW6	680	VFG001355(gb|NP_346612) (cbpD) choline binding protein D [CBPs (VF0145)] [Streptococcus pneumoniae TIGR4]	Autolysin n=355 Tax=Streptococcus TaxID=1301 RepID=A0A098ZMW6_STREE
	agilent_220658	7.31921e-06	0.37328	0.677622	-0.814061	2.16931	20.8333	33.3333	1.6	UniRef90_P15926	681	VFG000974(gb|NP_269970) (scpA) C5a peptidase precursor [C5a peptidase (VF0245)] [Streptococcus pyogenes M1 GAS]	C5a peptidase n=760 Tax=Bacteria TaxID=2 RepID=C5AP_STRPY
	agilent_231226	7.32121e-06	0.373382	-1.50894	-4.83134	1.81347	8.33333	11.1111	1.33333	UniRef90_A0A5C1BAU8	682	VFG043504(gb|NP_357669) (pavB/pfbB) cell wall surface anchor family protein, Plasminogen- and Fibronectin-binding protein B [PavB (VF0524)] [Streptococcus pneumoniae R6]	YSIRK signal domain/LPXTG anchor domain surface protein n=148 Tax=Streptococcus pneumoniae TaxID=1313 RepID=A0A5C1BAU8_STREE
	twist_76536	7.32559e-06	0.373605	1.14817	-1.38107	3.67741	4.16667	11.1111	2.66667		683	AFU63091.1 major capsid protein [Lactobacillus phage ATCC 8014-B2]
	twist_28862	7.3335e-06	0.374008	0.615923	-0.742007	1.97385	37.5	50	1.33333		684	positive (exact): Rhinovirus B Genome polyprotein
	twist_27929	7.34251e-06	0.374468	-0.963091	-3.08847	1.16229	16.6667	11.1111	0.666667		685	virion spike glycoprotein precursor & negative (from uniprot): spike glycoprotein [Zaire ebolavirus]
	agilent_205930	7.34779e-06	0.374737	0.637983	-0.77073	2.0467	25	38.8889	1.55556	UniRef90_A0A4P6M5E2	686	WP_018596369.1 strains_non_MPA_non_topgraph_cdhit70_190118.csv	Uncharacterized protein n=5 Tax=Clostridiales TaxID=186802 RepID=A0A4P6M5E2_9FIRM
	agilent_1147	7.34791e-06	0.374743	0.614541	-0.742428	1.97151	29.1667	38.8889	1.33333	UniRef90_Q66575	687	positive (from uniprot): Enterovirus B Genome polyprotein	Genome polyprotein n=20 Tax=Enterovirus B TaxID=138949 RepID=POLG_EC12T
	agilent_7061	7.35014e-06	0.374857	0.621862	-0.7516	1.99532	33.3333	50	1.5	UniRef90_P08392	688	Trans-acting transcriptional protein ICP4	Major viral transcription factor ICP4 n=1 Tax=Human herpesvirus 1 (strain 17) TaxID=10299 RepID=ICP4_HHV11
	agilent_231635	7.36841e-06	0.375789	1.14387	-1.38745	3.67519	4.16667	11.1111	2.66667	UniRef90_P44969	689	VFG000337(gb|NP_439153) (iga1) immunoglobin A1 protease [IgA1 protease (VF0045)] [Haemophilus influenzae Rd KW20]	Immunoglobulin A1 protease autotransporter n=1 Tax=Haemophilus influenzae (strain ATCC 51907 / DSM 11121 / KW20 / Rd) TaxID=71421 RepID=IGA0_HAEIN
	agilent_136654	7.37482e-06	0.376116	-1.21486	-3.90511	1.4754	12.5	5.55556	0.444444	UniRef90_A0A0P0GSM5	690	675950834-stool1_revised_scaffold34866_1_gene47343 MPA_PNP_EM_seqs_non_topgraph_seqs_final_210318.csv	Streptopain n=9 Tax=Bacteroides TaxID=816 RepID=A0A0P0GSM5_9BACE
	agilent_242753	7.42059e-06	0.37845	-0.836195	-2.697	1.02461	25	11.1111	0.444444	UniRef90_P44969	691	VFG000337(gb|NP_439153) (iga1) immunoglobin A1 protease [IgA1 protease (VF0045)] [Haemophilus influenzae Rd KW20]	Immunoglobulin A1 protease autotransporter n=1 Tax=Haemophilus influenzae (strain ATCC 51907 / DSM 11121 / KW20 / Rd) TaxID=71421 RepID=IGA0_HAEIN
	twist_45495	7.42377e-06	0.378612	0.882593	-1.08213	2.84732	8.33333	16.6667	2		692	hypothetical protein PFD0985wa
	twist_29274	7.44499e-06	0.379694	-0.70952	-2.29256	0.873517	29.1667	22.2222	0.761905		693	Genome polyprotein (3/6) & polyprotein (2/9) & envelope glycoprotein (1/8) & envelope protein (1/8) & polyprotein precursor (2/3) & envelope protein, partial & Capsid protein (2/2) & NS1 & nonstructural protein 1 (1/2) & Non-structural protein 1 & Nonstructural protein NS4A & nonstructural glycoprotein NS-1 & viral polyprotein & nonstructural protein NS1 & E protein & Dengue type 3 virus complete…
	agilent_77798	7.45363e-06	0.380135	0.798928	-0.985241	2.5831	12.5	27.7778	2.22222	UniRef90_Q5FMK0	694	YP_193105.1 strains_non_MPA_non_topgraph_cdhit70_190118.csv	S-layer protein n=14 Tax=Lactobacillus acidophilus TaxID=1579 RepID=Q5FMK0_LACAC
	agilent_239739	7.4679e-06	0.380863	-1.04661	-3.38746	1.29425	16.6667	5.55556	0.333333	UniRef90_P44969	695	VFG000337(gb|NP_439153) (iga1) immunoglobin A1 protease [IgA1 protease (VF0045)] [Haemophilus influenzae Rd KW20]	Immunoglobulin A1 protease autotransporter n=1 Tax=Haemophilus influenzae (strain ATCC 51907 / DSM 11121 / KW20 / Rd) TaxID=71421 RepID=IGA0_HAEIN
	agilent_60579	7.46911e-06	0.380925	-0.649539	-2.1025	0.80342	37.5	22.2222	0.592593	UniRef90_UPI0004537308	696	WP_000728715.1 strains_non_MPA_non_topgraph_cdhit70_190118.csv	staphylococcal protein A n=1 Tax=Staphylococcus aureus TaxID=1280 RepID=UPI0004537308
	agilent_237411	7.47091e-06	0.381016	-0.627466	-2.03132	0.776387	41.6667	33.3333	0.8	UniRef90_UPI000F53326A	697	VFG000261(gb|NP_273742) (iga) IgA-specific serine endopeptidase [IgA1 protease (VF0080)] [Neisseria meningitidis MC58]	IgA-specific serine endopeptidase autotransporter n=1 Tax=Neisseria meningitidis TaxID=487 RepID=UPI000F53326A
	twist_20803	7.49557e-06	0.382274	-1.22117	-3.96058	1.51823	12.5	5.55556	0.444444		698	allergen_name False allergome_name Gad m CK (3/3) (1/1) allergenonline_name False SDAP_name False iedb_name False
	agilent_1258	7.50087e-06	0.382544	-0.620877	-2.01446	0.7727	45.8333	33.3333	0.727273	UniRef90_P03204	699	EBNA-3C HHV 4 latent protein	Epstein-Barr nuclear antigen 6 n=14 Tax=Epstein-Barr virus (strain GD1) TaxID=10376 RepID=EBNA6_EBVB9
	agilent_224628	7.51202e-06	0.383113	0.685474	-0.854934	2.22588	16.6667	27.7778	1.66667	UniRef90_Q54835	700	VFG000950(gb|NP_665531) (emm) M protein type 3 [M protein (VF0242)] [Streptococcus pyogenes MGAS315]	M3 protein n=36 Tax=Streptococcus pyogenes TaxID=1314 RepID=Q54835_STRPY
	twist_59514	7.51781e-06	0.383408	0.655082	-0.817941	2.1281	25	33.3333	1.33333		701	B B/Beijing/184/93 HA
	agilent_1173	7.51783e-06	0.383409	0.686197	-0.856796	2.22919	16.6667	27.7778	1.66667	UniRef90_Q9J3M8	702	ORF68	Envelope glycoprotein E n=30 Tax=Human herpesvirus 3 TaxID=10335 RepID=GE_VZVO
	twist_25254	7.52257e-06	0.383651	-1.46697	-4.76731	1.83336	8.33333	5.55556	0.666667		703	allergen_name False allergome_name Bub b 8 (5/6), Bub b 9 (1/2) (1/1) allergenonline_name False SDAP_name False iedb_name False
	agilent_7668	7.54512e-06	0.384801	-1.52972	-4.97956	1.92012	8.33333	5.55556	0.666667	UniRef90_B2RM93	704	protease precursor	Gingipain R1 n=47 Tax=Porphyromonas gingivalis TaxID=837 RepID=CPG1_PORG3
	agilent_114834	7.5608e-06	0.385601	-1.19867	-3.90646	1.50913	12.5	5.55556	0.444444	UniRef90_A0A1Q6JQF1	705	MH0220_GL0226081 MPA_PNP_EM_seqs_non_topgraph_seqs_final_210318.csv	Peptidase M23 n=2 Tax=Clostridiales TaxID=186802 RepID=A0A1Q6JQF1_9FIRM
	agilent_123600	7.56299e-06	0.385712	0.872446	-1.09888	2.84377	8.33333	16.6667	2	UniRef90_G1WUK1	706	WP_005336074.1 (3/3) non_MPA_topgraph_sampling_040218.csv	Wzz domain-containing protein n=14 Tax=Firmicutes TaxID=1239 RepID=G1WUK1_9FIRM
	twist_34234	7.56697e-06	0.385916	-0.81855	-2.66888	1.03178	25	11.1111	0.444444		707	huntingtin & Huntingtin
	agilent_100245	7.58912e-06	0.387045	1.13252	-1.43364	3.69867	4.16667	11.1111	2.66667	UniRef90_A0A2R4CZR0	708	YP_002344743.1 strains_non_MPA_non_topgraph_cdhit70_190118.csv	Enterochelin ABC transporter substrate-binding protein n=211 Tax=Campylobacteraceae TaxID=72294 RepID=A0A2R4CZR0_CAMJU
	twist_58786	7.58928e-06	0.387053	0.791224	-1.00163	2.58408	12.5	22.2222	1.77778		709	positive (exact): Enterovirus C Genome polyprotein [on Uniprot the BLAST matches are "Capsid protein" from "Human poliovirus"
	agilent_182996	7.59645e-06	0.387419	1.23842	-1.56991	4.04674	4.16667	11.1111	2.66667	UniRef90_A0A1C5US59	710	MH0003_GL0083467 MPA_PNP_EM_seqs_non_topgraph_seqs_final_210318.csv	Glutamyl-and glutaminyl-tRNA synthetases n=58 Tax=Bacteroidaceae TaxID=815 RepID=A0A1C5US59_9BACE
	agilent_214044	7.62033e-06	0.388637	0.662056	-0.843127	2.16724	20.8333	27.7778	1.33333	UniRef90_A0A173T8A2	711	V1.CD15-3_GL0052858 MPA_PNP_EM_seqs_non_topgraph_seqs_final_210318.csv	Flagellin n=21 Tax=Clostridiales TaxID=186802 RepID=A0A173T8A2_9FIRM
	agilent_48638	7.63159e-06	0.389211	-1.18118	-3.86983	1.50748	12.5	5.55556	0.444444	UniRef90_A0A2N8ISR3	712	WP_012421014.1 strains_non_MPA_non_topgraph_cdhit70_190118.csv	Uncharacterized protein n=27 Tax=Akkermansia TaxID=239934 RepID=A0A2N8ISR3_9BACT
	agilent_28384	7.63937e-06	0.389608	1.11725	-1.42802	3.66251	4.16667	11.1111	2.66667	UniRef90_I9PKT0	713	159551223-stool2_revised_scaffold49362_1_gene115337 (1/1) MPA_and_EM_topgraph_220218_subsample.csv	SusC/RagA family TonB-linked outer membrane protein n=13 Tax=Bacteroides TaxID=816 RepID=I9PKT0_9BACE
	agilent_10	7.64059e-06	0.38967	-0.913322	-2.99429	1.16764	16.6667	11.1111	0.666667	UniRef90_Q99WQ6	714	Lipase 2 precursor (Glycerol ester hydrolase 2)	Lipase 2 n=451 Tax=Bacteria TaxID=2 RepID=LIP2_STAAM
	twist_77613	7.64651e-06	0.389972	-1.55601	-5.10357	1.99155	8.33333	5.55556	0.666667		715	YP_009196377.1 internal virion protein C [Enterobacter phage phiEap-1]
	agilent_1631	7.67019e-06	0.39118	-0.86428	-2.83979	1.11123	20.8333	16.6667	0.8	UniRef90_Q66575	716	positive (from uniprot): Enterovirus B Genome polyprotein	Genome polyprotein n=20 Tax=Enterovirus B TaxID=138949 RepID=POLG_EC12T
	agilent_132331	7.68323e-06	0.391845	1.16486	-1.50143	3.83116	4.16667	11.1111	2.66667	UniRef90_A0A2Y2VXK6	717	NP_706220.1 strains_non_MPA_non_topgraph_cdhit70_190118.csv	Putative Rhs-family protein n=15 Tax=Shigella TaxID=620 RepID=A0A2Y2VXK6_SHIFL
	agilent_196645	7.68323e-06	0.391845	1.16486	-1.50143	3.83116	4.16667	11.1111	2.66667	UniRef90_B0NR33	718	MH0038_GL0057749 MPA_PNP_EM_seqs_non_topgraph_seqs_final_210318.csv	Uncharacterized protein n=13 Tax=Bacteroides TaxID=816 RepID=B0NR33_BACSE
	agilent_51292	7.68348e-06	0.391857	-1.47722	-4.85858	1.90414	8.33333	5.55556	0.666667	UniRef90_A0A173VWM0	719	MH0073_GL0015196 MPA_PNP_EM_seqs_non_topgraph_seqs_final_210318.csv	Hydrolase n=11 Tax=Roseburia TaxID=841 RepID=A0A173VWM0_9FIRM
	twist_42986	7.68402e-06	0.391885	0.62339	-0.803632	2.05041	25	33.3333	1.33333		720	Botulinum neurotoxin type B precursor & neurotoxin B
	twist_46303	7.70604e-06	0.393008	0.59366	-0.768535	1.95586	50	55.5556	1.11111		721	positive (exact): Human herpesvirus 3 Envelope glycoprotein C
	twist_52906	7.70604e-06	0.393008	0.64557	-0.835735	2.12687	25	33.3333	1.33333		722	polyprotein (9/9) & VP1 capsid protein (1/3) & Chain 2, Human Rhinovirus Serotype 2 (Hrv2)
	agilent_48255	7.7096e-06	0.393189	-1.46523	-4.8286	1.89813	8.33333	5.55556	0.666667	UniRef90_K5YWW8	723	MH0343_GL0152713 (2/2) MPA_and_EM_topgraph_220218_subsample.csv	Coenzyme A biosynthesis bifunctional protein CoaBC n=29 Tax=Parabacteroides TaxID=375288 RepID=K5YWW8_9BACT
	agilent_121369	7.7096e-06	0.393189	-1.46523	-4.8286	1.89813	8.33333	5.55556	0.666667	UniRef90_K5YWW8	724	MH0343_GL0152713 (2/2) MPA_and_EM_topgraph_220218_subsample.csv	Coenzyme A biosynthesis bifunctional protein CoaBC n=29 Tax=Parabacteroides TaxID=375288 RepID=K5YWW8_9BACT
	agilent_224251	7.71821e-06	0.393628	0.861296	-1.1176	2.84019	8.33333	16.6667	2	UniRef90_A7X6I5	725	VFG001283(gb|NP_647238) (fnbA) fibronectin-binding protein A [FnBPs (VF0010)] [Staphylococcus aureus subsp. aureus MW2]	Fibronectin-binding protein A n=697 Tax=Bacteria TaxID=2 RepID=FNBA_STAA1
	agilent_417	7.72328e-06	0.393887	0.627044	-0.814429	2.06852	20.8333	33.3333	1.6	UniRef90_P08392	726	Trans-acting transcriptional protein ICP4	Major viral transcription factor ICP4 n=1 Tax=Human herpesvirus 1 (strain 17) TaxID=10299 RepID=ICP4_HHV11
	agilent_223819	7.7257e-06	0.39401	-1.45589	-4.80362	1.89184	8.33333	5.55556	0.666667	UniRef90_P81177	727	VFG001314(gb|NP_647375) (aur) zinc metalloproteinase aureolysin [Aureolysin (VF0024)] [Staphylococcus aureus subsp. aureus MW2]	Zinc metalloproteinase aureolysin n=337 Tax=Bacilli TaxID=91061 RepID=AURE_STAAU
	agilent_6396	7.7257e-06	0.39401	-1.45589	-4.80362	1.89184	8.33333	5.55556	0.666667	UniRef90_P81177	728	zinc metalloproteinase aureolysin	Zinc metalloproteinase aureolysin n=337 Tax=Bacilli TaxID=91061 RepID=AURE_STAAU
	agilent_35474	7.7257e-06	0.39401	-1.45589	-4.80362	1.89184	8.33333	5.55556	0.666667	UniRef90_P81177	729	WP_001819612.1 strains_non_MPA_non_topgraph_cdhit70_190118.csv	Zinc metalloproteinase aureolysin n=337 Tax=Bacilli TaxID=91061 RepID=AURE_STAAU
	twist_47475	7.72916e-06	0.394187	-1.44467	-4.76786	1.87851	8.33333	5.55556	0.666667		730	Kinesin-like protein KIF11
	agilent_222883	7.73212e-06	0.394338	-1.44907	-4.78342	1.88528	8.33333	5.55556	0.666667	UniRef90_A0A376Y356	731	VFG042537(gb|AAA92620) (f17d-C) F17 fimbrial uscher [F17 pili (AI037)] [Escherichia coli str. 111KH86]	F17-like fimbrial usher n=91 Tax=Escherichia coli TaxID=562 RepID=A0A376Y356_ECOLX
	agilent_159573	7.76035e-06	0.395778	-2.04099	-6.75169	2.66972	4.16667	5.55556	1.33333	UniRef90_R6WN88	732	MH0196_GL0089710 (1/1) MPA_and_EM_topgraph_220218_subsample.csv	TonB-dependent Receptor Plug Domain./TonB dependent receptor n=6 Tax=Alistipes TaxID=239759 RepID=R6WN88_9BACT
	agilent_11275	7.76321e-06	0.395924	0.726558	-0.950892	2.40401	37.5	44.4444	1.18519		733	positive (exact): Influenza A virus Hemagglutinin
	agilent_76173	7.77155e-06	0.396349	0.88278	-1.15719	2.92275	8.33333	16.6667	2	UniRef90_A0A174Z2U6	734	V1.UC13-0_GL0049070 MPA_PNP_EM_seqs_non_topgraph_seqs_final_210318.csv	Methionine aminopeptidase n=12 Tax=Eubacterium TaxID=1730 RepID=A0A174Z2U6_9FIRM
	twist_36132	7.77248e-06	0.396396	-0.639375	-2.11702	0.838269	33.3333	22.2222	0.666667		735	polyprotein (9/9) & VP1 capsid protein (1/3) & Chain 2, Human Rhinovirus Serotype 2 (Hrv2)
	agilent_530	7.78718e-06	0.397146	0.608477	-0.799994	2.01695	37.5	50	1.33333	UniRef90_P06473	736	Glycoprotein B precursor & glycoprotein B (1/2)	Envelope glycoprotein B n=908 Tax=Viruses TaxID=10239 RepID=GB_HCMVA
	agilent_147318	7.79351e-06	0.397469	0.569614	-0.749801	1.88903	33.3333	50	1.5	UniRef90_A0A416XD23	737	O2.UC8-1_GL0068365 MPA_PNP_EM_seqs_non_topgraph_seqs_final_210318.csv	Inhibitor_I69 domain-containing protein n=1 Tax=Bacteroides sp. AF14-46 TaxID=2292914 RepID=A0A416XD23_9BACE
	agilent_23359	7.79549e-06	0.39757	0.624234	-0.822008	2.07048	20.8333	33.3333	1.6	UniRef90_A7X6T9	738	WP_000751265.1 strains_non_MPA_non_topgraph_cdhit70_190118.csv	Probable transglycosylase IsaA n=197 Tax=Bacteria TaxID=2 RepID=ISAA_STAA1
	twist_49721	7.79684e-06	0.397639	0.605389	-0.797397	2.00817	25	33.3333	1.33333		739	Glycoprotein B precursor & glycoprotein B (1/2)
	agilent_10960	7.79777e-06	0.397686	1.25232	-1.6498	4.15445	87.5	94.4444	1.07937	UniRef90_A0A2U3RZL8	740	pneumococcal histidine triad protein D (1/2) & histidine motif-containing protein, partial	Pneumococcal histidine triad protein D n=4 Tax=Streptococcus pneumoniae TaxID=1313 RepID=A0A2U3RZL8_STREE
	agilent_7301	7.798e-06	0.397698	0.616405	-0.812086	2.0449	62.5	72.2222	1.15556	UniRef90_P03211	741	EBNA-1 HHV 4 & BKRF1	Epstein-Barr nuclear antigen 1 n=37 Tax=Epstein-Barr virus (strain GD1) TaxID=10376 RepID=EBNA1_EBVB9
	twist_47319	7.82777e-06	0.399216	-0.872347	-2.90049	1.1558	20.8333	16.6667	0.8		742	Surface protein pspA
	twist_59198	7.82798e-06	0.399227	0.727659	-0.964133	2.41945	16.6667	33.3333	2		743	H3N2 A/Texas/1/77 HA
	agilent_220388	7.83241e-06	0.399453	-0.722001	-2.40144	0.957442	25	16.6667	0.666667	UniRef90_P09983	744	VFG000906(gb|NP_755445) (hlyA) Hemolysin A [Hemolysin (VF0225)] [Escherichia coli CFT073]	Hemolysin, chromosomal n=225 Tax=Bacteria TaxID=2 RepID=HLYAC_ECOLX
	twist_33645	7.84807e-06	0.400252	0.664135	-0.883326	2.2116	16.6667	33.3333	2		745	EBNA3A HHV4
	agilent_48843	7.84902e-06	0.4003	1.09714	-1.45951	3.65379	4.16667	11.1111	2.66667	UniRef90_F9Z760	746	MH0012_GL0066575 MPA_PNP_EM_seqs_non_topgraph_seqs_final_210318.csv	Alkyl hydroperoxide reductase/ Thiol specific antioxidant/ Mal allergen n=9 Tax=Odoribacter TaxID=283168 RepID=F9Z760_ODOSD
	agilent_19304	7.87504e-06	0.401627	0.699112	-0.934612	2.33284	16.6667	27.7778	1.66667	UniRef90_K0X949	747	MH0028_GL0014352 MPA_PNP_EM_seqs_non_topgraph_seqs_final_210318.csv	Por secretion system C-terminal sorting domain-containing protein n=3 Tax=Bacteroidales TaxID=171549 RepID=K0X949_9BACT
	twist_43249	7.88631e-06	0.402202	0.563652	-0.75513	1.88244	37.5	55.5556	1.48148		748	EBNA3A HHV4
	twist_50868	7.89302e-06	0.402544	-1.13299	-3.78577	1.5198	12.5	5.55556	0.444444		749	45 kDa immediate-early protein 2
	agilent_174704	7.89781e-06	0.402788	0.565284	-0.758966	1.88953	37.5	55.5556	1.48148	UniRef90_A6LEY7	750	158458797-stool1_revised_scaffold5915_1_gene28910 MPA_PNP_EM_seqs_non_topgraph_seqs_final_210318.csv	Uncharacterized protein n=16 Tax=Bacteroidales TaxID=171549 RepID=A6LEY7_PARD8
	twist_54095	7.90525e-06	0.403168	0.613946	-0.825462	2.05335	41.6667	50	1.2		751	Bifunctional autolysin precursor
	agilent_11485	7.92562e-06	0.404207	-0.78745	-2.63772	1.06283	25	11.1111	0.444444	UniRef90_P03204	752	EBNA-3C HHV 4 latent protein	Epstein-Barr nuclear antigen 6 n=14 Tax=Epstein-Barr virus (strain GD1) TaxID=10376 RepID=EBNA6_EBVB9
	agilent_11483	7.92562e-06	0.404207	-0.78745	-2.63772	1.06283	25	11.1111	0.444444	UniRef90_P03204	753	EBNA-3C HHV 4 latent protein	Epstein-Barr nuclear antigen 6 n=14 Tax=Epstein-Barr virus (strain GD1) TaxID=10376 RepID=EBNA6_EBVB9
	agilent_11484	7.92562e-06	0.404207	-0.78745	-2.63772	1.06283	25	11.1111	0.444444	UniRef90_P03204	754	EBNA-3C HHV 4 latent protein	Epstein-Barr nuclear antigen 6 n=14 Tax=Epstein-Barr virus (strain GD1) TaxID=10376 RepID=EBNA6_EBVB9
	agilent_192817	7.92612e-06	0.404232	-0.649719	-2.17645	0.877012	33.3333	27.7778	0.833333	UniRef90_F3PUS5	755	V1.FI01_GL0017103 MPA_PNP_EM_seqs_non_topgraph_seqs_final_210318.csv	Tat pathway signal sequence domain protein n=43 Tax=Bacteroides TaxID=816 RepID=F3PUS5_9BACE
	agilent_3414	7.95159e-06	0.405531	-0.844786	-2.83539	1.14582	91.6667	83.3333	0.909091	UniRef90_Q9ANY1	756	pneumococcal histidine triad protein E & hydrolase & HIT family hydrolase	Bvh-3 n=444 Tax=Bacteria TaxID=2 RepID=Q9ANY1_STREE
	agilent_222853	7.95964e-06	0.405942	0.860752	-1.16925	2.89075	8.33333	16.6667	2	UniRef90_P81177	757	VFG001314(gb|NP_647375) (aur) zinc metalloproteinase aureolysin [Aureolysin (VF0024)] [Staphylococcus aureus subsp. aureus MW2]	Zinc metalloproteinase aureolysin n=337 Tax=Bacilli TaxID=91061 RepID=AURE_STAAU
	agilent_241074	7.96745e-06	0.40634	0.858235	-1.16754	2.88402	8.33333	22.2222	2.66667	UniRef90_UPI000DA9B94C	758	VFG001290(gb|NP_647368) (clfB) Clumping factor B, adhesin [Clumping factor (VF0004)] [Staphylococcus aureus subsp. aureus MW2]	MSCRAMM family adhesin clumping factor ClfB n=15 Tax=Staphylococcus aureus TaxID=1280 RepID=UPI000DA9B94C
	twist_97947	7.99369e-06	0.407678	0.631291	-0.863066	2.12565	25	33.3333	1.33333		759	YP_009032592.1 endolysin [Lactoccocus phage WP-2]
	agilent_148358	8.00414e-06	0.408211	0.560245	-0.767445	1.88793	29.1667	44.4444	1.52381	UniRef90_R7HQD9	760	V1.FI35_GL0037423 MPA_PNP_EM_seqs_non_topgraph_seqs_final_210318.csv	Peptidase C10 family n=1 Tax=Prevotella sp. CAG:279 TaxID=1262924 RepID=R7HQD9_9BACT
	agilent_2946	8.01462e-06	0.408745	-1.07007	-3.60885	1.46871	12.5	11.1111	0.888889	UniRef90_P81177	761	zinc metalloproteinase aureolysin	Zinc metalloproteinase aureolysin n=337 Tax=Bacilli TaxID=91061 RepID=AURE_STAAU
	agilent_9481	8.01846e-06	0.408942	0.553964	-0.760888	1.86882	45.8333	61.1111	1.33333	UniRef90_A0A098ZMW6	762	choline-binding protein D	Autolysin n=355 Tax=Streptococcus TaxID=1301 RepID=A0A098ZMW6_STREE
	twist_39967	8.02645e-06	0.409349	0.85887	-1.18146	2.8992	8.33333	22.2222	2.66667		763	immunoglobulin A1 protease
	agilent_83922	8.02698e-06	0.409376	0.924293	-1.27158	3.12017	8.33333	16.6667	2	UniRef90_C4ZGU4	764	WP_012743452.1 MPA_PNP_EM_seqs_non_topgraph_seqs_final_210318.csv	N-acetylmuramoyl-L-alanine amidase n=2 Tax=[Eubacterium] rectale TaxID=39491 RepID=C4ZGU4_AGARV
	agilent_188933	8.0275e-06	0.409403	-0.700565	-2.36502	0.963887	25	16.6667	0.666667	UniRef90_A0A1T4WZF4	765	MH0203_GL0039843 MPA_PNP_EM_seqs_non_topgraph_seqs_final_210318.csv	Peptidylprolyl isomerase n=5 Tax=Ruminococcaceae TaxID=541000 RepID=A0A1T4WZF4_9FIRM
	agilent_55961	8.03561e-06	0.409816	0.683107	-0.941302	2.30752	70.8333	83.3333	1.17647	UniRef90_R5FJF8	766	MH0059_GL0009188 MPA_PNP_EM_seqs_non_topgraph_seqs_final_210318.csv	SGNH_hydro domain-containing protein n=4 Tax=Bacteria TaxID=2 RepID=R5FJF8_9ACTN
	twist_76871	8.07877e-06	0.412017	0.619243	-0.860243	2.09873	20.8333	33.3333	1.6		767	NP_510993.1 tail tape measure protein [Listeria phage 2389]
	twist_54623	8.08412e-06	0.41229	-1.07506	-3.64509	1.49496	12.5	5.55556	0.444444		768	putative zinc metalloprotease
	agilent_125554	8.10125e-06	0.413164	-1.00323	-3.40602	1.39956	16.6667	5.55556	0.333333	UniRef90_A0A1C5PUG1	769	V1.UC28-0_GL0019745 MPA_PNP_EM_seqs_non_topgraph_seqs_final_210318.csv	Histidine kinase n=84 Tax=Bacteria TaxID=2 RepID=A0A1C5PUG1_9FIRM
	agilent_7263	8.10572e-06	0.413392	-0.692126	-2.35061	0.966362	25	16.6667	0.666667	UniRef90_P12978	770	nuclear protein EBNA2 & EBNA-2 & Epstein-Barr nuclear antigen 2	Epstein-Barr nuclear antigen 2 n=125 Tax=Epstein-Barr virus (strain GD1) TaxID=10376 RepID=EBNA2_EBVB9
	agilent_12023	8.13067e-06	0.414664	0.605343	-0.849151	2.05984	45.8333	55.5556	1.21212		771	positive (exact): Human herpesvirus 5 Envelope glycoprotein M
	agilent_8947	8.13067e-06	0.414664	0.605343	-0.849151	2.05984	45.8333	55.5556	1.21212	UniRef90_P08318	772	phosphoprotein 150 & Large structural phosphoprotein	Large structural phosphoprotein n=145 Tax=root TaxID=1 RepID=PP150_HCMVA
	agilent_2403	8.13067e-06	0.414664	0.605343	-0.849151	2.05984	45.8333	55.5556	1.21212	UniRef90_P08318	773	phosphoprotein 150 & Large structural phosphoprotein	Large structural phosphoprotein n=145 Tax=root TaxID=1 RepID=PP150_HCMVA
	twist_28154	8.13067e-06	0.414664	0.605343	-0.849151	2.05984	45.8333	55.5556	1.21212		774	Glycoprotein M
	twist_58801	8.13067e-06	0.414664	0.605343	-0.849151	2.05984	45.8333	55.5556	1.21212		775	positive (exact): Human herpesvirus 5 Envelope glycoprotein M
	agilent_7811	8.13067e-06	0.414664	0.605343	-0.849151	2.05984	45.8333	55.5556	1.21212	UniRef90_P08318	776	phosphoprotein 150 & Large structural phosphoprotein	Large structural phosphoprotein n=145 Tax=root TaxID=1 RepID=PP150_HCMVA
	agilent_12021	8.13067e-06	0.414664	0.605343	-0.849151	2.05984	45.8333	55.5556	1.21212		777	positive (exact): Human herpesvirus 5 Envelope glycoprotein M
	twist_56156	8.13067e-06	0.414664	0.605343	-0.849151	2.05984	45.8333	55.5556	1.21212		778	positive (from uniprot): Human herpesvirus 5 Envelope glycoprotein M
	twist_30800	8.13067e-06	0.414664	0.605343	-0.849151	2.05984	45.8333	55.5556	1.21212		779	HCMVUL99 & Tegument protein UL11 homolog
	twist_33402	8.14843e-06	0.41557	-0.870976	-2.96779	1.22584	16.6667	11.1111	0.666667		780	hypothetical protein PFL0115w
	agilent_226611	8.17266e-06	0.416806	0.708196	-1.00126	2.41765	12.5	22.2222	1.77778	UniRef90_Q9JNH0	781	VFG000972(gb|NP_269972) (sic) inhibitor of complement-mediated lysis [SIC (VF0255)] [Streptococcus pyogenes M1 GAS]	Sic1.225 n=20 Tax=Streptococcus pyogenes TaxID=1314 RepID=Q9JNH0_STRPY
	agilent_819	8.18187e-06	0.417275	0.644524	-0.912812	2.20186	16.6667	27.7778	1.66667	UniRef90_P81177	782	zinc metalloproteinase aureolysin	Zinc metalloproteinase aureolysin n=337 Tax=Bacilli TaxID=91061 RepID=AURE_STAAU
	twist_58788	8.21723e-06	0.419079	0.589424	-0.840304	2.01915	58.3333	66.6667	1.14286		783	positive (exact): Enterovirus C Genome polyprotein [on Uniprot the BLAST matches are "Capsid protein" from "Human poliovirus"
	agilent_72861	8.2352e-06	0.419995	0.550549	-0.787517	1.88862	41.6667	55.5556	1.33333	UniRef90_A0A174WHL6	784	469589.HMPREF0103_2196 MPA_PNP_EM_seqs_non_topgraph_seqs_final_210318.csv	Streptopain n=22 Tax=Bacteroidales TaxID=171549 RepID=A0A174WHL6_9BACT
	agilent_8059	8.24341e-06	0.420414	0.573122	-0.821062	1.96731	33.3333	50	1.5	UniRef90_P12978	785	nuclear protein EBNA2 & EBNA-2 & Epstein-Barr nuclear antigen 2	Epstein-Barr nuclear antigen 2 n=125 Tax=Epstein-Barr virus (strain GD1) TaxID=10376 RepID=EBNA2_EBVB9
	agilent_223185	8.25994e-06	0.421257	0.530032	-0.761673	1.82174	41.6667	55.5556	1.33333	UniRef90_UPI000E01835F	786	VFG001313(gb|NP_644899) (spa) Immunoglobulin G binding protein A precursor [SpA (VF0017)] [Staphylococcus aureus subsp. aureus MW2]	staphylococcal protein A n=3 Tax=Staphylococcus aureus TaxID=1280 RepID=UPI000E01835F
	twist_35165	8.26378e-06	0.421453	0.58269	-0.837942	2.00332	58.3333	66.6667	1.14286		787	Genome polyprotein (6/6) & polyprotein (7/9) & VP1 (1/4) & coat protein VP1 & VP4
	agilent_8775	8.26635e-06	0.421584	0.579755	-0.834122	1.99363	37.5	44.4444	1.18519	UniRef90_P08318	788	phosphoprotein 150 & Large structural phosphoprotein	Large structural phosphoprotein n=145 Tax=root TaxID=1 RepID=PP150_HCMVA
	twist_80471	8.28916e-06	0.422747	-1.31313	-4.52357	1.8973	8.33333	5.55556	0.666667		789	YP_007517701.1 hypothetical protein [Pelagibacter phage HTVC010P]
	twist_28804	8.28969e-06	0.422774	0.552181	-0.797907	1.90227	41.6667	50	1.2		790	positive (from uniprot): Enterovirus B Genome polyprotein
	agilent_220944	8.2912e-06	0.422851	1.07922	-1.55993	3.71838	4.16667	16.6667	4	UniRef90_Q54972	791	VFG005313(gb|NP_357715) (pspA) Surface protein pspA precursor [Choline-binding proteins (CVF122)] [Streptococcus pneumoniae R6]	Pneumococcal surface protein A n=17 Tax=Streptococcus pneumoniae TaxID=1313 RepID=Q54972_STREE
	agilent_149320	8.32243e-06	0.424444	-1.11988	-3.86787	1.62812	12.5	5.55556	0.444444	UniRef90_A0A139LB75	792	WP_004298498.1 MPA_PNP_EM_seqs_non_topgraph_seqs_final_210318.csv	Uncharacterized protein n=42 Tax=Bacteroides TaxID=816 RepID=A0A139LB75_BACOV
	agilent_212	8.33622e-06	0.425147	0.598325	-0.872096	2.06875	62.5	77.7778	1.24444	UniRef90_P12978	793	nuclear protein EBNA2 & EBNA-2 & Epstein-Barr nuclear antigen 2	Epstein-Barr nuclear antigen 2 n=125 Tax=Epstein-Barr virus (strain GD1) TaxID=10376 RepID=EBNA2_EBVB9
	twist_28807	8.37832e-06	0.427294	0.538136	-0.79052	1.86679	33.3333	44.4444	1.33333		794	Enterovirus polyprotein (VP0, VP1, VP2, VP4) – capsid proteins, Coxsackievirus A9 (2.9 Å structure, chains 1–4)
	agilent_11270	8.4117e-06	0.428996	0.848272	-1.25384	2.95039	79.1667	83.3333	1.05263		795	positive (exact): Enterovirus B Genome polyprotein
	agilent_147336	8.41422e-06	0.429125	-0.688682	-2.39579	1.01843	87.5	77.7778	0.888889	UniRef90_F3QVU8	796	MH0006_GL0114400 MPA_PNP_EM_seqs_non_topgraph_seqs_final_210318.csv	Alginate_lyase domain-containing protein n=5 Tax=Paraprevotella TaxID=577309 RepID=F3QVU8_9BACT
	twist_97483	8.4207e-06	0.429456	0.682732	-1.01084	2.3763	12.5	27.7778	2.22222		797	YP_009099361.1 hypothetical protein P108_0024 [Staphylococcus phage P108]
	twist_87004	8.42073e-06	0.429457	0.890436	-1.31837	3.09924	8.33333	16.6667	2		798	AFQ97034.1 protein kinase [Enterobacteria phage T7M]
	twist_52250	8.45495e-06	0.431202	-0.548466	-1.91414	0.817211	41.6667	33.3333	0.8		799	EBNA-3C HHV 4 latent protein
	agilent_11048	8.47937e-06	0.432448	-0.566028	-1.97925	0.847195	75	66.6667	0.888889	UniRef90_P07210	800	polyprotein (9/9) & VP1 capsid protein (1/3) & Chain 2, Human Rhinovirus Serotype 2 (Hrv2)	Genome polyprotein n=273 Tax=Enterovirus TaxID=12059 RepID=POLG_HRV8A
	agilent_239721	8.49101e-06	0.433042	0.824387	-1.23655	2.88532	8.33333	16.6667	2	UniRef90_O84091	801	VFG002125(gb|NP_219592) (copN) Type III secretion system effector CopN [TTSS (VF0344)] [Chlamydia trachomatis D/UW-3/CX]	Low Calcium Response E n=20 Tax=Chlamydia trachomatis TaxID=813 RepID=O84091_CHLTR
	agilent_184597	8.52359e-06	0.434703	0.80145	-1.2094	2.8123	8.33333	16.6667	2	UniRef90_K5Y925	802	MH0020_GL0056409 MPA_PNP_EM_seqs_non_topgraph_seqs_final_210318.csv	OstA-like_N domain-containing protein n=18 Tax=Parabacteroides TaxID=375288 RepID=K5Y925_9BACT
	agilent_181551	8.5269e-06	0.434872	-1.01732	-3.57074	1.53609	12.5	5.55556	0.444444	UniRef90_A0A1L9L0T2	803	WP_038968447.1 strains_non_MPA_non_topgraph_cdhit70_190118.csv	Type II secretion system protein D n=17 Tax=Vibrio TaxID=662 RepID=A0A1L9L0T2_VIBFL
	twist_58787	8.54007e-06	0.435544	0.77508	-1.17317	2.72333	70.8333	88.8889	1.2549		804	positive (exact): Enterovirus C Genome polyprotein [on Uniprot the BLAST matches are "Capsid protein" from "Human poliovirus"
	twist_28164	8.54598e-06	0.435845	-0.630864	-2.21765	0.955925	29.1667	16.6667	0.571429		805	Ovomucoid precursor
	twist_24274	8.54598e-06	0.435845	-0.630864	-2.21765	0.955925	29.1667	16.6667	0.571429		806	Allergen Gal d 1 & Ovomucoid precursor
	agilent_223570	8.58855e-06	0.438016	0.719708	-1.09914	2.53855	12.5	22.2222	1.77778	UniRef90_Q54835	807	VFG000950(gb|NP_665531) (emm) M protein type 3 [M protein (VF0242)] [Streptococcus pyogenes MGAS315]	M3 protein n=36 Tax=Streptococcus pyogenes TaxID=1314 RepID=Q54835_STRPY
	twist_59637	8.59509e-06	0.438349	0.559697	-0.855799	1.97519	25	33.3333	1.33333		808	B B/Sichuan/379/99 HA
	twist_71923	8.5983e-06	0.438514	-0.992472	-3.50337	1.51843	12.5	5.55556	0.444444		809	YP_009222298.1 prohead peptidase [Lactobacillus phage LfeInf]
	twist_2099	8.60525e-06	0.438868	-1.02439	-3.61805	1.56927	12.5	5.55556	0.444444		810	allergen_name False allergome_name Tri a 37 (9/9) (1/1) allergenonline_name False SDAP_name False iedb_name False
	agilent_47052	8.61209e-06	0.439217	1.08496	-1.66415	3.83407	4.16667	11.1111	2.66667	UniRef90_B6FIV8	811	765620695-stool1_revised_scaffold4629_1_gene93858 MPA_PNP_EM_seqs_non_topgraph_seqs_final_210318.csv	F5/8 type C domain protein n=6 Tax=Clostridiales TaxID=186802 RepID=B6FIV8_9FIRM
	agilent_166288	8.61838e-06	0.439538	-1.00928	-3.56843	1.54987	12.5	5.55556	0.444444	UniRef90_K0XG12	812	MH0012_GL0139045 MPA_PNP_EM_seqs_non_topgraph_seqs_final_210318.csv	5_nucleotid_C domain-containing protein n=3 Tax=Bacteroidales TaxID=171549 RepID=K0XG12_9BACT
	agilent_113148	8.62062e-06	0.439652	1.06692	-1.63905	3.7729	4.16667	11.1111	2.66667	UniRef90_R5ASD5	813	V1.CD20-4_GL0045840 MPA_PNP_EM_seqs_non_topgraph_seqs_final_210318.csv	Putative DNA methylase n=1 Tax=Prevotella sp. CAG:1031 TaxID=1262917 RepID=R5ASD5_9BACT
	agilent_129283	8.62062e-06	0.439652	1.06692	-1.63905	3.7729	4.16667	11.1111	2.66667	UniRef90_S3YFG8	814	V1.UC52-1_GL0211392 MPA_PNP_EM_seqs_non_topgraph_seqs_final_210318.csv	Uncharacterized protein n=15 Tax=root TaxID=1 RepID=S3YFG8_BACSE
	agilent_194332	8.62062e-06	0.439652	1.06692	-1.63905	3.7729	4.16667	11.1111	2.66667	UniRef90_A0A1Y5BI51	815	WP_001366880.1 strains_non_MPA_non_topgraph_cdhit70_190118.csv	Chaperone protein PapD n=111 Tax=root TaxID=1 RepID=A0A1Y5BI51_ECOLX
	agilent_149232	8.62062e-06	0.439652	1.06692	-1.63905	3.7729	4.16667	11.1111	2.66667	UniRef90_L1Q5F4	816	MH0088_GL0031470 (1/1) MPA_and_EM_topgraph_220218_subsample.csv	Ig-like_bact domain-containing protein n=19 Tax=Clostridiales TaxID=186802 RepID=L1Q5F4_ANAHA
	agilent_7725	8.62062e-06	0.439652	1.06692	-1.63905	3.7729	4.16667	11.1111	2.66667	UniRef90_P16112	817	large aggregating cartilage proteoglycan core protein	Aggrecan core protein n=17 Tax=Catarrhini TaxID=9526 RepID=PGCA_HUMAN
	agilent_117669	8.62062e-06	0.439652	1.06692	-1.63905	3.7729	4.16667	11.1111	2.66667	UniRef90_A0A1C6HNE0	818	WP_044922804.1 MPA_PNP_EM_seqs_non_topgraph_seqs_final_210318.csv	Fibronectin type III domain n=12 Tax=Clostridiales TaxID=186802 RepID=A0A1C6HNE0_9FIRM
	agilent_115718	8.62062e-06	0.439652	1.06692	-1.63905	3.7729	4.16667	11.1111	2.66667	UniRef90_A0A1Q6U1L1	819	NLM026_GL0059834 MPA_PNP_EM_seqs_non_topgraph_seqs_final_210318.csv	Dihydrofolate reductase n=9 Tax=Bacteria TaxID=2 RepID=A0A1Q6U1L1_9FIRM
	agilent_108088	8.62062e-06	0.439652	1.06692	-1.63905	3.7729	4.16667	11.1111	2.66667	UniRef90_D0TFD0	820	MH0020_GL0036134 (4/5) MPA_and_EM_topgraph_220218_subsample.csv	Hydrophobic domain protein n=26 Tax=Bacteroidales TaxID=171549 RepID=D0TFD0_9BACE
	twist_26954	8.63284e-06	0.440275	0.880392	-1.35554	3.11633	8.33333	16.6667	2		821	BMLF1 protein
	twist_45853	8.63678e-06	0.440476	0.580995	-0.895209	2.0572	20.8333	33.3333	1.6		822	hypothetical protein PFD0985wa
	twist_41103	8.6418e-06	0.440732	-0.619885	-2.19578	0.956013	33.3333	22.2222	0.666667		823	alpha purothionin
	agilent_230820	8.65132e-06	0.441217	-0.540605	-1.91642	0.835206	45.8333	38.8889	0.848485	UniRef90_Q2FWV6	824	VFG002423(gb|YP_001332910) (scn) complement inhibitor SCIN [SCIN (VF0425)] [Staphylococcus aureus subsp. aureus str. Newman]	Staphylococcal complement inhibitor n=109 Tax=root TaxID=1 RepID=SCIN_STAA8
	agilent_170771	8.65424e-06	0.441366	0.634864	-0.981357	2.25108	16.6667	22.2222	1.33333	UniRef90_R5F1M8	825	V1.FI22_GL0126837 MPA_PNP_EM_seqs_non_topgraph_seqs_final_210318.csv	Fibronectin type-III domain-containing protein n=3 Tax=Bacteroidales TaxID=171549 RepID=R5F1M8_9BACE
	twist_56294	8.65647e-06	0.44148	0.672891	-1.04057	2.38635	12.5	22.2222	1.77778		826	immunoglobulin A1 protease
	agilent_1140	8.66216e-06	0.44177	-0.55434	-1.96681	0.858135	37.5	27.7778	0.740741	UniRef90_P07210	827	polyprotein (9/9) & VP1 capsid protein (1/3) & Chain 2, Human Rhinovirus Serotype 2 (Hrv2)	Genome polyprotein n=273 Tax=Enterovirus TaxID=12059 RepID=POLG_HRV8A
	agilent_173697	8.67397e-06	0.442373	0.594991	-0.923067	2.11305	20.8333	33.3333	1.6	UniRef90_S1HSW3	828	WP_000468356.1 strains_non_MPA_non_topgraph_cdhit70_190118.csv	Uncharacterized protein n=36 Tax=root TaxID=1 RepID=S1HSW3_ECOLX
	twist_73224	8.68655e-06	0.443014	1.03614	-1.61119	3.68347	4.16667	11.1111	2.66667		829	YP_001293415.1 hypothetical protein ORF008 [Pseudomonas phage 73]
	twist_52287	8.71474e-06	0.444452	-0.95757	-3.41188	1.49674	12.5	11.1111	0.888889		830	Serine-rich 25 kDa antigen protein
	twist_84400	8.7213e-06	0.444787	-0.766425	-2.73226	1.19941	20.8333	11.1111	0.533333		831	YP_009037366.1 hypothetical protein JS09_043 [Escherichia phage vB_EcoM_JS09]
	agilent_205324	8.76133e-06	0.446828	-1.0006	-3.57862	1.57742	12.5	5.55556	0.444444	UniRef90_G2T5W2	832	MH0268_GL0121737 MPA_PNP_EM_seqs_non_topgraph_seqs_final_210318.csv	Flagellin n=3 Tax=Roseburia TaxID=841 RepID=G2T5W2_ROSHA
	twist_58289	8.76244e-06	0.446884	-0.732595	-2.62035	1.15516	20.8333	11.1111	0.533333		833	Genome polyprotein (6/6) & polyprotein (7/9) & VP1 (1/4) & coat protein VP1 & VP4
	twist_36610	8.7697e-06	0.447254	-1.25663	-4.49735	1.98409	8.33333	11.1111	1.33333		834	positive (from uniprot): Human respiratory syncytial virus Attachment glycoprotein
	agilent_223466	8.78492e-06	0.448031	-0.974656	-3.4925	1.54319	12.5	5.55556	0.444444	UniRef90_Q9KK48	835	VFG005316(gb|NP_359586) (pspC/cbpA) Choline binding protein A [Choline-binding proteins (CVF122)] [Streptococcus pneumoniae R6]	Surface protein PspC n=12 Tax=Streptococcus pneumoniae TaxID=1313 RepID=Q9KK48_STREE
	twist_18887	8.79944e-06	0.448771	-0.975183	-3.4985	1.54813	12.5	5.55556	0.444444		836	allergen_name False allergome_name Ore ni 2 (4/6) (1/1) allergenonline_name False SDAP_name False iedb_name False
	agilent_42179	8.80415e-06	0.449012	-0.520748	-1.86891	0.827418	41.6667	33.3333	0.8	UniRef90_A0A381IPS4	837	WP_003460499.1 strains_non_MPA_non_topgraph_cdhit70_190118.csv	Cell wall binding repeat-containing protein/zinc carboxypeptidase n=15 Tax=Clostridium perfringens TaxID=1502 RepID=A0A381IPS4_CLOPF
	twist_98413	8.81182e-06	0.449403	-1.0418	-3.74126	1.65765	12.5	5.55556	0.444444		838	YP_006908464.1 putative transcriptional regulator 2 [Bacillus phage B4]
	agilent_47707	8.81244e-06	0.449434	-0.957576	-3.43896	1.52381	12.5	5.55556	0.444444	UniRef90_R6XBP1	839	MH0408_GL0052554 MPA_PNP_EM_seqs_non_topgraph_seqs_final_210318.csv	Uncharacterized protein n=24 Tax=Parabacteroides TaxID=375288 RepID=R6XBP1_9BACT
	twist_58292	8.81245e-06	0.449435	0.77562	-1.23426	2.7855	8.33333	16.6667	2		840	Enterovirus polyprotein (VP0, VP1, VP2, VP4) – capsid proteins, Coxsackievirus A9 (2.9 Å structure, chains 1–4)
	agilent_236818	8.82122e-06	0.449882	0.567431	-0.904416	2.03928	20.8333	33.3333	1.6	UniRef90_UPI000F53326A	841	VFG000261(gb|NP_273742) (iga) IgA-specific serine endopeptidase [IgA1 protease (VF0080)] [Neisseria meningitidis MC58]	IgA-specific serine endopeptidase autotransporter n=1 Tax=Neisseria meningitidis TaxID=487 RepID=UPI000F53326A
	agilent_222322	8.82642e-06	0.450147	-0.726441	-2.61184	1.15896	20.8333	11.1111	0.533333	UniRef90_Q2FE79	842	VFG002421(gb|NP_647158) (sbi) IgG-binding protein SBI [Sbi (VF0423)] [Staphylococcus aureus subsp. aureus MW2]	Immunoglobulin-binding protein Sbi n=295 Tax=Bacteria TaxID=2 RepID=SBI_STAA3
	agilent_230765	8.83156e-06	0.45041	-0.71214	-2.56149	1.13722	20.8333	11.1111	0.533333	UniRef90_A6QIG2	843	VFG001799(gb|CAB94853) (map) extracellular proteins Map [Eap/Map (VF0016)] [Staphylococcus aureus str. Newman D2C (ATCC 25904)]	65 kDa membrane protein n=124 Tax=Bacteria TaxID=2 RepID=OMP7_STAAE
	agilent_95795	8.84411e-06	0.45105	1.00468	-1.60807	3.61744	4.16667	11.1111	2.66667	UniRef90_I9R3H6	844	T2D-11A_GL0151524 MPA_PNP_EM_seqs_non_topgraph_seqs_final_210318.csv	DUF4988 domain-containing protein n=14 Tax=Bacteroides TaxID=816 RepID=I9R3H6_9BACE
	agilent_3635	8.85669e-06	0.451691	0.50659	-0.812703	1.82588	33.3333	50	1.5	UniRef90_Q9ANY1	845	pneumococcal histidine triad protein E & hydrolase & HIT family hydrolase	Bvh-3 n=444 Tax=Bacteria TaxID=2 RepID=Q9ANY1_STREE
	twist_33960	8.86164e-06	0.451943	0.579512	-0.930531	2.08955	20.8333	27.7778	1.33333		846	Tegument protein UL25
	agilent_37652	8.86199e-06	0.451962	-0.721891	-2.60301	1.15923	20.8333	11.1111	0.533333	UniRef90_A0A4P6LV93	847	WP_018594597.1 strains_non_MPA_non_topgraph_cdhit70_190118.csv	Autolysin n=3 Tax=Blautia TaxID=572511 RepID=A0A4P6LV93_9FIRM
	agilent_12001	8.87144e-06	0.452443	-0.804308	-2.90242	1.29381	91.6667	83.3333	0.909091		848	positive (exact): Human respiratory syncytial virus Attachment glycoprotein
	twist_39307	8.88813e-06	0.453294	-1.00456	-3.62998	1.62087	12.5	16.6667	1.33333		849	polyprotein (9/9) & VP1 capsid protein (1/3) & Chain 2, Human Rhinovirus Serotype 2 (Hrv2)
	twist_30164	8.89484e-06	0.453637	0.510482	-0.824683	1.84565	33.3333	38.8889	1.16667		850	Genome polyprotein (6/6) & polyprotein (7/9) & VP1 (1/4) & coat protein VP1 & VP4
	agilent_56259	8.90218e-06	0.454011	0.509957	-0.82494	1.84485	33.3333	38.8889	1.16667	UniRef90_A0A174IP95	851	T2D-105A_GL0053933 MPA_PNP_EM_seqs_non_topgraph_seqs_final_210318.csv	Flagellin n=3 Tax=Clostridiales TaxID=186802 RepID=A0A174IP95_9FIRM
	agilent_172041	8.90499e-06	0.454155	-1.86678	-6.75495	3.02138	4.16667	5.55556	1.33333	UniRef90_A0A073I9S0	852	MH0355_GL0086487 (3/3) MPA_and_EM_topgraph_220218_subsample.csv	Uncharacterized protein n=30 Tax=Bacteroidales TaxID=171549 RepID=A0A073I9S0_9PORP
	agilent_141190	8.90499e-06	0.454155	-1.86678	-6.75495	3.02138	4.16667	5.55556	1.33333	UniRef90_A0A4V2UPI2	853	WP_024852991.1 (2/2) non_MPA_topgraph_sampling_040218.csv	Type IV secretion system protein VirD4 n=2 Tax=Lachnospiraceae TaxID=186803 RepID=A0A4V2UPI2_9FIRM
	agilent_69356	8.90669e-06	0.454241	-1.22702	-4.44059	1.98655	8.33333	5.55556	0.666667	UniRef90_A0A1Q6JQM1	854	O2.UC3-1_GL0128502 (2/2) MPA_and_EM_topgraph_220218_subsample.csv	Fn3_like domain-containing protein n=5 Tax=Clostridiales TaxID=186802 RepID=A0A1Q6JQM1_9FIRM
	agilent_177201	8.91781e-06	0.454809	0.527876	-0.856372	1.91212	41.6667	44.4444	1.06667	UniRef90_G2T5W2	855	MH0268_GL0121737 MPA_PNP_EM_seqs_non_topgraph_seqs_final_210318.csv	Flagellin n=3 Tax=Roseburia TaxID=841 RepID=G2T5W2_ROSHA
	twist_35869	8.98774e-06	0.458375	0.55363	-0.909696	2.01696	58.3333	66.6667	1.14286		856	EBNA-3C HHV 4 latent protein
	agilent_3797	8.99458e-06	0.458724	0.734893	-1.20905	2.67883	12.5	16.6667	1.33333	UniRef90_Q2G2B2	857	cell wall surface anchor family protein	Surface protein G n=83 Tax=Staphylococcus aureus TaxID=1280 RepID=SASG_STAA8
	twist_43231	8.99537e-06	0.458764	0.539131	-0.887108	1.96537	29.1667	44.4444	1.52381		858	minor core protein
	agilent_223209	9.02081e-06	0.460061	0.55073	-0.910409	2.01187	29.1667	38.8889	1.33333	UniRef90_Q54703	859	VFG000955(gb|NP_608047) (emm) M18 protein precursor [M protein (VF0242)] [Streptococcus pyogenes MGAS8232]	Emm18.1 protein n=9 Tax=Streptococcus pyogenes TaxID=1314 RepID=Q54703_STRPY
	agilent_149908	9.02961e-06	0.46051	1.0211	-1.69069	3.7329	87.5	94.4444	1.07937	UniRef90_R7HR15	860	MH0243_GL0087980 MPA_PNP_EM_seqs_non_topgraph_seqs_final_210318.csv	Inhibitor_I69 domain-containing protein n=1 Tax=Prevotella sp. CAG:279 TaxID=1262924 RepID=R7HR15_9BACT
	agilent_78561	9.03025e-06	0.460543	0.586372	-0.971	2.14374	16.6667	27.7778	1.66667	UniRef90_A0A1E3KVD0	861	YP_004890586.1 strains_non_MPA_non_topgraph_cdhit70_190118.csv	Gamma-D-glutamyl-meso-diaminopimelate peptidase n=41 Tax=Lactobacillaceae TaxID=33958 RepID=A0A1E3KVD0_LACPN
	agilent_211706	9.04149e-06	0.461116	-0.761189	-2.78545	1.26307	16.6667	11.1111	0.666667	UniRef90_B2URG0	862	MH0054_GL0074264 MPA_PNP_EM_seqs_non_topgraph_seqs_final_210318.csv	Alpha-N-acetylglucosaminidase n=30 Tax=Akkermansia TaxID=239934 RepID=B2URG0_AKKM8
	agilent_171315	9.04653e-06	0.461373	-0.68896	-2.52219	1.14427	20.8333	11.1111	0.533333	UniRef90_K5ZJ35	863	MH0020_GL0027100 (2/2) MPA_and_EM_topgraph_220218_subsample.csv	OMP_b-brl_2 domain-containing protein n=11 Tax=Parabacteroides TaxID=375288 RepID=K5ZJ35_9BACT
	twist_47285	9.0644e-06	0.462285	-0.685031	-2.51152	1.14146	20.8333	16.6667	0.8		864	early antigen protein D (EA-D) & DNA polymerase processivity factor BMRF1
	twist_79236	9.08796e-06	0.463486	0.740922	-1.2399	2.72175	8.33333	22.2222	2.66667		865	YP_009210509.1 hypothetical protein SE25_061 [Listeria phage vB_LmoS_293]
	twist_43440	9.13615e-06	0.465944	0.778714	-1.31464	2.87207	8.33333	16.6667	2		866	HCMVUL99 & Tegument protein UL11 homolog
	agilent_153754	9.13892e-06	0.466085	1.04658	-1.76775	3.86091	4.16667	11.1111	2.66667	UniRef90_A0A173XTU3	867	WP_004848213.1 (2/2) non_MPA_topgraph_sampling_040218.csv	LysM domain/BON superfamily protein n=7 Tax=Clostridiales TaxID=186802 RepID=A0A173XTU3_9FIRM
	twist_53018	9.14735e-06	0.466515	0.776601	-1.31375	2.86695	8.33333	16.6667	2		868	BMLF1 protein
	agilent_3245	9.15853e-06	0.467085	0.496935	-0.842359	1.83623	54.1667	61.1111	1.12821	UniRef90_A0A1D8D445	869	positive (from uniprot): Enterovirus C Genome polyprotein [on Uniprot the BLAST matches are "Capsid protein" from "Human poliovirus"	VP1 (Fragment) n=1 Tax=Human poliovirus 3 TaxID=12086 RepID=A0A1D8D445_9ENTO
	agilent_209627	9.1622e-06	0.467272	-0.921436	-3.40585	1.56298	12.5	5.55556	0.444444	UniRef90_A0A4Q1QKD7	870	WP_014569134.1 (6/6) non_MPA_topgraph_sampling_040218.csv	ABC transporter n=7 Tax=Lactobacillaceae TaxID=33958 RepID=A0A4Q1QKD7_LACRH
	twist_27732	9.16563e-06	0.467447	-0.607264	-2.24524	1.03071	25	16.6667	0.666667		871	Surface protein pspA
	twist_32766	9.17028e-06	0.467684	-0.81972	-3.03193	1.39249	16.6667	16.6667	1		872	Genome polyprotein (6/6) & polyprotein (7/9) & VP1 (1/4) & coat protein VP1 & VP4
	agilent_15204	9.18069e-06	0.468215	-0.68696	-2.5431	1.16918	20.8333	11.1111	0.533333	UniRef90_U6RAW1	873	MH0003_GL0007178 MPA_PNP_EM_seqs_non_topgraph_seqs_final_210318.csv	DNA gyrase subunit B n=3 Tax=Bacteroides TaxID=816 RepID=U6RAW1_9BACE
	twist_45482	9.18228e-06	0.468296	-1.1982	-4.43629	2.03989	8.33333	5.55556	0.666667		874	hypothetical protein PFF0380w
	twist_75746	9.18228e-06	0.468296	-1.1982	-4.43629	2.03989	8.33333	5.55556	0.666667		875	YP_008772082.1 unnamed protein product [Streptococcus phage TP-778L]
	agilent_161807	9.19586e-06	0.468989	-0.992569	-3.67912	1.69398	12.5	5.55556	0.444444	UniRef90_A6LA41	876	MH0012_GL0159926 (3/4) MPA_and_EM_topgraph_220218_subsample.csv	Putative ABC transporter permease n=38 Tax=Bacteroidales TaxID=171549 RepID=A6LA41_PARD8
	twist_38402	9.19846e-06	0.469122	-0.936635	-3.47255	1.59928	12.5	5.55556	0.444444		877	positive (from uniprot): Enterovirus B Genome polyprotein
	agilent_5730	9.21665e-06	0.470049	-0.577327	-2.14369	0.989037	29.1667	16.6667	0.571429	UniRef90_Q9P266	878	Junctional protein associated with coronary artery disease	Junctional protein associated with coronary artery disease n=49 Tax=Catarrhini TaxID=9526 RepID=JCAD_HUMAN
	agilent_240017	9.23125e-06	0.470794	-0.601465	-2.23606	1.03313	25	16.6667	0.666667	UniRef90_P71401	879	VFG001157(gb|AAC44560) (hsf) Hsf [Hia/Hsf (VF0039)] [Haemophilus influenzae C54]	Hsf n=19 Tax=Haemophilus influenzae TaxID=727 RepID=P71401_HAEIF
	twist_43632	9.24821e-06	0.471659	0.50189	-0.864752	1.86853	33.3333	44.4444	1.33333		880	EBNA-3B nuclear protein [Human gammaherpesvirus 4] & Epstein-Barr nuclear antigen 4
	agilent_7064	9.25664e-06	0.472089	0.500692	-0.864013	1.8654	41.6667	50	1.2	UniRef90_P03204	881	EBNA-3C HHV 4 latent protein	Epstein-Barr nuclear antigen 6 n=14 Tax=Epstein-Barr virus (strain GD1) TaxID=10376 RepID=EBNA6_EBVB9
	twist_45861	9.26563e-06	0.472547	-0.66654	-2.48517	1.15209	20.8333	11.1111	0.533333		882	RNA polymerase beta'-subunit
	twist_95398	9.3048e-06	0.474545	0.472755	-0.822977	1.76849	50	61.1111	1.22222		883	YP_003344856.1 hypothetical protein [Streptococcus virus ALQ132]
	twist_27120	9.30693e-06	0.474654	0.543309	-0.946164	2.03278	20.8333	27.7778	1.33333		884	Glycoprotein B precursor & glycoprotein B (1/2)
	agilent_4121	9.32528e-06	0.475589	-1.13893	-4.2679	1.99005	8.33333	11.1111	1.33333	UniRef90_Q59947	885	immunoglobulin A1 protease	Immunoglobulin A1 protease n=446 Tax=Streptococcus pneumoniae TaxID=1313 RepID=IGA1_STRR6
	agilent_240385	9.34952e-06	0.476825	-0.517372	-1.94274	0.907994	58.3333	50	0.857143	UniRef90_A0A4I7YG16	886	VFG001357(gb|NP_346601) (cbpA) choline binding protein A [CbpA/PspC (VF0150)] [Streptococcus pneumoniae TIGR4]	Choline binding protein A n=44 Tax=Streptococcus pneumoniae TaxID=1313 RepID=A0A4I7YG16_STREE
	agilent_218358	9.35012e-06	0.476856	0.541571	-0.950567	2.03371	20.8333	27.7778	1.33333	UniRef90_B0G3Y5	887	WP_052302907.1 strains_non_MPA_non_topgraph_cdhit70_190118.csv	N-acetylmuramoyl-L-alanine amidase n=2 Tax=Dorea formicigenerans TaxID=39486 RepID=B0G3Y5_9FIRM
	agilent_81348	9.35522e-06	0.477116	0.733957	-1.28944	2.75735	8.33333	16.6667	2	UniRef90_I9SVG7	888	WP_004297973.1 MPA_PNP_EM_seqs_non_topgraph_seqs_final_210318.csv	Uncharacterized protein n=48 Tax=Bacteroidaceae TaxID=815 RepID=I9SVG7_BACOV
	twist_58521	9.37278e-06	0.478012	0.551675	-0.972296	2.07565	62.5	77.7778	1.24444		889	nuclear protein EBNA2 & EBNA-2 & Epstein-Barr nuclear antigen 2
	agilent_8926	9.37365e-06	0.478056	1.03329	-1.8214	3.88797	4.16667	11.1111	2.66667	UniRef90_Q59947	890	immunoglobulin A1 protease	Immunoglobulin A1 protease n=446 Tax=Streptococcus pneumoniae TaxID=1313 RepID=IGA1_STRR6
	twist_51449	9.37369e-06	0.478058	-0.891257	-3.35356	1.57105	12.5	5.55556	0.444444		891	ORF22
	agilent_185336	9.38425e-06	0.478597	-0.723621	-2.72524	1.278	16.6667	11.1111	0.666667	UniRef90_Q7BS42	892	NP_708747.3 (1/1) non_MPA_topgraph_sampling_040218.csv	Serine protease pic autotransporter n=149 Tax=Enterobacteriaceae TaxID=543 RepID=PIC_ECO44
	twist_92656	9.39706e-06	0.47925	-0.590934	-2.22796	1.04609	25	16.6667	0.666667		893	YP_001469480.1 gp5.1 conserved hypothetical protein [Enterobacteria phage Phi1]
	agilent_228585	9.42205e-06	0.480524	-0.461732	-1.74455	0.821089	62.5	50	0.8	UniRef90_Q8GM74	894	VFG001150(gb|AAL79954) (hia) adhesin [Hia/Hsf (VF0039)] [Haemophilus influenzae nontypable strain 3179B]	Adhesin n=5 Tax=Haemophilus influenzae TaxID=727 RepID=Q8GM74_HAEIF
	agilent_222779	9.42792e-06	0.480824	0.569318	-1.01349	2.15212	16.6667	22.2222	1.33333	UniRef90_Q06131	895	VFG000378(gb|NP_395162) (yopD) type III secretion system hydrophobic translocator, pore protein YopD [TTSS (VF0140)] [Yersinia pestis CO92]	Protein YopD n=25 Tax=Yersinia TaxID=444888 RepID=YOPD_YERPS
	agilent_8992	9.44015e-06	0.481447	-0.535854	-2.02774	0.956034	54.1667	44.4444	0.820513	UniRef90_P03204	896	EBNA-3C HHV 4 latent protein	Epstein-Barr nuclear antigen 6 n=14 Tax=Epstein-Barr virus (strain GD1) TaxID=10376 RepID=EBNA6_EBVB9
	agilent_9495	9.4563e-06	0.482271	-0.507006	-1.92124	0.907224	41.6667	27.7778	0.666667	UniRef90_P08563	897	polyprotein (5/9) & unnamed protein product (6/8) & structural polyprotein (3/3) & 110 kd polyprotein precursor & Structural polyprotein (1/2) & E1 protein	Structural polyprotein n=1562 Tax=Rubella virus TaxID=11041 RepID=POLS_RUBVM
	agilent_113561	9.46443e-06	0.482686	-0.899518	-3.41099	1.61195	12.5	5.55556	0.444444	UniRef90_A0A354D3V1	898	MH0436_GL0046035 MPA_PNP_EM_seqs_non_topgraph_seqs_final_210318.csv	Flagellin n=2 Tax=Clostridiales TaxID=186802 RepID=A0A354D3V1_9FIRM
	agilent_223687	9.46757e-06	0.482846	0.495489	-0.88843	1.87941	25	38.8889	1.55556	UniRef90_UPI000F53326A	899	VFG000261(gb|NP_273742) (iga) IgA-specific serine endopeptidase [IgA1 protease (VF0080)] [Neisseria meningitidis MC58]	IgA-specific serine endopeptidase autotransporter n=1 Tax=Neisseria meningitidis TaxID=487 RepID=UPI000F53326A
	agilent_222726	9.49412e-06	0.4842	-0.876621	-3.33265	1.57941	12.5	5.55556	0.444444	UniRef90_Q2FE79	900	VFG002421(gb|NP_647158) (sbi) IgG-binding protein SBI [Sbi (VF0423)] [Staphylococcus aureus subsp. aureus MW2]	Immunoglobulin-binding protein Sbi n=295 Tax=Bacteria TaxID=2 RepID=SBI_STAA3
	twist_29882	9.49861e-06	0.484429	0.53435	-0.96352	2.03222	20.8333	27.7778	1.33333		901	HCMVUL99 & Tegument protein UL11 homolog
	agilent_207497	9.51943e-06	0.485491	-0.505	-1.92405	0.914045	41.6667	33.3333	0.8	UniRef90_A0A2N5P539	902	WP_024854521.1 (1/1) non_MPA_topgraph_sampling_040218.csv	Penicillin-binding protein 2 n=22 Tax=Clostridiales TaxID=186802 RepID=A0A2N5P539_RUMGN
	twist_34804	9.51949e-06	0.485494	0.514928	-0.932024	1.96188	29.1667	33.3333	1.14286		903	Glycoprotein D HHV-1
	agilent_198958	9.54414e-06	0.486751	0.941388	-1.71156	3.59433	4.16667	11.1111	2.66667	UniRef90_P17327	904	WP_000775022.1 (6/6) non_MPA_topgraph_sampling_040218.csv	Glycine betaine/proline betaine transport system permease protein ProW n=155 Tax=root TaxID=1 RepID=PROW_SALTY
	twist_45196	9.55123e-06	0.487113	-0.817522	-3.12331	1.48827	16.6667	11.1111	0.666667		905	polyprotein (3/9) & structural protein (3/3) & VP1 (2/4) & capsid protein VP1 & VP1 protein (2/2) & VP1 protein, partial [Enterovirus A71]
	twist_49674	9.55372e-06	0.48724	0.47426	-0.863764	1.81229	33.3333	38.8889	1.16667		906	positive (from uniprot): Human herpesvirus 3 Envelope glycoprotein C
	agilent_62056	9.55843e-06	0.48748	0.957454	-1.74529	3.6602	4.16667	11.1111	2.66667	UniRef90_Q9ZFS5	907	WP_000769829.1 strains_non_MPA_non_topgraph_cdhit70_190118.csv	Exotoxin 1 n=31 Tax=Staphylococcus aureus TaxID=1280 RepID=Q9ZFS5_STAAU
	agilent_198500	9.55843e-06	0.48748	0.957454	-1.74529	3.6602	4.16667	11.1111	2.66667	UniRef90_A0A1X3AI86	908	NP_816693.1 strains_non_MPA_non_topgraph_cdhit70_190118.csv	ABC-type enterochelin transport system, periplasmic component n=115 Tax=Bacilli TaxID=91061 RepID=A0A1X3AI86_ENTFL
	agilent_12510	9.56137e-06	0.48763	-0.865148	-3.30817	1.57787	12.5	5.55556	0.444444	UniRef90_Q09012	909	WP_000079828.1 strains_non_MPA_non_topgraph_cdhit70_190118.csv	Flagellin n=54 Tax=Enterobacteriaceae TaxID=543 RepID=Q09012_SHISO
	agilent_12512	9.56137e-06	0.48763	-0.865148	-3.30817	1.57787	12.5	5.55556	0.444444	UniRef90_Q7DBI0	910	NP_310689.1 strains_non_MPA_non_topgraph_cdhit70_190118.csv	Flagellin n=88 Tax=Bacteria TaxID=2 RepID=Q7DBI0_ECO57
	agilent_12509	9.56137e-06	0.48763	-0.865148	-3.30817	1.57787	12.5	5.55556	0.444444	UniRef90_P06177	911	WP_020438185.1 strains_non_MPA_non_topgraph_cdhit70_190118.csv	Flagellin n=155 Tax=Salmonella TaxID=590 RepID=FLIC_SALMU
	twist_41824	9.57089e-06	0.488115	0.808493	-1.47709	3.09408	8.33333	11.1111	1.33333		912	Junctional protein associated with coronary artery disease
	agilent_129447	9.57311e-06	0.488229	-0.865443	-3.31266	1.58178	12.5	5.55556	0.444444	UniRef90_A0A0M6WV91	913	MH0002_GL0058259 MPA_PNP_EM_seqs_non_topgraph_seqs_final_210318.csv	2Fe-2S ferredoxin-type domain-containing protein n=7 Tax=Roseburia TaxID=841 RepID=A0A0M6WV91_9FIRM
	twist_51731	9.58056e-06	0.488608	-0.483334	-1.85125	0.884585	54.1667	50	0.923077		914	positive (exact): Norwalk virus Non-structural polyprotein
	agilent_231039	9.59131e-06	0.489157	0.767315	-1.40706	2.94169	8.33333	16.6667	2	UniRef90_A0A4I7XYI6	915	VFG001361(gb|NP_344663) (pspA) pneumococcal surface protein A [PspA (VF0152)] [Streptococcus pneumoniae TIGR4]	Surface protein A n=87 Tax=Streptococcus pneumoniae TaxID=1313 RepID=A0A4I7XYI6_STREE
	twist_29790	9.59583e-06	0.489387	-0.811626	-3.11279	1.48954	12.5	11.1111	0.888889		916	hypothetical protein PFD0985wa
	twist_64690	9.60023e-06	0.489612	0.584553	-1.07366	2.24276	16.6667	33.3333	2		917	NP_076624.1 tail protein [Lactococcus phage bIL285]
	agilent_12016	9.61491e-06	0.490361	0.522052	-0.96142	2.00552	62.5	72.2222	1.15556		918	positive (exact): Human herpesvirus 1 Envelope glycoprotein D
	twist_58793	9.61491e-06	0.490361	0.522052	-0.96142	2.00552	62.5	72.2222	1.15556		919	positive (exact): Human herpesvirus 1 Envelope glycoprotein D
	agilent_189818	9.62704e-06	0.490979	-0.506984	-1.9497	0.935727	33.3333	27.7778	0.833333	UniRef90_F9URS3	920	YP_004890426.1 strains_non_MPA_non_topgraph_cdhit70_190118.csv	Glycosyl hydrolase, family 25 n=68 Tax=Lactobacillaceae TaxID=33958 RepID=F9URS3_LACPL
	agilent_1152	9.63855e-06	0.491566	0.488664	-0.903799	1.88113	25	33.3333	1.33333	UniRef90_Q9QL88	921	Enterovirus polyprotein (VP0, VP1, VP2, VP4) – capsid proteins, Coxsackievirus A9 (2.9 Å structure, chains 1–4)	Genome polyprotein n=36 Tax=Enterovirus B TaxID=138949 RepID=POLG_CXB6S
	agilent_223654	9.64547e-06	0.491919	0.49283	-0.912649	1.89831	25	33.3333	1.33333	UniRef90_P45387	922	VFG001149(gb|AAB03707) (hap) autotransporter, fibronectin-binding adhesin [Hap (VF0037)] [Haemophilus influenzae N187]	Adhesion and penetration protein autotransporter n=2 Tax=Haemophilus influenzae TaxID=727 RepID=HAP2_HAEIF
	agilent_168512	9.6464e-06	0.491966	-0.85352	-3.2879	1.58086	12.5	5.55556	0.444444	UniRef90_B0G7W2	923	WP_005334232.1 (1/7) non_MPA_topgraph_sampling_040218.csv	Ferrous iron transport protein B n=13 Tax=Dorea TaxID=189330 RepID=B0G7W2_9FIRM
	agilent_73216	9.64876e-06	0.492087	0.473999	-0.878301	1.8263	41.6667	44.4444	1.06667	UniRef90_C0FTT4	924	WP_007886088.1 MPA_PNP_EM_seqs_non_topgraph_seqs_final_210318.csv	Flagellin n=5 Tax=Roseburia inulinivorans TaxID=360807 RepID=C0FTT4_9FIRM
	twist_34374	9.65583e-06	0.492447	-0.638193	-2.46045	1.18406	20.8333	11.1111	0.533333		925	EBNA-1 HHV 4
	agilent_8065	9.65583e-06	0.492447	-0.638193	-2.46045	1.18406	20.8333	11.1111	0.533333	UniRef90_P03211	926	EBNA-1 HHV 4 & BKRF1	Epstein-Barr nuclear antigen 1 n=37 Tax=Epstein-Barr virus (strain GD1) TaxID=10376 RepID=EBNA1_EBVB9
	agilent_794	9.65794e-06	0.492555	-1.08798	-4.19528	2.01933	8.33333	5.55556	0.666667	UniRef90_Q13875	927	MOBP & myelin-associated oligodendrocyte basic protein isoform c	Myelin-associated oligodendrocyte basic protein n=42 Tax=Boreoeutheria TaxID=1437010 RepID=MOBP_HUMAN
	agilent_241118	9.68287e-06	0.493826	0.480984	-0.896774	1.85874	29.1667	38.8889	1.33333	UniRef90_P15926	928	VFG001797(gb|NP_735749) (scpB) streptococcal C5a peptidase [C5a peptidase (VF0278)] [Streptococcus agalactiae NEM316]	C5a peptidase n=760 Tax=Bacteria TaxID=2 RepID=C5AP_STRPY
	agilent_230434	9.69728e-06	0.494561	0.45557	-0.851613	1.76275	33.3333	44.4444	1.33333	UniRef90_P71401	929	VFG001157(gb|AAC44560) (hsf) Hsf [Hia/Hsf (VF0039)] [Haemophilus influenzae C54]	Hsf n=19 Tax=Haemophilus influenzae TaxID=727 RepID=P71401_HAEIF
	agilent_165460	9.706e-06	0.495006	-0.718204	-2.7811	1.34469	16.6667	11.1111	0.666667	UniRef90_B0MWY0	930	V1.UC47-4_GL0174343 (1/3) MPA_and_EM_topgraph_220218_subsample.csv	Lipid A biosynthesis (KDO)2-(Lauroyl)-lipid IVA acyltransferase n=5 Tax=root TaxID=1 RepID=B0MWY0_9BACT
	twist_58059	9.71118e-06	0.49527	-0.484222	-1.8759	0.907459	45.8333	44.4444	0.969697		931	positive (exact): Norwalk virus Non-structural polyprotein
	agilent_235643	9.73478e-06	0.496474	0.450689	-0.84824	1.74962	37.5	50	1.33333	UniRef90_P11311	932	VFG002033(gb|NP_109829) (p1/MgPa/gapA) ADP1_MYCPN adhesin P1 [Cytadherence organelle (VF0330)] [Mycoplasma pneumoniae M129]	Adhesin P1 n=56 Tax=Mycoplasma pneumoniae TaxID=2104 RepID=ADP1_MYCPN
	agilent_243890	9.73753e-06	0.496614	0.444882	-0.837728	1.72749	45.8333	55.5556	1.21212	UniRef90_A0A0H3K1N3	933	VFG001282(gb|NP_647237) (fnbB) fibronectin-binding protein B [FnBPs (VF0010)] [Staphylococcus aureus subsp. aureus MW2]	FnbB protein n=80 Tax=Staphylococcus TaxID=1279 RepID=A0A0H3K1N3_STAAW
	agilent_240248	9.74258e-06	0.496872	0.705882	-1.33042	2.74218	8.33333	16.6667	2	UniRef90_P71401	934	VFG001157(gb|AAC44560) (hsf) Hsf [Hia/Hsf (VF0039)] [Haemophilus influenzae C54]	Hsf n=19 Tax=Haemophilus influenzae TaxID=727 RepID=P71401_HAEIF
	twist_27539	9.74507e-06	0.496999	0.492814	-0.929256	1.91488	25	33.3333	1.33333		935	EBNA-1 HHV 4 & BKRF1
	twist_32175	9.74603e-06	0.497048	-0.78635	-3.05571	1.48301	91.6667	83.3333	0.909091		936	EBNA-1 HHV 4 & BKRF1
	twist_58797	9.74603e-06	0.497048	-0.78635	-3.05571	1.48301	91.6667	83.3333	0.909091		937	positive (exact): Human herpesvirus 4 Epstein-Barr nuclear antigen 1
	twist_47462	9.74603e-06	0.497048	-0.78635	-3.05571	1.48301	91.6667	83.3333	0.909091		938	positive (exact): Human herpesvirus 4 Epstein-Barr nuclear antigen 1
	twist_49412	9.74603e-06	0.497048	-0.78635	-3.05571	1.48301	91.6667	83.3333	0.909091		939	EBNA-1 HHV 4
	twist_47461	9.74603e-06	0.497048	-0.78635	-3.05571	1.48301	91.6667	83.3333	0.909091		940	positive (exact): Human herpesvirus 4 Epstein-Barr nuclear antigen 1
	twist_47463	9.74603e-06	0.497048	-0.78635	-3.05571	1.48301	91.6667	83.3333	0.909091		941	positive (exact): Human herpesvirus 4 Epstein-Barr nuclear antigen 1
	agilent_12019	9.74603e-06	0.497048	-0.78635	-3.05571	1.48301	91.6667	83.3333	0.909091		942	positive (exact): Human herpesvirus 4 Epstein-Barr nuclear antigen 1
	agilent_12018	9.74603e-06	0.497048	-0.78635	-3.05571	1.48301	91.6667	83.3333	0.909091		943	positive (exact): Human herpesvirus 4 Epstein-Barr nuclear antigen 1
	agilent_12020	9.74603e-06	0.497048	-0.78635	-3.05571	1.48301	91.6667	83.3333	0.909091		944	positive (exact): Human herpesvirus 4 Epstein-Barr nuclear antigen 1
	agilent_3466	9.74603e-06	0.497048	-0.78635	-3.05571	1.48301	91.6667	83.3333	0.909091	UniRef90_P03211	945	EBNA-1 HHV 4 & BKRF1	Epstein-Barr nuclear antigen 1 n=37 Tax=Epstein-Barr virus (strain GD1) TaxID=10376 RepID=EBNA1_EBVB9
	twist_58798	9.74603e-06	0.497048	-0.78635	-3.05571	1.48301	91.6667	83.3333	0.909091		946	positive (exact): Human herpesvirus 4 Epstein-Barr nuclear antigen 1
	twist_58796	9.74603e-06	0.497048	-0.78635	-3.05571	1.48301	91.6667	83.3333	0.909091		947	positive (exact): Human herpesvirus 4 Epstein-Barr nuclear antigen 1
	twist_42437	9.76339e-06	0.497933	0.473665	-0.896121	1.84345	41.6667	50	1.2		948	HCMVUS27
	agilent_118201	9.76546e-06	0.498039	0.550274	-1.04145	2.142	16.6667	27.7778	1.66667	UniRef90_A0A0B8RBM1	949	WP_012952029.1 (1/1) non_MPA_topgraph_sampling_040218.csv	LysM peptidoglycan-binding domain-containing protein n=99 Tax=Bacteria TaxID=2 RepID=A0A0B8RBM1_LISMN
	agilent_220184	9.7811e-06	0.498836	-0.471935	-1.83959	0.895721	58.3333	50	0.857143	UniRef90_Q9KK48	950	VFG005316(gb|NP_359586) (pspC/cbpA) Choline binding protein A [Choline-binding proteins (CVF122)] [Streptococcus pneumoniae R6]	Surface protein PspC n=12 Tax=Streptococcus pneumoniae TaxID=1313 RepID=Q9KK48_STREE
	twist_50150	9.78599e-06	0.499085	-0.835921	-3.2598	1.58796	12.5	5.55556	0.444444		951	Capsid protein VP26 & capsid protein VP26 [Human gammaherpesvirus 4] & BFRF3
	twist_47724	9.78769e-06	0.499172	0.492399	-0.935679	1.92048	25	33.3333	1.33333		952	Glycoprotein D HHV-1
	twist_47437	9.79018e-06	0.499299	-0.807712	-3.15097	1.53554	12.5	11.1111	0.888889		953	titin isoform IC
	twist_59530	9.79785e-06	0.49969	0.689918	-1.31343	2.69327	12.5	16.6667	1.33333		954	H3N2 B/PHUKET/3073/2013 NP
	agilent_39886	9.80799e-06	0.500207	-0.572925	-2.23856	1.09271	25	16.6667	0.666667	UniRef90_A0A564W7Z6	955	V1.UC30-0_GL0007903 MPA_PNP_EM_seqs_non_topgraph_seqs_final_210318.csv	sn-glycerol-3-phosphate-binding periplasmic protein UgpB n=25 Tax=Clostridiales TaxID=186802 RepID=A0A564W7Z6_9FIRM
	twist_74267	9.81973e-06	0.500806	0.44674	-0.853863	1.74734	41.6667	50	1.2		956	YP_009222289.1 lysin [Lactobacillus phage LfeInf]
	twist_35593	9.83272e-06	0.501469	0.59189	-1.13396	2.31774	16.6667	27.7778	1.66667		957	Genome polyprotein (6/6) & polyprotein (7/9) & VP1 (1/4) & coat protein VP1 & VP4
	agilent_23950	9.83696e-06	0.501685	0.730702	-1.40098	2.86238	8.33333	16.6667	2	UniRef90_B6W1Z1	958	O2.UC38-1_GL0148535 (2/2) MPA_and_EM_topgraph_220218_subsample.csv	STN domain-containing protein n=48 Tax=Bacteroides TaxID=816 RepID=B6W1Z1_9BACE
	twist_36320	9.84864e-06	0.502281	-0.827394	-3.24452	1.58973	12.5	5.55556	0.444444		959	Outer membrane protein P1
	agilent_225311	9.85769e-06	0.502742	-0.798004	-3.13179	1.53578	12.5	11.1111	0.888889	UniRef90_P71401	960	VFG001157(gb|AAC44560) (hsf) Hsf [Hia/Hsf (VF0039)] [Haemophilus influenzae C54]	Hsf n=19 Tax=Haemophilus influenzae TaxID=727 RepID=P71401_HAEIF
	agilent_47871	9.86677e-06	0.503206	-0.823942	-3.2362	1.58831	12.5	5.55556	0.444444	UniRef90_A0A415Y4C9	961	MH0212_GL0040623 MPA_PNP_EM_seqs_non_topgraph_seqs_final_210318.csv	Fibronectin type-III domain-containing protein n=4 Tax=Lachnospiraceae TaxID=186803 RepID=A0A415Y4C9_9FIRM
	twist_33965	9.86932e-06	0.503335	0.912247	-1.75935	3.58385	4.16667	11.1111	2.66667		962	55 kDa immediate-early protein 1
	agilent_8689	9.88031e-06	0.503896	0.486805	-0.940722	1.91433	33.3333	38.8889	1.16667	UniRef90_P08318	963	phosphoprotein 150 & Large structural phosphoprotein	Large structural phosphoprotein n=145 Tax=root TaxID=1 RepID=PP150_HCMVA
	agilent_206745	9.88721e-06	0.504248	0.652091	-1.26171	2.56589	12.5	16.6667	1.33333	UniRef90_U6RAC5	964	158802708-stool1_revised_scaffold38795_2_gene43419 MPA_PNP_EM_seqs_non_topgraph_seqs_final_210318.csv	Uncharacterized protein n=3 Tax=Bacteroidaceae TaxID=815 RepID=U6RAC5_9BACE
	agilent_218855	9.90703e-06	0.505258	-0.819513	-3.23038	1.59136	12.5	5.55556	0.444444	UniRef90_A0A1C6JTR2	965	O2.UC35-2_GL0067534 (1/1) MPA_and_EM_topgraph_220218_subsample.csv	Transposase and inactivated derivatives n=1 Tax=uncultured Eubacterium sp. TaxID=165185 RepID=A0A1C6JTR2_9FIRM
	agilent_179632	9.92862e-06	0.50636	1.17623	-2.29301	4.64547	4.16667	27.7778	6.66667	UniRef90_UPI0008DA98AF	966	SZEY-104A_GL0018364 MPA_PNP_EM_seqs_non_topgraph_seqs_final_210318.csv	flagellar filament capping protein FliD n=1 Tax=Romboutsia timonensis TaxID=1776391 RepID=UPI0008DA98AF
	agilent_42625	9.92879e-06	0.506369	-0.611496	-2.41512	1.19212	20.8333	11.1111	0.533333	UniRef90_A0A1Q6T816	967	V1.FI36_GL0100331 MPA_PNP_EM_seqs_non_topgraph_seqs_final_210318.csv	Uncharacterized protein n=1 Tax=Subdoligranulum sp. 60_17 TaxID=1897022 RepID=A0A1Q6T816_9FIRM
	twist_34803	9.97213e-06	0.508579	-0.710289	-2.81623	1.39566	16.6667	11.1111	0.666667		968	DNA polymerase processivity factor
	agilent_2111	9.98705e-06	0.509339	0.585075	-1.15274	2.32289	12.5	27.7778	2.22222	UniRef90_P0C6Z0	969	early antigen protein D (EA-D) & DNA polymerase processivity factor BMRF1	DNA polymerase processivity factor BMRF1 n=54 Tax=Epstein-Barr virus (strain GD1) TaxID=10376 RepID=EAD_EBVA8
	agilent_241347	1.00247e-05	0.511261	0.440459	-0.873768	1.75469	41.6667	55.5556	1.33333	UniRef90_A2T8Z5	970	VFG000948(gb|NP_663908) (fbaB) fibronectin-bing protein SfbII [FBPs (VF0243)] [Streptococcus pyogenes MGAS315]	PrtF2 n=111 Tax=Streptococcus pyogenes TaxID=1314 RepID=A2T8Z5_STRPY
	agilent_193475	1.00361e-05	0.511841	-0.801747	-3.19726	1.59377	12.5	5.55556	0.444444	UniRef90_A0A0B8REE2	971	WP_010989342.1 strains_non_MPA_non_topgraph_cdhit70_190118.csv	ATP phosphoribosyltransferase regulatory subunit n=304 Tax=Bacteria TaxID=2 RepID=A0A0B8REE2_LISMN
	agilent_76826	1.00408e-05	0.512082	-0.436771	-1.74253	0.868989	50	38.8889	0.777778	UniRef90_A0A4P6LV93	972	WP_018594597.1 strains_non_MPA_non_topgraph_cdhit70_190118.csv	Autolysin n=3 Tax=Blautia TaxID=572511 RepID=A0A4P6LV93_9FIRM
	agilent_183889	1.00436e-05	0.512222	-0.682605	-2.72398	1.35877	16.6667	11.1111	0.666667	UniRef90_A0A174HY43	973	WP_005425557.1 MPA_PNP_EM_seqs_non_topgraph_seqs_final_210318.csv	Uncharacterized protein n=25 Tax=Clostridiales TaxID=186802 RepID=A0A174HY43_9FIRM
	agilent_39688	1.00517e-05	0.512634	0.469372	-0.93569	1.87443	41.6667	44.4444	1.06667	UniRef90_A7X0T9	974	WP_001074519.1 strains_non_MPA_non_topgraph_cdhit70_190118.csv	Bifunctional autolysin n=763 Tax=Bacteria TaxID=2 RepID=ATL_STAA1
	agilent_7032	1.0056e-05	0.512856	-0.599355	-2.39446	1.19575	20.8333	11.1111	0.533333	UniRef90_A3PV79	975	RNA polymerase beta'-subunit	DNA-directed RNA polymerase subunit beta' n=6 Tax=Mycobacteriaceae TaxID=1762 RepID=RPOC_MYCSJ
	agilent_166869	1.00643e-05	0.513278	-0.635109	-2.53921	1.26899	87.5	83.3333	0.952381	UniRef90_A0A3E5AF49	976	MH0026_GL0026830 MPA_PNP_EM_seqs_non_topgraph_seqs_final_210318.csv	Inhibitor_I69 domain-containing protein n=10 Tax=Prevotella TaxID=838 RepID=A0A3E5AF49_9BACT
	agilent_228814	1.00802e-05	0.51409	-1.57008	-6.28638	3.14621	4.16667	5.55556	1.33333	UniRef90_O86489	977	VFG001281(gb|NP_645335) (sdrE) Ser-Asp rich fibrinogen-binding bone sialoprotein-binding protein [SDr (VF0019)] [Staphylococcus aureus subsp. aureus MW2]	Serine-aspartate repeat-containing protein E n=489 Tax=Bacteria TaxID=2 RepID=SDRE_STAAE
	twist_6249	1.00802e-05	0.51409	-1.57008	-6.28638	3.14621	4.16667	5.55556	1.33333		978	allergen_name False allergome_name Act e 1 (4/7) (1/1) allergenonline_name False SDAP_name False iedb_name False
	agilent_108406	1.00802e-05	0.51409	-1.57008	-6.28638	3.14621	4.16667	5.55556	1.33333	UniRef90_A0A173SXQ5	979	MH0142_GL0047247 MPA_PNP_EM_seqs_non_topgraph_seqs_final_210318.csv	Cyclodextrin-binding protein n=5 Tax=Roseburia TaxID=841 RepID=A0A173SXQ5_9FIRM
	agilent_4946	1.0081e-05	0.514131	-0.861158	-3.44821	1.72589	12.5	11.1111	0.888889	UniRef90_A0A0N7AYT6	980	positive (from uniprot): Human respiratory syncytial virus Attachment glycoprotein	Major surface glycoprotein G n=47 Tax=Pneumoviridae TaxID=11244 RepID=A0A0N7AYT6_HRSV
	twist_30015	1.00849e-05	0.514328	0.756721	-1.51765	3.03109	8.33333	16.6667	2		981	Clumping factor B precursor (Fibrinogen-binding protein B) (Fibrinogen receptor B)
	twist_20163	1.00966e-05	0.514924	-0.794355	-3.18522	1.59651	12.5	5.55556	0.444444		982	allergen_name False allergome_name Cte f 9 (2/8) (1/1) allergenonline_name False SDAP_name False iedb_name False
	twist_9813	1.00966e-05	0.514924	-0.794355	-3.18522	1.59651	12.5	5.55556	0.444444		983	allergen_name False allergome_name Nas vi AK (2/2) (1/1) allergenonline_name False SDAP_name False iedb_name False
	twist_21096	1.00966e-05	0.514924	-0.794355	-3.18522	1.59651	12.5	5.55556	0.444444		984	allergen_name False allergome_name Por tr 2 (14/17) (1/1) allergenonline_name False SDAP_name False iedb_name False
	twist_9814	1.00966e-05	0.514924	-0.794355	-3.18522	1.59651	12.5	5.55556	0.444444		985	allergen_name False allergome_name Bom hy AK (1/2) (1/1) allergenonline_name False SDAP_name False iedb_name False
	twist_10998	1.00966e-05	0.514924	-0.794355	-3.18522	1.59651	12.5	5.55556	0.444444		986	allergen_name False allergome_name Bla g 9 (1/4), Per a 9 (1/4) (1/1) allergenonline_name Unassigned (1/1), Unassigned (1/1) (1/1) SDAP_name False iedb_name False
	agilent_48033	1.01232e-05	0.516282	0.530386	-1.07115	2.13192	20.8333	27.7778	1.33333	UniRef90_R7P730	987	MH0081_GL0068106 MPA_PNP_EM_seqs_non_topgraph_seqs_final_210318.csv	Uncharacterized protein n=1 Tax=Clostridium sp. CAG:609 TaxID=1262827 RepID=R7P730_9CLOT
	agilent_12017	1.01459e-05	0.517439	0.458055	-0.928895	1.845	58.3333	66.6667	1.14286		988	positive (exact): Human herpesvirus 1 Envelope glycoprotein D
	agilent_225335	1.01564e-05	0.517977	-1.03243	-4.16256	2.0977	8.33333	5.55556	0.666667	UniRef90_P35671	989	VFG000558(gb|NP_461818) (invE) type III secretion system gatekeeper invE [TTSS(SPI-1 encode) (VF0116)] [Salmonella enterica subsp. enterica serovar Typhimurium str. LT2]	Invasion protein InvE n=504 Tax=Salmonella TaxID=590 RepID=INVE_SALTY
	agilent_231204	1.01676e-05	0.518547	-0.785224	-3.16912	1.59867	12.5	11.1111	0.888889	UniRef90_Q51104	990	VFG000266(gb|NP_274673) (hmbR) hemoglobin receptor [HmbR (VF0048)] [Neisseria meningitidis MC58]	Hemoglobin receptor n=204 Tax=Proteobacteria TaxID=1224 RepID=Q51104_NEIME
	agilent_54978	1.02072e-05	0.520567	-0.57944	-2.34712	1.18824	20.8333	16.6667	0.8	UniRef90_A0A3A9Y9V3	991	YP_193899.1 (1/1) non_MPA_topgraph_sampling_040218.csv	LPXTG cell wall anchor domain-containing protein n=8 Tax=Lactobacillus acidophilus TaxID=1579 RepID=A0A3A9Y9V3_LACAI
	twist_46237	1.02084e-05	0.520627	-0.779628	-3.15835	1.5991	12.5	5.55556	0.444444		992	Voltage-dependent T-type calcium channel subunit alpha-1H
	agilent_236983	1.0211e-05	0.520761	0.722378	-1.48238	2.92713	8.33333	11.1111	1.33333	UniRef90_P43840	993	VFG000335(gb|NP_439322) (ompP5) outer membrane protein P5 (ompA), human factor H binding protein [P5 protein (VF0041)] [Haemophilus influenzae Rd KW20]	Outer membrane protein P5 n=60 Tax=Pasteurellaceae TaxID=712 RepID=OMP5_HAEIN
	twist_51598	1.02257e-05	0.521511	0.705804	-1.45225	2.86386	8.33333	22.2222	2.66667		994	Fusion glycoprotein F0 precursor (2/2) & fusion protein (1/2) & fusion glycoprotein
	agilent_9840	1.02257e-05	0.521511	0.705804	-1.45225	2.86386	8.33333	22.2222	2.66667	UniRef90_O36634	995	Fusion glycoprotein F0 precursor (2/2) & fusion protein (1/2) & fusion glycoprotein	Fusion glycoprotein F0 n=1724 Tax=Pneumoviridae TaxID=11244 RepID=FUS_HRSVB
	agilent_76377	1.02268e-05	0.521567	-0.777294	-3.15425	1.59966	12.5	5.55556	0.444444	UniRef90_B7JEJ8	996	NP_834706.1 strains_non_MPA_non_topgraph_cdhit70_190118.csv	Neutral metalloproteinase n=667 Tax=Bacillaceae TaxID=186817 RepID=B7JEJ8_BACC0
	agilent_232048	1.02295e-05	0.521703	-0.777073	-3.15413	1.59998	12.5	5.55556	0.444444	UniRef90_Q48824	997	VFG001854(gb|YP_095369) (fliC) flagellin [Flagella (VF0157)] [Legionella pneumophila subsp. pneumophila str. Philadelphia 1]	Flagellin n=45 Tax=Legionellaceae TaxID=444 RepID=Q48824_LEGPN
	agilent_139785	1.024e-05	0.52224	-0.775631	-3.15134	1.60008	12.5	5.55556	0.444444	UniRef90_A0A015W0V2	998	O2.UC29-0_GL0041089 MPA_PNP_EM_seqs_non_topgraph_seqs_final_210318.csv	Uncharacterized protein n=22 Tax=Bacteroidales TaxID=171549 RepID=A0A015W0V2_BACFG
	agilent_242989	1.024e-05	0.52224	-0.775631	-3.15134	1.60008	12.5	5.55556	0.444444	UniRef90_A6X0K0	999	VFG011399(gb|NP_539749) (fabZ) (3R)-hydroxymyristoyl ACP dehydratase [LPS (CVF383)] [Brucella melitensis bv. 1 str. 16M]	3-hydroxyacyl-[acyl-carrier-protein] dehydratase FabZ n=54 Tax=Rhizobiales TaxID=356 RepID=FABZ_OCHA4
	agilent_34554	1.02508e-05	0.522791	-0.774288	-3.14903	1.60045	12.5	5.55556	0.444444	UniRef90_A0A374HQG2	1000	MH0217_GL0039172 (2/2) MPA_and_EM_topgraph_220218_subsample.csv	SrtB family sortase n=6 Tax=Roseburia TaxID=841 RepID=A0A374HQG2_9FIRM
	agilent_92686	1.02614e-05	0.523331	0.454242	-0.940728	1.84921	29.1667	38.8889	1.33333	UniRef90_A6LHA3	1001	159490532-stool2_revised_scaffold3874_1_gene76177 MPA_PNP_EM_seqs_non_topgraph_seqs_final_210318.csv	Uncharacterized protein n=18 Tax=Bacteroidales TaxID=171549 RepID=A6LHA3_PARD8
	agilent_3949	1.02631e-05	0.523419	-1.54783	-6.30223	3.20656	4.16667	11.1111	2.66667	UniRef90_A0A0N7AYT6	1002	positive (from uniprot): Human respiratory syncytial virus Attachment glycoprotein	Major surface glycoprotein G n=47 Tax=Pneumoviridae TaxID=11244 RepID=A0A0N7AYT6_HRSV
	agilent_26654	1.03247e-05	0.526557	0.467404	-0.979207	1.91402	66.6667	77.7778	1.16667	UniRef90_Q6GJK9	1003	WP_001170274.1 strains_non_MPA_non_topgraph_cdhit70_190118.csv	N-acetylmuramoyl-L-alanine amidase sle1 n=31 Tax=Staphylococcus aureus TaxID=1280 RepID=SLE1_STAAR
	twist_51296	1.0356e-05	0.528158	0.485015	-1.02193	1.99196	66.6667	77.7778	1.16667		1004	EBNA-3C HHV 4 latent protein
	twist_35178	1.03578e-05	0.528247	-0.494988	-2.03325	1.04328	29.1667	27.7778	0.952381		1005	positive (from uniprot): Rhinovirus B Genome polyprotein
	twist_41261	1.03626e-05	0.528495	-0.487318	-2.00266	1.02802	37.5	27.7778	0.740741		1006	positive (from uniprot): Rhinovirus B Genome polyprotein
	twist_56481	1.03644e-05	0.528585	-0.502235	-2.0643	1.05983	79.1667	72.2222	0.912281		1007	putative zinc metalloprotease
	twist_52590	1.03738e-05	0.529066	0.454619	-0.961001	1.87024	41.6667	50	1.2		1008	phosphoprotein 150 & Large structural phosphoprotein
	agilent_187024	1.04018e-05	0.530492	0.554542	-1.17821	2.2873	12.5	22.2222	1.77778	UniRef90_A0A0G9GVP9	1009	YP_004888341.1 strains_non_MPA_non_topgraph_cdhit70_190118.csv	Aggregation promoting factor n=38 Tax=Lactobacillus plantarum TaxID=1590 RepID=A0A0G9GVP9_LACPN
	agilent_5479	1.04058e-05	0.530698	-0.756714	-3.12238	1.60895	12.5	11.1111	0.888889	UniRef90_Q66575	1010	positive (from uniprot): Enterovirus B Genome polyprotein	Genome polyprotein n=20 Tax=Enterovirus B TaxID=138949 RepID=POLG_EC12T
	agilent_4009	1.04075e-05	0.530781	-0.537582	-2.21853	1.14337	25	16.6667	0.666667	UniRef90_Q66478	1011	polyprotein (3/9) & structural protein (3/3) & VP1 (2/4) & capsid protein VP1 & VP1 protein (2/2) & VP1 protein, partial [Enterovirus A71]	Genome polyprotein n=10068 Tax=root TaxID=1 RepID=POLG_HE71B
	agilent_132716	1.04271e-05	0.53178	-0.647951	-2.67894	1.38304	16.6667	16.6667	1	UniRef90_J8KDN0	1012	NP_831259.1 strains_non_MPA_non_topgraph_cdhit70_190118.csv	LysM domain-containing protein n=166 Tax=Bacillus TaxID=55087 RepID=J8KDN0_BACCE
	agilent_240856	1.0431e-05	0.53198	0.466366	-0.996164	1.9289	20.8333	33.3333	1.6	UniRef90_O86489	1013	VFG001281(gb|NP_645335) (sdrE) Ser-Asp rich fibrinogen-binding bone sialoprotein-binding protein [SDr (VF0019)] [Staphylococcus aureus subsp. aureus MW2]	Serine-aspartate repeat-containing protein E n=489 Tax=Bacteria TaxID=2 RepID=SDRE_STAAE
	twist_32176	1.04565e-05	0.533279	-0.541651	-2.24567	1.16237	83.3333	77.7778	0.933333		1014	EBNA-1 HHV 4 & BKRF1
	agilent_110572	1.04584e-05	0.533379	-0.436569	-1.81034	0.937199	45.8333	44.4444	0.969697	UniRef90_A0A1C3SKW8	1015	WP_020916184.1 strains_non_MPA_non_topgraph_cdhit70_190118.csv	Peptidase C51 domain-containing protein n=23 Tax=Streptococcus TaxID=1301 RepID=A0A1C3SKW8_STRMC
	agilent_206029	1.04844e-05	0.534702	-0.412758	-1.71581	0.890292	58.3333	50	0.857143	UniRef90_A0A3R6GJK9	1016	MH0057_GL0035569 MPA_PNP_EM_seqs_non_topgraph_seqs_final_210318.csv	Uncharacterized protein n=6 Tax=Parabacteroides merdae TaxID=46503 RepID=A0A3R6GJK9_9BACT
	agilent_6984	1.04909e-05	0.535034	0.517258	-1.11702	2.15153	16.6667	22.2222	1.33333	UniRef90_P14738	1017	fibronectin-binding protein A	Fibronectin-binding protein A n=540 Tax=Staphylococcaceae TaxID=90964 RepID=FNBA_STAA8
	twist_22570	1.05002e-05	0.535509	-1.00157	-4.16972	2.16658	8.33333	5.55556	0.666667		1018	allergen_name False allergome_name Str pn PspC (2/2) (1/1) allergenonline_name False SDAP_name False iedb_name False
	agilent_63822	1.05006e-05	0.53553	-0.966725	-4.02481	2.09136	8.33333	5.55556	0.666667	UniRef90_Q2FWV5	1019	WP_000727649.1 strains_non_MPA_non_topgraph_cdhit70_190118.csv	Chemotaxis inhibitory protein n=103 Tax=root TaxID=1 RepID=CHIPS_STAA8
	twist_54786	1.05154e-05	0.536286	0.439098	-0.952496	1.83069	33.3333	38.8889	1.16667		1020	phosphoprotein 150 & Large structural phosphoprotein
	agilent_7063	1.05192e-05	0.536478	0.422908	-0.918008	1.76382	41.6667	50	1.2	UniRef90_P03204	1021	EBNA-3C HHV 4 latent protein	Epstein-Barr nuclear antigen 6 n=14 Tax=Epstein-Barr virus (strain GD1) TaxID=10376 RepID=EBNA6_EBVB9
	agilent_7411	1.05296e-05	0.537008	0.438835	-0.954394	1.83206	33.3333	38.8889	1.16667	UniRef90_P06473	1022	Glycoprotein B precursor & glycoprotein B (1/2)	Envelope glycoprotein B n=908 Tax=Viruses TaxID=10239 RepID=GB_HCMVA
	twist_50584	1.05345e-05	0.53726	-0.427256	-1.78456	0.930053	41.6667	33.3333	0.8		1023	putative zinc metalloprotease
	twist_59065	1.05506e-05	0.538079	0.55281	-1.2069	2.31252	25	27.7778	1.11111		1024	H3N2 A/Wuhan/359/95 HA
	twist_37560	1.05533e-05	0.538219	0.440339	-0.961833	1.84251	25	38.8889	1.55556		1025	positive (from uniprot): Rhinovirus B Genome polyprotein
	twist_63348	1.05717e-05	0.539156	-0.51104	-2.14211	1.12003	25	16.6667	0.666667		1026	YP_009037358.1 hypothetical protein JS09_035 [Escherichia phage vB_EcoM_JS09]
	agilent_11512	1.05816e-05	0.539659	0.454319	-0.997513	1.90615	25	33.3333	1.33333	UniRef90_Q82081	1027	positive (from uniprot): Rhinovirus B Genome polyprotein	Genome polyprotein n=46 Tax=Enterovirus TaxID=12059 RepID=POLG_HRV3
	agilent_150541	1.05866e-05	0.539915	-0.572407	-2.40276	1.25794	20.8333	16.6667	0.8	UniRef90_A0A076JBG3	1028	WP_005841703.1 MPA_PNP_EM_seqs_non_topgraph_seqs_final_210318.csv	PorT family protein n=35 Tax=Bacteroides TaxID=816 RepID=A0A076JBG3_9BACE
	agilent_221820	1.05919e-05	0.540187	0.702345	-1.54501	2.9497	8.33333	16.6667	2	UniRef90_Q8GM74	1029	VFG001150(gb|AAL79954) (hia) adhesin [Hia/Hsf (VF0039)] [Haemophilus influenzae nontypable strain 3179B]	Adhesin n=5 Tax=Haemophilus influenzae TaxID=727 RepID=Q8GM74_HAEIF
	twist_39408	1.06166e-05	0.541444	1.01937	-2.25255	4.29129	4.16667	11.1111	2.66667		1030	positive (from uniprot): Enterovirus B Genome polyprotein
	twist_21749	1.06257e-05	0.541913	0.54985	-1.21707	2.31677	12.5	16.6667	1.33333		1031	allergen_name False allergome_name Sep l 2 (2/2) (1/1) allergenonline_name False SDAP_name False iedb_name False
	agilent_88956	1.06396e-05	0.54262	0.41738	-0.926205	1.76097	54.1667	61.1111	1.12821	UniRef90_A0A3R6J631	1032	MH0105_GL0034973 MPA_PNP_EM_seqs_non_topgraph_seqs_final_210318.csv	Uncharacterized protein n=6 Tax=Parabacteroides TaxID=375288 RepID=A0A3R6J631_9BACT
	agilent_205570	1.06503e-05	0.543165	-0.39535	-1.66974	0.879039	54.1667	44.4444	0.820513	UniRef90_A0A3R6JN00	1033	MH0067_GL0008919 MPA_PNP_EM_seqs_non_topgraph_seqs_final_210318.csv	Uncharacterized protein n=4 Tax=Parabacteroides merdae TaxID=46503 RepID=A0A3R6JN00_9BACT
	agilent_237672	1.06716e-05	0.54425	-2.07299	-8.77316	4.62719	4.16667	5.55556	1.33333	UniRef90_C1IDV3	1034	VFG002419(gb|NP_645021) (coa) staphylocoagulase precursor [Staphylocoagulase (VF0421)] [Staphylococcus aureus subsp. aureus MW2]	Staphylocoagulase n=45 Tax=Staphylococcaceae TaxID=90964 RepID=C1IDV3_STAAU
	agilent_8622	1.06747e-05	0.54441	0.514885	-1.14995	2.17973	75	83.3333	1.11111	UniRef90_Q9ANY1	1035	pneumococcal histidine triad protein E & hydrolase & HIT family hydrolase	Bvh-3 n=444 Tax=Bacteria TaxID=2 RepID=Q9ANY1_STREE
	twist_60169	1.0712e-05	0.546312	-0.747492	-3.17592	1.68093	12.5	5.55556	0.444444		1036	YP_003934772.1 hypothetical protein SP18_gp147 [Shigella phage SP18]
	twist_52777	1.07215e-05	0.546797	0.42418	-0.955545	1.8039	41.6667	50	1.2		1037	Glycoprotein B precursor & glycoprotein B (1/2)
	agilent_12387	1.07356e-05	0.547518	-0.523837	-2.23079	1.18311	25	16.6667	0.666667	UniRef90_K6B887	1038	MH0374_GL0152176 (1/1) MPA_and_EM_topgraph_220218_subsample.csv	Biotin_lipoyl_2 domain-containing protein n=28 Tax=Bacteroidales TaxID=171549 RepID=K6B887_9BACT
	agilent_56757	1.07358e-05	0.547526	-0.603684	-2.57086	1.36349	16.6667	16.6667	1	UniRef90_A0A085PQB2	1039	WP_001882860.1 strains_non_MPA_non_topgraph_cdhit70_190118.csv	PEGA domain-containing protein n=76 Tax=Vibrio TaxID=662 RepID=A0A085PQB2_VIBCL
	agilent_241725	1.0741e-05	0.547791	0.403211	-0.911569	1.71799	33.3333	44.4444	1.33333	UniRef90_A2T8Z5	1040	VFG000948(gb|NP_663908) (fbaB) fibronectin-bing protein SfbII [FBPs (VF0243)] [Streptococcus pyogenes MGAS315]	PrtF2 n=111 Tax=Streptococcus pyogenes TaxID=1314 RepID=A2T8Z5_STRPY
	twist_94732	1.07504e-05	0.548271	-0.912547	-3.89173	2.06663	8.33333	11.1111	1.33333		1041	YP_006908363.1 hypothetical protein BCB4_0134 [Bacillus phage B4]
	agilent_116147	1.07549e-05	0.548501	-0.899943	-3.83966	2.03978	8.33333	5.55556	0.666667	UniRef90_C3QHL4	1042	MH0087_GL0046292 MPA_PNP_EM_seqs_non_topgraph_seqs_final_210318.csv	Conjugative transposon TraN protein n=51 Tax=Bacteria TaxID=2 RepID=C3QHL4_9BACE
	agilent_50247	1.07589e-05	0.548704	-0.574898	-2.45379	1.304	20.8333	11.1111	0.533333	UniRef90_A0A354D3V1	1043	MH0436_GL0046035 MPA_PNP_EM_seqs_non_topgraph_seqs_final_210318.csv	Flagellin n=2 Tax=Clostridiales TaxID=186802 RepID=A0A354D3V1_9FIRM
	agilent_86715	1.07734e-05	0.549445	-0.734062	-3.1376	1.66947	12.5	5.55556	0.444444	UniRef90_A0A173TJV6	1044	MH0068_GL0058773 MPA_PNP_EM_seqs_non_topgraph_seqs_final_210318.csv	Phage protein D n=27 Tax=Bacteroidales TaxID=171549 RepID=A0A173TJV6_9BACT
	agilent_67882	1.07734e-05	0.549445	-0.734062	-3.1376	1.66947	12.5	5.55556	0.444444	UniRef90_A0A173TJV6	1045	MH0068_GL0058773 MPA_PNP_EM_seqs_non_topgraph_seqs_final_210318.csv	Phage protein D n=27 Tax=Bacteroidales TaxID=171549 RepID=A0A173TJV6_9BACT
	agilent_140151	1.0776e-05	0.549574	0.399723	-0.909511	1.70896	54.1667	61.1111	1.12821	UniRef90_P37710	1046	NP_814543.1 strains_non_MPA_non_topgraph_cdhit70_190118.csv	Autolysin n=202 Tax=Firmicutes TaxID=1239 RepID=ALYS_ENTFA
	agilent_193456	1.07803e-05	0.549795	0.543281	-1.23714	2.3237	12.5	16.6667	1.33333	UniRef90_R5F0F4	1047	V1.CD3-0-PN_GL0095213 MPA_PNP_EM_seqs_non_topgraph_seqs_final_210318.csv	Uncharacterized protein n=2 Tax=Bacteroides TaxID=816 RepID=R5F0F4_9BACE
	agilent_32166	1.07933e-05	0.550457	-0.549208	-2.35204	1.25363	20.8333	11.1111	0.533333	UniRef90_A0A174IP95	1048	T2D-105A_GL0053933 MPA_PNP_EM_seqs_non_topgraph_seqs_final_210318.csv	Flagellin n=3 Tax=Clostridiales TaxID=186802 RepID=A0A174IP95_9FIRM
	twist_59401	1.0809e-05	0.551259	-0.493132	-2.11515	1.12889	25	16.6667	0.666667		1049	H3N2 B/Brisbane/60/2008 NP
	agilent_182601	1.08169e-05	0.551664	-0.513389	-2.20376	1.17698	25	16.6667	0.666667	UniRef90_P0ADA3	1050	NP_708547.2 (1/1) non_MPA_topgraph_sampling_040218.csv	Murein hydrolase activator NlpD n=742 Tax=Bacteria TaxID=2 RepID=NLPD_ECOLI
	agilent_157325	1.08288e-05	0.552268	-0.732848	-3.14947	1.68377	12.5	5.55556	0.444444	UniRef90_A0A381IRL2	1051	WP_011590277.1 strains_non_MPA_non_topgraph_cdhit70_190118.csv	Cell wall binding repeat-containing protein n=21 Tax=Clostridium perfringens TaxID=1502 RepID=A0A381IRL2_CLOPF
	agilent_40576	1.08308e-05	0.55237	-0.727422	-3.12677	1.67193	12.5	5.55556	0.444444	UniRef90_G2T5W2	1052	MH0268_GL0121737 MPA_PNP_EM_seqs_non_topgraph_seqs_final_210318.csv	Flagellin n=3 Tax=Roseburia TaxID=841 RepID=G2T5W2_ROSHA
	agilent_235465	1.08615e-05	0.553937	-0.384444	-1.65752	0.888631	54.1667	44.4444	0.820513	UniRef90_P71401	1053	VFG001157(gb|AAC44560) (hsf) Hsf [Hia/Hsf (VF0039)] [Haemophilus influenzae C54]	Hsf n=19 Tax=Haemophilus influenzae TaxID=727 RepID=P71401_HAEIF
	agilent_7062	1.08779e-05	0.554772	0.406468	-0.942381	1.75532	37.5	44.4444	1.18519	UniRef90_P03204	1054	EBNA-3C HHV 4 latent protein	Epstein-Barr nuclear antigen 6 n=14 Tax=Epstein-Barr virus (strain GD1) TaxID=10376 RepID=EBNA6_EBVB9
	agilent_238459	1.08991e-05	0.555852	-0.598645	-2.59066	1.39337	16.6667	11.1111	0.666667	UniRef90_UPI000F53326A	1055	VFG000261(gb|NP_273742) (iga) IgA-specific serine endopeptidase [IgA1 protease (VF0080)] [Neisseria meningitidis MC58]	IgA-specific serine endopeptidase autotransporter n=1 Tax=Neisseria meningitidis TaxID=487 RepID=UPI000F53326A
	agilent_40684	1.0907e-05	0.556257	0.418981	-0.976622	1.81458	25	33.3333	1.33333	UniRef90_D4IQV3	1056	MH0116_GL0003989 (2/2) MPA_and_EM_topgraph_220218_subsample.csv	TonB-dependent Receptor Plug Domain./TonB dependent receptor n=5 Tax=Alistipes TaxID=239759 RepID=D4IQV3_9BACT
	twist_57916	1.09254e-05	0.557196	0.482998	-1.12967	2.09567	16.6667	22.2222	1.33333		1057	Glycoprotein D HHV-1
	agilent_219934	1.0936e-05	0.557735	-0.383771	-1.66689	0.899349	58.3333	50	0.857143	UniRef90_UPI000F53326A	1058	VFG000261(gb|NP_273742) (iga) IgA-specific serine endopeptidase [IgA1 protease (VF0080)] [Neisseria meningitidis MC58]	IgA-specific serine endopeptidase autotransporter n=1 Tax=Neisseria meningitidis TaxID=487 RepID=UPI000F53326A
	agilent_9904	1.09373e-05	0.557803	0.413822	-0.970011	1.79766	41.6667	55.5556	1.33333	UniRef90_P12978	1059	nuclear protein EBNA2 & EBNA-2 & Epstein-Barr nuclear antigen 2	Epstein-Barr nuclear antigen 2 n=125 Tax=Epstein-Barr virus (strain GD1) TaxID=10376 RepID=EBNA2_EBVB9
	agilent_240382	1.0941e-05	0.557991	0.403589	-0.94667	1.75385	29.1667	38.8889	1.33333	UniRef90_Q8GM74	1060	VFG001150(gb|AAL79954) (hia) adhesin [Hia/Hsf (VF0039)] [Haemophilus influenzae nontypable strain 3179B]	Adhesin n=5 Tax=Haemophilus influenzae TaxID=727 RepID=Q8GM74_HAEIF
	agilent_74132	1.09507e-05	0.558486	-0.890937	-3.87543	2.09356	8.33333	5.55556	0.666667	UniRef90_A0A3A9Y6N9	1061	YP_193106.1 strains_non_MPA_non_topgraph_cdhit70_190118.csv	N-acetylmuramidase n=3 Tax=Lactobacillus acidophilus TaxID=1579 RepID=A0A3A9Y6N9_LACAI
	agilent_226792	1.09583e-05	0.558875	-0.673115	-2.93017	1.58394	12.5	11.1111	0.888889	UniRef90_P06653	1062	VFG001358(gb|NP_346365) (lytA) autolysin [Autolysin (VF0143)] [Streptococcus pneumoniae TIGR4]	Autolysin n=1457 Tax=root TaxID=1 RepID=ALYS_STRPN
	twist_31200	1.09643e-05	0.559177	0.4152	-0.978101	1.8085	25	33.3333	1.33333		1063	positive (from uniprot): Rhinovirus B Genome polyprotein
	agilent_200833	1.09838e-05	0.560173	-0.388555	-1.69575	0.918643	62.5	55.5556	0.888889	UniRef90_K5Z2N5	1064	MH0244_GL0115989 MPA_PNP_EM_seqs_non_topgraph_seqs_final_210318.csv	Uncharacterized protein n=12 Tax=Parabacteroides TaxID=375288 RepID=K5Z2N5_9BACT
	twist_63421	1.10136e-05	0.561693	-0.706679	-3.09337	1.68001	12.5	5.55556	0.444444		1065	YP_009150301.1 putative DNA-dependent RNA polymerase [Proteus phage PM 75]
	twist_85111	1.10158e-05	0.561808	0.410368	-0.975988	1.79672	29.1667	33.3333	1.14286		1066	AIK68646.1 DNA methylase [Lactococcus phage phi145]
	twist_31816	1.10185e-05	0.561944	0.496792	-1.18212	2.1757	16.6667	22.2222	1.33333		1067	tegument protein pp65 & 65 kDa lower matrix phosphoprotein & pp65 & HCMVUL83
	agilent_126598	1.10283e-05	0.562442	0.530637	-1.26494	2.32621	12.5	16.6667	1.33333	UniRef90_A0A0Q1HMM5	1068	MH0316_GL0084816 MPA_PNP_EM_seqs_non_topgraph_seqs_final_210318.csv	Flagellin n=6 Tax=Clostridiales TaxID=186802 RepID=A0A0Q1HMM5_9FIRM
	agilent_23403	1.10437e-05	0.563228	-0.706194	-3.10064	1.68825	12.5	5.55556	0.444444	UniRef90_A0A0E1XBT2	1069	WP_001208900.1 strains_non_MPA_non_topgraph_cdhit70_190118.csv	Gram-positive signal peptide protein, YSIRK family n=24 Tax=Staphylococcaceae TaxID=90964 RepID=A0A0E1XBT2_STAAU
	agilent_73213	1.10476e-05	0.56343	-0.702903	-3.08742	1.68161	12.5	5.55556	0.444444	UniRef90_A0A173UAU5	1070	WP_007884712.1 MPA_PNP_EM_seqs_non_topgraph_seqs_final_210318.csv	Flagellin n=3 Tax=Roseburia inulinivorans TaxID=360807 RepID=A0A173UAU5_9FIRM
	agilent_119378	1.10476e-05	0.56343	-0.702903	-3.08742	1.68161	12.5	5.55556	0.444444	UniRef90_D4KUB5	1071	SZEY-64A_GL0055442 MPA_PNP_EM_seqs_non_topgraph_seqs_final_210318.csv	Flagellin n=6 Tax=Roseburia TaxID=841 RepID=D4KUB5_9FIRM
	agilent_72399	1.10476e-05	0.56343	-0.702903	-3.08742	1.68161	12.5	5.55556	0.444444	UniRef90_R5NUV8	1072	MH0002_GL0061182 MPA_PNP_EM_seqs_non_topgraph_seqs_final_210318.csv	Flagellin n=7 Tax=Clostridiales TaxID=186802 RepID=R5NUV8_9CLOT
	agilent_73396	1.10476e-05	0.56343	-0.702903	-3.08742	1.68161	12.5	5.55556	0.444444	UniRef90_A0A3D2TUV9	1073	MH0172_GL0065659 MPA_PNP_EM_seqs_non_topgraph_seqs_final_210318.csv	Flagellin n=7 Tax=Clostridiales TaxID=186802 RepID=A0A3D2TUV9_9FIRM
	agilent_225569	1.10533e-05	0.56372	-0.41875	-1.84037	1.00287	33.3333	27.7778	0.833333	UniRef90_P45387	1074	VFG001149(gb|AAB03707) (hap) autotransporter, fibronectin-binding adhesin [Hap (VF0037)] [Haemophilus influenzae N187]	Adhesion and penetration protein autotransporter n=2 Tax=Haemophilus influenzae TaxID=727 RepID=HAP2_HAEIF
	agilent_24484	1.11012e-05	0.566163	-0.856804	-3.78389	2.07028	8.33333	5.55556	0.666667	UniRef90_A0A2X2MA38	1075	WP_000645753.1 strains_non_MPA_non_topgraph_cdhit70_190118.csv	5'-nucleotidase n=579 Tax=Bacteria TaxID=2 RepID=A0A2X2MA38_STAAU
	agilent_188106	1.11022e-05	0.566212	0.820513	-1.98295	3.62397	4.16667	11.1111	2.66667	UniRef90_Q1WS65	1076	YP_536347.1 strains_non_MPA_non_topgraph_cdhit70_190118.csv	Uncharacterized protein n=36 Tax=Lactobacillus TaxID=1578 RepID=Q1WS65_LACS1
	twist_26456	1.11081e-05	0.566514	-0.732295	-3.23629	1.7717	12.5	5.55556	0.444444		1077	Transcription factor-like 5 protein (Cha transcription factor) (HPV-16 E2-binding protein 1) (E2BP-1)
	agilent_108450	1.11082e-05	0.566518	0.526497	-1.27381	2.32681	12.5	16.6667	1.33333	UniRef90_C0B7L9	1078	MH0127_GL0085140 (1/5) MPA_and_EM_topgraph_220218_subsample.csv	Magnesium transporter MgtE n=6 Tax=Coprococcus TaxID=33042 RepID=C0B7L9_9FIRM
	agilent_153063	1.1116e-05	0.566914	0.644694	-1.56203	2.85142	8.33333	16.6667	2	UniRef90_A0A1C5S902	1079	WP_005331845.1 (1/3) non_MPA_topgraph_sampling_040218.csv	Histidine kinase n=22 Tax=Dorea TaxID=189330 RepID=A0A1C5S902_9FIRM
	agilent_185725	1.11218e-05	0.56721	-0.694883	-3.07522	1.68545	12.5	5.55556	0.444444	UniRef90_A0A246B2R4	1080	YP_002344746.1 (1/1) non_MPA_topgraph_sampling_040218.csv	Cytochrome c-type protein n=76 Tax=Campylobacteraceae TaxID=72294 RepID=A0A246B2R4_CAMJU
	twist_5585	1.11356e-05	0.567917	-0.694653	-3.07855	1.68924	12.5	5.55556	0.444444		1081	allergen_name False allergome_name Lim p 2 (2/2) (1/1) allergenonline_name False SDAP_name False iedb_name False
	agilent_30187	1.1137e-05	0.567987	0.586723	-1.42714	2.60059	8.33333	16.6667	2	UniRef90_A0A174CFU2	1082	WP_004845050.1 (2/2) non_MPA_topgraph_sampling_040218.csv	Ion-translocating oxidoreductase complex subunit B n=6 Tax=Clostridiales TaxID=186802 RepID=A0A174CFU2_9FIRM
	twist_69336	1.11375e-05	0.568011	-0.693259	-3.07295	1.68643	12.5	5.55556	0.444444		1083	YP_007005334.1 3''-phosphoadenosine 5''-phosphosulfate sulfotransferase/FAD synthetase-related enzyme [Clostridium phage phiCP34O]
	agilent_12008	1.114e-05	0.568142	0.49837	-1.21292	2.20966	70.8333	77.7778	1.09804		1084	positive (exact): Enterovirus C Genome polyprotein [on Uniprot the BLAST matches are "Capsid protein" from "Human poliovirus"
	twist_78344	1.11552e-05	0.568916	-0.691602	-3.07116	1.68796	12.5	5.55556	0.444444		1085	YP_009277283.1 hypothetical protein phiCT19406A_09 (endogenous virus) [Clostridium phage phiCT19406A]
	agilent_153298	1.11839e-05	0.570379	-0.470593	-2.09589	1.1547	83.3333	77.7778	0.933333	UniRef90_S5QWV8	1086	WP_020916641.1 strains_non_MPA_non_topgraph_cdhit70_190118.csv	Uncharacterized protein n=4 Tax=Streptococcus TaxID=1301 RepID=S5QWV8_9STRE
	twist_47864	1.1189e-05	0.570638	-0.517119	-2.3043	1.27007	87.5	83.3333	0.952381		1087	Capsid protein VP26 & capsid protein VP26 [Human gammaherpesvirus 4] & BFRF3
	twist_30834	1.11951e-05	0.570951	-0.763677	-3.40512	1.87777	12.5	16.6667	1.33333		1088	putative zinc metalloprotease
	agilent_898	1.11957e-05	0.570983	0.395591	-0.972812	1.76399	54.1667	55.5556	1.02564	UniRef90_P09256	1089	positive (from uniprot): Human herpesvirus 3 Envelope glycoprotein C	Envelope glycoprotein C n=119 Tax=Human herpesvirus 3 TaxID=10335 RepID=GC_VZVD
	twist_87619	1.12143e-05	0.571932	-2.00674	-8.96547	4.95199	4.16667	5.55556	1.33333		1090	YP_009277661.1 anti-termination protein [Shigella phage SHFML-11]
	agilent_2709	1.12195e-05	0.572194	-0.431588	-1.92922	1.06605	29.1667	22.2222	0.761905	UniRef90_Q9UQF0	1091	Syncytin-1	Syncytin-1 n=15 Tax=Catarrhini TaxID=9526 RepID=SYCY1_HUMAN
	agilent_868	1.12367e-05	0.57307	0.403977	-1.00105	1.809	41.6667	44.4444	1.06667	UniRef90_P03277	1092	Hexon protein	Hexon protein n=779 Tax=Adenoviridae TaxID=10508 RepID=CAPSH_ADE02
	agilent_121687	1.12502e-05	0.573758	0.506264	-1.25767	2.2702	12.5	22.2222	1.77778	UniRef90_A7LY99	1093	T2D-48A_GL0057154 MPA_PNP_EM_seqs_non_topgraph_seqs_final_210318.csv	Uncharacterized protein n=30 Tax=Bacteroides TaxID=816 RepID=A7LY99_BACO1
	agilent_205647	1.12542e-05	0.573963	0.436914	-1.08621	1.96004	41.6667	50	1.2	UniRef90_A7X0T9	1094	WP_001074519.1 strains_non_MPA_non_topgraph_cdhit70_190118.csv	Bifunctional autolysin n=763 Tax=Bacteria TaxID=2 RepID=ATL_STAA1
	agilent_188441	1.12852e-05	0.575546	0.41491	-1.0375	1.86733	25	38.8889	1.55556	UniRef90_Q931I5	1095	WP_000791402.1 strains_non_MPA_non_topgraph_cdhit70_190118.csv	Uncharacterized leukocidin-like protein 2 n=180 Tax=Bacteria TaxID=2 RepID=LUKL2_STAAM
	agilent_204343	1.12911e-05	0.575847	0.511344	-1.28005	2.30274	12.5	16.6667	1.33333	UniRef90_A0A3R6J631	1096	MH0105_GL0034973 MPA_PNP_EM_seqs_non_topgraph_seqs_final_210318.csv	Uncharacterized protein n=6 Tax=Parabacteroides TaxID=375288 RepID=A0A3R6J631_9BACT
	agilent_240582	1.12931e-05	0.575947	-0.418528	-1.88515	1.04809	33.3333	22.2222	0.666667	UniRef90_Q6GHV7	1097	VFG001317(gb|YP_001332074) (isdB) iron-regulated surface determinant protein B, haemoglobin receptor [Isd (VF0015)] [Staphylococcus aureus subsp. aureus str. Newman]	Iron-regulated surface determinant protein B n=509 Tax=Bacilli TaxID=91061 RepID=ISDB_STAAR
	twist_48862	1.13071e-05	0.576662	0.449452	-1.12848	2.02739	25	27.7778	1.11111		1098	Hexon protein
	twist_31581	1.13099e-05	0.576805	0.501644	-1.26019	2.26348	12.5	22.2222	1.77778		1099	SKC-2 & streptokinase
	agilent_236774	1.13099e-05	0.576805	0.501644	-1.26019	2.26348	12.5	22.2222	1.77778	UniRef90_P10520	1100	VFG000975(gb|NP_269944) (ska) streptokinase A precursor [Streptokinase (VF0247)] [Streptococcus pyogenes M1 GAS]	Streptokinase A n=48 Tax=Streptococcus pyogenes TaxID=1314 RepID=STRP_STRP1
	twist_4309	1.13099e-05	0.576805	0.501644	-1.26019	2.26348	12.5	22.2222	1.77778		1101	allergen_name False allergome_name Str py Streptokinase (5/12) (1/1) allergenonline_name False SDAP_name False iedb_name False
	twist_25071	1.13099e-05	0.576805	0.501644	-1.26019	2.26348	12.5	22.2222	1.77778		1102	allergen_name False allergome_name Str py Streptokinase (8/12) (1/1) allergenonline_name False SDAP_name False iedb_name False
	agilent_381	1.13176e-05	0.577198	-0.413379	-1.86671	1.03995	54.1667	55.5556	1.02564	UniRef90_A7X0T9	1103	Bifunctional autolysin precursor	Bifunctional autolysin n=763 Tax=Bacteria TaxID=2 RepID=ATL_STAA1
	agilent_241343	1.13313e-05	0.577896	-0.463491	-2.096	1.16901	83.3333	77.7778	0.933333	UniRef90_D3QW22	1104	VFG000805(gb|NP_290261) (tir) translocated intimin receptor protein [Tir (VF0193)] [Escherichia coli O157:H7 str. EDL933]	Translocated intimin receptor Tir n=111 Tax=Enterobacteriaceae TaxID=543 RepID=TIR_ECOCB
	agilent_131886	1.13455e-05	0.57862	0.383195	-0.969067	1.73546	37.5	38.8889	1.03704	UniRef90_A0A173T5V3	1105	MH0260_GL0103278 MPA_PNP_EM_seqs_non_topgraph_seqs_final_210318.csv	Flagellin n=2 Tax=Roseburia faecis TaxID=301302 RepID=A0A173T5V3_9FIRM
	twist_58124	1.13489e-05	0.578794	-0.8202	-3.71594	2.07554	8.33333	11.1111	1.33333		1106	Bifunctional autolysin precursor
	agilent_179435	1.13654e-05	0.579634	-0.37676	-1.70987	0.956348	45.8333	44.4444	0.969697	UniRef90_A0A166EPD7	1107	WP_000669541.1 strains_non_MPA_non_topgraph_cdhit70_190118.csv	Exported protein n=21 Tax=Staphylococcaceae TaxID=90964 RepID=A0A166EPD7_STAAU
	agilent_46084	1.14616e-05	0.58454	-0.801851	-3.67621	2.07251	8.33333	5.55556	0.666667	UniRef90_A0A139TN04	1108	764143897-stool1_revised_scaffold19089_3_gene114080 MPA_PNP_EM_seqs_non_topgraph_seqs_final_210318.csv	Methionine synthase n=68 Tax=unclassified Akkermansia TaxID=2608915 RepID=A0A139TN04_9BACT
	twist_31607	1.1467e-05	0.584819	-0.433308	-1.98772	1.12111	79.1667	66.6667	0.842105		1109	positive (from uniprot): Rhinovirus B Genome polyprotein
	agilent_202435	1.15049e-05	0.586749	0.488323	-1.27249	2.24913	12.5	16.6667	1.33333	UniRef90_A0A414MBR3	1110	MH0356_GL0139632 (1/1) MPA_and_EM_topgraph_220218_subsample.csv	LPXTG cell wall anchor domain-containing protein n=10 Tax=Clostridiales TaxID=186802 RepID=A0A414MBR3_9FIRM
	agilent_226077	1.15187e-05	0.587453	0.372432	-0.973029	1.71789	58.3333	66.6667	1.14286	UniRef90_P71401	1111	VFG001157(gb|AAC44560) (hsf) Hsf [Hia/Hsf (VF0039)] [Haemophilus influenzae C54]	Hsf n=19 Tax=Haemophilus influenzae TaxID=727 RepID=P71401_HAEIF
	twist_75152	1.15372e-05	0.588398	-0.804533	-3.71839	2.10932	8.33333	5.55556	0.666667		1112	AFU63107.1 lysin [Lactobacillus phage ATCC 8014-B2]
	agilent_2349	1.15657e-05	0.58985	0.484538	-1.27721	2.24629	12.5	16.6667	1.33333	UniRef90_Q99WQ6	1113	Lipase 2 precursor (Glycerol ester hydrolase 2)	Lipase 2 n=451 Tax=Bacteria TaxID=2 RepID=LIP2_STAAM
	twist_32572	1.15671e-05	0.58992	0.485341	-1.27966	2.25034	12.5	16.6667	1.33333		1114	EBNA3A HHV4
	agilent_242449	1.15671e-05	0.58992	0.485341	-1.27966	2.25034	12.5	16.6667	1.33333	UniRef90_P44602	1115	VFG000340(gb|NP_438433) (hxuA) heme-hemopexin utilization protein A, two-partner secretion (TPS) pathway TpsA protein, haem-haemopexin binding protein [HxuABC (VF0269)] [Haemophilus influenzae Rd KW20]	Heme/hemopexin-binding protein n=4 Tax=Haemophilus influenzae TaxID=727 RepID=HXUA1_HAEIN
	twist_45983	1.15705e-05	0.590096	-0.528287	-2.45037	1.3938	16.6667	16.6667	1		1116	Adhesin P1 precursor (Cytadhesin P1) (Attachment protein) & ADP1_MYCPN adhesin P1
	agilent_118392	1.15776e-05	0.590457	-0.605001	-2.80834	1.59834	12.5	16.6667	1.33333	UniRef90_A0A121XSS7	1117	NP_814183.1 strains_non_MPA_non_topgraph_cdhit70_190118.csv	Peptidoglycan DL-endopeptidase CwlO n=138 Tax=Bacilli TaxID=91061 RepID=A0A121XSS7_LISMN
	agilent_6216	1.15913e-05	0.591154	-0.461471	-2.14525	1.22231	33.3333	38.8889	1.16667	UniRef90_A0A2U3RZL8	1118	pneumococcal histidine triad protein D (1/2) & histidine motif-containing protein, partial	Pneumococcal histidine triad protein D n=4 Tax=Streptococcus pneumoniae TaxID=1313 RepID=A0A2U3RZL8_STREE
	agilent_40863	1.15922e-05	0.5912	-0.556368	-2.58665	1.47391	16.6667	11.1111	0.666667	UniRef90_Q1WS65	1119	YP_536347.1 strains_non_MPA_non_topgraph_cdhit70_190118.csv	Uncharacterized protein n=36 Tax=Lactobacillus TaxID=1578 RepID=Q1WS65_LACS1
	agilent_79646	1.15998e-05	0.591588	0.449998	-1.19384	2.09384	75	83.3333	1.11111	UniRef90_Q8XMR2	1120	WP_011590274.1 strains_non_MPA_non_topgraph_cdhit70_190118.csv	YkuD domain-containing protein n=22 Tax=Clostridium perfringens TaxID=1502 RepID=Q8XMR2_CLOPE
	twist_28813	1.16011e-05	0.591657	-0.362892	-1.68878	0.962997	62.5	50	0.8		1121	positive (from uniprot): Rhinovirus B Genome polyprotein
	twist_34375	1.16136e-05	0.592294	-0.450821	-2.10081	1.19917	25	16.6667	0.666667		1122	EBNA-1 HHV 4 & BKRF1
	twist_92147	1.16215e-05	0.592699	-0.534152	-2.49127	1.42296	16.6667	11.1111	0.666667		1123	AFQ97075.1 internal virion protein D [Enterobacteria phage T7M]
	agilent_89422	1.16215e-05	0.592699	-0.534152	-2.49127	1.42296	16.6667	11.1111	0.666667	UniRef90_A0A173RR50	1124	MH0188_GL0047837 MPA_PNP_EM_seqs_non_topgraph_seqs_final_210318.csv	Alanine--tRNA ligase n=9 Tax=Clostridiales TaxID=186802 RepID=A0A173RR50_9FIRM
	agilent_7302	1.16704e-05	0.595191	0.414297	-1.11396	1.94256	70.8333	77.7778	1.09804	UniRef90_P03211	1125	EBNA-1 HHV 4 & BKRF1	Epstein-Barr nuclear antigen 1 n=37 Tax=Epstein-Barr virus (strain GD1) TaxID=10376 RepID=EBNA1_EBVB9
	agilent_169922	1.16887e-05	0.596126	0.360217	-0.971932	1.69237	41.6667	55.5556	1.33333	UniRef90_A0A1C3SKW8	1126	WP_020916184.1 strains_non_MPA_non_topgraph_cdhit70_190118.csv	Peptidase C51 domain-containing protein n=23 Tax=Streptococcus TaxID=1301 RepID=A0A1C3SKW8_STRMC
	agilent_108423	1.16906e-05	0.596222	-0.594766	-2.7949	1.60537	12.5	11.1111	0.888889	UniRef90_A0A0A6VMD7	1127	WP_058102022.1 (1/1) non_MPA_topgraph_sampling_040218.csv	Big_4 domain-containing protein n=94 Tax=Bifidobacterium longum TaxID=216816 RepID=A0A0A6VMD7_BIFLN
	twist_46426	1.17017e-05	0.596789	0.384788	-1.0408	1.81038	58.3333	72.2222	1.2381		1128	nuclear protein EBNA2 & EBNA-2 & Epstein-Barr nuclear antigen 2
	agilent_191430	1.17108e-05	0.597252	-0.388144	-1.82798	1.0517	33.3333	22.2222	0.666667	UniRef90_U6RSF2	1129	MH0002_GL0031714 MPA_PNP_EM_seqs_non_topgraph_seqs_final_210318.csv	GTPase HflX n=32 Tax=root TaxID=1 RepID=U6RSF2_9BACE
	twist_3668	1.17431e-05	0.5989	-1.18738	-5.61191	3.23714	4.16667	5.55556	1.33333		1130	allergen_name False allergome_name Ory s 11 (2/2) (1/1) allergenonline_name False SDAP_name False iedb_name False
	twist_30864	1.17555e-05	0.599529	0.383057	-1.04678	1.8129	41.6667	44.4444	1.06667		1131	phosphoprotein 150 & Large structural phosphoprotein
	agilent_4080	1.17613e-05	0.599826	-0.424502	-2.01034	1.16133	25	22.2222	0.888889	UniRef90_P07210	1132	polyprotein (9/9) & VP1 capsid protein (1/3) & Chain 2, Human Rhinovirus Serotype 2 (Hrv2)	Genome polyprotein n=273 Tax=Enterovirus TaxID=12059 RepID=POLG_HRV8A
	agilent_3073	1.17725e-05	0.600396	-0.761946	-3.61284	2.08894	8.33333	5.55556	0.666667	UniRef90_Q99WQ6	1133	Lipase 2 precursor (Glycerol ester hydrolase 2)	Lipase 2 n=451 Tax=Bacteria TaxID=2 RepID=LIP2_STAAM
	twist_32174	1.17778e-05	0.600669	-0.510631	-2.42264	1.40138	87.5	83.3333	0.952381		1134	EBNA-1 HHV 4 & BKRF1
	agilent_128883	1.17894e-05	0.601257	0.381617	-1.04962	1.81286	37.5	38.8889	1.03704	UniRef90_A0A174Z6Y0	1135	MH0077_GL0059567 MPA_PNP_EM_seqs_non_topgraph_seqs_final_210318.csv	Flagellin n=3 Tax=Eubacterium TaxID=1730 RepID=A0A174Z6Y0_9FIRM
	agilent_222755	1.17945e-05	0.601521	0.421989	-1.16181	2.00579	16.6667	27.7778	1.66667	UniRef90_Q2G0L4	1136	VFG001280(gb|NP_645334) (sdrD) Ser-Asp rich fibrinogen-binding bone sialoprotein-binding protein [SDr (VF0019)] [Staphylococcus aureus subsp. aureus MW2]	Serine-aspartate repeat-containing protein D n=1957 Tax=Bacteria TaxID=2 RepID=SDRD_STAA8
	twist_49223	1.18002e-05	0.601808	0.38202	-1.0529	1.81694	29.1667	33.3333	1.14286		1137	phosphoprotein 150 & Large structural phosphoprotein
	agilent_8927	1.18027e-05	0.601937	0.381593	-1.05223	1.81542	37.5	38.8889	1.03704	UniRef90_A7X0T9	1138	Bifunctional autolysin precursor	Bifunctional autolysin n=763 Tax=Bacteria TaxID=2 RepID=ATL_STAA1
	agilent_71450	1.18033e-05	0.601966	0.342563	-0.944711	1.62984	50	61.1111	1.22222	UniRef90_UPI0004537308	1139	WP_000728715.1 strains_non_MPA_non_topgraph_cdhit70_190118.csv	staphylococcal protein A n=1 Tax=Staphylococcus aureus TaxID=1280 RepID=UPI0004537308
	agilent_224304	1.18105e-05	0.602334	-0.352268	-1.67735	0.972817	50	44.4444	0.888889	UniRef90_A0A0E8T3C9	1140	VFG001354(gb|NP_345414) (pce) choline binding protein E [CBPs (VF0145)] [Streptococcus pneumoniae TIGR4]	Choline binding protein E CbpE n=250 Tax=Bacteria TaxID=2 RepID=A0A0E8T3C9_STREE
	twist_27281	1.18251e-05	0.603081	0.477733	-1.32301	2.27848	70.8333	83.3333	1.17647		1141	positive (exact): Enterovirus C Genome polyprotein [on Uniprot the BLAST matches are "Capsid protein" from "Human poliovirus"
	agilent_223876	1.18336e-05	0.603515	-0.516486	-2.46563	1.43266	16.6667	11.1111	0.666667	UniRef90_UPI000B5938A4	1142	VFG001356(gb|NP_345446) (lytB) endo-beta-N-acetylglucosaminidase [CBPs (VF0145)] [Streptococcus pneumoniae TIGR4]	endo-beta-N-acetylglucosaminidase n=2 Tax=Streptococcus pneumoniae TaxID=1313 RepID=UPI000B5938A4
	twist_88089	1.18793e-05	0.605842	0.554987	-1.55299	2.66297	8.33333	11.1111	1.33333		1143	YP_003344862.1 tail protein [Streptococcus virus ALQ132]
	agilent_199016	1.18793e-05	0.605842	0.554987	-1.55299	2.66297	8.33333	11.1111	1.33333	UniRef90_A0A174AWF9	1144	MH0187_GL0063508 (3/3) MPA_and_EM_topgraph_220218_subsample.csv	Probable multidrug resistance ABC transporter ATP-binding/permease protein YheH n=36 Tax=Clostridiales TaxID=186802 RepID=A0A174AWF9_9FIRM
	twist_57369	1.18803e-05	0.605898	0.504754	-1.41272	2.42223	12.5	16.6667	1.33333		1145	MCE-FAMILY PROTEIN MCE1A
	agilent_60297	1.18908e-05	0.60643	0.55474	-1.55574	2.66523	8.33333	11.1111	1.33333	UniRef90_B7B8G5	1146	MH0057_GL0030983 MPA_PNP_EM_seqs_non_topgraph_seqs_final_210318.csv	Peptidyl-prolyl cis-trans isomerase, cyclophilin-type n=17 Tax=Parabacteroides TaxID=375288 RepID=B7B8G5_9BACT
	twist_31619	1.1897e-05	0.606749	-0.742114	-3.56795	2.08373	8.33333	11.1111	1.33333		1147	immunoglobulin A1 protease
	agilent_160727	1.19016e-05	0.60698	-0.765118	-3.68043	2.15019	8.33333	5.55556	0.666667	UniRef90_B0G4V9	1148	WP_005332275.1 (1/1) non_MPA_topgraph_sampling_040218.csv	Uncharacterized protein n=11 Tax=Dorea TaxID=189330 RepID=B0G4V9_9FIRM
	agilent_241598	1.19105e-05	0.607435	-0.62463	-3.00766	1.7584	12.5	16.6667	1.33333	UniRef90_Q8GM74	1149	VFG001150(gb|AAL79954) (hia) adhesin [Hia/Hsf (VF0039)] [Haemophilus influenzae nontypable strain 3179B]	Adhesin n=5 Tax=Haemophilus influenzae TaxID=727 RepID=Q8GM74_HAEIF
	agilent_133710	1.19196e-05	0.607901	-0.514811	-2.48142	1.4518	16.6667	11.1111	0.666667	UniRef90_K5Y925	1150	MH0020_GL0056409 MPA_PNP_EM_seqs_non_topgraph_seqs_final_210318.csv	OstA-like_N domain-containing protein n=18 Tax=Parabacteroides TaxID=375288 RepID=K5Y925_9BACT
	twist_57489	1.19333e-05	0.608596	0.552762	-1.56292	2.66844	8.33333	11.1111	1.33333		1151	BRCA1-associated protein
	twist_38675	1.19359e-05	0.608733	0.44202	-1.25044	2.13448	75	77.7778	1.03704		1152	pneumococcal histidine triad protein E & hydrolase & HIT family hydrolase
	agilent_91518	1.19445e-05	0.609168	-0.383705	-1.85467	1.08726	29.1667	22.2222	0.761905	UniRef90_F7M4F9	1153	457387.HMPREF0127_02356 (2/2) MPA_and_EM_topgraph_220218_subsample.csv	Uncharacterized protein n=55 Tax=Bacteroidales TaxID=171549 RepID=F7M4F9_9BACE
	agilent_61545	1.19462e-05	0.609255	0.549002	-1.55615	2.65415	8.33333	11.1111	1.33333	UniRef90_A5ZII4	1154	MH0013_GL0018199 MPA_PNP_EM_seqs_non_topgraph_seqs_final_210318.csv	Uncharacterized protein n=9 Tax=Bacteroides TaxID=816 RepID=A5ZII4_9BACE
	agilent_179678	1.19541e-05	0.609662	0.551673	-1.56613	2.66948	8.33333	11.1111	1.33333	UniRef90_E3EMG2	1155	YP_003971337.1 strains_non_MPA_non_topgraph_cdhit70_190118.csv	Putative serine/cysteine peptidase n=18 Tax=Bacteria TaxID=2 RepID=E3EMG2_BIFBS
	agilent_242789	1.19617e-05	0.610047	-0.497327	-2.40857	1.41391	16.6667	16.6667	1	UniRef90_P71401	1156	VFG001157(gb|AAC44560) (hsf) Hsf [Hia/Hsf (VF0039)] [Haemophilus influenzae C54]	Hsf n=19 Tax=Haemophilus influenzae TaxID=727 RepID=P71401_HAEIF
	agilent_17389	1.19651e-05	0.610219	-0.737819	-3.57463	2.09899	8.33333	5.55556	0.666667	UniRef90_A0A0G9FDS1	1157	YP_004888342.1 strains_non_MPA_non_topgraph_cdhit70_190118.csv	A-agglutinin anchorage subunit n=68 Tax=Lactobacillaceae TaxID=33958 RepID=A0A0G9FDS1_LACPN
	agilent_237093	1.19805e-05	0.611004	0.335131	-0.95624	1.6265	54.1667	61.1111	1.12821	UniRef90_A0A4M7JVU5	1158	VFG001353(gb|NP_344916) (cbpG) choline binding protein G [CBPs (VF0145)] [Streptococcus pneumoniae TIGR4]	Choline binding protein G n=61 Tax=Streptococcus pneumoniae TaxID=1313 RepID=A0A4M7JVU5_STREE
	agilent_1414	1.199e-05	0.611488	0.407954	-1.16616	1.98207	70.8333	77.7778	1.09804	UniRef90_A0A2U3RZL8	1159	pneumococcal histidine triad protein D (1/2) & histidine motif-containing protein, partial	Pneumococcal histidine triad protein D n=4 Tax=Streptococcus pneumoniae TaxID=1313 RepID=A0A2U3RZL8_STREE
	agilent_193624	1.19959e-05	0.611792	-0.440111	-2.13976	1.25954	20.8333	16.6667	0.8	UniRef90_I9R3H6	1160	T2D-11A_GL0151524 MPA_PNP_EM_seqs_non_topgraph_seqs_final_210318.csv	DUF4988 domain-containing protein n=14 Tax=Bacteroides TaxID=816 RepID=I9R3H6_9BACE
	agilent_11278	1.19964e-05	0.611815	0.425602	-1.21812	2.06933	50	50	1	UniRef90_O11283	1161	positive (from uniprot): Influenza A virus Hemagglutinin	Hemagglutinin n=469 Tax=Influenza A virus TaxID=11320 RepID=HEMA_I89A2
	twist_53964	1.19967e-05	0.611834	0.545279	-1.56076	2.65132	8.33333	11.1111	1.33333		1162	Hemagglutinin (2/2)
	agilent_73128	1.20034e-05	0.612175	-0.378838	-1.84344	1.08576	33.3333	22.2222	0.666667	UniRef90_R5E067	1163	MH0010_GL0007892 MPA_PNP_EM_seqs_non_topgraph_seqs_final_210318.csv	Flagellin n=2 Tax=Eubacterium TaxID=1730 RepID=R5E067_9FIRM
	agilent_79076	1.20055e-05	0.612278	0.331395	-0.95016	1.61295	45.8333	55.5556	1.21212	UniRef90_A7X6T9	1164	WP_000751265.1 strains_non_MPA_non_topgraph_cdhit70_190118.csv	Probable transglycosylase IsaA n=197 Tax=Bacteria TaxID=2 RepID=ISAA_STAA1
	agilent_206025	1.20214e-05	0.613093	-0.333902	-1.62812	0.960312	58.3333	50	0.857143	UniRef90_A7AIR2	1165	MH0108_GL0011167 MPA_PNP_EM_seqs_non_topgraph_seqs_final_210318.csv	Uncharacterized protein n=14 Tax=Bacteria TaxID=2 RepID=A7AIR2_9BACT
	agilent_225551	1.20247e-05	0.613261	-0.643816	-3.14044	1.85281	12.5	11.1111	0.888889	UniRef90_Q97T80	1166	VFG001362(gb|NP_344620) (zmpC) immunoglobulin A1 protease [IgA1 protease (VF0147)] [Streptococcus pneumoniae TIGR4]	Zinc metalloprotease ZmpC n=66 Tax=Terrabacteria group TaxID=1783272 RepID=ZMPC_STRPN
	agilent_7060	1.20274e-05	0.613398	0.543074	-1.5637	2.64985	8.33333	11.1111	1.33333	UniRef90_P03460	1167	Hemagglutinin (2/2)	Hemagglutinin n=16903 Tax=Influenza B virus TaxID=11520 RepID=HEMA_INBLE
	twist_46937	1.20383e-05	0.613954	0.407878	-1.17691	1.99266	16.6667	27.7778	1.66667		1168	EBNA3A HHV4
	twist_48016	1.20393e-05	0.614007	0.380176	-1.09719	1.85755	62.5	66.6667	1.06667		1169	positive (from uniprot): Enterovirus C Genome polyprotein [on Uniprot the BLAST matches are "Capsid protein" from "Human poliovirus"
	agilent_3950	1.20455e-05	0.61432	-0.466696	-2.28189	1.3485	20.8333	22.2222	1.06667	UniRef90_A0A0N7AYT6	1170	positive (from uniprot): Human respiratory syncytial virus Attachment glycoprotein	Major surface glycoprotein G n=47 Tax=Pneumoviridae TaxID=11244 RepID=A0A0N7AYT6_HRSV
	twist_17479	1.20677e-05	0.615452	-0.718974	-3.52436	2.08641	8.33333	11.1111	1.33333		1171	allergen_name Asp f 10 (1/1) (1/1) allergome_name Asp f 10 (2/2) (1/1) allergenonline_name Asp f 10.0101 (1/1) (1/1) SDAP_name Asp f 10 (1/1) (1/1) iedb_name False
	twist_30937	1.20682e-05	0.615477	-0.478619	-2.34629	1.38905	20.8333	16.6667	0.8		1172	Glycoprotein B precursor (Glycoprotein II)
	agilent_198671	1.20712e-05	0.615632	-0.497982	-2.44207	1.4461	16.6667	16.6667	1	UniRef90_Q9ZFS5	1173	WP_000769829.1 strains_non_MPA_non_topgraph_cdhit70_190118.csv	Exotoxin 1 n=31 Tax=Staphylococcus aureus TaxID=1280 RepID=Q9ZFS5_STAAU
	agilent_188119	1.20712e-05	0.615632	-0.497982	-2.44207	1.4461	16.6667	16.6667	1	UniRef90_A0A0E0VL48	1174	WP_000702714.1 strains_non_MPA_non_topgraph_cdhit70_190118.csv	Exotoxin n=60 Tax=Staphylococcaceae TaxID=90964 RepID=A0A0E0VL48_STAA5
	twist_27790	1.2074e-05	0.615776	-0.556006	-2.72749	1.61548	12.5	11.1111	0.888889		1175	early antigen protein D (EA-D) & DNA polymerase processivity factor BMRF1
	twist_48890	1.20849e-05	0.616331	0.373729	-1.08817	1.83563	50	55.5556	1.11111		1176	phosphoprotein 150 & Large structural phosphoprotein
	twist_54406	1.20874e-05	0.616459	-0.495786	-2.43584	1.44426	16.6667	11.1111	0.666667		1177	polyprotein (9/9) & VP1 capsid protein (1/3) & Chain 2, Human Rhinovirus Serotype 2 (Hrv2)
	agilent_123141	1.21449e-05	0.61939	0.520341	-1.53284	2.57353	8.33333	16.6667	2	UniRef90_A0A316NYM2	1178	MH0188_GL0058457 MPA_PNP_EM_seqs_non_topgraph_seqs_final_210318.csv	Uncharacterized protein n=1 Tax=Candidatus Gastranaerophilales bacterium TaxID=2137880 RepID=A0A316NYM2_9BACT
	agilent_185270	1.21641e-05	0.620367	-0.622014	-3.08325	1.83922	12.5	5.55556	0.444444	UniRef90_A0A2N5P776	1179	WP_044930034.1 (1/1) non_MPA_topgraph_sampling_040218.csv	Sensor histidine kinase n=14 Tax=Clostridiales TaxID=186802 RepID=A0A2N5P776_RUMGN
	agilent_60130	1.21662e-05	0.620475	-0.717361	-3.55675	2.12203	8.33333	5.55556	0.666667	UniRef90_A0A4P8LD83	1180	YP_099216.1 strains_non_MPA_non_topgraph_cdhit70_190118.csv	Type VI secretion system protein TssR n=55 Tax=Bacteroides fragilis TaxID=817 RepID=A0A4P8LD83_BACFG
	twist_47862	1.21743e-05	0.62089	-0.49099	-2.43669	1.45471	20.8333	11.1111	0.533333		1181	P30 adhesin
	agilent_221215	1.21813e-05	0.621245	0.414019	-1.22833	2.05636	16.6667	22.2222	1.33333	UniRef90_UPI000F53326A	1182	VFG000261(gb|NP_273742) (iga) IgA-specific serine endopeptidase [IgA1 protease (VF0080)] [Neisseria meningitidis MC58]	IgA-specific serine endopeptidase autotransporter n=1 Tax=Neisseria meningitidis TaxID=487 RepID=UPI000F53326A
	twist_92572	1.21877e-05	0.621573	0.452809	-1.3451	2.25072	12.5	16.6667	1.33333		1183	YP_007501259.1 hypothetical protein [Salmonella phage vB_SenMS16]
	twist_57218	1.22017e-05	0.622288	-0.358165	-1.78321	1.06688	75	66.6667	0.888889		1184	polyprotein (9/9) & VP1 capsid protein (1/3) & Chain 2, Human Rhinovirus Serotype 2 (Hrv2)
	agilent_30572	1.22044e-05	0.622426	-0.403521	-2.00966	1.20262	25	27.7778	1.11111	UniRef90_A0A264Y915	1185	MH0073_GL0045612 MPA_PNP_EM_seqs_non_topgraph_seqs_final_210318.csv	Uncharacterized protein n=1 Tax=Prevotella sp. 885 TaxID=2022527 RepID=A0A264Y915_9BACT
	agilent_171144	1.22242e-05	0.623437	0.44538	-1.33253	2.22329	16.6667	27.7778	1.66667	UniRef90_P81177	1186	WP_001819612.1 strains_non_MPA_non_topgraph_cdhit70_190118.csv	Zinc metalloproteinase aureolysin n=337 Tax=Bacilli TaxID=91061 RepID=AURE_STAAU
	agilent_36892	1.22449e-05	0.624492	0.736658	-2.21296	3.68628	4.16667	11.1111	2.66667	UniRef90_A0A373VKN5	1187	O2.UC8-2_GL0035924 MPA_PNP_EM_seqs_non_topgraph_seqs_final_210318.csv	ATP-dependent Clp protease ATP-binding subunit n=2 Tax=unclassified Blautia TaxID=2648079 RepID=A0A373VKN5_9FIRM
	agilent_8991	1.22522e-05	0.624861	0.33484	-1.00731	1.67699	54.1667	61.1111	1.12821	UniRef90_P03204	1188	EBNA-3C HHV 4 latent protein	Epstein-Barr nuclear antigen 6 n=14 Tax=Epstein-Barr virus (strain GD1) TaxID=10376 RepID=EBNA6_EBVB9
	twist_51298	1.22522e-05	0.624861	0.33484	-1.00731	1.67699	54.1667	61.1111	1.12821		1189	EBNA-3C HHV 4 latent protein
	agilent_52200	1.22579e-05	0.625153	0.388121	-1.16891	1.94515	70.8333	77.7778	1.09804	UniRef90_A0A073IBK2	1190	MH0012_GL0222931 MPA_PNP_EM_seqs_non_topgraph_seqs_final_210318.csv	Uncharacterized protein n=9 Tax=Bacteroidales TaxID=171549 RepID=A0A073IBK2_9PORP
	twist_1185	1.22903e-05	0.626805	0.524772	-1.59056	2.6401	8.33333	11.1111	1.33333		1191	allergen_name False allergome_name Onc m alpha2I (2/2) (1/1) allergenonline_name False SDAP_name False iedb_name False
	twist_51531	1.22914e-05	0.62686	-0.533125	-2.68247	1.61622	12.5	11.1111	0.888889		1192	Ribosomal RNA-processing protein 8
	agilent_86177	1.22958e-05	0.627088	-0.531981	-2.67813	1.61417	91.6667	88.8889	0.969697	UniRef90_S5QWV8	1193	WP_020916641.1 strains_non_MPA_non_topgraph_cdhit70_190118.csv	Uncharacterized protein n=4 Tax=Streptococcus TaxID=1301 RepID=S5QWV8_9STRE
	agilent_241453	1.2307e-05	0.627655	-0.491201	-2.4761	1.4937	16.6667	11.1111	0.666667	UniRef90_P09616	1194	VFG001293(gb|NP_645861) (hly/hla) Alpha-Hemolysin precursor [<alpha>-hemolysin (VF0001)] [Staphylococcus aureus subsp. aureus MW2]	Alpha-hemolysin n=273 Tax=Bacteria TaxID=2 RepID=HLA_STAAU
	agilent_94064	1.23219e-05	0.628418	-0.689154	-3.48016	2.10185	8.33333	5.55556	0.666667	UniRef90_A0A174IKR5	1195	MH0386_GL0162444 MPA_PNP_EM_seqs_non_topgraph_seqs_final_210318.csv	D-galactose/ D-glucose-binding protein n=29 Tax=root TaxID=1 RepID=A0A174IKR5_9FIRM
	agilent_203503	1.23235e-05	0.6285	0.374953	-1.14393	1.89383	20.8333	27.7778	1.33333	UniRef90_Q74IZ8	1196	WP_011162134.1 strains_non_MPA_non_topgraph_cdhit70_190118.csv	Uncharacterized protein n=3 Tax=Lactobacillus johnsonii TaxID=33959 RepID=Q74IZ8_LACJO
	agilent_3897	1.23673e-05	0.630733	-0.703015	-3.56945	2.16342	8.33333	5.55556	0.666667	UniRef90_P03418	1197	Nucleoprotein (2/5)	Nucleoprotein n=747 Tax=root TaxID=1 RepID=NCAP_HRSVA
	agilent_2920	1.23934e-05	0.632064	0.706145	-2.18431	3.5966	4.16667	11.1111	2.66667	UniRef90_Q66575	1198	positive (from uniprot): Enterovirus B Genome polyprotein	Genome polyprotein n=20 Tax=Enterovirus B TaxID=138949 RepID=POLG_EC12T
	agilent_230235	1.24123e-05	0.633026	0.658625	-2.04495	3.3622	4.16667	11.1111	2.66667	UniRef90_Q99XV0	1199	VFG000968(gb|NP_269973) (emm) M protein type 1 [M protein (VF0242)] [Streptococcus pyogenes M1 GAS]	M protein type 1 n=54 Tax=Streptococcus pyogenes TaxID=1314 RepID=Q99XV0_STRP1
	twist_59436	1.24146e-05	0.633142	0.658691	-2.04608	3.36346	4.16667	11.1111	2.66667		1200	B B/Sichuan/379/99 HA
	agilent_208068	1.24248e-05	0.633666	0.658097	-2.0484	3.3646	4.16667	11.1111	2.66667	UniRef90_R5E7L5	1201	MH0330_GL0067978 (3/3) MPA_and_EM_topgraph_220218_subsample.csv	Uncharacterized protein n=23 Tax=Ruminococcus TaxID=1263 RepID=R5E7L5_9FIRM
	twist_99804	1.24248e-05	0.633666	0.658097	-2.0484	3.3646	4.16667	11.1111	2.66667		1202	AFN38822.1 hypothetical protein phi_MSA6_ORF149 [Staphylococcus phage MSA6]
	agilent_242450	1.24389e-05	0.634385	-0.677056	-3.46744	2.11332	8.33333	16.6667	2	UniRef90_A0A5C1BAU8	1203	VFG043504(gb|NP_357669) (pavB/pfbB) cell wall surface anchor family protein, Plasminogen- and Fibronectin-binding protein B [PavB (VF0524)] [Streptococcus pneumoniae R6]	YSIRK signal domain/LPXTG anchor domain surface protein n=148 Tax=Streptococcus pneumoniae TaxID=1313 RepID=A0A5C1BAU8_STREE
	twist_36146	1.24423e-05	0.63456	-0.444618	-2.27799	1.38875	20.8333	16.6667	0.8		1204	DNA polymerase processivity factor
	twist_44153	1.2443e-05	0.634595	0.65684	-2.05191	3.36559	4.16667	11.1111	2.66667		1205	hypothetical protein PFD0985wa
	twist_50206	1.24455e-05	0.634721	0.666252	-2.08233	3.41483	8.33333	16.6667	2		1206	Genome polyprotein (2/6) & polyprotein (8/9) & hypothetical protein (16/16) & Polyprotein (2/2) & VP1 (4/4) & hepatitis virus A polyprotein precursor & VP3 & 1B VP2 mature peptide
	agilent_141666	1.24492e-05	0.63491	0.436201	-1.36432	2.23673	12.5	16.6667	1.33333	UniRef90_B2UPQ4	1207	WP_012421146.1 (2/2) non_MPA_topgraph_sampling_040218.csv	Uncharacterized protein n=22 Tax=Akkermansia TaxID=239934 RepID=B2UPQ4_AKKM8
	agilent_45284	1.24505e-05	0.634975	-0.682505	-3.50025	2.13524	95.8333	88.8889	0.927536	UniRef90_Q6GHS9	1208	WP_000791575.1 strains_non_MPA_non_topgraph_cdhit70_190118.csv	Fibrinogen-binding protein n=22 Tax=Staphylococcus aureus TaxID=1280 RepID=FIB_STAAR
	agilent_240086	1.24649e-05	0.635712	-0.386999	-1.98823	1.21423	25	16.6667	0.666667	UniRef90_P81177	1209	VFG001314(gb|NP_647375) (aur) zinc metalloproteinase aureolysin [Aureolysin (VF0024)] [Staphylococcus aureus subsp. aureus MW2]	Zinc metalloproteinase aureolysin n=337 Tax=Bacilli TaxID=91061 RepID=AURE_STAAU
	twist_70489	1.24684e-05	0.635887	0.655005	-2.05651	3.36652	4.16667	11.1111	2.66667		1210	YP_001293423.1 hypothetical protein ORF016 [Pseudomonas phage 73]
	twist_59172	1.24756e-05	0.636257	0.512136	-1.61027	2.63454	8.33333	11.1111	1.33333		1211	H3N2 A/Moscow/10/99 HA
	agilent_166003	1.24912e-05	0.637052	0.357464	-1.12745	1.84237	20.8333	27.7778	1.33333	UniRef90_D6ZV98	1212	WP_003830342.1 (2/4) non_MPA_topgraph_sampling_040218.csv	Uncharacterized protein n=26 Tax=Bacteria TaxID=2 RepID=D6ZV98_BIFLJ
	agilent_32324	1.24973e-05	0.637362	-0.51483	-2.65541	1.62575	12.5	11.1111	0.888889	UniRef90_B0NW55	1213	MH0051_GL0052167 MPA_PNP_EM_seqs_non_topgraph_seqs_final_210318.csv	Clostripain family n=12 Tax=Bacteroides TaxID=816 RepID=B0NW55_BACSE
	agilent_67447	1.25011e-05	0.637557	0.652554	-2.06224	3.36734	4.16667	11.1111	2.66667	UniRef90_A0A2N5P287	1214	WP_024854426.1 (1/3) non_MPA_topgraph_sampling_040218.csv	ATPase P n=19 Tax=Clostridiales TaxID=186802 RepID=A0A2N5P287_RUMGN
	agilent_238097	1.25026e-05	0.637633	0.328617	-1.03882	1.69605	58.3333	61.1111	1.04762	UniRef90_P15276	1215	VFG000117(gb|NP_253940) (algP/algR3) alginate regulatory protein AlgP [Alginate (VF0091)] [Pseudomonas aeruginosa PAO1]	Transcriptional regulatory protein AlgP n=6 Tax=Pseudomonas aeruginosa TaxID=287 RepID=ALGP_PSEAE
	twist_36437	1.25596e-05	0.640541	0.314379	-1.00521	1.63397	54.1667	61.1111	1.12821		1216	envelope glycoprotein G (2/2) & glycoprotein G (2/2)
	twist_36384	1.25841e-05	0.64179	-0.336026	-1.75177	1.07972	33.3333	27.7778	0.833333		1217	Glycoprotein B precursor & glycoprotein B (1/2)
	agilent_6000	1.26198e-05	0.643607	-0.320479	-1.67812	1.03716	37.5	33.3333	0.888889	UniRef90_P03204	1218	EBNA-3C HHV 4 latent protein	Epstein-Barr nuclear antigen 6 n=14 Tax=Epstein-Barr virus (strain GD1) TaxID=10376 RepID=EBNA6_EBVB9
	agilent_30985	1.26207e-05	0.643655	0.502312	-1.62593	2.63056	8.33333	11.1111	1.33333	UniRef90_A0A139K1E2	1219	T2D-56A_GL0012413 MPA_PNP_EM_seqs_non_topgraph_seqs_final_210318.csv	Glycoside hydrolase family 2 n=19 Tax=Bacteroides TaxID=816 RepID=A0A139K1E2_BACUN
	agilent_241884	1.26691e-05	0.646125	0.338424	-1.10619	1.78304	33.3333	33.3333	1	UniRef90_P15926	1220	VFG000974(gb|NP_269970) (scpA) C5a peptidase precursor [C5a peptidase (VF0245)] [Streptococcus pyogenes M1 GAS]	C5a peptidase n=760 Tax=Bacteria TaxID=2 RepID=C5AP_STRPY
	twist_32586	1.26766e-05	0.646504	0.308094	-1.00857	1.62476	33.3333	38.8889	1.16667		1221	putative BLRF2 protein [Human gammaherpesvirus 4] & Tegument protein BLRF2
	agilent_3967	1.26832e-05	0.646845	0.508448	-1.66669	2.68359	8.33333	11.1111	1.33333	UniRef90_P06725	1222	tegument protein pp65 & 65 kDa lower matrix phosphoprotein & pp65 & HCMVUL83	65 kDa phosphoprotein n=77 Tax=Human cytomegalovirus TaxID=10359 RepID=PP65_HCMVA
	twist_27916	1.26832e-05	0.646845	0.508448	-1.66669	2.68359	8.33333	11.1111	1.33333		1223	tegument protein pp65 & 65 kDa lower matrix phosphoprotein & pp65 & HCMVUL83
	twist_59618	1.26844e-05	0.646906	0.377563	-1.23795	1.99308	25	38.8889	1.55556		1224	H3N2 A/Leningrad/360/1986 HA
	agilent_2232	1.26849e-05	0.646929	-0.402161	-2.12305	1.31872	20.8333	22.2222	1.06667	UniRef90_P14738	1225	fibronectin-binding protein A	Fibronectin-binding protein A n=540 Tax=Staphylococcaceae TaxID=90964 RepID=FNBA_STAA8
	twist_58263	1.26971e-05	0.647552	-0.471043	-2.4905	1.54842	20.8333	11.1111	0.533333		1226	EBNA-3C HHV 4 latent protein
	twist_8495	1.26983e-05	0.647615	0.632982	-2.08126	3.34723	4.16667	11.1111	2.66667		1227	allergen_name Que a 1 (1/3) (1/1) allergome_name Que a 1 (2/5) (1/1) allergenonline_name Que a 1.0201 (1/1) (1/1) SDAP_name Que a 1.0201 (1/1) (1/1) iedb_name False
	twist_78398	1.26983e-05	0.647615	0.632982	-2.08126	3.34723	4.16667	11.1111	2.66667		1228	YP_009222256.1 hypothetical protein LfeInf_018 [Lactobacillus phage LfeInf]
	agilent_896	1.27051e-05	0.647962	0.369903	-1.21793	1.95773	70.8333	66.6667	0.941176	UniRef90_P09256	1229	positive (from uniprot): Human herpesvirus 3 Envelope glycoprotein C	Envelope glycoprotein C n=119 Tax=Human herpesvirus 3 TaxID=10335 RepID=GC_VZVD
	agilent_188287	1.27238e-05	0.648913	-0.644994	-3.42172	2.13173	8.33333	5.55556	0.666667	UniRef90_B1R5P4	1230	WP_011590707.1 strains_non_MPA_non_topgraph_cdhit70_190118.csv	Mannosyl-glycoprotein endo-beta-N-acetylglucosamidase domain protein, possible enterotoxin n=1 Tax=Clostridium perfringens B str. ATCC 3626 TaxID=451754 RepID=B1R5P4_CLOPF
	twist_48652	1.275e-05	0.650249	0.297822	-0.98956	1.5852	50	61.1111	1.22222		1231	nuclear protein EBNA2 & EBNA-2 & Epstein-Barr nuclear antigen 2
	twist_44134	1.27623e-05	0.650878	0.394037	-1.31254	2.10061	16.6667	22.2222	1.33333		1232	Uncharacterized protein UL48A
	agilent_212612	1.27628e-05	0.650901	0.684294	-2.27959	3.64818	4.16667	5.55556	1.33333	UniRef90_R7JJN0	1233	V1.CD16-0_GL0012863 MPA_PNP_EM_seqs_non_topgraph_seqs_final_210318.csv	Uncharacterized protein n=5 Tax=root TaxID=1 RepID=R7JJN0_9BACT
	twist_81512	1.27628e-05	0.650901	0.684294	-2.27959	3.64818	4.16667	5.55556	1.33333		1234	YP_006908131.1 hypothetical protein [Campylobacter phage CP30A]
	twist_33487	1.27628e-05	0.650901	0.684294	-2.27959	3.64818	4.16667	5.55556	1.33333		1235	Enterovirus polyprotein (VP0, VP1, VP2, VP4) – capsid proteins, Coxsackievirus A9 (2.9 Å structure, chains 1–4)
	agilent_209928	1.27646e-05	0.650993	0.319437	-1.06453	1.70341	41.6667	44.4444	1.06667	UniRef90_A0A174RQL3	1236	O2.UC53-2_GL0085658 MPA_PNP_EM_seqs_non_topgraph_seqs_final_210318.csv	Toxin A n=24 Tax=Lachnospiraceae TaxID=186803 RepID=A0A174RQL3_9FIRM
	agilent_235793	1.27668e-05	0.651105	0.433274	-1.44454	2.31109	12.5	22.2222	1.77778	UniRef90_Q50341	1237	VFG002030(gb|NP_109830) (orf6/MgpC/crmA) cytadherence protein [Cytadherence organelle (VF0330)] [Mycoplasma pneumoniae M129]	Mgp-operon protein 3 n=22 Tax=Mycoplasma pneumoniae TaxID=2104 RepID=MGP3_MYCPN
	agilent_15295	1.27728e-05	0.651412	0.681668	-2.27548	3.63882	4.16667	5.55556	1.33333	UniRef90_A0A0M6WF57	1238	T2D-51A_GL0139746 MPA_PNP_EM_seqs_non_topgraph_seqs_final_210318.csv	Uncharacterized vancomycin resistance protein n=6 Tax=Roseburia TaxID=841 RepID=A0A0M6WF57_9FIRM
	agilent_897	1.27792e-05	0.651739	-0.329573	-1.76073	1.10159	70.8333	55.5556	0.784314	UniRef90_P09256	1239	positive (from uniprot): Human herpesvirus 3 Envelope glycoprotein C	Envelope glycoprotein C n=119 Tax=Human herpesvirus 3 TaxID=10335 RepID=GC_VZVD
	agilent_1141	1.27812e-05	0.65184	-0.32264	-1.72413	1.07885	33.3333	27.7778	0.833333	UniRef90_P07210	1240	polyprotein (9/9) & VP1 capsid protein (1/3) & Chain 2, Human Rhinovirus Serotype 2 (Hrv2)	Genome polyprotein n=273 Tax=Enterovirus TaxID=12059 RepID=POLG_HRV8A
	agilent_225378	1.27829e-05	0.651926	0.322569	-1.07898	1.72412	66.6667	72.2222	1.08333	UniRef90_A0A4I7XYI6	1241	VFG001361(gb|NP_344663) (pspA) pneumococcal surface protein A [PspA (VF0152)] [Streptococcus pneumoniae TIGR4]	Surface protein A n=87 Tax=Streptococcus pneumoniae TaxID=1313 RepID=A0A4I7XYI6_STREE
	agilent_89024	1.2784e-05	0.651982	-0.491295	-2.62632	1.64373	91.6667	88.8889	0.969697	UniRef90_A0A374C239	1242	O2.UC12-1_GL0023688 MPA_PNP_EM_seqs_non_topgraph_seqs_final_210318.csv	Uncharacterized protein n=1 Tax=Prevotella sp. AM42-24 TaxID=2293125 RepID=A0A374C239_9BACT
	twist_59335	1.27893e-05	0.652254	0.530319	-1.77622	2.83686	8.33333	11.1111	1.33333		1243	H3N2 B/Brisbane/60/2008 NP
	twist_94855	1.27895e-05	0.652265	-0.441195	-2.36017	1.47778	16.6667	11.1111	0.666667		1244	YP_007003214.1 phage tail tape measure protein [Lactobacillus phage LF1]
	agilent_44913	1.2794e-05	0.652495	-0.436495	-2.33638	1.46338	16.6667	11.1111	0.666667	UniRef90_A0A2N8IAB3	1245	WP_022197508.1 strains_non_MPA_non_topgraph_cdhit70_190118.csv	Uncharacterized protein n=25 Tax=Akkermansia TaxID=239934 RepID=A0A2N8IAB3_9BACT
	twist_13492	1.28057e-05	0.653089	-0.977538	-5.24016	3.28508	4.16667	5.55556	1.33333		1246	allergen_name False allergome_name Aeg ta 28 (15/16) (1/1) allergenonline_name False SDAP_name False iedb_name False
	agilent_30625	1.28144e-05	0.653535	-0.646218	-3.46798	2.17554	8.33333	5.55556	0.666667	UniRef90_A0A369ZK90	1247	WP_014065289.1 strains_non_MPA_non_topgraph_cdhit70_190118.csv	Glucose-6-phosphate isomerase n=13 Tax=Haemophilus TaxID=724 RepID=A0A369ZK90_HAEPA
	twist_52223	1.28212e-05	0.65388	-0.484065	-2.60002	1.63189	12.5	11.1111	0.888889		1248	EBNA-3B nuclear protein [Human gammaherpesvirus 4] & Epstein-Barr nuclear antigen 4
	agilent_217424	1.28223e-05	0.653935	0.427861	-1.44273	2.29845	12.5	22.2222	1.77778	UniRef90_A0A0E0VLX7	1249	WP_000782834.1 strains_non_MPA_non_topgraph_cdhit70_190118.csv	Exotoxin n=44 Tax=Staphylococcus TaxID=1279 RepID=A0A0E0VLX7_STAA5
	agilent_169724	1.28269e-05	0.654172	0.690749	-2.3314	3.7129	8.33333	11.1111	1.33333	UniRef90_A0A1C3SKW8	1250	WP_020916184.1 strains_non_MPA_non_topgraph_cdhit70_190118.csv	Peptidase C51 domain-containing protein n=23 Tax=Streptococcus TaxID=1301 RepID=A0A1C3SKW8_STRMC
	twist_35333	1.28298e-05	0.654319	-0.450099	-2.42026	1.52006	87.5	83.3333	0.952381		1251	EBNA-1 HHV 4 & BKRF1
	agilent_3467	1.28298e-05	0.654319	-0.450099	-2.42026	1.52006	87.5	83.3333	0.952381	UniRef90_P03211	1252	EBNA-1 HHV 4 & BKRF1	Epstein-Barr nuclear antigen 1 n=37 Tax=Epstein-Barr virus (strain GD1) TaxID=10376 RepID=EBNA1_EBVB9
	twist_35871	1.28609e-05	0.655904	0.331767	-1.12758	1.79112	62.5	66.6667	1.06667		1253	EBNA-3C HHV 4 latent protein
	agilent_220768	1.28848e-05	0.657127	-0.66478	-3.60011	2.27055	8.33333	5.55556	0.666667	UniRef90_Q54835	1254	VFG000950(gb|NP_665531) (emm) M protein type 3 [M protein (VF0242)] [Streptococcus pyogenes MGAS315]	M3 protein n=36 Tax=Streptococcus pyogenes TaxID=1314 RepID=Q54835_STRPY
	agilent_3962	1.29079e-05	0.658305	0.660203	-2.26565	3.58606	4.16667	11.1111	2.66667	UniRef90_P07210	1255	polyprotein (9/9) & VP1 capsid protein (1/3) & Chain 2, Human Rhinovirus Serotype 2 (Hrv2)	Genome polyprotein n=273 Tax=Enterovirus TaxID=12059 RepID=POLG_HRV8A
	twist_58712	1.29106e-05	0.65844	-1.3238	-7.19306	4.54545	4.16667	5.55556	1.33333		1256	histone H5
	twist_55551	1.29189e-05	0.658863	0.362533	-1.24693	1.972	16.6667	27.7778	1.66667		1257	minor core protein
	agilent_153499	1.29219e-05	0.659016	-0.429653	-2.33801	1.4787	16.6667	11.1111	0.666667	UniRef90_Q2FWV5	1258	WP_000727649.1 strains_non_MPA_non_topgraph_cdhit70_190118.csv	Chemotaxis inhibitory protein n=103 Tax=root TaxID=1 RepID=CHIPS_STAA8
	agilent_129884	1.29255e-05	0.6592	-0.426154	-2.32006	1.46775	16.6667	11.1111	0.666667	UniRef90_A0A151G536	1259	YP_004888989.1 (1/2) non_MPA_topgraph_sampling_040218.csv	NusG_II domain-containing protein n=25 Tax=Lactobacillus TaxID=1578 RepID=A0A151G536_LACPN
	twist_41490	1.29461e-05	0.660252	0.66398	-2.29662	3.62458	4.16667	11.1111	2.66667		1260	GroEL (1/3)
	agilent_78727	1.29634e-05	0.661133	0.61027	-2.11839	3.33893	4.16667	11.1111	2.66667	UniRef90_B0MTP6	1261	MH0002_GL0065375 (1/1) MPA_and_EM_topgraph_220218_subsample.csv	Ion-translocating oxidoreductase complex subunit G n=6 Tax=root TaxID=1 RepID=B0MTP6_9BACT
	agilent_109931	1.29665e-05	0.661289	0.47901	-1.66381	2.62183	8.33333	11.1111	1.33333	UniRef90_R7CNE5	1262	MH0133_GL0028481 MPA_PNP_EM_seqs_non_topgraph_seqs_final_210318.csv	Lipoprotein n=2 Tax=Dialister TaxID=39948 RepID=R7CNE5_9FIRM
	agilent_8907	1.2967e-05	0.661317	0.655686	-2.27774	3.58911	4.16667	5.55556	1.33333	UniRef90_P08392	1263	Trans-acting transcriptional protein ICP4	Major viral transcription factor ICP4 n=1 Tax=Human herpesvirus 1 (strain 17) TaxID=10299 RepID=ICP4_HHV11
	twist_17426	1.29714e-05	0.661539	-0.753177	-4.12512	2.61877	8.33333	11.1111	1.33333		1264	allergen_name Hor v 20 (1/1) (1/1) allergome_name Hor v 20 (2/3) (1/1) allergenonline_name Unassigned (1/1) (1/1) SDAP_name Hor v 21 (1/1) (1/1) iedb_name False
	agilent_64948	1.29771e-05	0.661834	-0.613508	-3.36272	2.1357	8.33333	5.55556	0.666667	UniRef90_B7C9D6	1265	MH0204_GL0135594 (1/10) MPA_and_EM_topgraph_220218_subsample.csv	Na/Pi-cotransporter II-like protein n=15 Tax=Firmicutes TaxID=1239 RepID=B7C9D6_9FIRM
	twist_34032	1.29771e-05	0.661834	-0.613508	-3.36272	2.1357	8.33333	5.55556	0.666667		1266	Hepatitis C virus (HCV) polyprotein – includes core, envelope glycoproteins (E1, E2/NS1, gp35, gp70, hypervariable regions), and nonstructural proteins (NS3, NS4, NS5, NS5B, RNA-dependent RNA polymerase); covers structural and nonstructural regions, precue protein (1/2) & polyprotein precursor (1/3) & Polyprotein (1/2) & E2 protein (4/4) & precursor protein & Hepatitis C virus core, matrix, envel…
	agilent_110337	1.29771e-05	0.661834	-0.613508	-3.36272	2.1357	8.33333	5.55556	0.666667	UniRef90_F7JVT9	1267	WP_024852370.1 strains_non_MPA_non_topgraph_cdhit70_190118.csv	Uncharacterized protein n=15 Tax=Clostridiales TaxID=186802 RepID=F7JVT9_9FIRM
	agilent_62315	1.29771e-05	0.661834	-0.613508	-3.36272	2.1357	8.33333	5.55556	0.666667	UniRef90_E7GPZ1	1268	764042746-stool1_revised_scaffold8151_1_gene3146 MPA_PNP_EM_seqs_non_topgraph_seqs_final_210318.csv	OmpR/PhoB-type domain-containing protein n=30 Tax=Clostridiales TaxID=186802 RepID=E7GPZ1_CLOSY
	agilent_610	1.29771e-05	0.661834	-0.613508	-3.36272	2.1357	8.33333	5.55556	0.666667	UniRef90_P27958	1269	Hepatitis C virus (HCV) polyprotein – includes core, envelope glycoproteins (E1, E2/NS1, gp35, gp70, hypervariable regions), and nonstructural proteins (NS3, NS4, NS5, NS5B, RNA-dependent RNA polymerase); covers structural and nonstructural regions, precue protein (1/2) & polyprotein precursor (1/3) & Polyprotein (1/2) & E2 protein (4/4) & precursor protein & Hepatitis C virus core, matrix, envel…	Genome polyprotein n=2057 Tax=Hepacivirus C TaxID=11103 RepID=POLG_HCVH
	twist_34337	1.2979e-05	0.661931	-0.330669	-1.81289	1.15155	29.1667	27.7778	0.952381		1270	zinc metalloproteinase aureolysin
	twist_44775	1.29839e-05	0.662178	0.408703	-1.42473	2.24214	12.5	16.6667	1.33333		1271	p35 lipoprotein
	twist_30259	1.29966e-05	0.662829	0.324638	-1.13468	1.78396	25	33.3333	1.33333		1272	polyprotein (3/9) & structural protein (3/3) & VP1 (2/4) & capsid protein VP1 & VP1 protein (2/2) & VP1 protein, partial [Enterovirus A71]
	twist_92035	1.3017e-05	0.663869	0.487705	-1.71186	2.68727	8.33333	11.1111	1.33333		1273	YP_009168989.1 Possible phage tail sheath protein [Campylobacter virus CPt10]
	agilent_174140	1.30403e-05	0.665055	-0.428983	-2.37102	1.51305	16.6667	11.1111	0.666667	UniRef90_U6RBT0	1274	MH0028_GL0082397 MPA_PNP_EM_seqs_non_topgraph_seqs_final_210318.csv	Cell division protein FtsZ n=28 Tax=root TaxID=1 RepID=U6RBT0_9BACE
	twist_31610	1.30662e-05	0.666376	0.411436	-1.45901	2.28188	12.5	16.6667	1.33333		1275	Hemagglutinin (2/2)
	agilent_7434	1.30756e-05	0.666853	0.329429	-1.17049	1.82935	25	33.3333	1.33333	UniRef90_P14738	1276	fibronectin-binding protein A	Fibronectin-binding protein A n=540 Tax=Staphylococcaceae TaxID=90964 RepID=FNBA_STAA8
	agilent_3616	1.30796e-05	0.66706	0.322958	-1.14846	1.79438	66.6667	77.7778	1.16667	UniRef90_A0A098ZMW6	1277	choline-binding protein D	Autolysin n=355 Tax=Streptococcus TaxID=1301 RepID=A0A098ZMW6_STREE
	agilent_20117	1.30805e-05	0.667108	-0.443759	-2.46587	1.57835	16.6667	11.1111	0.666667	UniRef90_Q6GE15	1278	WP_000792567.1 strains_non_MPA_non_topgraph_cdhit70_190118.csv	Immunoglobulin-binding protein Sbi n=35 Tax=Staphylococcus aureus TaxID=1280 RepID=SBI_STAAR
	agilent_16426	1.30851e-05	0.667341	0.457445	-1.62858	2.54347	8.33333	11.1111	1.33333	UniRef90_A0A174ZBF0	1279	MH0002_GL0055178 MPA_PNP_EM_seqs_non_topgraph_seqs_final_210318.csv	Flagellar hook-associated protein 2 n=11 Tax=root TaxID=1 RepID=A0A174ZBF0_9FIRM
	agilent_54114	1.30914e-05	0.667664	0.456983	-1.62909	2.54306	8.33333	11.1111	1.33333	UniRef90_A0A1Q6JWM2	1280	MH0264_GL0103034 MPA_PNP_EM_seqs_non_topgraph_seqs_final_210318.csv	ATP-dependent Clp protease ATP-binding subunit ClpX n=3 Tax=Clostridiales TaxID=186802 RepID=A0A1Q6JWM2_9CLOT
	agilent_115477	1.30914e-05	0.667664	0.456983	-1.62909	2.54306	8.33333	11.1111	1.33333	UniRef90_A0A417NJ28	1281	MH0192_GL0143211 MPA_PNP_EM_seqs_non_topgraph_seqs_final_210318.csv	Stage II sporulation protein P n=7 Tax=Firmicutes TaxID=1239 RepID=A0A417NJ28_9FIRM
	twist_35320	1.30919e-05	0.667687	0.314456	-1.12111	1.75002	25	33.3333	1.33333		1282	EBNA-3C HHV 4 latent protein
	twist_48824	1.31081e-05	0.668511	-0.357128	-1.99181	1.27755	25	16.6667	0.666667		1283	polyprotein (9/9) & VP1 capsid protein (1/3) & Chain 2, Human Rhinovirus Serotype 2 (Hrv2)
	agilent_2826	1.31083e-05	0.668525	0.433916	-1.55233	2.42017	12.5	16.6667	1.33333	UniRef90_P03277	1284	Hexon protein	Hexon protein n=779 Tax=Adenoviridae TaxID=10508 RepID=CAPSH_ADE02
	agilent_2828	1.31083e-05	0.668525	0.433916	-1.55233	2.42017	12.5	16.6667	1.33333	UniRef90_P03277	1285	Hexon protein	Hexon protein n=779 Tax=Adenoviridae TaxID=10508 RepID=CAPSH_ADE02
	twist_36071	1.31125e-05	0.668736	0.345028	-1.23541	1.92546	33.3333	33.3333	1		1286	positive (exact): Influenza A virus Hemagglutinin
	agilent_151622	1.31167e-05	0.668954	0.45532	-1.63178	2.54242	8.33333	11.1111	1.33333	UniRef90_R6BPJ2	1287	MH0270_GL0193139 MPA_PNP_EM_seqs_non_topgraph_seqs_final_210318.csv	NPCBM domain-containing protein n=6 Tax=Firmicutes TaxID=1239 RepID=R6BPJ2_9FIRM
	agilent_100240	1.31447e-05	0.670382	-0.293979	-1.64773	1.05977	37.5	33.3333	0.888889	UniRef90_S5N0F3	1288	WP_045160255.1 (5/5) non_MPA_topgraph_sampling_040218.csv	Phage-related tail protein n=334 Tax=Salmonella TaxID=590 RepID=S5N0F3_SALBN
	twist_81047	1.31532e-05	0.670816	-0.586881	-3.2932	2.11944	8.33333	5.55556	0.666667		1289	YP_009037574.1 baseplate subunit [Escherichia phage vB_EcoM_JS09]
	agilent_27073	1.31586e-05	0.671087	0.452595	-1.63631	2.5415	8.33333	11.1111	1.33333	UniRef90_A9MPP4	1290	WP_000249224.1 (1/1) non_MPA_topgraph_sampling_040218.csv	Penicillin-binding protein activator LpoA n=1048 Tax=Enterobacteriaceae TaxID=543 RepID=A9MPP4_SALAR
	twist_33702	1.31642e-05	0.671376	0.31196	-1.12921	1.75313	45.8333	50	1.09091		1291	phosphoprotein 150 & Large structural phosphoprotein
	twist_53579	1.31645e-05	0.67139	0.691681	-2.50384	3.8872	4.16667	5.55556	1.33333		1292	VP1 protein (1/2)
	twist_28803	1.31676e-05	0.671548	-0.282656	-1.58917	1.02386	54.1667	44.4444	0.820513		1293	positive (from uniprot): Enterovirus B Genome polyprotein
	twist_28586	1.31856e-05	0.672465	-0.450839	-2.54094	1.63927	91.6667	88.8889	0.969697		1294	positive (from uniprot): Rhinovirus B Genome polyprotein
	twist_45703	1.31948e-05	0.672934	0.450986	-1.64299	2.54496	8.33333	16.6667	2		1295	BZLF1 [Human gammaherpesvirus 4] & BZLF1 & Trans-activator protein BZLF1
	agilent_156737	1.31969e-05	0.673043	0.590339	-2.15163	3.33231	4.16667	11.1111	2.66667	UniRef90_K8Q794	1296	WP_014570243.1 (2/2) non_MPA_topgraph_sampling_040218.csv	Periplasmic component of efflux system n=25 Tax=Lactobacillaceae TaxID=33958 RepID=K8Q794_LACRH
	agilent_234932	1.32095e-05	0.673687	-0.468728	-2.6504	1.71295	12.5	11.1111	0.888889	UniRef90_Q5WSS9	1297	VFG045603(gb|YP_096878) (lpg2884) Dot/Icm type IV secretion system effector [Dot/Icm (VF0156)] [Legionella pneumophila subsp. pneumophila str. Philadelphia 1]	Uncharacterized protein n=23 Tax=Legionella pneumophila TaxID=446 RepID=Q5WSS9_LEGPL
	twist_58291	1.32095e-05	0.673687	-0.468728	-2.6504	1.71295	12.5	11.1111	0.888889		1298	positive (from uniprot): Enterovirus B Genome polyprotein
	agilent_145084	1.32142e-05	0.673926	-0.584782	-3.30875	2.13918	8.33333	5.55556	0.666667	UniRef90_K0X0W4	1299	MH0006_GL0083746 MPA_PNP_EM_seqs_non_topgraph_seqs_final_210318.csv	PKD domain-containing protein n=3 Tax=Bacteroidales TaxID=171549 RepID=K0X0W4_9BACT
	twist_58782	1.32298e-05	0.674721	-0.325743	-1.84702	1.19553	79.1667	66.6667	0.842105		1300	positive (exact): Human herpesvirus 3 Envelope glycoprotein C
	agilent_189058	1.32314e-05	0.674803	0.452147	-1.66002	2.56431	8.33333	16.6667	2	UniRef90_C2EQT9	1301	YP_193207.1 strains_non_MPA_non_topgraph_cdhit70_190118.csv	ATPase family associated with various cellular activities (AAA) n=3 Tax=Lactobacillus TaxID=1578 RepID=C2EQT9_9LACO
	agilent_103212	1.32361e-05	0.67504	-0.417302	-2.3682	1.5336	16.6667	11.1111	0.666667	UniRef90_A0A3E4P9Y0	1302	MH0364_GL0033618 (1/1) MPA_and_EM_topgraph_220218_subsample.csv	TPR_REGION domain-containing protein n=25 Tax=Bacteroidales TaxID=171549 RepID=A0A3E4P9Y0_9BACT
	agilent_3710	1.32448e-05	0.675486	0.28793	-1.06011	1.63598	33.3333	38.8889	1.16667	UniRef90_P14738	1303	fibronectin-binding protein A	Fibronectin-binding protein A n=540 Tax=Staphylococcaceae TaxID=90964 RepID=FNBA_STAA8
	agilent_224116	1.325e-05	0.675752	-0.581318	-3.30533	2.14269	8.33333	5.55556	0.666667	UniRef90_P46005	1304	VFG000849(gb|AAA57452) (aggC) usher protein [AAFs (VF0214)] [Escherichia coli 17-2]	Outer membrane usher protein AggC n=23 Tax=Escherichia coli TaxID=562 RepID=AGGC_ECOLX
	twist_42474	1.32565e-05	0.676083	0.307474	-1.13488	1.74983	25	27.7778	1.11111		1305	HCMVUL132
	agilent_11153	1.32656e-05	0.676544	-0.304149	-1.73307	1.12477	41.6667	44.4444	1.06667	UniRef90_A0A2U3RZL8	1306	pneumococcal histidine triad protein D (1/2) & histidine motif-containing protein, partial	Pneumococcal histidine triad protein D n=4 Tax=Streptococcus pneumoniae TaxID=1313 RepID=A0A2U3RZL8_STREE
	agilent_230186	1.32727e-05	0.676908	0.326039	-1.20755	1.85962	25	33.3333	1.33333	UniRef90_A0A0G9FJC8	1307	VFG000904(gb|NP_752330) (vat) Haemoglobin protease [Tsh (VF0233)] [Escherichia coli CFT073]	Autotransporter n=304 Tax=Enterobacteriaceae TaxID=543 RepID=A0A0G9FJC8_ECOLX
	twist_48387	1.32836e-05	0.677465	-0.402112	-2.29698	1.49276	87.5	83.3333	0.952381		1308	positive (exact): Enterovirus B Genome polyprotein
	agilent_107097	1.32855e-05	0.677561	-0.846728	-4.83802	3.14457	4.16667	5.55556	1.33333	UniRef90_B0G8D4	1309	WP_005334551.1 (1/1) non_MPA_topgraph_sampling_040218.csv	Pyridine nucleotide-disulfide oxidoreductase n=14 Tax=Lachnospiraceae TaxID=186803 RepID=B0G8D4_9FIRM
	twist_27988	1.3303e-05	0.678452	-0.391178	-2.24052	1.45817	20.8333	16.6667	0.8		1310	EBNA-3B nuclear protein [Human gammaherpesvirus 4] & Epstein-Barr nuclear antigen 4
	agilent_176582	1.33062e-05	0.678619	0.443362	-1.65384	2.54056	8.33333	11.1111	1.33333	UniRef90_B0G3Y5	1311	WP_052302907.1 strains_non_MPA_non_topgraph_cdhit70_190118.csv	N-acetylmuramoyl-L-alanine amidase n=2 Tax=Dorea formicigenerans TaxID=39486 RepID=B0G3Y5_9FIRM
	twist_5927	1.3308e-05	0.678709	0.619954	-2.31344	3.55335	4.16667	5.55556	1.33333		1312	allergen_name False allergome_name Dan re PGM (4/4) (1/1) allergenonline_name False SDAP_name False iedb_name False
	agilent_161585	1.3308e-05	0.678709	0.619954	-2.31344	3.55335	4.16667	5.55556	1.33333	UniRef90_K0X402	1313	V1.FI12_GL0135524 MPA_PNP_EM_seqs_non_topgraph_seqs_final_210318.csv	Por secretion system C-terminal sorting domain-containing protein n=3 Tax=Bacteroidales TaxID=171549 RepID=K0X402_9BACT
	agilent_129	1.33105e-05	0.678835	-0.280152	-1.60628	1.04598	45.8333	38.8889	0.848485	UniRef90_Q1HVF7	1314	EBNA-1 HHV 4	Epstein-Barr nuclear antigen 1 n=48 Tax=Epstein-Barr virus (strain GD1) TaxID=10376 RepID=EBNA1_EBVA8
	twist_51911	1.33145e-05	0.679038	0.378223	-1.41333	2.16978	12.5	22.2222	1.77778		1315	Clumping factor B precursor (Fibrinogen-binding protein B) (Fibrinogen receptor B)
	twist_73447	1.3326e-05	0.679626	-0.566656	-3.25599	2.12268	8.33333	5.55556	0.666667		1316	YP_007006998.1 pre-neck appendage [Clostridium phage phi24R]
	twist_70213	1.3326e-05	0.679626	-0.566656	-3.25599	2.12268	8.33333	5.55556	0.666667		1317	YP_007006998.1 pre-neck appendage [Clostridium phage phi24R]
	agilent_202587	1.3326e-05	0.679626	-0.566656	-3.25599	2.12268	8.33333	5.55556	0.666667	UniRef90_U6R855	1318	DOM015_GL0041013 (2/2) MPA_and_EM_topgraph_220218_subsample.csv	Uncharacterized protein n=5 Tax=Bacteroidaceae TaxID=815 RepID=U6R855_9BACE
	twist_50052	1.33319e-05	0.679928	0.578826	-2.17102	3.32867	4.16667	11.1111	2.66667		1319	positive (from uniprot): Rhinovirus B Genome polyprotein
	agilent_6224	1.33432e-05	0.680505	-0.337167	-1.94202	1.26768	29.1667	22.2222	0.761905	UniRef90_A7X0T9	1320	Bifunctional autolysin precursor	Bifunctional autolysin n=763 Tax=Bacteria TaxID=2 RepID=ATL_STAA1
	agilent_1320	1.33598e-05	0.68135	0.441402	-1.66548	2.54828	8.33333	16.6667	2	UniRef90_A0A2U3RZL8	1321	pneumococcal histidine triad protein D (1/2) & histidine motif-containing protein, partial	Pneumococcal histidine triad protein D n=4 Tax=Streptococcus pneumoniae TaxID=1313 RepID=A0A2U3RZL8_STREE
	agilent_45754	1.33609e-05	0.681408	0.287274	-1.08419	1.65874	29.1667	33.3333	1.14286	UniRef90_UPI0004537308	1322	WP_000728715.1 strains_non_MPA_non_topgraph_cdhit70_190118.csv	staphylococcal protein A n=1 Tax=Staphylococcus aureus TaxID=1280 RepID=UPI0004537308
	twist_26523	1.33697e-05	0.681854	-0.305962	-1.76881	1.15689	33.3333	27.7778	0.833333		1323	EBNA-3C HHV 4 latent protein
	agilent_98530	1.3409e-05	0.683857	-0.599258	-3.48361	2.28509	8.33333	5.55556	0.666667	UniRef90_P0A1W3	1324	WP_000157810.1 (1/2) non_MPA_topgraph_sampling_040218.csv	Signal peptidase I n=1166 Tax=root TaxID=1 RepID=LEP_SALTI
	agilent_101646	1.34147e-05	0.68415	0.462557	-1.76601	2.69112	8.33333	11.1111	1.33333	UniRef90_Q8G5R1	1325	WP_074709731.1 strains_non_MPA_non_topgraph_cdhit70_190118.csv	ATP-dependent Clp protease ATP-binding subunit ClpX n=97 Tax=Bifidobacterium TaxID=1678 RepID=CLPX_BIFLO
	agilent_45161	1.3434e-05	0.685135	-0.318121	-1.85587	1.21963	79.1667	72.2222	0.912281	UniRef90_UPI0004537308	1326	WP_000728715.1 strains_non_MPA_non_topgraph_cdhit70_190118.csv	staphylococcal protein A n=1 Tax=Staphylococcus aureus TaxID=1280 RepID=UPI0004537308
	twist_64561	1.34412e-05	0.685501	-0.388169	-2.26683	1.49049	16.6667	11.1111	0.666667		1327	YP_008532047.1 putative tail fiber protein [Klebsiella phage 0507-KN2-1]
	twist_30077	1.34471e-05	0.685802	0.576808	-2.21765	3.37127	4.16667	11.1111	2.66667		1328	Bifunctional autolysin precursor
	agilent_114177	1.34621e-05	0.686569	-0.782995	-4.58617	3.02018	4.16667	5.55556	1.33333	UniRef90_F7M4X1	1329	MH0003_GL0051133 (1/1) MPA_and_EM_topgraph_220218_subsample.csv	STN domain-containing protein n=61 Tax=Bacteroidaceae TaxID=815 RepID=F7M4X1_9BACE
	agilent_29812	1.34718e-05	0.687062	-0.380937	-2.23431	1.47244	16.6667	16.6667	1	UniRef90_A0A1C5XBP0	1330	MH0014_GL0019697 (1/2) MPA_and_EM_topgraph_220218_subsample.csv	Macrolide export ATP-binding/permease protein MacB n=22 Tax=Ruminococcus TaxID=1263 RepID=A0A1C5XBP0_9FIRM
	agilent_235513	1.348e-05	0.687482	0.566191	-2.1924	3.32478	4.16667	11.1111	2.66667	UniRef90_A0A4I7YG16	1331	VFG001357(gb|NP_346601) (cbpA) choline binding protein A [CbpA/PspC (VF0150)] [Streptococcus pneumoniae TIGR4]	Choline binding protein A n=44 Tax=Streptococcus pneumoniae TaxID=1313 RepID=A0A4I7YG16_STREE
	agilent_214305	1.34886e-05	0.687917	0.431192	-1.67276	2.53514	8.33333	11.1111	1.33333	UniRef90_A0A173W9F4	1332	MH0364_GL0095644 (3/3) MPA_and_EM_topgraph_220218_subsample.csv	Uncharacterized protein n=8 Tax=Lachnospiraceae TaxID=186803 RepID=A0A173W9F4_9FIRM
	agilent_225414	1.3492e-05	0.688093	-0.54754	-3.22079	2.1257	8.33333	5.55556	0.666667	UniRef90_A0A0E8T3C9	1333	VFG001354(gb|NP_345414) (pce) choline binding protein E [CBPs (VF0145)] [Streptococcus pneumoniae TIGR4]	Choline binding protein E CbpE n=250 Tax=Bacteria TaxID=2 RepID=A0A0E8T3C9_STREE
	agilent_37551	1.3492e-05	0.688093	-0.54754	-3.22079	2.1257	8.33333	5.55556	0.666667	UniRef90_A0A508ZF14	1334	WP_015438931.1 (1/5) non_MPA_topgraph_sampling_040218.csv	ABC transporter permease YtrF n=70 Tax=Bacteria TaxID=2 RepID=A0A508ZF14_BIFBR
	agilent_79054	1.35028e-05	0.688645	-0.55286	-3.25713	2.15141	8.33333	5.55556	0.666667	UniRef90_A0A174A0Y7	1335	MH0087_GL0039588 MPA_PNP_EM_seqs_non_topgraph_seqs_final_210318.csv	Chromosome segregation protein n=36 Tax=Clostridiales TaxID=186802 RepID=A0A174A0Y7_9FIRM
	agilent_73127	1.3507e-05	0.688859	0.31236	-1.21663	1.84136	25	27.7778	1.11111	UniRef90_A0A416JDV1	1336	MH0250_GL0256152 MPA_PNP_EM_seqs_non_topgraph_seqs_final_210318.csv	Flagellin (Fragment) n=1 Tax=Clostridium sp. AM49-4BH TaxID=2293035 RepID=A0A416JDV1_9CLOT
	agilent_34618	1.35146e-05	0.689246	0.442154	-1.72502	2.60932	8.33333	11.1111	1.33333	UniRef90_I8UVD1	1337	MH0013_GL0009074 (1/1) MPA_and_EM_topgraph_220218_subsample.csv	SusC/RagA family TonB-linked outer membrane protein n=11 Tax=root TaxID=1 RepID=I8UVD1_9BACE
	twist_31993	1.35146e-05	0.689246	0.442154	-1.72502	2.60932	8.33333	11.1111	1.33333		1338	EBNA3A HHV4
	agilent_53162	1.35321e-05	0.690137	0.428815	-1.67936	2.53699	8.33333	11.1111	1.33333	UniRef90_U6RKM4	1339	MH0028_GL0078214 MPA_PNP_EM_seqs_non_topgraph_seqs_final_210318.csv	N-glycanase_N domain-containing protein n=3 Tax=Bacteroidaceae TaxID=815 RepID=U6RKM4_9BACE
	agilent_73243	1.35432e-05	0.690702	-0.387477	-2.29609	1.52113	83.3333	83.3333	1	UniRef90_A0A091BTX1	1340	WP_020917102.1 strains_non_MPA_non_topgraph_cdhit70_190118.csv	N-acetylmuramidase n=11 Tax=Streptococcus TaxID=1301 RepID=A0A091BTX1_STREI
	agilent_243958	1.3546e-05	0.690846	-0.284486	-1.68648	1.11751	33.3333	27.7778	0.833333	UniRef90_Q9KK48	1341	VFG005316(gb|NP_359586) (pspC/cbpA) Choline binding protein A [Choline-binding proteins (CVF122)] [Streptococcus pneumoniae R6]	Surface protein PspC n=12 Tax=Streptococcus pneumoniae TaxID=1313 RepID=Q9KK48_STREE
	agilent_184704	1.35462e-05	0.690855	-0.380024	-2.2529	1.49285	16.6667	11.1111	0.666667	UniRef90_S5QWV8	1342	WP_020916641.1 strains_non_MPA_non_topgraph_cdhit70_190118.csv	Uncharacterized protein n=4 Tax=Streptococcus TaxID=1301 RepID=S5QWV8_9STRE
	agilent_64147	1.35562e-05	0.691364	-0.265411	-1.57571	1.04489	45.8333	44.4444	0.969697	UniRef90_A6LDM2	1343	MH0012_GL0221699 MPA_PNP_EM_seqs_non_topgraph_seqs_final_210318.csv	Uncharacterized protein n=36 Tax=Bacteroidales TaxID=171549 RepID=A6LDM2_PARD8
	agilent_38976	1.35606e-05	0.691592	0.583039	-2.2976	3.46367	4.16667	11.1111	2.66667	UniRef90_D6D0J3	1344	O2.UC31-1_GL0186667 MPA_PNP_EM_seqs_non_topgraph_seqs_final_210318.csv	Glycoside hydrolase 97 n=72 Tax=Bacteroidaceae TaxID=815 RepID=D6D0J3_9BACE
	agilent_236703	1.35848e-05	0.692824	0.377401	-1.49511	2.24992	12.5	22.2222	1.77778	UniRef90_P71401	1345	VFG001157(gb|AAC44560) (hsf) Hsf [Hia/Hsf (VF0039)] [Haemophilus influenzae C54]	Hsf n=19 Tax=Haemophilus influenzae TaxID=727 RepID=P71401_HAEIF
	agilent_201880	1.35863e-05	0.692902	0.261723	-1.03719	1.56064	54.1667	61.1111	1.12821	UniRef90_A0A174B1N0	1346	WP_012743453.1 MPA_PNP_EM_seqs_non_topgraph_seqs_final_210318.csv	Toxin A n=2 Tax=[Eubacterium] rectale TaxID=39491 RepID=A0A174B1N0_9FIRM
	agilent_206569	1.36022e-05	0.693714	0.424281	-1.68728	2.53584	8.33333	11.1111	1.33333	UniRef90_I9QA96	1347	SZEY-24A_GL0007462 MPA_PNP_EM_seqs_non_topgraph_seqs_final_210318.csv	SGNH_hydro domain-containing protein n=38 Tax=Bacteroides TaxID=816 RepID=I9QA96_9BACE
	twist_47810	1.36027e-05	0.693738	-0.318011	-1.90082	1.2648	25	16.6667	0.666667		1348	EBNA-3B nuclear protein [Human gammaherpesvirus 4] & Epstein-Barr nuclear antigen 4
	agilent_1143	1.36071e-05	0.693964	-0.318198	-1.90317	1.26678	25	16.6667	0.666667	UniRef90_P03300	1349	Genome polyprotein (6/6) & polyprotein (7/9) & VP1 (1/4) & coat protein VP1 & VP4	Genome polyprotein n=1168 Tax=Enterovirus TaxID=12059 RepID=POLG_POL1M
	agilent_173492	1.36231e-05	0.694779	0.408005	-1.63002	2.44603	12.5	16.6667	1.33333	UniRef90_A0A1C5RFI9	1350	V1.UC10-2_GL0112511 MPA_PNP_EM_seqs_non_topgraph_seqs_final_210318.csv	Sulfate starvation-induced protein 7 n=20 Tax=Faecalibacterium TaxID=216851 RepID=A0A1C5RFI9_9FIRM
	twist_51927	1.36323e-05	0.695246	-0.308918	-1.85448	1.23665	25	22.2222	0.888889		1351	nuclear protein EBNA2 & EBNA-2 & Epstein-Barr nuclear antigen 2
	twist_34373	1.36416e-05	0.69572	-0.534713	-3.21435	2.14493	8.33333	5.55556	0.666667		1352	EBNA-1 HHV 4
	agilent_178076	1.36431e-05	0.695796	0.306355	-1.2293	1.84201	20.8333	22.2222	1.06667	UniRef90_A0A460AZD5	1353	WP_010959017.1 (1/1) non_MPA_topgraph_sampling_040218.csv	LPXTG cell wall anchor domain-containing protein n=248 Tax=Listeriaceae TaxID=186820 RepID=A0A460AZD5_LISMN
	twist_38302	1.36463e-05	0.695959	0.36362	-1.46012	2.18736	12.5	22.2222	1.77778		1354	positive (from uniprot): Norwalk virus Non-structural polyprotein
	agilent_21920	1.36479e-05	0.696041	0.264093	-1.06084	1.58903	45.8333	50	1.09091	UniRef90_Q931I5	1355	WP_000791402.1 strains_non_MPA_non_topgraph_cdhit70_190118.csv	Uncharacterized leukocidin-like protein 2 n=180 Tax=Bacteria TaxID=2 RepID=LUKL2_STAAM
	twist_27548	1.36498e-05	0.696142	0.315018	-1.26596	1.89599	70.8333	66.6667	0.941176		1356	positive (from uniprot): Human herpesvirus 3 Envelope glycoprotein C
	agilent_229642	1.36514e-05	0.69622	-0.280425	-1.68817	1.12732	37.5	27.7778	0.740741	UniRef90_P15276	1357	VFG000117(gb|NP_253940) (algP/algR3) alginate regulatory protein AlgP [Alginate (VF0091)] [Pseudomonas aeruginosa PAO1]	Transcriptional regulatory protein AlgP n=6 Tax=Pseudomonas aeruginosa TaxID=287 RepID=ALGP_PSEAE
	agilent_1606	1.36521e-05	0.696258	-0.313236	-1.8859	1.25943	25	22.2222	0.888889	UniRef90_P04012	1358	major capsid protein (2/4) & major capsid protein L1 (2/3)	Major capsid protein L1 n=210 Tax=Papillomaviridae TaxID=151340 RepID=VL1_HPV11
	twist_15602	1.36645e-05	0.696892	-0.289239	-1.74462	1.16614	33.3333	27.7778	0.833333		1359	allergen_name False allergome_name Hor v 37 (5/6) (1/1) allergenonline_name False SDAP_name False iedb_name False
	twist_59158	1.36791e-05	0.697632	0.418828	-1.69404	2.53169	8.33333	11.1111	1.33333		1360	H3N2 A/Hong Kong/4801/2014 NP
	agilent_193153	1.36798e-05	0.697671	0.3612	-1.46119	2.18359	16.6667	16.6667	1	UniRef90_A0A1E3KV71	1361	YP_004890527.1 (1/1) non_MPA_topgraph_sampling_040218.csv	Gram_pos_anchor domain-containing protein n=52 Tax=Lactobacillaceae TaxID=33958 RepID=A0A1E3KV71_LACPN
	twist_47286	1.3684e-05	0.697884	-0.318614	-1.92734	1.29011	25	27.7778	1.11111		1362	early antigen protein D (EA-D) & DNA polymerase processivity factor BMRF1
	twist_57307	1.36902e-05	0.698199	-0.524861	-3.17787	2.12814	8.33333	5.55556	0.666667		1363	Collagen alpha-3(IV) chain & alpha-3 type IV collagen & type IV collagen alpha 3 chain & type IV collagen alpha3 chain
	agilent_202443	1.37212e-05	0.699779	0.300256	-1.22584	1.82635	20.8333	27.7778	1.33333	UniRef90_Q2G0D4	1364	WP_000731642.1 strains_non_MPA_non_topgraph_cdhit70_190118.csv	Probable autolysin SsaALP n=204 Tax=Bacteria TaxID=2 RepID=SSAAL_STAA8
	agilent_101	1.37302e-05	0.700242	-0.277823	-1.69219	1.13655	33.3333	27.7778	0.833333	UniRef90_P06473	1365	Glycoprotein B precursor & glycoprotein B (1/2)	Envelope glycoprotein B n=908 Tax=Viruses TaxID=10239 RepID=GB_HCMVA
	twist_32032	1.37307e-05	0.700268	0.364201	-1.49008	2.21848	12.5	16.6667	1.33333		1366	CagA
	agilent_222359	1.37434e-05	0.700911	-0.526332	-3.21213	2.15947	8.33333	5.55556	0.666667	UniRef90_P71401	1367	VFG001157(gb|AAC44560) (hsf) Hsf [Hia/Hsf (VF0039)] [Haemophilus influenzae C54]	Hsf n=19 Tax=Haemophilus influenzae TaxID=727 RepID=P71401_HAEIF
	agilent_182676	1.37434e-05	0.700911	0.526332	-2.15947	3.21213	91.6667	94.4444	1.0303	UniRef90_A0A264Y915	1368	MH0073_GL0045612 MPA_PNP_EM_seqs_non_topgraph_seqs_final_210318.csv	Uncharacterized protein n=1 Tax=Prevotella sp. 885 TaxID=2022527 RepID=A0A264Y915_9BACT
	agilent_131312	1.37574e-05	0.701625	0.293083	-1.20624	1.7924	20.8333	27.7778	1.33333	UniRef90_Q8G4Z1	1369	WP_025332084.1 (1/2) non_MPA_topgraph_sampling_040218.csv	Uncharacterized protein n=77 Tax=Bifidobacterium TaxID=1678 RepID=Q8G4Z1_BIFLO
	agilent_229423	1.37599e-05	0.701754	0.414061	-1.70511	2.53324	8.33333	11.1111	1.33333	UniRef90_A0A0H2UNT6	1370	VFG005301(gb|NP_344982) (rrgA) cell wall surface anchor family protein, pilus tip adhesin RrgA [PI-1 (VF0529)] [Streptococcus pneumoniae TIGR4]	Cell wall surface anchor family protein n=75 Tax=Streptococcus pneumoniae TaxID=1313 RepID=A0A0H2UNT6_STRPN
	twist_49209	1.37854e-05	0.703054	0.291687	-1.20804	1.79141	20.8333	27.7778	1.33333		1371	conserved Plasmodium membrane protein, unknown function
	agilent_210454	1.38242e-05	0.705032	-0.25328	-1.5647	1.05814	58.3333	50	0.857143	UniRef90_A0A0U1MQG2	1372	WP_000669729.1 strains_non_MPA_non_topgraph_cdhit70_190118.csv	Protein map n=15 Tax=Staphylococcaceae TaxID=90964 RepID=A0A0U1MQG2_STAAU
	twist_38305	1.38391e-05	0.705794	-0.525015	-3.25079	2.20076	8.33333	5.55556	0.666667		1373	Dense granule protein 2 precursor
	twist_58799	1.3854e-05	0.706554	0.263576	-1.10858	1.63573	45.8333	50	1.09091		1374	positive (exact): Human herpesvirus 5 Envelope glycoprotein M
	agilent_171544	1.38613e-05	0.706925	-0.507615	-3.15372	2.13849	8.33333	5.55556	0.666667	UniRef90_F3PVF2	1375	WP_005824861.1 (3/4) MPA_and_EM_topgraph_220218_subsample.csv	Phosphatidylglycerol--prolipoprotein diacylglyceryl transferase n=47 Tax=root TaxID=1 RepID=F3PVF2_9BACE
	agilent_238918	1.3876e-05	0.707674	0.264648	-1.11862	1.64791	29.1667	38.8889	1.33333	UniRef90_O86487	1376	VFG001279(gb|NP_645333) (sdrC) Ser-Asp rich fibrinogen-binding bone sialoprotein-binding protein [SDr (VF0019)] [Staphylococcus aureus subsp. aureus MW2]	Serine-aspartate repeat-containing protein C n=909 Tax=Staphylococcaceae TaxID=90964 RepID=SDRC_STAAE
	twist_30162	1.38908e-05	0.708433	0.258641	-1.09691	1.6142	33.3333	33.3333	1		1377	Genome polyprotein (6/6) & polyprotein (7/9) & VP1 (1/4) & coat protein VP1 & VP4
	agilent_73272	1.38979e-05	0.708795	0.402953	-1.71171	2.51761	8.33333	16.6667	2	UniRef90_A0A1C5XBP0	1378	MH0014_GL0019697 (1/2) MPA_and_EM_topgraph_220218_subsample.csv	Macrolide export ATP-binding/permease protein MacB n=22 Tax=Ruminococcus TaxID=1263 RepID=A0A1C5XBP0_9FIRM
	twist_31907	1.38979e-05	0.708795	0.402953	-1.71171	2.51761	8.33333	16.6667	2		1379	Replication protein E1
	twist_83465	1.39213e-05	0.709986	-0.291089	-1.82527	1.24309	29.1667	22.2222	0.761905		1380	YP_009168587.1 putative large terminase [Lactobacillus phage LBR48]
	twist_35319	1.39354e-05	0.710705	-0.316919	-1.99159	1.35775	20.8333	16.6667	0.8		1381	EBNA-3C HHV 4 latent protein
	twist_77674	1.39415e-05	0.711015	0.402251	-1.72572	2.53022	8.33333	11.1111	1.33333		1382	AFN38712.1 hypothetical protein phi_MSA6_ORF048 [Staphylococcus phage MSA6]
	agilent_42	1.39496e-05	0.711427	-0.283152	-1.78331	1.217	29.1667	22.2222	0.761905	UniRef90_P68950	1383	positive (from uniprot): Human adenovirus C Pre-histone-like nucleoprotein	Pre-histone-like nucleoprotein n=24 Tax=root TaxID=1 RepID=NP_ADE02
	agilent_11511	1.39498e-05	0.71144	0.558014	-2.39851	3.51454	4.16667	5.55556	1.33333	UniRef90_P03300	1384	Genome polyprotein (6/6) & polyprotein (7/9) & VP1 (1/4) & coat protein VP1 & VP4	Genome polyprotein n=1168 Tax=Enterovirus TaxID=12059 RepID=POLG_POL1M
	agilent_61470	1.39531e-05	0.711606	0.403551	-1.73587	2.54297	8.33333	11.1111	1.33333	UniRef90_A0A173SVY9	1385	V1.FI07_GL0111911 MPA_PNP_EM_seqs_non_topgraph_seqs_final_210318.csv	mRNA interferase EndoA n=4 Tax=Faecalibacterium TaxID=216851 RepID=A0A173SVY9_9FIRM
	agilent_208242	1.39531e-05	0.711606	0.403551	-1.73587	2.54297	8.33333	11.1111	1.33333	UniRef90_A0A416SG61	1386	DOM014_GL0025097 MPA_PNP_EM_seqs_non_topgraph_seqs_final_210318.csv	PcfB family protein n=261 Tax=root TaxID=1 RepID=A0A416SG61_9FIRM
	agilent_58858	1.39531e-05	0.711606	0.403551	-1.73587	2.54297	8.33333	11.1111	1.33333	UniRef90_E5VBB8	1387	MH0003_GL0074909 MPA_PNP_EM_seqs_non_topgraph_seqs_final_210318.csv	Uncharacterized protein n=30 Tax=Bacteroides TaxID=816 RepID=E5VBB8_9BACE
	agilent_222015	1.39706e-05	0.712502	0.698782	-3.01789	4.41545	4.16667	16.6667	4	UniRef90_Q54972	1388	VFG005313(gb|NP_357715) (pspA) Surface protein pspA precursor [Choline-binding proteins (CVF122)] [Streptococcus pneumoniae R6]	Pneumococcal surface protein A n=17 Tax=Streptococcus pneumoniae TaxID=1313 RepID=Q54972_STREE
	twist_53755	1.39803e-05	0.712997	-0.53275	-3.37145	2.30595	95.8333	88.8889	0.927536		1389	polyprotein (9/9) & VP1 capsid protein (1/3) & Chain 2, Human Rhinovirus Serotype 2 (Hrv2)
	agilent_11510	1.3994e-05	0.713692	-0.246683	-1.56444	1.07108	41.6667	33.3333	0.8	UniRef90_P07210	1390	polyprotein (9/9) & VP1 capsid protein (1/3) & Chain 2, Human Rhinovirus Serotype 2 (Hrv2)	Genome polyprotein n=273 Tax=Enterovirus TaxID=12059 RepID=POLG_HRV8A
	twist_46342	1.39946e-05	0.713723	-0.413805	-2.62457	1.79696	12.5	11.1111	0.888889		1391	DNA polymerase processivity factor
	agilent_239180	1.39976e-05	0.713878	0.261028	-1.13431	1.65637	29.1667	33.3333	1.14286	UniRef90_P15926	1392	VFG000974(gb|NP_269970) (scpA) C5a peptidase precursor [C5a peptidase (VF0245)] [Streptococcus pyogenes M1 GAS]	C5a peptidase n=760 Tax=Bacteria TaxID=2 RepID=C5AP_STRPY
	twist_87290	1.40002e-05	0.714008	-0.345791	-2.19512	1.50353	16.6667	11.1111	0.666667		1393	YP_001469494.1 SegC homing endonuclease [Enterobacteria phage Phi1]
	agilent_169153	1.40002e-05	0.714008	-0.345791	-2.19512	1.50353	16.6667	11.1111	0.666667	UniRef90_P33378	1394	WP_014929158.1 strains_non_MPA_non_topgraph_cdhit70_190118.csv	Phospholipase C n=130 Tax=Listeria monocytogenes TaxID=1639 RepID=PHLC_LISMO
	agilent_207247	1.40056e-05	0.714283	0.404333	-1.76026	2.56893	8.33333	16.6667	2	UniRef90_Q8A128	1395	YP_101353.1 strains_non_MPA_non_topgraph_cdhit70_190118.csv	ATP-dependent Clp protease ATP-binding subunit ClpX n=136 Tax=root TaxID=1 RepID=CLPX_BACTN
	twist_60159	1.40062e-05	0.714316	0.424355	-1.8477	2.69641	8.33333	11.1111	1.33333		1396	AFN38704.1 hypothetical protein phi_MSA6_ORF041 [Staphylococcus phage MSA6]
	agilent_224217	1.401e-05	0.71451	0.52083	-2.26974	3.3114	4.16667	11.1111	2.66667	UniRef90_C1IDV3	1397	VFG002419(gb|NP_645021) (coa) staphylocoagulase precursor [Staphylocoagulase (VF0421)] [Staphylococcus aureus subsp. aureus MW2]	Staphylocoagulase n=45 Tax=Staphylococcaceae TaxID=90964 RepID=C1IDV3_STAAU
	agilent_101119	1.40391e-05	0.715993	0.400058	-1.75513	2.55525	8.33333	11.1111	1.33333	UniRef90_C4Z6T6	1398	MH0457_GL0056882 MPA_PNP_EM_seqs_non_topgraph_seqs_final_210318.csv	AAA_15 domain-containing protein n=18 Tax=Eubacterium TaxID=1730 RepID=C4Z6T6_EUBE2
	agilent_222669	1.40391e-05	0.715993	0.400058	-1.75513	2.55525	8.33333	11.1111	1.33333	UniRef90_Q99Z19	1399	VFG000966(gb|NP_269179) (hylP) hyaluronidase, phage associated [Hyaluronidase (VF0246)] [Streptococcus pyogenes M1 GAS]	Hyaluronidase-phage associated n=28 Tax=root TaxID=1 RepID=Q99Z19_STRP1
	agilent_222861	1.40532e-05	0.716715	-0.256161	-1.63983	1.12751	66.6667	61.1111	0.916667	UniRef90_Q9KK48	1400	VFG005316(gb|NP_359586) (pspC/cbpA) Choline binding protein A [Choline-binding proteins (CVF122)] [Streptococcus pneumoniae R6]	Surface protein PspC n=12 Tax=Streptococcus pneumoniae TaxID=1313 RepID=Q9KK48_STREE
	twist_47443	1.40563e-05	0.716873	-0.349321	-2.23729	1.53865	16.6667	11.1111	0.666667		1401	Enterovirus polyprotein (VP0, VP1, VP2, VP4) – capsid proteins, Coxsackievirus A9 (2.9 Å structure, chains 1–4)
	agilent_6706	1.40563e-05	0.716873	-0.349321	-2.23729	1.53865	16.6667	11.1111	0.666667	UniRef90_Q9QL88	1402	Enterovirus polyprotein (VP0, VP1, VP2, VP4) – capsid proteins, Coxsackievirus A9 (2.9 Å structure, chains 1–4)	Genome polyprotein n=36 Tax=Enterovirus B TaxID=138949 RepID=POLG_CXB6S
	twist_58261	1.40618e-05	0.717154	-0.303844	-1.94773	1.34005	25	16.6667	0.666667		1403	EBNA-3C HHV 4 latent protein
	twist_58262	1.40618e-05	0.717154	-0.303844	-1.94773	1.34005	25	16.6667	0.666667		1404	EBNA-3C HHV 4 latent protein
	agilent_9594	1.40636e-05	0.717242	-0.242599	-1.55556	1.07036	58.3333	55.5556	0.952381	UniRef90_O36633	1405	Major surface glycoprotein G	Major surface glycoprotein G n=342 Tax=Pneumoviridae TaxID=11244 RepID=GLYC_HRSVB
	twist_72254	1.40829e-05	0.718229	0.421295	-1.86713	2.70972	8.33333	11.1111	1.33333		1406	YP_009321608.1 major head protein II [Campylobacter phage PC14]
	agilent_174779	1.40842e-05	0.718295	0.545353	-2.41766	3.50837	4.16667	5.55556	1.33333	UniRef90_D4MVC3	1407	MH0089_GL0093714 (1/3) MPA_and_EM_topgraph_220218_subsample.csv	ABC-type multidrug transport system, ATPase and permease components n=20 Tax=Firmicutes TaxID=1239 RepID=D4MVC3_ANAHA
	agilent_6502	1.40899e-05	0.718585	-0.30693	-1.97634	1.36248	20.8333	16.6667	0.8	UniRef90_P11311	1408	Adhesin P1 precursor (Cytadhesin P1) (Attachment protein) & ADP1_MYCPN adhesin P1	Adhesin P1 n=56 Tax=Mycoplasma pneumoniae TaxID=2104 RepID=ADP1_MYCPN
	agilent_235068	1.40899e-05	0.718585	-0.30693	-1.97634	1.36248	20.8333	16.6667	0.8	UniRef90_Q8P2T7	1409	VFG000976(gb|NP_268546) (slo) streptolysin O precursor [SLO (VF0250)] [Streptococcus pyogenes M1 GAS]	Streptolysin O n=132 Tax=Streptococcus TaxID=1301 RepID=TACY_STRP8
	twist_58154	1.40934e-05	0.718765	-0.323577	-2.08471	1.43755	20.8333	16.6667	0.8		1410	Capsid protein VP26 & capsid protein VP26 [Human gammaherpesvirus 4] & BFRF3
	twist_39681	1.41163e-05	0.719931	-0.478239	-3.09245	2.13598	8.33333	11.1111	1.33333		1411	antigen CARP
	agilent_12000	1.41193e-05	0.720084	0.287306	-1.28411	1.85872	75	77.7778	1.03704		1412	positive (exact): Human respiratory syncytial virus Attachment glycoprotein
	agilent_881	1.41224e-05	0.720242	0.247704	-1.10791	1.60331	33.3333	38.8889	1.16667	UniRef90_Q66575	1413	positive (from uniprot): Enterovirus B Genome polyprotein	Genome polyprotein n=20 Tax=Enterovirus B TaxID=138949 RepID=POLG_EC12T
	agilent_3329	1.41591e-05	0.722113	0.319087	-1.43945	2.07763	16.6667	16.6667	1	UniRef90_P03211	1414	EBNA-1 HHV 4 & BKRF1	Epstein-Barr nuclear antigen 1 n=37 Tax=Epstein-Barr virus (strain GD1) TaxID=10376 RepID=EBNA1_EBVB9
	agilent_129840	1.41613e-05	0.722225	0.246424	-1.11223	1.60507	37.5	38.8889	1.03704	UniRef90_A0A173VM56	1415	MH0044_GL0005871 MPA_PNP_EM_seqs_non_topgraph_seqs_final_210318.csv	Flagellin n=8 Tax=Roseburia TaxID=841 RepID=A0A173VM56_9FIRM
	agilent_229734	1.41662e-05	0.722478	0.257015	-1.16138	1.67541	29.1667	38.8889	1.33333	UniRef90_Q9KK48	1416	VFG005316(gb|NP_359586) (pspC/cbpA) Choline binding protein A [Choline-binding proteins (CVF122)] [Streptococcus pneumoniae R6]	Surface protein PspC n=12 Tax=Streptococcus pneumoniae TaxID=1313 RepID=Q9KK48_STREE
	agilent_127484	1.41665e-05	0.722492	0.392439	-1.77343	2.55831	8.33333	11.1111	1.33333	UniRef90_D6D3V1	1417	MH0003_GL0028868 MPA_PNP_EM_seqs_non_topgraph_seqs_final_210318.csv	RagB/SusD domain-containing protein n=60 Tax=Bacteroidaceae TaxID=815 RepID=D6D3V1_9BACE
	agilent_241693	1.41685e-05	0.722592	-0.470707	-3.06952	2.1281	8.33333	11.1111	1.33333	UniRef90_A0A4I7XYI6	1418	VFG001361(gb|NP_344663) (pspA) pneumococcal surface protein A [PspA (VF0152)] [Streptococcus pneumoniae TIGR4]	Surface protein A n=87 Tax=Streptococcus pneumoniae TaxID=1313 RepID=A0A4I7XYI6_STREE
	agilent_223825	1.41685e-05	0.722592	-0.470707	-3.06952	2.1281	8.33333	11.1111	1.33333	UniRef90_Q9KK48	1419	VFG005316(gb|NP_359586) (pspC/cbpA) Choline binding protein A [Choline-binding proteins (CVF122)] [Streptococcus pneumoniae R6]	Surface protein PspC n=12 Tax=Streptococcus pneumoniae TaxID=1313 RepID=Q9KK48_STREE
	agilent_3244	1.41832e-05	0.723341	0.251702	-1.14189	1.6453	58.3333	61.1111	1.04762	UniRef90_A0A1D8D445	1420	positive (from uniprot): Enterovirus C Genome polyprotein [on Uniprot the BLAST matches are "Capsid protein" from "Human poliovirus"	VP1 (Fragment) n=1 Tax=Human poliovirus 3 TaxID=12086 RepID=A0A1D8D445_9ENTO
	agilent_120430	1.41874e-05	0.723557	-0.26872	-1.75774	1.2203	29.1667	22.2222	0.761905	UniRef90_A0A4P6M4H6	1421	WP_018598481.1 strains_non_MPA_non_topgraph_cdhit70_190118.csv	Toxin A n=3 Tax=Blautia TaxID=572511 RepID=A0A4P6M4H6_9FIRM
	twist_85996	1.41891e-05	0.723646	-0.478507	-3.13089	2.17387	8.33333	5.55556	0.666667		1422	NP_944906.1 Phage conserved protein [Salmonella phage FelixO1]
	agilent_7826	1.41968e-05	0.724034	0.245356	-1.11666	1.60737	37.5	38.8889	1.03704	UniRef90_P08318	1423	phosphoprotein 150 & Large structural phosphoprotein	Large structural phosphoprotein n=145 Tax=root TaxID=1 RepID=PP150_HCMVA
	agilent_241791	1.41971e-05	0.724055	-0.268675	-1.76025	1.2229	29.1667	33.3333	1.14286	UniRef90_A0A4I7XYI6	1424	VFG001361(gb|NP_344663) (pspA) pneumococcal surface protein A [PspA (VF0152)] [Streptococcus pneumoniae TIGR4]	Surface protein A n=87 Tax=Streptococcus pneumoniae TaxID=1313 RepID=A0A4I7XYI6_STREE
	agilent_69593	1.42172e-05	0.72508	0.503005	-2.30033	3.30634	4.16667	11.1111	2.66667	UniRef90_A0A174H7V1	1425	V1.CD22-0_GL0190719 MPA_PNP_EM_seqs_non_topgraph_seqs_final_210318.csv	Uncharacterized protein n=4 Tax=Coprococcus TaxID=33042 RepID=A0A174H7V1_9FIRM
	twist_58058	1.42347e-05	0.725969	-0.242274	-1.59707	1.11253	41.6667	44.4444	1.06667		1426	positive (exact): Norwalk virus Non-structural polyprotein
	agilent_3387	1.42508e-05	0.72679	0.287019	-1.32303	1.89707	16.6667	22.2222	1.33333	UniRef90_Q1HVF7	1427	EBNA-1 HHV 4	Epstein-Barr nuclear antigen 1 n=48 Tax=Epstein-Barr virus (strain GD1) TaxID=10376 RepID=EBNA1_EBVA8
	agilent_67960	1.42557e-05	0.727043	-0.420898	-2.78422	1.94242	12.5	16.6667	1.33333	UniRef90_K5ZET5	1428	MH0067_GL0017747 MPA_PNP_EM_seqs_non_topgraph_seqs_final_210318.csv	PNPLA domain-containing protein n=20 Tax=Parabacteroides TaxID=375288 RepID=K5ZET5_9BACT
	twist_31133	1.42647e-05	0.727498	0.381103	-1.76249	2.5247	8.33333	11.1111	1.33333		1429	positive (from uniprot): Enterovirus B Genome polyprotein
	twist_59501	1.42671e-05	0.727622	0.294552	-1.36301	1.95211	25	27.7778	1.11111		1430	H3N2 A/Fujian/411/2002 HA
	agilent_142983	1.43095e-05	0.729783	-0.350569	-2.33979	1.63865	87.5	83.3333	0.952381	UniRef90_A0A174WBH1	1431	MH0001_GL0017187 MPA_PNP_EM_seqs_non_topgraph_seqs_final_210318.csv	T9SS C-terminal target domain-containing protein n=14 Tax=Prevotella TaxID=838 RepID=A0A174WBH1_9BACT
	agilent_111172	1.4316e-05	0.730117	-0.343701	-2.29646	1.60906	16.6667	11.1111	0.666667	UniRef90_Q92CG8	1432	WP_026747284.1 strains_non_MPA_non_topgraph_cdhit70_190118.csv	Lin1204 protein n=84 Tax=Listeria TaxID=1637 RepID=Q92CG8_LISIN
	agilent_72400	1.4316e-05	0.730117	-0.343701	-2.29646	1.60906	16.6667	11.1111	0.666667	UniRef90_A0A0Q1HMM5	1433	MH0316_GL0084816 MPA_PNP_EM_seqs_non_topgraph_seqs_final_210318.csv	Flagellin n=6 Tax=Clostridiales TaxID=186802 RepID=A0A0Q1HMM5_9FIRM
	agilent_62959	1.4316e-05	0.730117	-0.343701	-2.29646	1.60906	16.6667	11.1111	0.666667	UniRef90_A0A1C6J2Q8	1434	MH0196_GL0062244 MPA_PNP_EM_seqs_non_topgraph_seqs_final_210318.csv	Plasmin and fibronectin-binding protein A n=4 Tax=Clostridiales TaxID=186802 RepID=A0A1C6J2Q8_9FIRM
	agilent_32775	1.43223e-05	0.730437	-0.296854	-1.98553	1.39182	20.8333	16.6667	0.8	UniRef90_Q8G7F6	1435	WP_058102159.1 (2/6) non_MPA_topgraph_sampling_040218.csv	Uncharacterized protein n=165 Tax=Terrabacteria group TaxID=1783272 RepID=Q8G7F6_BIFLO
	agilent_10251	1.43251e-05	0.730578	-0.270116	-1.80752	1.26729	29.1667	27.7778	0.952381	UniRef90_Q9QL88	1436	Enterovirus polyprotein (VP0, VP1, VP2, VP4) – capsid proteins, Coxsackievirus A9 (2.9 Å structure, chains 1–4)	Genome polyprotein n=36 Tax=Enterovirus B TaxID=138949 RepID=POLG_CXB6S
	twist_35870	1.43321e-05	0.730935	0.26229	-1.23264	1.75722	58.3333	61.1111	1.04762		1437	EBNA-3C HHV 4 latent protein
	agilent_5172	1.43643e-05	0.73258	0.237498	-1.12479	1.59979	50	50	1	UniRef90_Q9J3M8	1438	ORF68	Envelope glycoprotein E n=30 Tax=Human herpesvirus 3 TaxID=10335 RepID=GE_VZVO
	agilent_90858	1.43651e-05	0.732619	-0.242064	-1.63075	1.14662	37.5	27.7778	0.740741	UniRef90_P0ADA3	1439	NP_311623.1 strains_non_MPA_non_topgraph_cdhit70_190118.csv	Murein hydrolase activator NlpD n=742 Tax=Bacteria TaxID=2 RepID=NLPD_ECOLI
	agilent_40254	1.43651e-05	0.73262	-0.670221	-4.5152	3.17476	4.16667	5.55556	1.33333	UniRef90_K0WUB3	1440	MH0128_GL0035420 MPA_PNP_EM_seqs_non_topgraph_seqs_final_210318.csv	Por secretion system C-terminal sorting domain-containing protein n=3 Tax=Bacteroidales TaxID=171549 RepID=K0WUB3_9BACT
	twist_30408	1.43699e-05	0.732865	-0.237408	-1.60069	1.12587	70.8333	66.6667	0.941176		1441	immunoglobulin A1 protease
	twist_48742	1.43726e-05	0.733001	-0.302554	-2.04084	1.43574	20.8333	16.6667	0.8		1442	DNA polymerase processivity factor
	twist_18247	1.43752e-05	0.733134	0.373789	-1.7749	2.52247	8.33333	11.1111	1.33333		1443	allergen_name False allergome_name Hom s Idursulfase (4/8) (1/1) allergenonline_name False SDAP_name False iedb_name False
	twist_26817	1.43793e-05	0.733347	0.517714	-2.46077	3.4962	4.16667	5.55556	1.33333		1444	Enterovirus polyprotein (VP0, VP1, VP2, VP4) – capsid proteins, Coxsackievirus A9 (2.9 Å structure, chains 1–4)
	twist_58800	1.43793e-05	0.733347	0.517714	-2.46077	3.4962	4.16667	5.55556	1.33333		1445	positive (exact): Human herpesvirus 5 Envelope glycoprotein M
	agilent_236420	1.43793e-05	0.733347	0.517714	-2.46077	3.4962	4.16667	5.55556	1.33333	UniRef90_C1IDV3	1446	VFG002419(gb|NP_645021) (coa) staphylocoagulase precursor [Staphylocoagulase (VF0421)] [Staphylococcus aureus subsp. aureus MW2]	Staphylocoagulase n=45 Tax=Staphylococcaceae TaxID=90964 RepID=C1IDV3_STAAU
	twist_69747	1.43821e-05	0.733487	-0.465183	-3.14291	2.21255	8.33333	5.55556	0.666667		1447	YP_003934772.1 hypothetical protein SP18_gp147 [Shigella phage SP18]
	agilent_240059	1.43949e-05	0.734138	-0.456998	-3.0943	2.18031	8.33333	5.55556	0.666667	UniRef90_A0A380Q2U5	1448	VFG042312(gb|YP_002348854) (yapE) autotransporter protein YapE [YapE (VF0505)] [Yersinia pestis CO92]	Autotransporter protein n=84 Tax=Yersinia TaxID=444888 RepID=A0A380Q2U5_YERPU
	agilent_88528	1.44061e-05	0.734713	-0.278627	-1.89019	1.33294	25	16.6667	0.666667	UniRef90_F0EQQ6	1449	WP_014064443.1 strains_non_MPA_non_topgraph_cdhit70_190118.csv	Chaperone SurA n=29 Tax=Pasteurellaceae TaxID=712 RepID=F0EQQ6_HAEPA
	agilent_223218	1.44081e-05	0.734812	-0.445559	-3.02365	2.13253	8.33333	11.1111	1.33333	UniRef90_A0A0H3K1N3	1450	VFG001282(gb|NP_647237) (fnbB) fibronectin-binding protein B [FnBPs (VF0010)] [Staphylococcus aureus subsp. aureus MW2]	FnbB protein n=80 Tax=Staphylococcus TaxID=1279 RepID=A0A0H3K1N3_STAAW
	agilent_48668	1.44081e-05	0.734812	-0.445559	-3.02365	2.13253	8.33333	11.1111	1.33333	UniRef90_U6RH14	1451	N037A_GL0109873 MPA_PNP_EM_seqs_non_topgraph_seqs_final_210318.csv	Peptidyl-prolyl cis-trans isomerase n=3 Tax=Bacteroidaceae TaxID=815 RepID=U6RH14_9BACE
	agilent_231281	1.441e-05	0.73491	-0.336533	-2.28452	1.61145	16.6667	11.1111	0.666667	UniRef90_O85626	1452	VFG000799(gb|NP_290255) (espD) Type III secretion system translocator protein EspD, pore protein [EspD (VF0200)] [Escherichia coli O157:H7 str. EDL933]	L0021 n=35 Tax=Enterobacteriaceae TaxID=543 RepID=O85626_ECOLX
	twist_57309	1.44129e-05	0.73506	0.262171	-1.25628	1.78062	20.8333	22.2222	1.06667		1453	HCMVUL132
	twist_42197	1.44201e-05	0.735426	-0.265402	-1.80477	1.27397	25	22.2222	0.888889		1454	Syncytin-1
	agilent_56127	1.44504e-05	0.736973	-0.253335	-1.73169	1.22502	29.1667	22.2222	0.761905	UniRef90_F3QTC0	1455	MH0006_GL0176289 MPA_PNP_EM_seqs_non_topgraph_seqs_final_210318.csv	F5/8 type C domain protein n=4 Tax=Paraprevotella TaxID=577309 RepID=F3QTC0_9BACT
	agilent_163523	1.44576e-05	0.737337	-0.44466	-3.04325	2.15393	8.33333	5.55556	0.666667	UniRef90_Q69HT9	1456	WP_000277154.1 strains_non_MPA_non_topgraph_cdhit70_190118.csv	Multicopper oxidase mco n=129 Tax=Bacteria TaxID=2 RepID=MCO_STAAU
	twist_26048	1.44768e-05	0.738316	0.366626	-1.78425	2.51751	8.33333	11.1111	1.33333		1457	RsTALE
	twist_25251	1.44819e-05	0.738578	-0.628953	-4.32265	3.06474	4.16667	5.55556	1.33333		1458	allergen_name False allergome_name Sus s 12 (2/2), Sus s 8 (6/8) (1/1) allergenonline_name False SDAP_name False iedb_name False
	agilent_91159	1.45103e-05	0.740025	0.364592	-1.78895	2.51813	8.33333	11.1111	1.33333	UniRef90_A0A0C2UJK6	1459	MH0341_GL0063914 MPA_PNP_EM_seqs_non_topgraph_seqs_final_210318.csv	Extracellular solute-binding protein n=28 Tax=Bifidobacterium TaxID=1678 RepID=A0A0C2UJK6_BIFAD
	agilent_125546	1.45103e-05	0.740025	0.364592	-1.78895	2.51813	8.33333	11.1111	1.33333	UniRef90_A0A0J9FCU0	1460	WP_004319541.1 MPA_PNP_EM_seqs_non_topgraph_seqs_final_210318.csv	GP-PDE domain-containing protein n=37 Tax=Bacteroidaceae TaxID=815 RepID=A0A0J9FCU0_9BACE
	agilent_6963	1.45414e-05	0.74161	0.372713	-1.8428	2.58823	8.33333	11.1111	1.33333	UniRef90_Q59947	1461	immunoglobulin A1 protease	Immunoglobulin A1 protease n=446 Tax=Streptococcus pneumoniae TaxID=1313 RepID=IGA1_STRR6
	agilent_186478	1.45414e-05	0.74161	0.372713	-1.8428	2.58823	8.33333	11.1111	1.33333	UniRef90_A0A1Q6S9M0	1462	T2D-45A_GL0062268 MPA_PNP_EM_seqs_non_topgraph_seqs_final_210318.csv	TGFb_propeptide domain-containing protein (Fragment) n=8 Tax=Firmicutes TaxID=1239 RepID=A0A1Q6S9M0_9FIRM
	agilent_36972	1.45432e-05	0.741704	0.40136	-1.98534	2.78806	8.33333	11.1111	1.33333	UniRef90_A7DV97	1463	WP_088900191.1 strains_non_MPA_non_topgraph_cdhit70_190118.csv	RTX toxin RtxA n=29 Tax=Vibrio vulnificus TaxID=672 RepID=A7DV97_VIBVL
	agilent_101196	1.4548e-05	0.741947	-0.313158	-2.17718	1.55086	16.6667	11.1111	0.666667	UniRef90_P66208	1464	WP_003726143.1 strains_non_MPA_non_topgraph_cdhit70_190118.csv	50S ribosomal protein L32-2 n=26 Tax=Listeria TaxID=1637 RepID=RL322_LISIN
	agilent_194578	1.45599e-05	0.742553	-0.431641	-3.00718	2.1439	8.33333	5.55556	0.666667	UniRef90_E8MX38	1465	WP_058101887.1 (1/1) non_MPA_topgraph_sampling_040218.csv	Putative xylanase n=131 Tax=Bacteria TaxID=2 RepID=E8MX38_BIFL1
	agilent_80375	1.45711e-05	0.743125	0.255459	-1.27235	1.78327	20.8333	22.2222	1.06667	UniRef90_A0A3U8EBS2	1466	NP_052665.1 strains_non_MPA_non_topgraph_cdhit70_190118.csv	Toxin B n=50 Tax=Escherichia coli TaxID=562 RepID=A0A3U8EBS2_ECOLX
	agilent_225438	1.45742e-05	0.743284	0.227828	-1.1356	1.59126	29.1667	33.3333	1.14286	UniRef90_A7X6I5	1467	VFG001283(gb|NP_647238) (fnbA) fibronectin-binding protein A [FnBPs (VF0010)] [Staphylococcus aureus subsp. aureus MW2]	Fibronectin-binding protein A n=697 Tax=Bacteria TaxID=2 RepID=FNBA_STAA1
	agilent_222910	1.45807e-05	0.743615	-0.431652	-3.01832	2.15502	8.33333	5.55556	0.666667	UniRef90_A0A4I7YG16	1468	VFG001357(gb|NP_346601) (cbpA) choline binding protein A [CbpA/PspC (VF0150)] [Streptococcus pneumoniae TIGR4]	Choline binding protein A n=44 Tax=Streptococcus pneumoniae TaxID=1313 RepID=A0A4I7YG16_STREE
	agilent_3035	1.45867e-05	0.743921	0.238581	-1.19289	1.67005	45.8333	50	1.09091	UniRef90_P08318	1469	phosphoprotein 150 & Large structural phosphoprotein	Large structural phosphoprotein n=145 Tax=root TaxID=1 RepID=PP150_HCMVA
	twist_35647	1.4587e-05	0.743937	0.35935	-1.79686	2.51556	8.33333	11.1111	1.33333		1470	HCMVUL112; HCMVUL113
	agilent_214282	1.4587e-05	0.743937	0.35935	-1.79686	2.51556	8.33333	11.1111	1.33333	UniRef90_R7C520	1471	MH0003_GL0096874 MPA_PNP_EM_seqs_non_topgraph_seqs_final_210318.csv	SH3 type 3 domain protein n=7 Tax=Clostridiales TaxID=186802 RepID=R7C520_9CLOT
	agilent_6193	1.45899e-05	0.744085	-0.43692	-3.06014	2.1863	8.33333	5.55556	0.666667	UniRef90_P03300	1472	Genome polyprotein (6/6) & polyprotein (7/9) & VP1 (1/4) & coat protein VP1 & VP4	Genome polyprotein n=1168 Tax=Enterovirus TaxID=12059 RepID=POLG_POL1M
	agilent_41924	1.45899e-05	0.744085	-0.43692	-3.06014	2.1863	8.33333	5.55556	0.666667	UniRef90_A0A1H0NAI1	1473	WP_020917636.1 strains_non_MPA_non_topgraph_cdhit70_190118.csv	LysM domain-containing protein n=15 Tax=Streptococcus TaxID=1301 RepID=A0A1H0NAI1_STREI
	agilent_19698	1.45956e-05	0.744375	-0.309733	-2.17153	1.55206	16.6667	11.1111	0.666667	UniRef90_A0A0U1MQG2	1474	WP_000669729.1 strains_non_MPA_non_topgraph_cdhit70_190118.csv	Protein map n=15 Tax=Staphylococcaceae TaxID=90964 RepID=A0A0U1MQG2_STAAU
	agilent_234286	1.46596e-05	0.747642	-0.306352	-2.17252	1.55981	16.6667	11.1111	0.666667	UniRef90_A0A5B6XC71	1475	VFG002092(gb|NP_232508) (vipA/mglA) type VI secretion system tubule-forming protein VipA [T6SS (VF0335)] [Vibrio cholerae O1 biovar El Tor str. N16961]	Type VI secretion system contractile sheath small subunit n=43 Tax=Gammaproteobacteria TaxID=1236 RepID=A0A5B6XC71_VIBMI
	agilent_65478	1.46597e-05	0.747646	-0.273131	-1.93695	1.39069	20.8333	16.6667	0.8	UniRef90_J6PDD5	1476	NP_816789.1 strains_non_MPA_non_topgraph_cdhit70_190118.csv	WxL domain-containing protein n=92 Tax=Bacteria TaxID=2 RepID=J6PDD5_ENTFL
	twist_12614	1.46668e-05	0.748007	-0.249165	-1.76925	1.27092	33.3333	27.7778	0.833333		1477	allergen_name False allergome_name Tri ur 37 (3/7) (1/1) allergenonline_name False SDAP_name False iedb_name False
	agilent_124801	1.4683e-05	0.748831	0.462708	-2.36972	3.29514	4.16667	11.1111	2.66667	UniRef90_A0AGG6	1478	WP_003721832.1 strains_non_MPA_non_topgraph_cdhit70_190118.csv	Flagellar basal-body rod protein FlgC n=51 Tax=Listeria TaxID=1637 RepID=A0AGG6_LISW6
	twist_37914	1.4691e-05	0.74924	0.21972	-1.12755	1.56699	33.3333	33.3333	1		1479	choline-binding protein D
	agilent_179201	1.46934e-05	0.749362	0.284477	-1.46074	2.0297	16.6667	16.6667	1	UniRef90_A0A3Z5V395	1480	WP_000030577.1 (2/2) non_MPA_topgraph_sampling_040218.csv	Cell envelope integrity protein TolA n=29 Tax=Salmonella TaxID=590 RepID=A0A3Z5V395_SALET
	agilent_3647	1.47171e-05	0.75057	0.360726	-1.86336	2.58481	8.33333	11.1111	1.33333	UniRef90_P03300	1481	Genome polyprotein (6/6) & polyprotein (7/9) & VP1 (1/4) & coat protein VP1 & VP4	Genome polyprotein n=1168 Tax=Enterovirus TaxID=12059 RepID=POLG_POL1M
	agilent_223567	1.47216e-05	0.7508	-0.241561	-1.73235	1.24923	29.1667	22.2222	0.761905	UniRef90_Q2YX95	1482	VFG001318(gb|YP_001332075) (isdA) iron-regulated surface determinant protein A [Isd (VF0015)] [Staphylococcus aureus subsp. aureus str. Newman]	Iron-regulated surface determinant protein A n=287 Tax=Bacteria TaxID=2 RepID=ISDA_STAAB
	twist_58592	1.47347e-05	0.751468	-0.300831	-2.16256	1.5609	16.6667	11.1111	0.666667		1483	EBNA-1 HHV 4
	agilent_1475	1.47542e-05	0.752465	-0.332457	-2.39848	1.73356	12.5	16.6667	1.33333	UniRef90_Q2FUY2	1484	Clumping factor B precursor (Fibrinogen-binding protein B) (Fibrinogen receptor B)	Clumping factor B n=3 Tax=Staphylococcus aureus TaxID=1280 RepID=CLFB_STAA8
	agilent_222761	1.47542e-05	0.752465	-0.332457	-2.39848	1.73356	12.5	16.6667	1.33333	UniRef90_UPI000DA9B94C	1485	VFG001290(gb|NP_647368) (clfB) Clumping factor B, adhesin [Clumping factor (VF0004)] [Staphylococcus aureus subsp. aureus MW2]	MSCRAMM family adhesin clumping factor ClfB n=15 Tax=Staphylococcus aureus TaxID=1280 RepID=UPI000DA9B94C
	agilent_2112	1.47542e-05	0.752465	-0.332457	-2.39848	1.73356	12.5	16.6667	1.33333	UniRef90_P0C6Z0	1486	early antigen protein D (EA-D) & DNA polymerase processivity factor BMRF1	DNA polymerase processivity factor BMRF1 n=54 Tax=Epstein-Barr virus (strain GD1) TaxID=10376 RepID=EAD_EBVA8
	agilent_2110	1.47542e-05	0.752465	-0.332457	-2.39848	1.73356	12.5	16.6667	1.33333	UniRef90_P0C6Z0	1487	early antigen protein D (EA-D) & DNA polymerase processivity factor BMRF1	DNA polymerase processivity factor BMRF1 n=54 Tax=Epstein-Barr virus (strain GD1) TaxID=10376 RepID=EAD_EBVA8
	agilent_78371	1.47552e-05	0.752516	-0.355014	-2.56168	1.85165	12.5	11.1111	0.888889	UniRef90_A0A336Q741	1488	WP_011590270.1 strains_non_MPA_non_topgraph_cdhit70_190118.csv	N-acetylmuramoyl-L-alanine amidase n=56 Tax=Clostridium perfringens TaxID=1502 RepID=A0A336Q741_CLOPF
	twist_28884	1.47876e-05	0.754166	0.365377	-1.92146	2.65222	8.33333	11.1111	1.33333		1489	Lipase 2 precursor (Glycerol ester hydrolase 2)
	twist_58902	1.47898e-05	0.754278	-0.330167	-2.3976	1.73727	16.6667	11.1111	0.666667		1490	H3N2 A/Brisbane/10/2007 HA
	twist_58053	1.47958e-05	0.754586	0.274898	-1.44869	1.99849	54.1667	55.5556	1.02564		1491	positive (exact): Influenza A virus Hemagglutinin
	twist_37584	1.48141e-05	0.755521	-0.272583	-1.98841	1.44325	20.8333	16.6667	0.8		1492	Lipase 2 precursor (Glycerol ester hydrolase 2)
	agilent_133371	1.48311e-05	0.756384	-0.404046	-2.95669	2.1486	8.33333	5.55556	0.666667	UniRef90_A0A174RAJ5	1493	WP_044925903.1 MPA_PNP_EM_seqs_non_topgraph_seqs_final_210318.csv	Uncharacterized protein n=18 Tax=Clostridiales TaxID=186802 RepID=A0A174RAJ5_9FIRM
	twist_69537	1.48404e-05	0.756862	0.365149	-1.94645	2.67675	8.33333	11.1111	1.33333		1494	YP_006908491.1 hypothetical protein BCB4_0262 [Bacillus phage B4]
	agilent_108474	1.48578e-05	0.75775	-0.295991	-2.17687	1.58489	16.6667	16.6667	1	UniRef90_S3Y4N2	1495	MH0039_GL0046690 MPA_PNP_EM_seqs_non_topgraph_seqs_final_210318.csv	DUF4296 domain-containing protein n=13 Tax=root TaxID=1 RepID=S3Y4N2_BACSE
	agilent_9407	1.48669e-05	0.758211	-0.414027	-3.05014	2.22209	8.33333	5.55556	0.666667	UniRef90_P03188	1496	glycoprotein BALF4 & Glycoprotein GP110 precursor & BALF4	Envelope glycoprotein B n=86 Tax=Epstein-Barr virus (strain GD1) TaxID=10376 RepID=GB_EBVB9
	agilent_140746	1.48695e-05	0.758342	0.274706	-1.47533	2.02474	16.6667	16.6667	1	UniRef90_A0A1C5SSH8	1497	WP_005932362.1 (1/1) MPA_and_EM_topgraph_220218_subsample.csv	Penicillin-binding protein 2B n=11 Tax=Faecalibacterium TaxID=216851 RepID=A0A1C5SSH8_9FIRM
	agilent_91999	1.48759e-05	0.758669	-0.401001	-2.95918	2.15718	8.33333	5.55556	0.666667	UniRef90_P33379	1498	WP_025370531.1 (1/1) non_MPA_topgraph_sampling_040218.csv	Actin assembly-inducing protein n=1136 Tax=Bacteria TaxID=2 RepID=ACTA_LISMO
	twist_42031	1.4877e-05	0.758729	0.217181	-1.16868	1.60304	33.3333	44.4444	1.33333		1499	titin isoform IC
	agilent_215637	1.48802e-05	0.758891	0.305925	-1.64758	2.25943	12.5	16.6667	1.33333	UniRef90_B0P2M9	1500	SZEY-69A_GL0045916 MPA_PNP_EM_seqs_non_topgraph_seqs_final_210318.csv	Uncharacterized protein n=11 Tax=Clostridiales TaxID=186802 RepID=B0P2M9_9CLOT
	twist_50462	1.48849e-05	0.759129	0.24666	-1.33	1.82332	20.8333	27.7778	1.33333		1501	positive (from uniprot): Human adenovirus C Pre-histone-like nucleoprotein
	twist_62435	1.48871e-05	0.759243	-0.590609	-4.36767	3.18645	4.16667	5.55556	1.33333		1502	AFQ97034.1 protein kinase [Enterobacteria phage T7M]
	agilent_140542	1.48871e-05	0.759243	-0.590609	-4.36767	3.18645	4.16667	5.55556	1.33333	UniRef90_A0A3A9Y0E9	1503	YP_194679.1 (2/2) non_MPA_topgraph_sampling_040218.csv	Murein L,D-transpeptidase n=2 Tax=Lactobacillus acidophilus TaxID=1579 RepID=A0A3A9Y0E9_LACAI
	twist_52321	1.48871e-05	0.759243	-0.590609	-4.36767	3.18645	4.16667	5.55556	1.33333		1504	trinucleotide repeat containing 6A, isoform CRA_c & trinucleotide repeat-containing gene 6A protein
	twist_52560	1.49047e-05	0.760137	0.242499	-1.3143	1.79929	25	27.7778	1.11111		1505	phosphoprotein 150 & Large structural phosphoprotein
	twist_32081	1.49254e-05	0.761194	-0.28648	-2.13401	1.56105	16.6667	11.1111	0.666667		1506	putative zinc metalloprotease
	twist_33323	1.49283e-05	0.761345	-0.28664	-2.13641	1.56313	16.6667	11.1111	0.666667		1507	55 kDa immediate-early protein 1
	agilent_50246	1.49289e-05	0.761376	0.223639	-1.21977	1.66705	29.1667	27.7778	0.952381	UniRef90_R5LM81	1508	MH0092_GL0010172 MPA_PNP_EM_seqs_non_topgraph_seqs_final_210318.csv	Flagellin n=2 Tax=Clostridiales TaxID=186802 RepID=R5LM81_9FIRM
	twist_27904	1.49374e-05	0.761807	-0.206597	-1.54249	1.1293	54.1667	50	0.923077		1509	EBNA3A HHV4
	twist_55914	1.49412e-05	0.762001	-0.210861	-1.57548	1.15376	66.6667	55.5556	0.833333		1510	polyprotein (9/9) & VP1 capsid protein (1/3) & Chain 2, Human Rhinovirus Serotype 2 (Hrv2)
	agilent_122606	1.49433e-05	0.762109	0.440011	-2.40891	3.28893	4.16667	11.1111	2.66667	UniRef90_A0A1G8KSP5	1511	MH0003_GL0051134 MPA_PNP_EM_seqs_non_topgraph_seqs_final_210318.csv	RagB/SusD family nutrient uptake outer membrane protein n=47 Tax=Bacteroidaceae TaxID=815 RepID=A0A1G8KSP5_BACOV
	agilent_236457	1.49481e-05	0.762355	-0.284938	-2.13179	1.56191	16.6667	11.1111	0.666667	UniRef90_Q9X5C4	1512	VFG000960(gb|NP_269464) (grab) protein GRAB (protein G-related alpha 2M-binding protein) [GRAB (VF0254)] [Streptococcus pyogenes M1 GAS]	GRAB n=44 Tax=Streptococcus pyogenes TaxID=1314 RepID=Q9X5C4_STRPY
	twist_48628	1.4949e-05	0.762401	-0.286597	-2.14457	1.57138	16.6667	16.6667	1		1513	positive (from uniprot): Norwalk virus Non-structural polyprotein
	twist_88148	1.49696e-05	0.763448	-0.390243	-2.93168	2.1512	8.33333	5.55556	0.666667		1514	YP_001285535.1 TtpM [Escherichia virus TLS]
	twist_28029	1.49953e-05	0.76476	-0.260174	-1.96428	1.44394	83.3333	77.7778	0.933333		1515	pneumococcal histidine triad protein D (1/2) & histidine motif-containing protein, partial
	agilent_239127	1.50151e-05	0.765771	-0.398784	-3.02239	2.22483	8.33333	5.55556	0.666667	UniRef90_A0A0E1NMC8	1516	VFG002348(gb|YP_001006761) (flgE) flagellar hook protein FlgE [Flagella (VF0394)] [Yersinia enterocolitica subsp. enterocolitica 8081]	Flagellar hook protein FlgE n=21 Tax=Yersinia TaxID=444888 RepID=A0A0E1NMC8_YEREN
	twist_37775	1.50189e-05	0.765965	0.266483	-1.48821	2.02118	16.6667	16.6667	1		1517	Hexon protein
	agilent_39198	1.50257e-05	0.766309	0.384717	-2.15234	2.92177	91.6667	94.4444	1.0303	UniRef90_K0X2W1	1518	MH0028_GL0034983 MPA_PNP_EM_seqs_non_topgraph_seqs_final_210318.csv	Uncharacterized protein n=3 Tax=Bacteroidales TaxID=171549 RepID=K0X2W1_9BACT
	agilent_60134	1.50257e-05	0.766309	-0.384717	-2.92177	2.15234	8.33333	5.55556	0.666667	UniRef90_E5V828	1519	MH0037_GL0027576 MPA_PNP_EM_seqs_non_topgraph_seqs_final_210318.csv	RagB/SusD family nutrient uptake outer membrane protein n=41 Tax=Bacteroides TaxID=816 RepID=E5V828_9BACE
	agilent_224087	1.50268e-05	0.766365	0.206995	-1.1584	1.57239	41.6667	50	1.2	UniRef90_Q48031	1520	VFG001151(gb|AAA20527) (hmw1A) adhesin HMW1A, two-partner secretion (TPS) pathway TpsA exoprotein [HMW1/HMW2 (VF0038)] [Haemophilus influenzae str. 12]	Adhesin n=8 Tax=Haemophilus influenzae TaxID=727 RepID=Q48031_HAEIF
	agilent_226597	1.50416e-05	0.767124	-0.254829	-1.94139	1.43173	20.8333	22.2222	1.06667	UniRef90_A0A0K5P078	1521	VFG000743(gb|AAC38395) (espD) EspD [EspD (VF0180)] [Escherichia coli O127:H6 str. E2348/69]	Translocon EspD n=21 Tax=Escherichia coli TaxID=562 RepID=A0A0K5P078_ECOLX
	twist_3824	1.50462e-05	0.767354	0.326112	-1.83443	2.48665	8.33333	16.6667	2		1522	allergen_name False allergome_name Mel g 1 (3/4) (1/1) allergenonline_name False SDAP_name False iedb_name False
	twist_58288	1.50514e-05	0.767623	-0.209635	-1.60015	1.18088	33.3333	27.7778	0.833333		1523	polyprotein (9/9) & VP1 capsid protein (1/3) & Chain 2, Human Rhinovirus Serotype 2 (Hrv2)
	twist_22609	1.50606e-05	0.76809	0.430316	-2.4299	3.29053	4.16667	5.55556	1.33333		1524	allergen_name False allergome_name Str py Streptokinase (5/12) (1/1) allergenonline_name False SDAP_name False iedb_name False
	twist_53767	1.50606e-05	0.76809	0.430316	-2.4299	3.29053	4.16667	5.55556	1.33333		1525	SKC-2 & streptokinase
	twist_54195	1.50712e-05	0.76863	0.429488	-2.43208	3.29106	4.16667	5.55556	1.33333		1526	EBNA3A HHV4
	twist_93691	1.50712e-05	0.76863	0.429488	-2.43208	3.29106	4.16667	5.55556	1.33333		1527	YP_009102607.1 hypothetical protein ECML134_132 [Escherichia phage ECML-134]
	agilent_220368	1.50712e-05	0.76863	0.429488	-2.43208	3.29106	4.16667	5.55556	1.33333	UniRef90_Q3JY46	1528	VFG002535(gb|YP_109915) (fliC) flagellin [Flagella (VF0430)] [Burkholderia pseudomallei K96243]	Flagellin n=43 Tax=Burkholderiaceae TaxID=119060 RepID=Q3JY46_BURP1
	agilent_126605	1.50712e-05	0.76863	0.429488	-2.43208	3.29106	4.16667	5.55556	1.33333	UniRef90_R7C7Y1	1529	MH0003_GL0115482 MPA_PNP_EM_seqs_non_topgraph_seqs_final_210318.csv	Flagellin n=5 Tax=Clostridiales TaxID=186802 RepID=R7C7Y1_9CLOT
	agilent_126254	1.50712e-05	0.76863	0.429488	-2.43208	3.29106	4.16667	5.55556	1.33333	UniRef90_A0A416JDV1	1530	MH0250_GL0256152 MPA_PNP_EM_seqs_non_topgraph_seqs_final_210318.csv	Flagellin (Fragment) n=1 Tax=Clostridium sp. AM49-4BH TaxID=2293035 RepID=A0A416JDV1_9CLOT
	agilent_157848	1.50712e-05	0.76863	0.429488	-2.43208	3.29106	4.16667	5.55556	1.33333	UniRef90_A0A174HY81	1531	MH0012_GL0148663 MPA_PNP_EM_seqs_non_topgraph_seqs_final_210318.csv	Aminopeptidase n=26 Tax=Bacteroidales TaxID=171549 RepID=A0A174HY81_9BACT
	twist_35714	1.50712e-05	0.76863	0.429488	-2.43208	3.29106	4.16667	5.55556	1.33333		1532	nuclear protein EBNA2 & EBNA-2 & Epstein-Barr nuclear antigen 2
	agilent_222116	1.50712e-05	0.76863	0.429488	-2.43208	3.29106	4.16667	5.55556	1.33333	UniRef90_Q669T5	1533	VFG043207(gb|YP_001006775) (cheB) chemotaxis-specific methylesterase CheB [peritrichous flagella (AI145)] [Yersinia enterocolitica subsp. enterocolitica 8081]	Protein-glutamate methylesterase/protein-glutamine glutaminase n=121 Tax=Enterobacterales TaxID=91347 RepID=CHEB_YERPS
	agilent_139934	1.50712e-05	0.76863	0.429488	-2.43208	3.29106	4.16667	5.55556	1.33333	UniRef90_A0A174MPU4	1534	T2D-189A_GL0064880 MPA_PNP_EM_seqs_non_topgraph_seqs_final_210318.csv	Flagellin n=3 Tax=Clostridiales TaxID=186802 RepID=A0A174MPU4_9FIRM
	agilent_129842	1.50712e-05	0.76863	0.429488	-2.43208	3.29106	4.16667	5.55556	1.33333	UniRef90_R5NUV8	1535	MH0002_GL0061182 MPA_PNP_EM_seqs_non_topgraph_seqs_final_210318.csv	Flagellin n=7 Tax=Clostridiales TaxID=186802 RepID=R5NUV8_9CLOT
	agilent_3327	1.50722e-05	0.76868	0.263565	-1.49289	2.02002	16.6667	16.6667	1	UniRef90_P03211	1536	EBNA-1 HHV 4 & BKRF1	Epstein-Barr nuclear antigen 1 n=37 Tax=Epstein-Barr virus (strain GD1) TaxID=10376 RepID=EBNA1_EBVB9
	agilent_3328	1.50722e-05	0.76868	0.263565	-1.49289	2.02002	16.6667	16.6667	1	UniRef90_P03211	1537	EBNA-1 HHV 4 & BKRF1	Epstein-Barr nuclear antigen 1 n=37 Tax=Epstein-Barr virus (strain GD1) TaxID=10376 RepID=EBNA1_EBVB9
	agilent_31975	1.50763e-05	0.768893	0.428904	-2.43212	3.28993	4.16667	5.55556	1.33333	UniRef90_A0A1Q6NDJ7	1538	O2.UC32-1_GL0156524 MPA_PNP_EM_seqs_non_topgraph_seqs_final_210318.csv	Ferrous iron transport protein B n=1 Tax=Clostridiales bacterium 42_27 TaxID=1897045 RepID=A0A1Q6NDJ7_9FIRM
	agilent_39540	1.50763e-05	0.768893	0.428904	-2.43212	3.28993	4.16667	5.55556	1.33333	UniRef90_A0A1T4WGE9	1539	MH0161_GL0161160 MPA_PNP_EM_seqs_non_topgraph_seqs_final_210318.csv	Peptide/nickel transport system substrate-binding protein n=4 Tax=Ruminococcaceae TaxID=541000 RepID=A0A1T4WGE9_9FIRM
	agilent_52480	1.50868e-05	0.769426	0.451742	-2.5688	3.47228	4.16667	5.55556	1.33333	UniRef90_Q4W8L5	1540	WP_000744110.1 strains_non_MPA_non_topgraph_cdhit70_190118.csv	Staphylocoagulase n=113 Tax=Bacillales TaxID=1385 RepID=Q4W8L5_STAAU
	twist_39841	1.50868e-05	0.769426	0.451742	-2.5688	3.47228	4.16667	5.55556	1.33333		1541	Major surface glycoprotein G
	twist_40058	1.50868e-05	0.769426	0.451742	-2.5688	3.47228	4.16667	5.55556	1.33333		1542	polyprotein (3/9) & structural protein (3/3) & VP1 (2/4) & capsid protein VP1 & VP1 protein (2/2) & VP1 protein, partial [Enterovirus A71]
	twist_47027	1.51064e-05	0.770426	0.426252	-2.43662	3.28913	4.16667	5.55556	1.33333		1543	nuclear protein EBNA2 & EBNA-2 & Epstein-Barr nuclear antigen 2
	twist_36555	1.51064e-05	0.770426	0.426252	-2.43662	3.28913	4.16667	5.55556	1.33333		1544	fibronectin-binding protein A
	agilent_185712	1.51064e-05	0.770426	0.426252	-2.43662	3.28913	4.16667	5.55556	1.33333	UniRef90_A7X0T9	1545	WP_001074519.1 strains_non_MPA_non_topgraph_cdhit70_190118.csv	Bifunctional autolysin n=763 Tax=Bacteria TaxID=2 RepID=ATL_STAA1
	agilent_203587	1.51075e-05	0.770481	-0.37738	-2.91264	2.15788	8.33333	5.55556	0.666667	UniRef90_B0P3X3	1546	MH0088_GL0102357 (1/2) MPA_and_EM_topgraph_220218_subsample.csv	Glycosyltransferase, group 2 family protein n=14 Tax=Clostridiales TaxID=186802 RepID=B0P3X3_9CLOT
	twist_50807	1.51135e-05	0.770789	-0.292705	-2.26184	1.67643	16.6667	11.1111	0.666667		1547	glycoprotein B precursor
	agilent_241533	1.51166e-05	0.770947	-0.309623	-2.39404	1.77479	12.5	11.1111	0.888889	UniRef90_Q8P2T7	1548	VFG000976(gb|NP_268546) (slo) streptolysin O precursor [SLO (VF0250)] [Streptococcus pyogenes M1 GAS]	Streptolysin O n=132 Tax=Streptococcus TaxID=1301 RepID=TACY_STRP8
	agilent_130668	1.51359e-05	0.771929	0.42396	-2.44284	3.29076	4.16667	5.55556	1.33333	UniRef90_S2ZJA6	1549	WP_015438525.1 (1/2) non_MPA_topgraph_sampling_040218.csv	SBP_bac_5 domain-containing protein n=97 Tax=Bifidobacterium TaxID=1678 RepID=S2ZJA6_BIFBR
	agilent_233272	1.51359e-05	0.771929	0.42396	-2.44284	3.29076	4.16667	5.55556	1.33333	UniRef90_Q3JY46	1550	VFG002535(gb|YP_109915) (fliC) flagellin [Flagella (VF0430)] [Burkholderia pseudomallei K96243]	Flagellin n=43 Tax=Burkholderiaceae TaxID=119060 RepID=Q3JY46_BURP1
	agilent_239633	1.51359e-05	0.771929	0.42396	-2.44284	3.29076	4.16667	5.55556	1.33333	UniRef90_Q05129	1551	VFG000744(gb|AAC38396) (espB) EspB [EspB (VF0179)] [Escherichia coli O127:H6 str. E2348/69]	Protein EaeB n=79 Tax=Escherichia TaxID=561 RepID=EAEB_ECO27
	twist_34831	1.51359e-05	0.771929	0.42396	-2.44284	3.29076	4.16667	5.55556	1.33333		1552	Autism susceptibility gene 2 protein
	twist_46140	1.51359e-05	0.771929	-0.42396	-3.29076	2.44284	95.8333	94.4444	0.985507		1553	polyprotein (9/9) & VP1 capsid protein (1/3) & Chain 2, Human Rhinovirus Serotype 2 (Hrv2)
	agilent_200496	1.51382e-05	0.772049	-0.374239	-2.90619	2.15772	8.33333	5.55556	0.666667	UniRef90_A0A2N0UXX5	1554	MH0382_GL0184757 (3/4) MPA_and_EM_topgraph_220218_subsample.csv	ABC transporter permease YtrF n=24 Tax=Ruminococcus TaxID=1263 RepID=A0A2N0UXX5_9FIRM
	agilent_115049	1.51513e-05	0.772717	0.422305	-2.44347	3.28808	4.16667	5.55556	1.33333	UniRef90_A0A087A310	1555	WP_015439335.1 strains_non_MPA_non_topgraph_cdhit70_190118.csv	MalE-type ABC sugar transport system periplasmic component n=37 Tax=Bacteria TaxID=2 RepID=A0A087A310_9BIFI
	twist_48627	1.51518e-05	0.77274	-0.375234	-2.92185	2.17139	8.33333	11.1111	1.33333		1556	positive (from uniprot): Norwalk virus Non-structural polyprotein
	agilent_54867	1.51564e-05	0.772974	-0.384426	-2.9962	2.22734	8.33333	5.55556	0.666667	UniRef90_A0A2M9V9V5	1557	YP_097627.1 strains_non_MPA_non_topgraph_cdhit70_190118.csv	Arabinan endo-1,5-alpha-L-arabinosidase n=54 Tax=Bacteroides TaxID=816 RepID=A0A2M9V9V5_BACFG
	agilent_49182	1.51564e-05	0.772974	-0.384426	-2.9962	2.22734	8.33333	5.55556	0.666667	UniRef90_A0A457MNA8	1558	WP_012952037.1 strains_non_MPA_non_topgraph_cdhit70_190118.csv	Collagen-binding protein n=343 Tax=Bacteria TaxID=2 RepID=A0A457MNA8_LISMN
	agilent_181972	1.51569e-05	0.773004	-0.193197	-1.50595	1.11955	41.6667	38.8889	0.933333	UniRef90_A0A357GPR4	1559	MH0062_GL0013161 MPA_PNP_EM_seqs_non_topgraph_seqs_final_210318.csv	MurNAc-LAA domain-containing protein n=24 Tax=Lachnospiraceae TaxID=186803 RepID=A0A357GPR4_9FIRM
	twist_27789	1.51585e-05	0.773083	-0.372144	-2.90172	2.15743	8.33333	5.55556	0.666667		1560	early antigen protein D (EA-D) & DNA polymerase processivity factor BMRF1
	twist_51297	1.51603e-05	0.773177	-0.211533	-1.65	1.22693	54.1667	50	0.923077		1561	EBNA-3C HHV 4 latent protein
	twist_31718	1.51684e-05	0.773587	0.225671	-1.31179	1.76314	20.8333	33.3333	1.6		1562	pneumococcal histidine triad protein E & hydrolase & HIT family hydrolase
	agilent_135214	1.51686e-05	0.773599	-0.371057	-2.89915	2.15703	8.33333	5.55556	0.666667	UniRef90_A0A379XTI8	1563	WP_021294045.1 (1/1) non_MPA_topgraph_sampling_040218.csv	Putative flagellin structural protein n=133 Tax=Enterobacteriaceae TaxID=543 RepID=A0A379XTI8_SALER
	agilent_4651	1.51958e-05	0.774986	-0.261676	-2.05583	1.53248	20.8333	16.6667	0.8	UniRef90_P07210	1564	polyprotein (9/9) & VP1 capsid protein (1/3) & Chain 2, Human Rhinovirus Serotype 2 (Hrv2)	Genome polyprotein n=273 Tax=Enterovirus TaxID=12059 RepID=POLG_HRV8A
	agilent_174838	1.52116e-05	0.775791	0.417017	-2.45276	3.28679	4.16667	5.55556	1.33333	UniRef90_S5RM75	1565	WP_020917166.1 strains_non_MPA_non_topgraph_cdhit70_190118.csv	Inhibitor_I42 domain-containing protein n=19 Tax=Streptococcus TaxID=1301 RepID=S5RM75_9STRE
	agilent_4240	1.52174e-05	0.776089	0.19987	-1.17745	1.57719	33.3333	33.3333	1	UniRef90_P03460	1566	Hemagglutinin (2/2)	Hemagglutinin n=16903 Tax=Influenza B virus TaxID=11520 RepID=HEMA_INBLE
	twist_54045	1.52174e-05	0.776089	0.19987	-1.17745	1.57719	33.3333	33.3333	1		1567	Hemagglutinin (2/2)
	agilent_235286	1.5243e-05	0.777395	0.228324	-1.35456	1.81121	20.8333	27.7778	1.33333	UniRef90_O86489	1568	VFG001281(gb|NP_645335) (sdrE) Ser-Asp rich fibrinogen-binding bone sialoprotein-binding protein [SDr (VF0019)] [Staphylococcus aureus subsp. aureus MW2]	Serine-aspartate repeat-containing protein E n=489 Tax=Bacteria TaxID=2 RepID=SDRE_STAAE
	agilent_235978	1.52457e-05	0.777531	-0.200557	-1.59182	1.1907	41.6667	33.3333	0.8	UniRef90_P15276	1569	VFG000117(gb|NP_253940) (algP/algR3) alginate regulatory protein AlgP [Alginate (VF0091)] [Pseudomonas aeruginosa PAO1]	Transcriptional regulatory protein AlgP n=6 Tax=Pseudomonas aeruginosa TaxID=287 RepID=ALGP_PSEAE
	agilent_173684	1.52531e-05	0.777906	0.413844	-2.46197	3.28965	4.16667	5.55556	1.33333	UniRef90_A0A2X6L4M8	1570	WP_000177755.1 strains_non_MPA_non_topgraph_cdhit70_190118.csv	Mechanosensitive channel MscK n=298 Tax=root TaxID=1 RepID=A0A2X6L4M8_ECOLX
	agilent_229054	1.52621e-05	0.778366	-0.369932	-2.94607	2.20621	8.33333	5.55556	0.666667	UniRef90_P27951	1571	VFG001795(gb|BAC98831) (cba) c protein beta antigen [<beta>-C protein (VF0277)] [Streptococcus agalactiae FM027022]	IgA FC receptor n=71 Tax=Streptococcus TaxID=1301 RepID=BAG_STRAG
	twist_10617	1.52892e-05	0.779752	-0.37105	-2.97167	2.22957	8.33333	5.55556	0.666667		1572	allergen_name False allergome_name Asp rh 1 (2/2) (1/1) allergenonline_name False SDAP_name False iedb_name False
	twist_55260	1.52979e-05	0.780195	-0.186648	-1.49754	1.12424	50	44.4444	0.888889		1573	Adhesin P1 precursor (Cytadhesin P1) (Attachment protein) & ADP1_MYCPN adhesin P1
	agilent_61837	1.53199e-05	0.781315	0.184309	-1.11696	1.48558	37.5	44.4444	1.18519	UniRef90_A0A4U9NYM5	1574	WP_011590223.1 strains_non_MPA_non_topgraph_cdhit70_190118.csv	Cell wall binding repeat-containing protein n=9 Tax=Clostridium perfringens TaxID=1502 RepID=A0A4U9NYM5_CLOPF
	twist_48321	1.53344e-05	0.782053	-0.236499	-1.91204	1.43904	83.3333	77.7778	0.933333		1575	pneumococcal histidine triad protein E & hydrolase & HIT family hydrolase
	agilent_1075	1.53373e-05	0.782204	-0.196805	-1.59212	1.19851	37.5	27.7778	0.740741	UniRef90_Q1HVF7	1576	EBNA-1 HHV 4	Epstein-Barr nuclear antigen 1 n=48 Tax=Epstein-Barr virus (strain GD1) TaxID=10376 RepID=EBNA1_EBVA8
	agilent_240651	1.53446e-05	0.782577	0.231904	-1.41515	1.87895	16.6667	22.2222	1.33333	UniRef90_A7X6I5	1577	VFG001283(gb|NP_647238) (fnbA) fibronectin-binding protein A [FnBPs (VF0010)] [Staphylococcus aureus subsp. aureus MW2]	Fibronectin-binding protein A n=697 Tax=Bacteria TaxID=2 RepID=FNBA_STAA1
	agilent_73853	1.5349e-05	0.782799	-0.382682	-3.10345	2.33809	8.33333	5.55556	0.666667	UniRef90_C3R8Q2	1578	159369152-stool1_revised_C241355_1_gene48043 (2/2) MPA_and_EM_topgraph_220218_subsample.csv	Conjugative transposon TraM protein n=40 Tax=Bacteria TaxID=2 RepID=C3R8Q2_9BACE
	agilent_2648	1.53534e-05	0.783023	-0.287056	-2.33011	1.756	12.5	16.6667	1.33333	UniRef90_P54634	1579	positive (from uniprot): Norwalk virus Non-structural polyprotein	Genome polyprotein n=5814 Tax=root TaxID=1 RepID=POLG_LORDV
	agilent_234119	1.53622e-05	0.783471	0.321934	-1.97422	2.61808	8.33333	11.1111	1.33333	UniRef90_Q5WWB4	1580	VFG045526(gb|YP_095518) (ravX) Dot/Icm type IV secretion system effector RavX [Dot/Icm (VF0156)] [Legionella pneumophila subsp. pneumophila str. Philadelphia 1]	Uncharacterized protein n=29 Tax=Legionella pneumophila TaxID=446 RepID=Q5WWB4_LEGPL
	agilent_10659	1.5365e-05	0.783615	-0.187962	-1.52949	1.15357	41.6667	33.3333	0.8	UniRef90_Q66575	1581	positive (from uniprot): Enterovirus B Genome polyprotein	Genome polyprotein n=20 Tax=Enterovirus B TaxID=138949 RepID=POLG_EC12T
	agilent_12005	1.53792e-05	0.784339	0.203846	-1.25606	1.66376	66.6667	61.1111	0.916667		1582	positive (exact): Human herpesvirus 3 Envelope glycoprotein C
	twist_15509	1.53905e-05	0.784915	-0.255986	-2.09434	1.58237	16.6667	16.6667	1		1583	allergen_name False allergome_name Str pn PspC (2/2) (1/1) allergenonline_name False SDAP_name False iedb_name False
	agilent_164349	1.54033e-05	0.785567	-0.356269	-2.92278	2.21024	8.33333	5.55556	0.666667	UniRef90_R5VF48	1584	MH0098_GL0098662 (1/1) MPA_and_EM_topgraph_220218_subsample.csv	Glycosyltransferase Family 51 candidate bifunctional family GT51 b-glycosyltransferase/PBP transpeptidase (Candidate murein polymerase) n=7 Tax=Roseburia TaxID=841 RepID=R5VF48_9FIRM
	agilent_134190	1.54109e-05	0.785955	0.350095	-2.17662	2.87681	8.33333	11.1111	1.33333	UniRef90_A0A139KXE4	1585	MH0003_GL0052312 MPA_PNP_EM_seqs_non_topgraph_seqs_final_210318.csv	Uncharacterized protein n=26 Tax=Bacteroides TaxID=816 RepID=A0A139KXE4_BACOV
	twist_2995	1.54267e-05	0.786764	-0.496439	-4.09329	3.10041	4.16667	5.55556	1.33333		1586	allergen_name False allergome_name Sta a TSST (1/2) (1/1) allergenonline_name Unassigned (1/1) (1/1) SDAP_name False iedb_name False
	agilent_202092	1.54267e-05	0.786764	-0.496439	-4.09329	3.10041	4.16667	5.55556	1.33333	UniRef90_A0A174ZFZ7	1587	V1.CD38-0_GL0060643 MPA_PNP_EM_seqs_non_topgraph_seqs_final_210318.csv	Pectinesterase A n=15 Tax=Eubacterium TaxID=1730 RepID=A0A174ZFZ7_9FIRM
	agilent_242591	1.5439e-05	0.787388	0.200245	-1.25496	1.65545	70.8333	77.7778	1.09804	UniRef90_P44602	1588	VFG000340(gb|NP_438433) (hxuA) heme-hemopexin utilization protein A, two-partner secretion (TPS) pathway TpsA protein, haem-haemopexin binding protein [HxuABC (VF0269)] [Haemophilus influenzae Rd KW20]	Heme/hemopexin-binding protein n=4 Tax=Haemophilus influenzae TaxID=727 RepID=HXUA1_HAEIN
	twist_35332	1.54511e-05	0.788004	0.244341	-1.53659	2.02527	79.1667	83.3333	1.05263		1589	EBNA-1 HHV 4 & BKRF1
	agilent_222742	1.5465e-05	0.788717	0.299831	-1.89311	2.49278	8.33333	16.6667	2	UniRef90_Q8NXJ1	1590	VFG001289(gb|NP_645581) (clfA) Clumping factor A, fibrinogen-binding protein [Clumping factor (VF0004)] [Staphylococcus aureus subsp. aureus MW2]	Clumping factor A n=98 Tax=Staphylococcus TaxID=1279 RepID=CLFA_STAAW
	agilent_69388	1.5471e-05	0.78902	0.313683	-1.98395	2.61132	8.33333	16.6667	2	UniRef90_A0A2S1FUJ1	1591	WP_000769147.1 strains_non_MPA_non_topgraph_cdhit70_190118.csv	Superantigen-like protein 11 n=24 Tax=Bacteria TaxID=2 RepID=A0A2S1FUJ1_STAAU
	twist_78015	1.54831e-05	0.78964	-0.529414	-4.41891	3.36008	4.16667	5.55556	1.33333		1592	YP_009196345.1 DNA-directed RNA polymerase [Enterobacter phage phiEap-1]
	twist_38693	1.54843e-05	0.789701	-0.25848	-2.15805	1.64109	16.6667	11.1111	0.666667		1593	polyprotein (3/9) & structural protein (3/3) & VP1 (2/4) & capsid protein VP1 & VP1 protein (2/2) & VP1 protein, partial [Enterovirus A71]
	agilent_214049	1.54901e-05	0.789997	0.392533	-2.49635	3.28142	4.16667	5.55556	1.33333	UniRef90_A0A174CNC0	1594	V1.FI07_GL0102201 MPA_PNP_EM_seqs_non_topgraph_seqs_final_210318.csv	Beta-galactosidase n=69 Tax=Bacteroidaceae TaxID=815 RepID=A0A174CNC0_BACVU
	agilent_224035	1.55001e-05	0.790505	0.256253	-1.63435	2.14685	12.5	16.6667	1.33333	UniRef90_Q327J1	1595	VFG012802(gb|NP_858136) (ospB) type III secretion system effector OspB [T3SS (SS011)] [Shigella flexneri 2a str. 301]	OspB n=95 Tax=Enterobacteriaceae TaxID=543 RepID=Q327J1_SHIDS
	twist_26521	1.55057e-05	0.790791	0.306379	-1.9572	2.56996	8.33333	11.1111	1.33333		1596	EBNA-3C HHV 4 latent protein
	agilent_198474	1.55081e-05	0.790912	0.412309	-2.63571	3.46033	4.16667	5.55556	1.33333	UniRef90_A0A1G6G7P6	1597	MH0456_GL0032128 MPA_PNP_EM_seqs_non_topgraph_seqs_final_210318.csv	Concanavalin A-like lectin/glucanases superfamily protein n=55 Tax=Bacteroidaceae TaxID=815 RepID=A0A1G6G7P6_BACOV
	twist_73875	1.55162e-05	0.791327	0.20812	-1.33356	1.7498	20.8333	22.2222	1.06667		1598	YP_008532047.1 putative tail fiber protein [Klebsiella phage 0507-KN2-1]
	twist_65730	1.55241e-05	0.791728	0.38886	-2.49734	3.27506	4.16667	11.1111	2.66667		1599	NP_944975.1 Putative exodeoxyribonuclease [Salmonella phage FelixO1]
	twist_57078	1.55249e-05	0.791768	-0.229458	-1.93288	1.47397	20.8333	16.6667	0.8		1600	Genome polyprotein (6/6) & polyprotein (7/9) & VP1 (1/4) & coat protein VP1 & VP4
	agilent_137474	1.55258e-05	0.791817	-0.390072	-3.28653	2.50639	95.8333	94.4444	0.985507	UniRef90_K0XG25	1601	O2.UC46-1_GL0134711 MPA_PNP_EM_seqs_non_topgraph_seqs_final_210318.csv	Por secretion system C-terminal sorting domain-containing protein n=3 Tax=Bacteroidales TaxID=171549 RepID=K0XG25_9BACT
	twist_94411	1.55258e-05	0.791817	0.390072	-2.50639	3.28653	4.16667	5.55556	1.33333		1602	YP_009148980.1 ribonucleotide reductase of class III (anaerobic) activating protein [Salmonella phage SSE121]
	agilent_153547	1.55281e-05	0.791933	-0.229764	-1.93684	1.47731	20.8333	16.6667	0.8	UniRef90_UPI0004650778	1603	WP_024852504.1 (2/4) non_MPA_topgraph_sampling_040218.csv	hypothetical protein n=1 Tax=Ruminococcus gnavus TaxID=33038 RepID=UPI0004650778
	twist_23200	1.55374e-05	0.792408	-0.343431	-2.901	2.21414	8.33333	5.55556	0.666667		1604	allergen_name False allergome_name Aix ga 1 (1/2), Aix sp 1 (1/1), Alo ae 1 (1/2), Ana ca 1 (1/2), Ana p 1 (1/2), Chl pi 1 (1/2), Cya cy 1 (1/2), Lop cu 1 (1/2), Lop sp 1 (1/2), Neo ju 1 (1/2), Sar ml 1 (1/2), Tad ra 1 (1/2) (1/1) allergenonline_name False SDAP_name False iedb_name False
	agilent_73395	1.55374e-05	0.792408	-0.343431	-2.901	2.21414	8.33333	5.55556	0.666667	UniRef90_A0A173VM56	1605	MH0044_GL0005871 MPA_PNP_EM_seqs_non_topgraph_seqs_final_210318.csv	Flagellin n=8 Tax=Roseburia TaxID=841 RepID=A0A173VM56_9FIRM
	agilent_169172	1.55374e-05	0.792408	-0.343431	-2.901	2.21414	8.33333	5.55556	0.666667	UniRef90_A0A174MPU4	1606	T2D-189A_GL0064880 MPA_PNP_EM_seqs_non_topgraph_seqs_final_210318.csv	Flagellin n=3 Tax=Clostridiales TaxID=186802 RepID=A0A174MPU4_9FIRM
	agilent_91287	1.55374e-05	0.792408	-0.343431	-2.901	2.21414	8.33333	5.55556	0.666667	UniRef90_R5DW89	1607	MH0021_GL0008491 MPA_PNP_EM_seqs_non_topgraph_seqs_final_210318.csv	Flagellin n=2 Tax=Eubacterium TaxID=1730 RepID=R5DW89_9FIRM
	agilent_73398	1.55374e-05	0.792408	-0.343431	-2.901	2.21414	8.33333	5.55556	0.666667	UniRef90_A0A173T8R6	1608	MH0001_GL0000932 MPA_PNP_EM_seqs_non_topgraph_seqs_final_210318.csv	Flagellin n=6 Tax=Roseburia TaxID=841 RepID=A0A173T8R6_9FIRM
	agilent_73397	1.55374e-05	0.792408	-0.343431	-2.901	2.21414	8.33333	5.55556	0.666667	UniRef90_R7C7Y1	1609	MH0003_GL0115482 MPA_PNP_EM_seqs_non_topgraph_seqs_final_210318.csv	Flagellin n=5 Tax=Clostridiales TaxID=186802 RepID=R7C7Y1_9CLOT
	agilent_182818	1.55376e-05	0.792416	-0.34645	-2.9266	2.2337	8.33333	5.55556	0.666667	UniRef90_C6J8W2	1610	MH0086_GL0100637 (1/1) MPA_and_EM_topgraph_220218_subsample.csv	Uncharacterized protein n=32 Tax=Clostridiales TaxID=186802 RepID=C6J8W2_9FIRM
	agilent_1150	1.55457e-05	0.792832	0.225728	-1.45881	1.91026	16.6667	16.6667	1	UniRef90_Q9QL88	1611	Enterovirus polyprotein (VP0, VP1, VP2, VP4) – capsid proteins, Coxsackievirus A9 (2.9 Å structure, chains 1–4)	Genome polyprotein n=36 Tax=Enterovirus B TaxID=138949 RepID=POLG_CXB6S
	agilent_8674	1.55633e-05	0.793728	0.224779	-1.46014	1.9097	16.6667	16.6667	1	UniRef90_Q82081	1612	positive (from uniprot): Rhinovirus B Genome polyprotein	Genome polyprotein n=46 Tax=Enterovirus TaxID=12059 RepID=POLG_HRV3
	agilent_8688	1.55766e-05	0.794406	0.209791	-1.36808	1.78767	20.8333	22.2222	1.06667	UniRef90_Q66478	1613	polyprotein (3/9) & structural protein (3/3) & VP1 (2/4) & capsid protein VP1 & VP1 protein (2/2) & VP1 protein, partial [Enterovirus A71]	Genome polyprotein n=10068 Tax=root TaxID=1 RepID=POLG_HE71B
	agilent_1726	1.55986e-05	0.795529	-0.32769	-2.80614	2.15076	8.33333	11.1111	1.33333	UniRef90_P14738	1614	fibronectin-binding protein A	Fibronectin-binding protein A n=540 Tax=Staphylococcaceae TaxID=90964 RepID=FNBA_STAA8
	twist_34376	1.56039e-05	0.795798	0.222605	-1.46332	1.90853	16.6667	16.6667	1		1615	EBNA-1 HHV 4 & BKRF1
	agilent_212303	1.56267e-05	0.79696	0.248757	-1.64626	2.14377	12.5	16.6667	1.33333	UniRef90_A0A173WVL9	1616	O2.UC18-1_GL0086283 (1/6) MPA_and_EM_topgraph_220218_subsample.csv	Phosphoglycerol transferase and related proteins, alkaline phosphatase superfamily n=34 Tax=Clostridiales TaxID=186802 RepID=A0A173WVL9_9FIRM
	agilent_130588	1.56371e-05	0.797491	-0.210664	-1.81979	1.39846	25	22.2222	0.888889	UniRef90_D1PQQ9	1617	V1.FI04_GL0033515 MPA_PNP_EM_seqs_non_topgraph_seqs_final_210318.csv	Uncharacterized protein n=3 Tax=root TaxID=1 RepID=D1PQQ9_9FIRM
	agilent_84757	1.56377e-05	0.797524	0.222239	-1.47558	1.92006	16.6667	16.6667	1	UniRef90_Q931I5	1618	WP_000791402.1 strains_non_MPA_non_topgraph_cdhit70_190118.csv	Uncharacterized leukocidin-like protein 2 n=180 Tax=Bacteria TaxID=2 RepID=LUKL2_STAAM
	twist_10203	1.56503e-05	0.798164	-0.33543	-2.90629	2.23543	8.33333	5.55556	0.666667		1619	allergen_name False allergome_name Por tr 2 (1/17) (1/1) allergenonline_name False SDAP_name False iedb_name False
	twist_28036	1.56509e-05	0.798197	0.273951	-1.82607	2.37397	12.5	11.1111	0.888889		1620	Urease subunit alpha
	twist_58784	1.56586e-05	0.798589	-0.198102	-1.7197	1.32349	79.1667	72.2222	0.912281		1621	positive (exact): Human herpesvirus 3 Envelope glycoprotein C
	agilent_221942	1.56661e-05	0.798972	-0.227724	-1.98026	1.52481	25	27.7778	1.11111	UniRef90_Q8GM74	1622	VFG001150(gb|AAL79954) (hia) adhesin [Hia/Hsf (VF0039)] [Haemophilus influenzae nontypable strain 3179B]	Adhesin n=5 Tax=Haemophilus influenzae TaxID=727 RepID=Q8GM74_HAEIF
	twist_28811	1.56717e-05	0.799258	-0.167812	-1.46115	1.12552	45.8333	44.4444	0.969697		1623	polyprotein (9/9) & VP1 capsid protein (1/3) & Chain 2, Human Rhinovirus Serotype 2 (Hrv2)
	agilent_220657	1.56975e-05	0.800572	0.178815	-1.2086	1.56623	62.5	61.1111	0.977778	UniRef90_P15276	1624	VFG000117(gb|NP_253940) (algP/algR3) alginate regulatory protein AlgP [Alginate (VF0091)] [Pseudomonas aeruginosa PAO1]	Transcriptional regulatory protein AlgP n=6 Tax=Pseudomonas aeruginosa TaxID=287 RepID=ALGP_PSEAE
	agilent_193099	1.56983e-05	0.800614	-0.347345	-3.04296	2.34827	8.33333	5.55556	0.666667	UniRef90_A0A1C6BGW9	1625	MH0251_GL0036528 MPA_PNP_EM_seqs_non_topgraph_seqs_final_210318.csv	Oligopeptide-binding protein AppA n=5 Tax=Clostridiales TaxID=186802 RepID=A0A1C6BGW9_9FIRM
	twist_98450	1.56984e-05	0.800621	0.284006	-1.92013	2.48815	8.33333	11.1111	1.33333		1626	YP_001642351.1 putative recombination protein [Lactobacillus prophage Lj771]
	twist_32110	1.57216e-05	0.801803	0.169553	-1.15435	1.49345	41.6667	38.8889	0.933333		1627	EBNA-1 HHV 4 & BKRF1
	twist_32109	1.57216e-05	0.801803	0.169553	-1.15435	1.49345	41.6667	38.8889	0.933333		1628	EBNA-1 HHV 4 & BKRF1
	agilent_224314	1.57219e-05	0.801818	0.169517	-1.1542	1.49324	33.3333	38.8889	1.16667	UniRef90_Q2G0L4	1629	VFG001280(gb|NP_645334) (sdrD) Ser-Asp rich fibrinogen-binding bone sialoprotein-binding protein [SDr (VF0019)] [Staphylococcus aureus subsp. aureus MW2]	Serine-aspartate repeat-containing protein D n=1957 Tax=Bacteria TaxID=2 RepID=SDRD_STAA8
	twist_60273	1.57469e-05	0.80309	0.174936	-1.20011	1.54999	33.3333	33.3333	1		1630	YP_009153096.1 hypothetical protein Sf101_0022 [Enterobacteria phage Sf101]
	agilent_119265	1.57564e-05	0.803578	-0.325144	-2.88735	2.23706	8.33333	5.55556	0.666667	UniRef90_A0A066RJ34	1631	WP_000358651.1 strains_non_MPA_non_topgraph_cdhit70_190118.csv	Fimbrial protein n=839 Tax=Bacteria TaxID=2 RepID=A0A066RJ34_ECOLX
	twist_31746	1.57742e-05	0.804485	-0.321056	-2.86302	2.22091	8.33333	5.55556	0.666667		1632	rhoptry protein, putative & rhoptry protein
	twist_25201	1.57827e-05	0.804916	0.21504	-1.49138	1.92146	16.6667	16.6667	1		1633	allergen_name False allergome_name Der f 20 (4/4) (1/1) allergenonline_name Der f 20.0101 (1/1) (1/1) SDAP_name False iedb_name False
	twist_58890	1.57905e-05	0.805314	-0.262115	-2.34643	1.8222	12.5	11.1111	0.888889		1634	B B/Ann Arbor/1/86 HA
	agilent_223217	1.57937e-05	0.805479	0.210664	-1.46598	1.88731	16.6667	27.7778	1.66667	UniRef90_A7X6I5	1635	VFG001283(gb|NP_647238) (fnbA) fibronectin-binding protein A [FnBPs (VF0010)] [Staphylococcus aureus subsp. aureus MW2]	Fibronectin-binding protein A n=697 Tax=Bacteria TaxID=2 RepID=FNBA_STAA1
	twist_64023	1.57976e-05	0.805676	-0.222644	-1.99647	1.55118	16.6667	16.6667	1		1636	YP_009222335.1 hypothetical protein LfeInf_097 [Lactobacillus phage LfeInf]
	agilent_94148	1.58162e-05	0.806628	0.178642	-1.25176	1.60905	29.1667	38.8889	1.33333	UniRef90_K0X7D9	1637	MH0012_GL0143983 MPA_PNP_EM_seqs_non_topgraph_seqs_final_210318.csv	Uncharacterized protein n=4 Tax=Bacteroidales TaxID=171549 RepID=K0X7D9_9BACT
	twist_43798	1.58491e-05	0.808303	-0.158295	-1.43707	1.12048	50	50	1		1638	BZLF1 [Human gammaherpesvirus 4] & BZLF1 & Trans-activator protein BZLF1
	agilent_178022	1.58596e-05	0.80884	-0.274103	-2.49478	1.94658	12.5	11.1111	0.888889	UniRef90_E5C3L1	1639	WP_004319524.1 MPA_PNP_EM_seqs_non_topgraph_seqs_final_210318.csv	BACON domain-containing protein n=7 Tax=Bacteroides TaxID=816 RepID=E5C3L1_9BACE
	agilent_129839	1.5868e-05	0.809266	0.174199	-1.24031	1.5887	29.1667	27.7778	0.952381	UniRef90_A0A3D2TUV9	1640	MH0172_GL0065659 MPA_PNP_EM_seqs_non_topgraph_seqs_final_210318.csv	Flagellin n=7 Tax=Clostridiales TaxID=186802 RepID=A0A3D2TUV9_9FIRM
	agilent_138829	1.58745e-05	0.809598	-0.255369	-2.33266	1.82193	12.5	11.1111	0.888889	UniRef90_A0A174B1N0	1641	WP_012743453.1 MPA_PNP_EM_seqs_non_topgraph_seqs_final_210318.csv	Toxin A n=2 Tax=[Eubacterium] rectale TaxID=39491 RepID=A0A174B1N0_9FIRM
	agilent_21712	1.58777e-05	0.809764	-0.311388	-2.84663	2.22385	8.33333	5.55556	0.666667	UniRef90_A0A139K1E2	1642	T2D-56A_GL0012413 MPA_PNP_EM_seqs_non_topgraph_seqs_final_210318.csv	Glycoside hydrolase family 2 n=19 Tax=Bacteroides TaxID=816 RepID=A0A139K1E2_BACUN
	twist_99522	1.58777e-05	0.809764	-0.311388	-2.84663	2.22385	8.33333	5.55556	0.666667		1643	YP_358779.1 putative lysin [Lactobacillus phage Lc-Nu]
	agilent_192983	1.58853e-05	0.810152	0.156986	-1.12382	1.43779	45.8333	50	1.09091	UniRef90_R5ENZ6	1644	MH0012_GL0173413 (2/2) MPA_and_EM_topgraph_220218_subsample.csv	MurNAc-LAA domain-containing protein n=3 Tax=Bacteroidales TaxID=171549 RepID=R5ENZ6_9BACE
	agilent_37310	1.58919e-05	0.810489	0.233002	-1.67144	2.13745	12.5	16.6667	1.33333	UniRef90_R7HQD9	1645	V1.FI35_GL0037423 MPA_PNP_EM_seqs_non_topgraph_seqs_final_210318.csv	Peptidase C10 family n=1 Tax=Prevotella sp. CAG:279 TaxID=1262924 RepID=R7HQD9_9BACT
	twist_92854	1.59109e-05	0.811458	0.281684	-2.03272	2.59609	8.33333	11.1111	1.33333		1646	YP_009168604.1 hypothetical protein [Lactobacillus phage LBR48]
	twist_89475	1.59109e-05	0.811458	0.281684	-2.03272	2.59609	8.33333	11.1111	1.33333		1647	YP_009168604.1 hypothetical protein [Lactobacillus phage LBR48]
	agilent_40430	1.59139e-05	0.811607	0.35581	-2.57	3.28161	4.16667	5.55556	1.33333	UniRef90_A0A174KMR6	1648	MH0003_GL0096731 MPA_PNP_EM_seqs_non_topgraph_seqs_final_210318.csv	Alpha-glycosidase n=47 Tax=Bacteroidaceae TaxID=815 RepID=A0A174KMR6_BACVU
	agilent_77651	1.59139e-05	0.811607	0.35581	-2.57	3.28161	4.16667	5.55556	1.33333	UniRef90_A0A367GBE2	1649	763840445-stool2_revised_scaffold53879_2_gene110689 MPA_PNP_EM_seqs_non_topgraph_seqs_final_210318.csv	Peptidase_M23 domain-containing protein n=4 Tax=Ruminococcaceae TaxID=541000 RepID=A0A367GBE2_9FIRM
	agilent_60540	1.59324e-05	0.812554	0.353292	-2.56677	3.27335	4.16667	5.55556	1.33333	UniRef90_A0A3C1D014	1650	MH0356_GL0127272 MPA_PNP_EM_seqs_non_topgraph_seqs_final_210318.csv	Molybdate ABC transporter permease subunit (Fragment) n=1 Tax=Collinsella sp. TaxID=1965294 RepID=A0A3C1D014_9ACTN
	agilent_242556	1.59383e-05	0.812852	0.220609	-1.60575	2.04696	12.5	16.6667	1.33333	UniRef90_Q00879	1651	VFG000009(gb|NP_880574) (fimD) fimbrial adhesin [Fimbriae (VF0031)] [Bordetella pertussis Tohama I]	Protein FhaE n=35 Tax=Bordetella TaxID=517 RepID=FHAE_BORPE
	agilent_188662	1.59405e-05	0.812967	-0.411029	-3.81594	2.99388	4.16667	11.1111	2.66667	UniRef90_A0A174UJY4	1652	MH0366_GL0095969 MPA_PNP_EM_seqs_non_topgraph_seqs_final_210318.csv	Glycoside hydrolase family 28 protein n=46 Tax=Bacteroides TaxID=816 RepID=A0A174UJY4_BACVU
	agilent_166980	1.59413e-05	0.813005	0.268284	-1.95461	2.49118	8.33333	11.1111	1.33333	UniRef90_A0A2N5PBF4	1653	WP_024853610.1 strains_non_MPA_non_topgraph_cdhit70_190118.csv	Uncharacterized protein n=12 Tax=Lachnospiraceae TaxID=186803 RepID=A0A2N5PBF4_RUMGN
	twist_49296	1.59447e-05	0.813179	0.166421	-1.21378	1.54662	45.8333	44.4444	0.969697		1654	glycoprotein B (2/2)
	agilent_222162	1.59508e-05	0.813492	0.219963	-1.6074	2.04733	12.5	16.6667	1.33333	UniRef90_Q9JNH0	1655	VFG000972(gb|NP_269972) (sic) inhibitor of complement-mediated lysis [SIC (VF0255)] [Streptococcus pyogenes M1 GAS]	Sic1.225 n=20 Tax=Streptococcus pyogenes TaxID=1314 RepID=Q9JNH0_STRPY
	agilent_161799	1.59544e-05	0.813677	-0.26702	-2.48756	1.95352	12.5	16.6667	1.33333	UniRef90_E5VDQ4	1656	V1.FI19_GL0078193 (1/2) MPA_and_EM_topgraph_220218_subsample.csv	ABC transporter permease n=53 Tax=Bacteroides TaxID=816 RepID=E5VDQ4_9BACE
	agilent_7179	1.59572e-05	0.813819	0.274791	-2.01216	2.56174	8.33333	11.1111	1.33333	UniRef90_P11311	1657	Adhesin P1 precursor (Cytadhesin P1) (Attachment protein) & ADP1_MYCPN adhesin P1	Adhesin P1 n=56 Tax=Mycoplasma pneumoniae TaxID=2104 RepID=ADP1_MYCPN
	twist_52478	1.59669e-05	0.814314	-0.182942	-1.7096	1.34372	33.3333	27.7778	0.833333		1658	phosphoprotein 150 & Large structural phosphoprotein
	agilent_239736	1.59728e-05	0.814612	-0.302578	-2.83175	2.22659	8.33333	5.55556	0.666667	UniRef90_P06886	1659	VFG001809(gb|NP_375120) (tsst-1) toxic shock syndrome toxin-1 [TSST-1 (VF0022)] [Staphylococcus aureus subsp. aureus N315]	Toxic shock syndrome toxin-1 n=58 Tax=Bacteria TaxID=2 RepID=TSST_STAAU
	agilent_1167	1.5976e-05	0.814776	-0.154112	-1.44346	1.13523	54.1667	50	0.923077	UniRef90_P06484	1660	envelope glycoprotein G (2/2) & glycoprotein G (2/2)	Envelope glycoprotein G n=376 Tax=Human herpesvirus 1 TaxID=10298 RepID=GG_HHV11
	twist_28808	1.59814e-05	0.815052	0.154051	-1.13674	1.44484	41.6667	44.4444	1.06667		1661	Enterovirus polyprotein (VP0, VP1, VP2, VP4) – capsid proteins, Coxsackievirus A9 (2.9 Å structure, chains 1–4)
	agilent_22148	1.59842e-05	0.815193	-0.244828	-2.29783	1.80818	12.5	11.1111	0.888889	UniRef90_B0GA13	1662	WP_006426016.1 (1/1) non_MPA_topgraph_sampling_040218.csv	Uncharacterized protein n=10 Tax=Clostridiales TaxID=186802 RepID=B0GA13_9FIRM
	twist_50558	1.60034e-05	0.816175	0.361252	-2.68452	3.40702	4.16667	11.1111	2.66667		1663	HCMVUL80
	agilent_225880	1.60183e-05	0.816935	0.215349	-1.60796	2.03865	12.5	16.6667	1.33333	UniRef90_P62575	1664	VFG001378(gb|NP_359129) (nanA) neuraminidase A [Neuraminidase (VF0148)] [Streptococcus pneumoniae R6]	Sialidase A n=43 Tax=Bacteria TaxID=2 RepID=NANA_STREE
	agilent_35533	1.60217e-05	0.817107	-0.315477	-2.98911	2.35815	8.33333	5.55556	0.666667	UniRef90_A0A381IPS4	1665	WP_003460499.1 strains_non_MPA_non_topgraph_cdhit70_190118.csv	Cell wall binding repeat-containing protein/zinc carboxypeptidase n=15 Tax=Clostridium perfringens TaxID=1502 RepID=A0A381IPS4_CLOPF
	twist_46742	1.60271e-05	0.81738	0.183897	-1.37698	1.74478	20.8333	22.2222	1.06667		1666	glycoprotein B (2/2)
	twist_10972	1.60294e-05	0.817497	-0.299038	-2.83887	2.2408	8.33333	5.55556	0.666667		1667	allergen_name False allergome_name Oct v 2 (2/2) (1/1) allergenonline_name False SDAP_name False iedb_name False
	agilent_220409	1.60349e-05	0.817782	0.272637	-2.04664	2.59192	8.33333	11.1111	1.33333	UniRef90_P96949	1668	VFG000268(gb|NP_283297) (hpuB) haemoglobin-haptoglobin-utilization protein [HpuAB (VF0049)] [Neisseria meningitidis Z2491]	Hemoglobin-haptoglobin utilization protein B n=283 Tax=Neisseriaceae TaxID=481 RepID=HPUB_NEIMC
	agilent_70626	1.60429e-05	0.81819	0.183097	-1.37804	1.74423	20.8333	22.2222	1.06667	UniRef90_D4MYA1	1669	MH0088_GL0134456 (1/4) MPA_and_EM_topgraph_220218_subsample.csv	Chromosome segregation protein n=15 Tax=Clostridiales TaxID=186802 RepID=D4MYA1_ANAHA
	agilent_199239	1.60534e-05	0.818721	-0.240154	-2.29388	1.81357	12.5	11.1111	0.888889	UniRef90_C7H765	1670	MH0229_GL0196969 (1/1) MPA_and_EM_topgraph_220218_subsample.csv	Transglycosylase n=10 Tax=Faecalibacterium prausnitzii TaxID=853 RepID=C7H765_9FIRM
	agilent_51197	1.60549e-05	0.818798	-0.417608	-3.99041	3.1552	4.16667	5.55556	1.33333	UniRef90_UPI000FEBEFBA	1671	763435843-stool1_revised_scaffold1821_1_gene20649 MPA_PNP_EM_seqs_non_topgraph_seqs_final_210318.csv	ATP-dependent helicase n=1 Tax=Apibacter sp. HY039 TaxID=2501476 RepID=UPI000FEBEFBA
	agilent_210568	1.60549e-05	0.818798	-0.417608	-3.99041	3.1552	4.16667	5.55556	1.33333	UniRef90_A6L8U4	1672	MH0012_GL0151455 MPA_PNP_EM_seqs_non_topgraph_seqs_final_210318.csv	Uncharacterized protein n=23 Tax=Bacteroidales TaxID=171549 RepID=A6L8U4_PARD8
	agilent_106728	1.60549e-05	0.818798	-0.417608	-3.99041	3.1552	4.16667	5.55556	1.33333	UniRef90_C0BEV3	1673	MH0088_GL0045527 (1/1) MPA_and_EM_topgraph_220218_subsample.csv	LysM domain protein n=11 Tax=Coprococcus TaxID=33042 RepID=C0BEV3_9FIRM
	agilent_200668	1.60549e-05	0.818798	-0.417608	-3.99041	3.1552	4.16667	5.55556	1.33333	UniRef90_P35829	1674	YP_193101.1 strains_non_MPA_non_topgraph_cdhit70_190118.csv	S-layer protein n=17 Tax=Bacteria TaxID=2 RepID=SLAP_LACAC
	agilent_9318	1.60549e-05	0.818798	-0.417608	-3.99041	3.1552	4.16667	5.55556	1.33333	UniRef90_Q9J3M8	1675	ORF68	Envelope glycoprotein E n=30 Tax=Human herpesvirus 3 TaxID=10335 RepID=GE_VZVO
	twist_50400	1.60549e-05	0.818798	-0.417608	-3.99041	3.1552	4.16667	5.55556	1.33333		1676	ORF68
	twist_22942	1.60588e-05	0.818996	-0.294662	-2.81842	2.2291	8.33333	5.55556	0.666667		1677	allergen_name False allergome_name Sola l Peroxidase (3/3) (1/1) allergenonline_name False SDAP_name False iedb_name False
	agilent_62766	1.60601e-05	0.819066	-0.239776	-2.29425	1.81469	12.5	11.1111	0.888889	UniRef90_A0A0E1R685	1678	WP_010989709.1 strains_non_MPA_non_topgraph_cdhit70_190118.csv	Exo-glucosaminidase lytG n=103 Tax=Listeria TaxID=1637 RepID=A0A0E1R685_LISMN
	twist_62977	1.60693e-05	0.819536	0.341942	-2.59567	3.27956	4.16667	5.55556	1.33333		1679	YP_008532023.1 hypothetical protein [Klebsiella phage 0507-KN2-1]
	twist_55606	1.60693e-05	0.819536	0.341942	-2.59567	3.27956	4.16667	5.55556	1.33333		1680	Interleukin-1 receptor type 1
	agilent_74695	1.60732e-05	0.819736	-0.279628	-2.68462	2.12536	8.33333	11.1111	1.33333	UniRef90_A0A4P6M6N2	1681	WP_018598489.1 strains_non_MPA_non_topgraph_cdhit70_190118.csv	Toxin A n=3 Tax=Blautia TaxID=572511 RepID=A0A4P6M6N2_9FIRM
	agilent_201764	1.608e-05	0.82008	0.194257	-1.47974	1.86826	16.6667	22.2222	1.33333	UniRef90_A0A417QP75	1682	WP_005330461.1 strains_non_MPA_non_topgraph_cdhit70_190118.csv	Uncharacterized protein n=81 Tax=Firmicutes TaxID=1239 RepID=A0A417QP75_9FIRM
	agilent_75806	1.60874e-05	0.820456	-0.288183	-2.77686	2.2005	8.33333	11.1111	1.33333	UniRef90_A0A078S111	1683	MH0230_GL0031627 MPA_PNP_EM_seqs_non_topgraph_seqs_final_210318.csv	Fibronectin type-III domain-containing protein n=58 Tax=Bacteroides TaxID=816 RepID=A0A078S111_BACUN
	agilent_705	1.60874e-05	0.820456	-0.288183	-2.77686	2.2005	8.33333	11.1111	1.33333	UniRef90_P03120	1684	E2 protein (1/4) & Regulatory protein E2	Regulatory protein E2 n=788 Tax=Papillomaviridae TaxID=151340 RepID=VE2_HPV16
	agilent_37483	1.61008e-05	0.82114	0.369914	-2.83702	3.57684	4.16667	11.1111	2.66667	UniRef90_A0A0E1X7G8	1685	WP_000824491.1 strains_non_MPA_non_topgraph_cdhit70_190118.csv	Uncharacterized protein n=10 Tax=Staphylococcus aureus TaxID=1280 RepID=A0A0E1X7G8_STAAU
	agilent_219967	1.61058e-05	0.821396	-0.19461	-1.88422	1.495	20.8333	16.6667	0.8	UniRef90_Q9X5C4	1686	VFG000960(gb|NP_269464) (grab) protein GRAB (protein G-related alpha 2M-binding protein) [GRAB (VF0254)] [Streptococcus pyogenes M1 GAS]	GRAB n=44 Tax=Streptococcus pyogenes TaxID=1314 RepID=Q9X5C4_STRPY
	agilent_20375	1.61095e-05	0.821582	0.211417	-1.62606	2.04889	12.5	16.6667	1.33333	UniRef90_Q6SED6	1687	WP_011162194.1 strains_non_MPA_non_topgraph_cdhit70_190118.csv	Uncharacterized protein n=3 Tax=root TaxID=1 RepID=Q6SED6_9CAUD
	twist_18921	1.61206e-05	0.822153	0.336436	-2.59715	3.27002	4.16667	5.55556	1.33333		1688	allergen_name Ani s 14 (1/1) (1/1) allergome_name Ani s 14 (1/4) (1/1) allergenonline_name Ani s 14.0101 (1/1) (1/1) SDAP_name False iedb_name False
	twist_29978	1.61392e-05	0.823101	0.229929	-1.78589	2.24574	12.5	16.6667	1.33333		1689	positive (from uniprot): Rhinovirus B Genome polyprotein
	twist_51364	1.61477e-05	0.823533	-0.163532	-1.6008	1.27374	29.1667	27.7778	0.952381		1690	immediate early protein IE2
	agilent_125065	1.61565e-05	0.823983	-0.187863	-1.84327	1.46755	20.8333	16.6667	0.8	UniRef90_A0A139LN71	1691	DOM017_GL0005686 MPA_PNP_EM_seqs_non_topgraph_seqs_final_210318.csv	Glycerophosphodiester phosphodiesterase n=12 Tax=Bacteroides TaxID=816 RepID=A0A139LN71_BACOV
	agilent_153201	1.61629e-05	0.824306	-0.199089	-1.9567	1.55852	16.6667	16.6667	1	UniRef90_A0A374MXJ0	1692	MH0350_GL0010307 (3/3) MPA_and_EM_topgraph_220218_subsample.csv	Peptidase_M56 domain-containing protein n=9 Tax=Clostridiales TaxID=186802 RepID=A0A374MXJ0_9FIRM
	agilent_226618	1.61808e-05	0.825221	-0.270263	-2.66891	2.12839	8.33333	11.1111	1.33333	UniRef90_Q7BS42	1693	VFG000861(gb|YP_006098864) (pic) Pic serine protease precursor, autotransporter [Pic (VF0218)] [Escherichia coli O44:H18 042]	Serine protease pic autotransporter n=149 Tax=Enterobacteriaceae TaxID=543 RepID=PIC_ECO44
	agilent_7303	1.61834e-05	0.825353	0.168712	-1.3298	1.66723	70.8333	72.2222	1.01961	UniRef90_P03211	1694	EBNA-1 HHV 4 & BKRF1	Epstein-Barr nuclear antigen 1 n=37 Tax=Epstein-Barr virus (strain GD1) TaxID=10376 RepID=EBNA1_EBVB9
	twist_27464	1.61913e-05	0.825755	0.148902	-1.17676	1.47456	62.5	66.6667	1.06667		1695	heme transporter IsdB
	agilent_135255	1.61913e-05	0.825758	-0.160953	-1.59392	1.27201	75	72.2222	0.962963	UniRef90_A0A381IPJ2	1696	WP_011590251.1 strains_non_MPA_non_topgraph_cdhit70_190118.csv	Cell wall binding repeat-containing protein n=19 Tax=Clostridium perfringens TaxID=1502 RepID=A0A381IPJ2_CLOPF
	twist_30716	1.61928e-05	0.825832	0.328943	-2.60091	3.2588	4.16667	11.1111	2.66667		1697	Serine-rich 25 kDa antigen protein
	twist_34788	1.61986e-05	0.82613	0.257743	-2.04194	2.55743	8.33333	11.1111	1.33333		1698	positive (from uniprot): Enterovirus B Genome polyprotein
	agilent_229166	1.62052e-05	0.826466	-0.157631	-1.56685	1.25158	45.8333	44.4444	0.969697	UniRef90_Q99XV0	1699	VFG000968(gb|NP_269973) (emm) M protein type 1 [M protein (VF0242)] [Streptococcus pyogenes M1 GAS]	M protein type 1 n=54 Tax=Streptococcus pyogenes TaxID=1314 RepID=Q99XV0_STRP1
	agilent_869	1.62082e-05	0.82662	0.157691	-1.25334	1.56872	41.6667	38.8889	0.933333	UniRef90_P03277	1700	Hexon protein	Hexon protein n=779 Tax=Adenoviridae TaxID=10508 RepID=CAPSH_ADE02
	agilent_870	1.62082e-05	0.82662	0.157691	-1.25334	1.56872	41.6667	38.8889	0.933333	UniRef90_P03277	1701	Hexon protein	Hexon protein n=779 Tax=Adenoviridae TaxID=10508 RepID=CAPSH_ADE02
	agilent_73129	1.62126e-05	0.826843	0.190448	-1.51592	1.89681	16.6667	16.6667	1	UniRef90_R5NUP6	1702	MH0437_GL0231446 MPA_PNP_EM_seqs_non_topgraph_seqs_final_210318.csv	Flagellin n=6 Tax=Clostridiales TaxID=186802 RepID=R5NUP6_9CLOT
	twist_1760	1.6219e-05	0.82717	-0.236792	-2.36247	1.88888	16.6667	16.6667	1		1703	allergen_name False allergome_name Lup a 1 (3/3) (1/1) allergenonline_name Unassigned (1/1) (1/1) SDAP_name False iedb_name False
	agilent_150244	1.62257e-05	0.82751	-0.154351	-1.54273	1.23403	41.6667	38.8889	0.933333	UniRef90_R5F4N5	1704	158499257-stool2_revised_scaffold67727_1_gene85513 MPA_PNP_EM_seqs_non_topgraph_seqs_final_210318.csv	Glyco_hydro_85 domain-containing protein n=3 Tax=Bacteroidales TaxID=171549 RepID=R5F4N5_9BACE
	twist_28197	1.62301e-05	0.827734	-0.183097	-1.83222	1.46602	20.8333	16.6667	0.8		1705	phosphoprotein 150 & Large structural phosphoprotein
	agilent_229425	1.62349e-05	0.827982	0.14881	-1.19346	1.49108	37.5	44.4444	1.18519	UniRef90_A0A0H3K1N3	1706	VFG001282(gb|NP_647237) (fnbB) fibronectin-binding protein B [FnBPs (VF0010)] [Staphylococcus aureus subsp. aureus MW2]	FnbB protein n=80 Tax=Staphylococcus TaxID=1279 RepID=A0A0H3K1N3_STAAW
	agilent_56582	1.6238e-05	0.828138	0.326794	-2.62361	3.2772	4.16667	5.55556	1.33333	UniRef90_P0AB42	1707	WP_000800146.1 (2/2) non_MPA_topgraph_sampling_040218.csv	Multiple stress resistance protein BhsA n=471 Tax=Bacteria TaxID=2 RepID=BHSA_ECO57
	agilent_121	1.62416e-05	0.828321	0.342882	-2.75613	3.4419	4.16667	5.55556	1.33333	UniRef90_Q59947	1708	immunoglobulin A1 protease	Immunoglobulin A1 protease n=446 Tax=Streptococcus pneumoniae TaxID=1313 RepID=IGA1_STRR6
	twist_47759	1.62416e-05	0.828321	0.342882	-2.75613	3.4419	4.16667	5.55556	1.33333		1709	immunoglobulin A1 protease
	agilent_3614	1.62478e-05	0.828637	0.158733	-1.2786	1.59606	29.1667	27.7778	0.952381	UniRef90_Q69091	1710	Glycoprotein D HHV-1	Envelope glycoprotein D n=279 Tax=root TaxID=1 RepID=GD_HHV11
	twist_43590	1.62591e-05	0.829214	-0.159001	-1.6037	1.2857	41.6667	33.3333	0.8		1711	glycoprotein B (2/2)
	twist_46454	1.62636e-05	0.829442	-0.276016	-2.78734	2.23531	8.33333	5.55556	0.666667		1712	11-1 polypeptide
	agilent_125620	1.62636e-05	0.829442	-0.276016	-2.78734	2.23531	8.33333	5.55556	0.666667	UniRef90_A0A0U5JUD9	1713	WP_003667077.1 strains_non_MPA_non_topgraph_cdhit70_190118.csv	5'-nucleotidase n=45 Tax=Lactobacillus TaxID=1578 RepID=A0A0U5JUD9_LACRE
	agilent_183591	1.62883e-05	0.830703	-0.274704	-2.79299	2.24358	8.33333	5.55556	0.666667	UniRef90_A0A174JVB0	1714	SZEY-64A_GL0026694 MPA_PNP_EM_seqs_non_topgraph_seqs_final_210318.csv	Probable peptidoglycan endopeptidase LytE n=32 Tax=Bacteroidales TaxID=171549 RepID=A0A174JVB0_9BACT
	agilent_199716	1.62883e-05	0.830703	-0.274704	-2.79299	2.24358	8.33333	5.55556	0.666667	UniRef90_A6KYJ2	1715	V1.CD35-1_GL0037732 MPA_PNP_EM_seqs_non_topgraph_seqs_final_210318.csv	50S ribosomal protein L2 n=108 Tax=root TaxID=1 RepID=RL2_BACV8
	agilent_220725	1.62901e-05	0.830796	-0.166093	-1.68956	1.35737	37.5	27.7778	0.740741	UniRef90_P75330	1716	VFG002036(gb|NP_110141) (p30/p32) 30K adhesin-related protein [Cytadherence organelle (VF0330)] [Mycoplasma pneumoniae M129]	P30 adhesin n=9 Tax=Mycoplasma pneumoniae TaxID=2104 RepID=P30_MYCPN
	agilent_226269	1.63016e-05	0.831379	0.14926	-1.22462	1.52315	33.3333	44.4444	1.33333	UniRef90_Q99XV0	1717	VFG000968(gb|NP_269973) (emm) M protein type 1 [M protein (VF0242)] [Streptococcus pyogenes M1 GAS]	M protein type 1 n=54 Tax=Streptococcus pyogenes TaxID=1314 RepID=Q99XV0_STRP1
	agilent_234887	1.63055e-05	0.831579	0.198706	-1.6325	2.02992	12.5	16.6667	1.33333	UniRef90_P15926	1718	VFG001797(gb|NP_735749) (scpB) streptococcal C5a peptidase [C5a peptidase (VF0278)] [Streptococcus agalactiae NEM316]	C5a peptidase n=760 Tax=Bacteria TaxID=2 RepID=C5AP_STRPY
	agilent_4413	1.63058e-05	0.831594	0.147935	-1.21552	1.51139	41.6667	44.4444	1.06667	UniRef90_P16733	1719	positive (from uniprot): Human herpesvirus 5 Envelope glycoprotein M	Envelope glycoprotein M n=53 Tax=Human cytomegalovirus TaxID=10359 RepID=GM_HCMVA
	agilent_44948	1.63205e-05	0.832348	0.32362	-2.67264	3.31988	4.16667	5.55556	1.33333	UniRef90_A6BI29	1720	MH0042_GL0020673 (2/2) MPA_and_EM_topgraph_220218_subsample.csv	LysM domain protein n=5 Tax=Dorea TaxID=189330 RepID=A6BI29_9FIRM
	agilent_201785	1.63216e-05	0.832404	0.207328	-1.71289	2.12755	12.5	16.6667	1.33333	UniRef90_C7H1Z9	1721	V1.UC54-4_GL0096277 MPA_PNP_EM_seqs_non_topgraph_seqs_final_210318.csv	Uncharacterized protein n=12 Tax=Faecalibacterium TaxID=216851 RepID=C7H1Z9_9FIRM
	twist_9442	1.63339e-05	0.833028	-0.27045	-2.78479	2.24389	8.33333	5.55556	0.666667		1722	allergen_name False allergome_name False allergenonline_name False SDAP_name Asp f 1 (2/3) (1/1) iedb_name False
	agilent_236297	1.63339e-05	0.833028	-0.27045	-2.78479	2.24389	8.33333	5.55556	0.666667	UniRef90_A5F372	1723	VFG000106(gb|NP_230493) (acfD) accessory colonization factor AcfD [ACF (VF0127)] [Vibrio cholerae O1 biovar El Tor str. N16961]	Accessory colonization factor AcfD n=74 Tax=Gammaproteobacteria TaxID=1236 RepID=ACFD_VIBC3
	agilent_236695	1.63582e-05	0.834266	0.150684	-1.26082	1.56219	29.1667	33.3333	1.14286	UniRef90_Q6GHV7	1724	VFG001317(gb|YP_001332074) (isdB) iron-regulated surface determinant protein B, haemoglobin receptor [Isd (VF0015)] [Staphylococcus aureus subsp. aureus str. Newman]	Iron-regulated surface determinant protein B n=509 Tax=Bacilli TaxID=91061 RepID=ISDB_STAAR
	agilent_46608	1.63718e-05	0.834964	-0.266909	-2.77787	2.24405	8.33333	5.55556	0.666667	UniRef90_A0A413ZL06	1725	NLF014_GL0005739 MPA_PNP_EM_seqs_non_topgraph_seqs_final_210318.csv	Toxin-antitoxin system YwqK family antitoxin n=11 Tax=Bacteroides TaxID=816 RepID=A0A413ZL06_BACSE
	agilent_82717	1.63783e-05	0.835295	0.184519	-1.5549	1.92393	16.6667	16.6667	1	UniRef90_K0XAX2	1726	MH0012_GL0168243 MPA_PNP_EM_seqs_non_topgraph_seqs_final_210318.csv	M6 family metalloprotease domain-containing protein n=3 Tax=Bacteroidales TaxID=171549 RepID=K0XAX2_9BACT
	agilent_170679	1.63871e-05	0.83574	0.181206	-1.53167	1.89409	16.6667	16.6667	1	UniRef90_A0A173UKQ3	1727	O2.UC43-1_GL0046095 (1/4) MPA_and_EM_topgraph_220218_subsample.csv	Macrolide export ATP-binding/permease protein MacB n=29 Tax=Ruminococcaceae TaxID=541000 RepID=A0A173UKQ3_9FIRM
	agilent_243736	1.6394e-05	0.836091	0.135703	-1.14984	1.42124	45.8333	44.4444	0.969697	UniRef90_P12255	1728	VFG000001(gb|NP_880571) (fhaB) filamentous hemagglutinin/adhesin [FHA (VF0025)] [Bordetella pertussis Tohama I]	Filamentous hemagglutinin n=89 Tax=Bordetella TaxID=517 RepID=FHAB_BORPE
	agilent_65775	1.63967e-05	0.836231	-0.184342	-1.93217	1.56348	16.6667	16.6667	1	UniRef90_A0A174XCR6	1729	MH0020_GL0053675 MPA_PNP_EM_seqs_non_topgraph_seqs_final_210318.csv	Periplasmic beta-glucosidase n=38 Tax=Bacteroidales TaxID=171549 RepID=A0A174XCR6_9BACT
	agilent_237660	1.64022e-05	0.836511	-0.264075	-2.77222	2.24407	8.33333	5.55556	0.666667	UniRef90_A0A4I7YG16	1730	VFG001357(gb|NP_346601) (cbpA) choline binding protein A [CbpA/PspC (VF0150)] [Streptococcus pneumoniae TIGR4]	Choline binding protein A n=44 Tax=Streptococcus pneumoniae TaxID=1313 RepID=A0A4I7YG16_STREE
	agilent_182998	1.64022e-05	0.836511	-0.264075	-2.77222	2.24407	8.33333	5.55556	0.666667	UniRef90_A0A3T2KDV1	1731	WP_009928427.1 strains_non_MPA_non_topgraph_cdhit70_190118.csv	LPXTG cell wall anchor domain-containing protein n=42 Tax=Listeria monocytogenes TaxID=1639 RepID=A0A3T2KDV1_LISMN
	agilent_92408	1.64091e-05	0.836862	-0.227709	-2.39518	1.93976	12.5	16.6667	1.33333	UniRef90_A0A2S1FUJ1	1732	WP_000769147.1 strains_non_MPA_non_topgraph_cdhit70_190118.csv	Superantigen-like protein 11 n=24 Tax=Bacteria TaxID=2 RepID=A0A2S1FUJ1_STAAU
	agilent_205649	1.64091e-05	0.836862	-0.227709	-2.39518	1.93976	12.5	16.6667	1.33333	UniRef90_Q9ZFS3	1733	WP_000778504.1 strains_non_MPA_non_topgraph_cdhit70_190118.csv	Exotoxin 4 n=27 Tax=Staphylococcus aureus TaxID=1280 RepID=Q9ZFS3_STAAU
	twist_21248	1.64106e-05	0.836939	-0.176943	-1.86199	1.50811	20.8333	16.6667	0.8		1734	allergen_name Que a 1 (3/3) (1/1) allergome_name Que a 1 (5/5) (1/1) allergenonline_name Que a 1.0301 (1/1) (1/1) SDAP_name Que a 1.0301 (1/1) (1/1) iedb_name False
	agilent_109226	1.64148e-05	0.837156	0.232898	-1.98802	2.45381	8.33333	16.6667	2	UniRef90_R5F6G4	1735	V1.CD6-0-PT_GL0140162 MPA_PNP_EM_seqs_non_topgraph_seqs_final_210318.csv	LysM domain-containing protein n=2 Tax=Bacteroides TaxID=816 RepID=R5F6G4_9BACE
	agilent_222756	1.64392e-05	0.838398	0.231416	-1.99258	2.45542	8.33333	16.6667	2	UniRef90_UPI000DA9B94C	1736	VFG001290(gb|NP_647368) (clfB) Clumping factor B, adhesin [Clumping factor (VF0004)] [Staphylococcus aureus subsp. aureus MW2]	MSCRAMM family adhesin clumping factor ClfB n=15 Tax=Staphylococcus aureus TaxID=1280 RepID=UPI000DA9B94C
	twist_34377	1.6443e-05	0.838595	0.136481	-1.17677	1.44973	41.6667	38.8889	0.933333		1737	EBNA-1 HHV 4 & BKRF1
	twist_92072	1.64516e-05	0.839031	0.239742	-2.07345	2.55294	8.33333	11.1111	1.33333		1738	ADE87487.1 small subunit terminase [Deep-sea thermophilic phage D6E]
	agilent_79003	1.64643e-05	0.839679	-0.169176	-1.8082	1.46984	20.8333	16.6667	0.8	UniRef90_Q8XMR4	1739	WP_003460505.1 strains_non_MPA_non_topgraph_cdhit70_190118.csv	LYZ2 domain-containing protein n=27 Tax=Clostridium perfringens TaxID=1502 RepID=Q8XMR4_CLOPE
	agilent_105317	1.64994e-05	0.841467	-0.158406	-1.71063	1.39381	79.1667	77.7778	0.982456	UniRef90_A0A166EPD7	1740	WP_000669541.1 strains_non_MPA_non_topgraph_cdhit70_190118.csv	Exported protein n=21 Tax=Staphylococcaceae TaxID=90964 RepID=A0A166EPD7_STAAU
	agilent_144773	1.65036e-05	0.841681	-0.245123	-2.65036	2.16012	8.33333	11.1111	1.33333	UniRef90_A7B6A6	1741	WP_081741110.1 strains_non_MPA_non_topgraph_cdhit70_190118.csv	Uncharacterized protein n=20 Tax=Clostridiales TaxID=186802 RepID=A7B6A6_RUMGV
	agilent_237617	1.65212e-05	0.842581	0.302203	-2.68031	3.28472	4.16667	11.1111	2.66667	UniRef90_Q50341	1742	VFG002030(gb|NP_109830) (orf6/MgpC/crmA) cytadherence protein [Cytadherence organelle (VF0330)] [Mycoplasma pneumoniae M129]	Mgp-operon protein 3 n=22 Tax=Mycoplasma pneumoniae TaxID=2104 RepID=MGP3_MYCPN
	agilent_239006	1.65306e-05	0.843063	-0.180927	-1.97209	1.61024	16.6667	16.6667	1	UniRef90_A6QIG2	1743	VFG001799(gb|CAB94853) (map) extracellular proteins Map [Eap/Map (VF0016)] [Staphylococcus aureus str. Newman D2C (ATCC 25904)]	65 kDa membrane protein n=124 Tax=Bacteria TaxID=2 RepID=OMP7_STAAE
	agilent_2967	1.65335e-05	0.843208	0.227783	-2.02936	2.48493	8.33333	11.1111	1.33333	UniRef90_P08318	1744	phosphoprotein 150 & Large structural phosphoprotein	Large structural phosphoprotein n=145 Tax=root TaxID=1 RepID=PP150_HCMVA
	twist_51602	1.65335e-05	0.843208	0.227783	-2.02936	2.48493	8.33333	11.1111	1.33333		1745	phosphoprotein 150 & Large structural phosphoprotein
	agilent_3544	1.65403e-05	0.843555	0.138868	-1.24031	1.51804	33.3333	33.3333	1	UniRef90_Q69091	1746	Glycoprotein D HHV-1	Envelope glycoprotein D n=279 Tax=root TaxID=1 RepID=GD_HHV11
	agilent_9025	1.65542e-05	0.844262	-0.161732	-1.77536	1.4519	79.1667	77.7778	0.982456	UniRef90_Q9ANY1	1747	pneumococcal histidine triad protein E & hydrolase & HIT family hydrolase	Bvh-3 n=444 Tax=Bacteria TaxID=2 RepID=Q9ANY1_STREE
	agilent_240118	1.65865e-05	0.845912	0.182475	-1.65785	2.0228	12.5	16.6667	1.33333	UniRef90_P27951	1748	VFG001795(gb|BAC98831) (cba) c protein beta antigen [<beta>-C protein (VF0277)] [Streptococcus agalactiae FM027022]	IgA FC receptor n=71 Tax=Streptococcus TaxID=1301 RepID=BAG_STRAG
	twist_66343	1.65974e-05	0.846467	-0.260617	-2.89866	2.37743	8.33333	5.55556	0.666667		1749	AFN38773.1 DhlB [Staphylococcus phage MSA6]
	twist_28717	1.66256e-05	0.847905	-0.206348	-2.31506	1.90237	12.5	11.1111	0.888889		1750	antigen 332, Ag332=Pf332 gene clone G1 product & erythrocyte membrane-associated giant protein antigen 332 & antigen 332, Ag332=Pf332 gene clone C1 product & antigen 332
	twist_59694	1.66441e-05	0.848849	-0.129437	-1.46054	1.20167	45.8333	38.8889	0.848485		1751	B B/Ann Arbor/1/86 HA
	agilent_229360	1.66564e-05	0.849476	-0.237709	-2.69258	2.21716	8.33333	11.1111	1.33333	UniRef90_O86489	1752	VFG001281(gb|NP_645335) (sdrE) Ser-Asp rich fibrinogen-binding bone sialoprotein-binding protein [SDr (VF0019)] [Staphylococcus aureus subsp. aureus MW2]	Serine-aspartate repeat-containing protein E n=489 Tax=Bacteria TaxID=2 RepID=SDRE_STAAE
	twist_27971	1.66666e-05	0.849994	0.180191	-1.68718	2.04756	12.5	16.6667	1.33333		1753	phosphoprotein 150 & Large structural phosphoprotein
	twist_82617	1.66666e-05	0.849994	0.180191	-1.68718	2.04756	12.5	16.6667	1.33333		1754	YP_009320813.1 hypothetical protein [Salmonella phage 100268_sal2]
	agilent_178864	1.66756e-05	0.850458	-0.23001	-2.62115	2.16113	8.33333	11.1111	1.33333	UniRef90_A0A120A5I1	1755	MH0436_GL0026008 (2/2) MPA_and_EM_topgraph_220218_subsample.csv	Carboxypeptidase regulatory-like domain protein n=64 Tax=Bacteroides TaxID=816 RepID=A0A120A5I1_9BACE
	twist_28812	1.67527e-05	0.854389	0.128332	-1.24222	1.49888	50	44.4444	0.888889		1756	positive (from uniprot): Rhinovirus B Genome polyprotein
	agilent_31896	1.67609e-05	0.854807	-0.220947	-2.58749	2.1456	8.33333	11.1111	1.33333	UniRef90_D7HBW7	1757	WP_000782345.1 strains_non_MPA_non_topgraph_cdhit70_190118.csv	CBAH domain-containing protein n=93 Tax=Vibrio cholerae TaxID=666 RepID=D7HBW7_VIBCL
	twist_57818	1.67666e-05	0.855096	0.164023	-1.59636	1.9244	16.6667	16.6667	1		1758	glycoprotein D (2/2)
	agilent_15672	1.67889e-05	0.856232	-0.190979	-2.25703	1.87507	12.5	11.1111	0.888889	UniRef90_Q2FVE7	1759	WP_001229076.1 strains_non_MPA_non_topgraph_cdhit70_190118.csv	Metal-staphylopine-binding protein CntA n=261 Tax=Bacteria TaxID=2 RepID=CNTA_STAA8
	agilent_223646	1.67919e-05	0.856386	0.140405	-1.38017	1.66098	45.8333	55.5556	1.21212	UniRef90_Q9JNH0	1760	VFG000972(gb|NP_269972) (sic) inhibitor of complement-mediated lysis [SIC (VF0255)] [Streptococcus pyogenes M1 GAS]	Sic1.225 n=20 Tax=Streptococcus pyogenes TaxID=1314 RepID=Q9JNH0_STRPY
	agilent_196127	1.6823e-05	0.857972	-0.153398	-1.83345	1.52665	83.3333	83.3333	1	UniRef90_K0X516	1761	MH0012_GL0015099 MPA_PNP_EM_seqs_non_topgraph_seqs_final_210318.csv	BIG2 domain-containing protein n=2 Tax=Bacteroidales TaxID=171549 RepID=K0X516_9BACT
	twist_29905	1.68271e-05	0.858185	-0.148429	-1.77651	1.47965	20.8333	22.2222	1.06667		1762	ATP-dependant helicase, putative
	agilent_117712	1.6831e-05	0.858384	-0.322062	-3.85971	3.21559	4.16667	5.55556	1.33333	UniRef90_A0A0H3EAX6	1763	YP_003970227.1 strains_non_MPA_non_topgraph_cdhit70_190118.csv	1,4-beta-N-acetylmuramidase n=61 Tax=Bacteria TaxID=2 RepID=A0A0H3EAX6_BIFBP
	agilent_40805	1.6831e-05	0.858384	-0.322062	-3.85971	3.21559	4.16667	5.55556	1.33333	UniRef90_A0A174WK63	1764	MH0013_GL0019935 MPA_PNP_EM_seqs_non_topgraph_seqs_final_210318.csv	Carbohydrate-binding protein n=18 Tax=Bacteroides TaxID=816 RepID=A0A174WK63_9BACE
	agilent_129819	1.68489e-05	0.859293	-0.120205	-1.4492	1.20879	41.6667	33.3333	0.8	UniRef90_R7HD48	1765	MH0113_GL0055733 MPA_PNP_EM_seqs_non_topgraph_seqs_final_210318.csv	Flagellin n=1 Tax=Eubacterium sp. CAG:38 TaxID=1262889 RepID=R7HD48_9FIRM
	agilent_235576	1.68496e-05	0.859332	0.127848	-1.28604	1.54174	29.1667	27.7778	0.952381	UniRef90_P19579	1766	VFG000680(gb|AAF13661) (capA) CapA, required for Poly-gamma-glutamate transport [Capsule (VF0141)] [Bacillus anthracis]	Capsule biosynthesis protein CapA n=16 Tax=Bacillus TaxID=55087 RepID=CAPA_BACAN
	twist_23604	1.68618e-05	0.859951	0.139093	-1.40604	1.68422	25	22.2222	0.888889		1767	allergen_name False allergome_name Art fr 2 (2/2) (1/1) allergenonline_name False SDAP_name False iedb_name False
	twist_30163	1.68618e-05	0.859951	0.139093	-1.40604	1.68422	25	22.2222	0.888889		1768	Genome polyprotein (6/6) & polyprotein (7/9) & VP1 (1/4) & coat protein VP1 & VP4
	agilent_8301	1.68641e-05	0.860071	0.126578	-1.28074	1.53389	29.1667	27.7778	0.952381	UniRef90_P68950	1769	positive (from uniprot): Human adenovirus C Pre-histone-like nucleoprotein	Pre-histone-like nucleoprotein n=24 Tax=root TaxID=1 RepID=NP_ADE02
	agilent_233888	1.6867e-05	0.860219	-0.223298	-2.70862	2.26203	12.5	27.7778	2.22222	UniRef90_P15926	1770	VFG000974(gb|NP_269970) (scpA) C5a peptidase precursor [C5a peptidase (VF0245)] [Streptococcus pyogenes M1 GAS]	C5a peptidase n=760 Tax=Bacteria TaxID=2 RepID=C5AP_STRPY
	agilent_124605	1.68733e-05	0.860537	-0.149064	-1.81198	1.51386	20.8333	16.6667	0.8	UniRef90_A6BI29	1771	MH0042_GL0020673 (1/2) MPA_and_EM_topgraph_220218_subsample.csv	LysM domain protein n=5 Tax=Dorea TaxID=189330 RepID=A6BI29_9FIRM
	twist_36700	1.69128e-05	0.86255	-0.208417	-2.56787	2.15104	8.33333	11.1111	1.33333		1772	fibronectin-binding protein A
	twist_28806	1.69137e-05	0.862601	0.127794	-1.31949	1.57507	29.1667	27.7778	0.952381		1773	Enterovirus polyprotein (VP0, VP1, VP2, VP4) – capsid proteins, Coxsackievirus A9 (2.9 Å structure, chains 1–4)
	agilent_212061	1.69553e-05	0.864721	-0.110706	-1.3843	1.16289	45.8333	44.4444	0.969697	UniRef90_K0XJ87	1774	MH0012_GL0005694 MPA_PNP_EM_seqs_non_topgraph_seqs_final_210318.csv	Uncharacterized protein n=4 Tax=Bacteria TaxID=2 RepID=K0XJ87_9BACT
	twist_55461	1.6956e-05	0.864756	0.261669	-2.74943	3.27276	4.16667	5.55556	1.33333		1775	Collagen type II alpha-1 chain (precursor, isoforms 1 & 2)
[truncated: 775 more rows]
