# Supplementary material for: Systemic antibody responses against bacterial and viral antigens associate with fatigue in patients with inflammatory bowel disease
Source: iScience. 2026 Jul 20;29(8):116828. doi: 10.1016/j.isci.2026.116828 (PMC13393791; doi:10.1016/j.isci.2026.116828)
Supplement: Table S16. Logistic regression results for the association between individual antibody reactivity and fatigue status in the remission CD cohort comparing high fatigue (Q4) with low fatigue (Q1) [file mmc16.xlsx]

## Sheet: Table S16
	Table S16. Logistic regression results for the association between individual antibodies and fatigue status (Q4: highly fatigued, n = 25; Q1: minimally fatigued, n = 22) in the Remission CD. Models were adjusted for age, sex, and smoking. Antibodies are ranked by p-value. Yellow-colored cells indicate nominal significance (p < 0.05), and orange cells indicate p < 0.1.
	Peptide-ID	Benjamini-Hochberg value	P-Value	Regression Coefficient	Lower Confidence Interval Value	Upper Confidence Interval Value	% of individuals with peptide present in lesser fatigued group (Q1)	% of individuals with peptide present in higher fatigued group (Q4)	Fold Change	UniRef-ID	Rank based on P-Value	Peptide Name	Function according to Universal Protein Reference database (UniRef)
	agilent_238690	2.06155e-07	0.0105139	2.92887	0.685139	5.1726	9.09091	50	5.5	UniRef90_UPI000DA9B94C	1	VFG001290(gb|NP_647368) (clfB) Clumping factor B, adhesin [Clumping factor (VF0004)] [Staphylococcus aureus subsp. aureus MW2]	MSCRAMM family adhesin clumping factor ClfB n=15 Tax=Staphylococcus aureus TaxID=1280 RepID=UPI000DA9B94C
	twist_85111	3.31108e-07	0.0168865	2.50811	0.450572	4.56564	22.7273	58.3333	2.56667		2	AIK68646.1 DNA methylase [Lactococcus phage phi145]
	agilent_2469	4.73753e-07	0.0241614	4.08958	0.534361	7.64479	9.09091	25	2.75	UniRef90_R4LXM3	3	phiRv1 phage protein	Bacteriophage protein n=2 Tax=Mycobacterium tuberculosis TaxID=1773 RepID=R4LXM3_MYCTX
	twist_48555	4.86373e-07	0.024805	2.40221	0.304459	4.49996	36.3636	66.6667	1.83333		4	putative BLRF2 protein [Human gammaherpesvirus 4] & Tegument protein BLRF2
	twist_38683	5.02818e-07	0.0256437	3.4091	0.414917	6.40328	4.54545	33.3333	7.33333		5	heme transporter IsdB
	twist_33736	5.18067e-07	0.0264214	2.26299	0.265036	4.26094	18.1818	58.3333	3.20833		6	fimbrial protein (1/2) & Outer membrane protein P5 precursor (OMP P5) (Fimbrin)
	agilent_6329	5.52013e-07	0.0281527	2.44698	0.262169	4.63178	13.6364	41.6667	3.05556	UniRef90_P14738	7	fibronectin-binding protein A	Fibronectin-binding protein A n=540 Tax=Staphylococcaceae TaxID=90964 RepID=FNBA_STAA8
	twist_30015	5.97281e-07	0.0304613	3.12071	0.294292	5.94712	4.54545	33.3333	7.33333		8	Clumping factor B precursor (Fibrinogen-binding protein B) (Fibrinogen receptor B)
	agilent_238918	6.04232e-07	0.0308158	2.41895	0.223451	4.61445	18.1818	50	2.75	UniRef90_O86487	9	VFG001279(gb|NP_645333) (sdrC) Ser-Asp rich fibrinogen-binding bone sialoprotein-binding protein [SDr (VF0019)] [Staphylococcus aureus subsp. aureus MW2]	Serine-aspartate repeat-containing protein C n=909 Tax=Staphylococcaceae TaxID=90964 RepID=SDRC_STAAE
	agilent_12006	6.52697e-07	0.0332876	2.32581	0.184257	4.46736	45.4545	75	1.65		10	positive (exact): Human herpesvirus 3 Envelope glycoprotein C
	twist_30176	6.80866e-07	0.0347242	4.4688	0.320831	8.61677	4.54545	25	5.5		11	Clumping factor B precursor (Fibrinogen-binding protein B) (Fibrinogen receptor B)
	twist_28811	6.89707e-07	0.035175	2.37989	0.165383	4.5944	50	75	1.5		12	polyprotein (9/9) & VP1 capsid protein (1/3) & Chain 2, Human Rhinovirus Serotype 2 (Hrv2)
	twist_28810	6.89707e-07	0.035175	2.37989	0.165383	4.5944	50	75	1.5		13	polyprotein (9/9) & VP1 capsid protein (1/3) & Chain 2, Human Rhinovirus Serotype 2 (Hrv2)
	agilent_223876	7.04763e-07	0.0359429	3.3461	0.219517	6.47268	9.09091	25	2.75	UniRef90_UPI000B5938A4	14	VFG001356(gb|NP_345446) (lytB) endo-beta-N-acetylglucosaminidase [CBPs (VF0145)] [Streptococcus pneumoniae TIGR4]	endo-beta-N-acetylglucosaminidase n=2 Tax=Streptococcus pneumoniae TaxID=1313 RepID=UPI000B5938A4
	twist_28813	7.18977e-07	0.0366678	2.41297	0.149528	4.67641	40.9091	66.6667	1.62963		15	positive (from uniprot): Rhinovirus B Genome polyprotein
	agilent_237561	7.55339e-07	0.0385223	3.64184	0.192347	7.09134	4.54545	33.3333	7.33333	UniRef90_UPI000F53326A	16	VFG000261(gb|NP_273742) (iga) IgA-specific serine endopeptidase [IgA1 protease (VF0080)] [Neisseria meningitidis MC58]	IgA-specific serine endopeptidase autotransporter n=1 Tax=Neisseria meningitidis TaxID=487 RepID=UPI000F53326A
	twist_28812	7.55736e-07	0.0385425	2.10106	0.110762	4.09136	31.8182	66.6667	2.09524		17	positive (from uniprot): Rhinovirus B Genome polyprotein
	agilent_869	7.60486e-07	0.0387848	-2.30299	-4.4873	-0.118689	54.5455	16.6667	0.305556	UniRef90_P03277	18	Hexon protein	Hexon protein n=779 Tax=Adenoviridae TaxID=10508 RepID=CAPSH_ADE02
	agilent_202587	7.70251e-07	0.0392828	3.51243	0.172533	6.85233	4.54545	25	5.5	UniRef90_U6R855	19	DOM015_GL0041013 (2/2) MPA_and_EM_topgraph_220218_subsample.csv	Uncharacterized protein n=5 Tax=Bacteroidaceae TaxID=815 RepID=U6R855_9BACE
	twist_76831	7.89389e-07	0.0402588	2.53762	0.112733	4.9625	13.6364	33.3333	2.44444		20	YP_008772099.1 unnamed protein product [Streptococcus phage TP-778L]
	agilent_1475	8.01322e-07	0.0408674	3.41883	0.141959	6.69569	4.54545	25	5.5	UniRef90_Q2FUY2	21	Clumping factor B precursor (Fibrinogen-binding protein B) (Fibrinogen receptor B)	Clumping factor B n=3 Tax=Staphylococcus aureus TaxID=1280 RepID=CLFB_STAA8
	twist_29742	8.15087e-07	0.0415694	3.84785	0.146983	7.54872	4.54545	25	5.5		22	Genome polyprotein (6/6) & polyprotein (7/9) & VP1 (1/4) & coat protein VP1 & VP4
	twist_5124	8.15581e-07	0.0415946	2.77	0.105481	5.43452	4.54545	33.3333	7.33333		23	allergen_name False allergome_name Ech gr EF-1 (2/4) (1/1) allergenonline_name False SDAP_name False iedb_name False fummy_name EF-1 beta/delta (1/3) Translation elongation factor <bold><italic>Echinococcus granulosus</italic> (DOG TAPEWORM)</bold>
	twist_34128	8.3824e-07	0.0427502	2.02981	0.066298	3.99333	13.6364	50	3.66667		24	Bifunctional autolysin precursor
	agilent_7668	8.392e-07	0.0427992	2.74504	0.0890326	5.40106	4.54545	33.3333	7.33333	UniRef90_B2RM93	25	protease precursor	Gingipain R1 n=47 Tax=Porphyromonas gingivalis TaxID=837 RepID=CPG1_PORG3
	twist_88089	8.5874e-07	0.0437957	2.7952	0.0777489	5.51264	18.1818	33.3333	1.83333		26	YP_003344862.1 tail protein [Streptococcus virus ALQ132]
	agilent_11048	8.71767e-07	0.0444601	2.49889	0.0618749	4.9359	63.6364	83.3333	1.30952	UniRef90_P07210	27	polyprotein (9/9) & VP1 capsid protein (1/3) & Chain 2, Human Rhinovirus Serotype 2 (Hrv2)	Genome polyprotein n=273 Tax=Enterovirus TaxID=12059 RepID=POLG_HRV8A
	agilent_868	9.10337e-07	0.0464272	-2.31038	-4.58418	-0.0365727	50	16.6667	0.333333	UniRef90_P03277	28	Hexon protein	Hexon protein n=779 Tax=Adenoviridae TaxID=10508 RepID=CAPSH_ADE02
	agilent_870	9.10337e-07	0.0464272	-2.31038	-4.58418	-0.0365727	50	16.6667	0.333333	UniRef90_P03277	29	Hexon protein	Hexon protein n=779 Tax=Adenoviridae TaxID=10508 RepID=CAPSH_ADE02
	agilent_110572	9.2539e-07	0.0471949	-2.00754	-3.99022	-0.0248677	54.5455	33.3333	0.611111	UniRef90_A0A1C3SKW8	30	WP_020916184.1 strains_non_MPA_non_topgraph_cdhit70_190118.csv	Peptidase C51 domain-containing protein n=23 Tax=Streptococcus TaxID=1301 RepID=A0A1C3SKW8_STRMC
	twist_38486	9.70884e-07	0.0495151	2.30024	0.00487826	4.5956	13.6364	33.3333	2.44444		31	1
	agilent_171284	9.76473e-07	0.0498001	1.99913	0.00174573	3.99652	22.7273	50	2.2	UniRef90_Q5HEA4	32	WP_000752015.1 strains_non_MPA_non_topgraph_cdhit70_190118.csv	Probable transglycosylase SceD n=172 Tax=Bacteria TaxID=2 RepID=SCED_STAAC
	agilent_199239	1.06089e-06	0.0541051	2.62338	-0.0462704	5.29303	4.54545	33.3333	7.33333	UniRef90_C7H765	33	MH0229_GL0196969 (1/1) MPA_and_EM_topgraph_220218_subsample.csv	Transglycosylase n=10 Tax=Faecalibacterium prausnitzii TaxID=853 RepID=C7H765_9FIRM
	agilent_229425	1.06683e-06	0.0544083	1.9199	-0.0363226	3.87612	27.2727	50	1.83333	UniRef90_A0A0H3K1N3	34	VFG001282(gb|NP_647237) (fnbB) fibronectin-binding protein B [FnBPs (VF0010)] [Staphylococcus aureus subsp. aureus MW2]	FnbB protein n=80 Tax=Staphylococcus TaxID=1279 RepID=A0A0H3K1N3_STAAW
	twist_32586	1.13835e-06	0.0580559	1.81244	-0.0618613	3.68675	40.9091	66.6667	1.62963		35	putative BLRF2 protein [Human gammaherpesvirus 4] & Tegument protein BLRF2
	agilent_242753	1.17139e-06	0.0597411	2.69232	-0.11049	5.49513	4.54545	33.3333	7.33333	UniRef90_P44969	36	VFG000337(gb|NP_439153) (iga1) immunoglobin A1 protease [IgA1 protease (VF0045)] [Haemophilus influenzae Rd KW20]	Immunoglobulin A1 protease autotransporter n=1 Tax=Haemophilus influenzae (strain ATCC 51907 / DSM 11121 / KW20 / Rd) TaxID=71421 RepID=IGA0_HAEIN
	twist_52112	1.18593e-06	0.0604823	4.99839	-0.220204	10.217	4.54545	16.6667	3.66667		37	phiRv1 phage protein
	agilent_105317	1.21051e-06	0.0617359	-1.9878	-4.07325	0.0976523	81.8182	50	0.611111	UniRef90_A0A166EPD7	38	WP_000669541.1 strains_non_MPA_non_topgraph_cdhit70_190118.csv	Exported protein n=21 Tax=Staphylococcaceae TaxID=90964 RepID=A0A166EPD7_STAAU
	agilent_48876	1.22627e-06	0.06254	-1.86495	-3.82756	0.0976476	54.5455	16.6667	0.305556	UniRef90_E5WWA2	39	MH0006_GL0012770 MPA_PNP_EM_seqs_non_topgraph_seqs_final_210318.csv	Chondroitin sulfate ABC lyase n=8 Tax=Bacteroidaceae TaxID=815 RepID=E5WWA2_9BACE
	agilent_6224	1.25468e-06	0.0639885	1.88602	-0.109666	3.8817	13.6364	50	3.66667	UniRef90_A7X0T9	40	Bifunctional autolysin precursor	Bifunctional autolysin n=763 Tax=Bacteria TaxID=2 RepID=ATL_STAA1
	agilent_241074	1.26312e-06	0.0644191	2.6754	-0.160148	5.51096	9.09091	25	2.75	UniRef90_UPI000DA9B94C	41	VFG001290(gb|NP_647368) (clfB) Clumping factor B, adhesin [Clumping factor (VF0004)] [Staphylococcus aureus subsp. aureus MW2]	MSCRAMM family adhesin clumping factor ClfB n=15 Tax=Staphylococcus aureus TaxID=1280 RepID=UPI000DA9B94C
	twist_34337	1.28833e-06	0.065705	1.72558	-0.112074	3.56323	22.7273	58.3333	2.56667		42	zinc metalloproteinase aureolysin
	agilent_103772	1.32572e-06	0.0676118	2.67891	-0.194043	5.55186	4.54545	25	5.5	UniRef90_Q88XZ0	43	YP_004888954.1 strains_non_MPA_non_topgraph_cdhit70_190118.csv	30S ribosomal protein S12 n=23 Tax=Lactobacillus TaxID=1578 RepID=RS12_LACPL
	agilent_61837	1.34073e-06	0.068377	-2.278	-4.72781	0.171802	40.9091	8.33333	0.203704	UniRef90_A0A4U9NYM5	44	WP_011590223.1 strains_non_MPA_non_topgraph_cdhit70_190118.csv	Cell wall binding repeat-containing protein n=9 Tax=Clostridium perfringens TaxID=1502 RepID=A0A4U9NYM5_CLOPF
	twist_48386	1.36001e-06	0.0693603	-2.10975	-4.38667	0.167169	36.3636	16.6667	0.458333		45	positive (exact): Enterovirus B Genome polyprotein
	agilent_207497	1.36735e-06	0.0697349	1.92424	-0.15526	4.00374	22.7273	41.6667	1.83333	UniRef90_A0A2N5P539	46	WP_024854521.1 (1/1) non_MPA_topgraph_sampling_040218.csv	Penicillin-binding protein 2 n=22 Tax=Clostridiales TaxID=186802 RepID=A0A2N5P539_RUMGN
	twist_47499	1.4174e-06	0.0722873	5.15324	-0.466377	10.7729	4.54545	25	5.5		47	matrix protein 1 & matrix protein & M1 protein
	agilent_1379	1.43459e-06	0.0731641	2.12849	-0.199755	4.45673	18.1818	33.3333	1.83333	UniRef90_Q2FUY2	48	Clumping factor B precursor (Fibrinogen-binding protein B) (Fibrinogen receptor B)	Clumping factor B n=3 Tax=Staphylococcus aureus TaxID=1280 RepID=CLFB_STAA8
	agilent_240856	1.43459e-06	0.0731641	2.12849	-0.199755	4.45673	18.1818	33.3333	1.83333	UniRef90_O86489	49	VFG001281(gb|NP_645335) (sdrE) Ser-Asp rich fibrinogen-binding bone sialoprotein-binding protein [SDr (VF0019)] [Staphylococcus aureus subsp. aureus MW2]	Serine-aspartate repeat-containing protein E n=489 Tax=Bacteria TaxID=2 RepID=SDRE_STAAE
	twist_51911	1.43459e-06	0.0731641	2.12849	-0.199755	4.45673	18.1818	33.3333	1.83333		50	Clumping factor B precursor (Fibrinogen-binding protein B) (Fibrinogen receptor B)
	twist_47319	1.43525e-06	0.0731977	-3.20729	-6.71599	0.30141	27.2727	8.33333	0.305556		51	Surface protein pspA
	agilent_896	1.49245e-06	0.076115	1.83306	-0.192513	3.85864	50	75	1.5	UniRef90_P09256	52	positive (from uniprot): Human herpesvirus 3 Envelope glycoprotein C	Envelope glycoprotein C n=119 Tax=Human herpesvirus 3 TaxID=10335 RepID=GC_VZVD
	agilent_79076	1.49406e-06	0.0761971	-2.09511	-4.41089	0.220681	59.0909	25	0.423077	UniRef90_A7X6T9	53	WP_000751265.1 strains_non_MPA_non_topgraph_cdhit70_190118.csv	Probable transglycosylase IsaA n=197 Tax=Bacteria TaxID=2 RepID=ISAA_STAA1
	agilent_199155	1.51879e-06	0.0774583	-1.65908	-3.50076	0.182608	77.2727	50	0.647059	UniRef90_Q8XMR4	54	WP_003460505.1 strains_non_MPA_non_topgraph_cdhit70_190118.csv	LYZ2 domain-containing protein n=27 Tax=Clostridium perfringens TaxID=1502 RepID=Q8XMR4_CLOPE
	twist_56934	1.53019e-06	0.0780395	2.59628	-0.291407	5.48396	9.09091	33.3333	3.66667		55	EBNA3A nuclear protein [Human gammaherpesvirus 4] & EBNA-3A [Human herpesvirus 4 type 2] & EBNA-3A [Human gammaherpesvirus 4] & Epstein-Barr nuclear antigen 3 & BLRF3 [Human gammaherpesvirus 4] & nuclear antigen EBNA-3
	agilent_4651	1.55521e-06	0.0793159	2.20071	-0.257481	4.6589	9.09091	33.3333	3.66667	UniRef90_P07210	56	polyprotein (9/9) & VP1 capsid protein (1/3) & Chain 2, Human Rhinovirus Serotype 2 (Hrv2)	Genome polyprotein n=273 Tax=Enterovirus TaxID=12059 RepID=POLG_HRV8A
	agilent_3596	1.56223e-06	0.0796739	-2.97079	-6.29311	0.351533	27.2727	8.33333	0.305556	UniRef90_Q66478	57	polyprotein (3/9) & structural protein (3/3) & VP1 (2/4) & capsid protein VP1 & VP1 protein (2/2) & VP1 protein, partial [Enterovirus A71]	Genome polyprotein n=10068 Tax=root TaxID=1 RepID=POLG_HE71B
	agilent_166003	1.56707e-06	0.0799205	2.99341	-0.356951	6.34378	9.09091	16.6667	1.83333	UniRef90_D6ZV98	58	WP_003830342.1 (2/4) non_MPA_topgraph_sampling_040218.csv	Uncharacterized protein n=26 Tax=Bacteria TaxID=2 RepID=D6ZV98_BIFLJ
	twist_29905	1.58485e-06	0.0808275	-3.72811	-7.9133	0.45709	18.1818	8.33333	0.458333		59	ATP-dependant helicase, putative
	agilent_222761	1.58886e-06	0.0810319	3.0943	-0.38172	6.57033	4.54545	16.6667	3.66667	UniRef90_UPI000DA9B94C	60	VFG001290(gb|NP_647368) (clfB) Clumping factor B, adhesin [Clumping factor (VF0004)] [Staphylococcus aureus subsp. aureus MW2]	MSCRAMM family adhesin clumping factor ClfB n=15 Tax=Staphylococcus aureus TaxID=1280 RepID=UPI000DA9B94C
	twist_41599	1.61383e-06	0.0823052	2.14444	-0.274617	4.5635	13.6364	33.3333	2.44444		61	Tetanus toxin precursor & Tetanus toxin
	twist_52109	1.6169e-06	0.0824617	3.01604	-0.38797	6.42004	4.54545	25	5.5		62	LMP1 [Human gammaherpesvirus 4] & latent membrane protein 1, partial [Human gammaherpesvirus 4] & Latent membrane protein 1 & latent membrane protein 1 [Human gammaherpesvirus 4] & latent membrane protein-1, partial [Human gammaherpesvirus 4] & LMP-1 & LMP-1 [Human gammaherpesvirus 4] & LMP-1 [Human herpesvirus 4 type 2] & latent membrane protein-1 [Human gammaherpesvirus 4] & LMP1 protein (Epste…
	agilent_1877	1.6169e-06	0.0824617	3.01604	-0.38797	6.42004	4.54545	25	5.5	UniRef90_P03230	63	LMP1 [Human gammaherpesvirus 4] & latent membrane protein 1, partial [Human gammaherpesvirus 4] & Latent membrane protein 1 & latent membrane protein 1 [Human gammaherpesvirus 4] & latent membrane protein-1, partial [Human gammaherpesvirus 4] & LMP-1 & LMP-1 [Human gammaherpesvirus 4] & LMP-1 [Human herpesvirus 4 type 2] & latent membrane protein-1 [Human gammaherpesvirus 4] & LMP1 protein (Epste…	Latent membrane protein 1 n=42 Tax=Epstein-Barr virus (strain GD1) TaxID=10376 RepID=LMP1_EBVB9
	twist_27282	1.68387e-06	0.0858771	-1.82465	-3.90681	0.257519	72.7273	58.3333	0.802083		64	positive (exact): Enterovirus C Genome polyprotein [on Uniprot the BLAST matches are "Capsid protein" from "Human poliovirus"
	twist_26236	1.70104e-06	0.0867531	2.13435	-0.308024	4.57672	13.6364	25	1.83333		65	matrix protein 1 & matrix protein & M1 protein
	agilent_8460	1.70388e-06	0.0868977	2.42631	-0.351433	5.20405	4.54545	25	5.5	UniRef90_Q2FUY2	66	Clumping factor B precursor (Fibrinogen-binding protein B) (Fibrinogen receptor B)	Clumping factor B n=3 Tax=Staphylococcus aureus TaxID=1280 RepID=CLFB_STAA8
	agilent_222742	1.7533e-06	0.0894181	2.6481	-0.407688	5.70388	13.6364	25	1.83333	UniRef90_Q8NXJ1	67	VFG001289(gb|NP_645581) (clfA) Clumping factor A, fibrinogen-binding protein [Clumping factor (VF0004)] [Staphylococcus aureus subsp. aureus MW2]	Clumping factor A n=98 Tax=Staphylococcus TaxID=1279 RepID=CLFA_STAAW
	twist_48862	1.79266e-06	0.0914259	-1.86527	-4.03115	0.300622	45.4545	16.6667	0.366667		68	Hexon protein
	agilent_240017	1.79313e-06	0.0914494	2.34423	-0.378014	5.06647	18.1818	25	1.375	UniRef90_P71401	69	VFG001157(gb|AAC44560) (hsf) Hsf [Hia/Hsf (VF0039)] [Haemophilus influenzae C54]	Hsf n=19 Tax=Haemophilus influenzae TaxID=727 RepID=P71401_HAEIF
	agilent_236678	1.81196e-06	0.0924101	2.8651	-0.471855	6.20205	4.54545	16.6667	3.66667	UniRef90_Q6GHV7	70	VFG001317(gb|YP_001332074) (isdB) iron-regulated surface determinant protein B, haemoglobin receptor [Isd (VF0015)] [Staphylococcus aureus subsp. aureus str. Newman]	Iron-regulated surface determinant protein B n=509 Tax=Bacilli TaxID=91061 RepID=ISDB_STAAR
	agilent_177491	1.81664e-06	0.0926485	1.59503	-0.264045	3.4541	40.9091	58.3333	1.42593	UniRef90_P52143	71	NP_311542.2 strains_non_MPA_non_topgraph_cdhit70_190118.csv	Uncharacterized outer membrane protein YpjA n=569 Tax=Bacteria TaxID=2 RepID=YPJA_ECOLI
	agilent_239239	1.83576e-06	0.0936237	1.67491	-0.283097	3.63292	54.5455	75	1.375	UniRef90_Q93SM9	72	VFG002418(gb|YP_001331791) (vWbp) secreted von Willebrand factor-binding protein precursor [vWbp (VF0420)] [Staphylococcus aureus subsp. aureus str. Newman]	Coagulase n=92 Tax=Staphylococcus TaxID=1279 RepID=Q93SM9_STAAU
	agilent_104204	1.83856e-06	0.0937664	1.69787	-0.28784	3.68358	45.4545	83.3333	1.83333	UniRef90_Q6GE15	73	WP_000792567.1 strains_non_MPA_non_topgraph_cdhit70_190118.csv	Immunoglobulin-binding protein Sbi n=35 Tax=Staphylococcus aureus TaxID=1280 RepID=SBI_STAAR
	agilent_3552	1.8532e-06	0.0945133	-2.61416	-5.67844	0.450127	31.8182	8.33333	0.261905	UniRef90_A0A2U3RZL8	74	pneumococcal histidine triad protein D (1/2) & histidine motif-containing protein, partial	Pneumococcal histidine triad protein D n=4 Tax=Streptococcus pneumoniae TaxID=1313 RepID=A0A2U3RZL8_STREE
	agilent_81845	1.90622e-06	0.0972173	2.17861	-0.39601	4.75324	9.09091	25	2.75	UniRef90_D4IKB5	75	MH0196_GL0222700 MPA_PNP_EM_seqs_non_topgraph_seqs_final_210318.csv	Chondroitin sulfate ABC lyase n=7 Tax=Rikenellaceae TaxID=171550 RepID=D4IKB5_9BACT
	agilent_12005	1.91268e-06	0.0975467	1.55328	-0.284149	3.39071	36.3636	66.6667	1.83333		76	positive (exact): Human herpesvirus 3 Envelope glycoprotein C
	twist_58778	1.93055e-06	0.0984582	2.12827	-0.396177	4.65271	68.1818	91.6667	1.34444		77	positive (exact): Human respiratory syncytial virus Attachment glycoprotein
	agilent_150432	1.93286e-06	0.0985759	-2.50399	-5.47513	0.467155	22.7273	8.33333	0.366667	UniRef90_A0A3E1ZVB6	78	WP_001202315.1 (1/1) non_MPA_topgraph_sampling_040218.csv	Outer membrane lipoprotein RcsF n=19 Tax=Enterobacteriaceae TaxID=543 RepID=A0A3E1ZVB6_9ENTR
	twist_46937	1.93297e-06	0.0985817	1.56024	-0.291118	3.4116	22.7273	50	2.2		79	EBNA3A nuclear protein [Human gammaherpesvirus 4] & EBNA-3A [Human herpesvirus 4 type 2] & EBNA-3A [Human gammaherpesvirus 4] & Epstein-Barr nuclear antigen 3 & BLRF3 [Human gammaherpesvirus 4] & nuclear antigen EBNA-3
	agilent_221880	1.96101e-06	0.100012	2.74449	-0.525884	6.01486	4.54545	16.6667	3.66667	UniRef90_P44969	80	VFG000337(gb|NP_439153) (iga1) immunoglobin A1 protease [IgA1 protease (VF0045)] [Haemophilus influenzae Rd KW20]	Immunoglobulin A1 protease autotransporter n=1 Tax=Haemophilus influenzae (strain ATCC 51907 / DSM 11121 / KW20 / Rd) TaxID=71421 RepID=IGA0_HAEIN
	agilent_153201	1.98053e-06	0.101007	3.33876	-0.651414	7.32894	4.54545	16.6667	3.66667	UniRef90_A0A374MXJ0	81	MH0350_GL0010307 (3/3) MPA_and_EM_topgraph_220218_subsample.csv	Peptidase_M56 domain-containing protein n=9 Tax=Clostridiales TaxID=186802 RepID=A0A374MXJ0_9FIRM
	agilent_9840	2.01303e-06	0.102665	2.70663	-0.54378	5.95705	4.54545	16.6667	3.66667	UniRef90_O36634	82	Fusion glycoprotein F0 precursor (2/2) & fusion protein (1/2) & fusion glycoprotein	Fusion glycoprotein F0 n=1724 Tax=Pneumoviridae TaxID=11244 RepID=FUS_HRSVB
	agilent_236127	2.01388e-06	0.102708	-1.5872	-3.49352	0.319117	54.5455	25	0.458333	UniRef90_Q54972	83	VFG005313(gb|NP_357715) (pspA) Surface protein pspA precursor [Choline-binding proteins (CVF122)] [Streptococcus pneumoniae R6]	Pneumococcal surface protein A n=17 Tax=Streptococcus pneumoniae TaxID=1313 RepID=Q54972_STREE
	agilent_229757	2.02108e-06	0.103075	-1.77872	-3.91734	0.359904	36.3636	16.6667	0.458333	UniRef90_A0A4I7YG16	84	VFG001357(gb|NP_346601) (cbpA) choline binding protein A [CbpA/PspC (VF0150)] [Streptococcus pneumoniae TIGR4]	Choline binding protein A n=44 Tax=Streptococcus pneumoniae TaxID=1313 RepID=A0A4I7YG16_STREE
	agilent_39886	2.02235e-06	0.10314	2.21519	-0.448722	4.8791	18.1818	25	1.375	UniRef90_A0A564W7Z6	85	V1.UC30-0_GL0007903 MPA_PNP_EM_seqs_non_topgraph_seqs_final_210318.csv	sn-glycerol-3-phosphate-binding periplasmic protein UgpB n=25 Tax=Clostridiales TaxID=186802 RepID=A0A564W7Z6_9FIRM
	twist_63495	2.03713e-06	0.103893	2.63964	-0.541639	5.82092	9.09091	16.6667	1.83333		86	YP_009035516.1 hypothetical protein [Lactobacillus phage phi jlb1]
	agilent_202435	2.05683e-06	0.104898	4.45226	-0.929157	9.83369	4.54545	16.6667	3.66667	UniRef90_A0A414MBR3	87	MH0356_GL0139632 (1/1) MPA_and_EM_topgraph_220218_subsample.csv	LPXTG cell wall anchor domain-containing protein n=10 Tax=Clostridiales TaxID=186802 RepID=A0A414MBR3_9FIRM
	twist_85996	2.05683e-06	0.104898	4.45226	-0.929157	9.83369	4.54545	16.6667	3.66667		88	NP_944906.1 Phage conserved protein [Salmonella phage FelixO1]
	twist_82617	2.05998e-06	0.105059	2.43137	-0.50877	5.37152	9.09091	16.6667	1.83333		89	YP_009320813.1 hypothetical protein [Salmonella phage 100268_sal2]
	agilent_11380	2.08637e-06	0.106405	-1.95126	-4.31995	0.417426	45.4545	25	0.55	UniRef90_P08392	90	Trans-acting transcriptional protein ICP4	Major viral transcription factor ICP4 n=1 Tax=Human herpesvirus 1 (strain 17) TaxID=10299 RepID=ICP4_HHV11
	agilent_898	2.09194e-06	0.106689	1.5623	-0.335757	3.46037	36.3636	58.3333	1.60417	UniRef90_P09256	91	positive (from uniprot): Human herpesvirus 3 Envelope glycoprotein C	Envelope glycoprotein C n=119 Tax=Human herpesvirus 3 TaxID=10335 RepID=GC_VZVD
	twist_58782	2.11961e-06	0.1081	1.5869	-0.348802	3.52261	45.4545	75	1.65		92	positive (exact): Human herpesvirus 3 Envelope glycoprotein C
	agilent_126599	2.12455e-06	0.108352	1.93193	-0.42632	4.29018	59.0909	91.6667	1.55128	UniRef90_A0A354D669	93	MH0193_GL0075334 MPA_PNP_EM_seqs_non_topgraph_seqs_final_210318.csv	Flagellin n=1 Tax=Lachnospiraceae bacterium TaxID=1898203 RepID=A0A354D669_9FIRM
	twist_72914	2.1361e-06	0.108941	-2.60871	-5.79839	0.580977	27.2727	8.33333	0.305556		94	YP_001469501.1 gp20 portal vertex protein of head [Enterobacteria phage Phi1]
	agilent_203238	2.16242e-06	0.110284	2.23151	-0.507312	4.97033	4.54545	25	5.5	UniRef90_Q64R34	95	YP_100581.1 strains_non_MPA_non_topgraph_cdhit70_190118.csv	Peptidase_M48 domain-containing protein n=39 Tax=Bacteroidaceae TaxID=815 RepID=Q64R34_BACFR
	agilent_220437	2.17438e-06	0.110893	1.61281	-0.370045	3.59567	36.3636	58.3333	1.60417	UniRef90_O85626	96	VFG000799(gb|NP_290255) (espD) Type III secretion system translocator protein EspD, pore protein [EspD (VF0200)] [Escherichia coli O157:H7 str. EDL933]	L0021 n=35 Tax=Enterobacteriaceae TaxID=543 RepID=O85626_ECOLX
	twist_45983	2.19002e-06	0.111691	2.55264	-0.59269	5.69797	9.09091	16.6667	1.83333		97	Adhesin P1 precursor (Cytadhesin P1) (Attachment protein) & ADP1_MYCPN adhesin P1
	twist_17161	2.26517e-06	0.115524	2.01784	-0.49505	4.53073	22.7273	41.6667	1.83333		98	allergen_name False allergome_name Str pn PspC (2/2) (1/1) allergenonline_name False SDAP_name False iedb_name False
	agilent_9594	2.27979e-06	0.116269	1.88828	-0.468077	4.24464	59.0909	58.3333	0.987179	UniRef90_O36633	99	Major surface glycoprotein G & Major surface glycoprotein G (Attachment glycoprotein G) & glycoprotein (4/5) & attachment protein & G & G glycoprotein & Glycoprotein & attachment glycoprotein G & attachment glycoprotein	Major surface glycoprotein G n=342 Tax=Pneumoviridae TaxID=11244 RepID=GLYC_HRSVB
	twist_27514	2.2825e-06	0.116407	2.16089	-0.536674	4.85845	4.54545	25	5.5		100	envelope glycoprotein G (1/2) & glycoprotein G (1/2)
	twist_4264	2.29135e-06	0.116859	1.50536	-0.376192	3.38692	22.7273	41.6667	1.83333		101	allergen_name False allergome_name Str pn PspC (2/2) (1/1) allergenonline_name False SDAP_name False iedb_name False
	twist_49674	2.29915e-06	0.117257	1.56902	-0.394232	3.53227	18.1818	41.6667	2.29167		102	positive (from uniprot): Human herpesvirus 3 Envelope glycoprotein C
	twist_6595	2.31384e-06	0.118006	2.01983	-0.512667	4.55234	9.09091	25	2.75		103	allergen_name False allergome_name Tri a 26 (46/64) (1/1) allergenonline_name False SDAP_name False iedb_name False
	agilent_173492	2.32017e-06	0.118329	2.19362	-0.559193	4.94643	4.54545	25	5.5	UniRef90_A0A1C5RFI9	104	V1.UC10-2_GL0112511 MPA_PNP_EM_seqs_non_topgraph_seqs_final_210318.csv	Sulfate starvation-induced protein 7 n=20 Tax=Faecalibacterium TaxID=216851 RepID=A0A1C5RFI9_9FIRM
	agilent_231419	2.33805e-06	0.11924	2.08721	-0.538551	4.71298	72.7273	91.6667	1.26042	UniRef90_P44602	105	VFG000340(gb|NP_438433) (hxuA) heme-hemopexin utilization protein A, two-partner secretion (TPS) pathway TpsA protein, haem-haemopexin binding protein [HxuABC (VF0269)] [Haemophilus influenzae Rd KW20]	Heme/hemopexin-binding protein n=4 Tax=Haemophilus influenzae TaxID=727 RepID=HXUA1_HAEIN
	agilent_7473	2.36433e-06	0.120581	1.85219	-0.486362	4.19074	9.09091	25	2.75	UniRef90_P43840	106	fimbrial protein (1/2) & Outer membrane protein P5 precursor (OMP P5) (Fimbrin)	Outer membrane protein P5 n=60 Tax=Pasteurellaceae TaxID=712 RepID=OMP5_HAEIN
	agilent_6871	2.36433e-06	0.120581	1.85219	-0.486362	4.19074	9.09091	25	2.75	UniRef90_Q9PZT0	107	Probable coat protein VP1 & VP2 (1/2) & VP1 capsid protein (2/3) & viral protein 2 & VP2 protein & VP1u	Minor capsid protein VP1 n=1787 Tax=Erythroparvovirus TaxID=40121 RepID=CAPSD_PAVHV
	agilent_159573	2.38336e-06	0.121551	2.192	-0.582821	4.96682	4.54545	25	5.5	UniRef90_R6WN88	108	MH0196_GL0089710 (1/1) MPA_and_EM_topgraph_220218_subsample.csv	TonB-dependent Receptor Plug Domain./TonB dependent receptor n=6 Tax=Alistipes TaxID=239759 RepID=R6WN88_9BACT
	agilent_125554	2.39514e-06	0.122152	1.86734	-0.500308	4.23498	18.1818	25	1.375	UniRef90_A0A1C5PUG1	109	V1.UC28-0_GL0019745 MPA_PNP_EM_seqs_non_topgraph_seqs_final_210318.csv	Histidine kinase n=84 Tax=Bacteria TaxID=2 RepID=A0A1C5PUG1_9FIRM
	twist_48742	2.3957e-06	0.122181	-2.48299	-5.63148	0.665499	27.2727	8.33333	0.305556		110	DNA polymerase processivity factor
	twist_58291	2.39736e-06	0.122266	-2.42296	-5.49602	0.650106	18.1818	8.33333	0.458333		111	positive (from uniprot): Enterovirus B Genome polyprotein
	agilent_160014	2.43127e-06	0.123995	1.78546	-0.489532	4.06046	13.6364	25	1.83333	UniRef90_D4IQG0	112	MH0196_GL0028267 MPA_PNP_EM_seqs_non_topgraph_seqs_final_210318.csv	Peptidase family S41 n=7 Tax=Rikenellaceae TaxID=171550 RepID=D4IQG0_9BACT
	agilent_139506	2.46725e-06	0.12583	2.43827	-0.683667	5.56021	4.54545	16.6667	3.66667	UniRef90_A0A0K6BVP1	113	YP_099897.1 strains_non_MPA_non_topgraph_cdhit70_190118.csv	LysM peptidoglycan-binding domain-containing protein n=45 Tax=Bacteroidaceae TaxID=815 RepID=A0A0K6BVP1_BACFG
	agilent_6984	2.47813e-06	0.126385	1.96959	-0.555949	4.49513	9.09091	25	2.75	UniRef90_P14738	114	fibronectin-binding protein A	Fibronectin-binding protein A n=540 Tax=Staphylococcaceae TaxID=90964 RepID=FNBA_STAA8
	agilent_201764	2.47828e-06	0.126392	-1.88013	-4.29101	0.530747	36.3636	8.33333	0.229167	UniRef90_A0A417QP75	115	WP_005330461.1 strains_non_MPA_non_topgraph_cdhit70_190118.csv	Uncharacterized protein n=81 Tax=Firmicutes TaxID=1239 RepID=A0A417QP75_9FIRM
	agilent_115646	2.48826e-06	0.126901	-2.56601	-5.8608	0.728781	18.1818	8.33333	0.458333	UniRef90_C0Q0R5	116	WP_023994321.1 (3/3) non_MPA_topgraph_sampling_040218.csv	Uncharacterized protein n=436 Tax=Salmonella TaxID=590 RepID=C0Q0R5_SALPC
	agilent_242449	2.49026e-06	0.127004	-1.86763	-4.26633	0.531075	36.3636	8.33333	0.229167	UniRef90_P44602	117	VFG000340(gb|NP_438433) (hxuA) heme-hemopexin utilization protein A, two-partner secretion (TPS) pathway TpsA protein, haem-haemopexin binding protein [HxuABC (VF0269)] [Haemophilus influenzae Rd KW20]	Heme/hemopexin-binding protein n=4 Tax=Haemophilus influenzae TaxID=727 RepID=HXUA1_HAEIN
	agilent_7788	2.49108e-06	0.127045	1.72101	-0.489627	3.93164	18.1818	33.3333	1.83333	UniRef90_P08318	118	phosphoprotein 150 & Large structural phosphoprotein	Large structural phosphoprotein n=145 Tax=root TaxID=1 RepID=PP150_HCMVA
	agilent_11512	2.52782e-06	0.128919	1.35891	-0.395207	3.11303	36.3636	58.3333	1.60417	UniRef90_Q82081	119	positive (from uniprot): Rhinovirus B Genome polyprotein	Genome polyprotein n=46 Tax=Enterovirus TaxID=12059 RepID=POLG_HRV3
	agilent_318	2.55508e-06	0.130309	1.3671	-0.403997	3.1382	40.9091	75	1.83333	UniRef90_Q1HVF7	120	positive (from uniprot): Human herpesvirus 4 Epstein-Barr nuclear antigen 1	Epstein-Barr nuclear antigen 1 n=48 Tax=Epstein-Barr virus (strain GD1) TaxID=10376 RepID=EBNA1_EBVA8
	agilent_224314	2.59529e-06	0.13236	1.4162	-0.428291	3.2607	27.2727	50	1.83333	UniRef90_Q2G0L4	121	VFG001280(gb|NP_645334) (sdrD) Ser-Asp rich fibrinogen-binding bone sialoprotein-binding protein [SDr (VF0019)] [Staphylococcus aureus subsp. aureus MW2]	Serine-aspartate repeat-containing protein D n=1957 Tax=Bacteria TaxID=2 RepID=SDRD_STAA8
	twist_13492	2.6161e-06	0.133421	2.18332	-0.668079	5.03472	9.09091	16.6667	1.83333		122	allergen_name False allergome_name Aeg ta 28 (15/16) (1/1) allergenonline_name False SDAP_name False iedb_name False
	agilent_1463	2.61905e-06	0.133572	-1.39456	-3.21656	0.427433	50	25	0.5	UniRef90_P07210	123	polyprotein (9/9) & VP1 capsid protein (1/3) & Chain 2, Human Rhinovirus Serotype 2 (Hrv2)	Genome polyprotein n=273 Tax=Enterovirus TaxID=12059 RepID=POLG_HRV8A
	agilent_47707	2.62673e-06	0.133963	2.26438	-0.697012	5.22577	9.09091	16.6667	1.83333	UniRef90_R6XBP1	124	MH0408_GL0052554 MPA_PNP_EM_seqs_non_topgraph_seqs_final_210318.csv	Uncharacterized protein n=24 Tax=Parabacteroides TaxID=375288 RepID=R6XBP1_9BACT
	twist_27539	2.63925e-06	0.134602	1.39071	-0.431067	3.21249	18.1818	50	2.75		125	Epstein-Barr nuclear antigen 1 & EBNA-1 protein [Human gammaherpesvirus 4] & EBNA-1 protein & EBNA-1 & EBNA1 protein, partial [Human gammaherpesvirus 4] & EBNA1, partial [Human gammaherpesvirus 4] & EBNA1 protein [Human gammaherpesvirus 4] & BKRF1 & EBV nuclear antigen 1, partial [Human gammaherpesvirus 4] & EBNA1 [Human gammaherpesvirus 4] & EBNA-1 [Human gammaherpesvirus 4] & nuclear antigen EB…
	twist_843	2.64607e-06	0.134949	-2.11279	-4.88293	0.657352	27.2727	8.33333	0.305556		126	allergen_name False allergome_name Ovi a 12 (1/2), Ovi a 8 (2/5) (1/1) allergenonline_name False SDAP_name False iedb_name False
	twist_32572	2.67443e-06	0.136396	2.22266	-0.702335	5.14766	4.54545	25	5.5		127	EBNA3A nuclear protein [Human gammaherpesvirus 4] & EBNA-3A [Human herpesvirus 4 type 2] & EBNA-3A [Human gammaherpesvirus 4] & Epstein-Barr nuclear antigen 3 & BLRF3 [Human gammaherpesvirus 4] & nuclear antigen EBNA-3
	twist_58727	2.68924e-06	0.137151	1.79718	-0.572445	4.16681	63.6364	91.6667	1.44048		128	positive (exact): Human adenovirus C Pre-histone-like nucleoprotein
	agilent_10447	2.69119e-06	0.137251	1.69645	-0.540926	3.93382	13.6364	25	1.83333	UniRef90_P03188	129	glycoprotein BALF4 & Glycoprotein GP110 precursor & BALF4	Envelope glycoprotein B n=86 Tax=Epstein-Barr virus (strain GD1) TaxID=10376 RepID=GB_EBVB9
	agilent_4843	2.69349e-06	0.137368	-3.49164	-8.09799	1.11471	18.1818	8.33333	0.458333	UniRef90_Q82081	130	positive (from uniprot): Rhinovirus B Genome polyprotein	Genome polyprotein n=46 Tax=Enterovirus TaxID=12059 RepID=POLG_HRV3
	agilent_12010	2.71624e-06	0.138528	-1.45809	-3.38735	0.471172	68.1818	58.3333	0.855556		131	positive (exact): Enterovirus C Genome polyprotein [on Uniprot the BLAST matches are "Capsid protein" from "Human poliovirus"
	agilent_12008	2.71624e-06	0.138528	-1.45809	-3.38735	0.471172	68.1818	58.3333	0.855556		132	positive (exact): Enterovirus C Genome polyprotein [on Uniprot the BLAST matches are "Capsid protein" from "Human poliovirus"
	agilent_2143	2.71624e-06	0.138528	-1.45809	-3.38735	0.471172	68.1818	58.3333	0.855556	UniRef90_P03300	133	Genome polyprotein (6/6) & polyprotein (7/9) & VP1 (1/4) & coat protein VP1 & VP4	Genome polyprotein n=1168 Tax=Enterovirus TaxID=12059 RepID=POLG_POL1M
	agilent_204074	2.71695e-06	0.138565	2.32298	-0.750938	5.3969	4.54545	16.6667	3.66667	UniRef90_B1R5P4	134	WP_011590707.1 strains_non_MPA_non_topgraph_cdhit70_190118.csv	Mannosyl-glycoprotein endo-beta-N-acetylglucosamidase domain protein, possible enterotoxin n=1 Tax=Clostridium perfringens B str. ATCC 3626 TaxID=451754 RepID=B1R5P4_CLOPF
	agilent_12530	2.72734e-06	0.139094	1.77017	-0.575378	4.11571	18.1818	25	1.375	UniRef90_A0A4V0Z735	135	WP_018593186.1 strains_non_MPA_non_topgraph_cdhit70_190118.csv	Uncharacterized protein n=3 Tax=Blautia TaxID=572511 RepID=A0A4V0Z735_9FIRM
	agilent_240269	2.76043e-06	0.140782	1.56644	-0.518017	3.6509	59.0909	83.3333	1.41026	UniRef90_Q99XV0	136	VFG000968(gb|NP_269973) (emm) M protein type 1 [M protein (VF0242)] [Streptococcus pyogenes M1 GAS]	M protein type 1 n=54 Tax=Streptococcus pyogenes TaxID=1314 RepID=Q99XV0_STRP1
	agilent_4907	2.77792e-06	0.141674	1.81713	-0.606347	4.2406	13.6364	33.3333	2.44444	UniRef90_P07210	137	polyprotein (9/9) & VP1 capsid protein (1/3) & Chain 2, Human Rhinovirus Serotype 2 (Hrv2)	Genome polyprotein n=273 Tax=Enterovirus TaxID=12059 RepID=POLG_HRV8A
	agilent_63809	2.78707e-06	0.14214	2.28198	-0.765027	5.32899	9.09091	16.6667	1.83333	UniRef90_A0A369ZK90	138	WP_014065289.1 strains_non_MPA_non_topgraph_cdhit70_190118.csv	Glucose-6-phosphate isomerase n=13 Tax=Haemophilus TaxID=724 RepID=A0A369ZK90_HAEPA
	agilent_31887	2.81503e-06	0.143567	2.11011	-0.71748	4.9377	9.09091	16.6667	1.83333	UniRef90_I9UCI8	139	MH0360_GL0027291 (4/8) MPA_and_EM_topgraph_220218_subsample.csv	1-acylglycerol-3-phosphate O-acyltransferase n=1 Tax=Bacteroides vulgatus CL09T03C04 TaxID=997891 RepID=I9UCI8_BACVU
	agilent_240118	2.83333e-06	0.1445	2.65166	-0.909899	6.21323	4.54545	16.6667	3.66667	UniRef90_P27951	140	VFG001795(gb|BAC98831) (cba) c protein beta antigen [<beta>-C protein (VF0277)] [Streptococcus agalactiae FM027022]	IgA FC receptor n=71 Tax=Streptococcus TaxID=1301 RepID=BAG_STRAG
	agilent_89806	2.84216e-06	0.14495	1.3446	-0.463416	3.15262	18.1818	50	2.75	UniRef90_Q5FMK0	141	YP_193105.1 strains_non_MPA_non_topgraph_cdhit70_190118.csv	S-layer protein n=14 Tax=Lactobacillus acidophilus TaxID=1579 RepID=Q5FMK0_LACAC
	agilent_113148	2.84633e-06	0.145163	2.1403	-0.739178	5.01978	9.09091	16.6667	1.83333	UniRef90_R5ASD5	142	V1.CD20-4_GL0045840 MPA_PNP_EM_seqs_non_topgraph_seqs_final_210318.csv	Putative DNA methylase n=1 Tax=Prevotella sp. CAG:1031 TaxID=1262917 RepID=R5ASD5_9BACT
	agilent_222757	2.88278e-06	0.147022	2.08657	-0.73359	4.90674	9.09091	16.6667	1.83333	UniRef90_Q8NXJ1	143	VFG001289(gb|NP_645581) (clfA) Clumping factor A, fibrinogen-binding protein [Clumping factor (VF0004)] [Staphylococcus aureus subsp. aureus MW2]	Clumping factor A n=98 Tax=Staphylococcus TaxID=1279 RepID=CLFA_STAAW
	agilent_135255	2.88487e-06	0.147128	-1.32771	-3.12269	0.467265	77.2727	50	0.647059	UniRef90_A0A381IPJ2	144	WP_011590251.1 strains_non_MPA_non_topgraph_cdhit70_190118.csv	Cell wall binding repeat-containing protein n=19 Tax=Clostridium perfringens TaxID=1502 RepID=A0A381IPJ2_CLOPF
	agilent_237411	2.88698e-06	0.147236	1.90449	-0.670935	4.47991	13.6364	25	1.83333	UniRef90_UPI000F53326A	145	VFG000261(gb|NP_273742) (iga) IgA-specific serine endopeptidase [IgA1 protease (VF0080)] [Neisseria meningitidis MC58]	IgA-specific serine endopeptidase autotransporter n=1 Tax=Neisseria meningitidis TaxID=487 RepID=UPI000F53326A
	twist_52287	2.88698e-06	0.147236	1.90449	-0.670935	4.47991	13.6364	25	1.83333		146	Serine-rich 25 kDa antigen protein
	agilent_120430	2.89319e-06	0.147553	-1.77401	-4.17488	0.626851	27.2727	16.6667	0.611111	UniRef90_A0A4P6M4H6	147	WP_018598481.1 strains_non_MPA_non_topgraph_cdhit70_190118.csv	Toxin A n=3 Tax=Blautia TaxID=572511 RepID=A0A4P6M4H6_9FIRM
	agilent_8797	2.93478e-06	0.149674	-1.45047	-3.42376	0.522808	63.6364	58.3333	0.916667	UniRef90_P03300	148	Genome polyprotein (6/6) & polyprotein (7/9) & VP1 (1/4) & coat protein VP1 & VP4	Genome polyprotein n=1168 Tax=Enterovirus TaxID=12059 RepID=POLG_POL1M
	agilent_242591	2.93984e-06	0.149932	1.62674	-0.587745	3.84123	68.1818	83.3333	1.22222	UniRef90_P44602	149	VFG000340(gb|NP_438433) (hxuA) heme-hemopexin utilization protein A, two-partner secretion (TPS) pathway TpsA protein, haem-haemopexin binding protein [HxuABC (VF0269)] [Haemophilus influenzae Rd KW20]	Heme/hemopexin-binding protein n=4 Tax=Haemophilus influenzae TaxID=727 RepID=HXUA1_HAEIN
	agilent_45366	2.94013e-06	0.149947	-1.98383	-4.68453	0.716861	36.3636	8.33333	0.229167	UniRef90_A0A173ZMW8	150	MH0006_GL0111091 (2/2) MPA_and_EM_topgraph_220218_subsample.csv	LysM domain-containing protein n=31 Tax=Clostridiales TaxID=186802 RepID=A0A173ZMW8_9FIRM
	agilent_239180	2.94906e-06	0.150402	1.50567	-0.546364	3.5577	18.1818	33.3333	1.83333	UniRef90_P15926	151	VFG000974(gb|NP_269970) (scpA) C5a peptidase precursor [C5a peptidase (VF0245)] [Streptococcus pyogenes M1 GAS]	C5a peptidase n=760 Tax=Bacteria TaxID=2 RepID=C5AP_STRPY
	twist_75772	2.96189e-06	0.151056	2.47536	-0.903648	5.85436	4.54545	25	5.5		152	NP_695160.1 minor capsid protein [Lactobacillus phage phig1e]
	twist_43231	2.97385e-06	0.151666	1.35999	-0.499244	3.21921	27.2727	41.6667	1.52778		153	minor core protein
	agilent_69292	3.00482e-06	0.153246	-3.11393	-7.3874	1.15954	13.6364	8.33333	0.611111	UniRef90_A0A1Q6F5A4	154	MH0014_GL0072841 MPA_PNP_EM_seqs_non_topgraph_seqs_final_210318.csv	TSPc domain-containing protein n=4 Tax=Alistipes TaxID=239759 RepID=A0A1Q6F5A4_9BACT
	agilent_21712	3.02039e-06	0.15404	2.04071	-0.765311	4.84673	9.09091	16.6667	1.83333	UniRef90_A0A139K1E2	155	T2D-56A_GL0012413 MPA_PNP_EM_seqs_non_topgraph_seqs_final_210318.csv	Glycoside hydrolase family 2 n=19 Tax=Bacteroides TaxID=816 RepID=A0A139K1E2_BACUN
	agilent_231668	3.02946e-06	0.154503	1.59407	-0.600274	3.78841	31.8182	33.3333	1.04762	UniRef90_P71401	156	VFG001157(gb|AAC44560) (hsf) Hsf [Hia/Hsf (VF0039)] [Haemophilus influenzae C54]	Hsf n=19 Tax=Haemophilus influenzae TaxID=727 RepID=P71401_HAEIF
	twist_30259	3.0515e-06	0.155626	1.42329	-0.541302	3.38787	13.6364	41.6667	3.05556		157	polyprotein (3/9) & structural protein (3/3) & VP1 (2/4) & capsid protein VP1 & VP1 protein (2/2) & VP1 protein, partial [Enterovirus A71]
	agilent_222104	3.05164e-06	0.155634	1.70457	-0.64832	4.05745	18.1818	25	1.375	UniRef90_O86487	158	VFG001279(gb|NP_645333) (sdrC) Ser-Asp rich fibrinogen-binding bone sialoprotein-binding protein [SDr (VF0019)] [Staphylococcus aureus subsp. aureus MW2]	Serine-aspartate repeat-containing protein C n=909 Tax=Staphylococcaceae TaxID=90964 RepID=SDRC_STAAE
	agilent_222755	3.05164e-06	0.155634	1.70457	-0.64832	4.05745	18.1818	25	1.375	UniRef90_Q2G0L4	159	VFG001280(gb|NP_645334) (sdrD) Ser-Asp rich fibrinogen-binding bone sialoprotein-binding protein [SDr (VF0019)] [Staphylococcus aureus subsp. aureus MW2]	Serine-aspartate repeat-containing protein D n=1957 Tax=Bacteria TaxID=2 RepID=SDRD_STAA8
	agilent_78371	3.07631e-06	0.156892	1.67103	-0.642584	3.98464	9.09091	33.3333	3.66667	UniRef90_A0A336Q741	160	WP_011590270.1 strains_non_MPA_non_topgraph_cdhit70_190118.csv	N-acetylmuramoyl-L-alanine amidase n=56 Tax=Clostridium perfringens TaxID=1502 RepID=A0A336Q741_CLOPF
	twist_39967	3.08225e-06	0.157195	1.54318	-0.594983	3.68135	9.09091	33.3333	3.66667		161	immunoglobulin A1 protease
	twist_34981	3.09907e-06	0.158053	4.4654	-1.73445	10.6652	4.54545	8.33333	1.83333		162	hemagglutinin (1/2) & Hemagglutinin precursor & Hemagglutinin (1/2) & hemagglutinin HA2 & hemagglutinin HA & hemagglutinin, partial & hemagglutinin precursor, partial & hemagglutinin precursor & hemagglutinin HA1 & haemagglutinin
	agilent_205930	3.15674e-06	0.160994	1.6433	-0.654425	3.94102	13.6364	25	1.83333	UniRef90_A0A4P6M5E2	163	WP_018596369.1 strains_non_MPA_non_topgraph_cdhit70_190118.csv	Uncharacterized protein n=5 Tax=Clostridiales TaxID=186802 RepID=A0A4P6M5E2_9FIRM
	twist_26858	3.15733e-06	0.161024	1.22566	-0.488231	2.93956	31.8182	58.3333	1.83333		164	Bifunctional autolysin precursor
	twist_86491	3.17706e-06	0.16203	-2.31916	-5.56993	0.931606	22.7273	8.33333	0.366667		165	YP_007006989.1 lysozyme-peptidase [Clostridium phage phi24R]
	agilent_26064	3.19014e-06	0.162697	-1.37453	-3.30427	0.55521	40.9091	33.3333	0.814815	UniRef90_A0A4P6M4H6	166	WP_018598481.1 strains_non_MPA_non_topgraph_cdhit70_190118.csv	Toxin A n=3 Tax=Blautia TaxID=572511 RepID=A0A4P6M4H6_9FIRM
	agilent_193401	3.21861e-06	0.164149	1.45518	-0.594845	3.50521	13.6364	33.3333	2.44444	UniRef90_K0WUD6	167	MH0012_GL0237066 (1/1) MPA_and_EM_topgraph_220218_subsample.csv	Uncharacterized protein n=3 Tax=Bacteroidales TaxID=171549 RepID=K0WUD6_9BACT
	twist_15595	3.22358e-06	0.164402	-1.81361	-4.37011	0.742897	31.8182	8.33333	0.261905		168	allergen_name False allergome_name Tri a GBSS_I (7/14) (1/1) allergenonline_name False SDAP_name False iedb_name False
	twist_46303	3.25318e-06	0.165912	1.27551	-0.528916	3.07995	36.3636	58.3333	1.60417		169	positive (exact): Human herpesvirus 3 Envelope glycoprotein C
	twist_84400	3.29229e-06	0.167907	2.20746	-0.930078	5.345	4.54545	16.6667	3.66667		170	YP_009037366.1 hypothetical protein JS09_043 [Escherichia phage vB_EcoM_JS09]
	agilent_124605	3.29374e-06	0.167981	1.21935	-0.514056	2.95276	36.3636	58.3333	1.60417	UniRef90_A6BI29	171	MH0042_GL0020673 (1/2) MPA_and_EM_topgraph_220218_subsample.csv	LysM domain protein n=5 Tax=Dorea TaxID=189330 RepID=A6BI29_9FIRM
	twist_58725	3.29504e-06	0.168047	1.72735	-0.728601	4.1833	72.7273	91.6667	1.26042		172	positive (exact): Human adenovirus C Pre-histone-like nucleoprotein
	twist_58726	3.29504e-06	0.168047	1.72735	-0.728601	4.1833	72.7273	91.6667	1.26042		173	positive (exact): Human adenovirus C Pre-histone-like nucleoprotein
	agilent_218358	3.32021e-06	0.16933	-1.57278	-3.81571	0.670151	31.8182	16.6667	0.52381	UniRef90_B0G3Y5	174	WP_052302907.1 strains_non_MPA_non_topgraph_cdhit70_190118.csv	N-acetylmuramoyl-L-alanine amidase n=2 Tax=Dorea formicigenerans TaxID=39486 RepID=B0G3Y5_9FIRM
	agilent_146603	3.32185e-06	0.169414	2.0991	-0.895	5.0932	4.54545	16.6667	3.66667	UniRef90_K5Y4U1	175	MH0020_GL0014932 (9/9) MPA_and_EM_topgraph_220218_subsample.csv	Uncharacterized protein n=28 Tax=Parabacteroides TaxID=375288 RepID=K5Y4U1_9BACT
	agilent_9495	3.33459e-06	0.170064	1.72965	-0.741236	4.20053	27.2727	25	0.916667	UniRef90_P08563	176	polyprotein (5/9) & unnamed protein product (6/8) & structural polyprotein (3/3) & 110 kd polyprotein precursor & Structural polyprotein (1/2) & E1 protein	Structural polyprotein n=1562 Tax=Rubella virus TaxID=11041 RepID=POLS_RUBVM
	agilent_39688	3.34722e-06	0.170708	1.17829	-0.507493	2.86408	31.8182	58.3333	1.83333	UniRef90_A7X0T9	177	WP_001074519.1 strains_non_MPA_non_topgraph_cdhit70_190118.csv	Bifunctional autolysin n=763 Tax=Bacteria TaxID=2 RepID=ATL_STAA1
	agilent_178022	3.37327e-06	0.172037	1.48358	-0.645578	3.61275	9.09091	33.3333	3.66667	UniRef90_E5C3L1	178	WP_004319524.1 MPA_PNP_EM_seqs_non_topgraph_seqs_final_210318.csv	BACON domain-containing protein n=7 Tax=Bacteroides TaxID=816 RepID=E5C3L1_9BACE
	twist_38305	3.37359e-06	0.172053	2.08107	-0.905683	5.06781	9.09091	16.6667	1.83333		179	Dense granule protein 2 precursor
	agilent_35295	3.3764e-06	0.172196	1.93243	-0.841921	4.70677	9.09091	16.6667	1.83333	UniRef90_A0A380ZH52	180	MH0014_GL0094101 MPA_PNP_EM_seqs_non_topgraph_seqs_final_210318.csv	Beta-galactosidase n=30 Tax=Bacteroidaceae TaxID=815 RepID=A0A380ZH52_BACVU
	twist_49675	3.38169e-06	0.172466	1.41916	-0.61958	3.45789	13.6364	33.3333	2.44444		181	positive (from uniprot): Human herpesvirus 3 Envelope glycoprotein C
	agilent_8131	3.38169e-06	0.172466	1.41916	-0.61958	3.45789	13.6364	33.3333	2.44444	UniRef90_P09256	182	positive (from uniprot): Human herpesvirus 3 Envelope glycoprotein C	Envelope glycoprotein C n=119 Tax=Human herpesvirus 3 TaxID=10335 RepID=GC_VZVD
	agilent_5601	3.42083e-06	0.174462	1.19529	-0.529835	2.92042	36.3636	58.3333	1.60417	UniRef90_P81177	183	zinc metalloproteinase aureolysin	Zinc metalloproteinase aureolysin n=337 Tax=Bacilli TaxID=91061 RepID=AURE_STAAU
	twist_59814	3.43007e-06	0.174933	-1.6935	-4.14035	0.753346	27.2727	8.33333	0.305556		184	YP_006908363.1 hypothetical protein BCB4_0134 [Bacillus phage B4]
	agilent_66018	3.43007e-06	0.174933	-1.6935	-4.14035	0.753346	27.2727	8.33333	0.305556	UniRef90_B2UM58	185	WP_012420717.1 (2/2) non_MPA_topgraph_sampling_040218.csv	TonB-dependent receptor n=97 Tax=Akkermansia TaxID=239934 RepID=B2UM58_AKKM8
	agilent_223687	3.43448e-06	0.175159	-2.23527	-5.46658	0.996039	18.1818	16.6667	0.916667	UniRef90_UPI000F53326A	186	VFG000261(gb|NP_273742) (iga) IgA-specific serine endopeptidase [IgA1 protease (VF0080)] [Neisseria meningitidis MC58]	IgA-specific serine endopeptidase autotransporter n=1 Tax=Neisseria meningitidis TaxID=487 RepID=UPI000F53326A
	twist_78344	3.44137e-06	0.17551	1.9289	-0.861791	4.71959	4.54545	25	5.5		187	YP_009277283.1 hypothetical protein phiCT19406A_09 (endogenous virus) [Clostridium phage phiCT19406A]
	agilent_94148	3.48252e-06	0.177609	1.39636	-0.633685	3.4264	31.8182	41.6667	1.30952	UniRef90_K0X7D9	188	MH0012_GL0143983 MPA_PNP_EM_seqs_non_topgraph_seqs_final_210318.csv	Uncharacterized protein n=4 Tax=Bacteroidales TaxID=171549 RepID=K0X7D9_9BACT
	agilent_157325	3.50445e-06	0.178727	1.98476	-0.908153	4.87767	4.54545	25	5.5	UniRef90_A0A381IRL2	189	WP_011590277.1 strains_non_MPA_non_topgraph_cdhit70_190118.csv	Cell wall binding repeat-containing protein n=21 Tax=Clostridium perfringens TaxID=1502 RepID=A0A381IRL2_CLOPF
	agilent_202092	3.51881e-06	0.179459	2.46194	-1.13254	6.05642	9.09091	16.6667	1.83333	UniRef90_A0A174ZFZ7	190	V1.CD38-0_GL0060643 MPA_PNP_EM_seqs_non_topgraph_seqs_final_210318.csv	Pectinesterase A n=15 Tax=Eubacterium TaxID=1730 RepID=A0A174ZFZ7_9FIRM
	agilent_206745	3.54807e-06	0.180951	1.78403	-0.829628	4.39768	9.09091	25	2.75	UniRef90_U6RAC5	191	158802708-stool1_revised_scaffold38795_2_gene43419 MPA_PNP_EM_seqs_non_topgraph_seqs_final_210318.csv	Uncharacterized protein n=3 Tax=Bacteroidaceae TaxID=815 RepID=U6RAC5_9BACE
	agilent_79646	3.55373e-06	0.18124	-1.45008	-3.5759	0.675738	90.9091	66.6667	0.733333	UniRef90_Q8XMR2	192	WP_011590274.1 strains_non_MPA_non_topgraph_cdhit70_190118.csv	YkuD domain-containing protein n=22 Tax=Clostridium perfringens TaxID=1502 RepID=Q8XMR2_CLOPE
	twist_3375	3.60948e-06	0.184083	1.68377	-0.800732	4.16828	22.7273	33.3333	1.46667		193	allergen_name False allergome_name Str pn PspC (2/2) (1/1) allergenonline_name False SDAP_name False iedb_name False
	agilent_12002	3.62778e-06	0.185017	1.73426	-0.830186	4.2987	22.7273	25	1.1		194	positive (exact): Human respiratory syncytial virus Attachment glycoprotein
	twist_57078	3.62916e-06	0.185087	-2.34894	-5.82287	1.12499	18.1818	8.33333	0.458333		195	Genome polyprotein (6/6) & polyprotein (7/9) & VP1 (1/4) & coat protein VP1 & VP4
	agilent_205649	3.63596e-06	0.185434	1.73929	-0.835036	4.31361	9.09091	25	2.75	UniRef90_Q9ZFS3	196	WP_000778504.1 strains_non_MPA_non_topgraph_cdhit70_190118.csv	Exotoxin 4 n=27 Tax=Staphylococcus aureus TaxID=1280 RepID=Q9ZFS3_STAAU
	agilent_92408	3.63596e-06	0.185434	1.73929	-0.835036	4.31361	9.09091	25	2.75	UniRef90_A0A2S1FUJ1	197	WP_000769147.1 strains_non_MPA_non_topgraph_cdhit70_190118.csv	Superantigen-like protein 11 n=24 Tax=Bacteria TaxID=2 RepID=A0A2S1FUJ1_STAAU
	agilent_188119	3.63596e-06	0.185434	1.73929	-0.835036	4.31361	9.09091	25	2.75	UniRef90_A0A0E0VL48	198	WP_000702714.1 strains_non_MPA_non_topgraph_cdhit70_190118.csv	Exotoxin n=60 Tax=Staphylococcaceae TaxID=90964 RepID=A0A0E0VL48_STAA5
	twist_31719	3.6402e-06	0.18565	-1.41854	-3.51916	0.682078	36.3636	16.6667	0.458333		199	pneumococcal histidine triad protein D (1/2) & histidine motif-containing protein, partial
	agilent_241791	3.64483e-06	0.185886	1.28429	-0.618547	3.18712	31.8182	41.6667	1.30952	UniRef90_A0A4I7XYI6	200	VFG001361(gb|NP_344663) (pspA) pneumococcal surface protein A [PspA (VF0152)] [Streptococcus pneumoniae TIGR4]	Surface protein A n=87 Tax=Streptococcus pneumoniae TaxID=1313 RepID=A0A4I7XYI6_STREE
	agilent_15627	3.66221e-06	0.186773	2.04346	-0.990281	5.07719	4.54545	16.6667	3.66667	UniRef90_H1GAG6	201	WP_012951188.1 strains_non_MPA_non_topgraph_cdhit70_190118.csv	FTR1 family protein n=142 Tax=Listeria TaxID=1637 RepID=H1GAG6_LISIO
	agilent_8689	3.66322e-06	0.186824	1.17225	-0.568289	2.91279	31.8182	50	1.57143	UniRef90_P08318	202	phosphoprotein 150 & Large structural phosphoprotein	Large structural phosphoprotein n=145 Tax=root TaxID=1 RepID=PP150_HCMVA
	agilent_64780	3.67555e-06	0.187453	1.99304	-0.970419	4.9565	4.54545	16.6667	3.66667	UniRef90_A0A1Q6L500	203	MH0188_GL0134690 MPA_PNP_EM_seqs_non_topgraph_seqs_final_210318.csv	Alpha/beta hydrolase n=6 Tax=Clostridiales TaxID=186802 RepID=A0A1Q6L500_9FIRM
	agilent_154061	3.67555e-06	0.187453	1.99304	-0.970419	4.9565	4.54545	16.6667	3.66667	UniRef90_Q64R34	204	YP_100581.1 strains_non_MPA_non_topgraph_cdhit70_190118.csv	Peptidase_M48 domain-containing protein n=39 Tax=Bacteroidaceae TaxID=815 RepID=Q64R34_BACFR
	agilent_200668	3.68894e-06	0.188136	2.28605	-1.11835	5.69046	4.54545	16.6667	3.66667	UniRef90_P35829	205	YP_193101.1 strains_non_MPA_non_topgraph_cdhit70_190118.csv	S-layer protein n=17 Tax=Bacteria TaxID=2 RepID=SLAP_LACAC
	twist_48015	3.73586e-06	0.190529	-1.17649	-2.93804	0.585047	63.6364	50	0.785714		206	positive (from uniprot): Enterovirus C Genome polyprotein [on Uniprot the BLAST matches are "Capsid protein" from "Human poliovirus"
	twist_55260	3.75528e-06	0.19152	1.21475	-0.608138	3.03765	27.2727	41.6667	1.52778		207	Adhesin P1 precursor (Cytadhesin P1) (Attachment protein) & ADP1_MYCPN adhesin P1
	agilent_161316	3.79463e-06	0.193526	1.27744	-0.648187	3.20306	13.6364	41.6667	3.05556	UniRef90_A0A3A9Y217	208	YP_193425.2 strains_non_MPA_non_topgraph_cdhit70_190118.csv	SlpX protein n=4 Tax=Lactobacillus acidophilus TaxID=1579 RepID=A0A3A9Y217_LACAI
	twist_53354	3.7949e-06	0.19354	-1.15345	-2.89223	0.585328	54.5455	33.3333	0.611111		209	pneumococcal histidine triad protein E & hydrolase & HIT family hydrolase
	agilent_220764	3.80885e-06	0.194252	2.24513	-1.14472	5.63497	4.54545	16.6667	3.66667	UniRef90_P12255	210	VFG000001(gb|NP_880571) (fhaB) filamentous hemagglutinin/adhesin [FHA (VF0025)] [Bordetella pertussis Tohama I]	Filamentous hemagglutinin n=89 Tax=Bordetella TaxID=517 RepID=FHAB_BORPE
	agilent_187158	3.82092e-06	0.194867	1.24138	-0.635524	3.11828	13.6364	41.6667	3.05556	UniRef90_A0A1C6HNE0	211	WP_044922804.1 MPA_PNP_EM_seqs_non_topgraph_seqs_final_210318.csv	Fibronectin type III domain n=12 Tax=Clostridiales TaxID=186802 RepID=A0A1C6HNE0_9FIRM
	agilent_203030	3.83506e-06	0.195588	2.68866	-1.38303	6.76035	4.54545	8.33333	1.83333	UniRef90_A0A162ELA1	212	YP_004890412.1 (1/1) non_MPA_topgraph_sampling_040218.csv	Uncharacterized protein n=36 Tax=Lactobacillus TaxID=1578 RepID=A0A162ELA1_LACPN
	twist_95398	3.8388e-06	0.195779	-1.18972	-2.99218	0.61275	45.4545	25	0.55		213	YP_003344856.1 hypothetical protein [Streptococcus virus ALQ132]
	agilent_48638	3.85479e-06	0.196594	1.96997	-1.02006	4.96	4.54545	16.6667	3.66667	UniRef90_A0A2N8ISR3	214	WP_012421014.1 strains_non_MPA_non_topgraph_cdhit70_190118.csv	Uncharacterized protein n=27 Tax=Akkermansia TaxID=239934 RepID=A0A2N8ISR3_9BACT
	twist_59593	3.85809e-06	0.196763	1.74339	-0.903733	4.39052	9.09091	16.6667	1.83333		215	H3N2 A/Michigan/45/2015 M1
	twist_36555	3.85809e-06	0.196763	1.74339	-0.903733	4.39052	9.09091	16.6667	1.83333		216	fibronectin-binding protein A
	agilent_1606	3.86299e-06	0.197012	-3.02743	-7.62677	1.57191	9.09091	8.33333	0.916667	UniRef90_P04012	217	major capsid protein (2/4) & major capsid protein L1 (2/3)	Major capsid protein L1 n=210 Tax=Papillomaviridae TaxID=151340 RepID=VL1_HPV11
	twist_8031	3.88243e-06	0.198004	1.7358	-0.907106	4.37871	18.1818	25	1.375		218	allergen_name False allergome_name Str pn PspC (2/2) (1/1) allergenonline_name False SDAP_name False iedb_name False
	twist_25139	3.89031e-06	0.198406	1.93523	-1.01396	4.88442	4.54545	16.6667	3.66667		219	allergen_name False allergome_name Bub b 8 (5/6), Bub b 9 (1/2) (1/1) allergenonline_name False SDAP_name False iedb_name False
	agilent_241521	3.90186e-06	0.198995	1.79398	-0.94355	4.53152	9.09091	16.6667	1.83333	UniRef90_P44969	220	VFG000337(gb|NP_439153) (iga1) immunoglobin A1 protease [IgA1 protease (VF0045)] [Haemophilus influenzae Rd KW20]	Immunoglobulin A1 protease autotransporter n=1 Tax=Haemophilus influenzae (strain ATCC 51907 / DSM 11121 / KW20 / Rd) TaxID=71421 RepID=IGA0_HAEIN
	twist_64561	3.91362e-06	0.199595	-1.92033	-4.85458	1.01392	22.7273	16.6667	0.733333		221	YP_008532047.1 putative tail fiber protein [Klebsiella phage 0507-KN2-1]
	agilent_17417	3.91698e-06	0.199766	-1.82335	-4.61048	0.963774	22.7273	16.6667	0.733333	UniRef90_A0A4P6M4H6	222	WP_018598481.1 strains_non_MPA_non_topgraph_cdhit70_190118.csv	Toxin A n=3 Tax=Blautia TaxID=572511 RepID=A0A4P6M4H6_9FIRM
	agilent_10659	3.92471e-06	0.20016	1.32801	-0.703732	3.35976	13.6364	33.3333	2.44444	UniRef90_Q66575	223	positive (from uniprot): Enterovirus B Genome polyprotein	Genome polyprotein n=20 Tax=Enterovirus B TaxID=138949 RepID=POLG_EC12T
	agilent_182601	3.94223e-06	0.201054	-1.55534	-3.9396	0.828922	27.2727	16.6667	0.611111	UniRef90_P0ADA3	224	NP_708547.2 (1/1) non_MPA_topgraph_sampling_040218.csv	Murein hydrolase activator NlpD n=742 Tax=Bacteria TaxID=2 RepID=NLPD_ECOLI
	twist_34374	3.94304e-06	0.201095	-1.73689	-4.39969	0.925922	22.7273	8.33333	0.366667		225	positive (from uniprot): Human herpesvirus 4 Epstein-Barr nuclear antigen 1
	twist_27464	3.94384e-06	0.201136	1.32667	-0.707423	3.36076	63.6364	75	1.17857		226	heme transporter IsdB
	twist_77674	3.95575e-06	0.201743	2.68182	-1.43557	6.79922	9.09091	8.33333	0.916667		227	AFN38712.1 hypothetical protein phi_MSA6_ORF048 [Staphylococcus phage MSA6]
	agilent_12000	3.97321e-06	0.202633	1.33606	-0.719241	3.39135	59.0909	58.3333	0.987179		228	positive (exact): Human respiratory syncytial virus Attachment glycoprotein
	twist_35165	4.01978e-06	0.205009	-1.15675	-2.94557	0.632083	59.0909	50	0.846154		229	Genome polyprotein (6/6) & polyprotein (7/9) & VP1 (1/4) & coat protein VP1 & VP4
	agilent_3244	4.01978e-06	0.205009	-1.15675	-2.94557	0.632083	59.0909	50	0.846154	UniRef90_A0A1D8D445	230	positive (from uniprot): Enterovirus C Genome polyprotein [on Uniprot the BLAST matches are "Capsid protein" from "Human poliovirus"	VP1 (Fragment) n=1 Tax=Human poliovirus 3 TaxID=12086 RepID=A0A1D8D445_9ENTO
	agilent_3245	4.01978e-06	0.205009	-1.15675	-2.94557	0.632083	59.0909	50	0.846154	UniRef90_A0A1D8D445	231	positive (from uniprot): Enterovirus C Genome polyprotein [on Uniprot the BLAST matches are "Capsid protein" from "Human poliovirus"	VP1 (Fragment) n=1 Tax=Human poliovirus 3 TaxID=12086 RepID=A0A1D8D445_9ENTO
	agilent_1144	4.02962e-06	0.20551	1.27741	-0.70021	3.25504	31.8182	41.6667	1.30952	UniRef90_P03300	232	Genome polyprotein (6/6) & polyprotein (7/9) & VP1 (1/4) & coat protein VP1 & VP4	Genome polyprotein n=1168 Tax=Enterovirus TaxID=12059 RepID=POLG_POL1M
	agilent_1145	4.02962e-06	0.20551	1.27741	-0.70021	3.25504	31.8182	41.6667	1.30952	UniRef90_P03300	233	Genome polyprotein (6/6) & polyprotein (7/9) & VP1 (1/4) & coat protein VP1 & VP4	Genome polyprotein n=1168 Tax=Enterovirus TaxID=12059 RepID=POLG_POL1M
	agilent_12014	4.03554e-06	0.205812	-1.30502	-3.32674	0.716689	77.2727	66.6667	0.862745	UniRef90_A0A1D8D445	234	positive (from uniprot): Enterovirus C Genome polyprotein [on Uniprot the BLAST matches are "Capsid protein" from "Human poliovirus"	VP1 (Fragment) n=1 Tax=Human poliovirus 3 TaxID=12086 RepID=A0A1D8D445_9ENTO
	twist_31718	4.06196e-06	0.20716	-1.3415	-3.4259	0.742902	36.3636	16.6667	0.458333		235	pneumococcal histidine triad protein E & hydrolase & HIT family hydrolase
	twist_94855	4.06456e-06	0.207293	1.48265	-0.821742	3.78705	9.09091	25	2.75		236	YP_007003214.1 phage tail tape measure protein [Lactobacillus phage LF1]
	agilent_39540	4.06456e-06	0.207293	1.81472	-1.00579	4.63524	9.09091	25	2.75	UniRef90_A0A1T4WGE9	237	MH0161_GL0161160 MPA_PNP_EM_seqs_non_topgraph_seqs_final_210318.csv	Peptide/nickel transport system substrate-binding protein n=4 Tax=Ruminococcaceae TaxID=541000 RepID=A0A1T4WGE9_9FIRM
	agilent_78022	4.06689e-06	0.207411	-2.05425	-5.24787	1.13938	18.1818	8.33333	0.458333	UniRef90_A0A174R002	238	MH0417_GL0121824 MPA_PNP_EM_seqs_non_topgraph_seqs_final_210318.csv	Hyaluronoglucosaminidase n=7 Tax=Bacteroides TaxID=816 RepID=A0A174R002_9BACE
	agilent_241343	4.07043e-06	0.207592	2.20215	-1.22277	5.62708	81.8182	91.6667	1.12037	UniRef90_D3QW22	239	VFG000805(gb|NP_290261) (tir) translocated intimin receptor protein [Tir (VF0193)] [Escherichia coli O157:H7 str. EDL933]	Translocated intimin receptor Tir n=111 Tax=Enterobacteriaceae TaxID=543 RepID=TIR_ECOCB
	agilent_200650	4.08439e-06	0.208304	1.19756	-0.667881	3.06301	59.0909	66.6667	1.12821	UniRef90_R5F602	240	MH0458_GL0016438 MPA_PNP_EM_seqs_non_topgraph_seqs_final_210318.csv	F5/8 type C domain-containing protein n=3 Tax=Bacteroidales TaxID=171549 RepID=R5F602_9BACE
	twist_30408	4.10408e-06	0.209308	1.22927	-0.68979	3.14832	54.5455	83.3333	1.52778		241	immunoglobulin A1 protease
	twist_58786	4.11512e-06	0.209871	-2.02802	-5.19795	1.14191	22.7273	8.33333	0.366667		242	positive (exact): Enterovirus C Genome polyprotein [on Uniprot the BLAST matches are "Capsid protein" from "Human poliovirus"
	agilent_8927	4.12595e-06	0.210423	1.07383	-0.606674	2.75433	36.3636	58.3333	1.60417	UniRef90_A7X0T9	243	Bifunctional autolysin precursor	Bifunctional autolysin n=763 Tax=Bacteria TaxID=2 RepID=ATL_STAA1
	agilent_47783	4.13661e-06	0.210967	-1.54152	-3.95683	0.873781	27.2727	8.33333	0.305556	UniRef90_A0A1H4EYC0	244	MH0192_GL0120909 (2/2) MPA_and_EM_topgraph_220218_subsample.csv	TonB-linked outer membrane protein, SusC/RagA family n=7 Tax=Alistipes TaxID=239759 RepID=A0A1H4EYC0_9BACT
	twist_51598	4.14019e-06	0.21115	1.6621	-0.94317	4.26737	9.09091	16.6667	1.83333		245	Fusion glycoprotein F0 precursor (2/2) & fusion protein (1/2) & fusion glycoprotein
	agilent_198500	4.16306e-06	0.212316	1.38154	-0.789499	3.55257	9.09091	25	2.75	UniRef90_A0A1X3AI86	246	NP_816693.1 strains_non_MPA_non_topgraph_cdhit70_190118.csv	ABC-type enterochelin transport system, periplasmic component n=115 Tax=Bacilli TaxID=91061 RepID=A0A1X3AI86_ENTFL
	agilent_129884	4.20186e-06	0.214295	1.36323	-0.788319	3.51479	13.6364	25	1.83333	UniRef90_A0A151G536	247	YP_004888989.1 (1/2) non_MPA_topgraph_sampling_040218.csv	NusG_II domain-containing protein n=25 Tax=Lactobacillus TaxID=1578 RepID=A0A151G536_LACPN
	agilent_179435	4.20542e-06	0.214476	-1.22164	-3.15049	0.707206	40.9091	25	0.611111	UniRef90_A0A166EPD7	248	WP_000669541.1 strains_non_MPA_non_topgraph_cdhit70_190118.csv	Exported protein n=21 Tax=Staphylococcaceae TaxID=90964 RepID=A0A166EPD7_STAAU
	agilent_214305	4.23511e-06	0.215991	1.47505	-0.8616	3.81169	9.09091	25	2.75	UniRef90_A0A173W9F4	249	MH0364_GL0095644 (3/3) MPA_and_EM_topgraph_220218_subsample.csv	Uncharacterized protein n=8 Tax=Lachnospiraceae TaxID=186803 RepID=A0A173W9F4_9FIRM
	twist_35178	4.24144e-06	0.216313	1.19523	-0.699484	3.08994	36.3636	41.6667	1.14583		250	positive (from uniprot): Rhinovirus B Genome polyprotein
	agilent_200824	4.24194e-06	0.216339	1.28187	-0.750305	3.31405	40.9091	58.3333	1.42593	UniRef90_E1W618	251	WP_014065439.1 strains_non_MPA_non_topgraph_cdhit70_190118.csv	Uncharacterized protein n=1 Tax=Haemophilus parainfluenzae (strain T3T1) TaxID=862965 RepID=E1W618_HAEP3
	agilent_205647	4.25727e-06	0.217121	1.17445	-0.6906	3.03951	31.8182	50	1.57143	UniRef90_A7X0T9	252	WP_001074519.1 strains_non_MPA_non_topgraph_cdhit70_190118.csv	Bifunctional autolysin n=763 Tax=Bacteria TaxID=2 RepID=ATL_STAA1
	twist_47074	4.29121e-06	0.218852	1.33134	-0.790819	3.4535	13.6364	33.3333	2.44444		253	Glycoprotein B precursor (Glycoprotein II)
	agilent_234840	4.30203e-06	0.219403	1.17439	-0.69983	3.0486	22.7273	33.3333	1.46667	UniRef90_UPI000E01835F	254	VFG001313(gb|NP_644899) (spa) Immunoglobulin G binding protein A precursor [SpA (VF0017)] [Staphylococcus aureus subsp. aureus MW2]	staphylococcal protein A n=3 Tax=Staphylococcus aureus TaxID=1280 RepID=UPI000E01835F
	agilent_241225	4.31447e-06	0.220038	-1.66202	-4.31812	0.994072	18.1818	16.6667	0.916667	UniRef90_UPI000F53326A	255	VFG000261(gb|NP_273742) (iga) IgA-specific serine endopeptidase [IgA1 protease (VF0080)] [Neisseria meningitidis MC58]	IgA-specific serine endopeptidase autotransporter n=1 Tax=Neisseria meningitidis TaxID=487 RepID=UPI000F53326A
	agilent_9537	4.31527e-06	0.220079	1.83313	-1.09667	4.76292	4.54545	16.6667	3.66667	UniRef90_P14738	256	fibronectin-binding protein A	Fibronectin-binding protein A n=540 Tax=Staphylococcaceae TaxID=90964 RepID=FNBA_STAA8
	agilent_240644	4.33424e-06	0.221046	-1.32967	-3.45926	0.799932	27.2727	16.6667	0.611111	UniRef90_A0A0E8T3C9	257	VFG001354(gb|NP_345414) (pce) choline binding protein E [CBPs (VF0145)] [Streptococcus pneumoniae TIGR4]	Choline binding protein E CbpE n=250 Tax=Bacteria TaxID=2 RepID=A0A0E8T3C9_STREE
	agilent_149232	4.36541e-06	0.222636	1.91416	-1.16213	4.99045	9.09091	16.6667	1.83333	UniRef90_L1Q5F4	258	MH0088_GL0031470 (1/1) MPA_and_EM_topgraph_220218_subsample.csv	Ig-like_bact domain-containing protein n=19 Tax=Clostridiales TaxID=186802 RepID=L1Q5F4_ANAHA
	twist_46304	4.37209e-06	0.222977	1.20371	-0.732225	3.13965	54.5455	75	1.375		259	positive (exact): Human herpesvirus 3 Envelope glycoprotein C
	agilent_231281	4.37507e-06	0.223128	1.68562	-1.02626	4.3975	9.09091	16.6667	1.83333	UniRef90_O85626	260	VFG000799(gb|NP_290255) (espD) Type III secretion system translocator protein EspD, pore protein [EspD (VF0200)] [Escherichia coli O157:H7 str. EDL933]	L0021 n=35 Tax=Enterobacteriaceae TaxID=543 RepID=O85626_ECOLX
	agilent_23665	4.38841e-06	0.223809	1.11534	-0.681699	2.91239	31.8182	41.6667	1.30952	UniRef90_A0A1H0NAI1	261	WP_020917636.1 strains_non_MPA_non_topgraph_cdhit70_190118.csv	LysM domain-containing protein n=15 Tax=Streptococcus TaxID=1301 RepID=A0A1H0NAI1_STREI
	agilent_61850	4.41424e-06	0.225126	1.79454	-1.10505	4.69413	4.54545	25	5.5	UniRef90_Q6GF50	262	WP_000595617.1 strains_non_MPA_non_topgraph_cdhit70_190118.csv	Uncharacterized leukocidin-like protein 1 n=24 Tax=Staphylococcus TaxID=1279 RepID=LUKL1_STAAR
	twist_80471	4.43255e-06	0.22606	1.58613	-0.981879	4.15414	9.09091	16.6667	1.83333		263	YP_007517701.1 hypothetical protein [Pelagibacter phage HTVC010P]
	twist_44134	4.4418e-06	0.226532	-1.551	-4.06468	0.962685	27.2727	8.33333	0.305556		264	Uncharacterized protein UL48A
	agilent_25733	4.44549e-06	0.22672	1.23369	-0.766544	3.23392	18.1818	33.3333	1.83333	UniRef90_A0A1Q6NWS0	265	MH0003_GL0111647 MPA_PNP_EM_seqs_non_topgraph_seqs_final_210318.csv	Uncharacterized protein n=4 Tax=Clostridiales TaxID=186802 RepID=A0A1Q6NWS0_9FIRM
	agilent_108423	4.44977e-06	0.226938	2.05256	-1.27691	5.38202	4.54545	16.6667	3.66667	UniRef90_A0A0A6VMD7	266	WP_058102022.1 (1/1) non_MPA_topgraph_sampling_040218.csv	Big_4 domain-containing protein n=94 Tax=Bifidobacterium longum TaxID=216816 RepID=A0A0A6VMD7_BIFLN
	twist_54219	4.47854e-06	0.228405	1.71143	-1.07346	4.49632	13.6364	16.6667	1.22222		267	PPE family protein (1/9) & PPE FAMILY PROTEIN (4/6) & PPE family protein [Mycobacterium tuberculosis] (4/11)
	agilent_101196	4.49131e-06	0.229057	-1.89088	-4.97208	1.19033	18.1818	8.33333	0.458333	UniRef90_P66208	268	WP_003726143.1 strains_non_MPA_non_topgraph_cdhit70_190118.csv	50S ribosomal protein L32-2 n=26 Tax=Listeria TaxID=1637 RepID=RL322_LISIN
	agilent_174140	4.5191e-06	0.230474	1.78956	-1.13543	4.71454	4.54545	16.6667	3.66667	UniRef90_U6RBT0	269	MH0028_GL0082397 MPA_PNP_EM_seqs_non_topgraph_seqs_final_210318.csv	Cell division protein FtsZ n=28 Tax=root TaxID=1 RepID=U6RBT0_9BACE
	agilent_64365	4.52481e-06	0.230765	9.46148	-6.01276	24.9357	4.54545	16.6667	3.66667	UniRef90_B0PDI1	270	552396.HMPREF0863_00439 MPA_PNP_EM_seqs_non_topgraph_seqs_final_210318.csv	Peptidase C51 domain-containing protein n=95 Tax=root TaxID=1 RepID=B0PDI1_9FIRM
	twist_44256	4.52579e-06	0.230815	1.59866	-1.01622	4.21354	77.2727	91.6667	1.18627		271	polyprotein (9/9) & VP1 capsid protein (1/3) & Chain 2, Human Rhinovirus Serotype 2 (Hrv2)
	agilent_56393	4.54095e-06	0.231588	-1.71638	-4.52847	1.09571	18.1818	8.33333	0.458333	UniRef90_A0A414QQV5	272	WP_004848400.1 (1/1) non_MPA_topgraph_sampling_040218.csv	Uncharacterized protein n=54 Tax=root TaxID=1 RepID=A0A414QQV5_9FIRM
	agilent_146164	4.54095e-06	0.231588	-1.71638	-4.52847	1.09571	18.1818	8.33333	0.458333	UniRef90_A0A174CCG1	273	BGI-28A_GL0108101 MPA_PNP_EM_seqs_non_topgraph_seqs_final_210318.csv	Oligopeptide-binding protein AppA n=59 Tax=Clostridiales TaxID=186802 RepID=A0A174CCG1_9FIRM
	twist_27117	4.56039e-06	0.23258	1.37867	-0.884927	3.64227	13.6364	25	1.83333		274	Immunoglobulin G-binding protein G precursor & Immunoglobulin G-binding protein G
	agilent_235643	4.56105e-06	0.232613	1.2856	-0.825338	3.39654	18.1818	25	1.375	UniRef90_P11311	275	VFG002033(gb|NP_109829) (p1/MgPa/gapA) ADP1_MYCPN adhesin P1 [Cytadherence organelle (VF0330)] [Mycoplasma pneumoniae M129]	Adhesin P1 n=56 Tax=Mycoplasma pneumoniae TaxID=2104 RepID=ADP1_MYCPN
	agilent_167235	4.58021e-06	0.233591	-2.38779	-6.31672	1.54114	9.09091	8.33333	0.916667	UniRef90_B0MY53	276	MH0170_GL0112448 (2/2) MPA_and_EM_topgraph_220218_subsample.csv	PASTA domain protein n=4 Tax=root TaxID=1 RepID=B0MY53_9BACT
	agilent_17389	4.58566e-06	0.233869	1.2862	-0.831401	3.40379	13.6364	33.3333	2.44444	UniRef90_A0A0G9FDS1	277	YP_004888342.1 strains_non_MPA_non_topgraph_cdhit70_190118.csv	A-agglutinin anchorage subunit n=68 Tax=Lactobacillaceae TaxID=33958 RepID=A0A0G9FDS1_LACPN
	agilent_224401	4.5947e-06	0.23433	-1.02477	-2.71361	0.664077	59.0909	41.6667	0.705128	UniRef90_UPI000B5938A4	278	VFG001356(gb|NP_345446) (lytB) endo-beta-N-acetylglucosaminidase [CBPs (VF0145)] [Streptococcus pneumoniae TIGR4]	endo-beta-N-acetylglucosaminidase n=2 Tax=Streptococcus pneumoniae TaxID=1313 RepID=UPI000B5938A4
	agilent_225438	4.60283e-06	0.234744	1.12444	-0.73031	2.97919	18.1818	33.3333	1.83333	UniRef90_A7X6I5	279	VFG001283(gb|NP_647238) (fnbA) fibronectin-binding protein A [FnBPs (VF0010)] [Staphylococcus aureus subsp. aureus MW2]	Fibronectin-binding protein A n=697 Tax=Bacteria TaxID=2 RepID=FNBA_STAA1
	agilent_3329	4.60742e-06	0.234979	1.36024	-0.884584	3.60507	9.09091	25	2.75	UniRef90_P03211	280	Epstein-Barr nuclear antigen 1 & EBNA-1 protein [Human gammaherpesvirus 4] & EBNA-1 protein & EBNA-1 & EBNA1 protein, partial [Human gammaherpesvirus 4] & EBNA1, partial [Human gammaherpesvirus 4] & EBNA1 protein [Human gammaherpesvirus 4] & BKRF1 & EBV nuclear antigen 1, partial [Human gammaherpesvirus 4] & EBNA1 [Human gammaherpesvirus 4] & EBNA-1 [Human gammaherpesvirus 4] & nuclear antigen EB…	Epstein-Barr nuclear antigen 1 n=37 Tax=Epstein-Barr virus (strain GD1) TaxID=10376 RepID=EBNA1_EBVB9
	agilent_3327	4.60742e-06	0.234979	1.36024	-0.884584	3.60507	9.09091	25	2.75	UniRef90_P03211	281	Epstein-Barr nuclear antigen 1 & EBNA-1 protein [Human gammaherpesvirus 4] & EBNA-1 protein & EBNA-1 & EBNA1 protein, partial [Human gammaherpesvirus 4] & EBNA1, partial [Human gammaherpesvirus 4] & EBNA1 protein [Human gammaherpesvirus 4] & BKRF1 & EBV nuclear antigen 1, partial [Human gammaherpesvirus 4] & EBNA1 [Human gammaherpesvirus 4] & EBNA-1 [Human gammaherpesvirus 4] & nuclear antigen EB…	Epstein-Barr nuclear antigen 1 n=37 Tax=Epstein-Barr virus (strain GD1) TaxID=10376 RepID=EBNA1_EBVB9
	twist_27538	4.63294e-06	0.23628	1.02387	-0.670537	2.71828	40.9091	66.6667	1.62963		282	positive (from uniprot): Human herpesvirus 4 Epstein-Barr nuclear antigen 1
	agilent_8582	4.67332e-06	0.238339	2.34773	-1.55463	6.25009	9.09091	8.33333	0.916667	UniRef90_P11311	283	Adhesin P1 precursor (Cytadhesin P1) (Attachment protein) & ADP1_MYCPN adhesin P1	Adhesin P1 n=56 Tax=Mycoplasma pneumoniae TaxID=2104 RepID=ADP1_MYCPN
	agilent_240037	4.67332e-06	0.238339	2.34773	-1.55463	6.25009	9.09091	8.33333	0.916667	UniRef90_P11311	284	VFG002033(gb|NP_109829) (p1/MgPa/gapA) ADP1_MYCPN adhesin P1 [Cytadherence organelle (VF0330)] [Mycoplasma pneumoniae M129]	Adhesin P1 n=56 Tax=Mycoplasma pneumoniae TaxID=2104 RepID=ADP1_MYCPN
	agilent_238925	4.67332e-06	0.238339	2.34773	-1.55463	6.25009	9.09091	8.33333	0.916667	UniRef90_P11311	285	VFG002033(gb|NP_109829) (p1/MgPa/gapA) ADP1_MYCPN adhesin P1 [Cytadherence organelle (VF0330)] [Mycoplasma pneumoniae M129]	Adhesin P1 n=56 Tax=Mycoplasma pneumoniae TaxID=2104 RepID=ADP1_MYCPN
	agilent_9198	4.67332e-06	0.238339	2.34773	-1.55463	6.25009	9.09091	8.33333	0.916667	UniRef90_P11311	286	Adhesin P1 precursor (Cytadhesin P1) (Attachment protein) & ADP1_MYCPN adhesin P1	Adhesin P1 n=56 Tax=Mycoplasma pneumoniae TaxID=2104 RepID=ADP1_MYCPN
	twist_58048	4.6904e-06	0.23921	-1.26968	-3.38406	0.844686	77.2727	75	0.970588		287	positive (exact): Enterovirus B Genome polyprotein
	agilent_1683	4.6904e-06	0.23921	-1.26968	-3.38406	0.844686	77.2727	75	0.970588	UniRef90_Q66575	288	positive (from uniprot): Enterovirus B Genome polyprotein	Genome polyprotein n=20 Tax=Enterovirus B TaxID=138949 RepID=POLG_EC12T
	agilent_11271	4.6904e-06	0.23921	-1.26968	-3.38406	0.844686	77.2727	75	0.970588		289	positive (exact): Enterovirus B Genome polyprotein
	twist_27552	4.69482e-06	0.239436	-1.5533	-4.14121	1.03461	86.3636	66.6667	0.77193		290	nuclear protein EBNA2 & EBNA-2 & Epstein-Barr nuclear antigen 2
	agilent_12009	4.70275e-06	0.23984	-1.21909	-3.25192	0.813748	72.7273	66.6667	0.916667		291	positive (exact): Enterovirus C Genome polyprotein [on Uniprot the BLAST matches are "Capsid protein" from "Human poliovirus"
	twist_58787	4.70275e-06	0.23984	-1.21909	-3.25192	0.813748	72.7273	66.6667	0.916667		292	positive (exact): Enterovirus C Genome polyprotein [on Uniprot the BLAST matches are "Capsid protein" from "Human poliovirus"
	twist_87290	4.70904e-06	0.240161	-1.85999	-4.96366	1.24367	18.1818	16.6667	0.916667		293	YP_001469494.1 SegC homing endonuclease [Enterobacteria phage Phi1]
	twist_65044	4.70904e-06	0.240161	-1.85999	-4.96366	1.24367	18.1818	16.6667	0.916667		294	YP_001469494.1 SegC homing endonuclease [Enterobacteria phage Phi1]
	twist_28717	4.72492e-06	0.240971	1.98038	-1.32987	5.29063	4.54545	16.6667	3.66667		295	antigen 332, Ag332=Pf332 gene clone G1 product & erythrocyte membrane-associated giant protein antigen 332 & antigen 332, Ag332=Pf332 gene clone C1 product & antigen 332
	twist_60159	4.72492e-06	0.240971	1.98038	-1.32987	5.29063	4.54545	16.6667	3.66667		296	AFN38704.1 hypothetical protein phi_MSA6_ORF041 [Staphylococcus phage MSA6]
	twist_40058	4.74691e-06	0.242092	5.34897	-3.61327	14.3112	9.09091	8.33333	0.916667		297	polyprotein (3/9) & structural protein (3/3) & VP1 (2/4) & capsid protein VP1 & VP1 protein (2/2) & VP1 protein, partial [Enterovirus A71]
	agilent_223208	4.74867e-06	0.242182	-1.99474	-5.33759	1.3481	13.6364	8.33333	0.611111	UniRef90_Q9KK48	298	VFG005316(gb|NP_359586) (pspC/cbpA) Choline binding protein A [Choline-binding proteins (CVF122)] [Streptococcus pneumoniae R6]	Surface protein PspC n=12 Tax=Streptococcus pneumoniae TaxID=1313 RepID=Q9KK48_STREE
	agilent_193099	4.74974e-06	0.242237	-1.84312	-4.93223	1.24599	13.6364	8.33333	0.611111	UniRef90_A0A1C6BGW9	299	MH0251_GL0036528 MPA_PNP_EM_seqs_non_topgraph_seqs_final_210318.csv	Oligopeptide-binding protein AppA n=5 Tax=Clostridiales TaxID=186802 RepID=A0A1C6BGW9_9FIRM
	twist_47864	4.7662e-06	0.243076	-1.66744	-4.4671	1.13221	90.9091	75	0.825		300	Capsid protein VP26 & capsid protein VP26 [Human gammaherpesvirus 4] & BFRF3
	agilent_130807	4.77897e-06	0.243727	-1.33477	-3.57896	0.909421	86.3636	75	0.868421	UniRef90_A0A4P6M4H6	301	WP_018598481.1 strains_non_MPA_non_topgraph_cdhit70_190118.csv	Toxin A n=3 Tax=Blautia TaxID=572511 RepID=A0A4P6M4H6_9FIRM
	twist_54214	4.78928e-06	0.244253	-2.27798	-6.11229	1.55633	9.09091	8.33333	0.916667		302	polyprotein (9/9) & VP1 capsid protein (1/3) & Chain 2, Human Rhinovirus Serotype 2 (Hrv2)
	agilent_10626	4.80262e-06	0.244934	2.57449	-1.76517	6.91415	4.54545	16.6667	3.66667	UniRef90_Q82081	303	positive (from uniprot): Rhinovirus B Genome polyprotein	Genome polyprotein n=46 Tax=Enterovirus TaxID=12059 RepID=POLG_HRV3
	agilent_81159	4.80636e-06	0.245124	-1.51116	-4.05945	1.03713	27.2727	8.33333	0.305556	UniRef90_Q6GHS9	304	WP_000791575.1 strains_non_MPA_non_topgraph_cdhit70_190118.csv	Fibrinogen-binding protein n=22 Tax=Staphylococcus aureus TaxID=1280 RepID=FIB_STAAR
	agilent_11376	4.81501e-06	0.245565	1.29267	-0.889221	3.47456	22.7273	25	1.1	UniRef90_P14348	305	Capsid protein VP26 & capsid protein VP26 [Human gammaherpesvirus 4] & BFRF3	Small capsomere-interacting protein n=30 Tax=Epstein-Barr virus (strain GD1) TaxID=10376 RepID=SCP_EBVB9
	agilent_86715	4.83282e-06	0.246474	3.78229	-2.61411	10.1787	4.54545	8.33333	1.83333	UniRef90_A0A173TJV6	306	MH0068_GL0058773 MPA_PNP_EM_seqs_non_topgraph_seqs_final_210318.csv	Phage protein D n=27 Tax=Bacteroidales TaxID=171549 RepID=A0A173TJV6_9BACT
	agilent_36972	4.83282e-06	0.246474	3.78229	-2.61411	10.1787	4.54545	8.33333	1.83333	UniRef90_A7DV97	307	WP_088900191.1 strains_non_MPA_non_topgraph_cdhit70_190118.csv	RTX toxin RtxA n=29 Tax=Vibrio vulnificus TaxID=672 RepID=A7DV97_VIBVL
	agilent_119265	4.83282e-06	0.246474	3.78229	-2.61411	10.1787	4.54545	8.33333	1.83333	UniRef90_A0A066RJ34	308	WP_000358651.1 strains_non_MPA_non_topgraph_cdhit70_190118.csv	Fimbrial protein n=839 Tax=Bacteria TaxID=2 RepID=A0A066RJ34_ECOLX
	twist_99693	4.84387e-06	0.247038	-1.08244	-2.91518	0.750305	40.9091	25	0.611111		309	YP_009222289.1 lysin [Lactobacillus phage LfeInf]
	twist_46302	4.86201e-06	0.247963	1.15353	-0.803413	3.11048	59.0909	75	1.26923		310	positive (exact): Human herpesvirus 3 Envelope glycoprotein C
	twist_58784	4.86201e-06	0.247963	1.15353	-0.803413	3.11048	59.0909	75	1.26923		311	positive (exact): Human herpesvirus 3 Envelope glycoprotein C
	twist_31183	4.864e-06	0.248064	-1.56469	-4.21973	1.09034	22.7273	8.33333	0.366667		312	liver stage antigen-1 & hypothetical protein PF14_0175
	agilent_222759	4.87513e-06	0.248632	1.44146	-1.00741	3.89034	13.6364	16.6667	1.22222	UniRef90_UPI000DA9B94C	313	VFG001290(gb|NP_647368) (clfB) Clumping factor B, adhesin [Clumping factor (VF0004)] [Staphylococcus aureus subsp. aureus MW2]	MSCRAMM family adhesin clumping factor ClfB n=15 Tax=Staphylococcus aureus TaxID=1280 RepID=UPI000DA9B94C
	agilent_223695	4.8923e-06	0.249507	-1.01203	-2.73453	0.710471	54.5455	33.3333	0.611111	UniRef90_A0A4I7XYI6	314	VFG001361(gb|NP_344663) (pspA) pneumococcal surface protein A [PspA (VF0152)] [Streptococcus pneumoniae TIGR4]	Surface protein A n=87 Tax=Streptococcus pneumoniae TaxID=1313 RepID=A0A4I7XYI6_STREE
	agilent_6936	4.90158e-06	0.24998	-1.22662	-3.31645	0.863208	81.8182	58.3333	0.712963	UniRef90_P12978	315	nuclear protein EBNA2 & EBNA-2 & Epstein-Barr nuclear antigen 2	Epstein-Barr nuclear antigen 2 n=125 Tax=Epstein-Barr virus (strain GD1) TaxID=10376 RepID=EBNA2_EBVB9
	twist_46426	4.90158e-06	0.24998	-1.22662	-3.31645	0.863208	81.8182	58.3333	0.712963		316	nuclear protein EBNA2 & EBNA-2 & Epstein-Barr nuclear antigen 2
	agilent_228606	4.90527e-06	0.250169	1.05729	-0.744762	2.85934	27.2727	41.6667	1.52778	UniRef90_P44969	317	VFG000337(gb|NP_439153) (iga1) immunoglobin A1 protease [IgA1 protease (VF0045)] [Haemophilus influenzae Rd KW20]	Immunoglobulin A1 protease autotransporter n=1 Tax=Haemophilus influenzae (strain ATCC 51907 / DSM 11121 / KW20 / Rd) TaxID=71421 RepID=IGA0_HAEIN
	twist_74267	4.96492e-06	0.253211	1.08237	-0.774305	2.93905	36.3636	41.6667	1.14583		318	YP_009222289.1 lysin [Lactobacillus phage LfeInf]
	agilent_149779	4.97687e-06	0.25382	-1.82976	-4.97252	1.313	22.7273	8.33333	0.366667	UniRef90_UPI0004537308	319	WP_000728715.1 strains_non_MPA_non_topgraph_cdhit70_190118.csv	staphylococcal protein A n=1 Tax=Staphylococcus aureus TaxID=1280 RepID=UPI0004537308
	twist_85580	4.98402e-06	0.254185	1.63898	-1.17826	4.45622	4.54545	16.6667	3.66667		320	AGI10763.1 hypothetical protein 936_0022 [Lactococcus phage 936]
	agilent_191187	5.00167e-06	0.255085	1.0413	-0.751983	2.83458	18.1818	41.6667	2.29167	UniRef90_A0A1L9L6D8	321	WP_039451873.1 strains_non_MPA_non_topgraph_cdhit70_190118.csv	Chitodextrinase n=50 Tax=Vibrionaceae TaxID=641 RepID=A0A1L9L6D8_VIBFL
	agilent_3710	5.00803e-06	0.25541	1.16027	-0.839267	3.15981	22.7273	33.3333	1.46667	UniRef90_P14738	322	fibronectin-binding protein A	Fibronectin-binding protein A n=540 Tax=Staphylococcaceae TaxID=90964 RepID=FNBA_STAA8
	agilent_37551	5.0101e-06	0.255515	1.91067	-1.38279	5.20414	4.54545	16.6667	3.66667	UniRef90_A0A508ZF14	323	WP_015438931.1 (1/5) non_MPA_topgraph_sampling_040218.csv	ABC transporter permease YtrF n=70 Tax=Bacteria TaxID=2 RepID=A0A508ZF14_BIFBR
	agilent_92970	5.0101e-06	0.255515	1.91067	-1.38279	5.20414	4.54545	16.6667	3.66667	UniRef90_D1PA52	324	MH0001_GL0016815 MPA_PNP_EM_seqs_non_topgraph_seqs_final_210318.csv	ATPase family associated with various cellular activities (AAA) n=36 Tax=root TaxID=1 RepID=D1PA52_9BACT
	agilent_12004	5.02183e-06	0.256113	1.16158	-0.843175	3.16633	63.6364	75	1.17857		325	positive (exact): Human herpesvirus 3 Envelope glycoprotein C
	agilent_240382	5.03041e-06	0.256551	1.19614	-0.870168	3.26245	31.8182	33.3333	1.04762	UniRef90_Q8GM74	326	VFG001150(gb|AAL79954) (hia) adhesin [Hia/Hsf (VF0039)] [Haemophilus influenzae nontypable strain 3179B]	Adhesin n=5 Tax=Haemophilus influenzae TaxID=727 RepID=Q8GM74_HAEIF
	agilent_188287	5.05229e-06	0.257667	1.32654	-0.970408	3.62348	9.09091	25	2.75	UniRef90_B1R5P4	327	WP_011590707.1 strains_non_MPA_non_topgraph_cdhit70_190118.csv	Mannosyl-glycoprotein endo-beta-N-acetylglucosamidase domain protein, possible enterotoxin n=1 Tax=Clostridium perfringens B str. ATCC 3626 TaxID=451754 RepID=B1R5P4_CLOPF
	agilent_177201	5.05241e-06	0.257673	1.02698	-0.751296	2.80526	50	75	1.5	UniRef90_G2T5W2	328	MH0268_GL0121737 MPA_PNP_EM_seqs_non_topgraph_seqs_final_210318.csv	Flagellin n=3 Tax=Roseburia TaxID=841 RepID=G2T5W2_ROSHA
	twist_58783	5.06209e-06	0.258166	1.19846	-0.878896	3.27582	13.6364	33.3333	2.44444		329	positive (exact): Human herpesvirus 3 Envelope glycoprotein C
	twist_28808	5.07494e-06	0.258822	1.09122	-0.802853	2.98529	31.8182	50	1.57143		330	Genome polyprotein (4/6) & polyprotein (6/9) & VP1 (3/4) & VP1 capsid protein (3/3) & Chain 1, The Crystal Structure Of Coxsackievirus A9 To 2.9 A Resolution & capsid protein (2/2) & polyprotein CB4 & VP4-VP2 & polyprotein VP0 & Chain 3, The Crystal Structure Of Coxsackievirus A9 To 2.9 A Resolution & Chain 4, The Crystal Structure Of Coxsackievirus A9 To 2.9 A Resolution
	twist_41490	5.07507e-06	0.258829	1.79219	-1.31863	4.90302	4.54545	16.6667	3.66667		331	GroEL (1/3)
	agilent_6004	5.08557e-06	0.259364	1.1811	-0.87132	3.23353	18.1818	25	1.375	UniRef90_P05777	332	matrix protein 1 & matrix protein & M1 protein	Matrix protein 1 n=61979 Tax=root TaxID=1 RepID=M1_I33A0
	twist_58813	5.08557e-06	0.259364	1.1811	-0.87132	3.23353	18.1818	25	1.375		333	H3N2 A/Michigan/45/2015 M1
	twist_58805	5.08557e-06	0.259364	1.1811	-0.87132	3.23353	18.1818	25	1.375		334	H3N2 A/Hong Kong/4801/2014 M1
	twist_28374	5.10644e-06	0.260429	-1.27883	-3.50604	0.948384	27.2727	16.6667	0.611111		335	positive (from uniprot): Rhinovirus B Genome polyprotein
	agilent_243235	5.10889e-06	0.260553	4.8932	-3.63105	13.4174	4.54545	8.33333	1.83333	UniRef90_Q5WT56	336	VFG041346(gb|YP_096747) (lpg2744) Dot/Icm type IV secretion system effector [Dot/Icm (SS047)] [Legionella pneumophila subsp. pneumophila str. Philadelphia 1]	Uncharacterized protein n=29 Tax=Legionella pneumophila TaxID=446 RepID=Q5WT56_LEGPL
	agilent_89422	5.12086e-06	0.261164	1.44146	-1.07287	3.95578	13.6364	25	1.83333	UniRef90_A0A173RR50	337	MH0188_GL0047837 MPA_PNP_EM_seqs_non_topgraph_seqs_final_210318.csv	Alanine--tRNA ligase n=9 Tax=Clostridiales TaxID=186802 RepID=A0A173RR50_9FIRM
	agilent_18963	5.13614e-06	0.261943	-1.59706	-4.38736	1.19324	18.1818	8.33333	0.458333	UniRef90_C0EY41	338	MH0188_GL0203110 (2/2) MPA_and_EM_topgraph_220218_subsample.csv	Peptidase, S41 family n=9 Tax=Clostridiales TaxID=186802 RepID=C0EY41_9FIRM
	twist_43632	5.14209e-06	0.262247	-1.00882	-2.7725	0.754857	50	33.3333	0.666667		339	EBNA-3B nuclear protein [Human gammaherpesvirus 4] & Epstein-Barr nuclear antigen 4
	twist_54095	5.15053e-06	0.262677	0.956751	-0.717404	2.63091	40.9091	58.3333	1.42593		340	Bifunctional autolysin precursor
	twist_58521	5.16025e-06	0.263173	-1.18638	-3.2645	0.891744	81.8182	66.6667	0.814815		341	nuclear protein EBNA2 & EBNA-2 & Epstein-Barr nuclear antigen 2
	twist_46897	5.16407e-06	0.263368	1.49357	-1.12371	4.11086	13.6364	33.3333	2.44444		342	glycoprotein B (2/2)
	twist_69876	5.1662e-06	0.263476	1.71236	-1.28901	4.71373	4.54545	16.6667	3.66667		343	YP_003934796.1 short tail fibers [Shigella phage SP18]
	twist_43391	5.1662e-06	0.263476	1.71236	-1.28901	4.71373	4.54545	16.6667	3.66667		344	55 kDa immediate-early protein 1
	agilent_17769	5.17532e-06	0.263941	0.976553	-0.736783	2.68989	36.3636	50	1.375	UniRef90_A0A346MV28	345	WP_041818626.1 strains_non_MPA_non_topgraph_cdhit70_190118.csv	Uncharacterized protein n=50 Tax=Bacilli TaxID=91061 RepID=A0A346MV28_LACJH
	agilent_236774	5.22615e-06	0.266533	12.5727	-9.6057	34.751	4.54545	16.6667	3.66667	UniRef90_P10520	346	VFG000975(gb|NP_269944) (ska) streptokinase A precursor [Streptokinase (VF0247)] [Streptococcus pyogenes M1 GAS]	Streptokinase A n=48 Tax=Streptococcus pyogenes TaxID=1314 RepID=STRP_STRP1
	twist_98450	5.22634e-06	0.266543	1.17914	-0.900925	3.25921	13.6364	25	1.83333		347	YP_001642351.1 putative recombination protein [Lactobacillus prophage Lj771]
	agilent_220388	5.24074e-06	0.267277	1.59527	-1.22319	4.41373	9.09091	16.6667	1.83333	UniRef90_P09983	348	VFG000906(gb|NP_755445) (hlyA) Hemolysin A [Hemolysin (VF0225)] [Escherichia coli CFT073]	Hemolysin, chromosomal n=225 Tax=Bacteria TaxID=2 RepID=HLYAC_ECOLX
	agilent_37652	5.26403e-06	0.268466	-1.49457	-4.1417	1.15255	18.1818	8.33333	0.458333	UniRef90_A0A4P6LV93	349	WP_018594597.1 strains_non_MPA_non_topgraph_cdhit70_190118.csv	Autolysin n=3 Tax=Blautia TaxID=572511 RepID=A0A4P6LV93_9FIRM
	agilent_223641	5.31643e-06	0.271138	-1.01761	-2.83003	0.794817	63.6364	33.3333	0.52381	UniRef90_A0A4I7YG16	350	VFG001357(gb|NP_346601) (cbpA) choline binding protein A [CbpA/PspC (VF0150)] [Streptococcus pneumoniae TIGR4]	Choline binding protein A n=44 Tax=Streptococcus pneumoniae TaxID=1313 RepID=A0A4I7YG16_STREE
	agilent_32	5.31766e-06	0.2712	0.991883	-0.774954	2.75872	27.2727	50	1.83333	UniRef90_P06473	351	Glycoprotein B precursor & glycoprotein B (1/2)	Envelope glycoprotein B n=908 Tax=Viruses TaxID=10239 RepID=GB_HCMVA
	agilent_188933	5.31974e-06	0.271307	-1.44979	-4.03287	1.13329	22.7273	8.33333	0.366667	UniRef90_A0A1T4WZF4	352	MH0203_GL0039843 MPA_PNP_EM_seqs_non_topgraph_seqs_final_210318.csv	Peptidylprolyl isomerase n=5 Tax=Ruminococcaceae TaxID=541000 RepID=A0A1T4WZF4_9FIRM
	agilent_7143	5.33223e-06	0.271944	-1.13402	-3.15717	0.889137	40.9091	16.6667	0.407407	UniRef90_P08318	353	phosphoprotein 150 & Large structural phosphoprotein	Large structural phosphoprotein n=145 Tax=root TaxID=1 RepID=PP150_HCMVA
	agilent_195778	5.35806e-06	0.273261	1.19795	-0.945147	3.34105	18.1818	33.3333	1.83333	UniRef90_E1W618	354	WP_014065439.1 strains_non_MPA_non_topgraph_cdhit70_190118.csv	Uncharacterized protein n=1 Tax=Haemophilus parainfluenzae (strain T3T1) TaxID=862965 RepID=E1W618_HAEP3
	agilent_150541	5.37937e-06	0.274348	-2.03417	-5.6815	1.61315	9.09091	8.33333	0.916667	UniRef90_A0A076JBG3	355	WP_005841703.1 MPA_PNP_EM_seqs_non_topgraph_seqs_final_210318.csv	PorT family protein n=35 Tax=Bacteroides TaxID=816 RepID=A0A076JBG3_9BACE
	agilent_34763	5.39288e-06	0.275037	2.02871	-1.61405	5.67147	4.54545	8.33333	1.83333	UniRef90_E8MX38	356	WP_058101887.1 (1/1) non_MPA_topgraph_sampling_040218.csv	Putative xylanase n=131 Tax=Bacteria TaxID=2 RepID=E8MX38_BIFL1
	agilent_236703	5.39511e-06	0.275151	1.47459	-1.17381	4.12299	13.6364	16.6667	1.22222	UniRef90_P71401	357	VFG001157(gb|AAC44560) (hsf) Hsf [Hia/Hsf (VF0039)] [Haemophilus influenzae C54]	Hsf n=19 Tax=Haemophilus influenzae TaxID=727 RepID=P71401_HAEIF
	agilent_225551	5.40332e-06	0.275569	2.23334	-1.7813	6.24797	4.54545	8.33333	1.83333	UniRef90_Q97T80	358	VFG001362(gb|NP_344620) (zmpC) immunoglobulin A1 protease [IgA1 protease (VF0147)] [Streptococcus pneumoniae TIGR4]	Zinc metalloprotease ZmpC n=66 Tax=Terrabacteria group TaxID=1783272 RepID=ZMPC_STRPN
	twist_55875	5.44885e-06	0.277891	0.989112	-0.797525	2.77575	59.0909	66.6667	1.12821		359	Major surface glycoprotein G & Major surface glycoprotein G (Attachment glycoprotein G) & glycoprotein (4/5) & attachment protein & G & G glycoprotein & Glycoprotein & attachment glycoprotein G & attachment glycoprotein
	twist_99262	5.46276e-06	0.278601	-1.07747	-3.02658	0.871643	45.4545	25	0.55		360	YP_009222289.1 lysin [Lactobacillus phage LfeInf]
	twist_51364	5.46458e-06	0.278694	1.77437	-1.43603	4.98477	4.54545	25	5.5		361	immediate early protein IE2
	agilent_243890	5.46902e-06	0.27892	0.966753	-0.78324	2.71675	31.8182	41.6667	1.30952	UniRef90_A0A0H3K1N3	362	VFG001282(gb|NP_647237) (fnbB) fibronectin-binding protein B [FnBPs (VF0010)] [Staphylococcus aureus subsp. aureus MW2]	FnbB protein n=80 Tax=Staphylococcus TaxID=1279 RepID=A0A0H3K1N3_STAAW
	twist_29901	5.49517e-06	0.280254	-1.15726	-3.25793	0.943404	27.2727	25	0.916667		363	hypothetical protein PFD0985wa
	agilent_13153	5.49934e-06	0.280466	0.926045	-0.755658	2.60775	45.4545	66.6667	1.46667	UniRef90_A0A0R2G2T4	364	YP_004890452.1 strains_non_MPA_non_topgraph_cdhit70_190118.csv	LysM domain protein n=52 Tax=Lactobacillaceae TaxID=33958 RepID=A0A0R2G2T4_LACPN
	agilent_228674	5.50544e-06	0.280777	1.55403	-1.26992	4.37797	22.7273	16.6667	0.733333	UniRef90_P71401	365	VFG001157(gb|AAC44560) (hsf) Hsf [Hia/Hsf (VF0039)] [Haemophilus influenzae C54]	Hsf n=19 Tax=Haemophilus influenzae TaxID=727 RepID=P71401_HAEIF
	twist_30864	5.51727e-06	0.281381	0.916058	-0.750673	2.58279	40.9091	58.3333	1.42593		366	phosphoprotein 150 & Large structural phosphoprotein
	agilent_229456	5.51997e-06	0.281519	0.971527	-0.796634	2.73969	54.5455	75	1.375	UniRef90_Q54703	367	VFG000955(gb|NP_608047) (emm) M18 protein precursor [M protein (VF0242)] [Streptococcus pyogenes MGAS8232]	Emm18.1 protein n=9 Tax=Streptococcus pyogenes TaxID=1314 RepID=Q54703_STRPY
	agilent_8675	5.52139e-06	0.281591	1.08762	-0.892124	3.06736	18.1818	33.3333	1.83333	UniRef90_Q82081	368	positive (from uniprot): Rhinovirus B Genome polyprotein	Genome polyprotein n=46 Tax=Enterovirus TaxID=12059 RepID=POLG_HRV3
	agilent_129819	5.52373e-06	0.28171	1.06462	-0.873743	3.00299	63.6364	75	1.17857	UniRef90_R7HD48	369	MH0113_GL0055733 MPA_PNP_EM_seqs_non_topgraph_seqs_final_210318.csv	Flagellin n=1 Tax=Eubacterium sp. CAG:38 TaxID=1262889 RepID=R7HD48_9FIRM
	twist_51161	5.52701e-06	0.281877	1.51879	-1.24745	4.28503	4.54545	16.6667	3.66667		370	Lipase 2 precursor (Glycerol ester hydrolase 2)
	twist_75746	5.52701e-06	0.281877	1.51879	-1.24745	4.28503	4.54545	16.6667	3.66667		371	YP_008772082.1 unnamed protein product [Streptococcus phage TP-778L]
	twist_77319	5.55371e-06	0.283239	1.05608	-0.872845	2.985	18.1818	33.3333	1.83333		372	YP_009222325.1 endonuclease [Lactobacillus phage LfeInf]
	agilent_219934	5.61432e-06	0.28633	-0.945305	-2.68302	0.79241	54.5455	41.6667	0.763889	UniRef90_UPI000F53326A	373	VFG000261(gb|NP_273742) (iga) IgA-specific serine endopeptidase [IgA1 protease (VF0080)] [Neisseria meningitidis MC58]	IgA-specific serine endopeptidase autotransporter n=1 Tax=Neisseria meningitidis TaxID=487 RepID=UPI000F53326A
	agilent_319	5.62826e-06	0.287041	0.937568	-0.78847	2.66361	45.4545	66.6667	1.46667	UniRef90_P03211	374	Epstein-Barr nuclear antigen 1 & EBNA-1 protein [Human gammaherpesvirus 4] & EBNA-1 protein & EBNA-1 & EBNA1 protein, partial [Human gammaherpesvirus 4] & EBNA1, partial [Human gammaherpesvirus 4] & EBNA1 protein [Human gammaherpesvirus 4] & BKRF1 & EBV nuclear antigen 1, partial [Human gammaherpesvirus 4] & EBNA1 [Human gammaherpesvirus 4] & EBNA-1 [Human gammaherpesvirus 4] & nuclear antigen EB…	Epstein-Barr nuclear antigen 1 n=37 Tax=Epstein-Barr virus (strain GD1) TaxID=10376 RepID=EBNA1_EBVB9
	agilent_7108	5.65474e-06	0.288392	-2.11418	-6.01725	1.78889	95.4545	91.6667	0.960317	UniRef90_Q82081	375	positive (from uniprot): Rhinovirus B Genome polyprotein	Genome polyprotein n=46 Tax=Enterovirus TaxID=12059 RepID=POLG_HRV3
	agilent_164669	5.65474e-06	0.288392	2.11418	-1.78889	6.01725	4.54545	8.33333	1.83333	UniRef90_A0A173UAU5	376	WP_007884712.1 MPA_PNP_EM_seqs_non_topgraph_seqs_final_210318.csv	Flagellin n=3 Tax=Roseburia inulinivorans TaxID=360807 RepID=A0A173UAU5_9FIRM
	agilent_73853	5.65474e-06	0.288392	2.11418	-1.78889	6.01725	4.54545	8.33333	1.83333	UniRef90_C3R8Q2	377	159369152-stool1_revised_C241355_1_gene48043 (2/2) MPA_and_EM_topgraph_220218_subsample.csv	Conjugative transposon TraM protein n=40 Tax=Bacteria TaxID=2 RepID=C3R8Q2_9BACE
	twist_66117	5.65474e-06	0.288392	2.11418	-1.78889	6.01725	4.54545	8.33333	1.83333		378	YP_007517701.1 hypothetical protein [Pelagibacter phage HTVC010P]
	agilent_182876	5.65474e-06	0.288392	2.11418	-1.78889	6.01725	4.54545	8.33333	1.83333	UniRef90_A0A0B8QZ29	379	WP_003722895.1 strains_non_MPA_non_topgraph_cdhit70_190118.csv	ComE operon protein 3 n=85 Tax=Listeria monocytogenes TaxID=1639 RepID=A0A0B8QZ29_LISMN
	agilent_89931	5.65474e-06	0.288392	2.11418	-1.78889	6.01725	4.54545	8.33333	1.83333	UniRef90_Q0SQA8	380	WP_003459331.1 strains_non_MPA_non_topgraph_cdhit70_190118.csv	Negative regulator of genetic competence MecB/ClpC n=38 Tax=Clostridium perfringens TaxID=1502 RepID=Q0SQA8_CLOPS
	agilent_208242	5.65474e-06	0.288392	2.11418	-1.78889	6.01725	4.54545	8.33333	1.83333	UniRef90_A0A416SG61	381	DOM014_GL0025097 MPA_PNP_EM_seqs_non_topgraph_seqs_final_210318.csv	PcfB family protein n=261 Tax=root TaxID=1 RepID=A0A416SG61_9FIRM
	agilent_237936	5.65474e-06	0.288392	2.11418	-1.78889	6.01725	4.54545	8.33333	1.83333	UniRef90_A1JSQ1	382	VFG002321(gb|YP_001006728) (fliC) flagellin [Flagella (VF0394)] [Yersinia enterocolitica subsp. enterocolitica 8081]	Flagellin n=55 Tax=Yersinia TaxID=444888 RepID=A1JSQ1_YERE8
	agilent_30985	5.65474e-06	0.288392	2.11418	-1.78889	6.01725	4.54545	8.33333	1.83333	UniRef90_A0A139K1E2	383	T2D-56A_GL0012413 MPA_PNP_EM_seqs_non_topgraph_seqs_final_210318.csv	Glycoside hydrolase family 2 n=19 Tax=Bacteroides TaxID=816 RepID=A0A139K1E2_BACUN
	agilent_63914	5.65474e-06	0.288392	2.11418	-1.78889	6.01725	4.54545	8.33333	1.83333	UniRef90_B0MYL9	384	MH0006_GL0045272 MPA_PNP_EM_seqs_non_topgraph_seqs_final_210318.csv	Uncharacterized protein n=6 Tax=root TaxID=1 RepID=B0MYL9_9BACT
	twist_57410	5.66652e-06	0.288993	-1.00866	-2.87312	0.85579	36.3636	25	0.6875		385	heme transporter IsdB
	twist_29886	5.6762e-06	0.289486	1.55527	-1.32249	4.43303	9.09091	16.6667	1.83333		386	Serine-rich 25 kDa antigen protein
	twist_33960	5.68787e-06	0.290081	1.04825	-0.893754	2.99025	22.7273	33.3333	1.46667		387	Tegument protein UL25
	agilent_200616	5.69313e-06	0.29035	1.48282	-1.26581	4.23145	13.6364	16.6667	1.22222	UniRef90_K0WU03	388	MH0012_GL0184715 MPA_PNP_EM_seqs_non_topgraph_seqs_final_210318.csv	PA14 domain-containing protein n=3 Tax=Bacteroidales TaxID=171549 RepID=K0WU03_9BACT
	agilent_226736	5.69847e-06	0.290622	-0.99361	-2.83645	0.849233	40.9091	33.3333	0.814815	UniRef90_Q9KK48	389	VFG005316(gb|NP_359586) (pspC/cbpA) Choline binding protein A [Choline-binding proteins (CVF122)] [Streptococcus pneumoniae R6]	Surface protein PspC n=12 Tax=Streptococcus pneumoniae TaxID=1313 RepID=Q9KK48_STREE
	agilent_79560	5.69885e-06	0.290641	-0.987006	-2.81768	0.843663	63.6364	33.3333	0.52381	UniRef90_R6WFM9	390	MH0168_GL0112256 MPA_PNP_EM_seqs_non_topgraph_seqs_final_210318.csv	Uncharacterized protein n=1 Tax=Prevotella sp. CAG:592 TaxID=1262931 RepID=R6WFM9_9BACT
	agilent_182996	5.72006e-06	0.291723	2.25659	-1.93826	6.45143	4.54545	16.6667	3.66667	UniRef90_A0A1C5US59	391	MH0003_GL0083467 MPA_PNP_EM_seqs_non_topgraph_seqs_final_210318.csv	Glutamyl-and glutaminyl-tRNA synthetases n=58 Tax=Bacteroidaceae TaxID=815 RepID=A0A1C5US59_9BACE
	agilent_224490	5.73233e-06	0.292349	-1.40212	-4.01194	1.2077	22.7273	8.33333	0.366667	UniRef90_Q99WQ6	392	VFG001316(gb|NP_645114) (geh) glycerol ester hydrolase [Lipase (VF0012)] [Staphylococcus aureus subsp. aureus MW2]	Lipase 2 n=451 Tax=Bacteria TaxID=2 RepID=LIP2_STAAM
	agilent_236695	5.73909e-06	0.292694	1.09967	-0.948659	3.148	31.8182	33.3333	1.04762	UniRef90_Q6GHV7	393	VFG001317(gb|YP_001332074) (isdB) iron-regulated surface determinant protein B, haemoglobin receptor [Isd (VF0015)] [Staphylococcus aureus subsp. aureus str. Newman]	Iron-regulated surface determinant protein B n=509 Tax=Bacilli TaxID=91061 RepID=ISDB_STAAR
	agilent_129843	5.74392e-06	0.29294	-1.28257	-3.6728	1.10766	27.2727	16.6667	0.611111	UniRef90_A0A1C5XGK9	394	MH0007_GL0015775 MPA_PNP_EM_seqs_non_topgraph_seqs_final_210318.csv	Flagellin n=12 Tax=root TaxID=1 RepID=A0A1C5XGK9_9CLOT
	agilent_241214	5.75603e-06	0.293557	0.955674	-0.827624	2.73897	59.0909	75	1.26923	UniRef90_Q9KK48	395	VFG005316(gb|NP_359586) (pspC/cbpA) Choline binding protein A [Choline-binding proteins (CVF122)] [Streptococcus pneumoniae R6]	Surface protein PspC n=12 Tax=Streptococcus pneumoniae TaxID=1313 RepID=Q9KK48_STREE
	agilent_101098	5.79954e-06	0.295776	1.42171	-1.24344	4.08687	9.09091	16.6667	1.83333	UniRef90_C0ET85	396	WP_044921670.1 MPA_PNP_EM_seqs_non_topgraph_seqs_final_210318.csv	BIG2 domain-containing protein n=3 Tax=Clostridiales TaxID=186802 RepID=C0ET85_9FIRM
	agilent_223209	5.80214e-06	0.295909	-1.18007	-3.39285	1.0327	27.2727	16.6667	0.611111	UniRef90_Q54703	397	VFG000955(gb|NP_608047) (emm) M18 protein precursor [M protein (VF0242)] [Streptococcus pyogenes MGAS8232]	Emm18.1 protein n=9 Tax=Streptococcus pyogenes TaxID=1314 RepID=Q54703_STRPY
	agilent_51357	5.80953e-06	0.296286	5.52583	-4.84386	15.8955	4.54545	8.33333	1.83333	UniRef90_A0A249NLN6	398	WP_003647944.1 strains_non_MPA_non_topgraph_cdhit70_190118.csv	GRAM_POS_ANCHORING domain-containing protein n=3 Tax=Lactobacillus gasseri TaxID=1596 RepID=A0A249NLN6_LACGS
	agilent_231580	5.80953e-06	0.296286	5.52583	-4.84386	15.8955	4.54545	8.33333	1.83333	UniRef90_P0C2E9	399	VFG002275(gb|NP_561079) (pfoA) perfringolysin O [theta-toxin/PFO (VF0382)] [Clostridium perfringens str. 13]	Perfringolysin O n=33 Tax=Clostridium perfringens TaxID=1502 RepID=TACY_CLOPE
	agilent_241665	5.81438e-06	0.296534	0.959403	-0.841922	2.76073	50	75	1.5	UniRef90_Q2FE79	400	VFG002421(gb|NP_647158) (sbi) IgG-binding protein SBI [Sbi (VF0423)] [Staphylococcus aureus subsp. aureus MW2]	Immunoglobulin-binding protein Sbi n=295 Tax=Bacteria TaxID=2 RepID=SBI_STAA3
	agilent_7111	5.8416e-06	0.297921	1.90245	-1.67977	5.48467	4.54545	8.33333	1.83333	UniRef90_P54634	401	positive (from uniprot): Norwalk virus Non-structural polyprotein	Genome polyprotein n=5814 Tax=root TaxID=1 RepID=POLG_LORDV
	agilent_140542	5.8416e-06	0.297921	1.90245	-1.67977	5.48467	4.54545	8.33333	1.83333	UniRef90_A0A3A9Y0E9	402	YP_194679.1 (2/2) non_MPA_topgraph_sampling_040218.csv	Murein L,D-transpeptidase n=2 Tax=Lactobacillus acidophilus TaxID=1579 RepID=A0A3A9Y0E9_LACAI
	agilent_141666	5.8416e-06	0.297921	1.90245	-1.67977	5.48467	4.54545	8.33333	1.83333	UniRef90_B2UPQ4	403	WP_012421146.1 (2/2) non_MPA_topgraph_sampling_040218.csv	Uncharacterized protein n=22 Tax=Akkermansia TaxID=239934 RepID=B2UPQ4_AKKM8
	twist_31907	5.8416e-06	0.297921	1.90245	-1.67977	5.48467	4.54545	8.33333	1.83333		404	Replication protein E1
	agilent_240059	5.86865e-06	0.299301	1.07763	-0.957296	3.11256	13.6364	25	1.83333	UniRef90_A0A380Q2U5	405	VFG042312(gb|YP_002348854) (yapE) autotransporter protein YapE [YapE (VF0505)] [Yersinia pestis CO92]	Autotransporter protein n=84 Tax=Yersinia TaxID=444888 RepID=A0A380Q2U5_YERPU
	agilent_11266	5.86917e-06	0.299328	-1.0694	-3.08889	0.950094	31.8182	33.3333	1.04762	UniRef90_P54634	406	positive (from uniprot): Norwalk virus Non-structural polyprotein	Genome polyprotein n=5814 Tax=root TaxID=1 RepID=POLG_LORDV
	agilent_100413	5.88358e-06	0.300062	1.11657	-0.99521	3.22835	9.09091	33.3333	3.66667	UniRef90_A0A3A9Y4J3	407	YP_193148.1 strains_non_MPA_non_topgraph_cdhit70_190118.csv	SlpA domain-containing protein n=3 Tax=Lactobacillus acidophilus TaxID=1579 RepID=A0A3A9Y4J3_LACAI
	twist_1162	5.90552e-06	0.301182	1.14148	-1.02242	3.30539	22.7273	33.3333	1.46667		408	allergen_name False allergome_name Str pn PspC (2/2) (1/1) allergenonline_name False SDAP_name False iedb_name False
	twist_98413	5.91091e-06	0.301456	2.01127	-1.80365	5.82619	4.54545	8.33333	1.83333		409	YP_006908464.1 putative transcriptional regulator 2 [Bacillus phage B4]
	agilent_181972	5.91327e-06	0.301577	-1.0935	-3.16813	0.981135	27.2727	25	0.916667	UniRef90_A0A357GPR4	410	MH0062_GL0013161 MPA_PNP_EM_seqs_non_topgraph_seqs_final_210318.csv	MurNAc-LAA domain-containing protein n=24 Tax=Lachnospiraceae TaxID=186803 RepID=A0A357GPR4_9FIRM
	twist_36723	5.91661e-06	0.301747	1.41777	-1.27304	4.10859	9.09091	16.6667	1.83333		411	GRA 1 & dense granule protein 1 / major antigenp24, putative & Dense granule protein 1 precursor & dense granule protein 1 / major antigenp24 & P24 granule antigen
	twist_32108	5.92796e-06	0.302326	-0.975012	-2.82772	0.877695	59.0909	50	0.846154		412	Epstein-Barr nuclear antigen 1 & EBNA-1 protein [Human gammaherpesvirus 4] & EBNA-1 protein & EBNA-1 & EBNA1 protein, partial [Human gammaherpesvirus 4] & EBNA1, partial [Human gammaherpesvirus 4] & EBNA1 protein [Human gammaherpesvirus 4] & BKRF1 & EBV nuclear antigen 1, partial [Human gammaherpesvirus 4] & EBNA1 [Human gammaherpesvirus 4] & EBNA-1 [Human gammaherpesvirus 4] & nuclear antigen EB…
	agilent_77651	5.93686e-06	0.30278	1.62874	-1.46908	4.72656	4.54545	16.6667	3.66667	UniRef90_A0A367GBE2	413	763840445-stool2_revised_scaffold53879_2_gene110689 MPA_PNP_EM_seqs_non_topgraph_seqs_final_210318.csv	Peptidase_M23 domain-containing protein n=4 Tax=Ruminococcaceae TaxID=541000 RepID=A0A367GBE2_9FIRM
	twist_28814	5.94809e-06	0.303353	0.953062	-0.861784	2.76791	31.8182	50	1.57143		414	positive (from uniprot): Rhinovirus B Genome polyprotein
	twist_34375	5.95501e-06	0.303706	-1.0741	-3.12091	0.97272	27.2727	16.6667	0.611111		415	Epstein-Barr nuclear antigen 1 & EBNA-1 protein [Human gammaherpesvirus 4] & EBNA-1 protein & EBNA-1 & EBNA1 protein, partial [Human gammaherpesvirus 4] & EBNA1, partial [Human gammaherpesvirus 4] & EBNA1 protein [Human gammaherpesvirus 4] & BKRF1 & EBV nuclear antigen 1, partial [Human gammaherpesvirus 4] & EBNA1 [Human gammaherpesvirus 4] & EBNA-1 [Human gammaherpesvirus 4] & nuclear antigen EB…
	agilent_240086	5.98396e-06	0.305182	1.09335	-0.996524	3.18321	13.6364	33.3333	2.44444	UniRef90_P81177	416	VFG001314(gb|NP_647375) (aur) zinc metalloproteinase aureolysin [Aureolysin (VF0024)] [Staphylococcus aureus subsp. aureus MW2]	Zinc metalloproteinase aureolysin n=337 Tax=Bacilli TaxID=91061 RepID=AURE_STAAU
	twist_47810	5.99554e-06	0.305773	0.998929	-0.912801	2.91066	18.1818	41.6667	2.29167		417	EBNA-3B nuclear protein [Human gammaherpesvirus 4] & Epstein-Barr nuclear antigen 4
	agilent_241381	6.00681e-06	0.306347	-1.7125	-4.99373	1.56874	90.9091	83.3333	0.916667	UniRef90_Q8P2T7	418	VFG000976(gb|NP_268546) (slo) streptolysin O precursor [SLO (VF0250)] [Streptococcus pyogenes M1 GAS]	Streptolysin O n=132 Tax=Streptococcus TaxID=1301 RepID=TACY_STRP8
	agilent_32166	6.07427e-06	0.309788	0.881518	-0.819572	2.58261	36.3636	58.3333	1.60417	UniRef90_A0A174IP95	419	T2D-105A_GL0053933 MPA_PNP_EM_seqs_non_topgraph_seqs_final_210318.csv	Flagellin n=3 Tax=Clostridiales TaxID=186802 RepID=A0A174IP95_9FIRM
	twist_48017	6.07651e-06	0.309902	-0.913663	-2.6772	0.849876	63.6364	58.3333	0.916667		420	positive (from uniprot): Enterovirus C Genome polyprotein [on Uniprot the BLAST matches are "Capsid protein" from "Human poliovirus"
	agilent_7061	6.08008e-06	0.310084	-1.03433	-3.03153	0.96287	36.3636	25	0.6875	UniRef90_P08392	421	Trans-acting transcriptional protein ICP4	Major viral transcription factor ICP4 n=1 Tax=Human herpesvirus 1 (strain 17) TaxID=10299 RepID=ICP4_HHV11
	agilent_1258	6.09282e-06	0.310734	-0.943721	-2.76841	0.880971	40.9091	25	0.611111	UniRef90_P03204	422	EBNA3C latent protein [Human gammaherpesvirus 4] & EBNA-3C & Epstein-Barr nuclear antigen 6 & EBNA3C latent protein & EBNA3C nuclear protein [Human gammaherpesvirus 4] & nuclear antigen precursor & EBNA3C [Human gammaherpesvirus 4]	Epstein-Barr nuclear antigen 6 n=14 Tax=Epstein-Barr virus (strain GD1) TaxID=10376 RepID=EBNA6_EBVB9
	agilent_135148	6.10546e-06	0.311378	1.35145	-1.26507	3.96797	86.3636	83.3333	0.964912	UniRef90_K0X4F7	423	MH0271_GL0067298 MPA_PNP_EM_seqs_non_topgraph_seqs_final_210318.csv	Uncharacterized protein n=3 Tax=Bacteroidales TaxID=171549 RepID=K0X4F7_9BACT
	twist_49203	6.1056e-06	0.311385	-0.916881	-2.69207	0.858304	45.4545	25	0.55		424	Genome polyprotein (4/6) & polyprotein (6/9) & VP1 (3/4) & VP1 capsid protein (3/3) & Chain 1, The Crystal Structure Of Coxsackievirus A9 To 2.9 A Resolution & capsid protein (2/2) & polyprotein CB4 & VP4-VP2 & polyprotein VP0 & Chain 3, The Crystal Structure Of Coxsackievirus A9 To 2.9 A Resolution & Chain 4, The Crystal Structure Of Coxsackievirus A9 To 2.9 A Resolution
	agilent_41807	6.11279e-06	0.311752	-1.47357	-4.32873	1.38159	18.1818	8.33333	0.458333	UniRef90_A0A0G9FAG5	425	YP_004890585.1 strains_non_MPA_non_topgraph_cdhit70_190118.csv	Extracellular protein n=36 Tax=Lactobacillaceae TaxID=33958 RepID=A0A0G9FAG5_LACPN
	agilent_236333	6.13405e-06	0.312836	0.881287	-0.830108	2.59268	40.9091	50	1.22222	UniRef90_A0A0H3K1N3	426	VFG001282(gb|NP_647237) (fnbB) fibronectin-binding protein B [FnBPs (VF0010)] [Staphylococcus aureus subsp. aureus MW2]	FnbB protein n=80 Tax=Staphylococcus TaxID=1279 RepID=A0A0H3K1N3_STAAW
	agilent_20375	6.14109e-06	0.313196	1.89407	-1.7868	5.57493	9.09091	8.33333	0.916667	UniRef90_Q6SED6	427	WP_011162194.1 strains_non_MPA_non_topgraph_cdhit70_190118.csv	Uncharacterized protein n=3 Tax=root TaxID=1 RepID=Q6SED6_9CAUD
	twist_57309	6.14109e-06	0.313196	1.89407	-1.7868	5.57493	9.09091	8.33333	0.916667		428	HCMVUL132
	agilent_897	6.16058e-06	0.314189	0.895941	-0.848783	2.64067	36.3636	50	1.375	UniRef90_P09256	429	positive (from uniprot): Human herpesvirus 3 Envelope glycoprotein C	Envelope glycoprotein C n=119 Tax=Human herpesvirus 3 TaxID=10335 RepID=GC_VZVD
	agilent_223189	6.18071e-06	0.315216	-0.853213	-2.51826	0.811833	59.0909	41.6667	0.705128	UniRef90_A0A4I7YG16	430	VFG001357(gb|NP_346601) (cbpA) choline binding protein A [CbpA/PspC (VF0150)] [Streptococcus pneumoniae TIGR4]	Choline binding protein A n=44 Tax=Streptococcus pneumoniae TaxID=1313 RepID=A0A4I7YG16_STREE
	twist_55242	6.18764e-06	0.315569	-2.1168	-6.25074	2.01715	13.6364	8.33333	0.611111		431	EBNA-3B nuclear protein [Human gammaherpesvirus 4] & Epstein-Barr nuclear antigen 4
	agilent_6001	6.18769e-06	0.315572	1.03016	-0.981672	3.04198	22.7273	25	1.1	UniRef90_P03204	432	EBNA3C latent protein [Human gammaherpesvirus 4] & EBNA-3C & Epstein-Barr nuclear antigen 6 & EBNA3C latent protein & EBNA3C nuclear protein [Human gammaherpesvirus 4] & nuclear antigen precursor & EBNA3C [Human gammaherpesvirus 4]	Epstein-Barr nuclear antigen 6 n=14 Tax=Epstein-Barr virus (strain GD1) TaxID=10376 RepID=EBNA6_EBVB9
	agilent_235189	6.19607e-06	0.315999	1.35506	-1.29362	4.00375	9.09091	16.6667	1.83333	UniRef90_A0A2X6G300	433	VFG034880(gb|NP_290952) (espX6) Type III secretion system effector EspX6 [LEE encoded T3SS (SS020)] [Escherichia coli O157:H7 str. EDL933]	Non-LEE-encoded type III secreted effector n=7 Tax=Escherichia coli TaxID=562 RepID=A0A2X6G300_ECOLX
	agilent_83922	6.22695e-06	0.317574	-1.45103	-4.29654	1.39448	18.1818	8.33333	0.458333	UniRef90_C4ZGU4	434	WP_012743452.1 MPA_PNP_EM_seqs_non_topgraph_seqs_final_210318.csv	N-acetylmuramoyl-L-alanine amidase n=2 Tax=[Eubacterium] rectale TaxID=39491 RepID=C4ZGU4_AGARV
	twist_52251	6.22972e-06	0.317716	1.02986	-0.990321	3.05004	13.6364	25	1.83333		435	EBNA3C latent protein [Human gammaherpesvirus 4] & EBNA-3C & Epstein-Barr nuclear antigen 6 & EBNA3C latent protein & EBNA3C nuclear protein [Human gammaherpesvirus 4] & nuclear antigen precursor & EBNA3C [Human gammaherpesvirus 4]
	agilent_36299	6.24096e-06	0.318289	1.65323	-1.5936	4.90006	4.54545	16.6667	3.66667	UniRef90_A0A508YGM1	436	WP_003669346.1 strains_non_MPA_non_topgraph_cdhit70_190118.csv	Autolysin n=73 Tax=Lactobacillus TaxID=1578 RepID=A0A508YGM1_LACRE
	agilent_174704	6.28338e-06	0.320452	0.870765	-0.847018	2.58855	50	58.3333	1.16667	UniRef90_A6LEY7	437	158458797-stool1_revised_scaffold5915_1_gene28910 MPA_PNP_EM_seqs_non_topgraph_seqs_final_210318.csv	Uncharacterized protein n=16 Tax=Bacteroidales TaxID=171549 RepID=A6LEY7_PARD8
	agilent_9747	6.30296e-06	0.321451	-0.852381	-2.53737	0.832611	54.5455	41.6667	0.763889	UniRef90_Q66575	438	positive (from uniprot): Enterovirus B Genome polyprotein	Genome polyprotein n=20 Tax=Enterovirus B TaxID=138949 RepID=POLG_EC12T
	agilent_162642	6.30787e-06	0.321701	1.78588	-1.74629	5.31806	4.54545	8.33333	1.83333	UniRef90_P06177	439	WP_020438185.1 strains_non_MPA_non_topgraph_cdhit70_190118.csv	Flagellin n=155 Tax=Salmonella TaxID=590 RepID=FLIC_SALMU
	agilent_162437	6.30787e-06	0.321701	1.78588	-1.74629	5.31806	4.54545	8.33333	1.83333	UniRef90_Q06971	440	WP_000079833.1 strains_non_MPA_non_topgraph_cdhit70_190118.csv	Flagellin n=259 Tax=Salmonella TaxID=590 RepID=FLIC_SALDU
	agilent_113561	6.30787e-06	0.321701	1.78588	-1.74629	5.31806	4.54545	8.33333	1.83333	UniRef90_A0A354D3V1	441	MH0436_GL0046035 MPA_PNP_EM_seqs_non_topgraph_seqs_final_210318.csv	Flagellin n=2 Tax=Clostridiales TaxID=186802 RepID=A0A354D3V1_9FIRM
	agilent_140310	6.30787e-06	0.321701	1.78588	-1.74629	5.31806	4.54545	8.33333	1.83333	UniRef90_Q06971	442	WP_000079833.1 strains_non_MPA_non_topgraph_cdhit70_190118.csv	Flagellin n=259 Tax=Salmonella TaxID=590 RepID=FLIC_SALDU
	agilent_126254	6.30787e-06	0.321701	1.78588	-1.74629	5.31806	4.54545	8.33333	1.83333	UniRef90_A0A416JDV1	443	MH0250_GL0256152 MPA_PNP_EM_seqs_non_topgraph_seqs_final_210318.csv	Flagellin (Fragment) n=1 Tax=Clostridium sp. AM49-4BH TaxID=2293035 RepID=A0A416JDV1_9CLOT
	twist_56294	6.30787e-06	0.321701	1.78588	-1.74629	5.31806	4.54545	8.33333	1.83333		444	immunoglobulin A1 protease
	agilent_225839	6.30787e-06	0.321701	1.78588	-1.74629	5.31806	4.54545	8.33333	1.83333	UniRef90_A0A0H3K1N3	445	VFG001282(gb|NP_647237) (fnbB) fibronectin-binding protein B [FnBPs (VF0010)] [Staphylococcus aureus subsp. aureus MW2]	FnbB protein n=80 Tax=Staphylococcus TaxID=1279 RepID=A0A0H3K1N3_STAAW
	agilent_164703	6.30787e-06	0.321701	1.78588	-1.74629	5.31806	4.54545	8.33333	1.83333	UniRef90_R5WFA2	446	MH0379_GL0128099 MPA_PNP_EM_seqs_non_topgraph_seqs_final_210318.csv	Flagellin n=4 Tax=Clostridiales TaxID=186802 RepID=R5WFA2_9CLOT
	twist_24043	6.31214e-06	0.321919	-1.29755	-3.86503	1.26994	18.1818	8.33333	0.458333		447	allergen_name False allergome_name Epi co 2 (1/2) (1/1) allergenonline_name False SDAP_name False iedb_name False
	agilent_11277	6.32677e-06	0.322665	0.833945	-0.818744	2.48664	36.3636	58.3333	1.60417		448	positive (exact): Influenza A virus Hemagglutinin
	twist_58292	6.36183e-06	0.324453	-1.49468	-4.46775	1.4784	13.6364	8.33333	0.611111		449	Genome polyprotein (4/6) & polyprotein (6/9) & VP1 (3/4) & VP1 capsid protein (3/3) & Chain 1, The Crystal Structure Of Coxsackievirus A9 To 2.9 A Resolution & capsid protein (2/2) & polyprotein CB4 & VP4-VP2 & polyprotein VP0 & Chain 3, The Crystal Structure Of Coxsackievirus A9 To 2.9 A Resolution & Chain 4, The Crystal Structure Of Coxsackievirus A9 To 2.9 A Resolution
	agilent_79454	6.36523e-06	0.324627	1.0401	-1.02952	3.10972	18.1818	25	1.375	UniRef90_B1R5P4	450	WP_011590707.1 strains_non_MPA_non_topgraph_cdhit70_190118.csv	Mannosyl-glycoprotein endo-beta-N-acetylglucosamidase domain protein, possible enterotoxin n=1 Tax=Clostridium perfringens B str. ATCC 3626 TaxID=451754 RepID=B1R5P4_CLOPF
	agilent_115718	6.3695e-06	0.324844	1.21254	-1.20129	3.62637	9.09091	16.6667	1.83333	UniRef90_A0A1Q6U1L1	451	NLM026_GL0059834 MPA_PNP_EM_seqs_non_topgraph_seqs_final_210318.csv	Dihydrofolate reductase n=9 Tax=Bacteria TaxID=2 RepID=A0A1Q6U1L1_9FIRM
	agilent_78269	6.40272e-06	0.326539	-1.29456	-3.88069	1.29158	22.7273	8.33333	0.366667	UniRef90_K0WUD6	452	MH0012_GL0237066 (1/1) MPA_and_EM_topgraph_220218_subsample.csv	Uncharacterized protein n=3 Tax=Bacteroidales TaxID=171549 RepID=K0WUD6_9BACT
	twist_26522	6.41048e-06	0.326934	-0.972356	-2.91642	0.97171	36.3636	16.6667	0.458333		453	EBNA3C latent protein [Human gammaherpesvirus 4] & EBNA-3C & Epstein-Barr nuclear antigen 6 & EBNA3C latent protein & EBNA3C nuclear protein [Human gammaherpesvirus 4] & nuclear antigen precursor & EBNA3C [Human gammaherpesvirus 4]
	twist_59221	6.4124e-06	0.327033	0.976664	-0.976412	2.92974	18.1818	33.3333	1.83333		454	B B/Shanghai/361/2002 HA
	agilent_226247	6.43132e-06	0.327997	0.95834	-0.961919	2.8786	27.2727	33.3333	1.22222	UniRef90_A0A0H3K1N3	455	VFG001282(gb|NP_647237) (fnbB) fibronectin-binding protein B [FnBPs (VF0010)] [Staphylococcus aureus subsp. aureus MW2]	FnbB protein n=80 Tax=Staphylococcus TaxID=1279 RepID=A0A0H3K1N3_STAAW
	agilent_120883	6.46678e-06	0.329806	1.74889	-1.76855	5.26634	4.54545	8.33333	1.83333	UniRef90_A6BJ99	456	411462.DORLON_02394 (2/2) MPA_and_EM_topgraph_220218_subsample.csv	DUF4097 domain-containing protein n=7 Tax=Dorea TaxID=189330 RepID=A6BJ99_9FIRM
	agilent_235929	6.48119e-06	0.330541	-0.825249	-2.48755	0.837049	59.0909	33.3333	0.564103	UniRef90_Q8P2T7	457	VFG000976(gb|NP_268546) (slo) streptolysin O precursor [SLO (VF0250)] [Streptococcus pyogenes M1 GAS]	Streptolysin O n=132 Tax=Streptococcus TaxID=1301 RepID=TACY_STRP8
	twist_35869	6.50241e-06	0.331623	-0.856724	-2.58629	0.87284	68.1818	58.3333	0.855556		458	EBNA3C latent protein [Human gammaherpesvirus 4] & EBNA-3C & Epstein-Barr nuclear antigen 6 & EBNA3C latent protein & EBNA3C nuclear protein [Human gammaherpesvirus 4] & nuclear antigen precursor & EBNA3C [Human gammaherpesvirus 4]
	agilent_12001	6.50402e-06	0.331705	0.925477	-0.943204	2.79416	68.1818	75	1.1		459	positive (exact): Human respiratory syncytial virus Attachment glycoprotein
	twist_27548	6.51e-06	0.33201	0.945428	-0.964743	2.8556	54.5455	75	1.375		460	positive (from uniprot): Human herpesvirus 3 Envelope glycoprotein C
	twist_48198	6.52612e-06	0.332832	-0.885576	-2.67787	0.906712	59.0909	58.3333	0.987179		461	Genome polyprotein (6/6) & polyprotein (7/9) & VP1 (1/4) & coat protein VP1 & VP4
	twist_48016	6.52612e-06	0.332832	-0.885576	-2.67787	0.906712	59.0909	58.3333	0.987179		462	positive (from uniprot): Enterovirus C Genome polyprotein [on Uniprot the BLAST matches are "Capsid protein" from "Human poliovirus"
	twist_58788	6.52612e-06	0.332832	-0.885576	-2.67787	0.906712	59.0909	58.3333	0.987179		463	positive (exact): Enterovirus C Genome polyprotein [on Uniprot the BLAST matches are "Capsid protein" from "Human poliovirus"
	twist_27283	6.52612e-06	0.332832	-0.885576	-2.67787	0.906712	59.0909	58.3333	0.987179		464	positive (exact): Enterovirus C Genome polyprotein [on Uniprot the BLAST matches are "Capsid protein" from "Human poliovirus"
	agilent_3950	6.55405e-06	0.334257	1.00606	-1.03608	3.0482	22.7273	25	1.1	UniRef90_A0A0N7AYT6	465	positive (from uniprot): Human respiratory syncytial virus Attachment glycoprotein	Major surface glycoprotein G n=47 Tax=Pneumoviridae TaxID=11244 RepID=A0A0N7AYT6_HRSV
	agilent_49012	6.55874e-06	0.334496	0.989801	-1.02033	2.99993	68.1818	83.3333	1.22222	UniRef90_A0A0E1XBT2	466	WP_001208900.1 strains_non_MPA_non_topgraph_cdhit70_190118.csv	Gram-positive signal peptide protein, YSIRK family n=24 Tax=Staphylococcaceae TaxID=90964 RepID=A0A0E1XBT2_STAAU
	agilent_12016	6.56669e-06	0.334901	-0.87376	-2.64972	0.902201	72.7273	58.3333	0.802083		467	positive (exact): Human herpesvirus 1 Envelope glycoprotein D
	twist_58795	6.56669e-06	0.334901	-0.87376	-2.64972	0.902201	72.7273	58.3333	0.802083		468	positive (exact): Human herpesvirus 1 Envelope glycoprotein D
	agilent_12017	6.56669e-06	0.334901	-0.87376	-2.64972	0.902201	72.7273	58.3333	0.802083		469	positive (exact): Human herpesvirus 1 Envelope glycoprotein D
	twist_58793	6.56669e-06	0.334901	-0.87376	-2.64972	0.902201	72.7273	58.3333	0.802083		470	positive (exact): Human herpesvirus 1 Envelope glycoprotein D
	agilent_12015	6.56669e-06	0.334901	-0.87376	-2.64972	0.902201	72.7273	58.3333	0.802083		471	positive (exact): Human herpesvirus 1 Envelope glycoprotein D
	agilent_4080	6.56897e-06	0.335017	0.840212	-0.867971	2.5484	36.3636	50	1.375	UniRef90_P07210	472	polyprotein (9/9) & VP1 capsid protein (1/3) & Chain 2, Human Rhinovirus Serotype 2 (Hrv2)	Genome polyprotein n=273 Tax=Enterovirus TaxID=12059 RepID=POLG_HRV8A
	agilent_224304	6.57138e-06	0.33514	-0.821518	-2.49212	0.849085	59.0909	41.6667	0.705128	UniRef90_A0A0E8T3C9	473	VFG001354(gb|NP_345414) (pce) choline binding protein E [CBPs (VF0145)] [Streptococcus pneumoniae TIGR4]	Choline binding protein E CbpE n=250 Tax=Bacteria TaxID=2 RepID=A0A0E8T3C9_STREE
	agilent_235978	6.58102e-06	0.335632	0.916513	-0.949164	2.78219	18.1818	33.3333	1.83333	UniRef90_P15276	474	VFG000117(gb|NP_253940) (algP/algR3) alginate regulatory protein AlgP [Alginate (VF0091)] [Pseudomonas aeruginosa PAO1]	Transcriptional regulatory protein AlgP n=6 Tax=Pseudomonas aeruginosa TaxID=287 RepID=ALGP_PSEAE
	twist_8779	6.6073e-06	0.336972	-1.32851	-4.04037	1.38335	18.1818	8.33333	0.458333		475	allergen_name False allergome_name Por tr 2 (14/17) (1/1) allergenonline_name False SDAP_name False iedb_name False
	agilent_66164	6.62595e-06	0.337923	1.08367	-1.13276	3.3001	9.09091	33.3333	3.66667	UniRef90_A0A2G9ACD4	476	WP_001034480.1 strains_non_MPA_non_topgraph_cdhit70_190118.csv	Accessory colonization factor AcfD n=219 Tax=root TaxID=1 RepID=A0A2G9ACD4_ECOLX
	agilent_52294	6.63536e-06	0.338403	-1.32338	-4.03277	1.38602	18.1818	8.33333	0.458333	UniRef90_A0A4U9NYM5	477	WP_011590223.1 strains_non_MPA_non_topgraph_cdhit70_190118.csv	Cell wall binding repeat-containing protein n=9 Tax=Clostridium perfringens TaxID=1502 RepID=A0A4U9NYM5_CLOPF
	agilent_129332	6.64197e-06	0.338741	1.26694	-1.32873	3.86262	13.6364	16.6667	1.22222	UniRef90_A0A0F3VBA2	478	WP_001298583.1 strains_non_MPA_non_topgraph_cdhit70_190118.csv	D-ribose-binding periplasmic protein n=165 Tax=Enterobacteriaceae TaxID=543 RepID=A0A0F3VBA2_ECOLX
	agilent_221215	6.64437e-06	0.338863	1.01238	-1.06228	3.08705	13.6364	25	1.83333	UniRef90_UPI000F53326A	479	VFG000261(gb|NP_273742) (iga) IgA-specific serine endopeptidase [IgA1 protease (VF0080)] [Neisseria meningitidis MC58]	IgA-specific serine endopeptidase autotransporter n=1 Tax=Neisseria meningitidis TaxID=487 RepID=UPI000F53326A
	twist_48628	6.67109e-06	0.340225	-1.24016	-3.78878	1.30846	18.1818	8.33333	0.458333		480	positive (from uniprot): Norwalk virus Non-structural polyprotein
	twist_23602	6.67156e-06	0.340249	-1.66738	-5.09413	1.75937	9.09091	8.33333	0.916667		481	allergen_name False allergome_name Hom g 2 (2/2) (1/1) allergenonline_name False SDAP_name False iedb_name False
	twist_58712	6.67156e-06	0.340249	-1.66738	-5.09413	1.75937	9.09091	8.33333	0.916667		482	histone H5
	agilent_183591	6.68637e-06	0.341005	1.2072	-1.2777	3.69211	9.09091	25	2.75	UniRef90_A0A174JVB0	483	SZEY-64A_GL0026694 MPA_PNP_EM_seqs_non_topgraph_seqs_final_210318.csv	Probable peptidoglycan endopeptidase LytE n=32 Tax=Bacteroidales TaxID=171549 RepID=A0A174JVB0_9BACT
	agilent_184704	6.68728e-06	0.341051	-1.29168	-3.95072	1.36736	22.7273	8.33333	0.366667	UniRef90_S5QWV8	484	WP_020916641.1 strains_non_MPA_non_topgraph_cdhit70_190118.csv	Uncharacterized protein n=4 Tax=Streptococcus TaxID=1301 RepID=S5QWV8_9STRE
	twist_26521	6.69077e-06	0.341229	-1.30047	-3.97859	1.37765	13.6364	8.33333	0.611111		485	EBNA3C latent protein [Human gammaherpesvirus 4] & EBNA-3C & Epstein-Barr nuclear antigen 6 & EBNA3C latent protein & EBNA3C nuclear protein [Human gammaherpesvirus 4] & nuclear antigen precursor & EBNA3C [Human gammaherpesvirus 4]
	agilent_227745	6.72322e-06	0.342884	1.31027	-1.3973	4.01784	81.8182	91.6667	1.12037	UniRef90_Q48028	486	VFG001154(gb|AAA20524) (hmw2A) adhesin HMW2A, two-partner secretion (TPS) pathway TpsA exoprotein [HMW1/HMW2 (VF0038)] [Haemophilus influenzae str. 12]	Adhesin n=8 Tax=Haemophilus influenzae TaxID=727 RepID=Q48028_HAEIF
	twist_30164	6.7233e-06	0.342888	0.826551	-0.881467	2.53457	36.3636	50	1.375		487	Genome polyprotein (6/6) & polyprotein (7/9) & VP1 (1/4) & coat protein VP1 & VP4
	agilent_7767	6.72667e-06	0.34306	-2.29497	-7.03908	2.44914	9.09091	8.33333	0.916667	UniRef90_Q8NDV7	488	trinucleotide repeat containing 6A, isoform CRA_c & trinucleotide repeat-containing gene 6A protein	Trinucleotide repeat-containing gene 6A protein n=209 Tax=Euarchontoglires TaxID=314146 RepID=TNR6A_HUMAN
	twist_47477	6.72667e-06	0.34306	-2.29497	-7.03908	2.44914	9.09091	8.33333	0.916667		489	trinucleotide repeat containing 6A, isoform CRA_c & trinucleotide repeat-containing gene 6A protein
	agilent_197502	6.74968e-06	0.344234	-1.23285	-3.78757	1.32187	18.1818	16.6667	0.916667	UniRef90_A0A414QQV5	490	WP_004848400.1 (1/1) non_MPA_topgraph_sampling_040218.csv	Uncharacterized protein n=54 Tax=root TaxID=1 RepID=A0A414QQV5_9FIRM
	twist_46742	6.75981e-06	0.34475	1.31539	-1.4133	4.04408	13.6364	16.6667	1.22222		491	glycoprotein B (2/2)
	agilent_36892	6.80623e-06	0.347118	1.27584	-1.38383	3.93551	9.09091	16.6667	1.83333	UniRef90_A0A373VKN5	492	O2.UC8-2_GL0035924 MPA_PNP_EM_seqs_non_topgraph_seqs_final_210318.csv	ATP-dependent Clp protease ATP-binding subunit n=2 Tax=unclassified Blautia TaxID=2648079 RepID=A0A373VKN5_9FIRM
	agilent_240581	6.82759e-06	0.348207	-0.879585	-2.71735	0.958177	54.5455	41.6667	0.763889	UniRef90_A0A098ZMW6	493	VFG001355(gb|NP_346612) (cbpD) choline binding protein D [CBPs (VF0145)] [Streptococcus pneumoniae TIGR4]	Autolysin n=355 Tax=Streptococcus TaxID=1301 RepID=A0A098ZMW6_STREE
	agilent_9481	6.82759e-06	0.348207	-0.879585	-2.71735	0.958177	54.5455	41.6667	0.763889	UniRef90_A0A098ZMW6	494	choline-binding protein D	Autolysin n=355 Tax=Streptococcus TaxID=1301 RepID=A0A098ZMW6_STREE
	agilent_226351	6.83354e-06	0.34851	0.958125	-1.045	2.96124	68.1818	83.3333	1.22222	UniRef90_A2T8Z5	495	VFG000948(gb|NP_663908) (fbaB) fibronectin-bing protein SfbII [FBPs (VF0243)] [Streptococcus pyogenes MGAS315]	PrtF2 n=111 Tax=Streptococcus pyogenes TaxID=1314 RepID=A2T8Z5_STRPY
	agilent_3616	6.85012e-06	0.349356	-0.856734	-2.65103	0.937558	81.8182	58.3333	0.712963	UniRef90_A0A098ZMW6	496	choline-binding protein D	Autolysin n=355 Tax=Streptococcus TaxID=1301 RepID=A0A098ZMW6_STREE
	agilent_12022	6.88009e-06	0.350884	0.829526	-0.913302	2.57235	36.3636	50	1.375		497	positive (exact): Human herpesvirus 5 Envelope glycoprotein M
	twist_27718	6.90112e-06	0.351957	-1.13777	-3.53354	1.258	27.2727	8.33333	0.305556		498	early antigen protein D [Human gammaherpesvirus 4] & BMRF1 [Human gammaherpesvirus 4] & DNA polymerase processivity factor BMRF1
	agilent_112424	6.90199e-06	0.352001	-1.40047	-4.34967	1.54873	13.6364	8.33333	0.611111	UniRef90_A0A2N8IRZ8	499	WP_031930870.1 strains_non_MPA_non_topgraph_cdhit70_190118.csv	Cell division protein CpoB n=29 Tax=Akkermansia TaxID=239934 RepID=A0A2N8IRZ8_9BACT
	twist_17100	6.90553e-06	0.352182	0.820647	-0.908178	2.54947	54.5455	66.6667	1.22222		500	allergen_name False allergome_name Str pn PspC (2/2) (1/1) allergenonline_name False SDAP_name False iedb_name False
	agilent_131312	6.90879e-06	0.352348	-1.28984	-4.00802	1.42835	31.8182	8.33333	0.261905	UniRef90_Q8G4Z1	501	WP_025332084.1 (1/2) non_MPA_topgraph_sampling_040218.csv	Uncharacterized protein n=77 Tax=Bifidobacterium TaxID=1678 RepID=Q8G4Z1_BIFLO
	twist_50660	6.91094e-06	0.352458	-0.839064	-2.6077	0.929573	40.9091	25	0.611111		502	phosphoprotein 150 & Large structural phosphoprotein
	agilent_8683	6.91094e-06	0.352458	-0.839064	-2.6077	0.929573	40.9091	25	0.611111	UniRef90_P08318	503	phosphoprotein 150 & Large structural phosphoprotein	Large structural phosphoprotein n=145 Tax=root TaxID=1 RepID=PP150_HCMVA
	agilent_240248	6.91309e-06	0.352567	1.52464	-1.68983	4.73912	13.6364	8.33333	0.611111	UniRef90_P71401	504	VFG001157(gb|AAC44560) (hsf) Hsf [Hia/Hsf (VF0039)] [Haemophilus influenzae C54]	Hsf n=19 Tax=Haemophilus influenzae TaxID=727 RepID=P71401_HAEIF
	agilent_240487	6.91992e-06	0.352916	1.29361	-1.43574	4.02295	22.7273	16.6667	0.733333	UniRef90_P71401	505	VFG001157(gb|AAC44560) (hsf) Hsf [Hia/Hsf (VF0039)] [Haemophilus influenzae C54]	Hsf n=19 Tax=Haemophilus influenzae TaxID=727 RepID=P71401_HAEIF
	agilent_180131	6.95027e-06	0.354464	1.27204	-1.42045	3.96452	18.1818	16.6667	0.916667	UniRef90_A0A2N8IRW9	506	WP_022198170.1 strains_non_MPA_non_topgraph_cdhit70_190118.csv	LysM domain-containing protein n=8 Tax=Akkermansia TaxID=239934 RepID=A0A2N8IRW9_9BACT
	twist_93547	6.9521e-06	0.354557	-1.42429	-4.43964	1.59105	13.6364	8.33333	0.611111		507	YP_009284266.1 putative large terminase subunit [Enterobacter phage Arya]
	agilent_51788	6.95283e-06	0.354594	1.64281	-1.83542	5.12104	4.54545	8.33333	1.83333	UniRef90_B0G7W2	508	WP_005334232.1 (1/7) non_MPA_topgraph_sampling_040218.csv	Ferrous iron transport protein B n=13 Tax=Dorea TaxID=189330 RepID=B0G7W2_9FIRM
	twist_59158	6.95283e-06	0.354594	1.64281	-1.83542	5.12104	4.54545	8.33333	1.83333		509	H3N2 A/Hong Kong/4801/2014 NP
	agilent_12020	6.95283e-06	0.354594	-1.64281	-5.12104	1.83542	95.4545	91.6667	0.960317		510	positive (exact): Human herpesvirus 4 Epstein-Barr nuclear antigen 1
	agilent_223157	6.99882e-06	0.35694	-1.59389	-4.98504	1.79726	9.09091	8.33333	0.916667	UniRef90_P27951	511	VFG001795(gb|BAC98831) (cba) c protein beta antigen [<beta>-C protein (VF0277)] [Streptococcus agalactiae FM027022]	IgA FC receptor n=71 Tax=Streptococcus TaxID=1301 RepID=BAG_STRAG
	twist_59400	7.00911e-06	0.357464	1.42058	-1.60513	4.44628	4.54545	16.6667	3.66667		512	H3N2 A/Hong Kong/4801/2014 M1
	twist_59399	7.00911e-06	0.357464	1.42058	-1.60513	4.44628	4.54545	16.6667	3.66667		513	H3N2 A/Michigan/45/2015 M1
	twist_53233	7.05034e-06	0.359567	0.885359	-1.00865	2.77937	27.2727	33.3333	1.22222		514	phosphoprotein 150 & Large structural phosphoprotein
	twist_57489	7.06457e-06	0.360293	1.50855	-1.72351	4.74061	4.54545	16.6667	3.66667		515	BRCA1-associated protein
	agilent_6423	7.06707e-06	0.360421	-0.907035	-2.85086	1.03679	31.8182	25	0.785714	UniRef90_P07210	516	polyprotein (9/9) & VP1 capsid protein (1/3) & Chain 2, Human Rhinovirus Serotype 2 (Hrv2)	Genome polyprotein n=273 Tax=Enterovirus TaxID=12059 RepID=POLG_HRV8A
	agilent_113801	7.07382e-06	0.360765	-2.89982	-9.11877	3.31912	4.54545	8.33333	1.83333	UniRef90_A0A162ELA1	517	YP_004890412.1 (1/1) non_MPA_topgraph_sampling_040218.csv	Uncharacterized protein n=36 Tax=Lactobacillus TaxID=1578 RepID=A0A162ELA1_LACPN
	agilent_21927	7.07571e-06	0.360861	0.784582	-0.898366	2.46753	40.9091	50	1.22222	UniRef90_A0A1D7TS41	518	YP_535927.1 strains_non_MPA_non_topgraph_cdhit70_190118.csv	Peptidoglycan-binding protein LysM n=5 Tax=Lactobacillus TaxID=1578 RepID=A0A1D7TS41_9LACO
	agilent_229642	7.07714e-06	0.360934	0.898452	-1.02904	2.82595	13.6364	33.3333	2.44444	UniRef90_P15276	519	VFG000117(gb|NP_253940) (algP/algR3) alginate regulatory protein AlgP [Alginate (VF0091)] [Pseudomonas aeruginosa PAO1]	Transcriptional regulatory protein AlgP n=6 Tax=Pseudomonas aeruginosa TaxID=287 RepID=ALGP_PSEAE
	twist_10203	7.08214e-06	0.361189	-1.02568	-3.2273	1.17594	27.2727	16.6667	0.611111		520	allergen_name False allergome_name Por tr 2 (1/17) (1/1) allergenonline_name False SDAP_name False iedb_name False
	twist_12244	7.08214e-06	0.361189	-1.02568	-3.2273	1.17594	27.2727	16.6667	0.611111		521	allergen_name False allergome_name Cte f 9 (6/8) (1/1) allergenonline_name False SDAP_name False iedb_name False
	twist_10996	7.08214e-06	0.361189	-1.02568	-3.2273	1.17594	27.2727	16.6667	0.611111		522	allergen_name False allergome_name Art fr 2 (2/2) (1/1) allergenonline_name False SDAP_name False iedb_name False
	twist_12245	7.08214e-06	0.361189	-1.02568	-3.2273	1.17594	27.2727	16.6667	0.611111		523	allergen_name False allergome_name Cal s 2 (2/3) (1/1) allergenonline_name False SDAP_name False iedb_name False
	twist_17128	7.08214e-06	0.361189	-1.02568	-3.2273	1.17594	27.2727	16.6667	0.611111		524	allergen_name False allergome_name Der f 20 (4/4) (1/1) allergenonline_name Der f 20.0101 (1/1) (1/1) SDAP_name False iedb_name False
	twist_20163	7.08214e-06	0.361189	-1.02568	-3.2273	1.17594	27.2727	16.6667	0.611111		525	allergen_name False allergome_name Cte f 9 (2/8) (1/1) allergenonline_name False SDAP_name False iedb_name False
	twist_23604	7.08214e-06	0.361189	-1.02568	-3.2273	1.17594	27.2727	16.6667	0.611111		526	allergen_name False allergome_name Art fr 2 (2/2) (1/1) allergenonline_name False SDAP_name False iedb_name False
	twist_15962	7.08214e-06	0.361189	-1.02568	-3.2273	1.17594	27.2727	16.6667	0.611111		527	allergen_name False allergome_name Nas vi AK (2/2) (1/1) allergenonline_name False SDAP_name False iedb_name False
	twist_9814	7.08214e-06	0.361189	-1.02568	-3.2273	1.17594	27.2727	16.6667	0.611111		528	allergen_name False allergome_name Bom hy AK (1/2) (1/1) allergenonline_name False SDAP_name False iedb_name False
	twist_9813	7.08214e-06	0.361189	-1.02568	-3.2273	1.17594	27.2727	16.6667	0.611111		529	allergen_name False allergome_name Nas vi AK (2/2) (1/1) allergenonline_name False SDAP_name False iedb_name False
	twist_3940	7.08214e-06	0.361189	-1.02568	-3.2273	1.17594	27.2727	16.6667	0.611111		530	allergen_name False allergome_name Cte f 9 (6/8) (1/1) allergenonline_name False SDAP_name False iedb_name False
	twist_8059	7.08214e-06	0.361189	-1.02568	-3.2273	1.17594	27.2727	16.6667	0.611111		531	allergen_name Plo i 1 (1/1) (1/1) allergome_name Plo i 1 (2/2) (1/1) allergenonline_name Plo i 1.0101 (1/1) (1/1) SDAP_name Plo i 1.0101 (1/1) (1/1) iedb_name False
	twist_10973	7.08214e-06	0.361189	-1.02568	-3.2273	1.17594	27.2727	16.6667	0.611111		532	allergen_name False allergome_name Bomb m 1 (1/4) (1/1) allergenonline_name False SDAP_name False iedb_name False
	twist_10998	7.08214e-06	0.361189	-1.02568	-3.2273	1.17594	27.2727	16.6667	0.611111		533	allergen_name False allergome_name Bla g 9 (1/4), Per a 9 (1/4) (1/1) allergenonline_name Unassigned (1/1), Unassigned (1/1) (1/1) SDAP_name False iedb_name False
	twist_12068	7.08214e-06	0.361189	-1.02568	-3.2273	1.17594	27.2727	16.6667	0.611111		534	allergen_name False allergome_name Bom hy AK (1/2) (1/1) allergenonline_name False SDAP_name False iedb_name False
	twist_25201	7.08214e-06	0.361189	-1.02568	-3.2273	1.17594	27.2727	16.6667	0.611111		535	allergen_name False allergome_name Der f 20 (4/4) (1/1) allergenonline_name Der f 20.0101 (1/1) (1/1) SDAP_name False iedb_name False
	agilent_80375	7.10325e-06	0.362266	1.01515	-1.16875	3.19904	27.2727	25	0.916667	UniRef90_A0A3U8EBS2	536	NP_052665.1 strains_non_MPA_non_topgraph_cdhit70_190118.csv	Toxin B n=50 Tax=Escherichia coli TaxID=562 RepID=A0A3U8EBS2_ECOLX
	agilent_228819	7.10644e-06	0.362428	0.788582	-0.908477	2.48564	50	66.6667	1.33333	UniRef90_Q99XV0	537	VFG000968(gb|NP_269973) (emm) M protein type 1 [M protein (VF0242)] [Streptococcus pyogenes M1 GAS]	M protein type 1 n=54 Tax=Streptococcus pyogenes TaxID=1314 RepID=Q99XV0_STRP1
	agilent_231437	7.11988e-06	0.363114	-0.910069	-2.87137	1.05123	63.6364	66.6667	1.04762	UniRef90_Q48028	538	VFG001154(gb|AAA20524) (hmw2A) adhesin HMW2A, two-partner secretion (TPS) pathway TpsA exoprotein [HMW1/HMW2 (VF0038)] [Haemophilus influenzae str. 12]	Adhesin n=8 Tax=Haemophilus influenzae TaxID=727 RepID=Q48028_HAEIF
	agilent_243736	7.12338e-06	0.363292	0.818653	-0.946295	2.5836	45.4545	50	1.1	UniRef90_P12255	539	VFG000001(gb|NP_880571) (fhaB) filamentous hemagglutinin/adhesin [FHA (VF0025)] [Bordetella pertussis Tohama I]	Filamentous hemagglutinin n=89 Tax=Bordetella TaxID=517 RepID=FHAB_BORPE
	twist_27281	7.13303e-06	0.363785	-0.868404	-2.74253	1.00572	68.1818	66.6667	0.977778		540	positive (exact): Enterovirus C Genome polyprotein [on Uniprot the BLAST matches are "Capsid protein" from "Human poliovirus"
	agilent_320	7.14125e-06	0.364204	0.914135	-1.06041	2.88868	59.0909	75	1.26923	UniRef90_P03211	541	Epstein-Barr nuclear antigen 1 & EBNA-1 protein [Human gammaherpesvirus 4] & EBNA-1 protein & EBNA-1 & EBNA1 protein, partial [Human gammaherpesvirus 4] & EBNA1, partial [Human gammaherpesvirus 4] & EBNA1 protein [Human gammaherpesvirus 4] & BKRF1 & EBV nuclear antigen 1, partial [Human gammaherpesvirus 4] & EBNA1 [Human gammaherpesvirus 4] & EBNA-1 [Human gammaherpesvirus 4] & nuclear antigen EB…	Epstein-Barr nuclear antigen 1 n=37 Tax=Epstein-Barr virus (strain GD1) TaxID=10376 RepID=EBNA1_EBVB9
	agilent_212629	7.14693e-06	0.364493	1.1058	-1.28419	3.49578	18.1818	16.6667	0.916667	UniRef90_R6BPC8	542	MH0270_GL0030519 MPA_PNP_EM_seqs_non_topgraph_seqs_final_210318.csv	Ser/Thr phosphatase family protein n=5 Tax=Firmicutes TaxID=1239 RepID=R6BPC8_9FIRM
	agilent_62251	7.14977e-06	0.364638	-1.26662	-4.00502	1.47178	13.6364	16.6667	1.22222	UniRef90_R5DVL4	543	N085A_GL0053942 (1/2) MPA_and_EM_topgraph_220218_subsample.csv	Uncharacterized protein n=24 Tax=Ruminococcus TaxID=1263 RepID=R5DVL4_9FIRM
	agilent_21513	7.17018e-06	0.365679	-1.05399	-3.33764	1.22966	90.9091	75	0.825	UniRef90_A0A4P6M1P6	544	WP_081624715.1 strains_non_MPA_non_topgraph_cdhit70_190118.csv	Toxin A n=4 Tax=Lachnospiraceae TaxID=186803 RepID=A0A4P6M1P6_9FIRM
	agilent_147318	7.17782e-06	0.366069	-0.895331	-2.8368	1.04614	40.9091	16.6667	0.407407	UniRef90_A0A416XD23	545	O2.UC8-1_GL0068365 MPA_PNP_EM_seqs_non_topgraph_seqs_final_210318.csv	Inhibitor_I69 domain-containing protein n=1 Tax=Bacteroides sp. AF14-46 TaxID=2292914 RepID=A0A416XD23_9BACE
	twist_1603	7.184e-06	0.366384	0.960828	-1.12403	3.04569	13.6364	25	1.83333		546	allergen_name Gal d 1 (1/1) (1/1) allergome_name Gal d 1 (1/3) (1/1) allergenonline_name Gal d 1.0101 (1/1) (1/1) SDAP_name Gal d 1 (1/2) (1/1) iedb_name Ovomucoid precursor (1/1)
	twist_45853	7.20194e-06	0.367299	-1.13109	-3.5901	1.32791	18.1818	16.6667	0.916667		547	hypothetical protein PFD0985wa
	twist_27541	7.2209e-06	0.368266	0.830421	-0.978568	2.63941	22.7273	41.6667	1.83333		548	Epstein-Barr nuclear antigen 1 & EBNA-1 protein [Human gammaherpesvirus 4] & EBNA-1 protein & EBNA-1 & EBNA1 protein, partial [Human gammaherpesvirus 4] & EBNA1, partial [Human gammaherpesvirus 4] & EBNA1 protein [Human gammaherpesvirus 4] & BKRF1 & EBV nuclear antigen 1, partial [Human gammaherpesvirus 4] & EBNA1 [Human gammaherpesvirus 4] & EBNA-1 [Human gammaherpesvirus 4] & nuclear antigen EB…
	agilent_2221	7.22596e-06	0.368524	-1.10303	-3.50718	1.30111	77.2727	83.3333	1.07843	UniRef90_Q9QL88	549	Genome polyprotein (4/6) & polyprotein (6/9) & VP1 (3/4) & VP1 capsid protein (3/3) & Chain 1, The Crystal Structure Of Coxsackievirus A9 To 2.9 A Resolution & capsid protein (2/2) & polyprotein CB4 & VP4-VP2 & polyprotein VP0 & Chain 3, The Crystal Structure Of Coxsackievirus A9 To 2.9 A Resolution & Chain 4, The Crystal Structure Of Coxsackievirus A9 To 2.9 A Resolution	Genome polyprotein n=36 Tax=Enterovirus B TaxID=138949 RepID=POLG_CXB6S
	agilent_239266	7.22718e-06	0.368586	0.949453	-1.12022	3.01913	22.7273	25	1.1	UniRef90_P71401	550	VFG001157(gb|AAC44560) (hsf) Hsf [Hia/Hsf (VF0039)] [Haemophilus influenzae C54]	Hsf n=19 Tax=Haemophilus influenzae TaxID=727 RepID=P71401_HAEIF
	agilent_196991	7.24205e-06	0.369344	2.05789	-2.43513	6.55091	4.54545	8.33333	1.83333	UniRef90_A0A174N6A9	551	WP_005425276.1 MPA_PNP_EM_seqs_non_topgraph_seqs_final_210318.csv	Kappa-carrageenase n=9 Tax=Blautia obeum TaxID=40520 RepID=A0A174N6A9_9FIRM
	agilent_208541	7.24205e-06	0.369344	2.05789	-2.43513	6.55091	4.54545	8.33333	1.83333	UniRef90_A0A174N6A9	552	WP_005425276.1 MPA_PNP_EM_seqs_non_topgraph_seqs_final_210318.csv	Kappa-carrageenase n=9 Tax=Blautia obeum TaxID=40520 RepID=A0A174N6A9_9FIRM
	agilent_151622	7.28362e-06	0.371465	1.5758	-1.87995	5.03155	4.54545	8.33333	1.83333	UniRef90_R6BPJ2	553	MH0270_GL0193139 MPA_PNP_EM_seqs_non_topgraph_seqs_final_210318.csv	NPCBM domain-containing protein n=6 Tax=Firmicutes TaxID=1239 RepID=R6BPJ2_9FIRM
	agilent_198474	7.28362e-06	0.371465	1.5758	-1.87995	5.03155	4.54545	8.33333	1.83333	UniRef90_A0A1G6G7P6	554	MH0456_GL0032128 MPA_PNP_EM_seqs_non_topgraph_seqs_final_210318.csv	Concanavalin A-like lectin/glucanases superfamily protein n=55 Tax=Bacteroidaceae TaxID=815 RepID=A0A1G6G7P6_BACOV
	twist_58591	7.33396e-06	0.374032	-1.33053	-4.2641	1.60305	13.6364	8.33333	0.611111		555	Epstein-Barr nuclear antigen 1 & EBNA-1 protein [Human gammaherpesvirus 4] & EBNA-1 protein & EBNA-1 & EBNA1 protein, partial [Human gammaherpesvirus 4] & EBNA1, partial [Human gammaherpesvirus 4] & EBNA1 protein [Human gammaherpesvirus 4] & BKRF1 & EBV nuclear antigen 1, partial [Human gammaherpesvirus 4] & EBNA1 [Human gammaherpesvirus 4] & EBNA-1 [Human gammaherpesvirus 4] & nuclear antigen EB…
	agilent_223570	7.34095e-06	0.374388	-1.52242	-4.88159	1.83675	9.09091	8.33333	0.916667	UniRef90_Q54835	556	VFG000950(gb|NP_665531) (emm) M protein type 3 [M protein (VF0242)] [Streptococcus pyogenes MGAS315]	M3 protein n=36 Tax=Streptococcus pyogenes TaxID=1314 RepID=Q54835_STRPY
	agilent_1631	7.34095e-06	0.374388	-1.52242	-4.88159	1.83675	9.09091	8.33333	0.916667	UniRef90_Q66575	557	positive (from uniprot): Enterovirus B Genome polyprotein	Genome polyprotein n=20 Tax=Enterovirus B TaxID=138949 RepID=POLG_EC12T
	agilent_237201	7.36626e-06	0.375679	0.91374	-1.10785	2.93533	27.2727	33.3333	1.22222	UniRef90_P81177	558	VFG001314(gb|NP_647375) (aur) zinc metalloproteinase aureolysin [Aureolysin (VF0024)] [Staphylococcus aureus subsp. aureus MW2]	Zinc metalloproteinase aureolysin n=337 Tax=Bacilli TaxID=91061 RepID=AURE_STAAU
	agilent_223185	7.37174e-06	0.375959	0.788854	-0.957456	2.53516	45.4545	50	1.1	UniRef90_UPI000E01835F	559	VFG001313(gb|NP_644899) (spa) Immunoglobulin G binding protein A precursor [SpA (VF0017)] [Staphylococcus aureus subsp. aureus MW2]	staphylococcal protein A n=3 Tax=Staphylococcus aureus TaxID=1280 RepID=UPI000E01835F
	agilent_26654	7.37805e-06	0.37628	0.953544	-1.15877	3.06586	77.2727	83.3333	1.07843	UniRef90_Q6GJK9	560	WP_001170274.1 strains_non_MPA_non_topgraph_cdhit70_190118.csv	N-acetylmuramoyl-L-alanine amidase sle1 n=31 Tax=Staphylococcus aureus TaxID=1280 RepID=SLE1_STAAR
	twist_53656	7.37911e-06	0.376335	-1.09748	-3.52891	1.33396	22.7273	8.33333	0.366667		561	HCMVUL35
	agilent_226184	7.41902e-06	0.37837	0.950335	-1.16411	3.06478	27.2727	25	0.916667	UniRef90_P71401	562	VFG001157(gb|AAC44560) (hsf) Hsf [Hia/Hsf (VF0039)] [Haemophilus influenzae C54]	Hsf n=19 Tax=Haemophilus influenzae TaxID=727 RepID=P71401_HAEIF
	agilent_178864	7.43551e-06	0.379211	-1.22425	-3.95296	1.50445	18.1818	8.33333	0.458333	UniRef90_A0A120A5I1	563	MH0436_GL0026008 (2/2) MPA_and_EM_topgraph_220218_subsample.csv	Carboxypeptidase regulatory-like domain protein n=64 Tax=Bacteroides TaxID=816 RepID=A0A120A5I1_9BACE
	agilent_417	7.4637e-06	0.380649	-1.14196	-3.69495	1.41102	22.7273	8.33333	0.366667	UniRef90_P08392	564	Trans-acting transcriptional protein ICP4	Major viral transcription factor ICP4 n=1 Tax=Human herpesvirus 1 (strain 17) TaxID=10299 RepID=ICP4_HHV11
	agilent_241347	7.4825e-06	0.381608	0.80565	-0.999101	2.6104	45.4545	41.6667	0.916667	UniRef90_A2T8Z5	565	VFG000948(gb|NP_663908) (fbaB) fibronectin-bing protein SfbII [FBPs (VF0243)] [Streptococcus pyogenes MGAS315]	PrtF2 n=111 Tax=Streptococcus pyogenes TaxID=1314 RepID=A2T8Z5_STRPY
	agilent_225863	7.48641e-06	0.381807	1.42659	-1.77048	4.62367	9.09091	8.33333	0.916667	UniRef90_P15926	566	VFG001797(gb|NP_735749) (scpB) streptococcal C5a peptidase [C5a peptidase (VF0278)] [Streptococcus agalactiae NEM316]	C5a peptidase n=760 Tax=Bacteria TaxID=2 RepID=C5AP_STRPY
	agilent_223183	7.48641e-06	0.381807	1.42659	-1.77048	4.62367	9.09091	8.33333	0.916667	UniRef90_P15926	567	VFG000974(gb|NP_269970) (scpA) C5a peptidase precursor [C5a peptidase (VF0245)] [Streptococcus pyogenes M1 GAS]	C5a peptidase n=760 Tax=Bacteria TaxID=2 RepID=C5AP_STRPY
	agilent_151860	7.48884e-06	0.381931	-1.31795	-4.27233	1.63642	22.7273	8.33333	0.366667	UniRef90_A0A508ZG25	568	WP_015438400.1 strains_non_MPA_non_topgraph_cdhit70_190118.csv	Lactose-binding protein n=31 Tax=Bifidobacterium TaxID=1678 RepID=A0A508ZG25_BIFBR
	agilent_204624	7.50503e-06	0.382756	0.859432	-1.07045	2.78931	68.1818	75	1.1	UniRef90_A0A0E1XBT2	569	WP_001208900.1 strains_non_MPA_non_topgraph_cdhit70_190118.csv	Gram-positive signal peptide protein, YSIRK family n=24 Tax=Staphylococcaceae TaxID=90964 RepID=A0A0E1XBT2_STAAU
	agilent_7115	7.51716e-06	0.383375	0.870852	-1.08722	2.82892	22.7273	25	1.1	UniRef90_P0C6Z0	570	early antigen protein D [Human gammaherpesvirus 4] & BMRF1 [Human gammaherpesvirus 4] & DNA polymerase processivity factor BMRF1	DNA polymerase processivity factor BMRF1 n=54 Tax=Epstein-Barr virus (strain GD1) TaxID=10376 RepID=EAD_EBVA8
	agilent_8688	7.51956e-06	0.383497	-0.798727	-2.59509	0.997635	40.9091	25	0.611111	UniRef90_Q66478	571	polyprotein (3/9) & structural protein (3/3) & VP1 (2/4) & capsid protein VP1 & VP1 protein (2/2) & VP1 protein, partial [Enterovirus A71]	Genome polyprotein n=10068 Tax=root TaxID=1 RepID=POLG_HE71B
	agilent_51726	7.53897e-06	0.384488	1.19817	-1.50217	3.89852	9.09091	16.6667	1.83333	UniRef90_A0A1G7KLH9	572	O2.CD2-0_GL0014258 MPA_PNP_EM_seqs_non_topgraph_seqs_final_210318.csv	Rod shape-determining protein MreB n=1 Tax=Bacteroidales bacterium KHT7 TaxID=1855373 RepID=A0A1G7KLH9_9BACT
	agilent_56881	7.54027e-06	0.384554	-0.976414	-3.17728	1.22446	22.7273	16.6667	0.733333	UniRef90_R7IJL8	573	T2D-33A_GL0013585 MPA_PNP_EM_seqs_non_topgraph_seqs_final_210318.csv	Uncharacterized protein n=4 Tax=Clostridiales TaxID=186802 RepID=R7IJL8_9FIRM
	agilent_124047	7.55083e-06	0.385093	1.04798	-1.31688	3.41285	9.09091	16.6667	1.83333	UniRef90_B0G7P7	574	WP_040015567.1 (3/4) non_MPA_topgraph_sampling_040218.csv	Cobalamin biosynthesis protein CobD n=23 Tax=Dorea TaxID=189330 RepID=B0G7P7_9FIRM
	twist_35030	7.55265e-06	0.385185	-0.929505	-3.02742	1.16841	31.8182	16.6667	0.52381		575	fibronectin-binding protein A
	twist_66218	7.55356e-06	0.385232	1.09069	-1.37127	3.55266	9.09091	25	2.75		576	YP_009322870.1 hypothetical protein BPS11Q3_63 [Salmonella phage BPS11Q3]
	twist_39758	7.55356e-06	0.385232	1.09069	-1.37127	3.55266	9.09091	25	2.75		577	Lipase 2 precursor (Glycerol ester hydrolase 2)
	agilent_193153	7.57026e-06	0.386083	0.927386	-1.16971	3.02448	13.6364	25	1.83333	UniRef90_A0A1E3KV71	578	YP_004890527.1 (1/1) non_MPA_topgraph_sampling_040218.csv	Gram_pos_anchor domain-containing protein n=52 Tax=Lactobacillaceae TaxID=33958 RepID=A0A1E3KV71_LACPN
	agilent_55905	7.58206e-06	0.386685	1.11372	-1.40793	3.63538	13.6364	16.6667	1.22222	UniRef90_A0A1G5CDV5	579	WP_092975435.1 strains_non_MPA_non_topgraph_cdhit70_190118.csv	LPXTG-motif cell wall anchor domain-containing protein n=1 Tax=Ruminococcus bromii TaxID=40518 RepID=A0A1G5CDV5_9FIRM
	agilent_224087	7.60151e-06	0.387677	-1.02122	-3.33827	1.29583	22.7273	16.6667	0.733333	UniRef90_Q48031	580	VFG001151(gb|AAA20527) (hmw1A) adhesin HMW1A, two-partner secretion (TPS) pathway TpsA exoprotein [HMW1/HMW2 (VF0038)] [Haemophilus influenzae str. 12]	Adhesin n=8 Tax=Haemophilus influenzae TaxID=727 RepID=Q48031_HAEIF
	agilent_2828	7.65872e-06	0.390595	-1.14375	-3.75484	1.46733	18.1818	8.33333	0.458333	UniRef90_P03277	581	Hexon protein	Hexon protein n=779 Tax=Adenoviridae TaxID=10508 RepID=CAPSH_ADE02
	agilent_67882	7.6683e-06	0.391083	5.1889	-6.66909	17.0469	9.09091	8.33333	0.916667	UniRef90_A0A173TJV6	582	MH0068_GL0058773 MPA_PNP_EM_seqs_non_topgraph_seqs_final_210318.csv	Phage protein D n=27 Tax=Bacteroidales TaxID=171549 RepID=A0A173TJV6_9BACT
	twist_43321	7.67197e-06	0.39127	1.03278	-1.32833	3.39389	9.09091	16.6667	1.83333		583	alpha S1 casein & Alpha-S1-casein
	twist_54786	7.68038e-06	0.391699	-0.827753	-2.72185	1.06634	31.8182	33.3333	1.04762		584	phosphoprotein 150 & Large structural phosphoprotein
	twist_31816	7.68297e-06	0.391831	-1.08525	-3.56925	1.39875	27.2727	8.33333	0.305556		585	tegument protein pp65 & 65 kDa lower matrix phosphoprotein & pp65 & HCMVUL83
	agilent_198671	7.68368e-06	0.391868	1.22067	-1.5735	4.01485	9.09091	16.6667	1.83333	UniRef90_Q9ZFS5	586	WP_000769829.1 strains_non_MPA_non_topgraph_cdhit70_190118.csv	Exotoxin 1 n=31 Tax=Staphylococcus aureus TaxID=1280 RepID=Q9ZFS5_STAAU
	agilent_69388	7.68368e-06	0.391868	1.22067	-1.5735	4.01485	9.09091	16.6667	1.83333	UniRef90_A0A2S1FUJ1	587	WP_000769147.1 strains_non_MPA_non_topgraph_cdhit70_190118.csv	Superantigen-like protein 11 n=24 Tax=Bacteria TaxID=2 RepID=A0A2S1FUJ1_STAAU
	agilent_198635	7.68368e-06	0.391868	1.22067	-1.5735	4.01485	9.09091	16.6667	1.83333	UniRef90_Q9ZFS4	588	WP_000778481.1 strains_non_MPA_non_topgraph_cdhit70_190118.csv	Exotoxin 5 n=38 Tax=Staphylococcus TaxID=1279 RepID=Q9ZFS4_STAAU
	twist_10261	7.69852e-06	0.392625	-1.45259	-4.78297	1.87778	9.09091	8.33333	0.916667		589	allergen_name False allergome_name Str pn PspC (2/2) (1/1) allergenonline_name False SDAP_name False iedb_name False
	agilent_106728	7.7e-06	0.3927	-1.9943	-6.56739	2.57879	9.09091	8.33333	0.916667	UniRef90_C0BEV3	590	MH0088_GL0045527 (1/1) MPA_and_EM_topgraph_220218_subsample.csv	LysM domain protein n=11 Tax=Coprococcus TaxID=33042 RepID=C0BEV3_9FIRM
	agilent_115129	7.71613e-06	0.393522	1.13291	-1.46946	3.73528	13.6364	16.6667	1.22222	UniRef90_A0A069S3C5	591	158458797-stool1_revised_scaffold19117_2_gene52074 (2/2) MPA_and_EM_topgraph_220218_subsample.csv	Efflux transporter, RND family, MFP subunit n=29 Tax=Bacteroidales TaxID=171549 RepID=A0A069S3C5_9BACT
	twist_49296	7.72094e-06	0.393768	0.713293	-0.926038	2.35262	40.9091	58.3333	1.42593		592	glycoprotein B (2/2)
	agilent_7302	7.73355e-06	0.394411	1.08979	-1.41823	3.5978	77.2727	91.6667	1.18627	UniRef90_P03211	593	Epstein-Barr nuclear antigen 1 & EBNA-1 protein [Human gammaherpesvirus 4] & EBNA-1 protein & EBNA-1 & EBNA1 protein, partial [Human gammaherpesvirus 4] & EBNA1, partial [Human gammaherpesvirus 4] & EBNA1 protein [Human gammaherpesvirus 4] & BKRF1 & EBV nuclear antigen 1, partial [Human gammaherpesvirus 4] & EBNA1 [Human gammaherpesvirus 4] & EBNA-1 [Human gammaherpesvirus 4] & nuclear antigen EB…	Epstein-Barr nuclear antigen 1 n=37 Tax=Epstein-Barr virus (strain GD1) TaxID=10376 RepID=EBNA1_EBVB9
	agilent_7303	7.73355e-06	0.394411	1.08979	-1.41823	3.5978	77.2727	91.6667	1.18627	UniRef90_P03211	594	Epstein-Barr nuclear antigen 1 & EBNA-1 protein [Human gammaherpesvirus 4] & EBNA-1 protein & EBNA-1 & EBNA1 protein, partial [Human gammaherpesvirus 4] & EBNA1, partial [Human gammaherpesvirus 4] & EBNA1 protein [Human gammaherpesvirus 4] & BKRF1 & EBV nuclear antigen 1, partial [Human gammaherpesvirus 4] & EBNA1 [Human gammaherpesvirus 4] & EBNA-1 [Human gammaherpesvirus 4] & nuclear antigen EB…	Epstein-Barr nuclear antigen 1 n=37 Tax=Epstein-Barr virus (strain GD1) TaxID=10376 RepID=EBNA1_EBVB9
	twist_37139	7.75222e-06	0.395363	0.780865	-1.01983	2.58156	31.8182	41.6667	1.30952		595	Immunoglobulin G-binding protein G precursor & Immunoglobulin G-binding protein G
	twist_32176	7.77923e-06	0.396741	-1.19849	-3.97031	1.57333	90.9091	75	0.825		596	Epstein-Barr nuclear antigen 1 & EBNA-1 protein [Human gammaherpesvirus 4] & EBNA-1 protein & EBNA-1 & EBNA1 protein, partial [Human gammaherpesvirus 4] & EBNA1, partial [Human gammaherpesvirus 4] & EBNA1 protein [Human gammaherpesvirus 4] & BKRF1 & EBV nuclear antigen 1, partial [Human gammaherpesvirus 4] & EBNA1 [Human gammaherpesvirus 4] & EBNA-1 [Human gammaherpesvirus 4] & nuclear antigen EB…
	twist_32174	7.77923e-06	0.396741	-1.19849	-3.97031	1.57333	90.9091	75	0.825		597	Epstein-Barr nuclear antigen 1 & EBNA-1 protein [Human gammaherpesvirus 4] & EBNA-1 protein & EBNA-1 & EBNA1 protein, partial [Human gammaherpesvirus 4] & EBNA1, partial [Human gammaherpesvirus 4] & EBNA1 protein [Human gammaherpesvirus 4] & BKRF1 & EBV nuclear antigen 1, partial [Human gammaherpesvirus 4] & EBNA1 [Human gammaherpesvirus 4] & EBNA-1 [Human gammaherpesvirus 4] & nuclear antigen EB…
	agilent_8622	7.77962e-06	0.39676	0.886383	-1.16369	2.93646	72.7273	83.3333	1.14583	UniRef90_Q9ANY1	598	pneumococcal histidine triad protein E & hydrolase & HIT family hydrolase	Bvh-3 n=444 Tax=Bacteria TaxID=2 RepID=Q9ANY1_STREE
	twist_29710	7.7879e-06	0.397183	1.48027	-1.94644	4.90698	4.54545	8.33333	1.83333		599	HCMVUL80
	twist_35334	7.79544e-06	0.397567	-1.22846	-4.07457	1.61765	90.9091	83.3333	0.916667		600	Epstein-Barr nuclear antigen 1 & EBNA-1 protein [Human gammaherpesvirus 4] & EBNA-1 protein & EBNA-1 & EBNA1 protein, partial [Human gammaherpesvirus 4] & EBNA1, partial [Human gammaherpesvirus 4] & EBNA1 protein [Human gammaherpesvirus 4] & BKRF1 & EBV nuclear antigen 1, partial [Human gammaherpesvirus 4] & EBNA1 [Human gammaherpesvirus 4] & EBNA-1 [Human gammaherpesvirus 4] & nuclear antigen EB…
	agilent_5090	7.79544e-06	0.397567	-1.22846	-4.07457	1.61765	90.9091	83.3333	0.916667	UniRef90_P14348	601	Capsid protein VP26 & capsid protein VP26 [Human gammaherpesvirus 4] & BFRF3	Small capsomere-interacting protein n=30 Tax=Epstein-Barr virus (strain GD1) TaxID=10376 RepID=SCP_EBVB9
	agilent_243165	7.80071e-06	0.397836	-1.1029	-3.65956	1.45377	22.7273	8.33333	0.366667	UniRef90_Q9JNH0	602	VFG000972(gb|NP_269972) (sic) inhibitor of complement-mediated lysis [SIC (VF0255)] [Streptococcus pyogenes M1 GAS]	Sic1.225 n=20 Tax=Streptococcus pyogenes TaxID=1314 RepID=Q9JNH0_STRPY
	agilent_3635	7.80459e-06	0.398034	-0.76509	-2.53942	1.00923	40.9091	33.3333	0.814815	UniRef90_Q9ANY1	603	pneumococcal histidine triad protein E & hydrolase & HIT family hydrolase	Bvh-3 n=444 Tax=Bacteria TaxID=2 RepID=Q9ANY1_STREE
	agilent_230634	7.82235e-06	0.39894	0.921369	-1.21949	3.06223	22.7273	25	1.1	UniRef90_A0A130BPV0	604	VFG001839(gb|YP_094495) (icmE/dotG) Dot/Icm type IV secretion system central channel protein IcmE/DotG [Dot/Icm (VF0156)] [Legionella pneumophila subsp. pneumophila str. Philadelphia 1]	50S ribosomal protein L13e n=39 Tax=Gammaproteobacteria TaxID=1236 RepID=A0A130BPV0_LEGPN
	twist_34377	7.85156e-06	0.400429	0.728032	-0.968951	2.42502	45.4545	58.3333	1.28333		605	Epstein-Barr nuclear antigen 1 & EBNA-1 protein [Human gammaherpesvirus 4] & EBNA-1 protein & EBNA-1 & EBNA1 protein, partial [Human gammaherpesvirus 4] & EBNA1, partial [Human gammaherpesvirus 4] & EBNA1 protein [Human gammaherpesvirus 4] & BKRF1 & EBV nuclear antigen 1, partial [Human gammaherpesvirus 4] & EBNA1 [Human gammaherpesvirus 4] & EBNA-1 [Human gammaherpesvirus 4] & nuclear antigen EB…
	twist_31240	7.86394e-06	0.401061	1.88656	-2.51676	6.28989	4.54545	8.33333	1.83333		606	positive (from uniprot): Human herpesvirus 4 Epstein-Barr nuclear antigen 1
	twist_34744	7.88321e-06	0.402044	-1.4182	-4.73527	1.89886	9.09091	8.33333	0.916667		607	zinc metalloproteinase aureolysin
	agilent_85452	7.89679e-06	0.402736	1.14377	-1.53536	3.8229	4.54545	16.6667	3.66667	UniRef90_A0A0M6WAJ0	608	MH0356_GL0161949 (1/1) MPA_and_EM_topgraph_220218_subsample.csv	Bmp domain-containing protein n=6 Tax=Roseburia TaxID=841 RepID=A0A0M6WAJ0_9FIRM
	twist_30803	7.91555e-06	0.403693	1.003	-1.35118	3.35717	9.09091	16.6667	1.83333		609	Immunoglobulin G-binding protein G precursor & Immunoglobulin G-binding protein G
	twist_20848	7.92303e-06	0.404075	0.72716	-0.980971	2.43529	27.2727	50	1.83333		610	allergen_name False allergome_name Bos d 8 (2/6), Bos d 9 (2/3) (1/1) allergenonline_name False SDAP_name False iedb_name False
	twist_94021	7.92945e-06	0.404402	0.839889	-1.13442	2.8142	22.7273	25	1.1		611	NP_958218.1 gene 43 protein [Enterobacteria phage Sf6]
	agilent_42705	7.97037e-06	0.406489	-1.03467	-3.4777	1.40835	31.8182	8.33333	0.261905	UniRef90_D4K1P5	612	MH0161_GL0091744 MPA_PNP_EM_seqs_non_topgraph_seqs_final_210318.csv	Uncharacterized protein n=7 Tax=Faecalibacterium TaxID=216851 RepID=D4K1P5_9FIRM
	twist_7301	7.97557e-06	0.406754	1.34453	-1.8319	4.52096	9.09091	8.33333	0.916667		613	allergen_name False allergome_name Hor v 37 (3/6) (1/1) allergenonline_name False SDAP_name False iedb_name False
	twist_30162	7.98036e-06	0.406998	0.76931	-1.04912	2.58774	31.8182	41.6667	1.30952		614	Genome polyprotein (6/6) & polyprotein (7/9) & VP1 (1/4) & coat protein VP1 & VP4
	twist_62435	8.00372e-06	0.40819	-1.24262	-4.18728	1.70205	13.6364	8.33333	0.611111		615	AFQ97034.1 protein kinase [Enterobacteria phage T7M]
	twist_27988	8.01701e-06	0.408868	0.898851	-1.23427	3.03197	13.6364	25	1.83333		616	EBNA-3B nuclear protein [Human gammaherpesvirus 4] & Epstein-Barr nuclear antigen 4
	agilent_178076	8.02164e-06	0.409104	1.26793	-1.74259	4.27845	9.09091	16.6667	1.83333	UniRef90_A0A460AZD5	617	WP_010959017.1 (1/1) non_MPA_topgraph_sampling_040218.csv	LPXTG cell wall anchor domain-containing protein n=248 Tax=Listeriaceae TaxID=186820 RepID=A0A460AZD5_LISMN
	agilent_34554	8.04658e-06	0.410376	-1.9007	-6.42592	2.62452	9.09091	8.33333	0.916667	UniRef90_A0A374HQG2	618	MH0217_GL0039172 (2/2) MPA_and_EM_topgraph_220218_subsample.csv	SrtB family sortase n=6 Tax=Roseburia TaxID=841 RepID=A0A374HQG2_9FIRM
	agilent_223646	8.05506e-06	0.410808	-0.746969	-2.52701	1.03307	50	25	0.5	UniRef90_Q9JNH0	619	VFG000972(gb|NP_269972) (sic) inhibitor of complement-mediated lysis [SIC (VF0255)] [Streptococcus pyogenes M1 GAS]	Sic1.225 n=20 Tax=Streptococcus pyogenes TaxID=1314 RepID=Q9JNH0_STRPY
	agilent_88528	8.06105e-06	0.411113	1.13814	-1.57584	3.85213	13.6364	16.6667	1.22222	UniRef90_F0EQQ6	620	WP_014064443.1 strains_non_MPA_non_topgraph_cdhit70_190118.csv	Chaperone SurA n=29 Tax=Pasteurellaceae TaxID=712 RepID=F0EQQ6_HAEPA
	twist_51733	8.09985e-06	0.413092	-0.870162	-2.95392	1.2136	22.7273	16.6667	0.733333		621	positive (exact): Norwalk virus Non-structural polyprotein
	twist_34257	8.12196e-06	0.41422	-1.03379	-3.51538	1.4478	27.2727	8.33333	0.305556		622	putative zinc metalloprotease
	agilent_4777	8.12801e-06	0.414528	1.41966	-1.99045	4.82977	4.54545	8.33333	1.83333	UniRef90_P03460	623	Hemagglutinin (2/2)	Hemagglutinin n=16903 Tax=Influenza B virus TaxID=11520 RepID=HEMA_INBLE
	twist_7818	8.12801e-06	0.414528	1.41966	-1.99045	4.82977	4.54545	8.33333	1.83333		624	allergen_name False allergome_name Bub b 8 (5/6), Bub b 9 (1/2) (1/1) allergenonline_name False SDAP_name False iedb_name False
	agilent_224194	8.12924e-06	0.414591	0.726496	-1.01883	2.47182	59.0909	66.6667	1.12821	UniRef90_Q2FE79	625	VFG002421(gb|NP_647158) (sbi) IgG-binding protein SBI [Sbi (VF0423)] [Staphylococcus aureus subsp. aureus MW2]	Immunoglobulin-binding protein Sbi n=295 Tax=Bacteria TaxID=2 RepID=SBI_STAA3
	twist_27788	8.15748e-06	0.416031	-1.00167	-3.41552	1.41217	27.2727	8.33333	0.305556		626	early antigen protein D [Human gammaherpesvirus 4] & BMRF1 [Human gammaherpesvirus 4] & DNA polymerase processivity factor BMRF1
	agilent_130938	8.18918e-06	0.417648	-1.02691	-3.51018	1.45636	18.1818	8.33333	0.458333	UniRef90_A0A1C5V0K8	627	O2.UC16-1_GL0025718 (3/3) MPA_and_EM_topgraph_220218_subsample.csv	Lipoteichoic acid synthase 1 n=14 Tax=Clostridiales TaxID=186802 RepID=A0A1C5V0K8_9FIRM
	twist_30716	8.21237e-06	0.418831	1.11899	-1.59383	3.8318	13.6364	16.6667	1.22222		628	Serine-rich 25 kDa antigen protein
	twist_54766	8.218e-06	0.419118	1.06104	-1.51288	3.63496	9.09091	16.6667	1.83333		629	EBNA3A nuclear protein [Human gammaherpesvirus 4] & EBNA-3A [Human herpesvirus 4 type 2] & EBNA-3A [Human gammaherpesvirus 4] & Epstein-Barr nuclear antigen 3 & BLRF3 [Human gammaherpesvirus 4] & nuclear antigen EBNA-3
	agilent_205050	8.218e-06	0.419118	1.06104	-1.51288	3.63496	9.09091	16.6667	1.83333	UniRef90_A0A1Q6JQF1	630	MH0220_GL0226081 MPA_PNP_EM_seqs_non_topgraph_seqs_final_210318.csv	Peptidase M23 n=2 Tax=Clostridiales TaxID=186802 RepID=A0A1Q6JQF1_9FIRM
	twist_77281	8.21963e-06	0.419201	1.90133	-2.71182	6.51447	4.54545	8.33333	1.83333		631	NP_680496.1 putative host interaction protein [Lactobacillus phage A2]
	agilent_37310	8.21963e-06	0.419201	1.90133	-2.71182	6.51447	4.54545	8.33333	1.83333	UniRef90_R7HQD9	632	V1.FI35_GL0037423 MPA_PNP_EM_seqs_non_topgraph_seqs_final_210318.csv	Peptidase C10 family n=1 Tax=Prevotella sp. CAG:279 TaxID=1262924 RepID=R7HQD9_9BACT
	agilent_109851	8.21963e-06	0.419201	1.90133	-2.71182	6.51447	4.54545	8.33333	1.83333	UniRef90_A0A0M6WSF3	633	MH0062_GL0000166 MPA_PNP_EM_seqs_non_topgraph_seqs_final_210318.csv	GRAM_POS_ANCHORING domain-containing protein n=97 Tax=root TaxID=1 RepID=A0A0M6WSF3_9FIRM
	agilent_85550	8.21963e-06	0.419201	1.90133	-2.71182	6.51447	4.54545	8.33333	1.83333	UniRef90_Q6GJK9	634	WP_001170274.1 strains_non_MPA_non_topgraph_cdhit70_190118.csv	N-acetylmuramoyl-L-alanine amidase sle1 n=31 Tax=Staphylococcus aureus TaxID=1280 RepID=SLE1_STAAR
	twist_43828	8.21963e-06	0.419201	1.90133	-2.71182	6.51447	4.54545	8.33333	1.83333		635	NP
	agilent_185725	8.21963e-06	0.419201	1.90133	-2.71182	6.51447	4.54545	8.33333	1.83333	UniRef90_A0A246B2R4	636	YP_002344746.1 (1/1) non_MPA_topgraph_sampling_040218.csv	Cytochrome c-type protein n=76 Tax=Campylobacteraceae TaxID=72294 RepID=A0A246B2R4_CAMJU
	agilent_210454	8.22529e-06	0.41949	0.757896	-1.08211	2.5979	59.0909	66.6667	1.12821	UniRef90_A0A0U1MQG2	637	WP_000669729.1 strains_non_MPA_non_topgraph_cdhit70_190118.csv	Protein map n=15 Tax=Staphylococcaceae TaxID=90964 RepID=A0A0U1MQG2_STAAU
	agilent_28384	8.23369e-06	0.419918	1.10377	-1.57841	3.78595	4.54545	16.6667	3.66667	UniRef90_I9PKT0	638	159551223-stool2_revised_scaffold49362_1_gene115337 (1/1) MPA_and_EM_topgraph_220218_subsample.csv	SusC/RagA family TonB-linked outer membrane protein n=13 Tax=Bacteroides TaxID=816 RepID=I9PKT0_9BACE
	agilent_45754	8.23488e-06	0.419979	-0.901232	-3.09153	1.28906	27.2727	16.6667	0.611111	UniRef90_UPI0004537308	639	WP_000728715.1 strains_non_MPA_non_topgraph_cdhit70_190118.csv	staphylococcal protein A n=1 Tax=Staphylococcus aureus TaxID=1280 RepID=UPI0004537308
	agilent_163523	8.23987e-06	0.420234	-1.09716	-3.76511	1.57078	18.1818	8.33333	0.458333	UniRef90_Q69HT9	640	WP_000277154.1 strains_non_MPA_non_topgraph_cdhit70_190118.csv	Multicopper oxidase mco n=129 Tax=Bacteria TaxID=2 RepID=MCO_STAAU
	agilent_155324	8.24061e-06	0.420271	0.850585	-1.21792	2.91909	18.1818	33.3333	1.83333	UniRef90_K8QHQ9	641	WP_014569529.1 strains_non_MPA_non_topgraph_cdhit70_190118.csv	Alpha-galactosidase n=4 Tax=Lactobacillus rhamnosus TaxID=47715 RepID=K8QHQ9_LACRH
	agilent_55558	8.26063e-06	0.421292	0.874368	-1.25666	3.00539	77.2727	83.3333	1.07843	UniRef90_A0A3R6GSL8	642	MH0020_GL0042782 MPA_PNP_EM_seqs_non_topgraph_seqs_final_210318.csv	T9SS C-terminal target domain-containing protein n=10 Tax=Bacteroidales TaxID=171549 RepID=A0A3R6GSL8_9BACT
	agilent_187025	8.2646e-06	0.421495	-1.35031	-4.64275	1.94213	9.09091	8.33333	0.916667	UniRef90_A0A0G9FAG5	643	YP_004890585.1 strains_non_MPA_non_topgraph_cdhit70_190118.csv	Extracellular protein n=36 Tax=Lactobacillaceae TaxID=33958 RepID=A0A0G9FAG5_LACPN
	twist_27495	8.2796e-06	0.42226	-0.682293	-2.34866	0.984071	50	33.3333	0.666667		644	HCMVUL99 & Tegument protein UL11 homolog
	agilent_79824	8.28583e-06	0.422578	0.719797	-1.03937	2.47896	27.2727	41.6667	1.52778	UniRef90_A0A174WE81	645	MH0061_GL0017930 MPA_PNP_EM_seqs_non_topgraph_seqs_final_210318.csv	Acetylhydrolase n=10 Tax=Bacteroides TaxID=816 RepID=A0A174WE81_9BACE
	twist_94732	8.28984e-06	0.422782	-1.0635	-3.66383	1.53682	13.6364	8.33333	0.611111		646	YP_006908363.1 hypothetical protein BCB4_0134 [Bacillus phage B4]
	twist_58050	8.29569e-06	0.42308	-0.781507	-2.69356	1.13055	59.0909	66.6667	1.12821		647	positive (exact): Enterovirus B Genome polyprotein
	agilent_168512	8.29877e-06	0.423237	1.39025	-2.01232	4.79282	4.54545	8.33333	1.83333	UniRef90_B0G7W2	648	WP_005334232.1 (1/7) non_MPA_topgraph_sampling_040218.csv	Ferrous iron transport protein B n=13 Tax=Dorea TaxID=189330 RepID=B0G7W2_9FIRM
	agilent_212303	8.29877e-06	0.423237	1.39025	-2.01232	4.79282	4.54545	8.33333	1.83333	UniRef90_A0A173WVL9	649	O2.UC18-1_GL0086283 (1/6) MPA_and_EM_topgraph_220218_subsample.csv	Phosphoglycerol transferase and related proteins, alkaline phosphatase superfamily n=34 Tax=Clostridiales TaxID=186802 RepID=A0A173WVL9_9FIRM
	twist_49412	8.29877e-06	0.423237	-1.39025	-4.79282	2.01232	95.4545	91.6667	0.960317		650	positive (from uniprot): Human herpesvirus 4 Epstein-Barr nuclear antigen 1
	agilent_79003	8.30302e-06	0.423454	1.63073	-2.36227	5.62373	4.54545	16.6667	3.66667	UniRef90_Q8XMR4	651	WP_003460505.1 strains_non_MPA_non_topgraph_cdhit70_190118.csv	LYZ2 domain-containing protein n=27 Tax=Clostridium perfringens TaxID=1502 RepID=Q8XMR4_CLOPE
	agilent_73216	8.32221e-06	0.424432	0.748292	-1.08785	2.58443	63.6364	75	1.17857	UniRef90_C0FTT4	652	WP_007886088.1 MPA_PNP_EM_seqs_non_topgraph_seqs_final_210318.csv	Flagellin n=5 Tax=Roseburia inulinivorans TaxID=360807 RepID=C0FTT4_9FIRM
	agilent_237631	8.32235e-06	0.42444	0.735428	-1.06917	2.54003	63.6364	75	1.17857	UniRef90_Q54835	653	VFG000950(gb|NP_665531) (emm) M protein type 3 [M protein (VF0242)] [Streptococcus pyogenes MGAS315]	M3 protein n=36 Tax=Streptococcus pyogenes TaxID=1314 RepID=Q54835_STRPY
	agilent_71398	8.32442e-06	0.424546	-1.19298	-4.121	1.73504	13.6364	8.33333	0.611111	UniRef90_A0A173WZX5	654	MH0014_GL0042651 (1/2) MPA_and_EM_topgraph_220218_subsample.csv	D-gamma-glutamyl-meso-diaminopimelic acid endopeptidase CwlS n=68 Tax=Firmicutes TaxID=1239 RepID=A0A173WZX5_9FIRM
	twist_52620	8.32442e-06	0.424546	-1.19298	-4.121	1.73504	13.6364	8.33333	0.611111		655	Junctional protein associated with coronary artery disease
	twist_36384	8.32942e-06	0.4248	0.748416	-1.08949	2.58632	27.2727	41.6667	1.52778		656	Glycoprotein B precursor & glycoprotein B (1/2)
	agilent_159126	8.36594e-06	0.426663	-1.20182	-4.16506	1.76142	95.4545	83.3333	0.873016	UniRef90_A0A381IPJ2	657	WP_011590251.1 strains_non_MPA_non_topgraph_cdhit70_190118.csv	Cell wall binding repeat-containing protein n=19 Tax=Clostridium perfringens TaxID=1502 RepID=A0A381IPJ2_CLOPF
	twist_43798	8.36687e-06	0.426711	0.787645	-1.15459	2.72988	63.6364	83.3333	1.30952		658	BZLF1 [Human gammaherpesvirus 4] & BZLF1 & Trans-activator protein BZLF1
	agilent_88956	8.37486e-06	0.427118	-0.714027	-2.47629	1.04823	72.7273	41.6667	0.572917	UniRef90_A0A3R6J631	659	MH0105_GL0034973 MPA_PNP_EM_seqs_non_topgraph_seqs_final_210318.csv	Uncharacterized protein n=6 Tax=Parabacteroides TaxID=375288 RepID=A0A3R6J631_9BACT
	agilent_222419	8.376e-06	0.427176	0.679603	-0.997905	2.35711	50	66.6667	1.33333	UniRef90_Q54703	660	VFG000955(gb|NP_608047) (emm) M18 protein precursor [M protein (VF0242)] [Streptococcus pyogenes MGAS8232]	Emm18.1 protein n=9 Tax=Streptococcus pyogenes TaxID=1314 RepID=Q54703_STRPY
	twist_58154	8.38476e-06	0.427623	0.75051	-1.10382	2.60484	31.8182	33.3333	1.04762		661	Capsid protein VP26 & capsid protein VP26 [Human gammaherpesvirus 4] & BFRF3
	agilent_165460	8.38701e-06	0.427737	-1.31206	-4.55463	1.93052	13.6364	8.33333	0.611111	UniRef90_B0MWY0	662	V1.UC47-4_GL0174343 (1/3) MPA_and_EM_topgraph_220218_subsample.csv	Lipid A biosynthesis (KDO)2-(Lauroyl)-lipid IVA acyltransferase n=5 Tax=root TaxID=1 RepID=B0MWY0_9BACT
	agilent_1075	8.39165e-06	0.427974	-0.697441	-2.42196	1.02707	40.9091	33.3333	0.814815	UniRef90_Q1HVF7	663	positive (from uniprot): Human herpesvirus 4 Epstein-Barr nuclear antigen 1	Epstein-Barr nuclear antigen 1 n=48 Tax=Epstein-Barr virus (strain GD1) TaxID=10376 RepID=EBNA1_EBVA8
	agilent_149320	8.39705e-06	0.428249	-1.03067	-3.58064	1.51931	22.7273	8.33333	0.366667	UniRef90_A0A139LB75	664	WP_004298498.1 MPA_PNP_EM_seqs_non_topgraph_seqs_final_210318.csv	Uncharacterized protein n=42 Tax=Bacteroides TaxID=816 RepID=A0A139LB75_BACOV
	twist_25205	8.40279e-06	0.428542	-0.917648	-3.18945	1.35415	22.7273	16.6667	0.733333		665	allergen_name False allergome_name Bla g 9 (3/4) (1/1) allergenonline_name False SDAP_name False iedb_name False
	twist_35320	8.4032e-06	0.428563	0.918591	-1.35565	3.19283	13.6364	16.6667	1.22222		666	EBNA3C latent protein [Human gammaherpesvirus 4] & EBNA-3C & Epstein-Barr nuclear antigen 6 & EBNA3C latent protein & EBNA3C nuclear protein [Human gammaherpesvirus 4] & nuclear antigen precursor & EBNA3C [Human gammaherpesvirus 4]
	agilent_82717	8.40438e-06	0.428623	-0.971862	-3.3783	1.43457	27.2727	8.33333	0.305556	UniRef90_K0XAX2	667	MH0012_GL0168243 MPA_PNP_EM_seqs_non_topgraph_seqs_final_210318.csv	M6 family metalloprotease domain-containing protein n=3 Tax=Bacteroidales TaxID=171549 RepID=K0XAX2_9BACT
	twist_33645	8.44471e-06	0.43068	0.780088	-1.16013	2.7203	13.6364	33.3333	2.44444		668	EBNA3A nuclear protein [Human gammaherpesvirus 4] & EBNA-3A [Human herpesvirus 4 type 2] & EBNA-3A [Human gammaherpesvirus 4] & Epstein-Barr nuclear antigen 3 & BLRF3 [Human gammaherpesvirus 4] & nuclear antigen EBNA-3
	twist_58288	8.45264e-06	0.431085	-0.685765	-2.39288	1.02135	45.4545	41.6667	0.916667		669	polyprotein (9/9) & VP1 capsid protein (1/3) & Chain 2, Human Rhinovirus Serotype 2 (Hrv2)
	agilent_188441	8.45557e-06	0.431234	0.734941	-1.09519	2.56507	22.7273	58.3333	2.56667	UniRef90_Q931I5	670	WP_000791402.1 strains_non_MPA_non_topgraph_cdhit70_190118.csv	Uncharacterized leukocidin-like protein 2 n=180 Tax=Bacteria TaxID=2 RepID=LUKL2_STAAM
	twist_88459	8.46645e-06	0.431789	1.35541	-2.02385	4.73467	4.54545	8.33333	1.83333		671	YP_009222256.1 hypothetical protein LfeInf_018 [Lactobacillus phage LfeInf]
	agilent_147336	8.47349e-06	0.432148	-1.07124	-3.7441	1.60162	95.4545	75	0.785714	UniRef90_F3QVU8	672	MH0006_GL0114400 MPA_PNP_EM_seqs_non_topgraph_seqs_final_210318.csv	Alginate_lyase domain-containing protein n=5 Tax=Paraprevotella TaxID=577309 RepID=F3QVU8_9BACT
	twist_47724	8.47429e-06	0.432189	-0.772663	-2.70071	1.15539	40.9091	25	0.611111		673	glycoprotein D (1/2) & glycoprotein D [human herpesvirus 1] & Glycoprotein D precursor & positive (from uniprot): Human herpesvirus 1 Envelope glycoprotein D
	twist_52478	8.47429e-06	0.432189	-0.678302	-2.37089	1.01429	45.4545	33.3333	0.733333		674	phosphoprotein 150 & Large structural phosphoprotein
	agilent_225311	8.48753e-06	0.432864	1.24771	-1.87031	4.36573	9.09091	8.33333	0.916667	UniRef90_P71401	675	VFG001157(gb|AAC44560) (hsf) Hsf [Hia/Hsf (VF0039)] [Haemophilus influenzae C54]	Hsf n=19 Tax=Haemophilus influenzae TaxID=727 RepID=P71401_HAEIF
	agilent_243228	8.49592e-06	0.433292	-1.2431	-4.3525	1.8663	9.09091	8.33333	0.916667	UniRef90_UPI000B5938A4	676	VFG001356(gb|NP_345446) (lytB) endo-beta-N-acetylglucosaminidase [CBPs (VF0145)] [Streptococcus pneumoniae TIGR4]	endo-beta-N-acetylglucosaminidase n=2 Tax=Streptococcus pneumoniae TaxID=1313 RepID=UPI000B5938A4
	twist_72458	8.49734e-06	0.433364	1.37968	-2.07189	4.83126	9.09091	8.33333	0.916667		677	YP_006908362.1 Ig-like domain containing protein [Bacillus phage B4]
	twist_27542	8.51124e-06	0.434073	-0.651436	-2.28366	0.980788	59.0909	41.6667	0.705128		678	BZLF1 [Human gammaherpesvirus 4] & BZLF1 & Trans-activator protein BZLF1
	agilent_21926	8.51668e-06	0.434351	-1.06234	-3.72572	1.60104	18.1818	8.33333	0.458333	UniRef90_A0A508W2N3	679	YP_004890451.1 strains_non_MPA_non_topgraph_cdhit70_190118.csv	LysM domain-containing protein [Lactobacillus plantarum] n=1 Tax=Lactobacillus plantarum TaxID=1590 RepID=A0A508W2N3_LACPN
	agilent_98530	8.53126e-06	0.435094	1.72683	-2.60949	6.06314	4.54545	8.33333	1.83333	UniRef90_P0A1W3	680	WP_000157810.1 (1/2) non_MPA_topgraph_sampling_040218.csv	Signal peptidase I n=1166 Tax=root TaxID=1 RepID=LEP_SALTI
	agilent_238459	8.53126e-06	0.435094	1.72683	-2.60949	6.06314	4.54545	8.33333	1.83333	UniRef90_UPI000F53326A	681	VFG000261(gb|NP_273742) (iga) IgA-specific serine endopeptidase [IgA1 protease (VF0080)] [Neisseria meningitidis MC58]	IgA-specific serine endopeptidase autotransporter n=1 Tax=Neisseria meningitidis TaxID=487 RepID=UPI000F53326A
	agilent_11743	8.54616e-06	0.435854	0.688603	-1.04345	2.42065	40.9091	58.3333	1.42593	UniRef90_P12978	682	nuclear protein EBNA2 & EBNA-2 & Epstein-Barr nuclear antigen 2	Epstein-Barr nuclear antigen 2 n=125 Tax=Epstein-Barr virus (strain GD1) TaxID=10376 RepID=EBNA2_EBVB9
	agilent_3967	8.54709e-06	0.435902	1.28581	-1.94874	4.52037	4.54545	16.6667	3.66667	UniRef90_P06725	683	tegument protein pp65 & 65 kDa lower matrix phosphoprotein & pp65 & HCMVUL83	65 kDa phosphoprotein n=77 Tax=Human cytomegalovirus TaxID=10359 RepID=PP65_HCMVA
	agilent_86868	8.55603e-06	0.436358	0.745707	-1.13204	2.62345	22.7273	33.3333	1.46667	UniRef90_P37710	684	NP_814543.1 strains_non_MPA_non_topgraph_cdhit70_190118.csv	Autolysin n=202 Tax=Firmicutes TaxID=1239 RepID=ALYS_ENTFA
	agilent_166519	8.55939e-06	0.436529	0.963305	-1.46327	3.38988	9.09091	16.6667	1.83333	UniRef90_R7EMT3	685	MH0002_GL0053999 MPA_PNP_EM_seqs_non_topgraph_seqs_final_210318.csv	TonB-dependent receptor n=1 Tax=Bacteroides uniformis CAG:3 TaxID=1263055 RepID=R7EMT3_9BACE
	agilent_240582	8.59554e-06	0.438373	0.680504	-1.04061	2.40161	31.8182	41.6667	1.30952	UniRef90_Q6GHV7	686	VFG001317(gb|YP_001332074) (isdB) iron-regulated surface determinant protein B, haemoglobin receptor [Isd (VF0015)] [Staphylococcus aureus subsp. aureus str. Newman]	Iron-regulated surface determinant protein B n=509 Tax=Bacilli TaxID=91061 RepID=ISDB_STAAR
	agilent_73128	8.62274e-06	0.43976	0.704369	-1.08251	2.49124	54.5455	66.6667	1.22222	UniRef90_R5E067	687	MH0010_GL0007892 MPA_PNP_EM_seqs_non_topgraph_seqs_final_210318.csv	Flagellin n=2 Tax=Eubacterium TaxID=1730 RepID=R5E067_9FIRM
	agilent_196127	8.67745e-06	0.44255	0.901985	-1.40023	3.2042	77.2727	75	0.970588	UniRef90_K0X516	688	MH0012_GL0015099 MPA_PNP_EM_seqs_non_topgraph_seqs_final_210318.csv	BIG2 domain-containing protein n=2 Tax=Bacteroidales TaxID=171549 RepID=K0X516_9BACT
	twist_58053	8.68187e-06	0.442776	0.670755	-1.04212	2.38363	45.4545	50	1.1		689	positive (exact): Influenza A virus Hemagglutinin
	agilent_70892	8.68855e-06	0.443116	1.2127	-1.88643	4.31183	9.09091	8.33333	0.916667	UniRef90_A0A173TD61	690	MH0329_GL0071733 (1/2) MPA_and_EM_topgraph_220218_subsample.csv	Uncharacterized protein n=7 Tax=Roseburia TaxID=841 RepID=A0A173TD61_9FIRM
	twist_26817	8.68876e-06	0.443127	-1.19987	-4.26629	1.86654	9.09091	8.33333	0.916667		691	Genome polyprotein (4/6) & polyprotein (6/9) & VP1 (3/4) & VP1 capsid protein (3/3) & Chain 1, The Crystal Structure Of Coxsackievirus A9 To 2.9 A Resolution & capsid protein (2/2) & polyprotein CB4 & VP4-VP2 & polyprotein VP0 & Chain 3, The Crystal Structure Of Coxsackievirus A9 To 2.9 A Resolution & Chain 4, The Crystal Structure Of Coxsackievirus A9 To 2.9 A Resolution
	agilent_226915	8.69935e-06	0.443667	-0.812112	-2.89002	1.2658	77.2727	75	0.970588	UniRef90_A0A4M7JVU5	692	VFG001353(gb|NP_344916) (cbpG) choline binding protein G [CBPs (VF0145)] [Streptococcus pneumoniae TIGR4]	Choline binding protein G n=61 Tax=Streptococcus pneumoniae TaxID=1313 RepID=A0A4M7JVU5_STREE
	agilent_92686	8.7055e-06	0.44398	0.671813	-1.0483	2.39193	31.8182	41.6667	1.30952	UniRef90_A6LHA3	693	159490532-stool2_revised_scaffold3874_1_gene76177 MPA_PNP_EM_seqs_non_topgraph_seqs_final_210318.csv	Uncharacterized protein n=18 Tax=Bacteroidales TaxID=171549 RepID=A6LHA3_PARD8
	agilent_139647	8.72266e-06	0.444856	-0.953624	-3.39999	1.49274	22.7273	8.33333	0.366667	UniRef90_A0A158SJE1	694	WP_041807921.1 strains_non_MPA_non_topgraph_cdhit70_190118.csv	N-acetylmuramoyl-L-alanine amidase n=55 Tax=Lactobacillus TaxID=1578 RepID=A0A158SJE1_LACFE
	agilent_1141	8.77831e-06	0.447694	0.714254	-1.12952	2.55802	31.8182	33.3333	1.04762	UniRef90_P07210	695	polyprotein (9/9) & VP1 capsid protein (1/3) & Chain 2, Human Rhinovirus Serotype 2 (Hrv2)	Genome polyprotein n=273 Tax=Enterovirus TaxID=12059 RepID=POLG_HRV8A
	agilent_30625	8.80444e-06	0.449026	0.987864	-1.5697	3.54543	9.09091	16.6667	1.83333	UniRef90_A0A369ZK90	696	WP_014065289.1 strains_non_MPA_non_topgraph_cdhit70_190118.csv	Glucose-6-phosphate isomerase n=13 Tax=Haemophilus TaxID=724 RepID=A0A369ZK90_HAEPA
	twist_34196	8.82618e-06	0.450135	-1.35911	-4.88644	2.16822	13.6364	16.6667	1.22222		697	immunoglobulin A1 protease
	agilent_11511	8.83209e-06	0.450437	-0.927799	-3.33734	1.48175	18.1818	16.6667	0.916667	UniRef90_P03300	698	Genome polyprotein (6/6) & polyprotein (7/9) & VP1 (1/4) & coat protein VP1 & VP4	Genome polyprotein n=1168 Tax=Enterovirus TaxID=12059 RepID=POLG_POL1M
	twist_59092	8.83263e-06	0.450464	1.1347	-1.81235	4.08175	4.54545	16.6667	3.66667		699	B B/Brisbane/60/2008 HA
	agilent_6734	8.862e-06	0.451962	-0.998287	-3.59964	1.60307	22.7273	25	1.1	UniRef90_P08392	700	Trans-acting transcriptional protein ICP4	Major viral transcription factor ICP4 n=1 Tax=Human herpesvirus 1 (strain 17) TaxID=10299 RepID=ICP4_HHV11
	agilent_207681	8.88707e-06	0.45324	0.988453	-1.59457	3.57148	86.3636	91.6667	1.0614	UniRef90_K0XMV3	701	160158126-stool2_revised_C599977_1_gene121658 MPA_PNP_EM_seqs_non_topgraph_seqs_final_210318.csv	Por secretion system C-terminal sorting domain-containing protein n=3 Tax=Bacteroidales TaxID=171549 RepID=K0XMV3_9BACT
	agilent_321	8.9101e-06	0.454415	0.696853	-1.12891	2.52262	59.0909	75	1.26923	UniRef90_P03211	702	Epstein-Barr nuclear antigen 1 & EBNA-1 protein [Human gammaherpesvirus 4] & EBNA-1 protein & EBNA-1 & EBNA1 protein, partial [Human gammaherpesvirus 4] & EBNA1, partial [Human gammaherpesvirus 4] & EBNA1 protein [Human gammaherpesvirus 4] & BKRF1 & EBV nuclear antigen 1, partial [Human gammaherpesvirus 4] & EBNA1 [Human gammaherpesvirus 4] & EBNA-1 [Human gammaherpesvirus 4] & nuclear antigen EB…	Epstein-Barr nuclear antigen 1 n=37 Tax=Epstein-Barr virus (strain GD1) TaxID=10376 RepID=EBNA1_EBVB9
	agilent_40863	8.94139e-06	0.456011	0.785858	-1.2804	2.85211	13.6364	25	1.83333	UniRef90_Q1WS65	703	YP_536347.1 strains_non_MPA_non_topgraph_cdhit70_190118.csv	Uncharacterized protein n=36 Tax=Lactobacillus TaxID=1578 RepID=Q1WS65_LACS1
	agilent_236613	8.94627e-06	0.45626	0.746588	-1.2175	2.71068	63.6364	75	1.17857	UniRef90_Q5XAT9	704	VFG000956(gb|NP_607775) (sda) streptodornase [DNase (VF0252)] [Streptococcus pyogenes MGAS8232]	Sda n=3 Tax=root TaxID=1 RepID=Q5XAT9_STRP6
	agilent_129	8.95725e-06	0.45682	0.713371	-1.16567	2.59241	31.8182	33.3333	1.04762	UniRef90_Q1HVF7	705	positive (from uniprot): Human herpesvirus 4 Epstein-Barr nuclear antigen 1	Epstein-Barr nuclear antigen 1 n=48 Tax=Epstein-Barr virus (strain GD1) TaxID=10376 RepID=EBNA1_EBVA8
	agilent_4946	8.96149e-06	0.457036	0.926594	-1.51525	3.36844	13.6364	16.6667	1.22222	UniRef90_A0A0N7AYT6	706	positive (from uniprot): Human respiratory syncytial virus Attachment glycoprotein	Major surface glycoprotein G n=47 Tax=Pneumoviridae TaxID=11244 RepID=A0A0N7AYT6_HRSV
	twist_59627	8.97234e-06	0.457589	-1.02757	-3.73885	1.68371	18.1818	8.33333	0.458333		707	H3N2 B/Brisbane/60/2008 NP
	twist_22088	8.9887e-06	0.458424	-0.734741	-2.67699	1.2075	31.8182	16.6667	0.52381		708	allergen_name False allergome_name Que ru 1 (2/2) (1/1) allergenonline_name False SDAP_name False iedb_name False
	twist_39307	9.00876e-06	0.459447	-0.822051	-3.00005	1.35594	27.2727	16.6667	0.611111		709	polyprotein (9/9) & VP1 capsid protein (1/3) & Chain 2, Human Rhinovirus Serotype 2 (Hrv2)
	agilent_1143	9.02598e-06	0.460325	0.743786	-1.23071	2.71828	27.2727	33.3333	1.22222	UniRef90_P03300	710	Genome polyprotein (6/6) & polyprotein (7/9) & VP1 (1/4) & coat protein VP1 & VP4	Genome polyprotein n=1168 Tax=Enterovirus TaxID=12059 RepID=POLG_POL1M
	twist_43249	9.04094e-06	0.461088	0.685614	-1.13755	2.50878	22.7273	50	2.2		711	EBNA3A nuclear protein [Human gammaherpesvirus 4] & EBNA-3A [Human herpesvirus 4 type 2] & EBNA-3A [Human gammaherpesvirus 4] & Epstein-Barr nuclear antigen 3 & BLRF3 [Human gammaherpesvirus 4] & nuclear antigen EBNA-3
	agilent_170679	9.05857e-06	0.461987	0.899516	-1.49726	3.29629	13.6364	16.6667	1.22222	UniRef90_A0A173UKQ3	712	O2.UC43-1_GL0046095 (1/4) MPA_and_EM_topgraph_220218_subsample.csv	Macrolide export ATP-binding/permease protein MacB n=29 Tax=Ruminococcaceae TaxID=541000 RepID=A0A173UKQ3_9FIRM
	agilent_228932	9.06244e-06	0.462185	0.836178	-1.39282	3.06517	31.8182	25	0.785714	UniRef90_P71401	713	VFG001157(gb|AAC44560) (hsf) Hsf [Hia/Hsf (VF0039)] [Haemophilus influenzae C54]	Hsf n=19 Tax=Haemophilus influenzae TaxID=727 RepID=P71401_HAEIF
	twist_37914	9.06806e-06	0.462471	-0.638002	-2.33981	1.06381	45.4545	41.6667	0.916667		714	choline-binding protein D
	twist_50462	9.08878e-06	0.463528	-1.18187	-4.34184	1.9781	13.6364	8.33333	0.611111		715	positive (from uniprot): Human adenovirus C Pre-histone-like nucleoprotein
	agilent_153547	9.10158e-06	0.46418	1.01358	-1.7004	3.72756	4.54545	16.6667	3.66667	UniRef90_UPI0004650778	716	WP_024852504.1 (2/4) non_MPA_topgraph_sampling_040218.csv	hypothetical protein n=1 Tax=Ruminococcus gnavus TaxID=33038 RepID=UPI0004650778
	agilent_329	9.10418e-06	0.464313	-1.07953	-3.97094	1.81189	18.1818	8.33333	0.458333	UniRef90_P36717	717	minor core protein	Core-capsid bridging protein n=3 Tax=Human mastadenovirus A TaxID=129875 RepID=CORE5_ADE12
	agilent_110974	9.10488e-06	0.464349	0.656503	-1.10202	2.41503	22.7273	41.6667	1.83333	UniRef90_A0A4V2EHS9	718	WP_039447067.1 strains_non_MPA_non_topgraph_cdhit70_190118.csv	Alpha-glucosidase n=84 Tax=Vibrionaceae TaxID=641 RepID=A0A4V2EHS9_VIBVL
	twist_10617	9.15705e-06	0.467009	0.825765	-1.39938	3.05091	13.6364	33.3333	2.44444		719	allergen_name False allergome_name Asp rh 1 (2/2) (1/1) allergenonline_name False SDAP_name False iedb_name False
	agilent_8993	9.17032e-06	0.467687	-0.624317	-2.30919	1.06056	63.6364	58.3333	0.916667	UniRef90_P03204	720	EBNA3C latent protein [Human gammaherpesvirus 4] & EBNA-3C & Epstein-Barr nuclear antigen 6 & EBNA3C latent protein & EBNA3C nuclear protein [Human gammaherpesvirus 4] & nuclear antigen precursor & EBNA3C [Human gammaherpesvirus 4]	Epstein-Barr nuclear antigen 6 n=14 Tax=Epstein-Barr virus (strain GD1) TaxID=10376 RepID=EBNA6_EBVB9
	twist_35870	9.17032e-06	0.467687	-0.624317	-2.30919	1.06056	63.6364	58.3333	0.916667		721	EBNA3C latent protein [Human gammaherpesvirus 4] & EBNA-3C & Epstein-Barr nuclear antigen 6 & EBNA3C latent protein & EBNA3C nuclear protein [Human gammaherpesvirus 4] & nuclear antigen precursor & EBNA3C [Human gammaherpesvirus 4]
	twist_34181	9.25447e-06	0.471978	-0.615678	-2.29337	1.06202	59.0909	50	0.846154		722	positive (from uniprot): Enterovirus B Genome polyprotein
	twist_62977	9.26526e-06	0.472528	1.32277	-2.2862	4.93174	9.09091	8.33333	0.916667		723	YP_008532023.1 hypothetical protein [Klebsiella phage 0507-KN2-1]
	twist_58049	9.28596e-06	0.473584	-0.827075	-3.08901	1.43486	77.2727	83.3333	1.07843		724	positive (exact): Enterovirus B Genome polyprotein
	agilent_88432	9.29021e-06	0.473801	0.967451	-1.67969	3.61459	9.09091	16.6667	1.83333	UniRef90_A0A0E1R719	725	WP_003725975.1 (1/1) non_MPA_topgraph_sampling_040218.csv	Endolytic murein transglycosylase n=258 Tax=Listeria TaxID=1637 RepID=A0A0E1R719_LISMN
	agilent_220768	9.29416e-06	0.474002	1.1134	-1.93448	4.16128	9.09091	8.33333	0.916667	UniRef90_Q54835	726	VFG000950(gb|NP_665531) (emm) M protein type 3 [M protein (VF0242)] [Streptococcus pyogenes MGAS315]	M3 protein n=36 Tax=Streptococcus pyogenes TaxID=1314 RepID=Q54835_STRPY
	agilent_237216	9.29416e-06	0.474002	1.1134	-1.93448	4.16128	9.09091	8.33333	0.916667	UniRef90_Q54703	727	VFG000955(gb|NP_608047) (emm) M18 protein precursor [M protein (VF0242)] [Streptococcus pyogenes MGAS8232]	Emm18.1 protein n=9 Tax=Streptococcus pyogenes TaxID=1314 RepID=Q54703_STRPY
	agilent_229765	9.30556e-06	0.474584	1.06999	-1.8629	4.00287	4.54545	16.6667	3.66667	UniRef90_D0VFN2	728	VFG007146(gb|NP_798035) (vopD) type III secretion system translocator protein VopD [T3SS1 (VF0408)] [Vibrio parahaemolyticus RIMD 2210633]	VopD n=132 Tax=Vibrionaceae TaxID=641 RepID=D0VFN2_VIBAL
	twist_34804	9.31253e-06	0.474939	-0.709011	-2.65401	1.23599	36.3636	33.3333	0.916667		729	glycoprotein D (1/2) & glycoprotein D [human herpesvirus 1] & Glycoprotein D precursor & positive (from uniprot): Human herpesvirus 1 Envelope glycoprotein D
	agilent_237188	9.31903e-06	0.47527	1.22646	-2.14057	4.5935	4.54545	8.33333	1.83333	UniRef90_Q5QT02	730	VFG002245(gb|YP_034066) (bepD) Bartonella effector protein BepD [VirB/VirD4 type IV secretion system (VF0369)] [Bartonella henselae str. Houston-1]	BepD protein n=3 Tax=Bartonella henselae TaxID=38323 RepID=Q5QT02_BARHN
	agilent_17770	9.33165e-06	0.475914	0.721841	-1.26273	2.70641	31.8182	25	0.785714	UniRef90_D0R5M6	731	WP_004897884.1 strains_non_MPA_non_topgraph_cdhit70_190118.csv	Aggregation promoting factor n=20 Tax=Lactobacillaceae TaxID=33958 RepID=D0R5M6_LACJF
	agilent_79810	9.33516e-06	0.476093	0.637387	-1.11571	2.39048	54.5455	58.3333	1.06944	UniRef90_R7HD48	732	MH0113_GL0055733 MPA_PNP_EM_seqs_non_topgraph_seqs_final_210318.csv	Flagellin n=1 Tax=Eubacterium sp. CAG:38 TaxID=1262889 RepID=R7HD48_9FIRM
	twist_59245	9.37261e-06	0.478003	0.819795	-1.4448	3.08439	13.6364	16.6667	1.22222		733	H3N2 A/Michigan/45/2015 M1
	agilent_72399	9.38775e-06	0.478775	0.930757	-1.64487	3.50639	18.1818	25	1.375	UniRef90_R5NUV8	734	MH0002_GL0061182 MPA_PNP_EM_seqs_non_topgraph_seqs_final_210318.csv	Flagellin n=7 Tax=Clostridiales TaxID=186802 RepID=R5NUV8_9CLOT
	agilent_205514	9.40349e-06	0.479578	-0.708946	-2.67436	1.25646	36.3636	25	0.6875	UniRef90_A0A158SJE1	735	WP_041807921.1 strains_non_MPA_non_topgraph_cdhit70_190118.csv	N-acetylmuramoyl-L-alanine amidase n=55 Tax=Lactobacillus TaxID=1578 RepID=A0A158SJE1_LACFE
	agilent_114167	9.40518e-06	0.479664	-0.948499	-3.57854	1.68154	27.2727	16.6667	0.611111	UniRef90_A0A173S481	736	MH0160_GL0068275 MPA_PNP_EM_seqs_non_topgraph_seqs_final_210318.csv	Flagellin n=15 Tax=Lachnospiraceae TaxID=186803 RepID=A0A173S481_9FIRM
	twist_27187	9.40564e-06	0.479688	0.91732	-1.6264	3.46104	9.09091	16.6667	1.83333		737	putative BLRF2 protein [Human gammaherpesvirus 4] & Tegument protein BLRF2
	agilent_72861	9.42918e-06	0.480888	-0.604599	-2.28574	1.07654	45.4545	33.3333	0.733333	UniRef90_A0A174WHL6	738	469589.HMPREF0103_2196 MPA_PNP_EM_seqs_non_topgraph_seqs_final_210318.csv	Streptopain n=22 Tax=Bacteroidales TaxID=171549 RepID=A0A174WHL6_9BACT
	agilent_171144	9.43411e-06	0.481139	-1.06717	-4.03624	1.90189	22.7273	8.33333	0.366667	UniRef90_P81177	739	WP_001819612.1 strains_non_MPA_non_topgraph_cdhit70_190118.csv	Zinc metalloproteinase aureolysin n=337 Tax=Bacilli TaxID=91061 RepID=AURE_STAAU
	agilent_167207	9.44095e-06	0.481488	-0.663028	-2.50916	1.1831	36.3636	25	0.6875	UniRef90_A0A381IPS4	740	WP_003460499.1 strains_non_MPA_non_topgraph_cdhit70_190118.csv	Cell wall binding repeat-containing protein/zinc carboxypeptidase n=15 Tax=Clostridium perfringens TaxID=1502 RepID=A0A381IPS4_CLOPF
	agilent_230924	9.459e-06	0.482409	-0.840533	-3.18583	1.50476	45.4545	25	0.55	UniRef90_Q8GM74	741	VFG001150(gb|AAL79954) (hia) adhesin [Hia/Hsf (VF0039)] [Haemophilus influenzae nontypable strain 3179B]	Adhesin n=5 Tax=Haemophilus influenzae TaxID=727 RepID=Q8GM74_HAEIF
	agilent_103902	9.46227e-06	0.482576	0.796526	-1.42683	3.01988	9.09091	25	2.75	UniRef90_A0A3A9Y4J3	742	YP_193148.1 strains_non_MPA_non_topgraph_cdhit70_190118.csv	SlpA domain-containing protein n=3 Tax=Lactobacillus acidophilus TaxID=1579 RepID=A0A3A9Y4J3_LACAI
	twist_20503	9.46255e-06	0.48259	0.710412	-1.27263	2.69346	13.6364	25	1.83333		743	allergen_name False allergome_name False allergenonline_name Unassigned (1/1) (1/1) SDAP_name Bos d 8 (6/13) (1/1) iedb_name False
	agilent_167108	9.46948e-06	0.482944	1.17783	-2.11263	4.46829	4.54545	8.33333	1.83333	UniRef90_A0A2S3U8G5	744	YP_004890908.1 (1/1) non_MPA_topgraph_sampling_040218.csv	DUF3324 domain-containing protein n=30 Tax=Lactobacillus TaxID=1578 RepID=A0A2S3U8G5_LACPN
	agilent_6339	9.4835e-06	0.483659	-0.631383	-2.39814	1.13537	40.9091	33.3333	0.814815	UniRef90_P08318	745	phosphoprotein 150 & Large structural phosphoprotein	Large structural phosphoprotein n=145 Tax=root TaxID=1 RepID=PP150_HCMVA
	twist_36320	9.50932e-06	0.484976	1.16708	-2.10853	4.44269	4.54545	16.6667	3.66667		746	Outer membrane protein P1
	twist_32109	9.5141e-06	0.485219	-0.607451	-2.31332	1.09842	50	41.6667	0.833333		747	Epstein-Barr nuclear antigen 1 & EBNA-1 protein [Human gammaherpesvirus 4] & EBNA-1 protein & EBNA-1 & EBNA1 protein, partial [Human gammaherpesvirus 4] & EBNA1, partial [Human gammaherpesvirus 4] & EBNA1 protein [Human gammaherpesvirus 4] & BKRF1 & EBV nuclear antigen 1, partial [Human gammaherpesvirus 4] & EBNA1 [Human gammaherpesvirus 4] & EBNA-1 [Human gammaherpesvirus 4] & nuclear antigen EB…
	agilent_225414	9.51695e-06	0.485364	1.39442	-2.52275	5.31159	4.54545	8.33333	1.83333	UniRef90_A0A0E8T3C9	748	VFG001354(gb|NP_345414) (pce) choline binding protein E [CBPs (VF0145)] [Streptococcus pneumoniae TIGR4]	Choline binding protein E CbpE n=250 Tax=Bacteria TaxID=2 RepID=A0A0E8T3C9_STREE
	agilent_171523	9.51695e-06	0.485364	1.39442	-2.52275	5.31159	4.54545	8.33333	1.83333	UniRef90_Q6GHS9	749	WP_000791575.1 strains_non_MPA_non_topgraph_cdhit70_190118.csv	Fibrinogen-binding protein n=22 Tax=Staphylococcus aureus TaxID=1280 RepID=FIB_STAAR
	agilent_122181	9.51695e-06	0.485364	1.39442	-2.52275	5.31159	4.54545	8.33333	1.83333	UniRef90_A0A4P6M723	750	WP_018598482.1 strains_non_MPA_non_topgraph_cdhit70_190118.csv	Toxin A n=4 Tax=Blautia TaxID=572511 RepID=A0A4P6M723_9FIRM
	agilent_226792	9.51695e-06	0.485364	1.39442	-2.52275	5.31159	4.54545	8.33333	1.83333	UniRef90_P06653	751	VFG001358(gb|NP_346365) (lytA) autolysin [Autolysin (VF0143)] [Streptococcus pneumoniae TIGR4]	Autolysin n=1457 Tax=root TaxID=1 RepID=ALYS_STRPN
	twist_2691	9.51695e-06	0.485364	1.39442	-2.52275	5.31159	4.54545	8.33333	1.83333		752	allergen_name False allergome_name Str pn PspC (2/2) (1/1) allergenonline_name False SDAP_name False iedb_name False
	agilent_220913	9.51695e-06	0.485364	1.39442	-2.52275	5.31159	4.54545	8.33333	1.83333	UniRef90_P06653	753	VFG005334(gb|NP_359346) (lytA) Autolysin (N-acetylmuramoyl-L-alanine amidase) [Choline-binding proteins (CVF122)] [Streptococcus pneumoniae R6]	Autolysin n=1457 Tax=root TaxID=1 RepID=ALYS_STRPN
	agilent_224628	9.52657e-06	0.485855	-0.743681	-2.83516	1.3478	22.7273	25	1.1	UniRef90_Q54835	754	VFG000950(gb|NP_665531) (emm) M protein type 3 [M protein (VF0242)] [Streptococcus pyogenes MGAS315]	M3 protein n=36 Tax=Streptococcus pyogenes TaxID=1314 RepID=Q54835_STRPY
	twist_2830	9.53932e-06	0.486505	0.663508	-1.20529	2.5323	18.1818	33.3333	1.83333		755	allergen_name False allergome_name Bub b 8 (5/6), Bub b 9 (1/2) (1/1) allergenonline_name False SDAP_name False iedb_name False
	twist_14067	9.53932e-06	0.486505	0.663508	-1.20529	2.5323	18.1818	33.3333	1.83333		756	allergen_name False allergome_name Ovi a 8 (5/5), Ovi a 9 (2/2) (1/1) allergenonline_name False SDAP_name False iedb_name False
	agilent_25980	9.54508e-06	0.486799	-0.90026	-3.43759	1.63706	18.1818	16.6667	0.916667	UniRef90_A0A249DEN2	757	WP_005692765.1 (1/1) non_MPA_topgraph_sampling_040218.csv	Bacterial extracellular solute-binding s, 5 Middle family protein n=16 Tax=Lactobacillaceae TaxID=33958 RepID=A0A249DEN2_LACRH
	agilent_114814	9.55014e-06	0.487057	-1.254	-4.79043	2.28242	9.09091	8.33333	0.916667	UniRef90_A0A0B5BH65	758	WP_011743329.1 strains_non_MPA_non_topgraph_cdhit70_190118.csv	Excalibur domain-containing protein n=34 Tax=Bifidobacterium TaxID=1678 RepID=A0A0B5BH65_BIFAD
	twist_79681	9.57331e-06	0.488239	-0.953598	-3.65015	1.74296	18.1818	8.33333	0.458333		759	YP_008531984.1 putative thymidylate synthase [Klebsiella phage 0507-KN2-1]
	agilent_48005	9.59903e-06	0.489551	-0.874366	-3.35435	1.60562	18.1818	8.33333	0.458333	UniRef90_A0A4P6LZT0	760	WP_026255328.1 strains_non_MPA_non_topgraph_cdhit70_190118.csv	Cell shape-determining protein MreC n=5 Tax=Lachnospiraceae TaxID=186803 RepID=A0A4P6LZT0_9FIRM
	agilent_139748	9.59984e-06	0.489592	0.972369	-1.78584	3.73058	4.54545	16.6667	3.66667	UniRef90_A0A174SVM6	761	MH0006_GL0110127 (2/2) MPA_and_EM_topgraph_220218_subsample.csv	Uncharacterized protein conserved in bacteria n=36 Tax=Clostridiales TaxID=186802 RepID=A0A174SVM6_9FIRM
	twist_32081	9.62632e-06	0.490942	1.09746	-2.02529	4.22021	9.09091	8.33333	0.916667		762	putative zinc metalloprotease
	agilent_149908	9.62834e-06	0.491045	0.902257	-1.66566	3.47018	86.3636	91.6667	1.0614	UniRef90_R7HR15	763	MH0243_GL0087980 MPA_PNP_EM_seqs_non_topgraph_seqs_final_210318.csv	Inhibitor_I69 domain-containing protein n=1 Tax=Prevotella sp. CAG:279 TaxID=1262924 RepID=R7HR15_9BACT
	agilent_36653	9.62834e-06	0.491045	0.902257	-1.66566	3.47018	86.3636	91.6667	1.0614	UniRef90_K0XBN9	764	MH0128_GL0087103 MPA_PNP_EM_seqs_non_topgraph_seqs_final_210318.csv	Uncharacterized protein n=3 Tax=Bacteroidales TaxID=171549 RepID=K0XBN9_9BACT
	agilent_908	9.66535e-06	0.492933	0.593545	-1.10313	2.29022	36.3636	41.6667	1.14583	UniRef90_P03460	765	Hemagglutinin (2/2)	Hemagglutinin n=16903 Tax=Influenza B virus TaxID=11520 RepID=HEMA_INBLE
	agilent_48033	9.67013e-06	0.493176	0.687915	-1.27963	2.65546	13.6364	33.3333	2.44444	UniRef90_R7P730	766	MH0081_GL0068106 MPA_PNP_EM_seqs_non_topgraph_seqs_final_210318.csv	Uncharacterized protein n=1 Tax=Clostridium sp. CAG:609 TaxID=1262827 RepID=R7P730_9CLOT
	agilent_183889	9.69966e-06	0.494683	1.05139	-1.96626	4.06904	9.09091	8.33333	0.916667	UniRef90_A0A174HY43	767	WP_005425557.1 MPA_PNP_EM_seqs_non_topgraph_seqs_final_210318.csv	Uncharacterized protein n=25 Tax=Clostridiales TaxID=186802 RepID=A0A174HY43_9FIRM
	twist_51547	9.69967e-06	0.494683	-0.923633	-3.5746	1.72733	18.1818	8.33333	0.458333		768	Genome polyprotein (6/6) & polyprotein (7/9) & VP1 (1/4) & coat protein VP1 & VP4
	agilent_9999	9.70565e-06	0.494988	-0.863261	-3.3427	1.61618	18.1818	8.33333	0.458333	UniRef90_O36633	769	Major surface glycoprotein G & Major surface glycoprotein G (Attachment glycoprotein G) & glycoprotein (4/5) & attachment protein & G & G glycoprotein & Glycoprotein & attachment glycoprotein G & attachment glycoprotein	Major surface glycoprotein G n=342 Tax=Pneumoviridae TaxID=11244 RepID=GLYC_HRSVB
	agilent_193057	9.70567e-06	0.494989	14.1688	-26.5266	54.8643	4.54545	8.33333	1.83333	UniRef90_A0A174N033	770	160704339-stool1_revised_scaffold21700_1_gene53377 (1/1) MPA_and_EM_topgraph_220218_subsample.csv	SusC/RagA family TonB-linked outer membrane protein n=13 Tax=Bacteroides TaxID=816 RepID=A0A174N033_9BACE
	agilent_55091	9.70567e-06	0.494989	14.1688	-26.5266	54.8643	4.54545	8.33333	1.83333	UniRef90_A0A174SXW8	771	MH0002_GL0021858 (2/2) MPA_and_EM_topgraph_220218_subsample.csv	TonB-dependent receptor plug n=30 Tax=root TaxID=1 RepID=A0A174SXW8_BACUN
	agilent_174922	9.71851e-06	0.495644	1.13742	-2.13442	4.40925	4.54545	8.33333	1.83333	UniRef90_R5F400	772	MH0131_GL0122184 MPA_PNP_EM_seqs_non_topgraph_seqs_final_210318.csv	Uncharacterized protein n=3 Tax=Bacteroidales TaxID=171549 RepID=R5F400_9BACE
	agilent_35132	9.71851e-06	0.495644	1.13742	-2.13442	4.40925	4.54545	8.33333	1.83333	UniRef90_A0A0M0VLA5	773	MH0188_GL0103785 MPA_PNP_EM_seqs_non_topgraph_seqs_final_210318.csv	Phosphate-binding protein PstS n=64 Tax=Bifidobacterium TaxID=1678 RepID=A0A0M0VLA5_BIFLN
	agilent_27180	9.71851e-06	0.495644	1.13742	-2.13442	4.40925	4.54545	8.33333	1.83333	UniRef90_A0A1T4WKH5	774	MH0416_GL0100391 (3/3) MPA_and_EM_topgraph_220218_subsample.csv	ATP-dependent zinc metalloprotease FtsH n=5 Tax=Ruminococcaceae TaxID=541000 RepID=A0A1T4WKH5_9FIRM
	twist_30163	9.73338e-06	0.496402	0.69505	-1.30782	2.69792	22.7273	33.3333	1.46667		775	Genome polyprotein (6/6) & polyprotein (7/9) & VP1 (1/4) & coat protein VP1 & VP4
	agilent_78402	9.74452e-06	0.49697	-0.674511	-2.62076	1.27174	31.8182	25	0.785714	UniRef90_A0A381IPJ2	776	WP_011590251.1 strains_non_MPA_non_topgraph_cdhit70_190118.csv	Cell wall binding repeat-containing protein n=19 Tax=Clostridium perfringens TaxID=1502 RepID=A0A381IPJ2_CLOPF
	agilent_4009	9.74878e-06	0.497188	0.690413	-1.30273	2.68355	13.6364	33.3333	2.44444	UniRef90_Q66478	777	polyprotein (3/9) & structural protein (3/3) & VP1 (2/4) & capsid protein VP1 & VP1 protein (2/2) & VP1 protein, partial [Enterovirus A71]	Genome polyprotein n=10068 Tax=root TaxID=1 RepID=POLG_HE71B
	agilent_24542	9.75537e-06	0.497524	-0.874148	-3.39968	1.65138	18.1818	8.33333	0.458333	UniRef90_A0A1C7IDY3	778	WP_018595366.1 strains_non_MPA_non_topgraph_cdhit70_190118.csv	ABC transporter substrate-binding protein n=2 Tax=Blautia TaxID=572511 RepID=A0A1C7IDY3_9FIRM
	agilent_220951	9.77057e-06	0.498299	-0.987594	-3.84604	1.87085	18.1818	8.33333	0.458333	UniRef90_A0A4I7XYI6	779	VFG001361(gb|NP_344663) (pspA) pneumococcal surface protein A [PspA (VF0152)] [Streptococcus pneumoniae TIGR4]	Surface protein A n=87 Tax=Streptococcus pneumoniae TaxID=1313 RepID=A0A4I7XYI6_STREE
	twist_52307	9.77811e-06	0.498684	0.784566	-1.48828	3.05741	9.09091	25	2.75		780	Tegument protein UL25
	agilent_231039	9.781e-06	0.498831	0.802727	-1.52353	3.12898	9.09091	16.6667	1.83333	UniRef90_A0A4I7XYI6	781	VFG001361(gb|NP_344663) (pspA) pneumococcal surface protein A [PspA (VF0152)] [Streptococcus pneumoniae TIGR4]	Surface protein A n=87 Tax=Streptococcus pneumoniae TaxID=1313 RepID=A0A4I7XYI6_STREE
	agilent_113791	9.781e-06	0.498831	0.802727	-1.52353	3.12898	9.09091	16.6667	1.83333	UniRef90_I9A5F1	782	MH0091_GL0038462 MPA_PNP_EM_seqs_non_topgraph_seqs_final_210318.csv	DUF4136 domain-containing protein n=32 Tax=Bacteroides TaxID=816 RepID=I9A5F1_BACVU
	agilent_2648	9.781e-06	0.498831	0.802727	-1.52353	3.12898	9.09091	16.6667	1.83333	UniRef90_P54634	783	positive (from uniprot): Norwalk virus Non-structural polyprotein	Genome polyprotein n=5814 Tax=root TaxID=1 RepID=POLG_LORDV
	agilent_5172	9.79413e-06	0.4995	-0.633354	-2.47164	1.20493	36.3636	25	0.6875	UniRef90_Q9J3M8	784	ORF68	Envelope glycoprotein E n=30 Tax=Human herpesvirus 3 TaxID=10335 RepID=GE_VZVO
	agilent_38976	9.83052e-06	0.501356	-0.908306	-3.55608	1.73946	13.6364	8.33333	0.611111	UniRef90_D6D0J3	785	O2.UC31-1_GL0186667 MPA_PNP_EM_seqs_non_topgraph_seqs_final_210318.csv	Glycoside hydrolase 97 n=72 Tax=Bacteroidaceae TaxID=815 RepID=D6D0J3_9BACE
	twist_63348	9.84075e-06	0.501879	-0.87171	-3.4159	1.67248	22.7273	8.33333	0.366667		786	YP_009037358.1 hypothetical protein JS09_035 [Escherichia phage vB_EcoM_JS09]
	agilent_4240	9.8584e-06	0.502779	0.606535	-1.16744	2.38051	27.2727	41.6667	1.52778	UniRef90_P03460	787	Hemagglutinin (2/2)	Hemagglutinin n=16903 Tax=Influenza B virus TaxID=11520 RepID=HEMA_INBLE
	agilent_74514	9.8692e-06	0.503329	0.955787	-1.84329	3.75486	4.54545	16.6667	3.66667	UniRef90_K5ZQT7	788	MH0092_GL0084257 (2/2) MPA_and_EM_topgraph_220218_subsample.csv	TonB family domain-containing protein n=17 Tax=Parabacteroides TaxID=375288 RepID=K5ZQT7_9BACT
	agilent_13152	9.87022e-06	0.503381	0.568931	-1.09742	2.23528	45.4545	50	1.1	UniRef90_B2GAN9	789	WP_080503619.1 strains_non_MPA_non_topgraph_cdhit70_190118.csv	Extracellular surface protein n=25 Tax=Lactobacillus TaxID=1578 RepID=B2GAN9_LACF3
	twist_22570	9.88214e-06	0.503989	-0.874223	-3.43839	1.68995	13.6364	8.33333	0.611111		790	allergen_name False allergome_name Str pn PspC (2/2) (1/1) allergenonline_name False SDAP_name False iedb_name False
	agilent_8907	9.88217e-06	0.503991	-0.978032	-3.8467	1.89063	13.6364	8.33333	0.611111	UniRef90_P08392	791	Trans-acting transcriptional protein ICP4	Major viral transcription factor ICP4 n=1 Tax=Human herpesvirus 1 (strain 17) TaxID=10299 RepID=ICP4_HHV11
	agilent_193456	9.90281e-06	0.505043	1.0215	-1.98207	4.02507	9.09091	8.33333	0.916667	UniRef90_R5F0F4	792	V1.CD3-0-PN_GL0095213 MPA_PNP_EM_seqs_non_topgraph_seqs_final_210318.csv	Uncharacterized protein n=2 Tax=Bacteroides TaxID=816 RepID=R5F0F4_9BACE
	agilent_3872	9.91748e-06	0.505791	-0.979627	-3.86514	1.90588	9.09091	8.33333	0.916667	UniRef90_P07210	793	polyprotein (9/9) & VP1 capsid protein (1/3) & Chain 2, Human Rhinovirus Serotype 2 (Hrv2)	Genome polyprotein n=273 Tax=Enterovirus TaxID=12059 RepID=POLG_HRV8A
	agilent_113335	9.93328e-06	0.506598	-0.864877	-3.41722	1.68747	13.6364	16.6667	1.22222	UniRef90_A0A166DEL7	794	WP_000728052.1 strains_non_MPA_non_topgraph_cdhit70_190118.csv	Exported protein n=20 Tax=Staphylococcus aureus TaxID=1280 RepID=A0A166DEL7_STAAU
	agilent_194178	9.9525e-06	0.507578	-0.873681	-3.45796	1.7106	22.7273	8.33333	0.366667	UniRef90_G1WNG6	795	WP_005335292.1 (2/2) non_MPA_topgraph_sampling_040218.csv	LysM domain-containing protein n=15 Tax=Dorea TaxID=189330 RepID=G1WNG6_9FIRM
	agilent_126598	9.95687e-06	0.5078	-0.661156	-2.61783	1.29552	36.3636	33.3333	0.916667	UniRef90_A0A0Q1HMM5	796	MH0316_GL0084816 MPA_PNP_EM_seqs_non_topgraph_seqs_final_210318.csv	Flagellin n=6 Tax=Clostridiales TaxID=186802 RepID=A0A0Q1HMM5_9FIRM
	agilent_3990	9.96496e-06	0.508213	0.620181	-1.21702	2.45738	22.7273	33.3333	1.46667	UniRef90_O36634	797	Fusion glycoprotein F0 precursor (2/2) & fusion protein (1/2) & fusion glycoprotein	Fusion glycoprotein F0 n=1724 Tax=Pneumoviridae TaxID=11244 RepID=FUS_HRSVB
	agilent_6461	9.96555e-06	0.508243	-1.23309	-4.8862	2.42002	13.6364	8.33333	0.611111	UniRef90_P06484	798	envelope glycoprotein G (2/2) & glycoprotein G (2/2)	Envelope glycoprotein G n=376 Tax=Human herpesvirus 1 TaxID=10298 RepID=GG_HHV11
	twist_69537	9.96555e-06	0.508243	-1.23309	-4.8862	2.42002	13.6364	8.33333	0.611111		799	YP_006908491.1 hypothetical protein BCB4_0262 [Bacillus phage B4]
	twist_87004	9.98193e-06	0.509078	-0.612906	-2.43226	1.20645	31.8182	25	0.785714		800	AFQ97034.1 protein kinase [Enterobacteria phage T7M]
	agilent_198958	9.98834e-06	0.509405	1.43181	-2.82167	5.6853	4.54545	8.33333	1.83333	UniRef90_P17327	801	WP_000775022.1 (6/6) non_MPA_topgraph_sampling_040218.csv	Glycine betaine/proline betaine transport system permease protein ProW n=155 Tax=root TaxID=1 RepID=PROW_SALTY
	agilent_115049	9.98834e-06	0.509405	1.43181	-2.82167	5.6853	4.54545	8.33333	1.83333	UniRef90_A0A087A310	802	WP_015439335.1 strains_non_MPA_non_topgraph_cdhit70_190118.csv	MalE-type ABC sugar transport system periplasmic component n=37 Tax=Bacteria TaxID=2 RepID=A0A087A310_9BIFI
	agilent_221241	1.00178e-05	0.510907	0.695039	-1.37706	2.76714	22.7273	25	1.1	UniRef90_UPI000F53326A	803	VFG000261(gb|NP_273742) (iga) IgA-specific serine endopeptidase [IgA1 protease (VF0080)] [Neisseria meningitidis MC58]	IgA-specific serine endopeptidase autotransporter n=1 Tax=Neisseria meningitidis TaxID=487 RepID=UPI000F53326A
	twist_30889	1.00184e-05	0.510937	0.751782	-1.48964	2.99321	13.6364	16.6667	1.22222		804	HCMVTRL10 = IRL10
	twist_35319	1.00318e-05	0.511623	0.77881	-1.54697	3.10459	9.09091	16.6667	1.83333		805	EBNA3C latent protein [Human gammaherpesvirus 4] & EBNA-3C & Epstein-Barr nuclear antigen 6 & EBNA3C latent protein & EBNA3C nuclear protein [Human gammaherpesvirus 4] & nuclear antigen precursor & EBNA3C [Human gammaherpesvirus 4]
	agilent_27073	1.00348e-05	0.511777	-1.17195	-4.67304	2.32914	13.6364	8.33333	0.611111	UniRef90_A9MPP4	806	WP_000249224.1 (1/1) non_MPA_topgraph_sampling_040218.csv	Penicillin-binding protein activator LpoA n=1048 Tax=Enterobacteriaceae TaxID=543 RepID=A9MPP4_SALAR
	twist_52554	1.00488e-05	0.512491	-0.622091	-2.48368	1.2395	31.8182	25	0.785714		807	45 kDa immediate-early protein 2
	agilent_74695	1.00587e-05	0.512993	-0.812545	-3.24696	1.62187	22.7273	8.33333	0.366667	UniRef90_A0A4P6M6N2	808	WP_018598489.1 strains_non_MPA_non_topgraph_cdhit70_190118.csv	Toxin A n=3 Tax=Blautia TaxID=572511 RepID=A0A4P6M6N2_9FIRM
	agilent_2709	1.00945e-05	0.51482	-0.843806	-3.38288	1.69527	13.6364	16.6667	1.22222	UniRef90_Q9UQF0	809	Syncytin-1	Syncytin-1 n=15 Tax=Catarrhini TaxID=9526 RepID=SYCY1_HUMAN
	agilent_50247	1.01282e-05	0.516539	-0.551333	-2.21714	1.11448	50	41.6667	0.833333	UniRef90_A0A354D3V1	810	MH0436_GL0046035 MPA_PNP_EM_seqs_non_topgraph_seqs_final_210318.csv	Flagellin n=2 Tax=Clostridiales TaxID=186802 RepID=A0A354D3V1_9FIRM
	twist_52503	1.01295e-05	0.516605	-0.564439	-2.27011	1.14123	59.0909	58.3333	0.987179		811	polyprotein (3/9) & structural protein (3/3) & VP1 (2/4) & capsid protein VP1 & VP1 protein (2/2) & VP1 protein, partial [Enterovirus A71]
	twist_36437	1.01412e-05	0.517201	-0.594832	-2.39491	1.20525	59.0909	50	0.846154		812	envelope glycoprotein G (2/2) & glycoprotein G (2/2)
	agilent_3692	1.01412e-05	0.517201	-0.594832	-2.39491	1.20525	59.0909	50	0.846154	UniRef90_P06484	813	envelope glycoprotein G (2/2) & glycoprotein G (2/2)	Envelope glycoprotein G n=376 Tax=Human herpesvirus 1 TaxID=10298 RepID=GG_HHV11
	agilent_1167	1.01412e-05	0.517201	-0.594832	-2.39491	1.20525	59.0909	50	0.846154	UniRef90_P06484	814	envelope glycoprotein G (2/2) & glycoprotein G (2/2)	Envelope glycoprotein G n=376 Tax=Human herpesvirus 1 TaxID=10298 RepID=GG_HHV11
	agilent_135179	1.02031e-05	0.52036	0.906946	-1.85847	3.67236	18.1818	16.6667	0.916667	UniRef90_A0A174IZD9	815	MH0003_GL0005371 (1/1) MPA_and_EM_topgraph_220218_subsample.csv	Outer membrane receptor proteins, mostly Fe transport n=138 Tax=Bacteria TaxID=2 RepID=A0A174IZD9_9BACE
	twist_60686	1.02144e-05	0.520933	1.06048	-2.17753	4.29849	4.54545	8.33333	1.83333		816	YP_006383459.1 minor capsid protein [Bacillus phage PBC1]
	agilent_11272	1.02338e-05	0.521924	-0.622122	-2.5262	1.28195	72.7273	75	1.03125		817	positive (exact): Enterovirus B Genome polyprotein
	twist_54773	1.02338e-05	0.521924	-0.622122	-2.5262	1.28195	72.7273	75	1.03125		818	positive (from uniprot): Enterovirus B Genome polyprotein
	twist_48385	1.02338e-05	0.521924	-0.622122	-2.5262	1.28195	72.7273	75	1.03125		819	positive (exact): Enterovirus B Genome polyprotein
	twist_48387	1.02338e-05	0.521924	-0.622122	-2.5262	1.28195	72.7273	75	1.03125		820	positive (exact): Enterovirus B Genome polyprotein
	agilent_241725	1.0254e-05	0.522953	0.705764	-1.45966	2.87119	36.3636	25	0.6875	UniRef90_A2T8Z5	821	VFG000948(gb|NP_663908) (fbaB) fibronectin-bing protein SfbII [FBPs (VF0243)] [Streptococcus pyogenes MGAS315]	PrtF2 n=111 Tax=Streptococcus pyogenes TaxID=1314 RepID=A2T8Z5_STRPY
	twist_3668	1.02676e-05	0.523646	0.946906	-1.96324	3.85705	4.54545	16.6667	3.66667		822	allergen_name False allergome_name Ory s 11 (2/2) (1/1) allergenonline_name False SDAP_name False iedb_name False
	agilent_76173	1.02686e-05	0.523699	1.08962	-2.25956	4.43881	4.54545	8.33333	1.83333	UniRef90_A0A174Z2U6	823	V1.UC13-0_GL0049070 MPA_PNP_EM_seqs_non_topgraph_seqs_final_210318.csv	Methionine aminopeptidase n=12 Tax=Eubacterium TaxID=1730 RepID=A0A174Z2U6_9FIRM
	twist_31606	1.02686e-05	0.523699	1.08962	-2.25956	4.43881	4.54545	8.33333	1.83333		824	Surface protein pspA
	agilent_112869	1.02686e-05	0.523699	1.08962	-2.25956	4.43881	4.54545	8.33333	1.83333	UniRef90_R7IBA0	825	MH0012_GL0104868 MPA_PNP_EM_seqs_non_topgraph_seqs_final_210318.csv	Uncharacterized protein n=4 Tax=Clostridiales TaxID=186802 RepID=R7IBA0_9FIRM
	agilent_94115	1.02686e-05	0.523699	1.08962	-2.25956	4.43881	4.54545	8.33333	1.83333	UniRef90_Q7MEN4	826	WP_039452797.1 strains_non_MPA_non_topgraph_cdhit70_190118.csv	Fatty acid cis/trans isomerase n=76 Tax=Vibrionaceae TaxID=641 RepID=Q7MEN4_VIBVY
	agilent_200788	1.0272e-05	0.523873	-0.542208	-2.2095	1.12508	54.5455	41.6667	0.763889	UniRef90_A0A3R6PDK7	827	MH0462_GL0114644 MPA_PNP_EM_seqs_non_topgraph_seqs_final_210318.csv	Uncharacterized protein n=6 Tax=Parabacteroides merdae TaxID=46503 RepID=A0A3R6PDK7_9BACT
	agilent_226835	1.02833e-05	0.52445	1.10275	-2.29293	4.49843	9.09091	8.33333	0.916667	UniRef90_A0A3U8EBS2	828	VFG000845(gb|YP_325655) (toxB) cytotoxin [ToxB (VF0203)] [Escherichia coli O157:H7 str. EDL933]	Toxin B n=50 Tax=Escherichia coli TaxID=562 RepID=A0A3U8EBS2_ECOLX
	agilent_222162	1.03016e-05	0.525382	0.876973	-1.82955	3.5835	13.6364	16.6667	1.22222	UniRef90_Q9JNH0	829	VFG000972(gb|NP_269972) (sic) inhibitor of complement-mediated lysis [SIC (VF0255)] [Streptococcus pyogenes M1 GAS]	Sic1.225 n=20 Tax=Streptococcus pyogenes TaxID=1314 RepID=Q9JNH0_STRPY
	agilent_25174	1.03016e-05	0.525382	0.876973	-1.82955	3.5835	13.6364	16.6667	1.22222	UniRef90_A0A1B7LU00	830	WP_003668652.1 strains_non_MPA_non_topgraph_cdhit70_190118.csv	Mannosyl-glycoprotein endo-beta-N-acetylglucosamidase n=3 Tax=Lactobacillus reuteri TaxID=1598 RepID=A0A1B7LU00_LACRE
	agilent_23359	1.03047e-05	0.525541	-0.650054	-2.65703	1.35692	27.2727	16.6667	0.611111	UniRef90_A7X6T9	831	WP_000751265.1 strains_non_MPA_non_topgraph_cdhit70_190118.csv	Probable transglycosylase IsaA n=197 Tax=Bacteria TaxID=2 RepID=ISAA_STAA1
	twist_11627	1.03123e-05	0.525929	0.553977	-1.15797	2.26593	31.8182	41.6667	1.30952		832	allergen_name False allergome_name Tri ur 37 (2/7) (1/1) allergenonline_name False SDAP_name False iedb_name False
	agilent_190	1.03218e-05	0.526414	-0.769934	-3.15204	1.61218	18.1818	16.6667	0.916667	UniRef90_P03300	833	Genome polyprotein (6/6) & polyprotein (7/9) & VP1 (1/4) & coat protein VP1 & VP4	Genome polyprotein n=1168 Tax=Enterovirus TaxID=12059 RepID=POLG_POL1M
	twist_16064	1.03221e-05	0.526427	0.662632	-1.38756	2.71282	22.7273	25	1.1		834	allergen_name False allergome_name Ory s GBSS_I (25/54) (1/1) allergenonline_name False SDAP_name False iedb_name False
	twist_13630	1.0331e-05	0.52688	0.586771	-1.2307	2.40424	27.2727	41.6667	1.52778		835	allergen_name False allergome_name False allergenonline_name Unassigned (1/1) (1/1) SDAP_name Bos d 8 (6/13) (1/1) iedb_name False
	agilent_229734	1.03421e-05	0.527448	-0.538195	-2.2075	1.13111	45.4545	41.6667	0.916667	UniRef90_Q9KK48	836	VFG005316(gb|NP_359586) (pspC/cbpA) Choline binding protein A [Choline-binding proteins (CVF122)] [Streptococcus pneumoniae R6]	Surface protein PspC n=12 Tax=Streptococcus pneumoniae TaxID=1313 RepID=Q9KK48_STREE
	agilent_205650	1.03449e-05	0.527587	0.958857	-2.0162	3.93392	4.54545	16.6667	3.66667	UniRef90_A0A3S4NMH7	837	WP_000668994.1 strains_non_MPA_non_topgraph_cdhit70_190118.csv	Exotoxin n=39 Tax=Staphylococcaceae TaxID=90964 RepID=A0A3S4NMH7_STAAU
	twist_29274	1.03536e-05	0.528032	0.626417	-1.31927	2.57211	22.7273	25	1.1		838	Genome polyprotein (3/6) & polyprotein (2/9) & envelope glycoprotein (1/8) & envelope protein (1/8) & polyprotein precursor (2/3) & envelope protein, partial & Capsid protein (2/2) & NS1 & nonstructural protein 1 (1/2) & Non-structural protein 1 & Nonstructural protein NS4A & nonstructural glycoprotein NS-1 & viral polyprotein & nonstructural protein NS1 & E protein & Dengue type 3 virus complete…
	agilent_43205	1.03603e-05	0.528376	0.566384	-1.19431	2.32707	27.2727	33.3333	1.22222	UniRef90_K0XR49	839	O2.UC48-0_GL0083881 MPA_PNP_EM_seqs_non_topgraph_seqs_final_210318.csv	Por secretion system C-terminal sorting domain-containing protein n=5 Tax=Bacteroidales TaxID=171549 RepID=K0XR49_9BACT
	twist_16774	1.03758e-05	0.529164	1.36179	-2.87965	5.60324	4.54545	8.33333	1.83333		840	allergen_name Alt a 6 (1/1) (1/1) allergome_name Alt a 6 (2/2) (1/1) allergenonline_name Alt a 6.0101 (1/1) (1/1) SDAP_name Alt a 6 (1/1) (1/1) iedb_name False
	agilent_11153	1.0376e-05	0.529175	-0.565212	-2.32567	1.19524	40.9091	33.3333	0.814815	UniRef90_A0A2U3RZL8	841	pneumococcal histidine triad protein D (1/2) & histidine motif-containing protein, partial	Pneumococcal histidine triad protein D n=4 Tax=Streptococcus pneumoniae TaxID=1313 RepID=A0A2U3RZL8_STREE
	twist_47285	1.03771e-05	0.529234	0.611418	-1.29323	2.51606	22.7273	25	1.1		842	early antigen protein D [Human gammaherpesvirus 4] & BMRF1 [Human gammaherpesvirus 4] & DNA polymerase processivity factor BMRF1
	twist_35329	1.03954e-05	0.530165	0.681412	-1.44608	2.8089	13.6364	33.3333	2.44444		843	positive (from uniprot): Rhinovirus B Genome polyprotein
	agilent_153063	1.03985e-05	0.530325	0.716031	-1.52042	2.95248	13.6364	16.6667	1.22222	UniRef90_A0A1C5S902	844	WP_005331845.1 (1/3) non_MPA_topgraph_sampling_040218.csv	Histidine kinase n=22 Tax=Dorea TaxID=189330 RepID=A0A1C5S902_9FIRM
	agilent_224254	1.03985e-05	0.530325	0.716031	-1.52042	2.95248	13.6364	16.6667	1.22222	UniRef90_D8H130	845	VFG016338(gb|YP_026915) (inhA) immune inhibitor A metalloprotease [InhA (VF0536)] [Bacillus anthracis str. Sterne]	Immune inhibitor A, metalloprotease n=671 Tax=Bacillaceae TaxID=186817 RepID=D8H130_BACAI
	agilent_234286	1.04073e-05	0.530772	0.744086	-1.58252	3.07069	9.09091	16.6667	1.83333	UniRef90_A0A5B6XC71	846	VFG002092(gb|NP_232508) (vipA/mglA) type VI secretion system tubule-forming protein VipA [T6SS (VF0335)] [Vibrio cholerae O1 biovar El Tor str. N16961]	Type VI secretion system contractile sheath small subunit n=43 Tax=Gammaproteobacteria TaxID=1236 RepID=A0A5B6XC71_VIBMI
	agilent_1320	1.04304e-05	0.531953	-0.847488	-3.50504	1.81007	18.1818	16.6667	0.916667	UniRef90_A0A2U3RZL8	847	pneumococcal histidine triad protein D (1/2) & histidine motif-containing protein, partial	Pneumococcal histidine triad protein D n=4 Tax=Streptococcus pneumoniae TaxID=1313 RepID=A0A2U3RZL8_STREE
	agilent_169153	1.04358e-05	0.532228	-1.02496	-4.24121	2.19128	13.6364	16.6667	1.22222	UniRef90_P33378	848	WP_014929158.1 strains_non_MPA_non_topgraph_cdhit70_190118.csv	Phospholipase C n=130 Tax=Listeria monocytogenes TaxID=1639 RepID=PHLC_LISMO
	agilent_196645	1.04379e-05	0.532333	0.804704	-1.72103	3.33044	9.09091	16.6667	1.83333	UniRef90_B0NR33	849	MH0038_GL0057749 MPA_PNP_EM_seqs_non_topgraph_seqs_final_210318.csv	Uncharacterized protein n=13 Tax=Bacteroides TaxID=816 RepID=B0NR33_BACSE
	twist_48625	1.04536e-05	0.533134	-0.568575	-2.35666	1.21951	40.9091	25	0.611111		850	phosphoprotein 150 & Large structural phosphoprotein
	twist_52590	1.04565e-05	0.533284	0.527916	-1.13291	2.18874	40.9091	50	1.22222		851	phosphoprotein 150 & Large structural phosphoprotein
	agilent_220658	1.04691e-05	0.533924	0.602145	-1.29517	2.49946	27.2727	25	0.916667	UniRef90_P15926	852	VFG000974(gb|NP_269970) (scpA) C5a peptidase precursor [C5a peptidase (VF0245)] [Streptococcus pyogenes M1 GAS]	C5a peptidase n=760 Tax=Bacteria TaxID=2 RepID=C5AP_STRPY
	twist_23200	1.04727e-05	0.534107	1.00898	-2.17166	4.18962	4.54545	16.6667	3.66667		853	allergen_name False allergome_name Aix ga 1 (1/2), Aix sp 1 (1/1), Alo ae 1 (1/2), Ana ca 1 (1/2), Ana p 1 (1/2), Chl pi 1 (1/2), Cya cy 1 (1/2), Lop cu 1 (1/2), Lop sp 1 (1/2), Neo ju 1 (1/2), Sar ml 1 (1/2), Tad ra 1 (1/2) (1/1) allergenonline_name False SDAP_name False iedb_name False
	agilent_179201	1.05172e-05	0.536375	-1.30914	-5.45898	2.8407	4.54545	8.33333	1.83333	UniRef90_A0A3Z5V395	854	WP_000030577.1 (2/2) non_MPA_topgraph_sampling_040218.csv	Cell envelope integrity protein TolA n=29 Tax=Salmonella TaxID=590 RepID=A0A3Z5V395_SALET
	agilent_225335	1.05397e-05	0.537522	1.05361	-2.29567	4.4029	4.54545	8.33333	1.83333	UniRef90_P35671	855	VFG000558(gb|NP_461818) (invE) type III secretion system gatekeeper invE [TTSS(SPI-1 encode) (VF0116)] [Salmonella enterica subsp. enterica serovar Typhimurium str. LT2]	Invasion protein InvE n=504 Tax=Salmonella TaxID=590 RepID=INVE_SALTY
	agilent_27036	1.05748e-05	0.539313	0.732151	-1.60553	3.06983	9.09091	16.6667	1.83333	UniRef90_A0A1C6CHR2	856	WP_024853014.1 strains_non_MPA_non_topgraph_cdhit70_190118.csv	D-gamma-glutamyl-meso-diaminopimelic acid endopeptidase CwlS n=27 Tax=Clostridiales TaxID=186802 RepID=A0A1C6CHR2_9FIRM
	twist_78015	1.05748e-05	0.539313	0.732151	-1.60553	3.06983	9.09091	16.6667	1.83333		857	YP_009196345.1 DNA-directed RNA polymerase [Enterobacter phage phiEap-1]
	twist_76871	1.05844e-05	0.539806	-0.775383	-3.25411	1.70334	18.1818	8.33333	0.458333		858	NP_510993.1 tail tape measure protein [Listeria phage 2389]
	agilent_3414	1.05844e-05	0.539806	0.775383	-1.70334	3.25411	81.8182	91.6667	1.12037	UniRef90_Q9ANY1	859	pneumococcal histidine triad protein E & hydrolase & HIT family hydrolase	Bvh-3 n=444 Tax=Bacteria TaxID=2 RepID=Q9ANY1_STREE
	agilent_101	1.05844e-05	0.539806	-0.775383	-3.25411	1.70334	18.1818	8.33333	0.458333	UniRef90_P06473	860	Glycoprotein B precursor & glycoprotein B (1/2)	Envelope glycoprotein B n=908 Tax=Viruses TaxID=10239 RepID=GB_HCMVA
	twist_28804	1.062e-05	0.541622	0.564051	-1.2472	2.3753	27.2727	33.3333	1.22222		861	positive (from uniprot): Enterovirus B Genome polyprotein
	agilent_73620	1.06239e-05	0.54182	-0.721764	-3.04059	1.59706	18.1818	16.6667	0.916667	UniRef90_A0A395YX58	862	MH0006_GL0082408 (2/2) MPA_and_EM_topgraph_220218_subsample.csv	Anti-sigma factor n=28 Tax=Bacteroidales TaxID=171549 RepID=A0A395YX58_9BACT
	agilent_8674	1.06275e-05	0.542001	-0.698267	-2.94261	1.54608	22.7273	16.6667	0.733333	UniRef90_Q82081	863	positive (from uniprot): Rhinovirus B Genome polyprotein	Genome polyprotein n=46 Tax=Enterovirus TaxID=12059 RepID=POLG_HRV3
	agilent_7826	1.06318e-05	0.542221	-0.560485	-2.36296	1.24199	36.3636	33.3333	0.916667	UniRef90_P08318	864	phosphoprotein 150 & Large structural phosphoprotein	Large structural phosphoprotein n=145 Tax=root TaxID=1 RepID=PP150_HCMVA
	twist_57095	1.0636e-05	0.542438	-0.778114	-3.28181	1.72558	22.7273	8.33333	0.366667		865	ORF68
	twist_58058	1.06362e-05	0.542446	-0.58074	-2.44939	1.28791	27.2727	25	0.916667		866	positive (exact): Norwalk virus Non-structural polyprotein
	agilent_171315	1.06598e-05	0.543649	1.03839	-2.31283	4.38962	4.54545	8.33333	1.83333	UniRef90_K5ZJ35	867	MH0020_GL0027100 (2/2) MPA_and_EM_topgraph_220218_subsample.csv	OMP_b-brl_2 domain-containing protein n=11 Tax=Parabacteroides TaxID=375288 RepID=K5ZJ35_9BACT
	agilent_3073	1.06844e-05	0.544902	0.644202	-1.44133	2.72973	18.1818	25	1.375	UniRef90_Q99WQ6	868	Lipase 2 precursor (Glycerol ester hydrolase 2)	Lipase 2 n=451 Tax=Bacteria TaxID=2 RepID=LIP2_STAAM
	agilent_39198	1.07086e-05	0.546136	1.04926	-2.35805	4.45658	90.9091	91.6667	1.00833	UniRef90_K0X2W1	869	MH0028_GL0034983 MPA_PNP_EM_seqs_non_topgraph_seqs_final_210318.csv	Uncharacterized protein n=3 Tax=Bacteroidales TaxID=171549 RepID=K0X2W1_9BACT
	agilent_232048	1.07299e-05	0.547227	-0.687601	-2.92655	1.55135	27.2727	16.6667	0.611111	UniRef90_Q48824	870	VFG001854(gb|YP_095369) (fliC) flagellin [Flagella (VF0157)] [Legionella pneumophila subsp. pneumophila str. Philadelphia 1]	Flagellin n=45 Tax=Legionellaceae TaxID=444 RepID=Q48824_LEGPN
	agilent_138563	1.07542e-05	0.548464	-0.774462	-3.30406	1.75513	18.1818	8.33333	0.458333	UniRef90_A0A174SSM1	871	MH0260_GL0044204 (4/6) MPA_and_EM_topgraph_220218_subsample.csv	PTS system mannose-specific EIID component n=11 Tax=Clostridiales TaxID=186802 RepID=A0A174SSM1_ANAHA
	agilent_108889	1.07555e-05	0.54853	0.888147	-2.01326	3.78955	4.54545	16.6667	3.66667	UniRef90_A0A0K6BRS0	872	YP_098302.1 strains_non_MPA_non_topgraph_cdhit70_190118.csv	Insulinase family protein n=52 Tax=Bacteroidaceae TaxID=815 RepID=A0A0K6BRS0_BACFG
	twist_63872	1.07561e-05	0.54856	-0.767899	-3.27666	1.74086	18.1818	8.33333	0.458333		873	YP_009190613.1 hypothetical protein JD18_032 [Klebsiella phage JD18]
	agilent_205432	1.07586e-05	0.548686	0.666326	-1.51128	2.84393	18.1818	16.6667	0.916667	UniRef90_U6RBT0	874	MH0028_GL0082397 MPA_PNP_EM_seqs_non_topgraph_seqs_final_210318.csv	Cell division protein FtsZ n=28 Tax=root TaxID=1 RepID=U6RBT0_9BACE
	agilent_193955	1.07664e-05	0.549084	1.02555	-2.32936	4.38045	4.54545	8.33333	1.83333	UniRef90_F7M4X1	875	MH0003_GL0051133 (1/1) MPA_and_EM_topgraph_220218_subsample.csv	STN domain-containing protein n=61 Tax=Bacteroidaceae TaxID=815 RepID=F7M4X1_9BACE
	twist_48565	1.07667e-05	0.5491	1.07001	-2.4305	4.57053	4.54545	8.33333	1.83333		876	glycoprotein BALF4 & Glycoprotein GP110 precursor & BALF4
	twist_47284	1.07808e-05	0.549821	0.681168	-1.55127	2.91361	13.6364	16.6667	1.22222		877	early antigen protein D [Human gammaherpesvirus 4] & BMRF1 [Human gammaherpesvirus 4] & DNA polymerase processivity factor BMRF1
	agilent_7114	1.07808e-05	0.549821	0.681168	-1.55127	2.91361	13.6364	16.6667	1.22222	UniRef90_P0C6Z0	878	early antigen protein D [Human gammaherpesvirus 4] & BMRF1 [Human gammaherpesvirus 4] & DNA polymerase processivity factor BMRF1	DNA polymerase processivity factor BMRF1 n=54 Tax=Epstein-Barr virus (strain GD1) TaxID=10376 RepID=EAD_EBVA8
	twist_33323	1.07809e-05	0.549824	0.710739	-1.61864	3.04012	9.09091	16.6667	1.83333		879	55 kDa immediate-early protein 1
	twist_58158	1.07893e-05	0.550253	-0.53701	-2.2989	1.22488	45.4545	41.6667	0.916667		880	Trans-acting transcriptional protein ICP4
	agilent_243291	1.08181e-05	0.551722	0.531012	-1.21764	2.27966	63.6364	66.6667	1.04762	UniRef90_A0A4I7YG16	881	VFG001357(gb|NP_346601) (cbpA) choline binding protein A [CbpA/PspC (VF0150)] [Streptococcus pneumoniae TIGR4]	Choline binding protein A n=44 Tax=Streptococcus pneumoniae TaxID=1313 RepID=A0A4I7YG16_STREE
	agilent_237918	1.08423e-05	0.552957	-0.62689	-2.6977	1.44392	77.2727	75	0.970588	UniRef90_Q48028	882	VFG001154(gb|AAA20524) (hmw2A) adhesin HMW2A, two-partner secretion (TPS) pathway TpsA exoprotein [HMW1/HMW2 (VF0038)] [Haemophilus influenzae str. 12]	Adhesin n=8 Tax=Haemophilus influenzae TaxID=727 RepID=Q48028_HAEIF
	twist_28806	1.0851e-05	0.553401	-0.718272	-3.0936	1.65705	18.1818	16.6667	0.916667		883	Genome polyprotein (4/6) & polyprotein (6/9) & VP1 (3/4) & VP1 capsid protein (3/3) & Chain 1, The Crystal Structure Of Coxsackievirus A9 To 2.9 A Resolution & capsid protein (2/2) & polyprotein CB4 & VP4-VP2 & polyprotein VP0 & Chain 3, The Crystal Structure Of Coxsackievirus A9 To 2.9 A Resolution & Chain 4, The Crystal Structure Of Coxsackievirus A9 To 2.9 A Resolution
	agilent_1149	1.0851e-05	0.553401	-0.718272	-3.0936	1.65705	18.1818	16.6667	0.916667	UniRef90_Q66575	884	positive (from uniprot): Enterovirus B Genome polyprotein	Genome polyprotein n=20 Tax=Enterovirus B TaxID=138949 RepID=POLG_EC12T
	twist_15000	1.08774e-05	0.554747	0.69393	-1.6087	2.99656	18.1818	16.6667	0.916667		885	allergen_name False allergome_name Tri a 28 (25/27) (1/1) allergenonline_name False SDAP_name False iedb_name False
	twist_35332	1.09119e-05	0.556508	-0.857586	-3.71598	2.00081	90.9091	83.3333	0.916667		886	Epstein-Barr nuclear antigen 1 & EBNA-1 protein [Human gammaherpesvirus 4] & EBNA-1 protein & EBNA-1 & EBNA1 protein, partial [Human gammaherpesvirus 4] & EBNA1, partial [Human gammaherpesvirus 4] & EBNA1 protein [Human gammaherpesvirus 4] & BKRF1 & EBV nuclear antigen 1, partial [Human gammaherpesvirus 4] & EBNA1 [Human gammaherpesvirus 4] & EBNA-1 [Human gammaherpesvirus 4] & nuclear antigen EB…
	agilent_12019	1.09119e-05	0.556508	-0.857586	-3.71598	2.00081	90.9091	83.3333	0.916667		887	positive (exact): Human herpesvirus 4 Epstein-Barr nuclear antigen 1
	twist_47462	1.09119e-05	0.556508	-0.857586	-3.71598	2.00081	90.9091	83.3333	0.916667		888	positive (exact): Human herpesvirus 4 Epstein-Barr nuclear antigen 1
	twist_58797	1.09119e-05	0.556508	-0.857586	-3.71598	2.00081	90.9091	83.3333	0.916667		889	positive (exact): Human herpesvirus 4 Epstein-Barr nuclear antigen 1
	twist_58796	1.09119e-05	0.556508	-0.857586	-3.71598	2.00081	90.9091	83.3333	0.916667		890	positive (exact): Human herpesvirus 4 Epstein-Barr nuclear antigen 1
	agilent_225880	1.09169e-05	0.556764	0.581279	-1.35742	2.51998	22.7273	25	1.1	UniRef90_P62575	891	VFG001378(gb|NP_359129) (nanA) neuraminidase A [Neuraminidase (VF0148)] [Streptococcus pneumoniae R6]	Sialidase A n=43 Tax=Bacteria TaxID=2 RepID=NANA_STREE
	agilent_231226	1.09169e-05	0.556764	0.581279	-1.35742	2.51998	22.7273	25	1.1	UniRef90_A0A5C1BAU8	892	VFG043504(gb|NP_357669) (pavB/pfbB) cell wall surface anchor family protein, Plasminogen- and Fibronectin-binding protein B [PavB (VF0524)] [Streptococcus pneumoniae R6]	YSIRK signal domain/LPXTG anchor domain surface protein n=148 Tax=Streptococcus pneumoniae TaxID=1313 RepID=A0A5C1BAU8_STREE
	agilent_156689	1.09169e-05	0.556764	0.581279	-1.35742	2.51998	22.7273	25	1.1	UniRef90_A0A4P6M5E2	893	WP_018596369.1 strains_non_MPA_non_topgraph_cdhit70_190118.csv	Uncharacterized protein n=5 Tax=Clostridiales TaxID=186802 RepID=A0A4P6M5E2_9FIRM
	agilent_228585	1.09231e-05	0.557079	0.555324	-1.29829	2.40893	40.9091	33.3333	0.814815	UniRef90_Q8GM74	894	VFG001150(gb|AAL79954) (hia) adhesin [Hia/Hsf (VF0039)] [Haemophilus influenzae nontypable strain 3179B]	Adhesin n=5 Tax=Haemophilus influenzae TaxID=727 RepID=Q8GM74_HAEIF
	twist_37560	1.09481e-05	0.558351	0.545538	-1.2813	2.37238	27.2727	41.6667	1.52778		895	positive (from uniprot): Rhinovirus B Genome polyprotein
	agilent_151560	1.09545e-05	0.558681	-1.01034	-4.39651	2.37582	9.09091	8.33333	0.916667	UniRef90_A0A174FE64	896	WP_005825265.1 MPA_PNP_EM_seqs_non_topgraph_seqs_final_210318.csv	D-alanyl-D-alanine carboxypeptidase/D-alanyl-D-alanine-endopeptidase n=57 Tax=Bacteroides TaxID=816 RepID=A0A174FE64_BACUN
	agilent_241053	1.09582e-05	0.558866	1.02118	-2.40292	4.44528	4.54545	8.33333	1.83333	UniRef90_C7F880	897	VFG012362(gb|NP_290254) (espB) Type III secretion system translocator protein EspB, pore protein [TTSS (VF0191)] [Escherichia coli O157:H7 str. EDL933]	EaeB n=37 Tax=Enterobacteriaceae TaxID=543 RepID=C7F880_ECOLX
	twist_39713	1.09582e-05	0.558866	1.02118	-2.40292	4.44528	4.54545	8.33333	1.83333		898	phosphoprotein 150 & Large structural phosphoprotein
	agilent_229260	1.09656e-05	0.559244	0.921168	-2.17055	4.01289	9.09091	8.33333	0.916667	UniRef90_Q51104	899	VFG000266(gb|NP_274673) (hmbR) hemoglobin receptor [HmbR (VF0048)] [Neisseria meningitidis MC58]	Hemoglobin receptor n=204 Tax=Proteobacteria TaxID=1224 RepID=Q51104_NEIME
	agilent_231204	1.09656e-05	0.559244	0.921168	-2.17055	4.01289	9.09091	8.33333	0.916667	UniRef90_Q51104	900	VFG000266(gb|NP_274673) (hmbR) hemoglobin receptor [HmbR (VF0048)] [Neisseria meningitidis MC58]	Hemoglobin receptor n=204 Tax=Proteobacteria TaxID=1224 RepID=Q51104_NEIME
	agilent_7341	1.09656e-05	0.559244	0.921168	-2.17055	4.01289	9.09091	8.33333	0.916667	UniRef90_Q59947	901	immunoglobulin A1 protease	Immunoglobulin A1 protease n=446 Tax=Streptococcus pneumoniae TaxID=1313 RepID=IGA1_STRR6
	twist_54860	1.09656e-05	0.559244	0.921168	-2.17055	4.01289	9.09091	8.33333	0.916667		902	immunoglobulin A1 protease
	agilent_233888	1.09669e-05	0.559314	-0.775653	-3.37945	1.82814	13.6364	8.33333	0.611111	UniRef90_P15926	903	VFG000974(gb|NP_269970) (scpA) C5a peptidase precursor [C5a peptidase (VF0245)] [Streptococcus pyogenes M1 GAS]	C5a peptidase n=760 Tax=Bacteria TaxID=2 RepID=C5AP_STRPY
	twist_27167	1.09674e-05	0.559339	-0.807687	-3.51919	1.90381	22.7273	8.33333	0.366667		904	putative zinc metalloprotease
	twist_66343	1.09693e-05	0.559434	1.00726	-2.37505	4.38957	4.54545	8.33333	1.83333		905	AFN38773.1 DhlB [Staphylococcus phage MSA6]
	twist_46764	1.10009e-05	0.561047	0.859391	-2.03827	3.75705	4.54545	16.6667	3.66667		906	fibronectin-binding protein A
	agilent_230186	1.10108e-05	0.561551	0.514784	-1.22318	2.25275	31.8182	41.6667	1.30952	UniRef90_A0A0G9FJC8	907	VFG000904(gb|NP_752330) (vat) Haemoglobin protease [Tsh (VF0233)] [Escherichia coli CFT073]	Autotransporter n=304 Tax=Enterobacteriaceae TaxID=543 RepID=A0A0G9FJC8_ECOLX
	twist_53218	1.10644e-05	0.564283	0.754512	-1.81069	3.31971	9.09091	16.6667	1.83333		908	phosphoprotein 150 & Large structural phosphoprotein
	agilent_3328	1.10839e-05	0.565281	0.567506	-1.36686	2.50187	22.7273	25	1.1	UniRef90_P03211	909	Epstein-Barr nuclear antigen 1 & EBNA-1 protein [Human gammaherpesvirus 4] & EBNA-1 protein & EBNA-1 & EBNA1 protein, partial [Human gammaherpesvirus 4] & EBNA1, partial [Human gammaherpesvirus 4] & EBNA1 protein [Human gammaherpesvirus 4] & BKRF1 & EBV nuclear antigen 1, partial [Human gammaherpesvirus 4] & EBNA1 [Human gammaherpesvirus 4] & EBNA-1 [Human gammaherpesvirus 4] & nuclear antigen EB…	Epstein-Barr nuclear antigen 1 n=37 Tax=Epstein-Barr virus (strain GD1) TaxID=10376 RepID=EBNA1_EBVB9
	twist_27720	1.10954e-05	0.565867	-0.716317	-3.1616	1.72896	22.7273	8.33333	0.366667		910	early antigen protein D [Human gammaherpesvirus 4] & BMRF1 [Human gammaherpesvirus 4] & DNA polymerase processivity factor BMRF1
	agilent_241029	1.11211e-05	0.567174	-0.570286	-2.52363	1.38306	31.8182	16.6667	0.52381	UniRef90_Q99WQ6	911	VFG001316(gb|NP_645114) (geh) glycerol ester hydrolase [Lipase (VF0012)] [Staphylococcus aureus subsp. aureus MW2]	Lipase 2 n=451 Tax=Bacteria TaxID=2 RepID=LIP2_STAAM
	agilent_220456	1.11231e-05	0.567278	0.707716	-1.717	3.13243	9.09091	25	2.75	UniRef90_Q99WQ6	912	VFG001316(gb|NP_645114) (geh) glycerol ester hydrolase [Lipase (VF0012)] [Staphylococcus aureus subsp. aureus MW2]	Lipase 2 n=451 Tax=Bacteria TaxID=2 RepID=LIP2_STAAM
	twist_55398	1.11292e-05	0.567587	0.626545	-1.52179	2.77488	13.6364	25	1.83333		913	glycoprotein BALF4 & Glycoprotein GP110 precursor & BALF4
	agilent_7784	1.11463e-05	0.568463	0.512546	-1.24888	2.27397	27.2727	33.3333	1.22222	UniRef90_P12978	914	nuclear protein EBNA2 & EBNA-2 & Epstein-Barr nuclear antigen 2	Epstein-Barr nuclear antigen 2 n=125 Tax=Epstein-Barr virus (strain GD1) TaxID=10376 RepID=EBNA2_EBVB9
	twist_12614	1.11563e-05	0.568974	0.632709	-1.54455	2.80997	18.1818	25	1.375		915	allergen_name False allergome_name Tri ur 37 (3/7) (1/1) allergenonline_name False SDAP_name False iedb_name False
	agilent_235302	1.11563e-05	0.568974	-0.632709	-2.80997	1.54455	81.8182	75	0.916667	UniRef90_Q8P2T7	916	VFG000976(gb|NP_268546) (slo) streptolysin O precursor [SLO (VF0250)] [Streptococcus pyogenes M1 GAS]	Streptolysin O n=132 Tax=Streptococcus TaxID=1301 RepID=TACY_STRP8
	agilent_46317	1.11757e-05	0.56996	1.22499	-3.0012	5.45119	4.54545	8.33333	1.83333	UniRef90_Q0SS17	917	WP_003469040.1 strains_non_MPA_non_topgraph_cdhit70_190118.csv	D-alanyl-D-alanine carboxypeptidase n=33 Tax=Clostridium perfringens TaxID=1502 RepID=Q0SS17_CLOPS
	twist_33998	1.11759e-05	0.569969	0.492834	-1.20747	2.19314	31.8182	58.3333	1.83333		918	positive (from uniprot): Enterovirus B Genome polyprotein
	agilent_186674	1.11763e-05	0.569994	-0.922789	-4.10666	2.26108	9.09091	8.33333	0.916667	UniRef90_A0A373Q9H7	919	MH0211_GL0137677 MPA_PNP_EM_seqs_non_topgraph_seqs_final_210318.csv	Cellulase domain-containing protein n=4 Tax=Firmicutes TaxID=1239 RepID=A0A373Q9H7_9FIRM
	agilent_76826	1.11781e-05	0.570085	-0.48398	-2.15424	1.18628	45.4545	41.6667	0.916667	UniRef90_A0A4P6LV93	920	WP_018594597.1 strains_non_MPA_non_topgraph_cdhit70_190118.csv	Autolysin n=3 Tax=Blautia TaxID=572511 RepID=A0A4P6LV93_9FIRM
	twist_52223	1.11806e-05	0.570208	0.760636	-1.86523	3.3865	13.6364	16.6667	1.22222		921	EBNA-3B nuclear protein [Human gammaherpesvirus 4] & Epstein-Barr nuclear antigen 4
	agilent_12513	1.11968e-05	0.571036	0.919704	-2.26212	4.10152	4.54545	8.33333	1.83333	UniRef90_Q06971	922	WP_000079833.1 strains_non_MPA_non_topgraph_cdhit70_190118.csv	Flagellin n=259 Tax=Salmonella TaxID=590 RepID=FLIC_SALDU
	agilent_12509	1.11968e-05	0.571036	0.919704	-2.26212	4.10152	4.54545	8.33333	1.83333	UniRef90_P06177	923	WP_020438185.1 strains_non_MPA_non_topgraph_cdhit70_190118.csv	Flagellin n=155 Tax=Salmonella TaxID=590 RepID=FLIC_SALMU
	agilent_12510	1.11968e-05	0.571036	0.919704	-2.26212	4.10152	4.54545	8.33333	1.83333	UniRef90_Q09012	924	WP_000079828.1 strains_non_MPA_non_topgraph_cdhit70_190118.csv	Flagellin n=54 Tax=Enterobacteriaceae TaxID=543 RepID=Q09012_SHISO
	agilent_12512	1.11968e-05	0.571036	0.919704	-2.26212	4.10152	4.54545	8.33333	1.83333	UniRef90_Q7DBI0	925	NP_310689.1 strains_non_MPA_non_topgraph_cdhit70_190118.csv	Flagellin n=88 Tax=Bacteria TaxID=2 RepID=Q7DBI0_ECO57
	agilent_3246	1.11987e-05	0.571132	-0.489643	-2.18404	1.20476	54.5455	58.3333	1.06944	UniRef90_A0A1D8D445	926	positive (from uniprot): Enterovirus C Genome polyprotein [on Uniprot the BLAST matches are "Capsid protein" from "Human poliovirus"	VP1 (Fragment) n=1 Tax=Human poliovirus 3 TaxID=12086 RepID=A0A1D8D445_9ENTO
	twist_32766	1.1216e-05	0.572017	-0.72195	-3.226	1.7821	18.1818	8.33333	0.458333		927	Genome polyprotein (6/6) & polyprotein (7/9) & VP1 (1/4) & coat protein VP1 & VP4
	agilent_188501	1.1218e-05	0.57212	-0.803546	-3.59135	1.98426	9.09091	8.33333	0.916667	UniRef90_A0A3A9YAX1	928	YP_194478.1 (1/1) non_MPA_topgraph_sampling_040218.csv	YSIRK-type signal peptide-containing protein n=15 Tax=Lactobacillus acidophilus TaxID=1579 RepID=A0A3A9YAX1_LACAI
	twist_32440	1.12194e-05	0.572188	-0.595565	-2.66217	1.47104	22.7273	16.6667	0.733333		929	Glycoprotein B precursor & glycoprotein B (1/2)
	agilent_11278	1.12327e-05	0.572866	0.467419	-1.15739	2.09223	45.4545	58.3333	1.28333	UniRef90_O11283	930	positive (from uniprot): Influenza A virus Hemagglutinin	Hemagglutinin n=469 Tax=Influenza A virus TaxID=11320 RepID=HEMA_I89A2
	twist_32960	1.12356e-05	0.573017	-0.92439	-4.13895	2.29017	18.1818	8.33333	0.458333		931	Glycoprotein M
	agilent_12387	1.1256e-05	0.574056	-0.726832	-3.26125	1.80758	27.2727	8.33333	0.305556	UniRef90_K6B887	932	MH0374_GL0152176 (1/1) MPA_and_EM_topgraph_220218_subsample.csv	Biotin_lipoyl_2 domain-containing protein n=28 Tax=Bacteroidales TaxID=171549 RepID=K6B887_9BACT
	agilent_241118	1.12665e-05	0.574592	-0.561725	-2.52317	1.39972	36.3636	16.6667	0.458333	UniRef90_P15926	933	VFG001797(gb|NP_735749) (scpB) streptococcal C5a peptidase [C5a peptidase (VF0278)] [Streptococcus agalactiae NEM316]	C5a peptidase n=760 Tax=Bacteria TaxID=2 RepID=C5AP_STRPY
	agilent_42883	1.12694e-05	0.574741	0.525308	-1.30969	2.3603	18.1818	33.3333	1.83333	UniRef90_A0A0U1MQG2	934	WP_000669729.1 strains_non_MPA_non_topgraph_cdhit70_190118.csv	Protein map n=15 Tax=Staphylococcaceae TaxID=90964 RepID=A0A0U1MQG2_STAAU
	agilent_2232	1.12755e-05	0.575053	0.5992	-1.49562	2.69402	13.6364	25	1.83333	UniRef90_P14738	935	fibronectin-binding protein A	Fibronectin-binding protein A n=540 Tax=Staphylococcaceae TaxID=90964 RepID=FNBA_STAA8
	agilent_3962	1.13562e-05	0.579165	-0.733886	-3.32743	1.85965	13.6364	8.33333	0.611111	UniRef90_P07210	936	polyprotein (9/9) & VP1 capsid protein (1/3) & Chain 2, Human Rhinovirus Serotype 2 (Hrv2)	Genome polyprotein n=273 Tax=Enterovirus TaxID=12059 RepID=POLG_HRV8A
	agilent_226780	1.13595e-05	0.579336	0.523036	-1.3262	2.37227	72.7273	66.6667	0.916667	UniRef90_A0A098ZMW6	937	VFG001355(gb|NP_346612) (cbpD) choline binding protein D [CBPs (VF0145)] [Streptococcus pneumoniae TIGR4]	Autolysin n=355 Tax=Streptococcus TaxID=1301 RepID=A0A098ZMW6_STREE
	agilent_226077	1.13671e-05	0.579722	-0.499972	-2.26946	1.26952	59.0909	33.3333	0.564103	UniRef90_P71401	938	VFG001157(gb|AAC44560) (hsf) Hsf [Hia/Hsf (VF0039)] [Haemophilus influenzae C54]	Hsf n=19 Tax=Haemophilus influenzae TaxID=727 RepID=P71401_HAEIF
	twist_58290	1.13702e-05	0.57988	0.494997	-1.25762	2.24761	22.7273	41.6667	1.83333		939	positive (from uniprot): Rhinovirus B Genome polyprotein
	agilent_9904	1.13782e-05	0.580291	-0.459768	-2.08941	1.16988	59.0909	41.6667	0.705128	UniRef90_P12978	940	nuclear protein EBNA2 & EBNA-2 & Epstein-Barr nuclear antigen 2	Epstein-Barr nuclear antigen 2 n=125 Tax=Epstein-Barr virus (strain GD1) TaxID=10376 RepID=EBNA2_EBVB9
	twist_50675	1.13971e-05	0.58125	-0.637361	-2.90222	1.6275	22.7273	16.6667	0.733333		941	Trans-acting transcriptional protein ICP4
	twist_31607	1.14197e-05	0.582405	0.549131	-1.40818	2.50644	68.1818	83.3333	1.22222		942	positive (from uniprot): Rhinovirus B Genome polyprotein
	agilent_881	1.14266e-05	0.582756	-0.463966	-2.11926	1.19133	45.4545	41.6667	0.916667	UniRef90_Q66575	943	positive (from uniprot): Enterovirus B Genome polyprotein	Genome polyprotein n=20 Tax=Enterovirus B TaxID=138949 RepID=POLG_EC12T
	agilent_131318	1.1435e-05	0.583186	-0.889925	-4.06853	2.28868	9.09091	8.33333	0.916667	UniRef90_A0A173WZX5	944	WP_005334807.1 (1/2) non_MPA_topgraph_sampling_040218.csv	D-gamma-glutamyl-meso-diaminopimelic acid endopeptidase CwlS n=68 Tax=Firmicutes TaxID=1239 RepID=A0A173WZX5_9FIRM
	twist_58590	1.1435e-05	0.583186	-0.889925	-4.06853	2.28868	9.09091	8.33333	0.916667		945	Epstein-Barr nuclear antigen 1 & EBNA-1 protein [Human gammaherpesvirus 4] & EBNA-1 protein & EBNA-1 & EBNA1 protein, partial [Human gammaherpesvirus 4] & EBNA1, partial [Human gammaherpesvirus 4] & EBNA1 protein [Human gammaherpesvirus 4] & BKRF1 & EBV nuclear antigen 1, partial [Human gammaherpesvirus 4] & EBNA1 [Human gammaherpesvirus 4] & EBNA-1 [Human gammaherpesvirus 4] & nuclear antigen EB…
	agilent_4121	1.14403e-05	0.583455	0.886823	-2.28297	4.05662	4.54545	8.33333	1.83333	UniRef90_Q59947	946	immunoglobulin A1 protease	Immunoglobulin A1 protease n=446 Tax=Streptococcus pneumoniae TaxID=1313 RepID=IGA1_STRR6
	agilent_1150	1.14456e-05	0.583727	-0.725801	-3.32192	1.87032	13.6364	16.6667	1.22222	UniRef90_Q9QL88	947	Genome polyprotein (4/6) & polyprotein (6/9) & VP1 (3/4) & VP1 capsid protein (3/3) & Chain 1, The Crystal Structure Of Coxsackievirus A9 To 2.9 A Resolution & capsid protein (2/2) & polyprotein CB4 & VP4-VP2 & polyprotein VP0 & Chain 3, The Crystal Structure Of Coxsackievirus A9 To 2.9 A Resolution & Chain 4, The Crystal Structure Of Coxsackievirus A9 To 2.9 A Resolution	Genome polyprotein n=36 Tax=Enterovirus B TaxID=138949 RepID=POLG_CXB6S
	agilent_220150	1.14621e-05	0.584565	0.462694	-1.19601	2.1214	45.4545	50	1.1	UniRef90_A0A4I7XYI6	948	VFG001361(gb|NP_344663) (pspA) pneumococcal surface protein A [PspA (VF0152)] [Streptococcus pneumoniae TIGR4]	Surface protein A n=87 Tax=Streptococcus pneumoniae TaxID=1313 RepID=A0A4I7XYI6_STREE
	twist_57218	1.14635e-05	0.58464	0.500418	-1.29388	2.29472	54.5455	66.6667	1.22222		949	polyprotein (9/9) & VP1 capsid protein (1/3) & Chain 2, Human Rhinovirus Serotype 2 (Hrv2)
	agilent_119064	1.14876e-05	0.585868	0.519845	-1.35023	2.38992	22.7273	25	1.1	UniRef90_A0A1C6DAL4	950	MH0211_GL0137678 MPA_PNP_EM_seqs_non_topgraph_seqs_final_210318.csv	Endo-1,4-beta-xylanase A n=5 Tax=Firmicutes TaxID=1239 RepID=A0A1C6DAL4_9CLOT
	agilent_212	1.14933e-05	0.586156	-0.516503	-2.37598	1.34298	77.2727	58.3333	0.754902	UniRef90_P12978	951	nuclear protein EBNA2 & EBNA-2 & Epstein-Barr nuclear antigen 2	Epstein-Barr nuclear antigen 2 n=125 Tax=Epstein-Barr virus (strain GD1) TaxID=10376 RepID=EBNA2_EBVB9
	agilent_3544	1.15039e-05	0.586701	0.484775	-1.26302	2.23257	40.9091	41.6667	1.01852	UniRef90_Q69091	952	glycoprotein D (1/2) & glycoprotein D [human herpesvirus 1] & Glycoprotein D precursor & positive (from uniprot): Human herpesvirus 1 Envelope glycoprotein D	Envelope glycoprotein D n=279 Tax=root TaxID=1 RepID=GD_HHV11
	agilent_211706	1.15064e-05	0.586828	-1.11905	-5.15499	2.9169	4.54545	8.33333	1.83333	UniRef90_B2URG0	953	MH0054_GL0074264 MPA_PNP_EM_seqs_non_topgraph_seqs_final_210318.csv	Alpha-N-acetylglucosaminidase n=30 Tax=Akkermansia TaxID=239934 RepID=B2URG0_AKKM8
	agilent_83884	1.15064e-05	0.586828	-1.11905	-5.15499	2.9169	4.54545	8.33333	1.83333	UniRef90_B2URG0	954	MH0054_GL0074264 MPA_PNP_EM_seqs_non_topgraph_seqs_final_210318.csv	Alpha-N-acetylglucosaminidase n=30 Tax=Akkermansia TaxID=239934 RepID=B2URG0_AKKM8
	agilent_204160	1.15064e-05	0.586828	-1.11905	-5.15499	2.9169	4.54545	8.33333	1.83333	UniRef90_A0A0U5JI25	955	WP_011953364.1 strains_non_MPA_non_topgraph_cdhit70_190118.csv	Clumping factor ClfA, fibrinogen-binding protein n=28 Tax=Lactobacillus reuteri TaxID=1598 RepID=A0A0U5JI25_LACRE
	agilent_129839	1.1515e-05	0.587267	-0.493577	-2.2758	1.28865	63.6364	66.6667	1.04762	UniRef90_A0A3D2TUV9	956	MH0172_GL0065659 MPA_PNP_EM_seqs_non_topgraph_seqs_final_210318.csv	Flagellin n=7 Tax=Clostridiales TaxID=186802 RepID=A0A3D2TUV9_9FIRM
	agilent_206569	1.15168e-05	0.587358	0.64076	-1.67348	2.955	9.09091	16.6667	1.83333	UniRef90_I9QA96	957	SZEY-24A_GL0007462 MPA_PNP_EM_seqs_non_topgraph_seqs_final_210318.csv	SGNH_hydro domain-containing protein n=38 Tax=Bacteroides TaxID=816 RepID=I9QA96_9BACE
	agilent_294	1.15172e-05	0.587378	0.561048	-1.46541	2.5875	18.1818	33.3333	1.83333	UniRef90_Q99WQ6	958	Lipase 2 precursor (Glycerol ester hydrolase 2)	Lipase 2 n=451 Tax=Bacteria TaxID=2 RepID=LIP2_STAAM
	agilent_192425	1.1533e-05	0.588183	0.80424	-2.10687	3.71535	9.09091	8.33333	0.916667	UniRef90_A0A171J9T7	959	WP_005685835.1 strains_non_MPA_non_topgraph_cdhit70_190118.csv	DNA-entry nuclease n=27 Tax=Lactobacillaceae TaxID=33958 RepID=A0A171J9T7_LACRH
	twist_49721	1.15596e-05	0.589541	-0.465445	-2.15637	1.22548	40.9091	33.3333	0.814815		960	Glycoprotein B precursor & glycoprotein B (1/2)
	twist_27120	1.15596e-05	0.589541	-0.465445	-2.15637	1.22548	40.9091	33.3333	0.814815		961	Glycoprotein B precursor & glycoprotein B (1/2)
	agilent_7411	1.15596e-05	0.589541	-0.465445	-2.15637	1.22548	40.9091	33.3333	0.814815	UniRef90_P06473	962	Glycoprotein B precursor & glycoprotein B (1/2)	Envelope glycoprotein B n=908 Tax=Viruses TaxID=10239 RepID=GB_HCMVA
	agilent_239006	1.1575e-05	0.590324	0.558793	-1.47553	2.59312	13.6364	25	1.83333	UniRef90_A6QIG2	963	VFG001799(gb|CAB94853) (map) extracellular proteins Map [Eap/Map (VF0016)] [Staphylococcus aureus str. Newman D2C (ATCC 25904)]	65 kDa membrane protein n=124 Tax=Bacteria TaxID=2 RepID=OMP7_STAAE
	twist_34788	1.163e-05	0.593129	-0.696454	-3.25121	1.85831	13.6364	8.33333	0.611111		964	positive (from uniprot): Enterovirus B Genome polyprotein
	twist_33322	1.16371e-05	0.593494	0.638499	-1.70598	2.98298	9.09091	16.6667	1.83333		965	45 kDa immediate-early protein 2
	agilent_43110	1.16548e-05	0.594396	-0.475672	-2.22655	1.2752	45.4545	41.6667	0.916667	UniRef90_A0A1C5VBJ4	966	MH0369_GL0102815 MPA_PNP_EM_seqs_non_topgraph_seqs_final_210318.csv	Flagellin n=16 Tax=Roseburia TaxID=841 RepID=A0A1C5VBJ4_9FIRM
	twist_59530	1.16829e-05	0.59583	0.85475	-2.30373	4.01323	4.54545	8.33333	1.83333		967	H3N2 B/PHUKET/3073/2013 NP
	twist_27789	1.16829e-05	0.59583	0.85475	-2.30373	4.01323	4.54545	8.33333	1.83333		968	early antigen protein D [Human gammaherpesvirus 4] & BMRF1 [Human gammaherpesvirus 4] & DNA polymerase processivity factor BMRF1
	agilent_176582	1.16864e-05	0.596005	-0.676451	-3.17727	1.82437	18.1818	8.33333	0.458333	UniRef90_B0G3Y5	969	WP_052302907.1 strains_non_MPA_non_topgraph_cdhit70_190118.csv	N-acetylmuramoyl-L-alanine amidase n=2 Tax=Dorea formicigenerans TaxID=39486 RepID=B0G3Y5_9FIRM
	twist_36700	1.17015e-05	0.596775	-0.93662	-4.40655	2.53331	13.6364	8.33333	0.611111		970	fibronectin-binding protein A
	agilent_21920	1.17148e-05	0.597454	0.446035	-1.20946	2.10153	45.4545	50	1.1	UniRef90_Q931I5	971	WP_000791402.1 strains_non_MPA_non_topgraph_cdhit70_190118.csv	Uncharacterized leukocidin-like protein 2 n=180 Tax=Bacteria TaxID=2 RepID=LUKL2_STAAM
	agilent_164349	1.17176e-05	0.597599	-0.896934	-4.2273	2.43344	9.09091	8.33333	0.916667	UniRef90_R5VF48	972	MH0098_GL0098662 (1/1) MPA_and_EM_topgraph_220218_subsample.csv	Glycosyltransferase Family 51 candidate bifunctional family GT51 b-glycosyltransferase/PBP transpeptidase (Candidate murein polymerase) n=7 Tax=Roseburia TaxID=841 RepID=R5VF48_9FIRM
	agilent_225940	1.17391e-05	0.598695	-0.610502	-2.88413	1.66313	18.1818	16.6667	0.916667	UniRef90_P62575	973	VFG001378(gb|NP_359129) (nanA) neuraminidase A [Neuraminidase (VF0148)] [Streptococcus pneumoniae R6]	Sialidase A n=43 Tax=Bacteria TaxID=2 RepID=NANA_STREE
	twist_42197	1.17434e-05	0.598912	-0.718104	-3.39405	1.95784	9.09091	16.6667	1.83333		974	Syncytin-1
	agilent_127557	1.17434e-05	0.598912	-0.718104	-3.39405	1.95784	9.09091	16.6667	1.83333	UniRef90_A0A173RRE4	975	MH0091_GL0095745 (4/5) MPA_and_EM_topgraph_220218_subsample.csv	Glutaconyl-CoA decarboxylase subunit beta n=40 Tax=Faecalibacterium TaxID=216851 RepID=A0A173RRE4_9FIRM
	twist_44069	1.17717e-05	0.600358	0.498894	-1.36757	2.36536	27.2727	25	0.916667		976	putative BLRF2 protein [Human gammaherpesvirus 4] & Tegument protein BLRF2
	twist_20844	1.17904e-05	0.601311	0.544724	-1.49854	2.58799	13.6364	25	1.83333		977	allergen_name False allergome_name Cap h 10 (1/2), Cap h 8 (1/5) (1/1) allergenonline_name False SDAP_name False iedb_name False
	agilent_131884	1.17991e-05	0.601752	0.475194	-1.30943	2.25982	63.6364	75	1.17857	UniRef90_A0A173UAU5	978	WP_007884712.1 MPA_PNP_EM_seqs_non_topgraph_seqs_final_210318.csv	Flagellin n=3 Tax=Roseburia inulinivorans TaxID=360807 RepID=A0A173UAU5_9FIRM
	twist_31746	1.18318e-05	0.603423	0.84191	-2.33454	4.01836	9.09091	8.33333	0.916667		979	rhoptry protein, putative & rhoptry protein
	twist_34086	1.18425e-05	0.603969	0.585892	-1.62796	2.79974	27.2727	16.6667	0.611111		980	polyprotein (5/9) & unnamed protein product (6/8) & structural polyprotein (3/3) & 110 kd polyprotein precursor & Structural polyprotein (1/2) & E1 protein
	agilent_203503	1.1851e-05	0.604401	-0.669113	-3.20044	1.86222	27.2727	8.33333	0.305556	UniRef90_Q74IZ8	981	WP_011162134.1 strains_non_MPA_non_topgraph_cdhit70_190118.csv	Uncharacterized protein n=3 Tax=Lactobacillus johnsonii TaxID=33959 RepID=Q74IZ8_LACJO
	agilent_7064	1.18583e-05	0.604775	0.44598	-1.24296	2.13492	59.0909	66.6667	1.12821	UniRef90_P03204	982	EBNA3C latent protein [Human gammaherpesvirus 4] & EBNA-3C & Epstein-Barr nuclear antigen 6 & EBNA3C latent protein & EBNA3C nuclear protein [Human gammaherpesvirus 4] & nuclear antigen precursor & EBNA3C [Human gammaherpesvirus 4]	Epstein-Barr nuclear antigen 6 n=14 Tax=Epstein-Barr virus (strain GD1) TaxID=10376 RepID=EBNA6_EBVB9
	agilent_207238	1.18772e-05	0.605737	-0.785187	-3.76666	2.19628	13.6364	8.33333	0.611111	UniRef90_A0A4P6M607	983	WP_018594521.1 strains_non_MPA_non_topgraph_cdhit70_190118.csv	D-galactose-binding periplasmic protein n=6 Tax=Lachnospiraceae TaxID=186803 RepID=A0A4P6M607_9FIRM
	twist_51927	1.19234e-05	0.608091	-0.450335	-2.17155	1.27088	40.9091	33.3333	0.814815		984	nuclear protein EBNA2 & EBNA-2 & Epstein-Barr nuclear antigen 2
	agilent_206029	1.19444e-05	0.609166	-0.430316	-2.07996	1.21933	59.0909	41.6667	0.705128	UniRef90_A0A3R6GJK9	985	MH0057_GL0035569 MPA_PNP_EM_seqs_non_topgraph_seqs_final_210318.csv	Uncharacterized protein n=6 Tax=Parabacteroides merdae TaxID=46503 RepID=A0A3R6GJK9_9BACT
	agilent_223567	1.19513e-05	0.609518	0.596726	-1.69311	2.88656	18.1818	16.6667	0.916667	UniRef90_Q2YX95	986	VFG001318(gb|YP_001332075) (isdA) iron-regulated surface determinant protein A [Isd (VF0015)] [Staphylococcus aureus subsp. aureus str. Newman]	Iron-regulated surface determinant protein A n=287 Tax=Bacteria TaxID=2 RepID=ISDA_STAAB
	agilent_160350	1.19538e-05	0.609643	-0.631356	-3.05493	1.79222	13.6364	16.6667	1.22222	UniRef90_A0A174RB78	987	MH0013_GL0029147 MPA_PNP_EM_seqs_non_topgraph_seqs_final_210318.csv	Beta-hexosaminidase n=16 Tax=Bacteroides TaxID=816 RepID=A0A174RB78_9BACE
	twist_27540	1.1969e-05	0.610421	0.43523	-1.23912	2.10958	40.9091	58.3333	1.42593		988	Epstein-Barr nuclear antigen 1 & EBNA-1 protein [Human gammaherpesvirus 4] & EBNA-1 protein & EBNA-1 & EBNA1 protein, partial [Human gammaherpesvirus 4] & EBNA1, partial [Human gammaherpesvirus 4] & EBNA1 protein [Human gammaherpesvirus 4] & BKRF1 & EBV nuclear antigen 1, partial [Human gammaherpesvirus 4] & EBNA1 [Human gammaherpesvirus 4] & EBNA-1 [Human gammaherpesvirus 4] & nuclear antigen EB…
	twist_53116	1.19974e-05	0.611869	-0.644626	-3.13463	1.84537	18.1818	8.33333	0.458333		989	granule antigen protein GRA6 & granule antigen protein GRA6, putative & dense granule antigen & dense granule protein
	twist_36132	1.2024e-05	0.613225	0.458529	-1.3194	2.23646	22.7273	33.3333	1.46667		990	polyprotein (9/9) & VP1 capsid protein (1/3) & Chain 2, Human Rhinovirus Serotype 2 (Hrv2)
	agilent_15204	1.20265e-05	0.613353	0.564732	-1.62578	2.75525	13.6364	25	1.83333	UniRef90_U6RAW1	991	MH0003_GL0007178 MPA_PNP_EM_seqs_non_topgraph_seqs_final_210318.csv	DNA gyrase subunit B n=3 Tax=Bacteroides TaxID=816 RepID=U6RAW1_9BACE
	twist_45495	1.20628e-05	0.615205	0.721751	-2.0925	3.53601	13.6364	8.33333	0.611111		992	hypothetical protein PFD0985wa
	twist_46294	1.20709e-05	0.615615	-0.682179	-3.34522	1.98087	18.1818	8.33333	0.458333		993	EBNA-3B nuclear protein [Human gammaherpesvirus 4] & Epstein-Barr nuclear antigen 4
	agilent_42179	1.21086e-05	0.617539	-0.43634	-2.14902	1.27634	40.9091	41.6667	1.01852	UniRef90_A0A381IPS4	994	WP_003460499.1 strains_non_MPA_non_topgraph_cdhit70_190118.csv	Cell wall binding repeat-containing protein/zinc carboxypeptidase n=15 Tax=Clostridium perfringens TaxID=1502 RepID=A0A381IPS4_CLOPF
	twist_32235	1.21093e-05	0.617573	0.601118	-1.75856	2.96079	9.09091	16.6667	1.83333		995	VP1 protein (1/2)
	twist_31794	1.21161e-05	0.61792	0.483073	-1.41509	2.38124	18.1818	25	1.375		996	HCMVUL80
	twist_49209	1.21176e-05	0.617995	-0.748737	-3.69142	2.19395	9.09091	16.6667	1.83333		997	conserved Plasmodium membrane protein, unknown function
	agilent_6002	1.21291e-05	0.618586	0.472397	-1.38734	2.33214	27.2727	25	0.916667	UniRef90_P03204	998	EBNA3C latent protein [Human gammaherpesvirus 4] & EBNA-3C & Epstein-Barr nuclear antigen 6 & EBNA3C latent protein & EBNA3C nuclear protein [Human gammaherpesvirus 4] & nuclear antigen precursor & EBNA3C [Human gammaherpesvirus 4]	Epstein-Barr nuclear antigen 6 n=14 Tax=Epstein-Barr virus (strain GD1) TaxID=10376 RepID=EBNA6_EBVB9
	twist_48321	1.21532e-05	0.619816	0.652568	-1.9255	3.23064	86.3636	91.6667	1.0614		999	pneumococcal histidine triad protein E & hydrolase & HIT family hydrolase
	agilent_11275	1.21651e-05	0.620421	0.422036	-1.24817	2.09224	36.3636	41.6667	1.14583		1000	positive (exact): Influenza A virus Hemagglutinin
	twist_63129	1.21654e-05	0.620437	0.792843	-2.34497	3.93066	4.54545	8.33333	1.83333		1001	YP_008532047.1 putative tail fiber protein [Klebsiella phage 0507-KN2-1]
	twist_63119	1.21654e-05	0.620437	0.792843	-2.34497	3.93066	4.54545	8.33333	1.83333		1002	NP_695157.1 hypothetical protein phig1ep22 [Lactobacillus phage phig1e]
	twist_78257	1.21654e-05	0.620437	0.792843	-2.34497	3.93066	4.54545	8.33333	1.83333		1003	YP_006383486.1 DNA polymerase [Bacillus phage PBC1]
	agilent_7301	1.21673e-05	0.620534	0.546597	-1.61726	2.71045	77.2727	83.3333	1.07843	UniRef90_P03211	1004	Epstein-Barr nuclear antigen 1 & EBNA-1 protein [Human gammaherpesvirus 4] & EBNA-1 protein & EBNA-1 & EBNA1 protein, partial [Human gammaherpesvirus 4] & EBNA1, partial [Human gammaherpesvirus 4] & EBNA1 protein [Human gammaherpesvirus 4] & BKRF1 & EBV nuclear antigen 1, partial [Human gammaherpesvirus 4] & EBNA1 [Human gammaherpesvirus 4] & EBNA-1 [Human gammaherpesvirus 4] & nuclear antigen EB…	Epstein-Barr nuclear antigen 1 n=37 Tax=Epstein-Barr virus (strain GD1) TaxID=10376 RepID=EBNA1_EBVB9
	agilent_241453	1.21867e-05	0.621523	0.538203	-1.59847	2.67487	18.1818	16.6667	0.916667	UniRef90_P09616	1005	VFG001293(gb|NP_645861) (hly/hla) Alpha-Hemolysin precursor [<alpha>-hemolysin (VF0001)] [Staphylococcus aureus subsp. aureus MW2]	Alpha-hemolysin n=273 Tax=Bacteria TaxID=2 RepID=HLA_STAAU
	agilent_73397	1.22217e-05	0.623305	-0.618351	-3.08581	1.84911	22.7273	16.6667	0.733333	UniRef90_R7C7Y1	1006	MH0003_GL0115482 MPA_PNP_EM_seqs_non_topgraph_seqs_final_210318.csv	Flagellin n=5 Tax=Clostridiales TaxID=186802 RepID=R7C7Y1_9CLOT
	agilent_26641	1.22244e-05	0.623445	0.592283	-1.7721	2.95667	9.09091	16.6667	1.83333	UniRef90_A0A1X3AI86	1007	NP_816693.1 strains_non_MPA_non_topgraph_cdhit70_190118.csv	ABC-type enterochelin transport system, periplasmic component n=115 Tax=Bacilli TaxID=91061 RepID=A0A1X3AI86_ENTFL
	agilent_119378	1.223e-05	0.62373	-0.507614	-2.53567	1.52044	31.8182	25	0.785714	UniRef90_D4KUB5	1008	SZEY-64A_GL0055442 MPA_PNP_EM_seqs_non_topgraph_seqs_final_210318.csv	Flagellin n=6 Tax=Roseburia TaxID=841 RepID=D4KUB5_9FIRM
	agilent_148478	1.22465e-05	0.624571	-0.823655	-4.12238	2.47507	9.09091	8.33333	0.916667	UniRef90_A0A395YA58	1009	V1.CD17-4_GL0037923 MPA_PNP_EM_seqs_non_topgraph_seqs_final_210318.csv	Ribosome biogenesis GTPase A n=4 Tax=Clostridiales TaxID=186802 RepID=A0A395YA58_9FIRM
	twist_25254	1.22887e-05	0.626722	-0.639227	-3.2153	1.93684	13.6364	8.33333	0.611111		1010	allergen_name False allergome_name Bub b 8 (5/6), Bub b 9 (1/2) (1/1) allergenonline_name False SDAP_name False iedb_name False
	agilent_230196	1.22949e-05	0.62704	0.413872	-1.25556	2.0833	36.3636	41.6667	1.14583	UniRef90_Q54835	1011	VFG000950(gb|NP_665531) (emm) M protein type 3 [M protein (VF0242)] [Streptococcus pyogenes MGAS315]	M3 protein n=36 Tax=Streptococcus pyogenes TaxID=1314 RepID=Q54835_STRPY
	twist_2405	1.22966e-05	0.627128	-0.554598	-2.79225	1.68306	18.1818	25	1.375		1012	allergen_name Sola t 1 (1/1) (1/1) allergome_name Sola t 1 (9/9) (1/1) allergenonline_name (1/1) (1/1) SDAP_name False iedb_name False
	agilent_229166	1.23317e-05	0.628918	-0.425037	-2.1489	1.29883	36.3636	33.3333	0.916667	UniRef90_Q99XV0	1013	VFG000968(gb|NP_269973) (emm) M protein type 1 [M protein (VF0242)] [Streptococcus pyogenes M1 GAS]	M protein type 1 n=54 Tax=Streptococcus pyogenes TaxID=1314 RepID=Q99XV0_STRP1
	twist_21	1.23464e-05	0.629665	0.620929	-1.90292	3.14478	9.09091	16.6667	1.83333		1014	allergen_name Hor v 5 (1/1) (1/1) allergome_name Hor v 5 (6/6) (1/1) allergenonline_name False SDAP_name Hor v 5.0101 (1/1) (1/1) iedb_name False
	twist_60306	1.2355e-05	0.630105	0.475647	-1.46018	2.41147	18.1818	25	1.375		1015	YP_001642351.1 putative recombination protein [Lactobacillus prophage Lj771]
	twist_36072	1.23597e-05	0.630344	-0.489481	-2.483	1.50404	31.8182	16.6667	0.52381		1016	positive (exact): Influenza A virus Hemagglutinin
	twist_53018	1.23746e-05	0.631107	0.614399	-1.89346	3.12226	9.09091	16.6667	1.83333		1017	BMLF1 protein
	agilent_55961	1.23861e-05	0.631694	-0.419428	-2.1344	1.29555	72.7273	50	0.6875	UniRef90_R5FJF8	1018	MH0059_GL0009188 MPA_PNP_EM_seqs_non_topgraph_seqs_final_210318.csv	SGNH_hydro domain-containing protein n=4 Tax=Bacteria TaxID=2 RepID=R5FJF8_9ACTN
	agilent_168007	1.23947e-05	0.632128	-0.55016	-2.80255	1.70223	18.1818	16.6667	0.916667	UniRef90_E5VBB8	1019	MH0003_GL0074909 MPA_PNP_EM_seqs_non_topgraph_seqs_final_210318.csv	Uncharacterized protein n=30 Tax=Bacteroides TaxID=816 RepID=E5VBB8_9BACE
	agilent_209627	1.24052e-05	0.632665	0.762929	-2.36548	3.89133	4.54545	8.33333	1.83333	UniRef90_A0A4Q1QKD7	1020	WP_014569134.1 (6/6) non_MPA_topgraph_sampling_040218.csv	ABC transporter n=7 Tax=Lactobacillaceae TaxID=33958 RepID=A0A4Q1QKD7_LACRH
	agilent_226269	1.24106e-05	0.63294	-0.435585	-2.22315	1.35198	45.4545	25	0.55	UniRef90_Q99XV0	1021	VFG000968(gb|NP_269973) (emm) M protein type 1 [M protein (VF0242)] [Streptococcus pyogenes M1 GAS]	M protein type 1 n=54 Tax=Streptococcus pyogenes TaxID=1314 RepID=Q99XV0_STRP1
	agilent_11949	1.24249e-05	0.633672	0.625921	-1.9483	3.20014	86.3636	91.6667	1.0614		1022	positive (exact): Human adenovirus C Pre-histone-like nucleoprotein
	agilent_213713	1.24312e-05	0.633994	-0.55187	-2.82369	1.71995	22.7273	16.6667	0.733333	UniRef90_K0X524	1023	MH0012_GL0229913 MPA_PNP_EM_seqs_non_topgraph_seqs_final_210318.csv	Por secretion system C-terminal sorting domain-containing protein n=3 Tax=Bacteroidales TaxID=171549 RepID=K0X524_9BACT
	agilent_198014	1.24323e-05	0.634045	0.416763	-1.29914	2.13267	31.8182	41.6667	1.30952	UniRef90_B0G3Z1	1024	WP_005331743.1 strains_non_MPA_non_topgraph_cdhit70_190118.csv	ErfK/YbiS/YcfS/YnhG n=4 Tax=Dorea formicigenerans TaxID=39486 RepID=B0G3Z1_9FIRM
	agilent_74132	1.24393e-05	0.634403	0.53034	-1.65549	2.71617	13.6364	25	1.83333	UniRef90_A0A3A9Y6N9	1025	YP_193106.1 strains_non_MPA_non_topgraph_cdhit70_190118.csv	N-acetylmuramidase n=3 Tax=Lactobacillus acidophilus TaxID=1579 RepID=A0A3A9Y6N9_LACAI
	agilent_1516	1.24569e-05	0.635301	0.571388	-1.78988	2.93265	22.7273	16.6667	0.733333	UniRef90_P07210	1026	polyprotein (9/9) & VP1 capsid protein (1/3) & Chain 2, Human Rhinovirus Serotype 2 (Hrv2)	Genome polyprotein n=273 Tax=Enterovirus TaxID=12059 RepID=POLG_HRV8A
	agilent_226597	1.24669e-05	0.635811	0.468201	-1.46957	2.40597	18.1818	25	1.375	UniRef90_A0A0K5P078	1027	VFG000743(gb|AAC38395) (espD) EspD [EspD (VF0180)] [Escherichia coli O127:H6 str. E2348/69]	Translocon EspD n=21 Tax=Escherichia coli TaxID=562 RepID=A0A0K5P078_ECOLX
	twist_47461	1.24758e-05	0.636264	-0.73987	-3.80612	2.32638	90.9091	91.6667	1.00833		1028	positive (exact): Human herpesvirus 4 Epstein-Barr nuclear antigen 1
	twist_58798	1.24758e-05	0.636264	-0.73987	-3.80612	2.32638	90.9091	91.6667	1.00833		1029	positive (exact): Human herpesvirus 4 Epstein-Barr nuclear antigen 1
	agilent_3466	1.24758e-05	0.636264	-0.73987	-3.80612	2.32638	90.9091	91.6667	1.00833	UniRef90_P03211	1030	Epstein-Barr nuclear antigen 1 & EBNA-1 protein [Human gammaherpesvirus 4] & EBNA-1 protein & EBNA-1 & EBNA1 protein, partial [Human gammaherpesvirus 4] & EBNA1, partial [Human gammaherpesvirus 4] & EBNA1 protein [Human gammaherpesvirus 4] & BKRF1 & EBV nuclear antigen 1, partial [Human gammaherpesvirus 4] & EBNA1 [Human gammaherpesvirus 4] & EBNA-1 [Human gammaherpesvirus 4] & nuclear antigen EB…	Epstein-Barr nuclear antigen 1 n=37 Tax=Epstein-Barr virus (strain GD1) TaxID=10376 RepID=EBNA1_EBVB9
	agilent_3467	1.24758e-05	0.636264	-0.73987	-3.80612	2.32638	90.9091	91.6667	1.00833	UniRef90_P03211	1031	Epstein-Barr nuclear antigen 1 & EBNA-1 protein [Human gammaherpesvirus 4] & EBNA-1 protein & EBNA-1 & EBNA1 protein, partial [Human gammaherpesvirus 4] & EBNA1, partial [Human gammaherpesvirus 4] & EBNA1 protein [Human gammaherpesvirus 4] & BKRF1 & EBV nuclear antigen 1, partial [Human gammaherpesvirus 4] & EBNA1 [Human gammaherpesvirus 4] & EBNA-1 [Human gammaherpesvirus 4] & nuclear antigen EB…	Epstein-Barr nuclear antigen 1 n=37 Tax=Epstein-Barr virus (strain GD1) TaxID=10376 RepID=EBNA1_EBVB9
	twist_35333	1.24758e-05	0.636264	-0.73987	-3.80612	2.32638	90.9091	91.6667	1.00833		1032	Epstein-Barr nuclear antigen 1 & EBNA-1 protein [Human gammaherpesvirus 4] & EBNA-1 protein & EBNA-1 & EBNA1 protein, partial [Human gammaherpesvirus 4] & EBNA1, partial [Human gammaherpesvirus 4] & EBNA1 protein [Human gammaherpesvirus 4] & BKRF1 & EBV nuclear antigen 1, partial [Human gammaherpesvirus 4] & EBNA1 [Human gammaherpesvirus 4] & EBNA-1 [Human gammaherpesvirus 4] & nuclear antigen EB…
	twist_47463	1.24758e-05	0.636264	-0.73987	-3.80612	2.32638	90.9091	91.6667	1.00833		1033	positive (exact): Human herpesvirus 4 Epstein-Barr nuclear antigen 1
	twist_32175	1.24758e-05	0.636264	-0.73987	-3.80612	2.32638	90.9091	91.6667	1.00833		1034	Epstein-Barr nuclear antigen 1 & EBNA-1 protein [Human gammaherpesvirus 4] & EBNA-1 protein & EBNA-1 & EBNA1 protein, partial [Human gammaherpesvirus 4] & EBNA1, partial [Human gammaherpesvirus 4] & EBNA1 protein [Human gammaherpesvirus 4] & BKRF1 & EBV nuclear antigen 1, partial [Human gammaherpesvirus 4] & EBNA1 [Human gammaherpesvirus 4] & EBNA-1 [Human gammaherpesvirus 4] & nuclear antigen EB…
	agilent_12018	1.24758e-05	0.636264	-0.73987	-3.80612	2.32638	90.9091	91.6667	1.00833		1035	positive (exact): Human herpesvirus 4 Epstein-Barr nuclear antigen 1
	twist_99522	1.24881e-05	0.636894	0.694551	-2.18927	3.57837	4.54545	16.6667	3.66667		1036	YP_358779.1 putative lysin [Lactobacillus phage Lc-Nu]
	twist_26511	1.24934e-05	0.637166	0.631307	-1.99204	3.25465	81.8182	91.6667	1.12037		1037	positive (from uniprot): Human herpesvirus 4 Epstein-Barr nuclear antigen 1
	twist_48652	1.25095e-05	0.637983	-0.3901	-2.01507	1.23487	59.0909	50	0.846154		1038	nuclear protein EBNA2 & EBNA-2 & Epstein-Barr nuclear antigen 2
	agilent_228204	1.2514e-05	0.638214	-0.655989	-3.3904	2.07843	9.09091	8.33333	0.916667	UniRef90_Q06114	1039	VFG000379(gb|NP_395163) (yopB) type III secretion system hydrophobic translocator, pore protein YopB [TTSS (VF0140)] [Yersinia pestis CO92]	Protein YopB n=28 Tax=Yersinia TaxID=444888 RepID=YOPB_YERPS
	twist_93850	1.25166e-05	0.638346	-0.787612	-4.07197	2.49675	9.09091	8.33333	0.916667		1040	YP_009150301.1 putative DNA-dependent RNA polymerase [Proteus phage PM 75]
	twist_55780	1.25309e-05	0.639078	-0.707842	-3.66601	2.25032	13.6364	8.33333	0.611111		1041	Fusion glycoprotein F0 precursor (2/2) & fusion protein (1/2) & fusion glycoprotein
	agilent_139744	1.25511e-05	0.640108	0.68408	-2.18359	3.55175	9.09091	8.33333	0.916667	UniRef90_K0X4C2	1042	MH0006_GL0181762 MPA_PNP_EM_seqs_non_topgraph_seqs_final_210318.csv	Uncharacterized protein n=3 Tax=Bacteroidales TaxID=171549 RepID=K0X4C2_9BACT
	agilent_10251	1.25722e-05	0.641184	-0.441948	-2.30057	1.41668	31.8182	25	0.785714	UniRef90_Q9QL88	1043	Genome polyprotein (4/6) & polyprotein (6/9) & VP1 (3/4) & VP1 capsid protein (3/3) & Chain 1, The Crystal Structure Of Coxsackievirus A9 To 2.9 A Resolution & capsid protein (2/2) & polyprotein CB4 & VP4-VP2 & polyprotein VP0 & Chain 3, The Crystal Structure Of Coxsackievirus A9 To 2.9 A Resolution & Chain 4, The Crystal Structure Of Coxsackievirus A9 To 2.9 A Resolution	Genome polyprotein n=36 Tax=Enterovirus B TaxID=138949 RepID=POLG_CXB6S
	agilent_169663	1.25869e-05	0.641932	-0.937405	-4.88855	3.01374	4.54545	8.33333	1.83333	UniRef90_A6BI27	1044	MH0147_GL0047345 (1/3) MPA_and_EM_topgraph_220218_subsample.csv	Putative phage holin, LL-H family n=4 Tax=Dorea TaxID=189330 RepID=A6BI27_9FIRM
	agilent_49182	1.25956e-05	0.642374	0.593987	-1.91298	3.10096	9.09091	16.6667	1.83333	UniRef90_A0A457MNA8	1045	WP_012952037.1 strains_non_MPA_non_topgraph_cdhit70_190118.csv	Collagen-binding protein n=343 Tax=Bacteria TaxID=2 RepID=A0A457MNA8_LISMN
	twist_30967	1.25956e-05	0.642374	0.593987	-1.91298	3.10096	9.09091	16.6667	1.83333		1046	antigen 332, Ag332=Pf332 gene clone G1 product & erythrocyte membrane-associated giant protein antigen 332 & antigen 332, Ag332=Pf332 gene clone C1 product & antigen 332
	twist_25251	1.26023e-05	0.642717	0.525192	-1.69371	2.7441	9.09091	25	2.75		1047	allergen_name False allergome_name Sus s 12 (2/2), Sus s 8 (6/8) (1/1) allergenonline_name False SDAP_name False iedb_name False
	agilent_1140	1.26028e-05	0.642741	0.482678	-1.55675	2.52211	40.9091	33.3333	0.814815	UniRef90_P07210	1048	polyprotein (9/9) & VP1 capsid protein (1/3) & Chain 2, Human Rhinovirus Serotype 2 (Hrv2)	Genome polyprotein n=273 Tax=Enterovirus TaxID=12059 RepID=POLG_HRV8A
	twist_27290	1.26093e-05	0.643073	0.390507	-1.26113	2.04214	45.4545	58.3333	1.28333		1049	glycoprotein B (2/2)
	agilent_26184	1.26117e-05	0.643195	-0.608835	-3.18484	1.96716	18.1818	16.6667	0.916667	UniRef90_A0A508Z0K2	1050	WP_014569540.1 (1/1) non_MPA_topgraph_sampling_040218.csv	Dipeptide-binding protein DppE n=18 Tax=Lactobacillaceae TaxID=33958 RepID=A0A508Z0K2_LACRH
	agilent_2098	1.262e-05	0.643619	-0.627907	-3.28799	2.03218	18.1818	8.33333	0.458333	UniRef90_P03300	1051	Genome polyprotein (6/6) & polyprotein (7/9) & VP1 (1/4) & coat protein VP1 & VP4	Genome polyprotein n=1168 Tax=Enterovirus TaxID=12059 RepID=POLG_POL1M
	twist_40569	1.26305e-05	0.644154	0.462072	-1.49863	2.42277	18.1818	25	1.375		1052	HCMVTRL10 = IRL10
	agilent_241884	1.26362e-05	0.644444	0.444762	-1.44414	2.33366	31.8182	25	0.785714	UniRef90_P15926	1053	VFG000974(gb|NP_269970) (scpA) C5a peptidase precursor [C5a peptidase (VF0245)] [Streptococcus pyogenes M1 GAS]	C5a peptidase n=760 Tax=Bacteria TaxID=2 RepID=C5AP_STRPY
	agilent_231997	1.26692e-05	0.646128	0.653806	-2.13709	3.4447	13.6364	8.33333	0.611111	UniRef90_Q99XV0	1054	VFG000968(gb|NP_269973) (emm) M protein type 1 [M protein (VF0242)] [Streptococcus pyogenes M1 GAS]	M protein type 1 n=54 Tax=Streptococcus pyogenes TaxID=1314 RepID=Q99XV0_STRP1
	agilent_206719	1.26761e-05	0.646481	-0.622087	-3.28044	2.03626	18.1818	8.33333	0.458333	UniRef90_A0A2V2E9Z5	1055	MH0188_GL0033238 MPA_PNP_EM_seqs_non_topgraph_seqs_final_210318.csv	Molybdopterin molybdenumtransferase n=1 Tax=Coriobacteriia bacterium TaxID=2052159 RepID=A0A2V2E9Z5_9ACTN
	agilent_153649	1.26782e-05	0.646587	-0.638558	-3.36817	2.09106	9.09091	8.33333	0.916667	UniRef90_A0A380ZM24	1056	V1.UC39-0_GL0108845 (4/6) MPA_and_EM_topgraph_220218_subsample.csv	AcrB/AcrD/AcrF family protein n=47 Tax=root TaxID=1 RepID=A0A380ZM24_BACVU
	agilent_194578	1.26782e-05	0.646587	-0.638558	-3.36817	2.09106	9.09091	8.33333	0.916667	UniRef90_E8MX38	1057	WP_058101887.1 (1/1) non_MPA_topgraph_sampling_040218.csv	Putative xylanase n=131 Tax=Bacteria TaxID=2 RepID=E8MX38_BIFL1
	agilent_148372	1.26848e-05	0.646923	0.706137	-2.31544	3.72771	13.6364	8.33333	0.611111	UniRef90_K0X778	1058	MH0012_GL0067549 MPA_PNP_EM_seqs_non_topgraph_seqs_final_210318.csv	Por secretion system C-terminal sorting domain-containing protein n=2 Tax=Bacteroidales TaxID=171549 RepID=K0X778_9BACT
	agilent_54978	1.2746e-05	0.650047	-0.500178	-2.66094	1.66058	18.1818	16.6667	0.916667	UniRef90_A0A3A9Y9V3	1059	YP_193899.1 (1/1) non_MPA_topgraph_sampling_040218.csv	LPXTG cell wall anchor domain-containing protein n=8 Tax=Lactobacillus acidophilus TaxID=1579 RepID=A0A3A9Y9V3_LACAI
	twist_93691	1.27691e-05	0.651225	0.665933	-2.2213	3.55316	9.09091	16.6667	1.83333		1060	YP_009102607.1 hypothetical protein ECML134_132 [Escherichia phage ECML-134]
	agilent_1257	1.27903e-05	0.652307	-0.409921	-2.1931	1.37326	36.3636	25	0.6875	UniRef90_P03204	1061	EBNA3C latent protein [Human gammaherpesvirus 4] & EBNA-3C & Epstein-Barr nuclear antigen 6 & EBNA3C latent protein & EBNA3C nuclear protein [Human gammaherpesvirus 4] & nuclear antigen precursor & EBNA3C [Human gammaherpesvirus 4]	Epstein-Barr nuclear antigen 6 n=14 Tax=Epstein-Barr virus (strain GD1) TaxID=10376 RepID=EBNA6_EBVB9
	twist_27929	1.27909e-05	0.652335	-0.75185	-4.02273	2.51903	9.09091	8.33333	0.916667		1062	virion spike glycoprotein precursor & negative (from uniprot): spike glycoprotein [Zaire ebolavirus]
	agilent_52200	1.27928e-05	0.652433	0.425667	-1.42673	2.27807	72.7273	66.6667	0.916667	UniRef90_A0A073IBK2	1063	MH0012_GL0222931 MPA_PNP_EM_seqs_non_topgraph_seqs_final_210318.csv	Uncharacterized protein n=9 Tax=Bacteroidales TaxID=171549 RepID=A0A073IBK2_9PORP
	agilent_204343	1.2793e-05	0.652444	0.625842	-2.09776	3.34945	13.6364	16.6667	1.22222	UniRef90_A0A3R6J631	1064	MH0105_GL0034973 MPA_PNP_EM_seqs_non_topgraph_seqs_final_210318.csv	Uncharacterized protein n=6 Tax=Parabacteroides TaxID=375288 RepID=A0A3R6J631_9BACT
	twist_20161	1.28572e-05	0.655718	-0.469525	-2.53365	1.5946	22.7273	16.6667	0.733333		1065	allergen_name Der f 20 (1/1) (1/1) allergome_name Der f 20 (3/4) (1/1) allergenonline_name Der f 20.0201 (1/1) (1/1) SDAP_name False iedb_name False
	twist_10999	1.28572e-05	0.655718	-0.469525	-2.53365	1.5946	22.7273	16.6667	0.733333		1066	allergen_name False allergome_name Bla g 9 (4/4) (1/1) allergenonline_name False SDAP_name False iedb_name False
	twist_21096	1.28572e-05	0.655718	-0.469525	-2.53365	1.5946	22.7273	16.6667	0.733333		1067	allergen_name False allergome_name Por tr 2 (14/17) (1/1) allergenonline_name False SDAP_name False iedb_name False
	twist_5585	1.28572e-05	0.655718	-0.469525	-2.53365	1.5946	22.7273	16.6667	0.733333		1068	allergen_name False allergome_name Lim p 2 (2/2) (1/1) allergenonline_name False SDAP_name False iedb_name False
	agilent_205570	1.29613e-05	0.661024	0.368982	-1.28026	2.01822	54.5455	58.3333	1.06944	UniRef90_A0A3R6JN00	1069	MH0067_GL0008919 MPA_PNP_EM_seqs_non_topgraph_seqs_final_210318.csv	Uncharacterized protein n=4 Tax=Parabacteroides merdae TaxID=46503 RepID=A0A3R6JN00_9BACT
	agilent_134645	1.29761e-05	0.661781	-0.393005	-2.15381	1.3678	50	58.3333	1.16667	UniRef90_A0A4V6L8I8	1070	WP_000739205.1 strains_non_MPA_non_topgraph_cdhit70_190118.csv	Extracellular fibrinogen-binding protein n=26 Tax=Staphylococcus TaxID=1279 RepID=A0A4V6L8I8_STAHY
	agilent_204067	1.30103e-05	0.663523	-0.608838	-3.35172	2.13404	13.6364	8.33333	0.611111	UniRef90_R5VRW6	1071	MH0003_GL0058089 MPA_PNP_EM_seqs_non_topgraph_seqs_final_210318.csv	Peripla_BP_4 domain-containing protein n=14 Tax=Lachnospiraceae TaxID=186803 RepID=R5VRW6_9FIRM
	twist_94893	1.3011e-05	0.663562	-0.556289	-3.06274	1.95016	18.1818	8.33333	0.458333		1072	YP_009277541.1 portal vertex of the head [Shigella phage SHFML-11]
	twist_58938	1.30737e-05	0.666759	0.534408	-1.89806	2.96687	18.1818	25	1.375		1073	B B/Ann Arbor/1/86 HA
	agilent_4762	1.30804e-05	0.667099	0.469883	-1.67121	2.61098	27.2727	25	0.916667	UniRef90_A0A098ZMW6	1074	choline-binding protein D	Autolysin n=355 Tax=Streptococcus TaxID=1301 RepID=A0A098ZMW6_STREE
	twist_9442	1.30826e-05	0.667211	0.550488	-1.95879	3.05977	13.6364	25	1.83333		1075	allergen_name False allergome_name False allergenonline_name False SDAP_name Asp f 1 (2/3) (1/1) iedb_name False
	agilent_196845	1.31167e-05	0.668951	-0.559815	-3.12587	2.00625	13.6364	8.33333	0.611111	UniRef90_K0N9Y4	1076	WP_005687202.1 (1/1) non_MPA_topgraph_sampling_040218.csv	ABC transporter glutamine-binding protein glnH n=48 Tax=Lactobacillaceae TaxID=33958 RepID=K0N9Y4_LACCA
	twist_39841	1.31167e-05	0.668951	-0.559815	-3.12587	2.00625	13.6364	8.33333	0.611111		1077	Major surface glycoprotein G & Major surface glycoprotein G (Attachment glycoprotein G) & glycoprotein (4/5) & attachment protein & G & G glycoprotein & Glycoprotein & attachment glycoprotein G & attachment glycoprotein
	agilent_222322	1.31182e-05	0.669026	-0.559929	-3.12713	2.00727	13.6364	8.33333	0.611111	UniRef90_Q2FE79	1078	VFG002421(gb|NP_647158) (sbi) IgG-binding protein SBI [Sbi (VF0423)] [Staphylococcus aureus subsp. aureus MW2]	Immunoglobulin-binding protein Sbi n=295 Tax=Bacteria TaxID=2 RepID=SBI_STAA3
	agilent_84757	1.31449e-05	0.67039	0.423854	-1.52801	2.37572	18.1818	25	1.375	UniRef90_Q931I5	1079	WP_000791402.1 strains_non_MPA_non_topgraph_cdhit70_190118.csv	Uncharacterized leukocidin-like protein 2 n=180 Tax=Bacteria TaxID=2 RepID=LUKL2_STAAM
	twist_39114	1.31598e-05	0.671148	0.616449	-2.22927	3.46217	9.09091	8.33333	0.916667		1080	erythrocyte membrane protein 1 (2/9) & VAR2CSA & erythrocyte membrane protein 1 (PfEMP1)
	agilent_230820	1.31717e-05	0.671755	-0.351994	-1.9801	1.27611	59.0909	50	0.846154	UniRef90_Q2FWV6	1081	VFG002423(gb|YP_001332910) (scn) complement inhibitor SCIN [SCIN (VF0425)] [Staphylococcus aureus subsp. aureus str. Newman]	Staphylococcal complement inhibitor n=109 Tax=root TaxID=1 RepID=SCIN_STAA8
	twist_54751	1.31752e-05	0.671933	-0.587108	-3.30428	2.13006	9.09091	8.33333	0.916667		1082	EBNA3A nuclear protein [Human gammaherpesvirus 4] & EBNA-3A [Human herpesvirus 4 type 2] & EBNA-3A [Human gammaherpesvirus 4] & Epstein-Barr nuclear antigen 3 & BLRF3 [Human gammaherpesvirus 4] & nuclear antigen EBNA-3
	agilent_178307	1.31864e-05	0.672508	-0.573331	-3.23169	2.08502	18.1818	8.33333	0.458333	UniRef90_Q2G222	1083	WP_001125631.1 strains_non_MPA_non_topgraph_cdhit70_190118.csv	N-acetylmuramoyl-L-alanine amidase domain-containing protein SAOUHSC_02979 n=302 Tax=Bacteria TaxID=2 RepID=Y2979_STAA8
	twist_97483	1.31877e-05	0.67257	0.456057	-1.65896	2.57108	18.1818	16.6667	0.916667		1084	YP_009099361.1 hypothetical protein P108_0024 [Staphylococcus phage P108]
	agilent_229487	1.32133e-05	0.673876	-0.509299	-2.88127	1.86268	13.6364	16.6667	1.22222	UniRef90_Q5WVT8	1085	VFG002005(gb|YP_095785) (fliG) flagellar motor switch protein G [Flagella (VF0157)] [Legionella pneumophila subsp. pneumophila str. Philadelphia 1]	Flagellar motor switch protein FliG n=11 Tax=Legionella TaxID=445 RepID=Q5WVT8_LEGPL
	twist_48823	1.32343e-05	0.674951	0.368053	-1.35211	2.08821	63.6364	66.6667	1.04762		1086	polyprotein (9/9) & VP1 capsid protein (1/3) & Chain 2, Human Rhinovirus Serotype 2 (Hrv2)
	agilent_39336	1.32593e-05	0.676223	-0.546803	-3.11302	2.01942	13.6364	8.33333	0.611111	UniRef90_Q2G222	1087	WP_001125631.1 strains_non_MPA_non_topgraph_cdhit70_190118.csv	N-acetylmuramoyl-L-alanine amidase domain-containing protein SAOUHSC_02979 n=302 Tax=Bacteria TaxID=2 RepID=Y2979_STAA8
	twist_95117	1.33015e-05	0.678376	0.646687	-2.40984	3.70321	9.09091	8.33333	0.916667		1088	YP_008767331.1 hypothetical protein PL1_25 [Lactobacillus phage PL-1]
	twist_10213	1.33529e-05	0.681	0.75895	-2.85943	4.37733	4.54545	16.6667	3.66667		1089	allergen_name Que a 1 (3/3) (1/1) allergome_name Que a 1 (5/5) (1/1) allergenonline_name Que a 1.0301 (1/1) (1/1) SDAP_name Que a 1.0301 (1/1) (1/1) iedb_name False
	twist_36610	1.33693e-05	0.681832	0.453871	-1.716	2.62374	22.7273	16.6667	0.733333		1090	positive (from uniprot): Human respiratory syncytial virus Attachment glycoprotein
	agilent_108450	1.33781e-05	0.682284	-0.420008	-2.43101	1.591	27.2727	16.6667	0.611111	UniRef90_C0B7L9	1091	MH0127_GL0085140 (1/5) MPA_and_EM_topgraph_220218_subsample.csv	Magnesium transporter MgtE n=6 Tax=Coprococcus TaxID=33042 RepID=C0B7L9_9FIRM
	agilent_208732	1.33923e-05	0.683006	0.583595	-2.2174	3.38459	9.09091	25	2.75	UniRef90_K5ZMW0	1092	MH0133_GL0069865 MPA_PNP_EM_seqs_non_topgraph_seqs_final_210318.csv	Dipeptidyl-peptidase n=18 Tax=Parabacteroides TaxID=375288 RepID=K5ZMW0_9BACT
	twist_92656	1.34091e-05	0.683862	-0.655047	-3.80797	2.49788	9.09091	8.33333	0.916667		1093	YP_001469480.1 gp5.1 conserved hypothetical protein [Enterobacteria phage Phi1]
	agilent_65478	1.34091e-05	0.683862	-0.655047	-3.80797	2.49788	9.09091	8.33333	0.916667	UniRef90_J6PDD5	1094	NP_816789.1 strains_non_MPA_non_topgraph_cdhit70_190118.csv	WxL domain-containing protein n=92 Tax=Bacteria TaxID=2 RepID=J6PDD5_ENTFL
	twist_31672	1.34091e-05	0.683862	-0.655047	-3.80797	2.49788	9.09091	8.33333	0.916667		1095	Replicase polyprotein 1ab
	agilent_227453	1.34091e-05	0.683862	-0.655047	-3.80797	2.49788	9.09091	8.33333	0.916667	UniRef90_P09616	1096	VFG001293(gb|NP_645861) (hly/hla) Alpha-Hemolysin precursor [<alpha>-hemolysin (VF0001)] [Staphylococcus aureus subsp. aureus MW2]	Alpha-hemolysin n=273 Tax=Bacteria TaxID=2 RepID=HLA_STAAU
	twist_53579	1.34091e-05	0.683862	-0.655047	-3.80797	2.49788	9.09091	8.33333	0.916667		1097	VP1 protein (1/2)
	agilent_235311	1.34146e-05	0.684145	0.597854	-2.28252	3.47822	9.09091	16.6667	1.83333	UniRef90_Q93SM9	1098	VFG002418(gb|YP_001331791) (vWbp) secreted von Willebrand factor-binding protein precursor [vWbp (VF0420)] [Staphylococcus aureus subsp. aureus str. Newman]	Coagulase n=92 Tax=Staphylococcus TaxID=1279 RepID=Q93SM9_STAAU
	twist_52560	1.34351e-05	0.685189	0.416153	-1.59584	2.42814	22.7273	25	1.1		1099	phosphoprotein 150 & Large structural phosphoprotein
	twist_48005	1.34351e-05	0.685189	0.416153	-1.59584	2.42814	22.7273	25	1.1		1100	phosphoprotein 150 & Large structural phosphoprotein
	agilent_56582	1.34396e-05	0.685421	0.716004	-2.74838	4.18039	9.09091	8.33333	0.916667	UniRef90_P0AB42	1101	WP_000800146.1 (2/2) non_MPA_topgraph_sampling_040218.csv	Multiple stress resistance protein BhsA n=471 Tax=Bacteria TaxID=2 RepID=BHSA_ECO57
	twist_30263	1.34564e-05	0.686279	-0.62788	-3.67465	2.41889	9.09091	16.6667	1.83333		1102	polyprotein (3/9) & structural protein (3/3) & VP1 (2/4) & capsid protein VP1 & VP1 protein (2/2) & VP1 protein, partial [Enterovirus A71]
	twist_2100	1.34635e-05	0.686638	0.62883	-2.42625	3.68391	9.09091	8.33333	0.916667		1103	allergen_name False allergome_name Tri m 37 (10/11) (1/1) allergenonline_name False SDAP_name False iedb_name False
	twist_60834	1.34997e-05	0.688485	-0.598171	-3.52249	2.32615	9.09091	16.6667	1.83333		1104	YP_001469494.1 SegC homing endonuclease [Enterobacteria phage Phi1]
	agilent_91159	1.35176e-05	0.689397	0.505715	-1.97426	2.98569	9.09091	16.6667	1.83333	UniRef90_A0A0C2UJK6	1105	MH0341_GL0063914 MPA_PNP_EM_seqs_non_topgraph_seqs_final_210318.csv	Extracellular solute-binding protein n=28 Tax=Bifidobacterium TaxID=1678 RepID=A0A0C2UJK6_BIFAD
	agilent_4413	1.35346e-05	0.690266	0.3355	-1.31463	1.98563	45.4545	50	1.1	UniRef90_P16733	1106	positive (from uniprot): Human herpesvirus 5 Envelope glycoprotein M	Envelope glycoprotein M n=53 Tax=Human cytomegalovirus TaxID=10359 RepID=GM_HCMVA
	twist_58801	1.35346e-05	0.690266	0.3355	-1.31463	1.98563	45.4545	50	1.1		1107	positive (exact): Human herpesvirus 5 Envelope glycoprotein M
	agilent_12021	1.35346e-05	0.690266	0.3355	-1.31463	1.98563	45.4545	50	1.1		1108	positive (exact): Human herpesvirus 5 Envelope glycoprotein M
	agilent_12023	1.35346e-05	0.690266	0.3355	-1.31463	1.98563	45.4545	50	1.1		1109	positive (exact): Human herpesvirus 5 Envelope glycoprotein M
	twist_58799	1.35346e-05	0.690266	0.3355	-1.31463	1.98563	45.4545	50	1.1		1110	positive (exact): Human herpesvirus 5 Envelope glycoprotein M
	twist_56156	1.35346e-05	0.690266	0.3355	-1.31463	1.98563	45.4545	50	1.1		1111	positive (from uniprot): Human herpesvirus 5 Envelope glycoprotein M
	agilent_223034	1.35386e-05	0.690468	-0.420167	-2.48815	1.64782	22.7273	16.6667	0.733333	UniRef90_A0A4I7XYI6	1112	VFG001361(gb|NP_344663) (pspA) pneumococcal surface protein A [PspA (VF0152)] [Streptococcus pneumoniae TIGR4]	Surface protein A n=87 Tax=Streptococcus pneumoniae TaxID=1313 RepID=A0A4I7XYI6_STREE
	twist_8935	1.35407e-05	0.690575	0.555633	-2.18009	3.29135	13.6364	16.6667	1.22222		1113	allergen_name Len c 1 (2/2) (1/1) allergome_name Len c 1 (3/3) (1/1) allergenonline_name Len c 1.0102 (1/1) (1/1) SDAP_name Len c 1.0102 (1/1) (1/1) iedb_name False
	agilent_73129	1.3547e-05	0.690898	-0.402485	-2.38635	1.58137	36.3636	41.6667	1.14583	UniRef90_R5NUP6	1114	MH0437_GL0231446 MPA_PNP_EM_seqs_non_topgraph_seqs_final_210318.csv	Flagellin n=6 Tax=Clostridiales TaxID=186802 RepID=R5NUP6_9CLOT
	agilent_241703	1.35567e-05	0.69139	0.446906	-1.75961	2.65342	31.8182	16.6667	0.52381	UniRef90_P71401	1115	VFG001157(gb|AAC44560) (hsf) Hsf [Hia/Hsf (VF0039)] [Haemophilus influenzae C54]	Hsf n=19 Tax=Haemophilus influenzae TaxID=727 RepID=P71401_HAEIF
	agilent_21696	1.35641e-05	0.691769	0.572969	-2.25963	3.40556	9.09091	8.33333	0.916667	UniRef90_A0A087I713	1116	WP_011080652.1 strains_non_MPA_non_topgraph_cdhit70_190118.csv	Uncharacterized protein n=13 Tax=Vibrio TaxID=662 RepID=A0A087I713_VIBVL
	agilent_542	1.35738e-05	0.692263	0.432844	-1.71063	2.57632	72.7273	75	1.03125	UniRef90_P09256	1117	positive (from uniprot): Human herpesvirus 3 Envelope glycoprotein C	Envelope glycoprotein C n=119 Tax=Human herpesvirus 3 TaxID=10335 RepID=GC_VZVD
	agilent_11483	1.35991e-05	0.693553	0.462792	-1.83916	2.76474	13.6364	16.6667	1.22222	UniRef90_P03204	1118	EBNA3C latent protein [Human gammaherpesvirus 4] & EBNA-3C & Epstein-Barr nuclear antigen 6 & EBNA3C latent protein & EBNA3C nuclear protein [Human gammaherpesvirus 4] & nuclear antigen precursor & EBNA3C [Human gammaherpesvirus 4]	Epstein-Barr nuclear antigen 6 n=14 Tax=Epstein-Barr virus (strain GD1) TaxID=10376 RepID=EBNA6_EBVB9
	twist_58263	1.35991e-05	0.693553	0.462792	-1.83916	2.76474	13.6364	16.6667	1.22222		1119	EBNA3C latent protein [Human gammaherpesvirus 4] & EBNA-3C & Epstein-Barr nuclear antigen 6 & EBNA3C latent protein & EBNA3C nuclear protein [Human gammaherpesvirus 4] & nuclear antigen precursor & EBNA3C [Human gammaherpesvirus 4]
	twist_58262	1.35991e-05	0.693553	0.462792	-1.83916	2.76474	13.6364	16.6667	1.22222		1120	EBNA3C latent protein [Human gammaherpesvirus 4] & EBNA-3C & Epstein-Barr nuclear antigen 6 & EBNA3C latent protein & EBNA3C nuclear protein [Human gammaherpesvirus 4] & nuclear antigen precursor & EBNA3C [Human gammaherpesvirus 4]
	agilent_11485	1.35991e-05	0.693553	0.462792	-1.83916	2.76474	13.6364	16.6667	1.22222	UniRef90_P03204	1121	EBNA3C latent protein [Human gammaherpesvirus 4] & EBNA-3C & Epstein-Barr nuclear antigen 6 & EBNA3C latent protein & EBNA3C nuclear protein [Human gammaherpesvirus 4] & nuclear antigen precursor & EBNA3C [Human gammaherpesvirus 4]	Epstein-Barr nuclear antigen 6 n=14 Tax=Epstein-Barr virus (strain GD1) TaxID=10376 RepID=EBNA6_EBVB9
	twist_58261	1.35991e-05	0.693553	0.462792	-1.83916	2.76474	13.6364	16.6667	1.22222		1122	EBNA3C latent protein [Human gammaherpesvirus 4] & EBNA-3C & Epstein-Barr nuclear antigen 6 & EBNA3C latent protein & EBNA3C nuclear protein [Human gammaherpesvirus 4] & nuclear antigen precursor & EBNA3C [Human gammaherpesvirus 4]
	agilent_11484	1.35991e-05	0.693553	0.462792	-1.83916	2.76474	13.6364	16.6667	1.22222	UniRef90_P03204	1123	EBNA3C latent protein [Human gammaherpesvirus 4] & EBNA-3C & Epstein-Barr nuclear antigen 6 & EBNA3C latent protein & EBNA3C nuclear protein [Human gammaherpesvirus 4] & nuclear antigen precursor & EBNA3C [Human gammaherpesvirus 4]	Epstein-Barr nuclear antigen 6 n=14 Tax=Epstein-Barr virus (strain GD1) TaxID=10376 RepID=EBNA6_EBVB9
	agilent_56259	1.3609e-05	0.694057	-0.350816	-2.09882	1.39719	72.7273	66.6667	0.916667	UniRef90_A0A174IP95	1124	T2D-105A_GL0053933 MPA_PNP_EM_seqs_non_topgraph_seqs_final_210318.csv	Flagellin n=3 Tax=Clostridiales TaxID=186802 RepID=A0A174IP95_9FIRM
	agilent_1142	1.36163e-05	0.694434	0.384567	-1.53409	2.30323	40.9091	33.3333	0.814815	UniRef90_P07210	1125	polyprotein (9/9) & VP1 capsid protein (1/3) & Chain 2, Human Rhinovirus Serotype 2 (Hrv2)	Genome polyprotein n=273 Tax=Enterovirus TaxID=12059 RepID=POLG_HRV8A
	twist_30937	1.3626e-05	0.694928	0.46987	-1.87838	2.81812	13.6364	16.6667	1.22222		1126	Glycoprotein B precursor (Glycoprotein II)
	agilent_60256	1.36317e-05	0.695217	-0.455688	-2.73534	1.82396	13.6364	16.6667	1.22222	UniRef90_R6CE75	1127	MH0191_GL0003028 MPA_PNP_EM_seqs_non_topgraph_seqs_final_210318.csv	SBP_bac_5 domain-containing protein n=6 Tax=Firmicutes TaxID=1239 RepID=R6CE75_9FIRM
	agilent_106628	1.3634e-05	0.695334	-0.337491	-2.02652	1.35154	40.9091	33.3333	0.814815	UniRef90_A0A174RQL3	1128	O2.UC53-2_GL0085658 MPA_PNP_EM_seqs_non_topgraph_seqs_final_210318.csv	Toxin A n=24 Tax=Lachnospiraceae TaxID=186803 RepID=A0A174RQL3_9FIRM
	agilent_25775	1.3647e-05	0.695996	0.411874	-1.65415	2.47789	18.1818	25	1.375	UniRef90_UPI000A3CE4AB	1129	WP_000775561.1 (1/1) non_MPA_topgraph_sampling_040218.csv	succinate dehydrogenase flavoprotein subunit n=2 Tax=Enterobacteriaceae TaxID=543 RepID=UPI000A3CE4AB
	agilent_1414	1.36536e-05	0.696335	0.416413	-1.67483	2.50766	81.8182	75	0.916667	UniRef90_A0A2U3RZL8	1130	pneumococcal histidine triad protein D (1/2) & histidine motif-containing protein, partial	Pneumococcal histidine triad protein D n=4 Tax=Streptococcus pneumoniae TaxID=1313 RepID=A0A2U3RZL8_STREE
	agilent_210148	1.3658e-05	0.69656	-0.582422	-3.50965	2.3448	13.6364	8.33333	0.611111	UniRef90_A0A4P6M6N2	1131	WP_018598489.1 strains_non_MPA_non_topgraph_cdhit70_190118.csv	Toxin A n=3 Tax=Blautia TaxID=572511 RepID=A0A4P6M6N2_9FIRM
	agilent_35533	1.3658e-05	0.69656	-0.582422	-3.50965	2.3448	13.6364	8.33333	0.611111	UniRef90_A0A381IPS4	1132	WP_003460499.1 strains_non_MPA_non_topgraph_cdhit70_190118.csv	Cell wall binding repeat-containing protein/zinc carboxypeptidase n=15 Tax=Clostridium perfringens TaxID=1502 RepID=A0A381IPS4_CLOPF
	twist_1854	1.3658e-05	0.69656	-0.582422	-3.50965	2.3448	13.6364	8.33333	0.611111		1133	allergen_name False allergome_name Hor v GBSS_I (3/5) (1/1) allergenonline_name False SDAP_name False iedb_name False
	agilent_7062	1.3662e-05	0.696764	0.327867	-1.32115	1.97688	50	58.3333	1.16667	UniRef90_P03204	1134	EBNA3C latent protein [Human gammaherpesvirus 4] & EBNA-3C & Epstein-Barr nuclear antigen 6 & EBNA3C latent protein & EBNA3C nuclear protein [Human gammaherpesvirus 4] & nuclear antigen precursor & EBNA3C [Human gammaherpesvirus 4]	Epstein-Barr nuclear antigen 6 n=14 Tax=Epstein-Barr virus (strain GD1) TaxID=10376 RepID=EBNA6_EBVB9
	twist_26221	1.36878e-05	0.698077	-0.507485	-3.07157	2.0566	13.6364	8.33333	0.611111		1135	fibronectin-binding protein A
	agilent_11510	1.37226e-05	0.699851	0.342173	-1.39741	2.08175	50	50	1	UniRef90_P07210	1136	polyprotein (9/9) & VP1 capsid protein (1/3) & Chain 2, Human Rhinovirus Serotype 2 (Hrv2)	Genome polyprotein n=273 Tax=Enterovirus TaxID=12059 RepID=POLG_HRV8A
	twist_35986	1.37367e-05	0.700573	0.565757	-2.31779	3.44931	4.54545	16.6667	3.66667		1137	zinc metalloproteinase aureolysin
	agilent_35474	1.37367e-05	0.700573	0.565757	-2.31779	3.44931	4.54545	16.6667	3.66667	UniRef90_P81177	1138	WP_001819612.1 strains_non_MPA_non_topgraph_cdhit70_190118.csv	Zinc metalloproteinase aureolysin n=337 Tax=Bacilli TaxID=91061 RepID=AURE_STAAU
	twist_55914	1.37379e-05	0.700631	0.324342	-1.3291	1.97779	45.4545	58.3333	1.28333		1139	polyprotein (9/9) & VP1 capsid protein (1/3) & Chain 2, Human Rhinovirus Serotype 2 (Hrv2)
	agilent_241827	1.37552e-05	0.701514	-0.526838	-3.22092	2.16725	13.6364	8.33333	0.611111	UniRef90_A0A0H3K1N3	1140	VFG001282(gb|NP_647237) (fnbB) fibronectin-binding protein B [FnBPs (VF0010)] [Staphylococcus aureus subsp. aureus MW2]	FnbB protein n=80 Tax=Staphylococcus TaxID=1279 RepID=A0A0H3K1N3_STAAW
	agilent_233272	1.37553e-05	0.701522	-0.760454	-4.64929	3.12838	4.54545	8.33333	1.83333	UniRef90_Q3JY46	1141	VFG002535(gb|YP_109915) (fliC) flagellin [Flagella (VF0430)] [Burkholderia pseudomallei K96243]	Flagellin n=43 Tax=Burkholderiaceae TaxID=119060 RepID=Q3JY46_BURP1
	agilent_180387	1.37553e-05	0.701522	-0.760454	-4.64929	3.12838	4.54545	8.33333	1.83333	UniRef90_A0A1B1LEZ9	1142	NP_834897.1 strains_non_MPA_non_topgraph_cdhit70_190118.csv	Endopeptidase LytF n=106 Tax=Bacillus TaxID=55087 RepID=A0A1B1LEZ9_BACTU
	agilent_1008	1.37825e-05	0.70291	0.594054	-2.45875	3.64685	9.09091	8.33333	0.916667	UniRef90_P18892	1143	butyrophilin precursor & Butyrophilin subfamily 1 member A1 & butyrophilin, partial	Butyrophilin subfamily 1 member A1 n=22 Tax=Pecora TaxID=35500 RepID=BT1A1_BOVIN
	twist_27719	1.38175e-05	0.704695	-0.483784	-2.98569	2.01812	18.1818	8.33333	0.458333		1144	early antigen protein D [Human gammaherpesvirus 4] & BMRF1 [Human gammaherpesvirus 4] & DNA polymerase processivity factor BMRF1
	agilent_192817	1.38683e-05	0.707283	0.369566	-1.55939	2.29852	31.8182	25	0.785714	UniRef90_F3PUS5	1145	V1.FI01_GL0017103 MPA_PNP_EM_seqs_non_topgraph_seqs_final_210318.csv	Tat pathway signal sequence domain protein n=43 Tax=Bacteroides TaxID=816 RepID=F3PUS5_9BACE
	agilent_61084	1.388e-05	0.707881	-0.438505	-2.7322	1.85519	90.9091	83.3333	0.916667	UniRef90_K0X0Z8	1146	158499257-stool2_revised_scaffold67395_1_gene40147 MPA_PNP_EM_seqs_non_topgraph_seqs_final_210318.csv	Ig-like domain-containing protein n=4 Tax=Bacteroidales TaxID=171549 RepID=K0X0Z8_9BACT
	agilent_45161	1.38871e-05	0.70824	-0.475108	-2.96347	2.01325	90.9091	83.3333	0.916667	UniRef90_UPI0004537308	1147	WP_000728715.1 strains_non_MPA_non_topgraph_cdhit70_190118.csv	staphylococcal protein A n=1 Tax=Staphylococcus aureus TaxID=1280 RepID=UPI0004537308
	twist_69249	1.38878e-05	0.708278	-0.384174	-2.39654	1.6282	27.2727	16.6667	0.611111		1148	AFU63107.1 lysin [Lactobacillus phage ATCC 8014-B2]
	agilent_241595	1.38886e-05	0.708321	-0.334536	-2.08717	1.41809	40.9091	33.3333	0.814815	UniRef90_A0A4I7XYI6	1149	VFG001361(gb|NP_344663) (pspA) pneumococcal surface protein A [PspA (VF0152)] [Streptococcus pneumoniae TIGR4]	Surface protein A n=87 Tax=Streptococcus pneumoniae TaxID=1313 RepID=A0A4I7XYI6_STREE
	twist_1760	1.38891e-05	0.708345	-0.557707	-3.47977	2.36436	13.6364	8.33333	0.611111		1150	allergen_name False allergome_name Lup a 1 (3/3) (1/1) allergenonline_name Unassigned (1/1) (1/1) SDAP_name False iedb_name False
	agilent_131886	1.39193e-05	0.709883	0.341417	-1.45735	2.14018	68.1818	75	1.1	UniRef90_A0A173T5V3	1151	MH0260_GL0103278 MPA_PNP_EM_seqs_non_topgraph_seqs_final_210318.csv	Flagellin n=2 Tax=Roseburia faecis TaxID=301302 RepID=A0A173T5V3_9FIRM
	agilent_166348	1.39248e-05	0.710166	0.371513	-1.58782	2.33084	27.2727	25	0.916667	UniRef90_A0A354D3V1	1152	MH0436_GL0046035 MPA_PNP_EM_seqs_non_topgraph_seqs_final_210318.csv	Flagellin n=2 Tax=Clostridiales TaxID=186802 RepID=A0A354D3V1_9FIRM
	agilent_141708	1.39328e-05	0.710572	-2.91255	-18.2957	12.4706	9.09091	8.33333	0.916667	UniRef90_A0A4P6M4H6	1153	WP_018598481.1 strains_non_MPA_non_topgraph_cdhit70_190118.csv	Toxin A n=3 Tax=Blautia TaxID=572511 RepID=A0A4P6M4H6_9FIRM
	agilent_7032	1.39334e-05	0.710603	0.406601	-1.74118	2.55438	13.6364	16.6667	1.22222	UniRef90_A3PV79	1154	RNA polymerase beta'-subunit	DNA-directed RNA polymerase subunit beta' n=6 Tax=Mycobacteriaceae TaxID=1762 RepID=RPOC_MYCSJ
	agilent_150014	1.39389e-05	0.710884	0.577202	-2.47483	3.62924	9.09091	8.33333	0.916667	UniRef90_D4MZ61	1155	MH0088_GL0122239 (1/6) MPA_and_EM_topgraph_220218_subsample.csv	Cation/multidrug efflux pump n=21 Tax=Firmicutes TaxID=1239 RepID=D4MZ61_ANAHA
	agilent_73215	1.39511e-05	0.711505	0.325799	-1.40079	2.05239	45.4545	58.3333	1.28333	UniRef90_A0A173T5V3	1156	MH0260_GL0103278 MPA_PNP_EM_seqs_non_topgraph_seqs_final_210318.csv	Flagellin n=2 Tax=Roseburia faecis TaxID=301302 RepID=A0A173T5V3_9FIRM
	agilent_117770	1.39862e-05	0.713296	0.540806	-2.34396	3.42557	4.54545	16.6667	3.66667	UniRef90_A0A374E4C7	1157	MH0197_GL0075679 MPA_PNP_EM_seqs_non_topgraph_seqs_final_210318.csv	Peptidylprolyl isomerase n=21 Tax=Clostridiales TaxID=186802 RepID=A0A374E4C7_9FIRM
	twist_29978	1.39901e-05	0.713495	0.383582	-1.66401	2.43117	13.6364	25	1.83333		1158	positive (from uniprot): Rhinovirus B Genome polyprotein
	agilent_220657	1.39918e-05	0.713583	0.306758	-1.33127	1.94478	45.4545	58.3333	1.28333	UniRef90_P15276	1159	VFG000117(gb|NP_253940) (algP/algR3) alginate regulatory protein AlgP [Alginate (VF0091)] [Pseudomonas aeruginosa PAO1]	Transcriptional regulatory protein AlgP n=6 Tax=Pseudomonas aeruginosa TaxID=287 RepID=ALGP_PSEAE
	agilent_188869	1.40151e-05	0.714768	0.333654	-1.45574	2.12305	68.1818	75	1.1	UniRef90_R5ENJ3	1160	MH0195_GL0084233 MPA_PNP_EM_seqs_non_topgraph_seqs_final_210318.csv	NAGPA domain-containing protein n=3 Tax=Bacteroidales TaxID=171549 RepID=R5ENJ3_9BACE
	twist_73875	1.40164e-05	0.714836	-0.399336	-2.54151	1.74284	22.7273	25	1.1		1161	YP_008532047.1 putative tail fiber protein [Klebsiella phage 0507-KN2-1]
	agilent_188248	1.40171e-05	0.714873	-0.500093	-3.18313	2.18294	13.6364	8.33333	0.611111	UniRef90_A0A4S3QN81	1162	WP_000171040.1 strains_non_MPA_non_topgraph_cdhit70_190118.csv	Murein hydrolase activator NlpD n=114 Tax=Vibrionaceae TaxID=641 RepID=A0A4S3QN81_VIBCL
	agilent_209285	1.40171e-05	0.714873	-0.500093	-3.18313	2.18294	13.6364	8.33333	0.611111	UniRef90_A0A4S3QN81	1163	WP_000171040.1 strains_non_MPA_non_topgraph_cdhit70_190118.csv	Murein hydrolase activator NlpD n=114 Tax=Vibrionaceae TaxID=641 RepID=A0A4S3QN81_VIBCL
	twist_48171	1.40262e-05	0.715338	0.43682	-1.91075	2.78439	13.6364	16.6667	1.22222		1164	cell wall anchor protein, partial (2/2)
	agilent_2112	1.40357e-05	0.715822	-0.365116	-2.33083	1.60059	27.2727	16.6667	0.611111	UniRef90_P0C6Z0	1165	early antigen protein D [Human gammaherpesvirus 4] & BMRF1 [Human gammaherpesvirus 4] & DNA polymerase processivity factor BMRF1	DNA polymerase processivity factor BMRF1 n=54 Tax=Epstein-Barr virus (strain GD1) TaxID=10376 RepID=EAD_EBVA8
	agilent_142700	1.40416e-05	0.71612	0.407585	-1.78918	2.60435	18.1818	16.6667	0.916667	UniRef90_A0A166DEL7	1166	WP_000728052.1 strains_non_MPA_non_topgraph_cdhit70_190118.csv	Exported protein n=20 Tax=Staphylococcus aureus TaxID=1280 RepID=A0A166DEL7_STAAU
	twist_83701	1.40533e-05	0.716719	0.569728	-2.50772	3.64718	4.54545	8.33333	1.83333		1167	YP_007005329.1 phage terminase large subunit [Clostridium phage phiCP34O]
	agilent_202464	1.40533e-05	0.716719	0.569728	-2.50772	3.64718	4.54545	8.33333	1.83333	UniRef90_A0A149NQL8	1168	YP_101348.1 strains_non_MPA_non_topgraph_cdhit70_190118.csv	Peptidylprolyl isomerase n=30 Tax=Bacteroides TaxID=816 RepID=A0A149NQL8_BACFG
	agilent_41055	1.40533e-05	0.716719	0.569728	-2.50772	3.64718	4.54545	8.33333	1.83333	UniRef90_UPI000D3C16C0	1169	WP_014569703.1 (1/1) non_MPA_topgraph_sampling_040218.csv	peptidase n=12 Tax=Lactobacillus TaxID=1578 RepID=UPI000D3C16C0
	agilent_47871	1.40626e-05	0.717195	0.640919	-2.82717	4.10901	9.09091	8.33333	0.916667	UniRef90_A0A415Y4C9	1170	MH0212_GL0040623 MPA_PNP_EM_seqs_non_topgraph_seqs_final_210318.csv	Fibronectin type-III domain-containing protein n=4 Tax=Lachnospiraceae TaxID=186803 RepID=A0A415Y4C9_9FIRM
	twist_54623	1.40725e-05	0.717697	0.444023	-1.96311	2.85116	22.7273	16.6667	0.733333		1171	putative zinc metalloprotease
	twist_29560	1.40925e-05	0.718718	0.56077	-2.49079	3.61233	9.09091	8.33333	0.916667		1172	major DNA-binding protein [Human gammaherpesvirus 4] & BALF2 [Human gammaherpesvirus 4] & single-stranded DNA binding protein [Human gammaherpesvirus 4] & Major DNA-binding protein
	twist_26523	1.40992e-05	0.719057	-0.34804	-2.24437	1.54829	27.2727	25	0.916667		1173	EBNA3C latent protein [Human gammaherpesvirus 4] & EBNA-3C & Epstein-Barr nuclear antigen 6 & EBNA3C latent protein & EBNA3C nuclear protein [Human gammaherpesvirus 4] & nuclear antigen precursor & EBNA3C [Human gammaherpesvirus 4]
	twist_78072	1.412e-05	0.720121	0.406465	-1.81699	2.62992	13.6364	16.6667	1.22222		1174	YP_007003214.1 phage tail tape measure protein [Lactobacillus phage LF1]
	twist_52777	1.41264e-05	0.720446	-0.309982	-2.00771	1.38775	36.3636	41.6667	1.14583		1175	Glycoprotein B precursor & glycoprotein B (1/2)
	agilent_126605	1.41339e-05	0.720828	-0.542586	-3.5185	2.43332	18.1818	16.6667	0.916667	UniRef90_R7C7Y1	1176	MH0003_GL0115482 MPA_PNP_EM_seqs_non_topgraph_seqs_final_210318.csv	Flagellin n=5 Tax=Clostridiales TaxID=186802 RepID=R7C7Y1_9CLOT
	agilent_139785	1.41362e-05	0.720944	-0.371943	-2.41281	1.66893	22.7273	25	1.1	UniRef90_A0A015W0V2	1177	O2.UC29-0_GL0041089 MPA_PNP_EM_seqs_non_topgraph_seqs_final_210318.csv	Uncharacterized protein n=22 Tax=Bacteroidales TaxID=171549 RepID=A0A015W0V2_BACFG
	agilent_83883	1.41362e-05	0.720946	-0.483181	-3.13444	2.16808	13.6364	16.6667	1.22222	UniRef90_A7LVX4	1178	MH0020_GL0063163 (1/1) MPA_and_EM_topgraph_220218_subsample.csv	TonB-linked outer membrane protein, SusC/RagA family n=54 Tax=Bacteroidales TaxID=171549 RepID=A7LVX4_BACO1
	agilent_3468	1.41408e-05	0.72118	0.368418	-1.6549	2.39173	72.7273	75	1.03125	UniRef90_P03211	1179	Epstein-Barr nuclear antigen 1 & EBNA-1 protein [Human gammaherpesvirus 4] & EBNA-1 protein & EBNA-1 & EBNA1 protein, partial [Human gammaherpesvirus 4] & EBNA1, partial [Human gammaherpesvirus 4] & EBNA1 protein [Human gammaherpesvirus 4] & BKRF1 & EBV nuclear antigen 1, partial [Human gammaherpesvirus 4] & EBNA1 [Human gammaherpesvirus 4] & EBNA-1 [Human gammaherpesvirus 4] & nuclear antigen EB…	Epstein-Barr nuclear antigen 1 n=37 Tax=Epstein-Barr virus (strain GD1) TaxID=10376 RepID=EBNA1_EBVB9
	agilent_28564	1.41552e-05	0.721914	0.30613	-1.37974	1.992	45.4545	41.6667	0.916667	UniRef90_P81177	1180	WP_001819612.1 strains_non_MPA_non_topgraph_cdhit70_190118.csv	Zinc metalloproteinase aureolysin n=337 Tax=Bacilli TaxID=91061 RepID=AURE_STAAU
	twist_58289	1.4156e-05	0.721955	0.433227	-1.95294	2.81939	9.09091	25	2.75		1181	Genome polyprotein (6/6) & polyprotein (7/9) & VP1 (1/4) & coat protein VP1 & VP4
	twist_50962	1.41906e-05	0.723721	0.353761	-1.6077	2.31522	18.1818	25	1.375		1182	alpha S1 casein & Alpha-S1-casein
	twist_50150	1.41951e-05	0.723952	0.41351	-1.88124	2.70826	9.09091	16.6667	1.83333		1183	Capsid protein VP26 & capsid protein VP26 [Human gammaherpesvirus 4] & BFRF3
	agilent_1793	1.42241e-05	0.725428	0.298009	-1.36504	1.96106	45.4545	41.6667	0.916667	UniRef90_P08318	1184	phosphoprotein 150 & Large structural phosphoprotein	Large structural phosphoprotein n=145 Tax=root TaxID=1 RepID=PP150_HCMVA
	twist_30834	1.42365e-05	0.72606	-0.455165	-3.00134	2.09101	13.6364	16.6667	1.22222		1185	putative zinc metalloprotease
	twist_42031	1.42621e-05	0.727365	0.302026	-1.39592	1.99997	31.8182	41.6667	1.30952		1186	titin isoform IC
	agilent_173004	1.42715e-05	0.727847	-0.45507	-3.01813	2.10799	13.6364	8.33333	0.611111	UniRef90_B0G3Y5	1187	WP_052302907.1 strains_non_MPA_non_topgraph_cdhit70_190118.csv	N-acetylmuramoyl-L-alanine amidase n=2 Tax=Dorea formicigenerans TaxID=39486 RepID=B0G3Y5_9FIRM
	agilent_135214	1.4284e-05	0.728486	0.544115	-2.52798	3.61621	4.54545	8.33333	1.83333	UniRef90_A0A379XTI8	1188	WP_021294045.1 (1/1) non_MPA_topgraph_sampling_040218.csv	Putative flagellin structural protein n=133 Tax=Enterobacteriaceae TaxID=543 RepID=A0A379XTI8_SALER
	agilent_236983	1.4284e-05	0.728486	0.544115	-2.52798	3.61621	4.54545	8.33333	1.83333	UniRef90_P43840	1189	VFG000335(gb|NP_439322) (ompP5) outer membrane protein P5 (ompA), human factor H binding protein [P5 protein (VF0041)] [Haemophilus influenzae Rd KW20]	Outer membrane protein P5 n=60 Tax=Pasteurellaceae TaxID=712 RepID=OMP5_HAEIN
	twist_10484	1.4284e-05	0.728486	0.544115	-2.52798	3.61621	4.54545	8.33333	1.83333		1190	allergen_name False allergome_name Str py Streptokinase (6/12) (1/1) allergenonline_name False SDAP_name False iedb_name False
	agilent_222883	1.4284e-05	0.728486	0.544115	-2.52798	3.61621	4.54545	8.33333	1.83333	UniRef90_A0A376Y356	1191	VFG042537(gb|AAA92620) (f17d-C) F17 fimbrial uscher [F17 pili (AI037)] [Escherichia coli str. 111KH86]	F17-like fimbrial usher n=91 Tax=Escherichia coli TaxID=562 RepID=A0A376Y356_ECOLX
	twist_57645	1.42849e-05	0.72853	-0.473495	-3.14732	2.20032	13.6364	8.33333	0.611111		1192	alpha S1 casein & Alpha-S1-casein
	agilent_64436	1.42909e-05	0.728836	-0.496615	-3.30429	2.31106	13.6364	8.33333	0.611111	UniRef90_R5EP71	1193	MH0062_GL0064339 MPA_PNP_EM_seqs_non_topgraph_seqs_final_210318.csv	NAGPA domain-containing protein n=3 Tax=Bacteroidales TaxID=171549 RepID=R5EP71_9BACE
	twist_56007	1.43056e-05	0.729584	0.297041	-1.38715	1.98123	36.3636	41.6667	1.14583		1194	phosphoprotein 150 & Large structural phosphoprotein
	agilent_221374	1.43193e-05	0.730284	0.330397	-1.54798	2.20878	27.2727	33.3333	1.22222	UniRef90_A0A0K5P078	1195	VFG000743(gb|AAC38395) (espD) EspD [EspD (VF0180)] [Escherichia coli O127:H6 str. E2348/69]	Translocon EspD n=21 Tax=Escherichia coli TaxID=562 RepID=A0A0K5P078_ECOLX
	twist_59514	1.43209e-05	0.730364	0.339234	-1.58998	2.26845	22.7273	33.3333	1.46667		1196	B B/Beijing/184/93 HA
	agilent_204518	1.43347e-05	0.731072	0.291969	-1.373	1.95694	36.3636	50	1.375	UniRef90_Q6GJK9	1197	WP_001170274.1 strains_non_MPA_non_topgraph_cdhit70_190118.csv	N-acetylmuramoyl-L-alanine amidase sle1 n=31 Tax=Staphylococcus aureus TaxID=1280 RepID=SLE1_STAAR
	agilent_2748	1.43365e-05	0.73116	0.398644	-1.87542	2.6727	18.1818	16.6667	0.916667	UniRef90_P68950	1198	positive (from uniprot): Human adenovirus C Pre-histone-like nucleoprotein	Pre-histone-like nucleoprotein n=24 Tax=root TaxID=1 RepID=NP_ADE02
	agilent_40609	1.43516e-05	0.731933	-0.550225	-3.69839	2.59794	9.09091	8.33333	0.916667	UniRef90_J7QJR4	1199	WP_000695880.1 (2/2) non_MPA_topgraph_sampling_040218.csv	C4-dicarboxylate ABC transporter substrate-binding protein n=335 Tax=Bacteria TaxID=2 RepID=J7QJR4_ECOLX
	agilent_118543	1.43537e-05	0.732039	0.515899	-2.43708	3.46888	9.09091	8.33333	0.916667	UniRef90_A0A0P0M1L8	1200	MH0012_GL0038697 MPA_PNP_EM_seqs_non_topgraph_seqs_final_210318.csv	ATP-dependent DNA helicase n=39 Tax=Bacteroides TaxID=816 RepID=A0A0P0M1L8_BACVU
	agilent_218855	1.43537e-05	0.732039	0.515899	-2.43708	3.46888	9.09091	8.33333	0.916667	UniRef90_A0A1C6JTR2	1201	O2.UC35-2_GL0067534 (1/1) MPA_and_EM_topgraph_220218_subsample.csv	Transposase and inactivated derivatives n=1 Tax=uncultured Eubacterium sp. TaxID=165185 RepID=A0A1C6JTR2_9FIRM
	twist_65448	1.43687e-05	0.732801	0.489395	-2.32019	3.29898	9.09091	8.33333	0.916667		1202	YP_003934834.1 RNA polymerase ADP-ribosylase [Shigella phage SP18]
	agilent_225542	1.4374e-05	0.733072	0.320897	-1.52329	2.16509	45.4545	33.3333	0.733333	UniRef90_P71401	1203	VFG001157(gb|AAC44560) (hsf) Hsf [Hia/Hsf (VF0039)] [Haemophilus influenzae C54]	Hsf n=19 Tax=Haemophilus influenzae TaxID=727 RepID=P71401_HAEIF
	agilent_221413	1.43764e-05	0.733195	0.297344	-1.41231	2.00699	50	66.6667	1.33333	UniRef90_Q54972	1204	VFG005313(gb|NP_357715) (pspA) Surface protein pspA precursor [Choline-binding proteins (CVF122)] [Streptococcus pneumoniae R6]	Pneumococcal surface protein A n=17 Tax=Streptococcus pneumoniae TaxID=1313 RepID=Q54972_STREE
	agilent_15915	1.44002e-05	0.73441	-0.519889	-3.52333	2.48356	9.09091	16.6667	1.83333	UniRef90_A0A2X2MA38	1205	WP_000645753.1 strains_non_MPA_non_topgraph_cdhit70_190118.csv	5'-nucleotidase n=579 Tax=Bacteria TaxID=2 RepID=A0A2X2MA38_STAAU
	agilent_235068	1.44006e-05	0.734433	0.378819	-1.80985	2.56749	22.7273	16.6667	0.733333	UniRef90_Q8P2T7	1206	VFG000976(gb|NP_268546) (slo) streptolysin O precursor [SLO (VF0250)] [Streptococcus pyogenes M1 GAS]	Streptolysin O n=132 Tax=Streptococcus TaxID=1301 RepID=TACY_STRP8
	agilent_235466	1.44014e-05	0.734472	0.299203	-1.42974	2.02815	59.0909	66.6667	1.12821	UniRef90_Q99XV0	1207	VFG000968(gb|NP_269973) (emm) M protein type 1 [M protein (VF0242)] [Streptococcus pyogenes M1 GAS]	M protein type 1 n=54 Tax=Streptococcus pyogenes TaxID=1314 RepID=Q99XV0_STRP1
	agilent_1152	1.44176e-05	0.735296	0.355709	-1.7064	2.41782	18.1818	25	1.375	UniRef90_Q9QL88	1208	Genome polyprotein (4/6) & polyprotein (6/9) & VP1 (3/4) & VP1 capsid protein (3/3) & Chain 1, The Crystal Structure Of Coxsackievirus A9 To 2.9 A Resolution & capsid protein (2/2) & polyprotein CB4 & VP4-VP2 & polyprotein VP0 & Chain 3, The Crystal Structure Of Coxsackievirus A9 To 2.9 A Resolution & Chain 4, The Crystal Structure Of Coxsackievirus A9 To 2.9 A Resolution	Genome polyprotein n=36 Tax=Enterovirus B TaxID=138949 RepID=POLG_CXB6S
	agilent_228892	1.44266e-05	0.735757	0.471083	-2.26482	3.20698	13.6364	8.33333	0.611111	UniRef90_P71401	1209	VFG001157(gb|AAC44560) (hsf) Hsf [Hia/Hsf (VF0039)] [Haemophilus influenzae C54]	Hsf n=19 Tax=Haemophilus influenzae TaxID=727 RepID=P71401_HAEIF
	agilent_221864	1.44387e-05	0.736371	-0.298649	-2.03731	1.44001	68.1818	66.6667	0.977778	UniRef90_A0A4I7YG16	1210	VFG001357(gb|NP_346601) (cbpA) choline binding protein A [CbpA/PspC (VF0150)] [Streptococcus pneumoniae TIGR4]	Choline binding protein A n=44 Tax=Streptococcus pneumoniae TaxID=1313 RepID=A0A4I7YG16_STREE
	twist_31200	1.44415e-05	0.736518	0.327846	-1.5819	2.23759	27.2727	25	0.916667		1211	positive (from uniprot): Rhinovirus B Genome polyprotein
	agilent_42039	1.44524e-05	0.737071	-0.47237	-3.22999	2.28525	18.1818	8.33333	0.458333	UniRef90_Q2G222	1212	WP_001125631.1 strains_non_MPA_non_topgraph_cdhit70_190118.csv	N-acetylmuramoyl-L-alanine amidase domain-containing protein SAOUHSC_02979 n=302 Tax=Bacteria TaxID=2 RepID=Y2979_STAA8
	twist_47356	1.44825e-05	0.738607	-0.307245	-2.11183	1.49734	54.5455	50	0.916667		1213	envelope glycoprotein G (2/2) & glycoprotein G (2/2)
	agilent_206027	1.45306e-05	0.741061	-0.307483	-2.13123	1.51627	36.3636	25	0.6875	UniRef90_K5ZDW3	1214	764447348-stool1_revised_C488760_1_gene19628 MPA_PNP_EM_seqs_non_topgraph_seqs_final_210318.csv	Uncharacterized protein n=14 Tax=Parabacteroides TaxID=375288 RepID=K5ZDW3_9BACT
	agilent_221466	1.45409e-05	0.741587	0.412067	-2.03715	2.86129	9.09091	25	2.75	UniRef90_A0A2X2MA38	1215	VFG002420(gb|NP_644838) (adsA) Adenosine synthase A [AdsA (VF0422)] [Staphylococcus aureus subsp. aureus MW2]	5'-nucleotidase n=579 Tax=Bacteria TaxID=2 RepID=A0A2X2MA38_STAAU
	agilent_238097	1.4576e-05	0.743377	0.282252	-1.40751	1.97201	50	66.6667	1.33333	UniRef90_P15276	1216	VFG000117(gb|NP_253940) (algP/algR3) alginate regulatory protein AlgP [Alginate (VF0091)] [Pseudomonas aeruginosa PAO1]	Transcriptional regulatory protein AlgP n=6 Tax=Pseudomonas aeruginosa TaxID=287 RepID=ALGP_PSEAE
	agilent_191243	1.45777e-05	0.743463	-0.432969	-3.02594	2.16	13.6364	8.33333	0.611111	UniRef90_B2GDH5	1217	WP_012391510.1 strains_non_MPA_non_topgraph_cdhit70_190118.csv	Extracellular protein n=15 Tax=Lactobacillus fermentum TaxID=1613 RepID=B2GDH5_LACF3
	agilent_218197	1.45906e-05	0.744123	0.291142	-1.45712	2.0394	31.8182	33.3333	1.04762	UniRef90_A0A4V0BU85	1218	WP_000185311.1 strains_non_MPA_non_topgraph_cdhit70_190118.csv	Glycerophosphoryl diester phosphodiesterase n=217 Tax=Bacteria TaxID=2 RepID=A0A4V0BU85_STREQ
	twist_48100	1.46062e-05	0.744917	-0.432447	-3.03759	2.1727	18.1818	8.33333	0.458333		1219	butyrophilin precursor & Butyrophilin subfamily 1 member A1 & butyrophilin, partial
	agilent_199622	1.46081e-05	0.745014	0.416252	-2.09232	2.92483	9.09091	16.6667	1.83333	UniRef90_A0A2N8HER6	1220	WP_012419884.1 strains_non_MPA_non_topgraph_cdhit70_190118.csv	Chaperone protein ClpB n=85 Tax=Bacteria TaxID=2 RepID=A0A2N8HER6_9BACT
	agilent_11276	1.46123e-05	0.745226	-0.307444	-2.16187	1.54699	31.8182	25	0.785714		1221	positive (exact): Influenza A virus Hemagglutinin
	agilent_243108	1.46282e-05	0.746036	0.325548	-1.64457	2.29567	72.7273	83.3333	1.14583	UniRef90_Q9KK48	1222	VFG005316(gb|NP_359586) (pspC/cbpA) Choline binding protein A [Choline-binding proteins (CVF122)] [Streptococcus pneumoniae R6]	Surface protein PspC n=12 Tax=Streptococcus pneumoniae TaxID=1313 RepID=Q9KK48_STREE
	twist_44775	1.46319e-05	0.746225	-0.332289	-2.34475	1.68017	22.7273	16.6667	0.733333		1223	p35 lipoprotein
	agilent_180261	1.46536e-05	0.747334	-0.418646	-2.96564	2.12835	18.1818	8.33333	0.458333	UniRef90_A0A0E1XBT2	1224	WP_001208900.1 strains_non_MPA_non_topgraph_cdhit70_190118.csv	Gram-positive signal peptide protein, YSIRK family n=24 Tax=Staphylococcaceae TaxID=90964 RepID=A0A0E1XBT2_STAAU
	twist_56481	1.46542e-05	0.747365	0.301694	-1.53401	2.1374	68.1818	75	1.1		1225	putative zinc metalloprotease
	twist_51085	1.46584e-05	0.747577	-0.452556	-3.2086	2.30348	18.1818	8.33333	0.458333		1226	HCMVUL99 & Tegument protein UL11 homolog
	twist_15602	1.46615e-05	0.747735	-0.32753	-2.32346	1.6684	31.8182	16.6667	0.52381		1227	allergen_name False allergome_name Hor v 37 (5/6) (1/1) allergenonline_name False SDAP_name False iedb_name False
	agilent_80555	1.46657e-05	0.74795	-0.268129	-1.90352	1.36726	54.5455	41.6667	0.763889	UniRef90_Q2G2J2	1228	WP_000717394.1 strains_non_MPA_non_topgraph_cdhit70_190118.csv	Staphylococcal secretory antigen ssaA2 n=207 Tax=Bacteria TaxID=2 RepID=SSAA2_STAA8
	agilent_2538	1.46679e-05	0.748061	0.500454	-2.55335	3.55426	9.09091	8.33333	0.916667	UniRef90_Q9QL88	1229	Genome polyprotein (4/6) & polyprotein (6/9) & VP1 (3/4) & VP1 capsid protein (3/3) & Chain 1, The Crystal Structure Of Coxsackievirus A9 To 2.9 A Resolution & capsid protein (2/2) & polyprotein CB4 & VP4-VP2 & polyprotein VP0 & Chain 3, The Crystal Structure Of Coxsackievirus A9 To 2.9 A Resolution & Chain 4, The Crystal Structure Of Coxsackievirus A9 To 2.9 A Resolution	Genome polyprotein n=36 Tax=Enterovirus B TaxID=138949 RepID=POLG_CXB6S
	twist_31133	1.46679e-05	0.748061	0.500454	-2.55335	3.55426	9.09091	8.33333	0.916667		1230	positive (from uniprot): Enterovirus B Genome polyprotein
	twist_42437	1.46727e-05	0.748309	0.264735	-1.35234	1.88181	45.4545	50	1.1		1231	HCMVUS27
	twist_58056	1.47012e-05	0.749763	0.270757	-1.39305	1.93456	36.3636	41.6667	1.14583		1232	positive (from uniprot): Influenza A virus Hemagglutinin
	agilent_191430	1.47185e-05	0.750643	0.312565	-1.61516	2.24029	22.7273	25	1.1	UniRef90_U6RSF2	1233	MH0002_GL0031714 MPA_PNP_EM_seqs_non_topgraph_seqs_final_210318.csv	GTPase HflX n=32 Tax=root TaxID=1 RepID=U6RSF2_9BACE
	twist_72932	1.47192e-05	0.750679	-0.415607	-2.97923	2.14802	13.6364	8.33333	0.611111		1234	YP_009030625.1 tail sheath protein [Escherichia phage vB_EcoM_JS09]
	agilent_223729	1.47227e-05	0.75086	-0.272348	-1.95355	1.40886	40.9091	41.6667	1.01852	UniRef90_UPI000F53326A	1235	VFG000261(gb|NP_273742) (iga) IgA-specific serine endopeptidase [IgA1 protease (VF0080)] [Neisseria meningitidis MC58]	IgA-specific serine endopeptidase autotransporter n=1 Tax=Neisseria meningitidis TaxID=487 RepID=UPI000F53326A
	twist_33402	1.47416e-05	0.751824	0.494162	-2.56855	3.55688	4.54545	8.33333	1.83333		1236	hypothetical protein PFL0115w
	agilent_73623	1.47487e-05	0.752184	-0.418409	-3.01552	2.1787	13.6364	8.33333	0.611111	UniRef90_A0A1C5R2C8	1237	MH0062_GL0024816 (1/2) MPA_and_EM_topgraph_220218_subsample.csv	Putative serine protease HtrA n=9 Tax=Faecalibacterium TaxID=216851 RepID=A0A1C5R2C8_9FIRM
	agilent_78727	1.47508e-05	0.752291	0.515154	-2.68389	3.7142	13.6364	8.33333	0.611111	UniRef90_B0MTP6	1238	MH0002_GL0065375 (1/1) MPA_and_EM_topgraph_220218_subsample.csv	Ion-translocating oxidoreductase complex subunit G n=6 Tax=root TaxID=1 RepID=B0MTP6_9BACT
	twist_27640	1.47878e-05	0.754178	0.351237	-1.84722	2.54969	81.8182	83.3333	1.01852		1239	Capsid protein VP26 & capsid protein VP26 [Human gammaherpesvirus 4] & BFRF3
	twist_58124	1.47927e-05	0.754427	-0.357639	-2.59851	1.88323	13.6364	16.6667	1.22222		1240	Bifunctional autolysin precursor
	agilent_239633	1.47971e-05	0.754654	0.487239	-2.56858	3.54306	9.09091	8.33333	0.916667	UniRef90_Q05129	1241	VFG000744(gb|AAC38396) (espB) EspB [EspB (VF0179)] [Escherichia coli O127:H6 str. E2348/69]	Protein EaeB n=79 Tax=Escherichia TaxID=561 RepID=EAEB_ECO27
	agilent_136654	1.47972e-05	0.754656	-0.406804	-2.95819	2.14458	18.1818	8.33333	0.458333	UniRef90_A0A0P0GSM5	1242	675950834-stool1_revised_scaffold34866_1_gene47343 MPA_PNP_EM_seqs_non_topgraph_seqs_final_210318.csv	Streptopain n=9 Tax=Bacteroides TaxID=816 RepID=A0A0P0GSM5_9BACE
	agilent_71450	1.48004e-05	0.754821	-0.271842	-1.97795	1.43427	63.6364	50	0.785714	UniRef90_UPI0004537308	1243	WP_000728715.1 strains_non_MPA_non_topgraph_cdhit70_190118.csv	staphylococcal protein A n=1 Tax=Staphylococcus aureus TaxID=1280 RepID=UPI0004537308
	agilent_6649	1.48186e-05	0.755747	0.320605	-1.69943	2.34064	18.1818	33.3333	1.83333	UniRef90_A7X0T9	1244	Bifunctional autolysin precursor	Bifunctional autolysin n=763 Tax=Bacteria TaxID=2 RepID=ATL_STAA1
	twist_5927	1.48243e-05	0.756037	0.325966	-1.73037	2.3823	13.6364	25	1.83333		1245	allergen_name False allergome_name Dan re PGM (4/4) (1/1) allergenonline_name False SDAP_name False iedb_name False
	agilent_228087	1.48243e-05	0.756037	0.325966	-1.73037	2.3823	13.6364	25	1.83333	UniRef90_P81177	1246	VFG001314(gb|NP_647375) (aur) zinc metalloproteinase aureolysin [Aureolysin (VF0024)] [Staphylococcus aureus subsp. aureus MW2]	Zinc metalloproteinase aureolysin n=337 Tax=Bacilli TaxID=91061 RepID=AURE_STAAU
	twist_28197	1.48375e-05	0.756712	-0.341309	-2.5006	1.81799	27.2727	16.6667	0.611111		1247	phosphoprotein 150 & Large structural phosphoprotein
	agilent_132331	1.48473e-05	0.757213	0.296687	-1.58431	2.17768	22.7273	25	1.1	UniRef90_A0A2Y2VXK6	1248	NP_706220.1 strains_non_MPA_non_topgraph_cdhit70_190118.csv	Putative Rhs-family protein n=15 Tax=Shigella TaxID=620 RepID=A0A2Y2VXK6_SHIFL
	agilent_150244	1.48697e-05	0.758356	-0.327338	-2.41279	1.75811	27.2727	16.6667	0.611111	UniRef90_R5F4N5	1249	158499257-stool2_revised_scaffold67727_1_gene85513 MPA_PNP_EM_seqs_non_topgraph_seqs_final_210318.csv	Glyco_hydro_85 domain-containing protein n=3 Tax=Bacteroidales TaxID=171549 RepID=R5F4N5_9BACE
	twist_38157	1.48878e-05	0.75928	0.600657	-3.24126	4.44257	4.54545	8.33333	1.83333		1250	myelin basic protein (3/3)
	twist_34870	1.48878e-05	0.75928	0.600657	-3.24126	4.44257	4.54545	8.33333	1.83333		1251	EBNA3C latent protein [Human gammaherpesvirus 4] & EBNA-3C & Epstein-Barr nuclear antigen 6 & EBNA3C latent protein & EBNA3C nuclear protein [Human gammaherpesvirus 4] & nuclear antigen precursor & EBNA3C [Human gammaherpesvirus 4]
	agilent_9755	1.48878e-05	0.75928	0.600657	-3.24126	4.44257	4.54545	8.33333	1.83333	UniRef90_P03204	1252	EBNA3C latent protein [Human gammaherpesvirus 4] & EBNA-3C & Epstein-Barr nuclear antigen 6 & EBNA3C latent protein & EBNA3C nuclear protein [Human gammaherpesvirus 4] & nuclear antigen precursor & EBNA3C [Human gammaherpesvirus 4]	Epstein-Barr nuclear antigen 6 n=14 Tax=Epstein-Barr virus (strain GD1) TaxID=10376 RepID=EBNA6_EBVB9
	twist_34869	1.48878e-05	0.75928	0.600657	-3.24126	4.44257	4.54545	8.33333	1.83333		1253	EBNA3C latent protein [Human gammaherpesvirus 4] & EBNA-3C & Epstein-Barr nuclear antigen 6 & EBNA3C latent protein & EBNA3C nuclear protein [Human gammaherpesvirus 4] & nuclear antigen precursor & EBNA3C [Human gammaherpesvirus 4]
	twist_92572	1.48976e-05	0.759779	0.332628	-1.79949	2.46474	18.1818	16.6667	0.916667		1254	YP_007501259.1 hypothetical protein [Salmonella phage vB_SenMS16]
	agilent_223218	1.49192e-05	0.760877	0.474927	-2.58374	3.53359	9.09091	8.33333	0.916667	UniRef90_A0A0H3K1N3	1255	VFG001282(gb|NP_647237) (fnbB) fibronectin-binding protein B [FnBPs (VF0010)] [Staphylococcus aureus subsp. aureus MW2]	FnbB protein n=80 Tax=Staphylococcus TaxID=1279 RepID=A0A0H3K1N3_STAAW
	twist_31225	1.49209e-05	0.760966	-0.403793	-3.00533	2.19774	13.6364	8.33333	0.611111		1256	GRA 1 & dense granule protein 1 / major antigenp24, putative & Dense granule protein 1 precursor & dense granule protein 1 / major antigenp24 & P24 granule antigen
	twist_51732	1.4932e-05	0.761534	-0.300267	-2.23956	1.63903	22.7273	25	1.1		1257	positive (exact): Norwalk virus Non-structural polyprotein
	twist_32110	1.49357e-05	0.761722	-0.261573	-1.95233	1.42919	45.4545	41.6667	0.916667		1258	Epstein-Barr nuclear antigen 1 & EBNA-1 protein [Human gammaherpesvirus 4] & EBNA-1 protein & EBNA-1 & EBNA1 protein, partial [Human gammaherpesvirus 4] & EBNA1, partial [Human gammaherpesvirus 4] & EBNA1 protein [Human gammaherpesvirus 4] & BKRF1 & EBV nuclear antigen 1, partial [Human gammaherpesvirus 4] & EBNA1 [Human gammaherpesvirus 4] & EBNA-1 [Human gammaherpesvirus 4] & nuclear antigen EB…
	twist_14325	1.49664e-05	0.763288	-0.306904	-2.30421	1.6904	31.8182	16.6667	0.52381		1259	allergen_name False allergome_name Tri a 37 (4/9) (1/1) allergenonline_name False SDAP_name False iedb_name False
	agilent_84836	1.49791e-05	0.763934	-0.328112	-2.46946	1.81324	18.1818	16.6667	0.916667	UniRef90_A0A2N8IRZ8	1260	MH0002_GL0006995 MPA_PNP_EM_seqs_non_topgraph_seqs_final_210318.csv	Cell division protein CpoB n=29 Tax=Akkermansia TaxID=239934 RepID=A0A2N8IRZ8_9BACT
	twist_10972	1.49791e-05	0.763934	-0.328112	-2.46946	1.81324	18.1818	16.6667	0.916667		1261	allergen_name False allergome_name Oct v 2 (2/2) (1/1) allergenonline_name False SDAP_name False iedb_name False
	agilent_242989	1.49791e-05	0.763934	-0.328112	-2.46946	1.81324	18.1818	16.6667	0.916667	UniRef90_A6X0K0	1262	VFG011399(gb|NP_539749) (fabZ) (3R)-hydroxymyristoyl ACP dehydratase [LPS (CVF383)] [Brucella melitensis bv. 1 str. 16M]	3-hydroxyacyl-[acyl-carrier-protein] dehydratase FabZ n=54 Tax=Rhizobiales TaxID=356 RepID=FABZ_OCHA4
	agilent_133371	1.49791e-05	0.763934	-0.328112	-2.46946	1.81324	18.1818	16.6667	0.916667	UniRef90_A0A174RAJ5	1263	WP_044925903.1 MPA_PNP_EM_seqs_non_topgraph_seqs_final_210318.csv	Uncharacterized protein n=18 Tax=Clostridiales TaxID=186802 RepID=A0A174RAJ5_9FIRM
	twist_20162	1.49791e-05	0.763934	-0.328112	-2.46946	1.81324	18.1818	16.6667	0.916667		1264	allergen_name Der p 20 (1/1) (1/1) allergome_name Der p 20 (2/2) (1/1) allergenonline_name Der p 20.0101 (1/1) (1/1) SDAP_name Der p 20 (1/1) (1/1) iedb_name False
	twist_25199	1.49791e-05	0.763934	-0.328112	-2.46946	1.81324	18.1818	16.6667	0.916667		1265	allergen_name False allergome_name Oct f 2 (2/2) (1/1) allergenonline_name Unassigned (1/1) (1/1) SDAP_name False iedb_name False
	agilent_19698	1.49988e-05	0.764939	-0.501348	-3.78771	2.78501	9.09091	8.33333	0.916667	UniRef90_A0A0U1MQG2	1266	WP_000669729.1 strains_non_MPA_non_topgraph_cdhit70_190118.csv	Protein map n=15 Tax=Staphylococcaceae TaxID=90964 RepID=A0A0U1MQG2_STAAU
	agilent_237004	1.49998e-05	0.76499	-0.287149	-2.16984	1.59554	22.7273	33.3333	1.46667	UniRef90_Q2FWV5	1267	VFG002422(gb|YP_001332911) (chp) chemotaxis-inhibiting protein CHIPS [CHIPS (VF0424)] [Staphylococcus aureus subsp. aureus str. Newman]	Chemotaxis inhibitory protein n=103 Tax=root TaxID=1 RepID=CHIPS_STAA8
	agilent_6668	1.5006e-05	0.765308	0.255202	-1.42036	1.93076	31.8182	41.6667	1.30952	UniRef90_P08318	1268	phosphoprotein 150 & Large structural phosphoprotein	Large structural phosphoprotein n=145 Tax=root TaxID=1 RepID=PP150_HCMVA
	twist_21749	1.50096e-05	0.765488	-0.585054	-4.42935	3.25925	4.54545	8.33333	1.83333		1269	allergen_name False allergome_name Sep l 2 (2/2) (1/1) allergenonline_name False SDAP_name False iedb_name False
	agilent_31468	1.5016e-05	0.765815	-0.426581	-3.23361	2.38045	13.6364	8.33333	0.611111	UniRef90_A0A173UKQ3	1270	O2.UC43-1_GL0046095 MPA_PNP_EM_seqs_non_topgraph_seqs_final_210318.csv	Macrolide export ATP-binding/permease protein MacB n=29 Tax=Ruminococcaceae TaxID=541000 RepID=A0A173UKQ3_9FIRM
	agilent_233907	1.50315e-05	0.766605	0.463784	-2.59869	3.52626	9.09091	8.33333	0.916667	UniRef90_UPI000DA9B94C	1271	VFG001290(gb|NP_647368) (clfB) Clumping factor B, adhesin [Clumping factor (VF0004)] [Staphylococcus aureus subsp. aureus MW2]	MSCRAMM family adhesin clumping factor ClfB n=15 Tax=Staphylococcus aureus TaxID=1280 RepID=UPI000DA9B94C
	agilent_222726	1.50347e-05	0.766768	-0.414404	-3.15278	2.32397	31.8182	8.33333	0.261905	UniRef90_Q2FE79	1272	VFG002421(gb|NP_647158) (sbi) IgG-binding protein SBI [Sbi (VF0423)] [Staphylococcus aureus subsp. aureus MW2]	Immunoglobulin-binding protein Sbi n=295 Tax=Bacteria TaxID=2 RepID=SBI_STAA3
	twist_48824	1.50392e-05	0.767001	0.301913	-1.69518	2.299	27.2727	25	0.916667		1273	polyprotein (9/9) & VP1 capsid protein (1/3) & Chain 2, Human Rhinovirus Serotype 2 (Hrv2)
	twist_38675	1.50565e-05	0.767882	0.302305	-1.7052	2.30981	77.2727	83.3333	1.07843		1274	pneumococcal histidine triad protein E & hydrolase & HIT family hydrolase
	agilent_241474	1.5069e-05	0.768517	-0.634647	-4.86101	3.59172	9.09091	8.33333	0.916667	UniRef90_Q8GM74	1275	VFG001150(gb|AAL79954) (hia) adhesin [Hia/Hsf (VF0039)] [Haemophilus influenzae nontypable strain 3179B]	Adhesin n=5 Tax=Haemophilus influenzae TaxID=727 RepID=Q8GM74_HAEIF
	twist_85221	1.51043e-05	0.770318	-0.475171	-3.66506	2.71472	9.09091	8.33333	0.916667		1276	YP_009284296.1 hypothetical protein BI096_gp32 [Enterobacter phage Arya]
	agilent_169922	1.51063e-05	0.770422	-0.247727	-1.91153	1.41607	50	50	1	UniRef90_A0A1C3SKW8	1277	WP_020916184.1 strains_non_MPA_non_topgraph_cdhit70_190118.csv	Peptidase C51 domain-containing protein n=23 Tax=Streptococcus TaxID=1301 RepID=A0A1C3SKW8_STRMC
	agilent_220946	1.5108e-05	0.770507	-0.248985	-1.92187	1.4239	40.9091	41.6667	1.01852	UniRef90_Q9KK48	1278	VFG005316(gb|NP_359586) (pspC/cbpA) Choline binding protein A [Choline-binding proteins (CVF122)] [Streptococcus pneumoniae R6]	Surface protein PspC n=12 Tax=Streptococcus pneumoniae TaxID=1313 RepID=Q9KK48_STREE
	agilent_215637	1.51102e-05	0.770618	-0.331662	-2.56116	1.89783	13.6364	16.6667	1.22222	UniRef90_B0P2M9	1279	SZEY-69A_GL0045916 MPA_PNP_EM_seqs_non_topgraph_seqs_final_210318.csv	Uncharacterized protein n=11 Tax=Clostridiales TaxID=186802 RepID=B0P2M9_9CLOT
	agilent_381	1.51146e-05	0.770846	-0.242197	-1.87196	1.38756	59.0909	50	0.846154	UniRef90_A7X0T9	1280	Bifunctional autolysin precursor	Bifunctional autolysin n=763 Tax=Bacteria TaxID=2 RepID=ATL_STAA1
	twist_73963	1.51224e-05	0.771245	0.317444	-1.82249	2.45738	13.6364	16.6667	1.22222		1281	YP_009032592.1 endolysin [Lactoccocus phage WP-2]
	agilent_227392	1.51225e-05	0.771248	0.262086	-1.5047	2.02887	54.5455	41.6667	0.763889	UniRef90_P71401	1282	VFG001157(gb|AAC44560) (hsf) Hsf [Hia/Hsf (VF0039)] [Haemophilus influenzae C54]	Hsf n=19 Tax=Haemophilus influenzae TaxID=727 RepID=P71401_HAEIF
	twist_64690	1.51407e-05	0.772175	0.34025	-1.96305	2.64355	9.09091	16.6667	1.83333		1283	NP_076624.1 tail protein [Lactococcus phage bIL285]
	agilent_43394	1.51661e-05	0.773472	0.409804	-2.38068	3.20029	9.09091	8.33333	0.916667	UniRef90_P43153	1284	WP_011590092.1 strains_non_MPA_non_topgraph_cdhit70_190118.csv	Collagenase ColA n=88 Tax=Clostridium perfringens TaxID=1502 RepID=COLA_CLOPE
	agilent_230662	1.51701e-05	0.773674	-0.29016	-2.26776	1.68744	31.8182	16.6667	0.52381	UniRef90_P71401	1285	VFG001157(gb|AAC44560) (hsf) Hsf [Hia/Hsf (VF0039)] [Haemophilus influenzae C54]	Hsf n=19 Tax=Haemophilus influenzae TaxID=727 RepID=P71401_HAEIF
	agilent_6487	1.51766e-05	0.774004	-0.257185	-2.01268	1.49831	36.3636	33.3333	0.916667	UniRef90_P07210	1286	polyprotein (9/9) & VP1 capsid protein (1/3) & Chain 2, Human Rhinovirus Serotype 2 (Hrv2)	Genome polyprotein n=273 Tax=Enterovirus TaxID=12059 RepID=POLG_HRV8A
	twist_58044	1.51902e-05	0.774698	0.331084	-1.93597	2.59814	9.09091	25	2.75		1287	positive (from uniprot): Norwalk virus Non-structural polyprotein
	agilent_117669	1.51938e-05	0.774884	0.445787	-2.60929	3.50086	4.54545	8.33333	1.83333	UniRef90_A0A1C6HNE0	1288	WP_044922804.1 MPA_PNP_EM_seqs_non_topgraph_seqs_final_210318.csv	Fibronectin type III domain n=12 Tax=Clostridiales TaxID=186802 RepID=A0A1C6HNE0_9FIRM
	agilent_39341	1.51938e-05	0.774884	0.445787	-2.60929	3.50086	4.54545	8.33333	1.83333	UniRef90_A0A454A614	1289	WP_016265893.1 strains_non_MPA_non_topgraph_cdhit70_190118.csv	Autotransporter domain-containing protein n=484 Tax=Gammaproteobacteria TaxID=1236 RepID=A0A454A614_ECOL5
	twist_44153	1.51938e-05	0.774884	0.445787	-2.60929	3.50086	4.54545	8.33333	1.83333		1290	hypothetical protein PFD0985wa
	twist_27025	1.52259e-05	0.776523	0.419663	-2.47805	3.31738	4.54545	16.6667	3.66667		1291	collagen, type IV, alpha 3 (Goodpasture antigen)
	agilent_166420	1.5235e-05	0.776986	0.277218	-1.64102	2.19545	22.7273	25	1.1	UniRef90_A0A385XME4	1292	YP_534942.1 (1/1) non_MPA_topgraph_sampling_040218.csv	Sensor histidine kinase WalK n=35 Tax=Lactobacillus TaxID=1578 RepID=A0A385XME4_9LACO
	twist_76975	1.52517e-05	0.777838	-0.387425	-3.07881	2.30396	9.09091	8.33333	0.916667		1293	ACZ63895.1 endolysin [Enterococcus phage phiFL1C]
	twist_73805	1.52595e-05	0.778236	-0.434139	-3.45559	2.58731	9.09091	8.33333	0.916667		1294	YP_009043441.1 DNA helicase [Listeria phage List-36]
	agilent_140119	1.52703e-05	0.778785	0.325625	-1.94638	2.59763	18.1818	16.6667	0.916667	UniRef90_Q4W8L5	1295	WP_000744110.1 strains_non_MPA_non_topgraph_cdhit70_190118.csv	Staphylocoagulase n=113 Tax=Bacillales TaxID=1385 RepID=Q4W8L5_STAAU
	twist_58649	1.52736e-05	0.778955	0.432042	-2.58485	3.44893	9.09091	16.6667	1.83333		1296	matrix protein 1 & matrix protein & M1 protein
	agilent_183695	1.52989e-05	0.780246	0.3295	-1.98524	2.64424	86.3636	83.3333	0.964912	UniRef90_G5SUU8	1297	MH0006_GL0014259 MPA_PNP_EM_seqs_non_topgraph_seqs_final_210318.csv	Peptidase C10 family protein n=3 Tax=Paraprevotella TaxID=577309 RepID=G5SUU8_9BACT
	agilent_225569	1.53199e-05	0.781315	-0.278616	-2.24571	1.68848	22.7273	25	1.1	UniRef90_P45387	1298	VFG001149(gb|AAB03707) (hap) autotransporter, fibronectin-binding adhesin [Hap (VF0037)] [Haemophilus influenzae N187]	Adhesion and penetration protein autotransporter n=2 Tax=Haemophilus influenzae TaxID=727 RepID=HAP2_HAEIF
	agilent_72400	1.53237e-05	0.78151	-0.253979	-2.04878	1.54082	50	50	1	UniRef90_A0A0Q1HMM5	1299	MH0316_GL0084816 MPA_PNP_EM_seqs_non_topgraph_seqs_final_210318.csv	Flagellin n=6 Tax=Clostridiales TaxID=186802 RepID=A0A0Q1HMM5_9FIRM
	agilent_239736	1.53338e-05	0.782026	-0.421881	-3.41043	2.56667	9.09091	8.33333	0.916667	UniRef90_P06886	1300	VFG001809(gb|NP_375120) (tsst-1) toxic shock syndrome toxin-1 [TSST-1 (VF0022)] [Staphylococcus aureus subsp. aureus N315]	Toxic shock syndrome toxin-1 n=58 Tax=Bacteria TaxID=2 RepID=TSST_STAAU
	agilent_224028	1.53338e-05	0.782026	-0.421881	-3.41043	2.56667	9.09091	8.33333	0.916667	UniRef90_P75211	1301	VFG002032(gb|NP_110256) (p200) cyto adherence proteins [Cytadherence organelle (VF0330)] [Mycoplasma pneumoniae M129]	Protein P200 n=9 Tax=Mycoplasma pneumoniae TaxID=2104 RepID=P200_MYCPN
	twist_2995	1.53338e-05	0.782026	-0.421881	-3.41043	2.56667	9.09091	8.33333	0.916667		1302	allergen_name False allergome_name Sta a TSST (1/2) (1/1) allergenonline_name Unassigned (1/1) (1/1) SDAP_name False iedb_name False
	agilent_240518	1.53384e-05	0.782257	0.491117	-2.99167	3.9739	9.09091	8.33333	0.916667	UniRef90_A7X6I5	1303	VFG001283(gb|NP_647238) (fnbA) fibronectin-binding protein A [FnBPs (VF0010)] [Staphylococcus aureus subsp. aureus MW2]	Fibronectin-binding protein A n=697 Tax=Bacteria TaxID=2 RepID=FNBA_STAA1
	twist_28809	1.53402e-05	0.782351	0.273422	-1.66643	2.21327	50	41.6667	0.833333		1304	polyprotein (9/9) & VP1 capsid protein (1/3) & Chain 2, Human Rhinovirus Serotype 2 (Hrv2)
	agilent_243666	1.53453e-05	0.782612	0.435297	-2.65682	3.52742	9.09091	8.33333	0.916667	UniRef90_C1IDV3	1305	VFG002419(gb|NP_645021) (coa) staphylocoagulase precursor [Staphylocoagulase (VF0421)] [Staphylococcus aureus subsp. aureus MW2]	Staphylocoagulase n=45 Tax=Staphylococcaceae TaxID=90964 RepID=C1IDV3_STAAU
	agilent_224217	1.53453e-05	0.782612	0.435297	-2.65682	3.52742	9.09091	8.33333	0.916667	UniRef90_C1IDV3	1306	VFG002419(gb|NP_645021) (coa) staphylocoagulase precursor [Staphylocoagulase (VF0421)] [Staphylococcus aureus subsp. aureus MW2]	Staphylocoagulase n=45 Tax=Staphylococcaceae TaxID=90964 RepID=C1IDV3_STAAU
	agilent_148788	1.53453e-05	0.782612	0.435297	-2.65682	3.52742	9.09091	8.33333	0.916667	UniRef90_Q4W8L5	1307	WP_000744110.1 strains_non_MPA_non_topgraph_cdhit70_190118.csv	Staphylocoagulase n=113 Tax=Bacillales TaxID=1385 RepID=Q4W8L5_STAAU
	agilent_8172	1.53641e-05	0.783568	0.390472	-2.3958	3.17674	9.09091	8.33333	0.916667	UniRef90_P17275	1308	Transcription factor jun-B	Transcription factor jun-B n=52 Tax=Eutheria TaxID=9347 RepID=JUNB_HUMAN
	agilent_118392	1.53648e-05	0.783607	-0.291127	-2.36889	1.78664	18.1818	16.6667	0.916667	UniRef90_A0A121XSS7	1309	NP_814183.1 strains_non_MPA_non_topgraph_cdhit70_190118.csv	Peptidoglycan DL-endopeptidase CwlO n=138 Tax=Bacilli TaxID=91061 RepID=A0A121XSS7_LISMN
	twist_42986	1.5366e-05	0.783665	-0.361908	-2.94554	2.22173	27.2727	8.33333	0.305556		1310	Botulinum neurotoxin type B precursor & neurotoxin B
	agilent_4825	1.53822e-05	0.784494	-0.264427	-2.1596	1.63074	27.2727	25	0.916667	UniRef90_P14738	1311	fibronectin-binding protein A	Fibronectin-binding protein A n=540 Tax=Staphylococcaceae TaxID=90964 RepID=FNBA_STAA8
	twist_35593	1.53918e-05	0.784983	0.231765	-1.43318	1.89671	36.3636	41.6667	1.14583		1312	Genome polyprotein (6/6) & polyprotein (7/9) & VP1 (1/4) & coat protein VP1 & VP4
	agilent_8059	1.53944e-05	0.785117	-0.238959	-1.95669	1.47877	54.5455	50	0.916667	UniRef90_P12978	1313	nuclear protein EBNA2 & EBNA-2 & Epstein-Barr nuclear antigen 2	Epstein-Barr nuclear antigen 2 n=125 Tax=Epstein-Barr virus (strain GD1) TaxID=10376 RepID=EBNA2_EBVB9
	twist_38692	1.53997e-05	0.785384	0.403791	-2.50252	3.3101	13.6364	8.33333	0.611111		1314	positive (from uniprot): Enterovirus B Genome polyprotein
	agilent_205439	1.54091e-05	0.785862	-0.279742	-2.29781	1.73833	27.2727	16.6667	0.611111	UniRef90_D6D6J2	1315	NOM028_GL0019456 MPA_PNP_EM_seqs_non_topgraph_seqs_final_210318.csv	Uncharacterized protein n=42 Tax=Bacteroides TaxID=816 RepID=D6D6J2_9BACE
	agilent_139400	1.54091e-05	0.785862	-0.279742	-2.29781	1.73833	27.2727	16.6667	0.611111	UniRef90_Q2FZL2	1316	WP_000676561.1 strains_non_MPA_non_topgraph_cdhit70_190118.csv	Glutamyl endopeptidase n=383 Tax=Bacilli TaxID=91061 RepID=SSPA_STAA8
	agilent_56127	1.54147e-05	0.786148	-0.353007	-2.9031	2.19709	27.2727	8.33333	0.305556	UniRef90_F3QTC0	1317	MH0006_GL0176289 MPA_PNP_EM_seqs_non_topgraph_seqs_final_210318.csv	F5/8 type C domain protein n=4 Tax=Paraprevotella TaxID=577309 RepID=F3QTC0_9BACT
	agilent_79443	1.54178e-05	0.786309	0.422147	-2.62976	3.47405	4.54545	8.33333	1.83333	UniRef90_D8H130	1318	NP_830479.1 strains_non_MPA_non_topgraph_cdhit70_190118.csv	Immune inhibitor A, metalloprotease n=671 Tax=Bacillaceae TaxID=186817 RepID=D8H130_BACAI
	agilent_31896	1.54178e-05	0.786309	0.422147	-2.62976	3.47405	4.54545	8.33333	1.83333	UniRef90_D7HBW7	1319	WP_000782345.1 strains_non_MPA_non_topgraph_cdhit70_190118.csv	CBAH domain-containing protein n=93 Tax=Vibrio cholerae TaxID=666 RepID=D7HBW7_VIBCL
	twist_46140	1.54178e-05	0.786309	-0.422147	-3.47405	2.62976	95.4545	91.6667	0.960317		1320	polyprotein (9/9) & VP1 capsid protein (1/3) & Chain 2, Human Rhinovirus Serotype 2 (Hrv2)
	agilent_3387	1.54441e-05	0.78765	-0.298532	-2.47073	1.87367	18.1818	16.6667	0.916667	UniRef90_Q1HVF7	1321	positive (from uniprot): Human herpesvirus 4 Epstein-Barr nuclear antigen 1	Epstein-Barr nuclear antigen 1 n=48 Tax=Epstein-Barr virus (strain GD1) TaxID=10376 RepID=EBNA1_EBVA8
	agilent_229725	1.54458e-05	0.787738	-0.241775	-2.00174	1.51819	40.9091	33.3333	0.814815	UniRef90_A0A4I7XYI6	1322	VFG001361(gb|NP_344663) (pspA) pneumococcal surface protein A [PspA (VF0152)] [Streptococcus pneumoniae TIGR4]	Surface protein A n=87 Tax=Streptococcus pneumoniae TaxID=1313 RepID=A0A4I7XYI6_STREE
	agilent_819	1.54741e-05	0.78918	-0.24196	-2.01562	1.5317	36.3636	25	0.6875	UniRef90_P81177	1323	zinc metalloproteinase aureolysin	Zinc metalloproteinase aureolysin n=337 Tax=Bacilli TaxID=91061 RepID=AURE_STAAU
	agilent_242556	1.54787e-05	0.789414	0.30353	-1.92399	2.53106	18.1818	16.6667	0.916667	UniRef90_Q00879	1324	VFG000009(gb|NP_880574) (fimD) fimbrial adhesin [Fimbriae (VF0031)] [Bordetella pertussis Tohama I]	Protein FhaE n=35 Tax=Bordetella TaxID=517 RepID=FHAE_BORPE
	twist_34376	1.54787e-05	0.789414	-0.368504	-3.07285	2.33585	18.1818	8.33333	0.458333		1325	Epstein-Barr nuclear antigen 1 & EBNA-1 protein [Human gammaherpesvirus 4] & EBNA-1 protein & EBNA-1 & EBNA1 protein, partial [Human gammaherpesvirus 4] & EBNA1, partial [Human gammaherpesvirus 4] & EBNA1 protein [Human gammaherpesvirus 4] & BKRF1 & EBV nuclear antigen 1, partial [Human gammaherpesvirus 4] & EBNA1 [Human gammaherpesvirus 4] & EBNA-1 [Human gammaherpesvirus 4] & nuclear antigen EB…
	agilent_1148	1.5484e-05	0.789682	0.252783	-1.60474	2.1103	36.3636	33.3333	0.916667	UniRef90_Q66575	1326	positive (from uniprot): Enterovirus B Genome polyprotein	Genome polyprotein n=20 Tax=Enterovirus B TaxID=138949 RepID=POLG_EC12T
	agilent_238476	1.54843e-05	0.789697	-0.34932	-2.91641	2.21777	13.6364	8.33333	0.611111	UniRef90_UPI000F53326A	1327	VFG000261(gb|NP_273742) (iga) IgA-specific serine endopeptidase [IgA1 protease (VF0080)] [Neisseria meningitidis MC58]	IgA-specific serine endopeptidase autotransporter n=1 Tax=Neisseria meningitidis TaxID=487 RepID=UPI000F53326A
	agilent_229658	1.54974e-05	0.790366	-0.373134	-3.12419	2.37792	18.1818	8.33333	0.458333	UniRef90_Q5WUD8	1328	VFG045563(gb|YP_096320) (ceg28) Dot/Icm type IV secretion system effector Ceg28 [Dot/Icm (VF0156)] [Legionella pneumophila subsp. pneumophila str. Philadelphia 1]	Uncharacterized protein n=28 Tax=Legionella pneumophila TaxID=446 RepID=Q5WUD8_LEGPL
	twist_47475	1.5499e-05	0.790447	-0.4197	-3.5153	2.6759	9.09091	16.6667	1.83333		1329	Kinesin-like protein KIF11
	twist_55253	1.55099e-05	0.791005	0.224909	-1.4385	1.88832	54.5455	58.3333	1.06944		1330	EBNA-3B nuclear protein [Human gammaherpesvirus 4] & Epstein-Barr nuclear antigen 4
	twist_42090	1.55268e-05	0.791865	-0.246569	-2.07789	1.58475	54.5455	50	0.916667		1331	envelope glycoprotein G (2/2) & glycoprotein G (2/2)
	twist_29882	1.55635e-05	0.793737	0.290883	-1.88963	2.4714	18.1818	16.6667	0.916667		1332	HCMVUL99 & Tegument protein UL11 homolog
	agilent_129840	1.55898e-05	0.795081	0.235482	-1.54158	2.01254	54.5455	58.3333	1.06944	UniRef90_A0A173VM56	1333	MH0044_GL0005871 MPA_PNP_EM_seqs_non_topgraph_seqs_final_210318.csv	Flagellin n=8 Tax=Roseburia TaxID=841 RepID=A0A173VM56_9FIRM
	agilent_48632	1.55963e-05	0.795414	0.300539	-1.97125	2.57233	86.3636	75	0.868421	UniRef90_K0X4I5	1334	O2.UC35-1_GL0132054 MPA_PNP_EM_seqs_non_topgraph_seqs_final_210318.csv	Uncharacterized protein n=2 Tax=Bacteroidales TaxID=171549 RepID=K0X4I5_9BACT
	agilent_241734	1.56147e-05	0.796349	-0.354247	-3.04459	2.3361	9.09091	8.33333	0.916667	UniRef90_Q5WTU7	1335	VFG041338(gb|YP_096511) (ceg32/sidI) Dot/Icm type IV secretion system effector Ceg32/SidI [Dot/Icm (SS047)] [Legionella pneumophila subsp. pneumophila str. Philadelphia 1]	Uncharacterized protein n=44 Tax=Legionella pneumophila TaxID=446 RepID=Q5WTU7_LEGPL
	twist_8495	1.56379e-05	0.797532	-0.271637	-2.34693	1.80365	18.1818	16.6667	0.916667		1336	allergen_name Que a 1 (1/3) (1/1) allergome_name Que a 1 (2/5) (1/1) allergenonline_name Que a 1.0201 (1/1) (1/1) SDAP_name Que a 1.0201 (1/1) (1/1) iedb_name False
	twist_3072	1.56379e-05	0.797532	-0.271637	-2.34693	1.80365	18.1818	16.6667	0.916667		1337	allergen_name Cas s 1 (1/1) (1/1) allergome_name Cas s 1 (3/6) (1/1) allergenonline_name Cas s 1.0101 (1/1) (1/1) SDAP_name False iedb_name False
	agilent_235576	1.56381e-05	0.797544	0.26796	-1.77936	2.31528	13.6364	25	1.83333	UniRef90_P19579	1338	VFG000680(gb|AAF13661) (capA) CapA, required for Poly-gamma-glutamate transport [Capsule (VF0141)] [Bacillus anthracis]	Capsule biosynthesis protein CapA n=16 Tax=Bacillus TaxID=55087 RepID=CAPA_BACAN
	twist_7553	1.56402e-05	0.79765	0.398871	-2.65029	3.44803	4.54545	8.33333	1.83333		1339	allergen_name False allergome_name Aeg um GBSS_I (3/3) (1/1) allergenonline_name False SDAP_name False iedb_name False
	agilent_10	1.56402e-05	0.79765	0.398871	-2.65029	3.44803	4.54545	8.33333	1.83333	UniRef90_Q99WQ6	1340	Lipase 2 precursor (Glycerol ester hydrolase 2)	Lipase 2 n=451 Tax=Bacteria TaxID=2 RepID=LIP2_STAAM
	twist_27571	1.56402e-05	0.79765	0.398871	-2.65029	3.44803	4.54545	8.33333	1.83333		1341	Lipase 2 precursor (Glycerol ester hydrolase 2)
	twist_236	1.56514e-05	0.798221	0.375064	-2.50039	3.25052	9.09091	8.33333	0.916667		1342	allergen_name False allergome_name Alt a TCTP (1/2) (1/1) allergenonline_name Unassigned (1/1) (1/1) SDAP_name False iedb_name False
	agilent_13150	1.57026e-05	0.80083	-0.24482	-2.14689	1.65725	22.7273	25	1.1	UniRef90_Q6JH00	1343	WP_003667504.1 strains_non_MPA_non_topgraph_cdhit70_190118.csv	Extracellular surface protein n=35 Tax=Lactobacillus TaxID=1578 RepID=Q6JH00_LACFE
	agilent_132945	1.57048e-05	0.800946	-0.372186	-3.2655	2.52113	9.09091	8.33333	0.916667	UniRef90_A0A0E1RFZ8	1344	WP_012952040.1 strains_non_MPA_non_topgraph_cdhit70_190118.csv	Heme sensor protein hssS n=212 Tax=Bacteria TaxID=2 RepID=A0A0E1RFZ8_LISMN
	twist_29790	1.57155e-05	0.80149	0.372819	-2.53354	3.27918	4.54545	16.6667	3.66667		1345	hypothetical protein PFD0985wa
	agilent_6000	1.57297e-05	0.802217	0.233507	-1.59365	2.06067	31.8182	25	0.785714	UniRef90_P03204	1346	EBNA3C latent protein [Human gammaherpesvirus 4] & EBNA-3C & Epstein-Barr nuclear antigen 6 & EBNA3C latent protein & EBNA3C nuclear protein [Human gammaherpesvirus 4] & nuclear antigen precursor & EBNA3C [Human gammaherpesvirus 4]	Epstein-Barr nuclear antigen 6 n=14 Tax=Epstein-Barr virus (strain GD1) TaxID=10376 RepID=EBNA6_EBVB9
	twist_52249	1.57297e-05	0.802217	0.233507	-1.59365	2.06067	31.8182	25	0.785714		1347	EBNA3C latent protein [Human gammaherpesvirus 4] & EBNA-3C & Epstein-Barr nuclear antigen 6 & EBNA3C latent protein & EBNA3C nuclear protein [Human gammaherpesvirus 4] & nuclear antigen precursor & EBNA3C [Human gammaherpesvirus 4]
	twist_52250	1.57297e-05	0.802217	0.233507	-1.59365	2.06067	31.8182	25	0.785714		1348	EBNA3C latent protein [Human gammaherpesvirus 4] & EBNA-3C & Epstein-Barr nuclear antigen 6 & EBNA3C latent protein & EBNA3C nuclear protein [Human gammaherpesvirus 4] & nuclear antigen precursor & EBNA3C [Human gammaherpesvirus 4]
	twist_50807	1.57363e-05	0.802553	-0.323073	-2.85548	2.20933	13.6364	16.6667	1.22222		1349	glycoprotein B precursor
	agilent_220721	1.57441e-05	0.802949	0.242213	-1.66026	2.14469	18.1818	33.3333	1.83333	UniRef90_Q54972	1350	VFG005313(gb|NP_357715) (pspA) Surface protein pspA precursor [Choline-binding proteins (CVF122)] [Streptococcus pneumoniae R6]	Pneumococcal surface protein A n=17 Tax=Streptococcus pneumoniae TaxID=1313 RepID=Q54972_STREE
	twist_36518	1.57459e-05	0.803041	0.205525	-1.40955	1.8206	45.4545	50	1.1		1351	phosphoprotein 150 & Large structural phosphoprotein
	twist_27790	1.57617e-05	0.803848	-0.319427	-2.84012	2.20127	18.1818	8.33333	0.458333		1352	early antigen protein D [Human gammaherpesvirus 4] & BMRF1 [Human gammaherpesvirus 4] & DNA polymerase processivity factor BMRF1
	agilent_16154	1.57676e-05	0.80415	-0.253516	-2.25724	1.75021	22.7273	16.6667	0.733333	UniRef90_A7X0T9	1353	WP_001074519.1 strains_non_MPA_non_topgraph_cdhit70_190118.csv	Bifunctional autolysin n=763 Tax=Bacteria TaxID=2 RepID=ATL_STAA1
	agilent_17390	1.57888e-05	0.805231	0.206591	-1.43549	1.84868	40.9091	41.6667	1.01852	UniRef90_A0A3A9Y2H7	1354	YP_193409.1 strains_non_MPA_non_topgraph_cdhit70_190118.csv	Uncharacterized protein n=3 Tax=Lactobacillus acidophilus TaxID=1579 RepID=A0A3A9Y2H7_LACAI
	agilent_20117	1.58076e-05	0.806187	-0.308276	-2.77095	2.1544	13.6364	25	1.83333	UniRef90_Q6GE15	1355	WP_000792567.1 strains_non_MPA_non_topgraph_cdhit70_190118.csv	Immunoglobulin-binding protein Sbi n=35 Tax=Staphylococcus aureus TaxID=1280 RepID=SBI_STAAR
	agilent_72410	1.58253e-05	0.80709	0.225043	-1.5813	2.03138	36.3636	41.6667	1.14583	UniRef90_A0A1C5XGK9	1356	MH0007_GL0015775 MPA_PNP_EM_seqs_non_topgraph_seqs_final_210318.csv	Flagellin n=12 Tax=root TaxID=1 RepID=A0A1C5XGK9_9CLOT
	agilent_6502	1.58449e-05	0.80809	0.344193	-2.43322	3.1216	13.6364	8.33333	0.611111	UniRef90_P11311	1357	Adhesin P1 precursor (Cytadhesin P1) (Attachment protein) & ADP1_MYCPN adhesin P1	Adhesin P1 n=56 Tax=Mycoplasma pneumoniae TaxID=2104 RepID=ADP1_MYCPN
	twist_46739	1.58552e-05	0.808613	0.537394	-3.8111	4.88589	9.09091	16.6667	1.83333		1358	GRB2-associated-binding protein 1
	agilent_205947	1.58612e-05	0.808921	0.375918	-2.67094	3.42277	4.54545	8.33333	1.83333	UniRef90_C9L9J0	1359	MH0004_GL0017989 MPA_PNP_EM_seqs_non_topgraph_seqs_final_210318.csv	30S ribosomal protein S12 n=10 Tax=Clostridiales TaxID=186802 RepID=C9L9J0_BLAHA
	agilent_32775	1.58667e-05	0.8092	-0.321442	-2.93064	2.28776	27.2727	8.33333	0.305556	UniRef90_Q8G7F6	1360	WP_058102159.1 (2/6) non_MPA_topgraph_sampling_040218.csv	Uncharacterized protein n=165 Tax=Terrabacteria group TaxID=1783272 RepID=Q8G7F6_BIFLO
	agilent_78103	1.58667e-05	0.8092	-0.321442	-2.93064	2.28776	27.2727	8.33333	0.305556	UniRef90_Q8G7F6	1361	WP_058102159.1 (2/6) non_MPA_topgraph_sampling_040218.csv	Uncharacterized protein n=165 Tax=Terrabacteria group TaxID=1783272 RepID=Q8G7F6_BIFLO
	twist_26048	1.58766e-05	0.809705	0.386809	-2.7615	3.53512	9.09091	8.33333	0.916667		1362	RsTALE
	twist_34961	1.58766e-05	0.809705	0.386809	-2.7615	3.53512	9.09091	8.33333	0.916667		1363	Surface protein pspA
	agilent_179327	1.59252e-05	0.812183	0.298228	-2.16175	2.7582	9.09091	16.6667	1.83333	UniRef90_A0A0E1X7G8	1364	WP_000824491.1 strains_non_MPA_non_topgraph_cdhit70_190118.csv	Uncharacterized protein n=10 Tax=Staphylococcus aureus TaxID=1280 RepID=A0A0E1X7G8_STAAU
	twist_94237	1.59252e-05	0.812183	0.298228	-2.16175	2.7582	9.09091	16.6667	1.83333		1365	YP_009098678.1 collagen repeats protein [Lactobacillus phage Ld17]
	agilent_222359	1.59548e-05	0.813697	0.333643	-2.44125	3.10854	9.09091	8.33333	0.916667	UniRef90_P71401	1366	VFG001157(gb|AAC44560) (hsf) Hsf [Hia/Hsf (VF0039)] [Haemophilus influenzae C54]	Hsf n=19 Tax=Haemophilus influenzae TaxID=727 RepID=P71401_HAEIF
	agilent_121687	1.59721e-05	0.814577	0.34684	-2.55175	3.24543	13.6364	8.33333	0.611111	UniRef90_A7LY99	1367	T2D-48A_GL0057154 MPA_PNP_EM_seqs_non_topgraph_seqs_final_210318.csv	Uncharacterized protein n=30 Tax=Bacteroides TaxID=816 RepID=A7LY99_BACO1
	agilent_156142	1.59721e-05	0.814577	0.34684	-2.55175	3.24543	13.6364	8.33333	0.611111	UniRef90_R5DN88	1368	WP_092975188.1 (1/1) non_MPA_topgraph_sampling_040218.csv	Elongation factor 4 n=29 Tax=Clostridiales TaxID=186802 RepID=R5DN88_9FIRM
	twist_73205	1.59897e-05	0.815472	0.225346	-1.66721	2.1179	31.8182	33.3333	1.04762		1369	YP_009222289.1 lysin [Lactobacillus phage LfeInf]
	twist_50643	1.60174e-05	0.816885	-0.190799	-1.8058	1.4242	54.5455	50	0.916667		1370	phosphoprotein 150 & Large structural phosphoprotein
	agilent_8947	1.60174e-05	0.816885	-0.190799	-1.8058	1.4242	54.5455	50	0.916667	UniRef90_P08318	1371	phosphoprotein 150 & Large structural phosphoprotein	Large structural phosphoprotein n=145 Tax=root TaxID=1 RepID=PP150_HCMVA
	twist_35871	1.60207e-05	0.817055	0.211163	-1.5779	2.00022	68.1818	75	1.1		1372	EBNA3C latent protein [Human gammaherpesvirus 4] & EBNA-3C & Epstein-Barr nuclear antigen 6 & EBNA3C latent protein & EBNA3C nuclear protein [Human gammaherpesvirus 4] & nuclear antigen precursor & EBNA3C [Human gammaherpesvirus 4]
	twist_51298	1.60207e-05	0.817055	0.211163	-1.5779	2.00022	68.1818	75	1.1		1373	EBNA3C latent protein [Human gammaherpesvirus 4] & EBNA-3C & Epstein-Barr nuclear antigen 6 & EBNA3C latent protein & EBNA3C nuclear protein [Human gammaherpesvirus 4] & nuclear antigen precursor & EBNA3C [Human gammaherpesvirus 4]
	agilent_8991	1.60207e-05	0.817055	0.211163	-1.5779	2.00022	68.1818	75	1.1	UniRef90_P03204	1374	EBNA3C latent protein [Human gammaherpesvirus 4] & EBNA-3C & Epstein-Barr nuclear antigen 6 & EBNA3C latent protein & EBNA3C nuclear protein [Human gammaherpesvirus 4] & nuclear antigen precursor & EBNA3C [Human gammaherpesvirus 4]	Epstein-Barr nuclear antigen 6 n=14 Tax=Epstein-Barr virus (strain GD1) TaxID=10376 RepID=EBNA6_EBVB9
	twist_35479	1.60218e-05	0.817114	-0.37398	-3.54354	2.79558	9.09091	8.33333	0.916667		1375	erythrocyte membrane protein 1 (3/9)
	agilent_242702	1.60218e-05	0.817114	-0.37398	-3.54354	2.79558	9.09091	8.33333	0.916667	UniRef90_UPI000E01835F	1376	VFG001313(gb|NP_644899) (spa) Immunoglobulin G binding protein A precursor [SpA (VF0017)] [Staphylococcus aureus subsp. aureus MW2]	staphylococcal protein A n=3 Tax=Staphylococcus aureus TaxID=1280 RepID=UPI000E01835F
	twist_39924	1.60239e-05	0.817221	0.202918	-1.51787	1.92371	31.8182	33.3333	1.04762		1377	64 Kd autoantigen
	agilent_1088	1.60294e-05	0.817498	0.250789	-1.87925	2.38083	22.7273	16.6667	0.733333	UniRef90_P06725	1378	tegument protein pp65 & 65 kDa lower matrix phosphoprotein & pp65 & HCMVUL83	65 kDa phosphoprotein n=77 Tax=Human cytomegalovirus TaxID=10359 RepID=PP65_HCMVA
	agilent_1378	1.60358e-05	0.817827	-0.256343	-2.43756	1.92488	18.1818	16.6667	0.916667	UniRef90_P09257	1379	Glycoprotein B precursor (Glycoprotein II)	Envelope glycoprotein B n=52 Tax=Human herpesvirus 3 TaxID=10335 RepID=GB_VZVD
	agilent_226611	1.60395e-05	0.818016	0.324216	-2.43744	3.08587	22.7273	8.33333	0.366667	UniRef90_Q9JNH0	1380	VFG000972(gb|NP_269972) (sic) inhibitor of complement-mediated lysis [SIC (VF0255)] [Streptococcus pyogenes M1 GAS]	Sic1.225 n=20 Tax=Streptococcus pyogenes TaxID=1314 RepID=Q9JNH0_STRPY
	agilent_131883	1.60606e-05	0.81909	-0.207285	-1.9836	1.56903	72.7273	66.6667	0.916667	UniRef90_R5NUP6	1381	MH0437_GL0231446 MPA_PNP_EM_seqs_non_topgraph_seqs_final_210318.csv	Flagellin n=6 Tax=Clostridiales TaxID=186802 RepID=R5NUP6_9CLOT
	agilent_222861	1.6069e-05	0.819521	-0.191943	-1.84078	1.4569	59.0909	58.3333	0.987179	UniRef90_Q9KK48	1382	VFG005316(gb|NP_359586) (pspC/cbpA) Choline binding protein A [Choline-binding proteins (CVF122)] [Streptococcus pneumoniae R6]	Surface protein PspC n=12 Tax=Streptococcus pneumoniae TaxID=1313 RepID=Q9KK48_STREE
	agilent_164398	1.60762e-05	0.819887	0.285914	-2.17525	2.74707	18.1818	16.6667	0.916667	UniRef90_A0A2A7AG89	1383	MH0086_GL0067408 MPA_PNP_EM_seqs_non_topgraph_seqs_final_210318.csv	50S ribosomal protein L2 n=39 Tax=Clostridiales TaxID=186802 RepID=A0A2A7AG89_9FIRM
	agilent_220720	1.60789e-05	0.820026	0.228659	-1.74118	2.1985	45.4545	25	0.55	UniRef90_P71401	1384	VFG001157(gb|AAC44560) (hsf) Hsf [Hia/Hsf (VF0039)] [Haemophilus influenzae C54]	Hsf n=19 Tax=Haemophilus influenzae TaxID=727 RepID=P71401_HAEIF
	agilent_140151	1.60926e-05	0.820724	-0.20047	-1.93432	1.53338	59.0909	50	0.846154	UniRef90_P37710	1385	NP_814543.1 strains_non_MPA_non_topgraph_cdhit70_190118.csv	Autolysin n=202 Tax=Firmicutes TaxID=1239 RepID=ALYS_ENTFA
	agilent_3614	1.61008e-05	0.821138	-0.26095	-2.52321	2.0013	22.7273	16.6667	0.733333	UniRef90_Q69091	1386	glycoprotein D (1/2) & glycoprotein D [human herpesvirus 1] & Glycoprotein D precursor & positive (from uniprot): Human herpesvirus 1 Envelope glycoprotein D	Envelope glycoprotein D n=279 Tax=root TaxID=1 RepID=GD_HHV11
	twist_42886	1.61008e-05	0.821138	-0.26095	-2.52321	2.0013	22.7273	16.6667	0.733333		1387	glycoprotein D (2/2)
	agilent_64147	1.61213e-05	0.822186	-0.193221	-1.87835	1.49191	40.9091	33.3333	0.814815	UniRef90_A6LDM2	1388	MH0012_GL0221699 MPA_PNP_EM_seqs_non_topgraph_seqs_final_210318.csv	Uncharacterized protein n=36 Tax=Bacteroidales TaxID=171549 RepID=A6LDM2_PARD8
	agilent_167179	1.61505e-05	0.823676	0.31508	-2.45643	3.08659	9.09091	8.33333	0.916667	UniRef90_R5WFA2	1389	MH0379_GL0128099 MPA_PNP_EM_seqs_non_topgraph_seqs_final_210318.csv	Flagellin n=4 Tax=Clostridiales TaxID=186802 RepID=R5WFA2_9CLOT
	twist_95886	1.61528e-05	0.823794	0.32382	-2.52651	3.17415	9.09091	8.33333	0.916667		1390	YP_002003938.1 gp1 [Enterobacteria phage 13a]
	twist_43493	1.61591e-05	0.824116	0.224991	-1.75912	2.2091	68.1818	83.3333	1.22222		1391	Genome polyprotein (4/6) & polyprotein (6/9) & VP1 (3/4) & VP1 capsid protein (3/3) & Chain 1, The Crystal Structure Of Coxsackievirus A9 To 2.9 A Resolution & capsid protein (2/2) & polyprotein CB4 & VP4-VP2 & polyprotein VP0 & Chain 3, The Crystal Structure Of Coxsackievirus A9 To 2.9 A Resolution & Chain 4, The Crystal Structure Of Coxsackievirus A9 To 2.9 A Resolution
	twist_39975	1.618e-05	0.825182	0.194806	-1.53376	1.92337	45.4545	41.6667	0.916667		1392	zinc metalloproteinase aureolysin
	twist_45482	1.61994e-05	0.826171	0.326873	-2.59032	3.24407	4.54545	16.6667	3.66667		1393	hypothetical protein PFF0380w
	agilent_73213	1.62022e-05	0.826312	-0.224622	-2.23093	1.78168	31.8182	33.3333	1.04762	UniRef90_A0A173UAU5	1394	WP_007884712.1 MPA_PNP_EM_seqs_non_topgraph_seqs_final_210318.csv	Flagellin n=3 Tax=Roseburia inulinivorans TaxID=360807 RepID=A0A173UAU5_9FIRM
	agilent_37483	1.62041e-05	0.82641	0.230522	-1.82966	2.2907	18.1818	25	1.375	UniRef90_A0A0E1X7G8	1395	WP_000824491.1 strains_non_MPA_non_topgraph_cdhit70_190118.csv	Uncharacterized protein n=10 Tax=Staphylococcus aureus TaxID=1280 RepID=A0A0E1X7G8_STAAU
	twist_41103	1.621e-05	0.826712	-0.225768	-2.24703	1.7955	27.2727	16.6667	0.611111		1396	alpha purothionin
	agilent_220725	1.62265e-05	0.82755	-0.220873	-2.20808	1.76633	31.8182	16.6667	0.52381	UniRef90_P75330	1397	VFG002036(gb|NP_110141) (p30/p32) 30K adhesin-related protein [Cytadherence organelle (VF0330)] [Mycoplasma pneumoniae M129]	P30 adhesin n=9 Tax=Mycoplasma pneumoniae TaxID=2104 RepID=P30_MYCPN
	twist_45861	1.62741e-05	0.829981	-0.28198	-2.85582	2.29186	13.6364	8.33333	0.611111		1398	RNA polymerase beta'-subunit
	twist_58055	1.62785e-05	0.830204	0.188316	-1.53288	1.90951	45.4545	33.3333	0.733333		1399	positive (exact): Influenza A virus Hemagglutinin
	agilent_6216	1.6289e-05	0.83074	0.183164	-1.49632	1.86264	40.9091	50	1.22222	UniRef90_A0A2U3RZL8	1400	pneumococcal histidine triad protein D (1/2) & histidine motif-containing protein, partial	Pneumococcal histidine triad protein D n=4 Tax=Streptococcus pneumoniae TaxID=1313 RepID=A0A2U3RZL8_STREE
	agilent_241907	1.62917e-05	0.830876	-0.314487	-3.20046	2.57148	13.6364	8.33333	0.611111	UniRef90_Q8NX98	1401	VFG001296(gb|NP_645749) (sspA) serine protease; V8 protease; glutamyl endopeptidase [V8 protease (VF0023)] [Staphylococcus aureus subsp. aureus MW2]	Glutamyl endopeptidase n=99 Tax=Staphylococcaceae TaxID=90964 RepID=SSPA_STAAW
	agilent_70667	1.62917e-05	0.830876	-0.314487	-3.20046	2.57148	13.6364	8.33333	0.611111	UniRef90_Q2FZL2	1402	WP_000676561.1 strains_non_MPA_non_topgraph_cdhit70_190118.csv	Glutamyl endopeptidase n=383 Tax=Bacilli TaxID=91061 RepID=SSPA_STAA8
	agilent_227810	1.6318e-05	0.832218	0.378416	-3.12244	3.87927	9.09091	8.33333	0.916667	UniRef90_Q6GHV7	1403	VFG001317(gb|YP_001332074) (isdB) iron-regulated surface determinant protein B, haemoglobin receptor [Isd (VF0015)] [Staphylococcus aureus subsp. aureus str. Newman]	Iron-regulated surface determinant protein B n=509 Tax=Bacilli TaxID=91061 RepID=ISDB_STAAR
	twist_28807	1.63482e-05	0.833759	0.200044	-1.66804	2.06813	27.2727	33.3333	1.22222		1404	Genome polyprotein (4/6) & polyprotein (6/9) & VP1 (3/4) & VP1 capsid protein (3/3) & Chain 1, The Crystal Structure Of Coxsackievirus A9 To 2.9 A Resolution & capsid protein (2/2) & polyprotein CB4 & VP4-VP2 & polyprotein VP0 & Chain 3, The Crystal Structure Of Coxsackievirus A9 To 2.9 A Resolution & Chain 4, The Crystal Structure Of Coxsackievirus A9 To 2.9 A Resolution
	twist_28164	1.63503e-05	0.833868	0.223181	-1.86235	2.30871	18.1818	25	1.375		1405	Ovomucoid precursor
	twist_57801	1.63574e-05	0.834228	-0.287333	-2.97826	2.40359	9.09091	8.33333	0.916667		1406	HCMVUL35
	twist_42511	1.63792e-05	0.835337	-0.253492	-2.64372	2.13673	27.2727	16.6667	0.611111		1407	CELL SURFACE LIPOPROTEIN MPT83 (LIPOPROTEIN P23)
	agilent_230765	1.63842e-05	0.835597	-0.208825	-2.18103	1.76338	18.1818	25	1.375	UniRef90_A6QIG2	1408	VFG001799(gb|CAB94853) (map) extracellular proteins Map [Eap/Map (VF0016)] [Staphylococcus aureus str. Newman D2C (ATCC 25904)]	65 kDa membrane protein n=124 Tax=Bacteria TaxID=2 RepID=OMP7_STAAE
	twist_30796	1.64182e-05	0.837326	0.26455	-2.26088	2.78998	9.09091	16.6667	1.83333		1409	Tegument protein UL25
	agilent_171305	1.64182e-05	0.837326	0.26455	-2.26088	2.78998	9.09091	16.6667	1.83333	UniRef90_A0A0E1XBT2	1410	WP_001208900.1 strains_non_MPA_non_topgraph_cdhit70_190118.csv	Gram-positive signal peptide protein, YSIRK family n=24 Tax=Staphylococcaceae TaxID=90964 RepID=A0A0E1XBT2_STAAU
	agilent_235465	1.64218e-05	0.837514	0.189056	-1.61781	1.99592	50	33.3333	0.666667	UniRef90_P71401	1411	VFG001157(gb|AAC44560) (hsf) Hsf [Hia/Hsf (VF0039)] [Haemophilus influenzae C54]	Hsf n=19 Tax=Haemophilus influenzae TaxID=727 RepID=P71401_HAEIF
	twist_51746	1.6454e-05	0.839156	0.24182	-2.09326	2.5769	13.6364	16.6667	1.22222		1412	alpha S1 casein & Alpha-S1-casein
	twist_21142	1.6454e-05	0.839156	0.24182	-2.09326	2.5769	13.6364	16.6667	1.22222		1413	allergen_name False allergome_name False allergenonline_name Unassigned (1/1) (1/1) SDAP_name Bos d 8 (6/13) (1/1) iedb_name False
	agilent_131888	1.64662e-05	0.839775	0.179406	-1.55977	1.91859	63.6364	66.6667	1.04762	UniRef90_C0FTT4	1414	WP_007886088.1 MPA_PNP_EM_seqs_non_topgraph_seqs_final_210318.csv	Flagellin n=5 Tax=Roseburia inulinivorans TaxID=360807 RepID=C0FTT4_9FIRM
	twist_50777	1.6467e-05	0.839816	0.256868	-2.23388	2.74761	9.09091	25	2.75		1415	Mediator of RNA polymerase II transcription subunit 13-like
	agilent_111172	1.6467e-05	0.839818	0.191293	-1.66363	2.04622	22.7273	25	1.1	UniRef90_Q92CG8	1416	WP_026747284.1 strains_non_MPA_non_topgraph_cdhit70_190118.csv	Lin1204 protein n=84 Tax=Listeria TaxID=1637 RepID=Q92CG8_LISIN
	agilent_201880	1.64802e-05	0.840488	0.17309	-1.51246	1.85864	36.3636	50	1.375	UniRef90_A0A174B1N0	1417	WP_012743453.1 MPA_PNP_EM_seqs_non_topgraph_seqs_final_210318.csv	Toxin A n=2 Tax=[Eubacterium] rectale TaxID=39491 RepID=A0A174B1N0_9FIRM
	twist_34104	1.65136e-05	0.842194	-0.205199	-2.22533	1.81493	22.7273	16.6667	0.733333		1418	fibronectin-binding protein A
	agilent_236929	1.65136e-05	0.842194	-0.205199	-2.22533	1.81493	22.7273	16.6667	0.733333	UniRef90_A7X6I5	1419	VFG001283(gb|NP_647238) (fnbA) fibronectin-binding protein A [FnBPs (VF0010)] [Staphylococcus aureus subsp. aureus MW2]	Fibronectin-binding protein A n=697 Tax=Bacteria TaxID=2 RepID=FNBA_STAA1
	agilent_212061	1.65177e-05	0.842405	0.178407	-1.58034	1.93715	45.4545	33.3333	0.733333	UniRef90_K0XJ87	1420	MH0012_GL0005694 MPA_PNP_EM_seqs_non_topgraph_seqs_final_210318.csv	Uncharacterized protein n=4 Tax=Bacteria TaxID=2 RepID=K0XJ87_9BACT
	agilent_188662	1.65306e-05	0.843059	-0.26981	-2.94084	2.40122	18.1818	8.33333	0.458333	UniRef90_A0A174UJY4	1421	MH0366_GL0095969 MPA_PNP_EM_seqs_non_topgraph_seqs_final_210318.csv	Glycoside hydrolase family 28 protein n=46 Tax=Bacteroides TaxID=816 RepID=A0A174UJY4_BACVU
	agilent_241121	1.65405e-05	0.843564	-0.290346	-3.17409	2.5934	13.6364	8.33333	0.611111	UniRef90_Q6GHV7	1422	VFG001317(gb|YP_001332074) (isdB) iron-regulated surface determinant protein B, haemoglobin receptor [Isd (VF0015)] [Staphylococcus aureus subsp. aureus str. Newman]	Iron-regulated surface determinant protein B n=509 Tax=Bacilli TaxID=91061 RepID=ISDB_STAAR
	agilent_11583	1.6541e-05	0.843589	-0.178951	-1.95659	1.59868	40.9091	33.3333	0.814815	UniRef90_P11089	1423	Flagellar filament 41 kDa core protein	Flagellar filament 41 kDa core protein n=535 Tax=Borreliaceae TaxID=1643685 RepID=FLA1_BORBU
	agilent_199830	1.65427e-05	0.843678	-0.282954	-3.09534	2.52944	13.6364	8.33333	0.611111	UniRef90_Q74IZ8	1424	WP_011162134.1 strains_non_MPA_non_topgraph_cdhit70_190118.csv	Uncharacterized protein n=3 Tax=Lactobacillus johnsonii TaxID=33959 RepID=Q74IZ8_LACJO
	agilent_7854	1.65502e-05	0.844058	-0.191143	-2.09568	1.7134	22.7273	25	1.1	UniRef90_P14738	1425	fibronectin-binding protein A	Fibronectin-binding protein A n=540 Tax=Staphylococcaceae TaxID=90964 RepID=FNBA_STAA8
	twist_48854	1.65502e-05	0.844058	-0.191143	-2.09568	1.7134	22.7273	25	1.1		1426	fibronectin-binding protein A
	agilent_223844	1.65808e-05	0.845622	-0.278765	-3.08488	2.52735	9.09091	8.33333	0.916667	UniRef90_Q5WVE4	1427	VFG045548(gb|YP_095924) (lpg1907) Dot/Icm type IV secretion system effector [Dot/Icm (VF0156)] [Legionella pneumophila subsp. pneumophila str. Philadelphia 1]	Uncharacterized protein n=32 Tax=Legionella pneumophila TaxID=446 RepID=Q5WVE4_LEGPL
	agilent_223466	1.65808e-05	0.845622	-0.278765	-3.08488	2.52735	9.09091	8.33333	0.916667	UniRef90_Q9KK48	1428	VFG005316(gb|NP_359586) (pspC/cbpA) Choline binding protein A [Choline-binding proteins (CVF122)] [Streptococcus pneumoniae R6]	Surface protein PspC n=12 Tax=Streptococcus pneumoniae TaxID=1313 RepID=Q9KK48_STREE
	agilent_182072	1.65808e-05	0.845622	-0.278765	-3.08488	2.52735	9.09091	8.33333	0.916667	UniRef90_Q64MM2	1429	YP_101799.1 strains_non_MPA_non_topgraph_cdhit70_190118.csv	Uncharacterized protein n=50 Tax=Bacteroidaceae TaxID=815 RepID=Q64MM2_BACFR
	agilent_219851	1.65881e-05	0.845994	-0.165755	-1.83836	1.50685	36.3636	41.6667	1.14583	UniRef90_UPI000F53326A	1430	VFG000261(gb|NP_273742) (iga) IgA-specific serine endopeptidase [IgA1 protease (VF0080)] [Neisseria meningitidis MC58]	IgA-specific serine endopeptidase autotransporter n=1 Tax=Neisseria meningitidis TaxID=487 RepID=UPI000F53326A
	agilent_1151	1.65913e-05	0.846157	-0.209508	-2.32589	1.90687	31.8182	25	0.785714	UniRef90_Q9QL88	1431	Genome polyprotein (4/6) & polyprotein (6/9) & VP1 (3/4) & VP1 capsid protein (3/3) & Chain 1, The Crystal Structure Of Coxsackievirus A9 To 2.9 A Resolution & capsid protein (2/2) & polyprotein CB4 & VP4-VP2 & polyprotein VP0 & Chain 3, The Crystal Structure Of Coxsackievirus A9 To 2.9 A Resolution & Chain 4, The Crystal Structure Of Coxsackievirus A9 To 2.9 A Resolution	Genome polyprotein n=36 Tax=Enterovirus B TaxID=138949 RepID=POLG_CXB6S
	twist_36071	1.65919e-05	0.846185	-0.175676	-1.95062	1.59926	36.3636	25	0.6875		1432	positive (exact): Influenza A virus Hemagglutinin
	agilent_77798	1.65967e-05	0.846431	0.168391	-1.53571	1.87249	36.3636	58.3333	1.60417	UniRef90_Q5FMK0	1433	YP_193105.1 strains_non_MPA_non_topgraph_cdhit70_190118.csv	S-layer protein n=14 Tax=Lactobacillus acidophilus TaxID=1579 RepID=Q5FMK0_LACAC
	agilent_207470	1.6632e-05	0.848231	-0.181373	-2.03889	1.67615	36.3636	25	0.6875	UniRef90_A0A174UY11	1434	435591.BDI_0665 MPA_PNP_EM_seqs_non_topgraph_seqs_final_210318.csv	Beta-hexosaminidase n=38 Tax=Bacteroidales TaxID=171549 RepID=A0A174UY11_9BACT
	twist_21248	1.66389e-05	0.848585	0.231798	-2.14776	2.61135	18.1818	16.6667	0.916667		1435	allergen_name Que a 1 (3/3) (1/1) allergome_name Que a 1 (5/5) (1/1) allergenonline_name Que a 1.0301 (1/1) (1/1) SDAP_name Que a 1.0301 (1/1) (1/1) iedb_name False
	agilent_243958	1.66405e-05	0.848665	0.214245	-1.9863	2.41479	36.3636	16.6667	0.458333	UniRef90_Q9KK48	1436	VFG005316(gb|NP_359586) (pspC/cbpA) Choline binding protein A [Choline-binding proteins (CVF122)] [Streptococcus pneumoniae R6]	Surface protein PspC n=12 Tax=Streptococcus pneumoniae TaxID=1313 RepID=Q9KK48_STREE
	twist_28803	1.66423e-05	0.848755	0.165232	-1.53291	1.86338	36.3636	41.6667	1.14583		1437	positive (from uniprot): Enterovirus B Genome polyprotein
	twist_38402	1.66439e-05	0.848841	0.2459	-2.28276	2.77456	9.09091	16.6667	1.83333		1438	positive (from uniprot): Enterovirus B Genome polyprotein
	agilent_193624	1.66558e-05	0.849446	-0.245458	-2.77983	2.28891	18.1818	8.33333	0.458333	UniRef90_I9R3H6	1439	T2D-11A_GL0151524 MPA_PNP_EM_seqs_non_topgraph_seqs_final_210318.csv	DUF4988 domain-containing protein n=14 Tax=Bacteroides TaxID=816 RepID=I9R3H6_9BACE
	agilent_24512	1.66572e-05	0.849516	0.166339	-1.55193	1.88461	31.8182	41.6667	1.30952	UniRef90_A0A158SJE1	1440	WP_041807921.1 strains_non_MPA_non_topgraph_cdhit70_190118.csv	N-acetylmuramoyl-L-alanine amidase n=55 Tax=Lactobacillus TaxID=1578 RepID=A0A158SJE1_LACFE
	twist_59694	1.66694e-05	0.850138	0.162492	-1.52309	1.84808	40.9091	41.6667	1.01852		1441	B B/Ann Arbor/1/86 HA
	twist_54045	1.66694e-05	0.850138	0.162492	-1.52309	1.84808	40.9091	41.6667	1.01852		1442	Hemagglutinin (2/2)
	agilent_3101	1.66784e-05	0.850597	0.158009	-1.48617	1.80219	50	50	1	UniRef90_Q82081	1443	positive (from uniprot): Rhinovirus B Genome polyprotein	Genome polyprotein n=46 Tax=Enterovirus TaxID=12059 RepID=POLG_HRV3
	agilent_242450	1.67146e-05	0.852443	-0.21463	-2.47624	2.04698	22.7273	16.6667	0.733333	UniRef90_A0A5C1BAU8	1444	VFG043504(gb|NP_357669) (pavB/pfbB) cell wall surface anchor family protein, Plasminogen- and Fibronectin-binding protein B [PavB (VF0524)] [Streptococcus pneumoniae R6]	YSIRK signal domain/LPXTG anchor domain surface protein n=148 Tax=Streptococcus pneumoniae TaxID=1313 RepID=A0A5C1BAU8_STREE
	agilent_8992	1.67294e-05	0.853199	-0.15576	-1.8056	1.49408	59.0909	58.3333	0.987179	UniRef90_P03204	1445	EBNA3C latent protein [Human gammaherpesvirus 4] & EBNA-3C & Epstein-Barr nuclear antigen 6 & EBNA3C latent protein & EBNA3C nuclear protein [Human gammaherpesvirus 4] & nuclear antigen precursor & EBNA3C [Human gammaherpesvirus 4]	Epstein-Barr nuclear antigen 6 n=14 Tax=Epstein-Barr virus (strain GD1) TaxID=10376 RepID=EBNA6_EBVB9
	twist_59198	1.67335e-05	0.853409	0.260432	-2.50211	3.02298	9.09091	8.33333	0.916667		1446	H3N2 A/Texas/1/77 HA
	twist_14051	1.67405e-05	0.853767	-0.248199	-2.8875	2.3911	13.6364	8.33333	0.611111		1447	allergen_name False allergome_name Sec c GBSS_I (1/2) (1/1) allergenonline_name False SDAP_name False iedb_name False
	twist_2130	1.67405e-05	0.853767	-0.248199	-2.8875	2.3911	13.6364	8.33333	0.611111		1448	allergen_name False allergome_name Tri a GBSS_I (3/14) (1/1) allergenonline_name False SDAP_name False iedb_name False
	twist_66217	1.67526e-05	0.854382	-0.192075	-2.24329	1.85914	18.1818	25	1.375		1449	YP_009191582.1 hypothetical protein [Salmonella phage f18SE]
	twist_54406	1.67652e-05	0.855028	0.216407	-2.10507	2.53788	9.09091	25	2.75		1450	polyprotein (9/9) & VP1 capsid protein (1/3) & Chain 2, Human Rhinovirus Serotype 2 (Hrv2)
	twist_23370	1.67779e-05	0.855673	0.196966	-1.92551	2.31944	22.7273	16.6667	0.733333		1451	allergen_name False allergome_name Sec c 37 (1/2) (1/1) allergenonline_name False SDAP_name False iedb_name False
	agilent_2110	1.67995e-05	0.856775	-0.184263	-2.18529	1.81677	22.7273	16.6667	0.733333	UniRef90_P0C6Z0	1452	early antigen protein D [Human gammaherpesvirus 4] & BMRF1 [Human gammaherpesvirus 4] & DNA polymerase processivity factor BMRF1	DNA polymerase processivity factor BMRF1 n=54 Tax=Epstein-Barr virus (strain GD1) TaxID=10376 RepID=EAD_EBVA8
	twist_39681	1.68322e-05	0.858444	0.244202	-2.43936	2.92776	13.6364	8.33333	0.611111		1453	antigen CARP
	agilent_192983	1.68341e-05	0.858537	0.153224	-1.53169	1.83814	59.0909	50	0.846154	UniRef90_R5ENZ6	1454	MH0012_GL0173413 (2/2) MPA_and_EM_topgraph_220218_subsample.csv	MurNAc-LAA domain-containing protein n=3 Tax=Bacteroidales TaxID=171549 RepID=R5ENZ6_9BACE
	agilent_8301	1.68455e-05	0.859118	-0.223995	-2.6974	2.24941	13.6364	16.6667	1.22222	UniRef90_P68950	1455	positive (from uniprot): Human adenovirus C Pre-histone-like nucleoprotein	Pre-histone-like nucleoprotein n=24 Tax=root TaxID=1 RepID=NP_ADE02
	twist_8126	1.68658e-05	0.860156	-0.298876	-3.62388	3.02613	13.6364	8.33333	0.611111		1456	allergen_name False allergome_name Str pn PspC (2/2) (1/1) allergenonline_name False SDAP_name False iedb_name False
	twist_3150	1.68658e-05	0.860156	-0.298876	-3.62388	3.02613	13.6364	8.33333	0.611111		1457	allergen_name False allergome_name Str py SPEA (2/2) (1/1) allergenonline_name False SDAP_name False iedb_name False
	twist_71923	1.68684e-05	0.860291	-0.250232	-3.03679	2.53633	9.09091	16.6667	1.83333		1458	YP_009222298.1 prohead peptidase [Lactobacillus phage LfeInf]
	agilent_236687	1.69057e-05	0.86219	0.203828	-2.09759	2.50524	13.6364	25	1.83333	UniRef90_Q831L8	1459	VFG002181(gb|NP_816132) (cpsJ) ABC transporter, ATP-binding protein [Capsule (VF0361)] [Enterococcus faecalis V583]	Teichoic acids export ATP-binding protein TagH n=62 Tax=Bacilli TaxID=91061 RepID=TAGH_ENTFA
	twist_28232	1.69129e-05	0.862558	0.199227	-2.05631	2.45477	27.2727	16.6667	0.611111		1460	polyprotein (9/9) & VP1 capsid protein (1/3) & Chain 2, Human Rhinovirus Serotype 2 (Hrv2)
	agilent_103212	1.69301e-05	0.863437	-0.236393	-2.93011	2.45732	9.09091	8.33333	0.916667	UniRef90_A0A3E4P9Y0	1461	MH0364_GL0033618 (1/1) MPA_and_EM_topgraph_220218_subsample.csv	TPR_REGION domain-containing protein n=25 Tax=Bacteroidales TaxID=171549 RepID=A0A3E4P9Y0_9BACT
	agilent_64948	1.69415e-05	0.864014	0.265838	-2.77641	3.30808	4.54545	8.33333	1.83333	UniRef90_B7C9D6	1462	MH0204_GL0135594 (1/10) MPA_and_EM_topgraph_220218_subsample.csv	Na/Pi-cotransporter II-like protein n=15 Tax=Firmicutes TaxID=1239 RepID=B7C9D6_9FIRM
	agilent_90413	1.69428e-05	0.864084	0.148836	-1.55531	1.85299	59.0909	66.6667	1.12821	UniRef90_A0A1C5VBJ4	1463	MH0369_GL0102815 MPA_PNP_EM_seqs_non_topgraph_seqs_final_210318.csv	Flagellin n=16 Tax=Roseburia TaxID=841 RepID=A0A1C5VBJ4_9FIRM
	agilent_68956	1.6943e-05	0.864091	-0.186217	-2.31848	1.94605	18.1818	16.6667	0.916667	UniRef90_E7GPX5	1464	V1.UC11-5_GL0039919 (2/5) MPA_and_EM_topgraph_220218_subsample.csv	Uncharacterized protein n=23 Tax=Clostridiales TaxID=186802 RepID=E7GPX5_CLOSY
	twist_64023	1.6943e-05	0.864091	-0.186217	-2.31848	1.94605	18.1818	16.6667	0.916667		1465	YP_009222335.1 hypothetical protein LfeInf_097 [Lactobacillus phage LfeInf]
	agilent_211357	1.69627e-05	0.865097	-0.27337	-3.42715	2.88041	9.09091	8.33333	0.916667	UniRef90_Q64V66	1466	YP_099146.1 strains_non_MPA_non_topgraph_cdhit70_190118.csv	Uncharacterized protein n=55 Tax=Bacteroides fragilis TaxID=817 RepID=Q64V66_BACFR
	twist_86689	1.69627e-05	0.865097	-0.27337	-3.42715	2.88041	9.09091	8.33333	0.916667		1467	YP_009010490.1 hypothetical protein GBK2_19 [Geobacillus phage GBK2]
	agilent_242789	1.6971e-05	0.865524	0.254158	-2.68737	3.19569	27.2727	8.33333	0.305556	UniRef90_P71401	1468	VFG001157(gb|AAC44560) (hsf) Hsf [Hia/Hsf (VF0039)] [Haemophilus influenzae C54]	Hsf n=19 Tax=Haemophilus influenzae TaxID=727 RepID=P71401_HAEIF
	twist_51296	1.69753e-05	0.865738	0.157063	-1.66365	1.97778	72.7273	75	1.03125		1469	EBNA3C latent protein [Human gammaherpesvirus 4] & EBNA-3C & Epstein-Barr nuclear antigen 6 & EBNA3C latent protein & EBNA3C nuclear protein [Human gammaherpesvirus 4] & nuclear antigen precursor & EBNA3C [Human gammaherpesvirus 4]
	twist_50584	1.69821e-05	0.866085	-0.147729	-1.86473	1.56927	45.4545	41.6667	0.916667		1470	putative zinc metalloprotease
	agilent_217424	1.6993e-05	0.866642	0.204697	-2.18446	2.59386	13.6364	16.6667	1.22222	UniRef90_A0A0E0VLX7	1471	WP_000782834.1 strains_non_MPA_non_topgraph_cdhit70_190118.csv	Exotoxin n=44 Tax=Staphylococcus TaxID=1279 RepID=A0A0E0VLX7_STAA5
	agilent_15630	1.6993e-05	0.866642	0.204697	-2.18446	2.59386	13.6364	16.6667	1.22222	UniRef90_Q9ZFS5	1472	WP_000769829.1 strains_non_MPA_non_topgraph_cdhit70_190118.csv	Exotoxin 1 n=31 Tax=Staphylococcus aureus TaxID=1280 RepID=Q9ZFS5_STAAU
	agilent_90858	1.70077e-05	0.867391	-0.14843	-1.89074	1.59388	31.8182	33.3333	1.04762	UniRef90_P0ADA3	1473	NP_311623.1 strains_non_MPA_non_topgraph_cdhit70_190118.csv	Murein hydrolase activator NlpD n=742 Tax=Bacteria TaxID=2 RepID=NLPD_ECOLI
	twist_59401	1.70138e-05	0.867702	0.161584	-1.73961	2.06278	31.8182	33.3333	1.04762		1474	H3N2 B/Brisbane/60/2008 NP
	agilent_9078	1.70172e-05	0.867877	-0.236385	-3.02142	2.54865	9.09091	8.33333	0.916667	UniRef90_P06725	1475	tegument protein pp65 & 65 kDa lower matrix phosphoprotein & pp65 & HCMVUL83	65 kDa phosphoprotein n=77 Tax=Human cytomegalovirus TaxID=10359 RepID=PP65_HCMVA
	twist_27916	1.70172e-05	0.867877	-0.236385	-3.02142	2.54865	9.09091	8.33333	0.916667		1476	tegument protein pp65 & 65 kDa lower matrix phosphoprotein & pp65 & HCMVUL83
	agilent_137015	1.70445e-05	0.869268	0.18011	-1.96469	2.32491	13.6364	16.6667	1.22222	UniRef90_V5MD09	1477	NP_833224.1 strains_non_MPA_non_topgraph_cdhit70_190118.csv	Beta-lactamase domain-containing protein n=363 Tax=Bacillaceae TaxID=186817 RepID=V5MD09_BACTU
	twist_32238	1.70603e-05	0.870076	-0.169196	-2.19667	1.85828	22.7273	16.6667	0.733333		1478	Lipase 2 precursor (Glycerol ester hydrolase 2)
	agilent_9701	1.70603e-05	0.870076	-0.169196	-2.19667	1.85828	22.7273	16.6667	0.733333	UniRef90_Q99WQ6	1479	Lipase 2 precursor (Glycerol ester hydrolase 2)	Lipase 2 n=451 Tax=Bacteria TaxID=2 RepID=LIP2_STAAM
	agilent_21265	1.70838e-05	0.871273	-0.194744	-2.55026	2.16077	18.1818	16.6667	0.916667	UniRef90_C0Q5G7	1480	WP_000755259.1 strains_non_MPA_non_topgraph_cdhit70_190118.csv	Uncharacterized protein n=115 Tax=Bacteria TaxID=2 RepID=C0Q5G7_SALPC
	agilent_235793	1.70898e-05	0.871582	-0.213114	-2.79708	2.37085	13.6364	8.33333	0.611111	UniRef90_Q50341	1481	VFG002030(gb|NP_109830) (orf6/MgpC/crmA) cytadherence protein [Cytadherence organelle (VF0330)] [Mycoplasma pneumoniae M129]	Mgp-operon protein 3 n=22 Tax=Mycoplasma pneumoniae TaxID=2104 RepID=MGP3_MYCPN
	agilent_7179	1.70898e-05	0.871582	-0.213114	-2.79708	2.37085	13.6364	8.33333	0.611111	UniRef90_P11311	1482	Adhesin P1 precursor (Cytadhesin P1) (Attachment protein) & ADP1_MYCPN adhesin P1	Adhesin P1 n=56 Tax=Mycoplasma pneumoniae TaxID=2104 RepID=ADP1_MYCPN
	twist_48626	1.71185e-05	0.873045	0.224815	-2.53271	2.98234	9.09091	8.33333	0.916667		1483	positive (from uniprot): Norwalk virus Non-structural polyprotein
	agilent_241737	1.71186e-05	0.873047	-0.207291	-2.7499	2.33532	18.1818	8.33333	0.458333	UniRef90_Q48031	1484	VFG001151(gb|AAA20527) (hmw1A) adhesin HMW1A, two-partner secretion (TPS) pathway TpsA exoprotein [HMW1/HMW2 (VF0038)] [Haemophilus influenzae str. 12]	Adhesin n=8 Tax=Haemophilus influenzae TaxID=727 RepID=Q48031_HAEIF
	agilent_11270	1.71244e-05	0.873342	-0.146923	-1.9533	1.65946	68.1818	75	1.1		1485	positive (exact): Enterovirus B Genome polyprotein
	agilent_220368	1.71267e-05	0.873459	-0.201741	-2.68442	2.28094	18.1818	16.6667	0.916667	UniRef90_Q3JY46	1486	VFG002535(gb|YP_109915) (fliC) flagellin [Flagella (VF0430)] [Burkholderia pseudomallei K96243]	Flagellin n=43 Tax=Burkholderiaceae TaxID=119060 RepID=Q3JY46_BURP1
	agilent_131887	1.71334e-05	0.873801	-0.150128	-2.00269	1.70243	77.2727	75	0.970588	UniRef90_C4ZDZ6	1487	WP_012744138.1 MPA_PNP_EM_seqs_non_topgraph_seqs_final_210318.csv	Flagellin n=1 Tax=Agathobacter rectalis (strain ATCC 33656 / DSM 3377 / JCM 17463 / KCTC 5835 / VPI 0990) TaxID=515619 RepID=C4ZDZ6_AGARV
	agilent_1147	1.71443e-05	0.874361	-0.165276	-2.21392	1.88337	18.1818	25	1.375	UniRef90_Q66575	1488	positive (from uniprot): Enterovirus B Genome polyprotein	Genome polyprotein n=20 Tax=Enterovirus B TaxID=138949 RepID=POLG_EC12T
	twist_96611	1.71447e-05	0.874379	0.356858	-4.06715	4.78086	4.54545	8.33333	1.83333		1489	YP_006908482.1 3D domain protein [Bacillus phage B4]
	twist_11437	1.71522e-05	0.874761	0.244693	-2.79812	3.28751	4.54545	8.33333	1.83333		1490	allergen_name Equ c 3 (1/1) (1/1) allergome_name Equ c 3 (2/3) (1/1) allergenonline_name Equ c 3.0101 (1/1) (1/1) SDAP_name Equ c 3 (1/1) (1/1) iedb_name False
	twist_92854	1.71589e-05	0.875103	0.18241	-2.09216	2.45698	18.1818	16.6667	0.916667		1491	YP_009168604.1 hypothetical protein [Lactobacillus phage LBR48]
	agilent_9575	1.7172e-05	0.875771	-0.164028	-2.22047	1.89241	18.1818	16.6667	0.916667	UniRef90_Q9P2D1	1492	Chromodomain-helicase-DNA-binding protein 7	Chromodomain-helicase-DNA-binding protein 7 n=159 Tax=Amniota TaxID=32524 RepID=CHD7_HUMAN
	twist_51531	1.7172e-05	0.875771	-0.164028	-2.22047	1.89241	18.1818	16.6667	0.916667		1493	Ribosomal RNA-processing protein 8
	agilent_7902	1.7172e-05	0.875771	-0.164028	-2.22047	1.89241	18.1818	16.6667	0.916667	UniRef90_O43159	1494	Ribosomal RNA-processing protein 8	Ribosomal RNA-processing protein 8 n=17 Tax=Hominoidea TaxID=314295 RepID=RRP8_HUMAN
	twist_43440	1.71863e-05	0.876499	0.173705	-2.017	2.36441	18.1818	16.6667	0.916667		1495	HCMVUL99 & Tegument protein UL11 homolog
	twist_46237	1.71927e-05	0.876825	-0.364265	-4.97052	4.24199	4.54545	8.33333	1.83333		1496	Voltage-dependent T-type calcium channel subunit alpha-1H
	agilent_2750	1.72277e-05	0.878611	-0.164184	-2.27114	1.94278	22.7273	16.6667	0.733333	UniRef90_P68950	1497	positive (from uniprot): Human adenovirus C Pre-histone-like nucleoprotein	Pre-histone-like nucleoprotein n=24 Tax=root TaxID=1 RepID=NP_ADE02
	agilent_2749	1.72277e-05	0.878611	-0.164184	-2.27114	1.94278	22.7273	16.6667	0.733333	UniRef90_P68950	1498	positive (from uniprot): Human adenovirus C Pre-histone-like nucleoprotein	Pre-histone-like nucleoprotein n=24 Tax=root TaxID=1 RepID=NP_ADE02
	twist_59101	1.72277e-05	0.878611	-0.164184	-2.27114	1.94278	22.7273	16.6667	0.733333		1499	H3N2 A/Victoria/3/75 HA
	agilent_11281	1.72498e-05	0.879737	-0.214766	-2.99684	2.56731	9.09091	16.6667	1.83333		1500	positive (exact): Norwalk virus Non-structural polyprotein
	twist_28154	1.72567e-05	0.880091	-0.124647	-1.74413	1.49483	50	50	1		1501	Glycoprotein M
	agilent_3035	1.72567e-05	0.880091	-0.124647	-1.74413	1.49483	50	50	1	UniRef90_P08318	1502	phosphoprotein 150 & Large structural phosphoprotein	Large structural phosphoprotein n=145 Tax=root TaxID=1 RepID=PP150_HCMVA
	agilent_7811	1.72567e-05	0.880091	-0.124647	-1.74413	1.49483	50	50	1	UniRef90_P08318	1503	phosphoprotein 150 & Large structural phosphoprotein	Large structural phosphoprotein n=145 Tax=root TaxID=1 RepID=PP150_HCMVA
	agilent_2403	1.72567e-05	0.880091	-0.124647	-1.74413	1.49483	50	50	1	UniRef90_P08318	1504	phosphoprotein 150 & Large structural phosphoprotein	Large structural phosphoprotein n=145 Tax=root TaxID=1 RepID=PP150_HCMVA
	agilent_8775	1.72567e-05	0.880091	-0.124647	-1.74413	1.49483	50	50	1	UniRef90_P08318	1505	phosphoprotein 150 & Large structural phosphoprotein	Large structural phosphoprotein n=145 Tax=root TaxID=1 RepID=PP150_HCMVA
	twist_30800	1.72567e-05	0.880091	-0.124647	-1.74413	1.49483	50	50	1		1506	HCMVUL99 & Tegument protein UL11 homolog
	twist_48890	1.72567e-05	0.880091	-0.124647	-1.74413	1.49483	50	50	1		1507	phosphoprotein 150 & Large structural phosphoprotein
	twist_41261	1.72665e-05	0.880592	-0.131741	-1.85062	1.58713	36.3636	33.3333	0.916667		1508	positive (from uniprot): Rhinovirus B Genome polyprotein
	agilent_530	1.72687e-05	0.880702	-0.125483	-1.76423	1.51326	40.9091	41.6667	1.01852	UniRef90_P06473	1509	Glycoprotein B precursor & glycoprotein B (1/2)	Envelope glycoprotein B n=908 Tax=Viruses TaxID=10239 RepID=GB_HCMVA
	agilent_19304	1.7275e-05	0.881026	-0.19439	-2.73999	2.35121	18.1818	8.33333	0.458333	UniRef90_K0X949	1510	MH0028_GL0014352 MPA_PNP_EM_seqs_non_topgraph_seqs_final_210318.csv	Por secretion system C-terminal sorting domain-containing protein n=3 Tax=Bacteroidales TaxID=171549 RepID=K0X949_9BACT
	agilent_134048	1.72765e-05	0.8811	-0.138912	-1.95916	1.68134	27.2727	25	0.916667	UniRef90_R5ESF2	1511	MH0043_GL0060107 MPA_PNP_EM_seqs_non_topgraph_seqs_final_210318.csv	SGNH_hydro domain-containing protein n=3 Tax=Bacteroidales TaxID=171549 RepID=R5ESF2_9BACE
	agilent_2349	1.72812e-05	0.881343	-0.239857	-3.38931	2.9096	9.09091	8.33333	0.916667	UniRef90_Q99WQ6	1512	Lipase 2 precursor (Glycerol ester hydrolase 2)	Lipase 2 n=451 Tax=Bacteria TaxID=2 RepID=LIP2_STAAM
	twist_10921	1.72812e-05	0.881343	-0.239857	-3.38931	2.9096	9.09091	8.33333	0.916667		1513	allergen_name False allergome_name Tri a GBSS_I (7/14) (1/1) allergenonline_name False SDAP_name False iedb_name False
	agilent_153754	1.72843e-05	0.881497	0.187088	-2.2727	2.64688	18.1818	16.6667	0.916667	UniRef90_A0A173XTU3	1514	WP_004848213.1 (2/2) non_MPA_topgraph_sampling_040218.csv	LysM domain/BON superfamily protein n=7 Tax=Clostridiales TaxID=186802 RepID=A0A173XTU3_9FIRM
	agilent_209928	1.73054e-05	0.882574	-0.122266	-1.74465	1.50012	50	50	1	UniRef90_A0A174RQL3	1515	O2.UC53-2_GL0085658 MPA_PNP_EM_seqs_non_topgraph_seqs_final_210318.csv	Toxin A n=24 Tax=Lachnospiraceae TaxID=186803 RepID=A0A174RQL3_9FIRM
	agilent_131885	1.7313e-05	0.882961	0.154396	-1.90115	2.20995	81.8182	83.3333	1.01852	UniRef90_R5E067	1516	MH0010_GL0007892 MPA_PNP_EM_seqs_non_topgraph_seqs_final_210318.csv	Flagellin n=2 Tax=Eubacterium TaxID=1730 RepID=R5E067_9FIRM
	twist_52906	1.73226e-05	0.883454	-0.2075	-2.9818	2.5668	9.09091	8.33333	0.916667		1517	polyprotein (9/9) & VP1 capsid protein (1/3) & Chain 2, Human Rhinovirus Serotype 2 (Hrv2)
	twist_23592	1.73226e-05	0.883454	-0.2075	-2.9818	2.5668	9.09091	8.33333	0.916667		1518	allergen_name False allergome_name Str pn PspC (2/2) (1/1) allergenonline_name False SDAP_name False iedb_name False
	agilent_4836	1.73362e-05	0.884146	-0.123893	-1.79034	1.54255	63.6364	58.3333	0.916667	UniRef90_B2RM93	1519	protease precursor	Gingipain R1 n=47 Tax=Porphyromonas gingivalis TaxID=837 RepID=CPG1_PORG3
	agilent_220184	1.7343e-05	0.884493	0.12871	-1.60775	1.86517	68.1818	66.6667	0.977778	UniRef90_Q9KK48	1520	VFG005316(gb|NP_359586) (pspC/cbpA) Choline binding protein A [Choline-binding proteins (CVF122)] [Streptococcus pneumoniae R6]	Surface protein PspC n=12 Tax=Streptococcus pneumoniae TaxID=1313 RepID=Q9KK48_STREE
	agilent_219988	1.73563e-05	0.885172	0.173786	-2.18478	2.53235	9.09091	16.6667	1.83333	UniRef90_Q99WQ6	1521	VFG001316(gb|NP_645114) (geh) glycerol ester hydrolase [Lipase (VF0012)] [Staphylococcus aureus subsp. aureus MW2]	Lipase 2 n=451 Tax=Bacteria TaxID=2 RepID=LIP2_STAAM
	twist_89475	1.73566e-05	0.885189	-0.194364	-2.8326	2.44387	13.6364	8.33333	0.611111		1522	YP_009168604.1 hypothetical protein [Lactobacillus phage LBR48]
	agilent_236818	1.73591e-05	0.885312	-0.122639	-1.7891	1.54382	40.9091	50	1.22222	UniRef90_UPI000F53326A	1523	VFG000261(gb|NP_273742) (iga) IgA-specific serine endopeptidase [IgA1 protease (VF0080)] [Neisseria meningitidis MC58]	IgA-specific serine endopeptidase autotransporter n=1 Tax=Neisseria meningitidis TaxID=487 RepID=UPI000F53326A
	agilent_237672	1.7361e-05	0.885409	0.22382	-2.82012	3.26776	4.54545	8.33333	1.83333	UniRef90_C1IDV3	1524	VFG002419(gb|NP_645021) (coa) staphylocoagulase precursor [Staphylocoagulase (VF0421)] [Staphylococcus aureus subsp. aureus MW2]	Staphylocoagulase n=45 Tax=Staphylococcaceae TaxID=90964 RepID=C1IDV3_STAAU
	agilent_109931	1.7361e-05	0.885409	0.22382	-2.82012	3.26776	4.54545	8.33333	1.83333	UniRef90_R7CNE5	1525	MH0133_GL0028481 MPA_PNP_EM_seqs_non_topgraph_seqs_final_210318.csv	Lipoprotein n=2 Tax=Dialister TaxID=39948 RepID=R7CNE5_9FIRM
	twist_42474	1.73641e-05	0.88557	0.140915	-1.77822	2.06005	27.2727	25	0.916667		1526	HCMVUL132
	twist_27732	1.73683e-05	0.885781	0.120437	-1.52287	1.76374	45.4545	41.6667	0.916667		1527	Surface protein pspA
	agilent_202443	1.74335e-05	0.889107	-0.234981	-3.53801	3.06805	13.6364	8.33333	0.611111	UniRef90_Q2G0D4	1528	WP_000731642.1 strains_non_MPA_non_topgraph_cdhit70_190118.csv	Probable autolysin SsaALP n=204 Tax=Bacteria TaxID=2 RepID=SSAAL_STAA8
	twist_48218	1.74505e-05	0.889973	-0.125498	-1.90355	1.65255	36.3636	25	0.6875		1529	BZLF1 [Human gammaherpesvirus 4] & BZLF1 & Trans-activator protein BZLF1
	twist_35647	1.75161e-05	0.893319	0.161806	-2.203	2.52661	9.09091	16.6667	1.83333		1530	HCMVUL112; HCMVUL113
	twist_33702	1.75224e-05	0.893641	-0.121795	-1.90725	1.66366	36.3636	33.3333	0.916667		1531	phosphoprotein 150 & Large structural phosphoprotein
	twist_44831	1.75433e-05	0.894708	0.219347	-3.02897	3.46766	9.09091	8.33333	0.916667		1532	fibronectin-binding protein A
	twist_47286	1.7558e-05	0.895456	-0.119876	-1.90791	1.66815	31.8182	25	0.785714		1533	early antigen protein D [Human gammaherpesvirus 4] & BMRF1 [Human gammaherpesvirus 4] & DNA polymerase processivity factor BMRF1
	twist_26954	1.75677e-05	0.895954	0.203216	-2.84244	3.24887	4.54545	8.33333	1.83333		1534	BMLF1 protein
	agilent_189058	1.76004e-05	0.897622	0.194651	-2.77046	3.15976	4.54545	16.6667	3.66667	UniRef90_C2EQT9	1535	YP_193207.1 strains_non_MPA_non_topgraph_cdhit70_190118.csv	ATPase family associated with various cellular activities (AAA) n=3 Tax=Lactobacillus TaxID=1578 RepID=C2EQT9_9LACO
	twist_32032	1.76021e-05	0.897705	-0.20633	-3.35191	2.93925	9.09091	8.33333	0.916667		1536	CagA
	agilent_240385	1.76138e-05	0.898304	-0.111964	-1.829	1.60507	68.1818	58.3333	0.855556	UniRef90_A0A4I7YG16	1537	VFG001357(gb|NP_346601) (cbpA) choline binding protein A [CbpA/PspC (VF0150)] [Streptococcus pneumoniae TIGR4]	Choline binding protein A n=44 Tax=Streptococcus pneumoniae TaxID=1313 RepID=A0A4I7YG16_STREE
	twist_13611	1.76379e-05	0.899531	-0.178154	-2.94381	2.5875	9.09091	8.33333	0.916667		1538	allergen_name False allergome_name False allergenonline_name Unassigned (1/1) (1/1) SDAP_name Bos d 8 (1/13) (1/1) iedb_name False
	agilent_144773	1.76417e-05	0.899728	0.206656	-3.00779	3.42111	13.6364	8.33333	0.611111	UniRef90_A7B6A6	1539	WP_081741110.1 strains_non_MPA_non_topgraph_cdhit70_190118.csv	Uncharacterized protein n=20 Tax=Clostridiales TaxID=186802 RepID=A7B6A6_RUMGV
	twist_47314	1.76453e-05	0.899911	0.113382	-1.65349	1.88025	27.2727	33.3333	1.22222		1540	Genome polyprotein (4/6) & polyprotein (6/9) & VP1 (3/4) & VP1 capsid protein (3/3) & Chain 1, The Crystal Structure Of Coxsackievirus A9 To 2.9 A Resolution & capsid protein (2/2) & polyprotein CB4 & VP4-VP2 & polyprotein VP0 & Chain 3, The Crystal Structure Of Coxsackievirus A9 To 2.9 A Resolution & Chain 4, The Crystal Structure Of Coxsackievirus A9 To 2.9 A Resolution
	agilent_200833	1.76787e-05	0.901615	-0.102853	-1.73355	1.52785	59.0909	50	0.846154	UniRef90_K5Z2N5	1541	MH0244_GL0115989 MPA_PNP_EM_seqs_non_topgraph_seqs_final_210318.csv	Uncharacterized protein n=12 Tax=Parabacteroides TaxID=375288 RepID=K5Z2N5_9BACT
	agilent_200789	1.76787e-05	0.901615	-0.102853	-1.73355	1.52785	59.0909	50	0.846154	UniRef90_A0A3R5Z1C7	1542	MH0188_GL0111429 MPA_PNP_EM_seqs_non_topgraph_seqs_final_210318.csv	Uncharacterized protein n=8 Tax=Parabacteroides TaxID=375288 RepID=A0A3R5Z1C7_9BACT
	agilent_73243	1.76879e-05	0.902081	-0.114974	-1.94657	1.71662	77.2727	66.6667	0.862745	UniRef90_A0A091BTX1	1543	WP_020917102.1 strains_non_MPA_non_topgraph_cdhit70_190118.csv	N-acetylmuramidase n=11 Tax=Streptococcus TaxID=1301 RepID=A0A091BTX1_STREI
	twist_27265	1.76901e-05	0.902196	0.172511	-2.57891	2.92393	9.09091	8.33333	0.916667		1544	huntingtin & Huntingtin
	agilent_206701	1.76931e-05	0.90235	0.113912	-1.70576	1.93358	72.7273	75	1.03125	UniRef90_D4KUB5	1545	SZEY-64A_GL0055442 MPA_PNP_EM_seqs_non_topgraph_seqs_final_210318.csv	Flagellin n=6 Tax=Roseburia TaxID=841 RepID=D4KUB5_9FIRM
	twist_44333	1.76953e-05	0.90246	-0.106609	-1.81156	1.59834	36.3636	33.3333	0.916667		1546	HCMVUS27
	agilent_237838	1.77099e-05	0.903207	0.114212	-1.7265	1.95492	31.8182	33.3333	1.04762	UniRef90_Q54835	1547	VFG000950(gb|NP_665531) (emm) M protein type 3 [M protein (VF0242)] [Streptococcus pyogenes MGAS315]	M3 protein n=36 Tax=Streptococcus pyogenes TaxID=1314 RepID=Q54835_STRPY
	twist_87619	1.77162e-05	0.903526	-0.167018	-2.86774	2.5337	9.09091	8.33333	0.916667		1548	YP_009277661.1 anti-termination protein [Shigella phage SHFML-11]
	twist_43590	1.77165e-05	0.903543	-0.104848	-1.80057	1.59087	45.4545	50	1.1		1549	glycoprotein B (2/2)
	twist_28862	1.77166e-05	0.903548	-0.11614	-1.99458	1.7623	31.8182	25	0.785714		1550	positive (exact): Rhinovirus B Genome polyprotein
	twist_50464	1.77172e-05	0.903579	-0.232164	-3.98838	3.52405	9.09091	8.33333	0.916667		1551	positive (from uniprot): Human adenovirus C Pre-histone-like nucleoprotein
	agilent_148358	1.7741e-05	0.904789	-0.1086	-1.88811	1.67091	36.3636	25	0.6875	UniRef90_R7HQD9	1552	V1.FI35_GL0037423 MPA_PNP_EM_seqs_non_topgraph_seqs_final_210318.csv	Peptidase C10 family n=1 Tax=Prevotella sp. CAG:279 TaxID=1262924 RepID=R7HQD9_9BACT
	agilent_15295	1.77616e-05	0.90584	-0.156592	-2.75125	2.43807	13.6364	8.33333	0.611111	UniRef90_A0A0M6WF57	1553	T2D-51A_GL0139746 MPA_PNP_EM_seqs_non_topgraph_seqs_final_210318.csv	Uncharacterized vancomycin resistance protein n=6 Tax=Roseburia TaxID=841 RepID=A0A0M6WF57_9FIRM
	agilent_132716	1.77655e-05	0.906041	0.153512	-2.39557	2.7026	9.09091	16.6667	1.83333	UniRef90_J8KDN0	1554	NP_831259.1 strains_non_MPA_non_topgraph_cdhit70_190118.csv	LysM domain-containing protein n=166 Tax=Bacillus TaxID=55087 RepID=J8KDN0_BACCE
	agilent_224288	1.7766e-05	0.906065	-0.127163	-2.23926	1.98494	18.1818	16.6667	0.916667	UniRef90_P44969	1555	VFG000337(gb|NP_439153) (iga1) immunoglobin A1 protease [IgA1 protease (VF0045)] [Haemophilus influenzae Rd KW20]	Immunoglobulin A1 protease autotransporter n=1 Tax=Haemophilus influenzae (strain ATCC 51907 / DSM 11121 / KW20 / Rd) TaxID=71421 RepID=IGA0_HAEIN
	twist_30077	1.77723e-05	0.906389	0.182875	-2.86513	3.23088	4.54545	8.33333	1.83333		1556	Bifunctional autolysin precursor
	agilent_91287	1.77751e-05	0.90653	0.128182	-2.01149	2.26785	31.8182	25	0.785714	UniRef90_R5DW89	1557	MH0021_GL0008491 MPA_PNP_EM_seqs_non_topgraph_seqs_final_210318.csv	Flagellin n=2 Tax=Eubacterium TaxID=1730 RepID=R5DW89_9FIRM
	twist_75592	1.77809e-05	0.906828	0.176895	-2.78541	3.1392	13.6364	8.33333	0.611111		1558	YP_009222317.1 hypothetical protein LfeInf_079 [Lactobacillus phage LfeInf]
	agilent_223825	1.77847e-05	0.907022	-0.117777	-2.0942	1.85865	18.1818	25	1.375	UniRef90_Q9KK48	1559	VFG005316(gb|NP_359586) (pspC/cbpA) Choline binding protein A [Choline-binding proteins (CVF122)] [Streptococcus pneumoniae R6]	Surface protein PspC n=12 Tax=Streptococcus pneumoniae TaxID=1313 RepID=Q9KK48_STREE
	agilent_7434	1.78006e-05	0.907828	0.111357	-1.77376	1.99647	22.7273	25	1.1	UniRef90_P14738	1560	fibronectin-binding protein A	Fibronectin-binding protein A n=540 Tax=Staphylococcaceae TaxID=90964 RepID=FNBA_STAA8
	agilent_237676	1.78013e-05	0.907865	0.116075	-1.8497	2.08185	18.1818	25	1.375	UniRef90_A7X6I5	1561	VFG001283(gb|NP_647238) (fnbA) fibronectin-binding protein A [FnBPs (VF0010)] [Staphylococcus aureus subsp. aureus MW2]	Fibronectin-binding protein A n=697 Tax=Bacteria TaxID=2 RepID=FNBA_STAA1
	twist_35344	1.78032e-05	0.907963	0.104342	-1.66462	1.8733	31.8182	33.3333	1.04762		1562	polyprotein (9/9) & VP1 capsid protein (1/3) & Chain 2, Human Rhinovirus Serotype 2 (Hrv2)
	agilent_236540	1.78072e-05	0.908168	0.10397	-1.66265	1.87059	27.2727	33.3333	1.22222	UniRef90_P12255	1563	VFG000001(gb|NP_880571) (fhaB) filamentous hemagglutinin/adhesin [FHA (VF0025)] [Bordetella pertussis Tohama I]	Filamentous hemagglutinin n=89 Tax=Bordetella TaxID=517 RepID=FHAB_BORPE
	agilent_99878	1.78195e-05	0.908797	0.121097	-1.95076	2.19295	18.1818	16.6667	0.916667	UniRef90_S2Y6J6	1564	WP_004845455.1 (3/3) non_MPA_topgraph_sampling_040218.csv	HTH cro/C1-type domain-containing protein n=62 Tax=Firmicutes TaxID=1239 RepID=S2Y6J6_9FIRM
	agilent_214358	1.78205e-05	0.908847	0.111554	-1.79811	2.02121	18.1818	33.3333	1.83333	UniRef90_A0A166DEL7	1565	WP_000728052.1 strains_non_MPA_non_topgraph_cdhit70_190118.csv	Exported protein n=20 Tax=Staphylococcus aureus TaxID=1280 RepID=A0A166DEL7_STAAU
	twist_51731	1.78239e-05	0.909018	-0.108245	-1.96475	1.74826	22.7273	33.3333	1.46667		1566	positive (exact): Norwalk virus Non-structural polyprotein
	agilent_11279	1.78239e-05	0.909018	-0.108245	-1.96475	1.74826	22.7273	33.3333	1.46667		1567	positive (exact): Norwalk virus Non-structural polyprotein
	twist_58057	1.78239e-05	0.909018	-0.108245	-1.96475	1.74826	22.7273	33.3333	1.46667		1568	positive (exact): Norwalk virus Non-structural polyprotein
	twist_92072	1.78367e-05	0.90967	0.137679	-2.24077	2.51613	9.09091	16.6667	1.83333		1569	ADE87487.1 small subunit terminase [Deep-sea thermophilic phage D6E]
	agilent_237093	1.78418e-05	0.909934	-0.099894	-1.83067	1.63088	63.6364	66.6667	1.04762	UniRef90_A0A4M7JVU5	1570	VFG001353(gb|NP_344916) (cbpG) choline binding protein G [CBPs (VF0145)] [Streptococcus pneumoniae TIGR4]	Choline binding protein G n=61 Tax=Streptococcus pneumoniae TaxID=1313 RepID=A0A4M7JVU5_STREE
	agilent_130111	1.78643e-05	0.911078	0.118971	-1.96897	2.20692	36.3636	25	0.6875	UniRef90_D4S2X1	1571	MH0005_GL0011337 MPA_PNP_EM_seqs_non_topgraph_seqs_final_210318.csv	Flagellin n=3 Tax=Butyrivibrio TaxID=830 RepID=D4S2X1_9FIRM
	agilent_70589	1.7879e-05	0.911831	0.155351	-2.59442	2.90512	9.09091	8.33333	0.916667	UniRef90_B0G3B4	1572	WP_005331402.1 (7/7) non_MPA_topgraph_sampling_040218.csv	Uncharacterized protein n=2 Tax=Dorea formicigenerans TaxID=39486 RepID=B0G3B4_9FIRM
	agilent_40684	1.78791e-05	0.911832	-0.117017	-2.18829	1.95425	22.7273	16.6667	0.733333	UniRef90_D4IQV3	1573	MH0116_GL0003989 (2/2) MPA_and_EM_topgraph_220218_subsample.csv	TonB-dependent Receptor Plug Domain./TonB dependent receptor n=5 Tax=Alistipes TaxID=239759 RepID=D4IQV3_9BACT
	agilent_8212	1.78905e-05	0.912417	0.0972919	-1.63639	1.83097	31.8182	33.3333	1.04762	UniRef90_P08318	1574	phosphoprotein 150 & Large structural phosphoprotein	Large structural phosphoprotein n=145 Tax=root TaxID=1 RepID=PP150_HCMVA
	twist_46270	1.78945e-05	0.912622	0.149319	-2.51772	2.81636	13.6364	8.33333	0.611111		1575	Twist-related protein 1
	agilent_225587	1.79201e-05	0.913927	0.0974258	-1.66922	1.86407	72.7273	66.6667	0.916667	UniRef90_A0A4I7YG16	1576	VFG001357(gb|NP_346601) (cbpA) choline binding protein A [CbpA/PspC (VF0150)] [Streptococcus pneumoniae TIGR4]	Choline binding protein A n=44 Tax=Streptococcus pneumoniae TaxID=1313 RepID=A0A4I7YG16_STREE
	agilent_2463	1.79363e-05	0.914752	0.157309	-2.72291	3.03753	13.6364	8.33333	0.611111	UniRef90_Q66478	1577	polyprotein (3/9) & structural protein (3/3) & VP1 (2/4) & capsid protein VP1 & VP1 protein (2/2) & VP1 protein, partial [Enterovirus A71]	Genome polyprotein n=10068 Tax=root TaxID=1 RepID=POLG_HE71B
	twist_32382	1.79383e-05	0.914851	-0.146583	-2.83357	2.54041	18.1818	8.33333	0.458333		1578	ORF68
	twist_59637	1.79706e-05	0.9165	-0.096835	-1.90708	1.71341	31.8182	33.3333	1.04762		1579	B B/Sichuan/379/99 HA
	agilent_223819	1.79747e-05	0.91671	0.162796	-2.88824	3.21383	4.54545	8.33333	1.83333	UniRef90_P81177	1580	VFG001314(gb|NP_647375) (aur) zinc metalloproteinase aureolysin [Aureolysin (VF0024)] [Staphylococcus aureus subsp. aureus MW2]	Zinc metalloproteinase aureolysin n=337 Tax=Bacilli TaxID=91061 RepID=AURE_STAAU
	agilent_236639	1.79761e-05	0.916779	0.0912368	-1.62009	1.80257	63.6364	58.3333	0.916667	UniRef90_UPI000E01835F	1581	VFG001313(gb|NP_644899) (spa) Immunoglobulin G binding protein A precursor [SpA (VF0017)] [Staphylococcus aureus subsp. aureus MW2]	staphylococcal protein A n=3 Tax=Staphylococcus aureus TaxID=1280 RepID=UPI000E01835F
	agilent_221632	1.79847e-05	0.91722	-0.100332	-1.99234	1.79167	22.7273	25	1.1	UniRef90_P81177	1582	VFG001314(gb|NP_647375) (aur) zinc metalloproteinase aureolysin [Aureolysin (VF0024)] [Staphylococcus aureus subsp. aureus MW2]	Zinc metalloproteinase aureolysin n=337 Tax=Bacilli TaxID=91061 RepID=AURE_STAAU
	agilent_166869	1.79938e-05	0.917681	-0.125573	-2.50687	2.25572	90.9091	75	0.825	UniRef90_A0A3E5AF49	1583	MH0026_GL0026830 MPA_PNP_EM_seqs_non_topgraph_seqs_final_210318.csv	Inhibitor_I69 domain-containing protein n=10 Tax=Prevotella TaxID=838 RepID=A0A3E5AF49_9BACT
	agilent_142983	1.80083e-05	0.918421	0.105137	-1.90678	2.11705	81.8182	66.6667	0.814815	UniRef90_A0A174WBH1	1584	MH0001_GL0017187 MPA_PNP_EM_seqs_non_topgraph_seqs_final_210318.csv	T9SS C-terminal target domain-containing protein n=14 Tax=Prevotella TaxID=838 RepID=A0A174WBH1_9BACT
	agilent_193475	1.80506e-05	0.920582	0.104106	-1.94246	2.15067	18.1818	25	1.375	UniRef90_A0A0B8REE2	1585	WP_010989342.1 strains_non_MPA_non_topgraph_cdhit70_190118.csv	ATP phosphoribosyltransferase regulatory subunit n=304 Tax=Bacteria TaxID=2 RepID=A0A0B8REE2_LISMN
	twist_163	1.80664e-05	0.921385	0.139697	-2.63467	2.91406	9.09091	8.33333	0.916667		1586	allergen_name False allergome_name Hor v 5 (4/6) (1/1) allergenonline_name False SDAP_name False iedb_name False
	twist_7919	1.80668e-05	0.921406	0.138346	-2.60995	2.88664	9.09091	8.33333	0.916667		1587	allergen_name False allergome_name Pha a 5 (5/5) (1/1) allergenonline_name Unassigned (1/1) (1/1) SDAP_name Pha a 5 (4/4) (1/1) iedb_name False
	agilent_235426	1.80688e-05	0.921511	0.133958	-2.53073	2.79864	13.6364	8.33333	0.611111	UniRef90_Q8GM74	1588	VFG001150(gb|AAL79954) (hia) adhesin [Hia/Hsf (VF0039)] [Haemophilus influenzae nontypable strain 3179B]	Adhesin n=5 Tax=Haemophilus influenzae TaxID=727 RepID=Q8GM74_HAEIF
	agilent_73395	1.8074e-05	0.921773	0.116213	-2.20326	2.43569	22.7273	25	1.1	UniRef90_A0A173VM56	1589	MH0044_GL0005871 MPA_PNP_EM_seqs_non_topgraph_seqs_final_210318.csv	Flagellin n=8 Tax=Roseburia TaxID=841 RepID=A0A173VM56_9FIRM
	agilent_229243	1.80826e-05	0.92221	-0.109615	-2.30973	2.0905	86.3636	75	0.868421	UniRef90_A0A098ZMW6	1590	VFG001355(gb|NP_346612) (cbpD) choline binding protein D [CBPs (VF0145)] [Streptococcus pneumoniae TIGR4]	Autolysin n=355 Tax=Streptococcus TaxID=1301 RepID=A0A098ZMW6_STREE
	agilent_44948	1.80854e-05	0.922353	-0.119411	-2.52056	2.28174	22.7273	16.6667	0.733333	UniRef90_A6BI29	1591	MH0042_GL0020673 (2/2) MPA_and_EM_topgraph_220218_subsample.csv	LysM domain protein n=5 Tax=Dorea TaxID=189330 RepID=A6BI29_9FIRM
	agilent_8673	1.81252e-05	0.924385	0.0928419	-1.82439	2.01007	22.7273	33.3333	1.46667	UniRef90_Q82081	1592	positive (from uniprot): Rhinovirus B Genome polyprotein	Genome polyprotein n=46 Tax=Enterovirus TaxID=12059 RepID=POLG_HRV3
	twist_45196	1.81265e-05	0.924451	-0.133339	-2.88924	2.62257	9.09091	8.33333	0.916667		1593	polyprotein (3/9) & structural protein (3/3) & VP1 (2/4) & capsid protein VP1 & VP1 protein (2/2) & VP1 protein, partial [Enterovirus A71]
	agilent_95795	1.81265e-05	0.924451	-0.133339	-2.88924	2.62257	9.09091	8.33333	0.916667	UniRef90_I9R3H6	1594	T2D-11A_GL0151524 MPA_PNP_EM_seqs_non_topgraph_seqs_final_210318.csv	DUF4988 domain-containing protein n=14 Tax=Bacteroides TaxID=816 RepID=I9R3H6_9BACE
	twist_34831	1.81265e-05	0.924451	-0.133339	-2.88924	2.62257	9.09091	8.33333	0.916667		1595	Autism susceptibility gene 2 protein
	agilent_44109	1.81356e-05	0.924918	-0.170094	-3.70761	3.36742	4.54545	16.6667	3.66667	UniRef90_A0A174K340	1596	WP_005830324.1 MPA_PNP_EM_seqs_non_topgraph_seqs_final_210318.csv	Membrane protein n=27 Tax=Bacteroides TaxID=816 RepID=A0A174K340_BACUN
	agilent_214044	1.81577e-05	0.926043	0.0780863	-1.57069	1.72686	54.5455	58.3333	1.06944	UniRef90_A0A173T8A2	1597	V1.CD15-3_GL0052858 MPA_PNP_EM_seqs_non_topgraph_seqs_final_210318.csv	Flagellin n=21 Tax=Clostridiales TaxID=186802 RepID=A0A173T8A2_9FIRM
	twist_24318	1.81698e-05	0.926661	0.115014	-2.33402	2.56405	9.09091	16.6667	1.83333		1598	allergen_name False allergome_name Cand a PGK (2/2) (1/1) allergenonline_name False SDAP_name False iedb_name False
	twist_15509	1.81793e-05	0.927142	-0.127261	-2.855	2.60048	13.6364	8.33333	0.611111		1599	allergen_name False allergome_name Str pn PspC (2/2) (1/1) allergenonline_name False SDAP_name False iedb_name False
	agilent_6664	1.81807e-05	0.927217	0.0840913	-1.72021	1.88839	54.5455	66.6667	1.22222	UniRef90_Q82081	1600	positive (from uniprot): Rhinovirus B Genome polyprotein	Genome polyprotein n=46 Tax=Enterovirus TaxID=12059 RepID=POLG_HRV3
	twist_35955	1.82083e-05	0.928622	0.116975	-2.44242	2.67637	9.09091	16.6667	1.83333		1601	polyprotein (9/9) & VP1 capsid protein (1/3) & Chain 2, Human Rhinovirus Serotype 2 (Hrv2)
	agilent_122600	1.82125e-05	0.928839	0.122006	-2.5556	2.79961	13.6364	8.33333	0.611111	UniRef90_I8YZJ0	1602	764649650-stool1_revised_C454888_1_gene81622 MPA_PNP_EM_seqs_non_topgraph_seqs_final_210318.csv	YD repeat (Two copies) n=64 Tax=Bacteroidaceae TaxID=815 RepID=I8YZJ0_BACOV
	agilent_6963	1.82197e-05	0.929205	0.157834	-3.32404	3.63971	9.09091	16.6667	1.83333	UniRef90_Q59947	1603	immunoglobulin A1 protease	Immunoglobulin A1 protease n=446 Tax=Streptococcus pneumoniae TaxID=1313 RepID=IGA1_STRR6
	agilent_73396	1.82385e-05	0.930163	-0.0918926	-2.14695	1.96317	31.8182	41.6667	1.30952	UniRef90_A0A3D2TUV9	1604	MH0172_GL0065659 MPA_PNP_EM_seqs_non_topgraph_seqs_final_210318.csv	Flagellin n=7 Tax=Clostridiales TaxID=186802 RepID=A0A3D2TUV9_9FIRM
	twist_28884	1.82607e-05	0.931295	-0.0973045	-2.30936	2.11475	13.6364	25	1.83333		1605	Lipase 2 precursor (Glycerol ester hydrolase 2)
	twist_38332	1.82653e-05	0.93153	-14.1021	-335.79	307.586	13.6364	0	0		1606	heme transporter IsdB
	agilent_141966	1.8268e-05	0.931669	0.199332	-4.35699	4.75566	4.54545	8.33333	1.83333	UniRef90_K0WUB3	1607	MH0128_GL0035420 MPA_PNP_EM_seqs_non_topgraph_seqs_final_210318.csv	Por secretion system C-terminal sorting domain-containing protein n=3 Tax=Bacteroidales TaxID=171549 RepID=K0WUB3_9BACT
	agilent_1256	1.82725e-05	0.931897	-0.0730178	-1.74765	1.60161	40.9091	41.6667	1.01852	UniRef90_P03204	1608	EBNA3C latent protein [Human gammaherpesvirus 4] & EBNA-3C & Epstein-Barr nuclear antigen 6 & EBNA3C latent protein & EBNA3C nuclear protein [Human gammaherpesvirus 4] & nuclear antigen precursor & EBNA3C [Human gammaherpesvirus 4]	Epstein-Barr nuclear antigen 6 n=14 Tax=Epstein-Barr virus (strain GD1) TaxID=10376 RepID=EBNA6_EBVB9
	twist_73232	1.83013e-05	0.933365	-0.0805691	-1.9692	1.80806	22.7273	25	1.1		1609	YP_003934626.1 rIIA protector from prophage-induced early lysis [Shigella phage SP18]
	twist_58059	1.83101e-05	0.933814	-0.0783683	-1.9279	1.77117	22.7273	33.3333	1.46667		1610	positive (exact): Norwalk virus Non-structural polyprotein
	agilent_90354	1.83182e-05	0.93423	-0.155917	-3.859	3.54717	9.09091	8.33333	0.916667	UniRef90_A7AH99	1611	MH0067_GL0069334 (1/1) MPA_and_EM_topgraph_220218_subsample.csv	TonB-linked outer membrane protein, SusC/RagA family n=13 Tax=Parabacteroides TaxID=375288 RepID=A7AH99_9BACT
	twist_28586	1.83235e-05	0.934499	0.113577	-2.59502	2.82217	90.9091	91.6667	1.00833		1612	positive (from uniprot): Rhinovirus B Genome polyprotein
	twist_59065	1.83282e-05	0.934737	-0.0744968	-1.85758	1.70859	36.3636	25	0.6875		1613	H3N2 A/Wuhan/359/95 HA
	twist_36994	1.83369e-05	0.935184	0.0696829	-1.60973	1.74909	40.9091	41.6667	1.01852		1614	polyprotein (9/9) & VP1 capsid protein (1/3) & Chain 2, Human Rhinovirus Serotype 2 (Hrv2)
	agilent_222381	1.83569e-05	0.936201	0.0894358	-2.10045	2.27933	22.7273	16.6667	0.733333	UniRef90_A7X6I5	1615	VFG001283(gb|NP_647238) (fnbA) fibronectin-binding protein A [FnBPs (VF0010)] [Staphylococcus aureus subsp. aureus MW2]	Fibronectin-binding protein A n=697 Tax=Bacteria TaxID=2 RepID=FNBA_STAA1
	twist_22083	1.83648e-05	0.936607	0.0877303	-2.07419	2.24965	13.6364	16.6667	1.22222		1616	allergen_name False allergome_name Bub b 10 (2/3), Bub b 8 (6/6) (1/1) allergenonline_name False SDAP_name False iedb_name False
	twist_23154	1.83648e-05	0.936607	0.0877303	-2.07419	2.24965	13.6364	16.6667	1.22222		1617	allergen_name False allergome_name Ovi a 10 (2/2), Ovi a 8 (3/5) (1/1) allergenonline_name False SDAP_name False iedb_name False
	twist_36969	1.83648e-05	0.936607	0.0877303	-2.07419	2.24965	13.6364	16.6667	1.22222		1618	Alpha-S2-casein precursor
	agilent_11154	1.83815e-05	0.937459	-0.0723836	-1.88046	1.7357	72.7273	75	1.03125	UniRef90_Q9ANY1	1619	pneumococcal histidine triad protein E & hydrolase & HIT family hydrolase	Bvh-3 n=444 Tax=Bacteria TaxID=2 RepID=Q9ANY1_STREE
	agilent_23664	1.83929e-05	0.938038	0.0650624	-1.57535	1.70548	54.5455	58.3333	1.06944	UniRef90_A0A563X9J4	1620	NP_814228.1 strains_non_MPA_non_topgraph_cdhit70_190118.csv	LysM domain-containing protein n=60 Tax=Bacilli TaxID=91061 RepID=A0A563X9J4_ENTFL
	agilent_51292	1.83948e-05	0.938137	-7.12772	-187.128	172.873	4.54545	0	0	UniRef90_A0A173VWM0	1621	MH0073_GL0015196 MPA_PNP_EM_seqs_non_topgraph_seqs_final_210318.csv	Hydrolase n=11 Tax=Roseburia TaxID=841 RepID=A0A173VWM0_9FIRM
	agilent_169724	1.83948e-05	0.938137	-7.12772	-187.128	172.873	4.54545	0	0	UniRef90_A0A1C3SKW8	1622	WP_020916184.1 strains_non_MPA_non_topgraph_cdhit70_190118.csv	Peptidase C51 domain-containing protein n=23 Tax=Streptococcus TaxID=1301 RepID=A0A1C3SKW8_STRMC
	twist_69609	1.83948e-05	0.938137	-7.12772	-187.128	172.873	4.54545	0	0		1623	NP_695158.1 minor capsid protein [Lactobacillus phage phig1e]
	agilent_171544	1.83948e-05	0.938137	-7.12772	-187.128	172.873	4.54545	0	0	UniRef90_F3PVF2	1624	WP_005824861.1 (3/4) MPA_and_EM_topgraph_220218_subsample.csv	Phosphatidylglycerol--prolipoprotein diacylglyceryl transferase n=47 Tax=root TaxID=1 RepID=F3PVF2_9BACE
	twist_98002	1.83948e-05	0.938137	-7.12772	-187.128	172.873	4.54545	0	0		1625	YP_005102508.1 putative phage terminase large subunit [Bacteroides phage B124-14]
	agilent_69593	1.83948e-05	0.938137	-7.12772	-187.128	172.873	4.54545	0	0	UniRef90_A0A174H7V1	1626	V1.CD22-0_GL0190719 MPA_PNP_EM_seqs_non_topgraph_seqs_final_210318.csv	Uncharacterized protein n=4 Tax=Coprococcus TaxID=33042 RepID=A0A174H7V1_9FIRM
	twist_79853	1.83948e-05	0.938137	-7.12772	-187.128	172.873	4.54545	0	0		1627	YP_007501131.1 hypothetical protein [Salmonella phage vB_SenMS16]
	twist_95690	1.83948e-05	0.938137	-7.12772	-187.128	172.873	4.54545	0	0		1628	AFU63124.1 endolysin [Lactobacillus phage ATCC 8014-B2]
	agilent_224116	1.83948e-05	0.938137	-7.12772	-187.128	172.873	4.54545	0	0	UniRef90_P46005	1629	VFG000849(gb|AAA57452) (aggC) usher protein [AAFs (VF0214)] [Escherichia coli 17-2]	Outer membrane usher protein AggC n=23 Tax=Escherichia coli TaxID=562 RepID=AGGC_ECOLX
	agilent_193278	1.83948e-05	0.938137	-7.12772	-187.128	172.873	4.54545	0	0	UniRef90_A0A1E3KVD0	1630	YP_004890586.1 strains_non_MPA_non_topgraph_cdhit70_190118.csv	Gamma-D-glutamyl-meso-diaminopimelate peptidase n=41 Tax=Lactobacillaceae TaxID=33958 RepID=A0A1E3KVD0_LACPN
	agilent_98971	1.83948e-05	0.938137	-7.12772	-187.128	172.873	4.54545	0	0	UniRef90_A0A3A9YAX1	1631	YP_194478.1 (1/1) non_MPA_topgraph_sampling_040218.csv	YSIRK-type signal peptide-containing protein n=15 Tax=Lactobacillus acidophilus TaxID=1579 RepID=A0A3A9YAX1_LACAI
	agilent_91518	1.84264e-05	0.939745	0.0885668	-2.20786	2.385	13.6364	16.6667	1.22222	UniRef90_F7M4F9	1632	457387.HMPREF0127_02356 (2/2) MPA_and_EM_topgraph_220218_subsample.csv	Uncharacterized protein n=55 Tax=Bacteroidales TaxID=171549 RepID=F7M4F9_9BACE
	twist_5109	1.84841e-05	0.942687	0.088438	-2.32256	2.49944	9.09091	16.6667	1.83333		1633	allergen_name False allergome_name Str c 1 (2/2) (1/1) allergenonline_name False SDAP_name False iedb_name False
	agilent_236132	1.84908e-05	0.943032	-0.121274	-3.44749	3.20494	4.54545	8.33333	1.83333	UniRef90_P75211	1634	VFG002032(gb|NP_110256) (p200) cyto adherence proteins [Cytadherence organelle (VF0330)] [Mycoplasma pneumoniae M129]	Protein P200 n=9 Tax=Mycoplasma pneumoniae TaxID=2104 RepID=P200_MYCPN
	twist_91008	1.84908e-05	0.943032	-0.121274	-3.44749	3.20494	4.54545	8.33333	1.83333		1635	YP_009168575.1 putative DNA methylase [Lactobacillus phage LBR48]
	agilent_18832	1.84908e-05	0.943032	-0.121274	-3.44749	3.20494	4.54545	8.33333	1.83333	UniRef90_B0MZZ7	1636	MH0002_GL0026121 MPA_PNP_EM_seqs_non_topgraph_seqs_final_210318.csv	Outer membrane efflux protein n=7 Tax=root TaxID=1 RepID=B0MZZ7_9BACT
	agilent_201785	1.84908e-05	0.943032	-0.121274	-3.44749	3.20494	4.54545	8.33333	1.83333	UniRef90_C7H1Z9	1637	V1.UC54-4_GL0096277 MPA_PNP_EM_seqs_non_topgraph_seqs_final_210318.csv	Uncharacterized protein n=12 Tax=Faecalibacterium TaxID=216851 RepID=C7H1Z9_9FIRM
	agilent_156816	1.84908e-05	0.943032	-0.121274	-3.44749	3.20494	4.54545	8.33333	1.83333	UniRef90_A0A2N0UNM1	1638	MH0023_GL0002802 (1/1) MPA_and_EM_topgraph_220218_subsample.csv	Cohesin domain-containing protein n=22 Tax=Ruminococcus TaxID=1263 RepID=A0A2N0UNM1_9FIRM
	agilent_206026	1.85089e-05	0.943953	-0.0581809	-1.6802	1.56384	54.5455	50	0.916667	UniRef90_K5ZQY0	1639	O2.UC53-0_GL0020536 MPA_PNP_EM_seqs_non_topgraph_seqs_final_210318.csv	Uncharacterized protein n=16 Tax=Bacteroidales TaxID=171549 RepID=K5ZQY0_9BACT
	agilent_9788	1.85249e-05	0.944769	0.057211	-1.56139	1.67581	45.4545	50	1.1	UniRef90_P08318	1640	phosphoprotein 150 & Large structural phosphoprotein	Large structural phosphoprotein n=145 Tax=root TaxID=1 RepID=PP150_HCMVA
	twist_71861	1.85344e-05	0.945255	0.101429	-2.79368	2.99654	13.6364	8.33333	0.611111		1641	YP_009190806.1 hypothetical protein JD18_225 [Klebsiella phage JD18]
	twist_42051	1.85669e-05	0.946914	0.104119	-2.96078	3.16902	4.54545	8.33333	1.83333		1642	45 kDa immediate-early protein 2
	agilent_41924	1.85761e-05	0.947382	-0.0630605	-1.93586	1.80974	22.7273	25	1.1	UniRef90_A0A1H0NAI1	1643	WP_020917636.1 strains_non_MPA_non_topgraph_cdhit70_190118.csv	LysM domain-containing protein n=15 Tax=Streptococcus TaxID=1301 RepID=A0A1H0NAI1_STREI
	agilent_138829	1.85761e-05	0.947382	-0.0630605	-1.93586	1.80974	22.7273	25	1.1	UniRef90_A0A174B1N0	1644	WP_012743453.1 MPA_PNP_EM_seqs_non_topgraph_seqs_final_210318.csv	Toxin A n=2 Tax=[Eubacterium] rectale TaxID=39491 RepID=A0A174B1N0_9FIRM
	agilent_219731	1.86032e-05	0.948762	0.0606689	-1.78972	1.91106	45.4545	41.6667	0.916667	UniRef90_P37710	1645	NP_814543.1 strains_non_MPA_non_topgraph_cdhit70_190118.csv	Autolysin n=202 Tax=Firmicutes TaxID=1239 RepID=ALYS_ENTFA
	agilent_17689	1.86088e-05	0.949048	0.15034	-4.46078	4.76146	4.54545	8.33333	1.83333	UniRef90_A0A4Y1WV37	1646	MH0220_GL0175163 MPA_PNP_EM_seqs_non_topgraph_seqs_final_210318.csv	Y_Y_Y domain-containing protein n=3 Tax=Alistipes TaxID=239759 RepID=A0A4Y1WV37_9BACT
	agilent_7113	1.86116e-05	0.949192	0.0659393	-1.96225	2.09413	22.7273	16.6667	0.733333	UniRef90_P0C6Z0	1647	early antigen protein D [Human gammaherpesvirus 4] & BMRF1 [Human gammaherpesvirus 4] & DNA polymerase processivity factor BMRF1	DNA polymerase processivity factor BMRF1 n=54 Tax=Epstein-Barr virus (strain GD1) TaxID=10376 RepID=EAD_EBVA8
	agilent_73398	1.86238e-05	0.949814	-0.068317	-2.19571	2.05908	27.2727	25	0.916667	UniRef90_A0A173T8R6	1648	MH0001_GL0000932 MPA_PNP_EM_seqs_non_topgraph_seqs_final_210318.csv	Flagellin n=6 Tax=Roseburia TaxID=841 RepID=A0A173T8R6_9FIRM
	twist_25044	1.86249e-05	0.949871	0.0880505	-2.65697	2.83307	9.09091	8.33333	0.916667		1649	allergen_name False allergome_name Tri m GBSS_I (3/3) (1/1) allergenonline_name False SDAP_name False iedb_name False
	agilent_60658	1.86249e-05	0.949871	0.0880505	-2.65697	2.83307	9.09091	8.33333	0.916667	UniRef90_K0XH89	1650	MH0012_GL0225381 MPA_PNP_EM_seqs_non_topgraph_seqs_final_210318.csv	PKD domain-containing protein n=3 Tax=Bacteroidales TaxID=171549 RepID=K0XH89_9BACT
	agilent_150795	1.86253e-05	0.949893	0.0561382	-1.69476	1.80703	50	50	1	UniRef90_R5ESE1	1651	V1.FI13_GL0078788 MPA_PNP_EM_seqs_non_topgraph_seqs_final_210318.csv	Fibronectin type III domain protein n=2 Tax=Bacteroides TaxID=816 RepID=R5ESE1_9BACE
	agilent_241112	1.86333e-05	0.950301	0.0995503	-3.03086	3.22996	9.09091	8.33333	0.916667	UniRef90_P27951	1652	VFG001795(gb|BAC98831) (cba) c protein beta antigen [<beta>-C protein (VF0277)] [Streptococcus agalactiae FM027022]	IgA FC receptor n=71 Tax=Streptococcus TaxID=1301 RepID=BAG_STRAG
	agilent_222910	1.86345e-05	0.950359	-0.0873282	-2.83662	2.66197	18.1818	8.33333	0.458333	UniRef90_A0A4I7YG16	1653	VFG001357(gb|NP_346601) (cbpA) choline binding protein A [CbpA/PspC (VF0150)] [Streptococcus pneumoniae TIGR4]	Choline binding protein A n=44 Tax=Streptococcus pneumoniae TaxID=1313 RepID=A0A4I7YG16_STREE
	agilent_233880	1.86352e-05	0.950394	-0.0766716	-2.49217	2.33882	13.6364	16.6667	1.22222	UniRef90_P09983	1654	VFG000906(gb|NP_755445) (hlyA) Hemolysin A [Hemolysin (VF0225)] [Escherichia coli CFT073]	Hemolysin, chromosomal n=225 Tax=Bacteria TaxID=2 RepID=HLYAC_ECOLX
	agilent_201606	1.86877e-05	0.953075	0.0780555	-2.52173	2.67784	13.6364	16.6667	1.22222	UniRef90_Q74LM8	1655	WP_011161370.1 strains_non_MPA_non_topgraph_cdhit70_190118.csv	LYZ2 domain-containing protein n=25 Tax=Lactobacillus TaxID=1578 RepID=Q74LM8_LACJO
	agilent_241858	1.86931e-05	0.953346	0.0620045	-2.0152	2.13921	18.1818	16.6667	0.916667	UniRef90_Q50341	1656	VFG002030(gb|NP_109830) (orf6/MgpC/crmA) cytadherence protein [Cytadherence organelle (VF0330)] [Mycoplasma pneumoniae M129]	Mgp-operon protein 3 n=22 Tax=Mycoplasma pneumoniae TaxID=2104 RepID=MGP3_MYCPN
[truncated: 894 more rows]
