# Supplementary material for: Systemic antibody responses against bacterial and viral antigens associate with fatigue in patients with inflammatory bowel disease
Source: iScience. 2026 Jul 20;29(8):116828. doi: 10.1016/j.isci.2026.116828 (PMC13393791; doi:10.1016/j.isci.2026.116828)
Supplement: Table S17. Logistic regression results for the association between individual antibody reactivity and fatigue status in the full IBD cohort comparing higher fatigue (Q3+Q4) with lower fatigue (Q1+Q2) [file mmc17.xlsx]

## Sheet: Table S17
	Table S17. Logistic regression results for the association between individual antibodies and fatigue status (Q1+2: minimally to moderately fatigued, n = 190; Q3+4: more to highly fatigued, n = 137) in the Full cohort (All). Models were adjusted for age, sex, and smoking. Antibodies are ranked by p-value. Yellow-colored cells indicate nominal significance (p < 0.05), and orange cells indicate p < …
	Peptide-ID	Benjamini-Hochberg value	P-Value	Regression Coefficient	Lower Confidence Interval Value	Upper Confidence Interval Value	% of individuals with peptide present in lesser fatigued group (Q1+Q2)	% of individuals with peptide present in higher fatigued group (Q3+Q4)	Fold Change	UniRef-ID	Rank based on P-Value	Peptide Name	Function according to Universal Protein Reference database (UniRef)
	agilent_212303	6.64562e-09	0.000338927	1.16463	0.527659	1.8016	11.1111	24.4444	2.2	UniRef90_A0A173WVL9	1	O2.UC18-1_GL0086283 (1/6) MPA_and_EM_topgraph_220218_subsample.csv	Phosphoglycerol transferase and related proteins, alkaline phosphatase superfamily n=34 Tax=Clostridiales TaxID=186802 RepID=A0A173WVL9_9FIRM
	twist_27540	1.55356e-08	0.000792316	0.800336	0.332851	1.26782	38.0952	57.7778	1.51667		2	EBNA-1 HHV 4 & BKRF1
	twist_27538	1.60322e-08	0.00081764	0.795598	0.329671	1.26153	39.1534	59.2593	1.51351		3	EBNA-1 HHV 4
	agilent_3101	1.75627e-08	0.000895696	-0.850511	-1.3524	-0.348622	44.9735	25.9259	0.576471	UniRef90_Q82081	4	positive (from uniprot): Rhinovirus B Genome polyprotein	Genome polyprotein n=46 Tax=Enterovirus TaxID=12059 RepID=POLG_HRV3
	agilent_318	2.55297e-08	0.00130202	0.765658	0.298967	1.23235	43.9153	62.963	1.43373	UniRef90_Q1HVF7	5	EBNA-1 HHV 4	Epstein-Barr nuclear antigen 1 n=48 Tax=Epstein-Barr virus (strain GD1) TaxID=10376 RepID=EBNA1_EBVA8
	twist_27539	6.35743e-08	0.00324229	0.765573	0.255856	1.27529	21.6931	37.037	1.70732		6	EBNA-1 HHV 4 & BKRF1
	agilent_78246	8.99652e-08	0.00458823	1.69082	0.521717	2.85992	2.1164	9.62963	4.55	UniRef90_A0A1C5UUU7	7	MH0198_GL0135499 MPA_PNP_EM_seqs_non_topgraph_seqs_final_210318.csv	Gamma-DL-glutamyl hydrolase n=5 Tax=Firmicutes TaxID=1239 RepID=A0A1C5UUU7_9CLOT
	agilent_320	9.00958e-08	0.00459488	0.711387	0.219424	1.20335	56.0847	71.8519	1.28113	UniRef90_P03211	8	EBNA-1 HHV 4 & BKRF1	Epstein-Barr nuclear antigen 1 n=37 Tax=Epstein-Barr virus (strain GD1) TaxID=10376 RepID=EBNA1_EBVB9
	agilent_106774	1.13608e-07	0.005794	1.39169	0.403127	2.38026	3.7037	10.3704	2.8	UniRef90_A0A4S2FKQ5	9	WP_063674229.1 MPA_PNP_EM_seqs_non_topgraph_seqs_final_210318.csv	DUF4988 domain-containing protein n=15 Tax=Bacteroidaceae TaxID=815 RepID=A0A4S2FKQ5_9BACE
	agilent_61470	1.20734e-07	0.00615743	1.17092	0.333123	2.00873	4.7619	15.5556	3.26667	UniRef90_A0A173SVY9	10	V1.FI07_GL0111911 MPA_PNP_EM_seqs_non_topgraph_seqs_final_210318.csv	mRNA interferase EndoA n=4 Tax=Faecalibacterium TaxID=216851 RepID=A0A173SVY9_9FIRM
	agilent_77100	1.29061e-07	0.00658212	1.34484	0.374813	2.31488	3.7037	10.3704	2.8	UniRef90_A0A173Y3M1	11	WP_009242532.1 (4/4) non_MPA_topgraph_sampling_040218.csv	ABC transporter ATP-binding protein n=8 Tax=Clostridiales TaxID=186802 RepID=A0A173Y3M1_9FIRM
	agilent_6004	1.33422e-07	0.00680454	0.879906	0.242649	1.51716	11.6402	20.7407	1.78182	UniRef90_P05777	12	matrix protein 1 & matrix protein & M1 protein	Matrix protein 1 n=61979 Tax=root TaxID=1 RepID=M1_I33A0
	agilent_231419	1.3398e-07	0.00683298	0.828934	0.228285	1.42958	72.4868	85.9259	1.1854	UniRef90_P44602	13	VFG000340(gb|NP_438433) (hxuA) heme-hemopexin utilization protein A, two-partner secretion (TPS) pathway TpsA protein, haem-haemopexin binding protein [HxuABC (VF0269)] [Haemophilus influenzae Rd KW20]	Heme/hemopexin-binding protein n=4 Tax=Haemophilus influenzae TaxID=727 RepID=HXUA1_HAEIN
	agilent_76377	1.41109e-07	0.00719654	1.37466	0.372175	2.37714	3.1746	11.1111	3.5	UniRef90_B7JEJ8	14	NP_834706.1 strains_non_MPA_non_topgraph_cdhit70_190118.csv	Neutral metalloproteinase n=667 Tax=Bacillaceae TaxID=186817 RepID=B7JEJ8_BACC0
	agilent_199155	1.48622e-07	0.00757974	-0.660617	-1.14551	-0.175722	70.3704	57.7778	0.821053	UniRef90_Q8XMR4	15	WP_003460505.1 strains_non_MPA_non_topgraph_cdhit70_190118.csv	LYZ2 domain-containing protein n=27 Tax=Clostridium perfringens TaxID=1502 RepID=Q8XMR4_CLOPE
	agilent_229658	1.48885e-07	0.00759311	-0.737118	-1.27828	-0.195951	33.8624	18.5185	0.546875	UniRef90_Q5WUD8	16	VFG045563(gb|YP_096320) (ceg28) Dot/Icm type IV secretion system effector Ceg28 [Dot/Icm (VF0156)] [Legionella pneumophila subsp. pneumophila str. Philadelphia 1]	Uncharacterized protein n=28 Tax=Legionella pneumophila TaxID=446 RepID=Q5WUD8_LEGPL
	agilent_186083	1.57303e-07	0.00802245	0.960085	0.250298	1.66987	8.46561	17.037	2.0125	UniRef90_A0A1T4XPY4	17	MH0161_GL0044217 (4/4) MPA_and_EM_topgraph_220218_subsample.csv	ATP-binding cassette, subfamily B n=5 Tax=Ruminococcaceae TaxID=541000 RepID=A0A1T4XPY4_9FIRM
	twist_8126	1.65817e-07	0.00845668	0.781091	0.199719	1.36246	14.2857	25.9259	1.81481		18	allergen_name False allergome_name Str pn PspC (2/2) (1/1) allergenonline_name False SDAP_name False iedb_name False
	agilent_194332	1.67018e-07	0.00851792	1.33862	0.341345	2.33589	3.1746	11.1111	3.5	UniRef90_A0A1Y5BI51	19	WP_001366880.1 strains_non_MPA_non_topgraph_cdhit70_190118.csv	Chaperone protein PapD n=111 Tax=root TaxID=1 RepID=A0A1Y5BI51_ECOLX
	twist_34804	1.70896e-07	0.00871569	0.672039	0.169878	1.1742	25.9259	40	1.54286		20	Glycoprotein D HHV-1
	agilent_224028	1.76791e-07	0.00901636	1.09115	0.272208	1.9101	5.29101	15.5556	2.94	UniRef90_P75211	21	VFG002032(gb|NP_110256) (p200) cyto adherence proteins [Cytadherence organelle (VF0330)] [Mycoplasma pneumoniae M129]	Protein P200 n=9 Tax=Mycoplasma pneumoniae TaxID=2104 RepID=P200_MYCPN
	agilent_230662	1.92034e-07	0.00979371	-0.849993	-1.49495	-0.205031	24.8677	11.1111	0.446809	UniRef90_P71401	22	VFG001157(gb|AAC44560) (hsf) Hsf [Hia/Hsf (VF0039)] [Haemophilus influenzae C54]	Hsf n=19 Tax=Haemophilus influenzae TaxID=727 RepID=P71401_HAEIF
	twist_32766	2.11774e-07	0.0108005	-0.927232	-1.64017	-0.214294	20.1058	8.88889	0.442105		23	Genome polyprotein (6/6) & polyprotein (7/9) & VP1 (1/4) & coat protein VP1 & VP4
	agilent_10341	2.14935e-07	0.0109617	1.16513	0.267454	2.0628	4.7619	10.3704	2.17778	UniRef90_R4LXM3	24	phiRv1 phage protein	Bacteriophage protein n=2 Tax=Mycobacterium tuberculosis TaxID=1773 RepID=R4LXM3_MYCTX
	agilent_319	2.15774e-07	0.0110045	0.609391	0.139634	1.07915	49.2063	63.7037	1.29462	UniRef90_P03211	25	EBNA-1 HHV 4 & BKRF1	Epstein-Barr nuclear antigen 1 n=37 Tax=Epstein-Barr virus (strain GD1) TaxID=10376 RepID=EBNA1_EBVB9
	twist_54406	2.22196e-07	0.011332	0.874039	0.197543	1.55054	8.99471	20	2.22353		26	polyprotein (9/9) & VP1 capsid protein (1/3) & Chain 2, Human Rhinovirus Serotype 2 (Hrv2)
	agilent_130938	2.25439e-07	0.0114974	-1.03431	-1.83646	-0.232155	15.873	6.66667	0.42	UniRef90_A0A1C5V0K8	27	O2.UC16-1_GL0025718 (3/3) MPA_and_EM_topgraph_220218_subsample.csv	Lipoteichoic acid synthase 1 n=14 Tax=Clostridiales TaxID=186802 RepID=A0A1C5V0K8_9FIRM
	twist_52112	2.26066e-07	0.0115294	1.10667	0.248066	1.96528	5.29101	11.1111	2.1		28	phiRv1 phage protein
	twist_36993	2.30697e-07	0.0117656	-1.447	-2.57282	-0.321174	8.46561	3.7037	0.4375		29	EBNA3A HHV4
	twist_29332	2.33023e-07	0.0118842	-1.92086	-3.41746	-0.42425	9.52381	1.48148	0.155556		30	Proline-rich 28 kDa antigen
	agilent_222335	2.50888e-07	0.0127953	0.589137	0.125298	1.05298	44.4444	60	1.35	UniRef90_Q6GHV7	31	VFG001317(gb|YP_001332074) (isdB) iron-regulated surface determinant protein B, haemoglobin receptor [Isd (VF0015)] [Staphylococcus aureus subsp. aureus str. Newman]	Iron-regulated surface determinant protein B n=509 Tax=Bacilli TaxID=91061 RepID=ISDB_STAAR
	twist_1307	2.53937e-07	0.0129508	-1.18925	-2.12718	-0.251312	13.7566	4.44444	0.323077		32	allergen_name False allergome_name False allergenonline_name False SDAP_name Bos d 8 (9/13) (1/1) iedb_name False
	twist_48628	2.55723e-07	0.0130419	-0.81732	-1.46257	-0.172068	21.6931	12.5926	0.580488		33	positive (from uniprot): Norwalk virus Non-structural polyprotein
	twist_26236	2.56151e-07	0.0130637	0.773737	0.162746	1.38473	12.6984	22.2222	1.75		34	matrix protein 1 & matrix protein & M1 protein
	agilent_29812	2.67645e-07	0.0136499	-1.42139	-2.55094	-0.291835	10.0529	2.96296	0.294737	UniRef90_A0A1C5XBP0	35	MH0014_GL0019697 (1/2) MPA_and_EM_topgraph_220218_subsample.csv	Macrolide export ATP-binding/permease protein MacB n=22 Tax=Ruminococcus TaxID=1263 RepID=A0A1C5XBP0_9FIRM
	twist_34961	2.87577e-07	0.0146664	1.21893	0.240014	2.19786	3.7037	10.3704	2.8		36	Surface protein pspA
	twist_84498	2.89034e-07	0.0147407	-1.27302	-2.29615	-0.249899	11.6402	3.7037	0.318182		37	YP_009191602.1 hypothetical protein [Salmonella phage f18SE]
	agilent_117669	2.91634e-07	0.0148733	1.01517	0.198196	1.83214	5.29101	14.8148	2.8	UniRef90_A0A1C6HNE0	38	WP_044922804.1 MPA_PNP_EM_seqs_non_topgraph_seqs_final_210318.csv	Fibronectin type III domain n=12 Tax=Clostridiales TaxID=186802 RepID=A0A1C6HNE0_9FIRM
	agilent_3544	3.13491e-07	0.0159881	0.616833	0.115016	1.11865	26.455	37.037	1.4	UniRef90_Q69091	39	Glycoprotein D HHV-1	Envelope glycoprotein D n=279 Tax=root TaxID=1 RepID=GD_HHV11
	twist_38486	3.14094e-07	0.0160188	0.68595	0.127742	1.24416	16.9312	26.6667	1.575		40	EBNA-1 HHV 4
	twist_54214	3.19433e-07	0.0162911	-1.07073	-1.9443	-0.197164	12.6984	5.92593	0.466667		41	polyprotein (9/9) & VP1 capsid protein (1/3) & Chain 2, Human Rhinovirus Serotype 2 (Hrv2)
	agilent_199016	3.22999e-07	0.016473	0.833319	0.152295	1.51434	9.52381	17.7778	1.86667	UniRef90_A0A174AWF9	42	MH0187_GL0063508 (3/3) MPA_and_EM_topgraph_220218_subsample.csv	Probable multidrug resistance ABC transporter ATP-binding/permease protein YheH n=36 Tax=Clostridiales TaxID=186802 RepID=A0A174AWF9_9FIRM
	agilent_2098	3.27067e-07	0.0166804	-1.2497	-2.27297	-0.226435	11.6402	3.7037	0.318182	UniRef90_P03300	43	Genome polyprotein (6/6) & polyprotein (7/9) & VP1 (1/4) & coat protein VP1 & VP4	Genome polyprotein n=1168 Tax=Enterovirus TaxID=12059 RepID=POLG_POL1M
	agilent_321	3.31101e-07	0.0168862	0.603249	0.108373	1.09812	59.2593	72.5926	1.225	UniRef90_P03211	44	EBNA-1 HHV 4 & BKRF1	Epstein-Barr nuclear antigen 1 n=37 Tax=Epstein-Barr virus (strain GD1) TaxID=10376 RepID=EBNA1_EBVB9
	agilent_90665	3.51756e-07	0.0179395	-1.54558	-2.82545	-0.265709	8.46561	2.22222	0.2625	UniRef90_A5ZWW4	45	WP_005424032.1 MPA_PNP_EM_seqs_non_topgraph_seqs_final_210318.csv	DUF4179 domain-containing protein n=18 Tax=Clostridiales TaxID=186802 RepID=A5ZWW4_9FIRM
	agilent_19521	3.58997e-07	0.0183089	1.00177	0.169564	1.83397	5.29101	13.3333	2.52	UniRef90_A0A1G7KLH9	46	O2.CD2-0_GL0014258 MPA_PNP_EM_seqs_non_topgraph_seqs_final_210318.csv	Rod shape-determining protein MreB n=1 Tax=Bacteroidales bacterium KHT7 TaxID=1855373 RepID=A0A1G7KLH9_9BACT
	twist_57818	3.62523e-07	0.0184887	1.2212	0.205143	2.23725	3.7037	8.14815	2.2		47	glycoprotein D (2/2)
	agilent_129447	3.63585e-07	0.0185428	-1.82329	-3.341	-0.305585	7.93651	1.48148	0.186667	UniRef90_A0A0M6WV91	48	MH0002_GL0058259 MPA_PNP_EM_seqs_non_topgraph_seqs_final_210318.csv	2Fe-2S ferredoxin-type domain-containing protein n=7 Tax=Roseburia TaxID=841 RepID=A0A0M6WV91_9FIRM
	agilent_79054	3.64153e-07	0.0185718	-2.45953	-4.50735	-0.411715	8.46561	0.740741	0.0875	UniRef90_A0A174A0Y7	49	MH0087_GL0039588 MPA_PNP_EM_seqs_non_topgraph_seqs_final_210318.csv	Chromosome segregation protein n=36 Tax=Clostridiales TaxID=186802 RepID=A0A174A0Y7_9FIRM
	twist_22989	3.71757e-07	0.0189596	-0.932956	-1.71228	-0.153626	16.4021	7.40741	0.451613		50	allergen_name False allergome_name Cap h 12 (2/2), Cap h 8 (4/5) (1/1) allergenonline_name False SDAP_name False iedb_name False
	twist_73726	3.74108e-07	0.0190795	-1.8775	-3.44741	-0.307588	6.34921	1.48148	0.233333		51	NP_944804.1 hypothetical protein Felix01p028 [Salmonella phage FelixO1]
	agilent_106172	3.98681e-07	0.0203327	-1.49385	-2.75579	-0.231909	9.52381	2.22222	0.233333	UniRef90_A0A3D0XCG3	52	WP_092976286.1 (1/7) non_MPA_topgraph_sampling_040218.csv	CPBP family intramembrane metalloprotease n=2 Tax=Ruminococcus TaxID=1263 RepID=A0A3D0XCG3_9FIRM
	agilent_221016	4.04565e-07	0.0206328	-0.854684	-1.5784	-0.130963	91.5344	84.4444	0.922543	UniRef90_Q54972	53	VFG005313(gb|NP_357715) (pspA) Surface protein pspA precursor [Choline-binding proteins (CVF122)] [Streptococcus pneumoniae R6]	Pneumococcal surface protein A n=17 Tax=Streptococcus pneumoniae TaxID=1313 RepID=Q54972_STREE
	agilent_174779	4.06976e-07	0.0207558	-1.12331	-2.07541	-0.171204	13.2275	4.44444	0.336	UniRef90_D4MVC3	54	MH0089_GL0093714 (1/3) MPA_and_EM_topgraph_220218_subsample.csv	ABC-type multidrug transport system, ATPase and permease components n=20 Tax=Firmicutes TaxID=1239 RepID=D4MVC3_ANAHA
	twist_58004	4.1151e-07	0.020987	0.826051	0.124631	1.52747	8.46561	17.7778	2.1		55	Fusion glycoprotein F0 precursor (2/2) & fusion protein (1/2) & fusion glycoprotein
	agilent_20730	4.19597e-07	0.0213995	1.10771	0.16412	2.05131	4.2328	9.62963	2.275	UniRef90_K5ZIF6	56	MH0139_GL0119905 MPA_PNP_EM_seqs_non_topgraph_seqs_final_210318.csv	Translation initiation factor IF-2 n=19 Tax=Parabacteroides TaxID=375288 RepID=K5ZIF6_9BACT
	twist_51449	4.21533e-07	0.0214982	-1.3654	-2.52938	-0.201417	8.46561	2.96296	0.35		57	ORF22
	agilent_31887	4.23973e-07	0.0216226	0.864798	0.126869	1.60273	7.40741	15.5556	2.1	UniRef90_I9UCI8	58	MH0360_GL0027291 (4/8) MPA_and_EM_topgraph_220218_subsample.csv	1-acylglycerol-3-phosphate O-acyltransferase n=1 Tax=Bacteroides vulgatus CL09T03C04 TaxID=997891 RepID=I9UCI8_BACVU
	agilent_167235	4.31679e-07	0.0220156	-0.744463	-1.38161	-0.10732	21.6931	12.5926	0.580488	UniRef90_B0MY53	59	MH0170_GL0112448 (2/2) MPA_and_EM_topgraph_220218_subsample.csv	PASTA domain protein n=4 Tax=root TaxID=1 RepID=B0MY53_9BACT
	twist_53656	4.33833e-07	0.0221255	-0.937034	-1.73965	-0.134417	15.3439	6.66667	0.434483		60	HCMVUL35
	agilent_186597	4.40527e-07	0.0224669	-1.50512	-2.79763	-0.212618	8.46561	2.22222	0.2625	UniRef90_A0A3R6KAI3	61	MH0020_GL0043089 (1/3) MPA_and_EM_topgraph_220218_subsample.csv	Membrane protein insertase YidC n=21 Tax=Parabacteroides TaxID=375288 RepID=A0A3R6KAI3_9BACT
	agilent_10117	4.4277e-07	0.0225813	0.984086	0.138298	1.82987	5.29101	11.8519	2.24	UniRef90_P14738	62	fibronectin-binding protein A	Fibronectin-binding protein A n=540 Tax=Staphylococcaceae TaxID=90964 RepID=FNBA_STAA8
	twist_26346	4.44447e-07	0.0226668	-1.56875	-2.91789	-0.219611	6.87831	2.22222	0.323077		63	EBNA-3B nuclear protein [Human gammaherpesvirus 4] & Epstein-Barr nuclear antigen 4
	agilent_241029	4.49204e-07	0.0229094	-0.710646	-1.3229	-0.0983927	24.3386	13.3333	0.547826	UniRef90_Q99WQ6	64	VFG001316(gb|NP_645114) (geh) glycerol ester hydrolase [Lipase (VF0012)] [Staphylococcus aureus subsp. aureus MW2]	Lipase 2 n=451 Tax=Bacteria TaxID=2 RepID=LIP2_STAAM
	twist_38157	4.54677e-07	0.0231885	-1.76756	-3.29349	-0.241624	7.93651	1.48148	0.186667		65	myelin basic protein (3/3)
	agilent_1463	4.58397e-07	0.0233782	-0.572701	-1.06779	-0.0776078	39.1534	28.1481	0.718919	UniRef90_P07210	66	polyprotein (9/9) & VP1 capsid protein (1/3) & Chain 2, Human Rhinovirus Serotype 2 (Hrv2)	Genome polyprotein n=273 Tax=Enterovirus TaxID=12059 RepID=POLG_HRV8A
	twist_16861	4.67049e-07	0.0238195	-1.17238	-2.1891	-0.155657	9.52381	4.44444	0.466667		67	allergen_name False allergome_name Hor v 20 (3/3) (1/1) allergenonline_name False SDAP_name False iedb_name False
	agilent_235513	4.76028e-07	0.0242775	1.02885	0.133702	1.92401	4.7619	11.8519	2.48889	UniRef90_A0A4I7YG16	68	VFG001357(gb|NP_346601) (cbpA) choline binding protein A [CbpA/PspC (VF0150)] [Streptococcus pneumoniae TIGR4]	Choline binding protein A n=44 Tax=Streptococcus pneumoniae TaxID=1313 RepID=A0A4I7YG16_STREE
	twist_57916	4.88798e-07	0.0249287	0.855532	0.107792	1.60327	8.46561	14.0741	1.6625		69	Glycoprotein D HHV-1
	agilent_7255	4.90404e-07	0.0250106	-0.978693	-1.83456	-0.122826	13.7566	5.92593	0.430769	UniRef90_P89479	70	tegument protein US11	Probable RNA-binding protein n=11 Tax=Human herpesvirus 2 TaxID=10310 RepID=RNB_HHV2H
	agilent_2469	4.93929e-07	0.0251904	0.772691	0.0961369	1.44924	9.52381	17.7778	1.86667	UniRef90_R4LXM3	71	phiRv1 phage protein	Bacteriophage protein n=2 Tax=Mycobacterium tuberculosis TaxID=1773 RepID=R4LXM3_MYCTX
	twist_27718	5.083e-07	0.0259233	-0.731302	-1.37481	-0.0877931	21.6931	11.8519	0.546341		72	early antigen protein D (EA-D) & DNA polymerase processivity factor BMRF1
	twist_76831	5.08769e-07	0.0259472	0.651511	0.078122	1.2249	15.873	24.4444	1.54		73	YP_008772099.1 unnamed protein product [Streptococcus phage TP-778L]
	twist_28963	5.16947e-07	0.0263643	-0.909335	-1.71187	-0.106804	15.3439	6.66667	0.434483		74	Trans-acting transcriptional protein ICP4
	agilent_80375	5.20459e-07	0.0265434	0.62074	0.0722567	1.16922	17.4603	28.1481	1.61212	UniRef90_A0A3U8EBS2	75	NP_052665.1 strains_non_MPA_non_topgraph_cdhit70_190118.csv	Toxin B n=50 Tax=Escherichia coli TaxID=562 RepID=A0A3U8EBS2_ECOLX
	agilent_56676	5.36898e-07	0.0273818	1.1926	0.133026	2.25217	3.1746	8.88889	2.8	UniRef90_A0A354MMU3	76	764649650-stool1_revised_scaffold13210_1_gene74009 (2/2) MPA_and_EM_topgraph_220218_subsample.csv	SusC/RagA family TonB-linked outer membrane protein n=6 Tax=Parabacteroides TaxID=375288 RepID=A0A354MMU3_9BACT
	twist_51547	5.37156e-07	0.027395	-0.694896	-1.31233	-0.0774582	23.8095	13.3333	0.56		77	Genome polyprotein (6/6) & polyprotein (7/9) & VP1 (1/4) & coat protein VP1 & VP4
	agilent_100240	5.38491e-07	0.0274631	-0.637825	-1.2048	-0.0708471	28.0423	17.037	0.607547	UniRef90_S5N0F3	78	WP_045160255.1 (5/5) non_MPA_topgraph_sampling_040218.csv	Phage-related tail protein n=334 Tax=Salmonella TaxID=590 RepID=S5N0F3_SALBN
	agilent_224490	5.43743e-07	0.0277309	0.631524	0.0691779	1.19387	16.4021	25.9259	1.58065	UniRef90_Q99WQ6	79	VFG001316(gb|NP_645114) (geh) glycerol ester hydrolase [Lipase (VF0012)] [Staphylococcus aureus subsp. aureus MW2]	Lipase 2 n=451 Tax=Bacteria TaxID=2 RepID=LIP2_STAAM
	agilent_130668	5.55195e-07	0.0283149	0.971761	0.103221	1.8403	5.29101	11.1111	2.1	UniRef90_S2ZJA6	80	WP_015438525.1 (1/2) non_MPA_topgraph_sampling_040218.csv	SBP_bac_5 domain-containing protein n=97 Tax=Bifidobacterium TaxID=1678 RepID=S2ZJA6_BIFBR
	agilent_6329	5.55806e-07	0.0283461	0.702202	0.0744647	1.32994	12.1693	20	1.64348	UniRef90_P14738	81	fibronectin-binding protein A	Fibronectin-binding protein A n=540 Tax=Staphylococcaceae TaxID=90964 RepID=FNBA_STAA8
	agilent_229487	5.58622e-07	0.0284897	0.882839	0.0929046	1.67277	6.34921	13.3333	2.1	UniRef90_Q5WVT8	82	VFG002005(gb|YP_095785) (fliG) flagellar motor switch protein G [Flagella (VF0157)] [Legionella pneumophila subsp. pneumophila str. Philadelphia 1]	Flagellar motor switch protein FliG n=11 Tax=Legionella TaxID=445 RepID=Q5WVT8_LEGPL
	agilent_138733	5.61868e-07	0.0286553	1.27603	0.133092	2.41896	2.6455	7.40741	2.8	UniRef90_R9I6B2	83	V1.CD12-0_GL0059331 MPA_PNP_EM_seqs_non_topgraph_seqs_final_210318.csv	SusC/RagA family TonB-linked outer membrane protein n=47 Tax=root TaxID=1 RepID=R9I6B2_9BACE
	twist_22556	5.71061e-07	0.0291241	-0.768906	-1.45963	-0.0781798	19.0476	10.3704	0.544444		84	allergen_name False allergome_name Bub b 12 (2/2), Bub b 8 (4/6) (1/1) allergenonline_name False SDAP_name False iedb_name False
	agilent_130471	5.75229e-07	0.0293367	0.968869	0.0973651	1.84037	4.7619	11.8519	2.48889	UniRef90_A0A4R3JKG7	85	WP_024852985.1 (1/2) non_MPA_topgraph_sampling_040218.csv	CHAP domain-containing protein n=2 Tax=Lachnospiraceae TaxID=186803 RepID=A0A4R3JKG7_9FIRM
	twist_72254	5.88917e-07	0.0300348	0.997964	0.0964407	1.89949	4.7619	10.3704	2.17778		86	YP_009321608.1 major head protein II [Campylobacter phage PC14]
	twist_843	6.09588e-07	0.031089	-0.732395	-1.39822	-0.0665726	20.6349	11.1111	0.538462		87	allergen_name False allergome_name Ovi a 12 (1/2), Ovi a 8 (2/5) (1/1) allergenonline_name False SDAP_name False iedb_name False
	twist_61257	6.1184e-07	0.0312038	1.04671	0.0944942	1.99892	3.7037	11.1111	3		88	YP_006908429.1 putative DNA polymerase 2 [Bacillus phage B4]
	agilent_239214	6.12128e-07	0.0312185	0.900218	0.0811981	1.71924	5.82011	12.5926	2.16364	UniRef90_P11311	89	VFG002033(gb|NP_109829) (p1/MgPa/gapA) ADP1_MYCPN adhesin P1 [Cytadherence organelle (VF0330)] [Mycoplasma pneumoniae M129]	Adhesin P1 n=56 Tax=Mycoplasma pneumoniae TaxID=2104 RepID=ADP1_MYCPN
	twist_47724	6.13582e-07	0.0312927	0.569057	0.0511007	1.08701	22.2222	33.3333	1.5		90	Glycoprotein D HHV-1
	agilent_207595	6.14561e-07	0.0313426	-0.739525	-1.41284	-0.0662101	20.6349	10.3704	0.502564	UniRef90_W0U8M0	91	MH0014_GL0012091 MPA_PNP_EM_seqs_non_topgraph_seqs_final_210318.csv	Uncharacterized protein n=23 Tax=Ruminococcus TaxID=1263 RepID=W0U8M0_9FIRM
	twist_30719	6.15409e-07	0.0313859	0.89704	0.0801037	1.71398	5.82011	12.5926	2.16364		92	phosphoprotein 150 & Large structural phosphoprotein
	twist_34086	6.30725e-07	0.032167	-0.584098	-1.11847	-0.0497213	34.3915	20.7407	0.603077		93	polyprotein (5/9) & unnamed protein product (6/8) & structural polyprotein (3/3) & 110 kd polyprotein precursor & Structural polyprotein (1/2) & E1 protein
	agilent_7301	6.37413e-07	0.0325081	0.5992	0.0499242	1.14848	68.7831	81.4815	1.18462	UniRef90_P03211	94	EBNA-1 HHV 4 & BKRF1	Epstein-Barr nuclear antigen 1 n=37 Tax=Epstein-Barr virus (strain GD1) TaxID=10376 RepID=EBNA1_EBVB9
	agilent_9840	6.39389e-07	0.0326088	0.700252	0.0579711	1.34253	10.582	20.7407	1.96	UniRef90_O36634	95	Fusion glycoprotein F0 precursor (2/2) & fusion protein (1/2) & fusion glycoprotein	Fusion glycoprotein F0 n=1724 Tax=Pneumoviridae TaxID=11244 RepID=FUS_HRSVB
	agilent_201764	6.58124e-07	0.0335643	-0.74858	-1.43893	-0.0582245	19.5767	9.62963	0.491892	UniRef90_A0A417QP75	96	WP_005330461.1 strains_non_MPA_non_topgraph_cdhit70_190118.csv	Uncharacterized protein n=81 Tax=Firmicutes TaxID=1239 RepID=A0A417QP75_9FIRM
	agilent_139647	6.64452e-07	0.033887	-0.967113	-1.86062	-0.0736018	13.2275	5.18519	0.392	UniRef90_A0A158SJE1	97	WP_041807921.1 strains_non_MPA_non_topgraph_cdhit70_190118.csv	N-acetylmuramoyl-L-alanine amidase n=55 Tax=Lactobacillus TaxID=1578 RepID=A0A158SJE1_LACFE
	agilent_47783	6.6749e-07	0.034042	-0.898863	-1.73004	-0.0676871	12.6984	6.66667	0.525	UniRef90_A0A1H4EYC0	98	MH0192_GL0120909 (2/2) MPA_and_EM_topgraph_220218_subsample.csv	TonB-linked outer membrane protein, SusC/RagA family n=7 Tax=Alistipes TaxID=239759 RepID=A0A1H4EYC0_9BACT
	agilent_229243	6.71528e-07	0.0342479	0.655374	0.048655	1.26209	76.7196	85.1852	1.11034	UniRef90_A0A098ZMW6	99	VFG001355(gb|NP_346612) (cbpD) choline binding protein D [CBPs (VF0145)] [Streptococcus pneumoniae TIGR4]	Autolysin n=355 Tax=Streptococcus TaxID=1301 RepID=A0A098ZMW6_STREE
	twist_32056	6.73241e-07	0.0343353	-0.696729	-1.34205	-0.0514117	21.164	11.8519	0.56		100	tegument protein US11
	agilent_242591	6.77579e-07	0.0345565	0.572359	0.0415836	1.10314	67.1958	77.7778	1.15748	UniRef90_P44602	101	VFG000340(gb|NP_438433) (hxuA) heme-hemopexin utilization protein A, two-partner secretion (TPS) pathway TpsA protein, haem-haemopexin binding protein [HxuABC (VF0269)] [Haemophilus influenzae Rd KW20]	Heme/hemopexin-binding protein n=4 Tax=Haemophilus influenzae TaxID=727 RepID=HXUA1_HAEIN
	twist_50206	6.83882e-07	0.034878	-1.11285	-2.14668	-0.0790196	12.6984	4.44444	0.35		102	Genome polyprotein (2/6) & polyprotein (8/9) & hypothetical protein (16/16) & Polyprotein (2/2) & VP1 (4/4) & hepatitis virus A polyprotein precursor & VP3 & 1B VP2 mature peptide
	agilent_39341	6.95474e-07	0.0354692	-1.10033	-2.12584	-0.0748201	10.582	3.7037	0.35	UniRef90_A0A454A614	103	WP_016265893.1 strains_non_MPA_non_topgraph_cdhit70_190118.csv	Autotransporter domain-containing protein n=484 Tax=Gammaproteobacteria TaxID=1236 RepID=A0A454A614_ECOL5
	twist_59494	7.02154e-07	0.0358099	1.10567	0.0732781	2.13807	3.1746	8.88889	2.8		104	H3N2 B/Brisbane/60/2008 M1
	agilent_94064	7.06804e-07	0.036047	-1.22897	-2.37795	-0.0799806	8.46561	2.96296	0.35	UniRef90_A0A174IKR5	105	MH0386_GL0162444 MPA_PNP_EM_seqs_non_topgraph_seqs_final_210318.csv	D-galactose/ D-glucose-binding protein n=29 Tax=root TaxID=1 RepID=A0A174IKR5_9FIRM
	agilent_88260	7.17842e-07	0.0366099	-1.37477	-2.66396	-0.0855899	7.93651	2.22222	0.28	UniRef90_I9U8P6	106	159490532-stool1_revised_scaffold8888_2_gene50955 (2/2) MPA_and_EM_topgraph_220218_subsample.csv	SusC/RagA family TonB-linked outer membrane protein n=31 Tax=Bacteroides TaxID=816 RepID=I9U8P6_BACVU
	agilent_200650	7.3313e-07	0.0373897	0.538527	0.0314399	1.04561	64.0212	75.5556	1.18017	UniRef90_R5F602	107	MH0458_GL0016438 MPA_PNP_EM_seqs_non_topgraph_seqs_final_210318.csv	F5/8 type C domain-containing protein n=3 Tax=Bacteroidales TaxID=171549 RepID=R5F602_9BACE
	agilent_184704	7.43803e-07	0.0379339	-0.822328	-1.59886	-0.0458016	15.3439	7.40741	0.482759	UniRef90_S5QWV8	108	WP_020916641.1 strains_non_MPA_non_topgraph_cdhit70_190118.csv	Uncharacterized protein n=4 Tax=Streptococcus TaxID=1301 RepID=S5QWV8_9STRE
	agilent_9701	7.69441e-07	0.0392415	-0.659399	-1.28628	-0.032522	22.7513	12.5926	0.553488	UniRef90_Q99WQ6	109	Lipase 2 precursor (Glycerol ester hydrolase 2)	Lipase 2 n=451 Tax=Bacteria TaxID=2 RepID=LIP2_STAAM
	agilent_200496	7.81709e-07	0.0398671	0.92594	0.0428741	1.80901	4.7619	11.1111	2.33333	UniRef90_A0A2N0UXX5	110	MH0382_GL0184757 (3/4) MPA_and_EM_topgraph_220218_subsample.csv	ABC transporter permease YtrF n=24 Tax=Ruminococcus TaxID=1263 RepID=A0A2N0UXX5_9FIRM
	twist_92760	7.88289e-07	0.0402027	1.02979	0.046025	2.01356	3.7037	8.88889	2.4		111	NP_076624.1 tail protein [Lactococcus phage bIL285]
	twist_58795	7.90968e-07	0.0403394	0.528328	0.0232674	1.03339	60.8466	71.8519	1.18087		112	positive (exact): Human herpesvirus 1 Envelope glycoprotein D
	twist_34744	7.91173e-07	0.0403498	-0.807006	-1.57851	-0.0355	15.873	7.40741	0.466667		113	zinc metalloproteinase aureolysin
	agilent_68224	7.9656e-07	0.0406246	0.892487	0.03809	1.74688	5.29101	11.1111	2.1	UniRef90_A0A3D0XEE9	114	WP_092978152.1 (3/3) non_MPA_topgraph_sampling_040218.csv	Glycosyltransferase n=2 Tax=Ruminococcus TaxID=1263 RepID=A0A3D0XEE9_9FIRM
	agilent_222669	8.162e-07	0.0416262	0.794817	0.030148	1.55949	6.87831	14.8148	2.15385	UniRef90_Q99Z19	115	VFG000966(gb|NP_269179) (hylP) hyaluronidase, phage associated [Hyaluronidase (VF0246)] [Streptococcus pyogenes M1 GAS]	Hyaluronidase-phage associated n=28 Tax=root TaxID=1 RepID=Q99Z19_STRP1
	agilent_2463	8.19409e-07	0.0417898	-1.07694	-2.11385	-0.0400188	10.0529	3.7037	0.368421	UniRef90_Q66478	116	polyprotein (3/9) & structural protein (3/3) & VP1 (2/4) & capsid protein VP1 & VP1 protein (2/2) & VP1 protein, partial [Enterovirus A71]	Genome polyprotein n=10068 Tax=root TaxID=1 RepID=POLG_HE71B
	agilent_217974	8.21225e-07	0.0418825	0.860444	0.031599	1.68929	5.29101	14.0741	2.66	UniRef90_A0A1Q6NL23	117	MH0188_GL0157323 MPA_PNP_EM_seqs_non_topgraph_seqs_final_210318.csv	LytR_cpsA_psr domain-containing protein n=12 Tax=Clostridiales TaxID=186802 RepID=A0A1Q6NL23_9FIRM
	twist_25498	8.21403e-07	0.0418916	-0.804989	-1.58045	-0.0295281	15.873	7.40741	0.466667		118	allergen_name False allergome_name Bub b 12 (2/2), Bub b 8 (4/6) (1/1) allergenonline_name False SDAP_name False iedb_name False
	agilent_208732	8.28047e-07	0.0422304	-1.04811	-2.05944	-0.0367794	8.99471	4.44444	0.494118	UniRef90_K5ZMW0	119	MH0133_GL0069865 MPA_PNP_EM_seqs_non_topgraph_seqs_final_210318.csv	Dipeptidyl-peptidase n=18 Tax=Parabacteroides TaxID=375288 RepID=K5ZMW0_9BACT
	agilent_11281	8.31883e-07	0.042426	-0.697107	-1.37039	-0.023824	18.5185	11.1111	0.6		120	positive (exact): Norwalk virus Non-structural polyprotein
	agilent_3614	8.32889e-07	0.0424773	0.607352	0.0206109	1.19409	17.9894	23.7037	1.31765	UniRef90_Q69091	121	Glycoprotein D HHV-1	Envelope glycoprotein D n=279 Tax=root TaxID=1 RepID=GD_HHV11
	agilent_10959	8.36718e-07	0.0426726	0.723634	0.0238972	1.42337	9.52381	16.2963	1.71111	UniRef90_Q69091	122	Glycoprotein D HHV-1	Envelope glycoprotein D n=279 Tax=root TaxID=1 RepID=GD_HHV11
	agilent_56393	8.38584e-07	0.0427678	-0.983318	-1.9346	-0.0320368	10.0529	5.18519	0.515789	UniRef90_A0A414QQV5	123	WP_004848400.1 (1/1) non_MPA_topgraph_sampling_040218.csv	Uncharacterized protein n=54 Tax=root TaxID=1 RepID=A0A414QQV5_9FIRM
	twist_66343	8.41615e-07	0.0429224	-1.37713	-2.71039	-0.0438762	6.87831	2.22222	0.323077		124	AFN38773.1 DhlB [Staphylococcus phage MSA6]
	agilent_68956	8.49488e-07	0.0433239	0.843715	0.0253084	1.66212	6.34921	11.8519	1.86667	UniRef90_E7GPX5	125	V1.UC11-5_GL0039919 (2/5) MPA_and_EM_topgraph_220218_subsample.csv	Uncharacterized protein n=23 Tax=Clostridiales TaxID=186802 RepID=E7GPX5_CLOSY
	twist_43411	8.5444e-07	0.0435764	-1.3374	-2.63624	-0.0385541	7.40741	2.22222	0.3		126	putative zinc metalloprotease
	twist_47314	8.65688e-07	0.0441501	-0.5937	-1.17185	-0.0155453	25.3968	17.7778	0.7		127	Enterovirus polyprotein (VP0, VP1, VP2, VP4) – capsid proteins, Coxsackievirus A9 (2.9 Å structure, chains 1–4)
	twist_59593	8.69117e-07	0.0443249	0.841005	0.0213453	1.66066	6.34921	11.1111	1.75		128	H3N2 A/Michigan/45/2015 M1
	twist_54532	8.87375e-07	0.0452561	-0.692896	-1.37115	-0.0146389	19.0476	11.1111	0.583333		129	Kappa-casein precursor
	agilent_12015	8.87931e-07	0.0452845	0.517488	0.0108662	1.02411	61.3757	72.5926	1.18276		130	positive (exact): Human herpesvirus 1 Envelope glycoprotein D
	twist_27720	8.91876e-07	0.0454857	-0.678926	-1.34422	-0.0136357	19.5767	11.1111	0.567568		131	early antigen protein D (EA-D) & DNA polymerase processivity factor BMRF1
	agilent_115477	8.97712e-07	0.0457833	-1.04384	-2.06811	-0.0195566	10.582	3.7037	0.35	UniRef90_A0A417NJ28	132	MH0192_GL0143211 MPA_PNP_EM_seqs_non_topgraph_seqs_final_210318.csv	Stage II sporulation protein P n=7 Tax=Firmicutes TaxID=1239 RepID=A0A417NJ28_9FIRM
	twist_5124	9.00797e-07	0.0459407	0.674791	0.0121622	1.33742	10.582	17.7778	1.68		133	Allergen Ech gr EF-1 Echinococcus granulosus ranslation elongation factor dog tape worm
	twist_60641	9.09635e-07	0.0463914	1.0807	0.0172814	2.14412	3.1746	8.14815	2.56667		134	YP_009150305.1 tail tubular protein A [Proteus phage PM 75]
	agilent_98971	9.11335e-07	0.0464781	-1.16167	-2.30521	-0.0181229	8.46561	2.96296	0.35	UniRef90_A0A3A9YAX1	135	YP_194478.1 (1/1) non_MPA_topgraph_sampling_040218.csv	YSIRK-type signal peptide-containing protein n=15 Tax=Lactobacillus acidophilus TaxID=1579 RepID=A0A3A9YAX1_LACAI
	twist_38693	9.22224e-07	0.0470334	-0.765316	-1.5206	-0.0100328	15.3439	8.14815	0.531034		136	polyprotein (3/9) & structural protein (3/3) & VP1 (2/4) & capsid protein VP1 & VP1 protein (2/2) & VP1 protein, partial [Enterovirus A71]
	agilent_229757	9.42699e-07	0.0480776	-0.643451	-1.28146	-0.00544194	20.1058	13.3333	0.663158	UniRef90_A0A4I7YG16	137	VFG001357(gb|NP_346601) (cbpA) choline binding protein A [CbpA/PspC (VF0150)] [Streptococcus pneumoniae TIGR4]	Choline binding protein A n=44 Tax=Streptococcus pneumoniae TaxID=1313 RepID=A0A4I7YG16_STREE
	agilent_206569	9.56376e-07	0.0487752	0.879501	0.00472555	1.75428	4.7619	11.8519	2.48889	UniRef90_I9QA96	138	SZEY-24A_GL0007462 MPA_PNP_EM_seqs_non_topgraph_seqs_final_210318.csv	SGNH_hydro domain-containing protein n=38 Tax=Bacteroides TaxID=816 RepID=I9QA96_9BACE
	agilent_51726	9.64858e-07	0.0492078	0.792093	0.00274784	1.58144	6.34921	13.3333	2.1	UniRef90_A0A1G7KLH9	139	O2.CD2-0_GL0014258 MPA_PNP_EM_seqs_non_topgraph_seqs_final_210318.csv	Rod shape-determining protein MreB n=1 Tax=Bacteroidales bacterium KHT7 TaxID=1855373 RepID=A0A1G7KLH9_9BACT
	twist_59436	9.68011e-07	0.0493686	-0.938677	-1.87476	-0.00259377	10.0529	5.18519	0.515789		140	B B/Sichuan/379/99 HA
	twist_51364	9.68332e-07	0.0493849	0.654693	0.001762	1.30762	11.1111	17.7778	1.6		141	immediate early protein IE2
	twist_36437	9.78984e-07	0.0499282	0.478235	0.000149924	0.956321	53.4392	64.4444	1.20594		142	envelope glycoprotein G (2/2) & glycoprotein G (2/2)
	agilent_112869	9.82397e-07	0.0501023	0.92974	-0.000414823	1.8599	4.2328	10.3704	2.45	UniRef90_R7IBA0	143	MH0012_GL0104868 MPA_PNP_EM_seqs_non_topgraph_seqs_final_210318.csv	Uncharacterized protein n=4 Tax=Clostridiales TaxID=186802 RepID=R7IBA0_9FIRM
	twist_53967	9.85525e-07	0.0502618	-0.789149	-1.5792	0.000900702	13.2275	8.14815	0.616		144	EBNA3A HHV4
	twist_55253	9.86512e-07	0.0503121	0.46122	-0.000627514	0.923067	40.7407	55.5556	1.36364		145	EBNA-3B nuclear protein [Human gammaherpesvirus 4] & Epstein-Barr nuclear antigen 4
	agilent_178864	9.90832e-07	0.0505324	-0.99685	-1.99601	0.00231174	8.99471	4.44444	0.494118	UniRef90_A0A120A5I1	146	MH0436_GL0026008 (2/2) MPA_and_EM_topgraph_220218_subsample.csv	Carboxypeptidase regulatory-like domain protein n=64 Tax=Bacteroides TaxID=816 RepID=A0A120A5I1_9BACE
	agilent_186462	9.99605e-07	0.0509799	-1.15159	-2.3081	0.00490617	7.93651	2.96296	0.373333	UniRef90_I9I5W6	147	764042746-stool1_revised_scaffold7260_1_gene33715 MPA_PNP_EM_seqs_non_topgraph_seqs_final_210318.csv	DUF4842 domain-containing protein n=28 Tax=Bacteroides TaxID=816 RepID=I9I5W6_BACOV
	agilent_1543	1.01249e-06	0.0516368	0.829499	-0.00588811	1.66489	5.82011	11.1111	1.90909	UniRef90_P08318	148	phosphoprotein 150 & Large structural phosphoprotein	Large structural phosphoprotein n=145 Tax=root TaxID=1 RepID=PP150_HCMVA
	twist_73963	1.0554e-06	0.0538255	0.493622	-0.00812167	0.995367	25.3968	34.0741	1.34167		149	YP_009032592.1 endolysin [Lactoccocus phage WP-2]
	agilent_224420	1.05887e-06	0.0540022	-0.620818	-1.25232	0.0106793	23.2804	12.5926	0.540909	UniRef90_Q97T80	150	VFG001362(gb|NP_344620) (zmpC) immunoglobulin A1 protease [IgA1 protease (VF0147)] [Streptococcus pneumoniae TIGR4]	Zinc metalloprotease ZmpC n=66 Tax=Terrabacteria group TaxID=1783272 RepID=ZMPC_STRPN
	agilent_62959	1.06738e-06	0.0544362	0.822181	-0.015652	1.66001	5.82011	11.1111	1.90909	UniRef90_A0A1C6J2Q8	151	MH0196_GL0062244 MPA_PNP_EM_seqs_non_topgraph_seqs_final_210318.csv	Plasmin and fibronectin-binding protein A n=4 Tax=Clostridiales TaxID=186802 RepID=A0A1C6J2Q8_9FIRM
	agilent_13151	1.06774e-06	0.0544546	-1.15634	-2.33479	0.0221033	7.40741	2.96296	0.4	UniRef90_S5NW69	152	WP_011953516.1 strains_non_MPA_non_topgraph_cdhit70_190118.csv	Peptidoglycan-binding protein LysM n=46 Tax=Lactobacillaceae TaxID=33958 RepID=S5NW69_LACRE
	twist_58158	1.06921e-06	0.0545296	0.485327	-0.00943049	0.980084	27.5132	38.5185	1.4		153	Trans-acting transcriptional protein ICP4
	agilent_159126	1.07226e-06	0.0546855	-0.683978	-1.3817	0.0137401	89.9471	85.1852	0.947059	UniRef90_A0A381IPJ2	154	WP_011590251.1 strains_non_MPA_non_topgraph_cdhit70_190118.csv	Cell wall binding repeat-containing protein n=19 Tax=Clostridium perfringens TaxID=1502 RepID=A0A381IPJ2_CLOPF
	twist_49793	1.07307e-06	0.0547267	-1.02006	-2.06079	0.0206685	9.52381	3.7037	0.388889		155	calcium channel BI-1
	twist_35416	1.07333e-06	0.05474	-0.80164	-1.61957	0.0162877	13.2275	6.66667	0.504		156	EBNA-1 HHV 4 & BKRF1
	agilent_48638	1.08502e-06	0.0553358	1.00462	-0.0229283	2.03216	3.1746	9.62963	3.03333	UniRef90_A0A2N8ISR3	157	WP_012421014.1 strains_non_MPA_non_topgraph_cdhit70_190118.csv	Uncharacterized protein n=27 Tax=Akkermansia TaxID=239934 RepID=A0A2N8ISR3_9BACT
	agilent_3962	1.08712e-06	0.0554429	0.976935	-0.0227354	1.97661	3.7037	8.14815	2.2	UniRef90_P07210	158	polyprotein (9/9) & VP1 capsid protein (1/3) & Chain 2, Human Rhinovirus Serotype 2 (Hrv2)	Genome polyprotein n=273 Tax=Enterovirus TaxID=12059 RepID=POLG_HRV8A
	twist_34982	1.08814e-06	0.055495	-1.2754	-2.58075	0.0299596	6.87831	2.22222	0.323077		159	pneumococcal histidine triad protein E & hydrolase & HIT family hydrolase
	agilent_135255	1.09678e-06	0.0559355	-0.477076	-0.966239	0.0120861	71.9577	62.963	0.875	UniRef90_A0A381IPJ2	160	WP_011590251.1 strains_non_MPA_non_topgraph_cdhit70_190118.csv	Cell wall binding repeat-containing protein n=19 Tax=Clostridium perfringens TaxID=1502 RepID=A0A381IPJ2_CLOPF
	twist_33998	1.09776e-06	0.0559858	-0.482484	-0.977293	0.0123245	38.0952	31.1111	0.816667		161	positive (from uniprot): Enterovirus B Genome polyprotein
	agilent_41163	1.127e-06	0.057477	0.727032	-0.023077	1.47714	7.40741	14.0741	1.9	UniRef90_A0A413MR02	162	NLM010_GL0019665 MPA_PNP_EM_seqs_non_topgraph_seqs_final_210318.csv	DUF5033 domain-containing protein n=11 Tax=Bacteroides TaxID=816 RepID=A0A413MR02_9BACE
	twist_29710	1.139e-06	0.0580888	0.970107	-0.0332426	1.97346	3.7037	8.14815	2.2		163	HCMVUL80
	twist_59814	1.15257e-06	0.0587811	-0.53816	-1.09629	0.0199726	26.9841	19.2593	0.713725		164	YP_006908363.1 hypothetical protein BCB4_0134 [Bacillus phage B4]
	agilent_236703	1.15387e-06	0.0588472	0.633196	-0.0236713	1.29006	11.6402	17.7778	1.52727	UniRef90_P71401	165	VFG001157(gb|AAC44560) (hsf) Hsf [Hia/Hsf (VF0039)] [Haemophilus influenzae C54]	Hsf n=19 Tax=Haemophilus influenzae TaxID=727 RepID=P71401_HAEIF
	twist_27541	1.15781e-06	0.0590483	0.507381	-0.019386	1.03415	20.1058	31.1111	1.54737		166	EBNA-1 HHV 4 & BKRF1
	agilent_198814	1.15833e-06	0.0590749	1.05368	-0.0403739	2.14774	3.1746	6.66667	2.1	UniRef90_K0XRR8	167	MH0028_GL0034989 (2/2) MPA_and_EM_topgraph_220218_subsample.csv	Uncharacterized protein n=3 Tax=Bacteroidales TaxID=171549 RepID=K0XRR8_9BACT
	twist_17426	1.17439e-06	0.0598941	-0.848469	-1.73229	0.0353495	10.582	6.66667	0.63		168	allergen_name Hor v 20 (1/1) (1/1) allergome_name Hor v 20 (2/3) (1/1) allergenonline_name Unassigned (1/1) (1/1) SDAP_name Hor v 21 (1/1) (1/1) iedb_name False
	agilent_70265	1.18924e-06	0.0606511	0.608284	-0.0272147	1.24378	12.6984	18.5185	1.45833	UniRef90_A0A3R6B1D0	169	MH0009_GL0052424 MPA_PNP_EM_seqs_non_topgraph_seqs_final_210318.csv	Peptidase C10 family protein n=11 Tax=Prevotella copri TaxID=165179 RepID=A0A3R6B1D0_9BACT
	agilent_238110	1.19294e-06	0.0608399	0.821171	-0.0373675	1.67971	5.82011	11.1111	1.90909	UniRef90_P06653	170	VFG001358(gb|NP_346365) (lytA) autolysin [Autolysin (VF0143)] [Streptococcus pneumoniae TIGR4]	Autolysin n=1457 Tax=root TaxID=1 RepID=ALYS_STRPN
	agilent_73272	1.21716e-06	0.0620751	-1.26003	-2.58369	0.0636211	6.34921	2.22222	0.35	UniRef90_A0A1C5XBP0	171	MH0014_GL0019697 (1/2) MPA_and_EM_topgraph_220218_subsample.csv	Macrolide export ATP-binding/permease protein MacB n=22 Tax=Ruminococcus TaxID=1263 RepID=A0A1C5XBP0_9FIRM
	agilent_177491	1.22136e-06	0.0622892	0.443593	-0.0227795	0.909966	51.8519	60	1.15714	UniRef90_P52143	172	NP_311542.2 strains_non_MPA_non_topgraph_cdhit70_190118.csv	Uncharacterized outer membrane protein YpjA n=569 Tax=Bacteria TaxID=2 RepID=YPJA_ECOLI
	agilent_100245	1.2234e-06	0.0623934	0.97539	-0.0504968	2.00128	3.7037	7.40741	2	UniRef90_A0A2R4CZR0	173	YP_002344743.1 strains_non_MPA_non_topgraph_cdhit70_190118.csv	Enterochelin ABC transporter substrate-binding protein n=211 Tax=Campylobacteraceae TaxID=72294 RepID=A0A2R4CZR0_CAMJU
	twist_58793	1.23635e-06	0.0630538	0.477218	-0.0259691	0.980406	60.8466	71.1111	1.1687		174	positive (exact): Human herpesvirus 1 Envelope glycoprotein D
	agilent_234887	1.24561e-06	0.0635262	-0.735202	-1.5118	0.0413954	14.8148	7.40741	0.5	UniRef90_P15926	175	VFG001797(gb|NP_735749) (scpB) streptococcal C5a peptidase [C5a peptidase (VF0278)] [Streptococcus agalactiae NEM316]	C5a peptidase n=760 Tax=Bacteria TaxID=2 RepID=C5AP_STRPY
	agilent_8106	1.2497e-06	0.0637346	-0.669037	-1.3763	0.0382261	16.9312	9.62963	0.56875	UniRef90_P89479	176	tegument protein US11	Probable RNA-binding protein n=11 Tax=Human herpesvirus 2 TaxID=10310 RepID=RNB_HHV2H
	agilent_192983	1.25395e-06	0.0639515	0.433451	-0.0251402	0.892042	45.5026	57.037	1.25349	UniRef90_R5ENZ6	177	MH0012_GL0173413 (2/2) MPA_and_EM_topgraph_220218_subsample.csv	MurNAc-LAA domain-containing protein n=3 Tax=Bacteroidales TaxID=171549 RepID=R5ENZ6_9BACE
	agilent_129283	1.27088e-06	0.0648147	1.04378	-0.0641178	2.15167	2.6455	8.88889	3.36	UniRef90_S3YFG8	178	V1.UC52-1_GL0211392 MPA_PNP_EM_seqs_non_topgraph_seqs_final_210318.csv	Uncharacterized protein n=15 Tax=root TaxID=1 RepID=S3YFG8_BACSE
	agilent_7725	1.27306e-06	0.0649262	0.909898	-0.0562956	1.87609	3.7037	10.3704	2.8	UniRef90_P16112	179	large aggregating cartilage proteoglycan core protein	Aggrecan core protein n=17 Tax=Catarrhini TaxID=9526 RepID=PGCA_HUMAN
	agilent_52200	1.27343e-06	0.0649448	0.496642	-0.0307639	1.02405	69.3122	77.7778	1.12214	UniRef90_A0A073IBK2	180	MH0012_GL0222931 MPA_PNP_EM_seqs_non_topgraph_seqs_final_210318.csv	Uncharacterized protein n=9 Tax=Bacteroidales TaxID=171549 RepID=A0A073IBK2_9PORP
	agilent_237411	1.27425e-06	0.0649868	-0.536459	-1.10624	0.0333196	28.0423	17.7778	0.633962	UniRef90_UPI000F53326A	181	VFG000261(gb|NP_273742) (iga) IgA-specific serine endopeptidase [IgA1 protease (VF0080)] [Neisseria meningitidis MC58]	IgA-specific serine endopeptidase autotransporter n=1 Tax=Neisseria meningitidis TaxID=487 RepID=UPI000F53326A
	agilent_3872	1.28523e-06	0.0655466	0.669295	-0.0430512	1.38164	8.46561	15.5556	1.8375	UniRef90_P07210	182	polyprotein (9/9) & VP1 capsid protein (1/3) & Chain 2, Human Rhinovirus Serotype 2 (Hrv2)	Genome polyprotein n=273 Tax=Enterovirus TaxID=12059 RepID=POLG_HRV8A
	twist_53305	1.30217e-06	0.0664106	-0.598787	-1.23813	0.0405537	20.1058	12.5926	0.626316		183	P30 adhesin
	twist_36994	1.30845e-06	0.066731	-0.449908	-0.930853	0.0310368	42.8571	32.5926	0.760494		184	polyprotein (9/9) & VP1 capsid protein (1/3) & Chain 2, Human Rhinovirus Serotype 2 (Hrv2)
	twist_58889	1.31374e-06	0.0670007	0.930258	-0.0651576	1.92567	3.7037	9.62963	2.6		185	B B/Brisbane/60/2008 HA
	agilent_60134	1.31878e-06	0.0672576	-0.838255	-1.73607	0.0595569	12.6984	5.18519	0.408333	UniRef90_E5V828	186	MH0037_GL0027576 MPA_PNP_EM_seqs_non_topgraph_seqs_final_210318.csv	RagB/SusD family nutrient uptake outer membrane protein n=41 Tax=Bacteroides TaxID=816 RepID=E5V828_9BACE
	agilent_1167	1.32076e-06	0.0673586	0.441804	-0.0315642	0.915173	51.3228	61.4815	1.19794	UniRef90_P06484	187	envelope glycoprotein G (2/2) & glycoprotein G (2/2)	Envelope glycoprotein G n=376 Tax=Human herpesvirus 1 TaxID=10298 RepID=GG_HHV11
	twist_63119	1.34156e-06	0.0684194	0.989637	-0.0747994	2.05407	3.1746	7.40741	2.33333		188	NP_695157.1 hypothetical protein phig1ep22 [Lactobacillus phage phig1e]
	agilent_235068	1.36318e-06	0.0695222	-0.560796	-1.16638	0.044787	22.2222	14.8148	0.666667	UniRef90_Q8P2T7	189	VFG000976(gb|NP_268546) (slo) streptolysin O precursor [SLO (VF0250)] [Streptococcus pyogenes M1 GAS]	Streptolysin O n=132 Tax=Streptococcus TaxID=1301 RepID=TACY_STRP8
	agilent_52294	1.37038e-06	0.0698896	0.601941	-0.0489284	1.25281	11.1111	18.5185	1.66667	UniRef90_A0A4U9NYM5	190	WP_011590223.1 strains_non_MPA_non_topgraph_cdhit70_190118.csv	Cell wall binding repeat-containing protein n=9 Tax=Clostridium perfringens TaxID=1502 RepID=A0A4U9NYM5_CLOPF
	agilent_9537	1.37494e-06	0.070122	0.76189	-0.0626139	1.58639	5.82011	11.8519	2.03636	UniRef90_P14738	191	fibronectin-binding protein A	Fibronectin-binding protein A n=540 Tax=Staphylococcaceae TaxID=90964 RepID=FNBA_STAA8
	twist_59092	1.39665e-06	0.0712292	0.843047	-0.0728785	1.75897	4.7619	8.88889	1.86667		192	B B/Brisbane/60/2008 HA
	agilent_200370	1.39982e-06	0.0713906	0.742526	-0.064649	1.5497	87.3016	92.5926	1.06061	UniRef90_K0XBG8	193	158499257-stool2_revised_scaffold68132_2_gene181542 MPA_PNP_EM_seqs_non_topgraph_seqs_final_210318.csv	Uncharacterized protein n=5 Tax=Bacteroidales TaxID=171549 RepID=K0XBG8_9BACT
	agilent_243165	1.40601e-06	0.0717063	0.698509	-0.0616626	1.45868	7.40741	13.3333	1.8	UniRef90_Q9JNH0	194	VFG000972(gb|NP_269972) (sic) inhibitor of complement-mediated lysis [SIC (VF0255)] [Streptococcus pyogenes M1 GAS]	Sic1.225 n=20 Tax=Streptococcus pyogenes TaxID=1314 RepID=Q9JNH0_STRPY
	agilent_108450	1.40813e-06	0.0718145	0.540515	-0.0479395	1.12897	15.3439	22.2222	1.44828	UniRef90_C0B7L9	195	MH0127_GL0085140 (1/5) MPA_and_EM_topgraph_220218_subsample.csv	Magnesium transporter MgtE n=6 Tax=Coprococcus TaxID=33042 RepID=C0B7L9_9FIRM
	agilent_11512	1.42705e-06	0.0727795	0.45626	-0.0421502	0.954671	26.455	35.5556	1.344	UniRef90_Q82081	196	positive (from uniprot): Rhinovirus B Genome polyprotein	Genome polyprotein n=46 Tax=Enterovirus TaxID=12059 RepID=POLG_HRV3
	agilent_191187	1.4404e-06	0.0734602	-0.539136	-1.12948	0.0512049	23.8095	15.5556	0.653333	UniRef90_A0A1L9L6D8	197	WP_039451873.1 strains_non_MPA_non_topgraph_cdhit70_190118.csv	Chitodextrinase n=50 Tax=Vibrionaceae TaxID=641 RepID=A0A1L9L6D8_VIBFL
	agilent_12017	1.4542e-06	0.0741643	0.452994	-0.0442353	0.950223	59.7884	69.6296	1.1646		198	positive (exact): Human herpesvirus 1 Envelope glycoprotein D
	agilent_140542	1.46282e-06	0.074604	-0.961991	-2.01952	0.0955428	8.99471	3.7037	0.411765	UniRef90_A0A3A9Y0E9	199	YP_194679.1 (2/2) non_MPA_topgraph_sampling_040218.csv	Murein L,D-transpeptidase n=2 Tax=Lactobacillus acidophilus TaxID=1579 RepID=A0A3A9Y0E9_LACAI
	agilent_70589	1.46358e-06	0.0746424	-1.2191	-2.55946	0.121256	5.82011	2.22222	0.381818	UniRef90_B0G3B4	200	WP_005331402.1 (7/7) non_MPA_topgraph_sampling_040218.csv	Uncharacterized protein n=2 Tax=Dorea formicigenerans TaxID=39486 RepID=B0G3B4_9FIRM
	agilent_714	1.46494e-06	0.0747119	0.729466	-0.072747	1.53168	6.87831	11.8519	1.72308	UniRef90_P06491	201	major capsid protein (4/4) & UL19	Major capsid protein n=146 Tax=root TaxID=1 RepID=MCP_HHV11
	agilent_227810	1.46854e-06	0.0748953	-0.94135	-1.97723	0.0945306	7.93651	4.44444	0.56	UniRef90_Q6GHV7	202	VFG001317(gb|YP_001332074) (isdB) iron-regulated surface determinant protein B, haemoglobin receptor [Isd (VF0015)] [Staphylococcus aureus subsp. aureus str. Newman]	Iron-regulated surface determinant protein B n=509 Tax=Bacilli TaxID=91061 RepID=ISDB_STAAR
	twist_42090	1.46986e-06	0.0749629	0.426866	-0.0429752	0.896708	48.6772	59.2593	1.21739		203	envelope glycoprotein G (2/2) & glycoprotein G (2/2)
	twist_26522	1.47132e-06	0.0750375	-0.451204	-0.947961	0.0455527	36.5079	29.6296	0.811594		204	EBNA-3C HHV 4 latent protein
	agilent_205702	1.48932e-06	0.0759553	-1.18073	-2.48475	0.123294	6.87831	2.22222	0.323077	UniRef90_A0A412T903	205	MH0134_GL0068643 (1/1) MPA_and_EM_topgraph_220218_subsample.csv	TonB-dependent receptor n=70 Tax=root TaxID=1 RepID=A0A412T903_BACSE
	agilent_7767	1.48962e-06	0.0759707	-1.0848	-2.28294	0.113339	6.87831	2.96296	0.430769	UniRef90_Q8NDV7	206	trinucleotide repeat containing 6A, isoform CRA_c & trinucleotide repeat-containing gene 6A protein	Trinucleotide repeat-containing gene 6A protein n=209 Tax=Euarchontoglires TaxID=314146 RepID=TNR6A_HUMAN
	agilent_193057	1.49835e-06	0.0764156	-1.16316	-2.44979	0.123474	7.40741	2.22222	0.3	UniRef90_A0A174N033	207	160704339-stool1_revised_scaffold21700_1_gene53377 (1/1) MPA_and_EM_topgraph_220218_subsample.csv	SusC/RagA family TonB-linked outer membrane protein n=13 Tax=Bacteroides TaxID=816 RepID=A0A174N033_9BACE
	agilent_25174	1.50049e-06	0.0765252	0.537469	-0.0572758	1.13221	14.8148	22.2222	1.5	UniRef90_A0A1B7LU00	208	WP_003668652.1 strains_non_MPA_non_topgraph_cdhit70_190118.csv	Mannosyl-glycoprotein endo-beta-N-acetylglucosamidase n=3 Tax=Lactobacillus reuteri TaxID=1598 RepID=A0A1B7LU00_LACRE
	twist_85996	1.51299e-06	0.0771623	0.835428	-0.0910258	1.76188	4.2328	10.3704	2.45		209	NP_944906.1 Phage conserved protein [Salmonella phage FelixO1]
	agilent_179678	1.52123e-06	0.0775828	0.673664	-0.0744619	1.42179	7.93651	13.3333	1.68	UniRef90_E3EMG2	210	YP_003971337.1 strains_non_MPA_non_topgraph_cdhit70_190118.csv	Putative serine/cysteine peptidase n=18 Tax=Bacteria TaxID=2 RepID=E3EMG2_BIFBS
	agilent_129	1.52271e-06	0.0776582	0.447738	-0.0496158	0.945091	26.455	34.8148	1.316	UniRef90_Q1HVF7	211	EBNA-1 HHV 4	Epstein-Barr nuclear antigen 1 n=48 Tax=Epstein-Barr virus (strain GD1) TaxID=10376 RepID=EBNA1_EBVA8
	twist_18887	1.52798e-06	0.0779272	0.924233	-0.103348	1.95181	3.7037	7.40741	2		212	allergen_name False allergome_name Ore ni 2 (4/6) (1/1) allergenonline_name False SDAP_name False iedb_name False
	twist_87004	1.52911e-06	0.0779847	-0.596754	-1.26037	0.0668578	17.9894	11.8519	0.658824		213	AFQ97034.1 protein kinase [Enterobacteria phage T7M]
	agilent_46317	1.53589e-06	0.0783306	-1.18412	-2.50243	0.134193	6.34921	2.22222	0.35	UniRef90_Q0SS17	214	WP_003469040.1 strains_non_MPA_non_topgraph_cdhit70_190118.csv	D-alanyl-D-alanine carboxypeptidase n=33 Tax=Clostridium perfringens TaxID=1502 RepID=Q0SS17_CLOPS
	twist_43590	1.53661e-06	0.0783671	0.418136	-0.0474434	0.883716	38.6243	48.1481	1.24658		215	glycoprotein B (2/2)
	twist_97077	1.54309e-06	0.0786975	-0.649511	-1.37352	0.0744967	15.3439	9.62963	0.627586		216	AFN38687.1 hypothetical protein phi_MSA6_ORF022 [Staphylococcus phage MSA6]
	twist_27290	1.54486e-06	0.0787878	0.416788	-0.0479443	0.881521	41.2698	51.1111	1.23846		217	glycoprotein B (2/2)
	twist_64075	1.54787e-06	0.0789416	-0.947725	-2.00501	0.109563	8.46561	3.7037	0.4375		218	YP_006593.1 putative tail assembly chaperone [Klebsiella phage phiKO2]
	agilent_8566	1.55224e-06	0.0791641	0.6895	-0.0802815	1.45928	6.87831	14.0741	2.04615	UniRef90_O36634	219	Fusion glycoprotein F0 precursor (2/2) & fusion protein (1/2) & fusion glycoprotein	Fusion glycoprotein F0 n=1724 Tax=Pneumoviridae TaxID=11244 RepID=FUS_HRSVB
	twist_31225	1.57027e-06	0.0800839	-0.824832	-1.74852	0.0988577	10.0529	5.18519	0.515789		220	GRA 1 & dense granule protein 1 / major antigenp24, putative & Dense granule protein 1 precursor & dense granule protein 1 / major antigenp24 & P24 granule antigen
	agilent_2920	1.57454e-06	0.0803018	-0.766268	-1.62499	0.0924576	12.1693	5.92593	0.486957	UniRef90_Q66575	221	positive (from uniprot): Enterovirus B Genome polyprotein	Genome polyprotein n=20 Tax=Enterovirus B TaxID=138949 RepID=POLG_EC12T
	twist_34377	1.5838e-06	0.0807737	0.408789	-0.0500388	0.867617	43.9153	55.5556	1.26506		222	EBNA-1 HHV 4 & BKRF1
	agilent_56582	1.59227e-06	0.0812058	0.96254	-0.11936	2.04444	3.1746	6.66667	2.1	UniRef90_P0AB42	223	WP_000800146.1 (2/2) non_MPA_topgraph_sampling_040218.csv	Multiple stress resistance protein BhsA n=471 Tax=Bacteria TaxID=2 RepID=BHSA_ECO57
	agilent_35132	1.5943e-06	0.0813091	0.843036	-0.104862	1.79094	4.2328	8.88889	2.1	UniRef90_A0A0M0VLA5	224	MH0188_GL0103785 MPA_PNP_EM_seqs_non_topgraph_seqs_final_210318.csv	Phosphate-binding protein PstS n=64 Tax=Bifidobacterium TaxID=1678 RepID=A0A0M0VLA5_BIFLN
	twist_46742	1.60217e-06	0.0817108	0.513468	-0.06463	1.09157	16.4021	22.963	1.4		225	glycoprotein B (2/2)
	agilent_169474	1.60635e-06	0.0819238	-1.02998	-2.19041	0.130452	7.93651	2.96296	0.373333	UniRef90_A0A139K0Z0	226	MH0010_GL0020383 MPA_PNP_EM_seqs_non_topgraph_seqs_final_210318.csv	SusF/SusE family outer membrane protein n=25 Tax=root TaxID=1 RepID=A0A139K0Z0_BACUN
	agilent_220340	1.61139e-06	0.0821807	0.809112	-0.103244	1.72147	4.7619	9.62963	2.02222	UniRef90_P12255	227	VFG000001(gb|NP_880571) (fhaB) filamentous hemagglutinin/adhesin [FHA (VF0025)] [Bordetella pertussis Tohama I]	Filamentous hemagglutinin n=89 Tax=Bordetella TaxID=517 RepID=FHAB_BORPE
	agilent_57827	1.62018e-06	0.082629	1.02931	-0.13304	2.19167	3.1746	5.18519	1.63333	UniRef90_A0A174BXL6	228	MH0131_GL0138617 (6/6) MPA_and_EM_topgraph_220218_subsample.csv	Probable multidrug resistance ABC transporter ATP-binding/permease protein YheH n=81 Tax=Coriobacteriaceae TaxID=84107 RepID=A0A174BXL6_9ACTN
	twist_50031	1.63429e-06	0.0833487	-1.16843	-2.49097	0.154109	6.34921	2.22222	0.35		229	EBNA3A HHV4
	agilent_222726	1.63772e-06	0.0835237	-0.658857	-1.40504	0.0873225	16.9312	8.14815	0.48125	UniRef90_Q2FE79	230	VFG002421(gb|NP_647158) (sbi) IgG-binding protein SBI [Sbi (VF0423)] [Staphylococcus aureus subsp. aureus MW2]	Immunoglobulin-binding protein Sbi n=295 Tax=Bacteria TaxID=2 RepID=SBI_STAA3
	agilent_236132	1.65874e-06	0.084596	0.981513	-0.133939	2.09696	2.6455	8.14815	3.08	UniRef90_P75211	231	VFG002032(gb|NP_110256) (p200) cyto adherence proteins [Cytadherence organelle (VF0330)] [Mycoplasma pneumoniae M129]	Protein P200 n=9 Tax=Mycoplasma pneumoniae TaxID=2104 RepID=P200_MYCPN
	agilent_12016	1.67963e-06	0.0856612	0.441926	-0.0620232	0.945876	61.3757	71.1111	1.15862		232	positive (exact): Human herpesvirus 1 Envelope glycoprotein D
	agilent_171284	1.69066e-06	0.0862239	0.447414	-0.0637095	0.958537	25.3968	32.5926	1.28333	UniRef90_Q5HEA4	233	WP_000752015.1 strains_non_MPA_non_topgraph_cdhit70_190118.csv	Probable transglycosylase SceD n=172 Tax=Bacteria TaxID=2 RepID=SCED_STAAC
	agilent_202527	1.69705e-06	0.0865494	-0.926593	-1.98622	0.133038	8.46561	3.7037	0.4375	UniRef90_Q5LFP9	234	YP_098680.1 strains_non_MPA_non_topgraph_cdhit70_190118.csv	Uncharacterized protein n=53 Tax=Bacteroides TaxID=816 RepID=Q5LFP9_BACFN
	agilent_23403	1.69727e-06	0.086561	-0.85317	-1.82887	0.122532	9.52381	4.44444	0.466667	UniRef90_A0A0E1XBT2	235	WP_001208900.1 strains_non_MPA_non_topgraph_cdhit70_190118.csv	Gram-positive signal peptide protein, YSIRK family n=24 Tax=Staphylococcaceae TaxID=90964 RepID=A0A0E1XBT2_STAAU
	agilent_6734	1.70371e-06	0.0868891	0.504128	-0.0730034	1.08126	15.3439	24.4444	1.5931	UniRef90_P08392	236	Trans-acting transcriptional protein ICP4	Major viral transcription factor ICP4 n=1 Tax=Human herpesvirus 1 (strain 17) TaxID=10299 RepID=ICP4_HHV11
	agilent_173492	1.71463e-06	0.0874463	0.664577	-0.097581	1.42673	7.40741	13.3333	1.8	UniRef90_A0A1C5RFI9	237	V1.UC10-2_GL0112511 MPA_PNP_EM_seqs_non_topgraph_seqs_final_210318.csv	Sulfate starvation-induced protein 7 n=20 Tax=Faecalibacterium TaxID=216851 RepID=A0A1C5RFI9_9FIRM
	agilent_226048	1.71639e-06	0.0875357	-0.942628	-2.02397	0.138713	7.93651	3.7037	0.466667	UniRef90_Q9Z4N7	238	VFG002179(gb|AAD09858) (esp) Enterococcal surface protein; Esp [Esp (VF0353)] [Enterococcus faecalis str. MMH594]	EF0056 n=75 Tax=Bacteria TaxID=2 RepID=Q9Z4N7_ENTFL
	agilent_64948	1.7197e-06	0.0877046	0.775969	-0.114663	1.6666	4.7619	11.1111	2.33333	UniRef90_B7C9D6	239	MH0204_GL0135594 (1/10) MPA_and_EM_topgraph_220218_subsample.csv	Na/Pi-cotransporter II-like protein n=15 Tax=Firmicutes TaxID=1239 RepID=B7C9D6_9FIRM
	agilent_237672	1.7361e-06	0.0885413	0.792149	-0.11945	1.70375	4.7619	9.62963	2.02222	UniRef90_C1IDV3	240	VFG002419(gb|NP_645021) (coa) staphylocoagulase precursor [Staphylocoagulase (VF0421)] [Staphylococcus aureus subsp. aureus MW2]	Staphylocoagulase n=45 Tax=Staphylococcaceae TaxID=90964 RepID=C1IDV3_STAAU
	agilent_66346	1.74153e-06	0.0888182	0.780022	-0.118401	1.67845	4.7619	11.1111	2.33333	UniRef90_B0N069	241	O2.UC41-2_GL0077108 MPA_PNP_EM_seqs_non_topgraph_seqs_final_210318.csv	Uncharacterized protein n=3 Tax=root TaxID=1 RepID=B0N069_9BACT
	twist_95398	1.74525e-06	0.0890078	-0.4081	-0.878425	0.0622255	44.9735	35.5556	0.790588		242	YP_003344856.1 hypothetical protein [Streptococcus virus ALQ132]
	agilent_28384	1.75171e-06	0.0893371	0.92172	-0.141634	1.98507	3.1746	7.40741	2.33333	UniRef90_I9PKT0	243	159551223-stool2_revised_scaffold49362_1_gene115337 (1/1) MPA_and_EM_topgraph_220218_subsample.csv	SusC/RagA family TonB-linked outer membrane protein n=13 Tax=Bacteroides TaxID=816 RepID=I9PKT0_9BACE
	twist_25205	1.75292e-06	0.089399	-0.755553	-1.62737	0.116269	11.1111	5.92593	0.533333		244	allergen_name False allergome_name Bla g 9 (3/4) (1/1) allergenonline_name False SDAP_name False iedb_name False
	agilent_235465	1.75615e-06	0.0895636	-0.420403	-0.905749	0.0649434	41.2698	31.8519	0.771795	UniRef90_P71401	245	VFG001157(gb|AAC44560) (hsf) Hsf [Hia/Hsf (VF0039)] [Haemophilus influenzae C54]	Hsf n=19 Tax=Haemophilus influenzae TaxID=727 RepID=P71401_HAEIF
	twist_84608	1.75796e-06	0.0896559	0.735189	-0.113816	1.58419	5.29101	11.8519	2.24		246	YP_006526.1 gp23 [Escherichia virus P1]
	agilent_17248	1.76108e-06	0.089815	0.904983	-0.14062	1.95059	3.7037	7.40741	2	UniRef90_I9UMA1	247	MH0274_GL0103868 (2/2) MPA_and_EM_topgraph_220218_subsample.csv	SusC/RagA family TonB-linked outer membrane protein n=21 Tax=Bacteroides TaxID=816 RepID=I9UMA1_BACVU
	agilent_23656	1.76802e-06	0.0901689	0.948001	-0.148511	2.04451	3.1746	6.66667	2.1	UniRef90_A0A249N2W5	248	WP_014569812.1 (1/1) non_MPA_topgraph_sampling_040218.csv	SBP_bac_5 domain-containing protein n=18 Tax=Lactobacillaceae TaxID=33958 RepID=A0A249N2W5_LACRH
	agilent_18552	1.77313e-06	0.0904296	-0.930948	-2.00861	0.146712	7.93651	3.7037	0.466667	UniRef90_A0A2M9VA06	249	YP_100397.1 strains_non_MPA_non_topgraph_cdhit70_190118.csv	Xanthan lyase n=60 Tax=Bacteroides TaxID=816 RepID=A0A2M9VA06_BACFG
	agilent_201897	1.78602e-06	0.091087	0.644581	-0.103103	1.39227	7.93651	13.3333	1.68	UniRef90_A0A367FWU6	250	MH0367_GL0106810 MPA_PNP_EM_seqs_non_topgraph_seqs_final_210318.csv	Peptidase_C39_2 domain-containing protein n=4 Tax=root TaxID=1 RepID=A0A367FWU6_9FIRM
	twist_33960	1.80504e-06	0.0920569	0.508149	-0.0830457	1.09934	14.8148	22.963	1.55		251	Tegument protein UL25
	agilent_2349	1.82247e-06	0.0929459	0.608262	-0.101339	1.31786	8.99471	14.8148	1.64706	UniRef90_Q99WQ6	252	Lipase 2 precursor (Glycerol ester hydrolase 2)	Lipase 2 n=451 Tax=Bacteria TaxID=2 RepID=LIP2_STAAM
	agilent_7115	1.82258e-06	0.0929515	-0.484036	-1.04872	0.0806522	25.9259	17.7778	0.685714	UniRef90_P0C6Z0	253	early antigen protein D (EA-D) & DNA polymerase processivity factor BMRF1	DNA polymerase processivity factor BMRF1 n=54 Tax=Epstein-Barr virus (strain GD1) TaxID=10376 RepID=EAD_EBVA8
	agilent_22148	1.84114e-06	0.0938983	-1.01539	-2.2034	0.172616	6.87831	2.96296	0.430769	UniRef90_B0GA13	254	WP_006426016.1 (1/1) non_MPA_topgraph_sampling_040218.csv	Uncharacterized protein n=10 Tax=Clostridiales TaxID=186802 RepID=B0GA13_9FIRM
	agilent_42625	1.84335e-06	0.0940107	-0.819199	-1.77799	0.139591	10.582	4.44444	0.42	UniRef90_A0A1Q6T816	255	V1.FI36_GL0100331 MPA_PNP_EM_seqs_non_topgraph_seqs_final_210318.csv	Uncharacterized protein n=1 Tax=Subdoligranulum sp. 60_17 TaxID=1897022 RepID=A0A1Q6T816_9FIRM
	agilent_135336	1.85218e-06	0.0944613	-0.725233	-1.57521	0.124742	13.2275	5.92593	0.448	UniRef90_A0A174A0Y7	256	MH0087_GL0039588 MPA_PNP_EM_seqs_non_topgraph_seqs_final_210318.csv	Chromosome segregation protein n=36 Tax=Clostridiales TaxID=186802 RepID=A0A174A0Y7_9FIRM
	agilent_132331	1.85788e-06	0.0947518	-0.598593	-1.30076	0.103578	15.873	10.3704	0.653333	UniRef90_A0A2Y2VXK6	257	NP_706220.1 strains_non_MPA_non_topgraph_cdhit70_190118.csv	Putative Rhs-family protein n=15 Tax=Shigella TaxID=620 RepID=A0A2Y2VXK6_SHIFL
	twist_55461	1.8624e-06	0.0949825	-0.852668	-1.85358	0.148241	8.46561	4.44444	0.525		258	Collagen type II alpha-1 chain (precursor, isoforms 1 & 2)
	twist_42886	1.87342e-06	0.0955443	0.532886	-0.0937076	1.15948	14.8148	19.2593	1.3		259	glycoprotein D (2/2)
	twist_301	1.87456e-06	0.0956028	-0.851218	-1.8523	0.149863	8.46561	4.44444	0.525		260	allergen_name False allergome_name Act d 1 (10/13) (1/1) allergenonline_name False SDAP_name False iedb_name False
	agilent_898	1.88408e-06	0.0960883	0.390352	-0.0693958	0.8501	45.5026	54.0741	1.18837	UniRef90_P09256	261	positive (from uniprot): Human herpesvirus 3 Envelope glycoprotein C	Envelope glycoprotein C n=119 Tax=Human herpesvirus 3 TaxID=10335 RepID=GC_VZVD
	agilent_229560	1.89394e-06	0.096591	0.807886	-0.145062	1.76083	4.2328	8.88889	2.1	UniRef90_Q93SM9	262	VFG002418(gb|YP_001331791) (vWbp) secreted von Willebrand factor-binding protein precursor [vWbp (VF0420)] [Staphylococcus aureus subsp. aureus str. Newman]	Coagulase n=92 Tax=Staphylococcus TaxID=1279 RepID=Q93SM9_STAAU
	agilent_149908	1.89498e-06	0.0966439	0.568509	-0.102186	1.2392	81.4815	88.8889	1.09091	UniRef90_R7HR15	263	MH0243_GL0087980 MPA_PNP_EM_seqs_non_topgraph_seqs_final_210318.csv	Inhibitor_I69 domain-containing protein n=1 Tax=Prevotella sp. CAG:279 TaxID=1262924 RepID=R7HR15_9BACT
	agilent_106304	1.89769e-06	0.0967824	0.614683	-0.110787	1.34015	8.46561	14.0741	1.6625	UniRef90_B8K1G7	264	WP_001047565.1 (1/2) non_MPA_topgraph_sampling_040218.csv	Gp23 n=116 Tax=root TaxID=1 RepID=B8K1G7_9CAUD
	twist_46303	1.89788e-06	0.0967917	0.39055	-0.0704033	0.851503	44.9735	54.0741	1.20235		265	positive (exact): Human herpesvirus 3 Envelope glycoprotein C
	agilent_7263	1.89825e-06	0.0968109	-0.535353	-1.16725	0.0965428	20.1058	13.3333	0.663158	UniRef90_P12978	266	nuclear protein EBNA2 & EBNA-2 & Epstein-Barr nuclear antigen 2	Epstein-Barr nuclear antigen 2 n=125 Tax=Epstein-Barr virus (strain GD1) TaxID=10376 RepID=EBNA2_EBVB9
	agilent_229160	1.90386e-06	0.0970969	0.829055	-0.150346	1.80846	3.7037	9.62963	2.6	UniRef90_A0A4I7XYI6	267	VFG001361(gb|NP_344663) (pspA) pneumococcal surface protein A [PspA (VF0152)] [Streptococcus pneumoniae TIGR4]	Surface protein A n=87 Tax=Streptococcus pneumoniae TaxID=1313 RepID=A0A4I7XYI6_STREE
	twist_27971	1.91066e-06	0.0974435	0.618999	-0.113011	1.35101	8.46561	14.0741	1.6625		268	phosphoprotein 150 & Large structural phosphoprotein
	agilent_113335	1.91436e-06	0.0976326	0.742741	-0.136098	1.62158	5.29101	9.62963	1.82	UniRef90_A0A166DEL7	269	WP_000728052.1 strains_non_MPA_non_topgraph_cdhit70_190118.csv	Exported protein n=20 Tax=Staphylococcus aureus TaxID=1280 RepID=A0A166DEL7_STAAU
	twist_51161	1.9149e-06	0.0976597	0.847842	-0.155438	1.85112	3.7037	8.14815	2.2		270	Lipase 2 precursor (Glycerol ester hydrolase 2)
	twist_48218	1.916e-06	0.0977159	0.497695	-0.0913431	1.08673	15.3439	21.4815	1.4		271	BZLF1 [Human gammaherpesvirus 4] & BZLF1 & Trans-activator protein BZLF1
	agilent_140310	1.92478e-06	0.0981639	0.976523	-0.180767	2.13381	2.6455	6.66667	2.52	UniRef90_Q06971	272	WP_000079833.1 strains_non_MPA_non_topgraph_cdhit70_190118.csv	Flagellin n=259 Tax=Salmonella TaxID=590 RepID=FLIC_SALDU
	agilent_225542	1.93264e-06	0.0985647	-0.39375	-0.860944	0.0734442	48.1481	39.2593	0.815385	UniRef90_P71401	273	VFG001157(gb|AAC44560) (hsf) Hsf [Hia/Hsf (VF0039)] [Haemophilus influenzae C54]	Hsf n=19 Tax=Haemophilus influenzae TaxID=727 RepID=P71401_HAEIF
	agilent_165952	1.94027e-06	0.0989539	-0.891566	-1.95065	0.167521	8.46561	3.7037	0.4375	UniRef90_B2UPA9	274	WP_042448428.1 (3/12) non_MPA_topgraph_sampling_040218.csv	Cytochrome c assembly protein n=35 Tax=Akkermansia TaxID=239934 RepID=B2UPA9_AKKM8
	agilent_7341	1.94345e-06	0.0991161	0.780169	-0.147035	1.70737	4.7619	8.88889	1.86667	UniRef90_Q59947	275	immunoglobulin A1 protease	Immunoglobulin A1 protease n=446 Tax=Streptococcus pneumoniae TaxID=1313 RepID=IGA1_STRR6
	twist_30796	1.9491e-06	0.0994043	0.709629	-0.134461	1.55372	5.82011	10.3704	1.78182		276	Tegument protein UL25
	twist_593	1.9875e-06	0.101362	-0.665701	-1.46211	0.130711	12.6984	7.40741	0.583333		277	allergen_name False allergome_name Dan re alpha2I (2/2) (1/1) allergenonline_name False SDAP_name False iedb_name collagen, type I, alpha 2 (2/2) (1/1)
	twist_36072	1.99643e-06	0.101818	0.446541	-0.088391	0.981472	20.6349	28.1481	1.3641		278	positive (exact): Influenza A virus Hemagglutinin
	twist_35344	1.99861e-06	0.101929	-0.458644	-1.00825	0.0909656	26.9841	22.2222	0.823529		279	polyprotein (9/9) & VP1 capsid protein (1/3) & Chain 2, Human Rhinovirus Serotype 2 (Hrv2)
	agilent_3616	2.01528e-06	0.102779	-0.405658	-0.892977	0.0816614	70.3704	63.7037	0.905263	UniRef90_A0A098ZMW6	280	choline-binding protein D	Autolysin n=355 Tax=Streptococcus TaxID=1301 RepID=A0A098ZMW6_STREE
	agilent_11123	2.01799e-06	0.102917	-0.90481	-1.9922	0.182581	7.40741	3.7037	0.5	UniRef90_P07210	281	polyprotein (9/9) & VP1 capsid protein (1/3) & Chain 2, Human Rhinovirus Serotype 2 (Hrv2)	Genome polyprotein n=273 Tax=Enterovirus TaxID=12059 RepID=POLG_HRV8A
	twist_58805	2.02149e-06	0.103096	0.648399	-0.131245	1.42804	7.40741	11.8519	1.6		282	H3N2 A/Hong Kong/4801/2014 M1
	agilent_240206	2.02678e-06	0.103366	0.724729	-0.147377	1.59683	5.29101	11.1111	2.1	UniRef90_A0A4I7YG16	283	VFG001357(gb|NP_346601) (cbpA) choline binding protein A [CbpA/PspC (VF0150)] [Streptococcus pneumoniae TIGR4]	Choline binding protein A n=44 Tax=Streptococcus pneumoniae TaxID=1313 RepID=A0A4I7YG16_STREE
	agilent_69695	2.03133e-06	0.103598	0.821818	-0.167785	1.81142	4.2328	8.14815	1.925	UniRef90_A0A0M1VZ83	284	MH0002_GL0038337 (1/1) MPA_and_EM_topgraph_220218_subsample.csv	Plug domain-containing protein n=39 Tax=Bacteroides TaxID=816 RepID=A0A0M1VZ83_9BACE
	agilent_227075	2.03206e-06	0.103635	0.480775	-0.0982189	1.05977	16.4021	22.2222	1.35484	UniRef90_P09983	285	VFG000906(gb|NP_755445) (hlyA) Hemolysin A [Hemolysin (VF0225)] [Escherichia coli CFT073]	Hemolysin, chromosomal n=225 Tax=Bacteria TaxID=2 RepID=HLYAC_ECOLX
	twist_31746	2.03779e-06	0.103927	-0.792197	-1.74704	0.162648	10.0529	5.18519	0.515789		286	rhoptry protein, putative & rhoptry protein
	agilent_192425	2.06071e-06	0.105096	0.673142	-0.140943	1.48723	6.34921	11.8519	1.86667	UniRef90_A0A171J9T7	287	WP_005685835.1 strains_non_MPA_non_topgraph_cdhit70_190118.csv	DNA-entry nuclease n=27 Tax=Lactobacillaceae TaxID=33958 RepID=A0A171J9T7_LACRH
	twist_10973	2.064e-06	0.105264	-0.574264	-1.2691	0.120575	16.4021	10.3704	0.632258		288	allergen_name False allergome_name Bomb m 1 (1/4) (1/1) allergenonline_name False SDAP_name False iedb_name False
	agilent_224254	2.07879e-06	0.106018	0.594221	-0.126323	1.31477	8.99471	14.0741	1.56471	UniRef90_D8H130	289	VFG016338(gb|YP_026915) (inhA) immune inhibitor A metalloprotease [InhA (VF0536)] [Bacillus anthracis str. Sterne]	Immune inhibitor A, metalloprotease n=671 Tax=Bacillaceae TaxID=186817 RepID=D8H130_BACAI
	agilent_103212	2.08054e-06	0.106107	-0.709741	-1.57058	0.1511	11.6402	5.92593	0.509091	UniRef90_A0A3E4P9Y0	290	MH0364_GL0033618 (1/1) MPA_and_EM_topgraph_220218_subsample.csv	TPR_REGION domain-containing protein n=25 Tax=Bacteroidales TaxID=171549 RepID=A0A3E4P9Y0_9BACT
	twist_9647	2.09473e-06	0.106831	0.757052	-0.163074	1.67718	4.7619	8.88889	1.86667		291	fummy_name Nec a calreticulin Calcium ion binding <bold><italic>Necator americanus</italic> (HOOKWORM)</bold>
	agilent_230924	2.09519e-06	0.106855	-0.429198	-0.950883	0.0924867	35.4497	25.1852	0.710448	UniRef90_Q8GM74	292	VFG001150(gb|AAL79954) (hia) adhesin [Hia/Hsf (VF0039)] [Haemophilus influenzae nontypable strain 3179B]	Adhesin n=5 Tax=Haemophilus influenzae TaxID=727 RepID=Q8GM74_HAEIF
	twist_31183	2.10213e-06	0.107209	-0.709948	-1.57375	0.153855	11.6402	5.92593	0.509091		293	liver stage antigen-1 & hypothetical protein PF14_0175
	agilent_237004	2.11602e-06	0.107917	0.411539	-0.0901957	0.913273	26.455	34.8148	1.316	UniRef90_Q2FWV5	294	VFG002422(gb|YP_001332911) (chp) chemotaxis-inhibiting protein CHIPS [CHIPS (VF0424)] [Staphylococcus aureus subsp. aureus str. Newman]	Chemotaxis inhibitory protein n=103 Tax=root TaxID=1 RepID=CHIPS_STAA8
	agilent_73853	2.1261e-06	0.108431	0.745455	-0.164704	1.65561	4.7619	9.62963	2.02222	UniRef90_C3R8Q2	295	159369152-stool1_revised_C241355_1_gene48043 (2/2) MPA_and_EM_topgraph_220218_subsample.csv	Conjugative transposon TraM protein n=40 Tax=Bacteria TaxID=2 RepID=C3R8Q2_9BACE
	agilent_230634	2.12627e-06	0.10844	0.528439	-0.116772	1.17365	11.6402	18.5185	1.59091	UniRef90_A0A130BPV0	296	VFG001839(gb|YP_094495) (icmE/dotG) Dot/Icm type IV secretion system central channel protein IcmE/DotG [Dot/Icm (VF0156)] [Legionella pneumophila subsp. pneumophila str. Philadelphia 1]	50S ribosomal protein L13e n=39 Tax=Gammaproteobacteria TaxID=1236 RepID=A0A130BPV0_LEGPN
	twist_47477	2.12773e-06	0.108514	-1.00862	-2.24037	0.223138	5.82011	2.96296	0.509091		297	trinucleotide repeat containing 6A, isoform CRA_c & trinucleotide repeat-containing gene 6A protein
	twist_49203	2.13073e-06	0.108667	-0.39248	-0.871997	0.0870365	40.2116	33.3333	0.828947		298	Enterovirus polyprotein (VP0, VP1, VP2, VP4) – capsid proteins, Coxsackievirus A9 (2.9 Å structure, chains 1–4)
	agilent_167207	2.13213e-06	0.108739	-0.399004	-0.88659	0.0885821	38.6243	31.8519	0.824658	UniRef90_A0A381IPS4	299	WP_003460499.1 strains_non_MPA_non_topgraph_cdhit70_190118.csv	Cell wall binding repeat-containing protein/zinc carboxypeptidase n=15 Tax=Clostridium perfringens TaxID=1502 RepID=A0A381IPS4_CLOPF
	agilent_208438	2.1435e-06	0.109318	0.776425	-0.173927	1.72678	4.2328	8.88889	2.1	UniRef90_D2N0B9	300	WP_002778702.1 (1/1) non_MPA_topgraph_sampling_040218.csv	Peptidoglycan-associated protein n=64 Tax=Campylobacteraceae TaxID=72294 RepID=D2N0B9_CAMJU
	agilent_234083	2.14382e-06	0.109335	0.63731	-0.1428	1.41742	7.40741	13.3333	1.8	UniRef90_Q7W135	301	VFG000028(gb|NP_882012) (brkB) serum resistance protein [Brk (VF0034)] [Bordetella pertussis Tohama I]	Serum resistance protein n=18 Tax=Bordetella TaxID=517 RepID=Q7W135_BORPA
	agilent_235311	2.15205e-06	0.109754	0.802884	-0.181063	1.78683	3.7037	9.62963	2.6	UniRef90_Q93SM9	302	VFG002418(gb|YP_001331791) (vWbp) secreted von Willebrand factor-binding protein precursor [vWbp (VF0420)] [Staphylococcus aureus subsp. aureus str. Newman]	Coagulase n=92 Tax=Staphylococcus TaxID=1279 RepID=Q93SM9_STAAU
	twist_65448	2.15285e-06	0.109795	0.747423	-0.168661	1.66351	4.7619	8.88889	1.86667		303	YP_003934834.1 RNA polymerase ADP-ribosylase [Shigella phage SP18]
	twist_23592	2.15882e-06	0.1101	0.812114	-0.184112	1.80834	3.7037	8.88889	2.4		304	allergen_name False allergome_name Str pn PspC (2/2) (1/1) allergenonline_name False SDAP_name False iedb_name False
	agilent_119064	2.15955e-06	0.110137	0.462954	-0.105014	1.03092	18.5185	23.7037	1.28	UniRef90_A0A1C6DAL4	305	MH0211_GL0137678 MPA_PNP_EM_seqs_non_topgraph_seqs_final_210318.csv	Endo-1,4-beta-xylanase A n=5 Tax=Firmicutes TaxID=1239 RepID=A0A1C6DAL4_9CLOT
	agilent_158166	2.15992e-06	0.110156	-0.814839	-1.81456	0.184886	8.46561	4.44444	0.525	UniRef90_Q7MIZ7	306	WP_017422029.1 strains_non_MPA_non_topgraph_cdhit70_190118.csv	Uncharacterized protein n=23 Tax=Vibrio TaxID=662 RepID=Q7MIZ7_VIBVY
	agilent_199830	2.16066e-06	0.110194	-0.680879	-1.51634	0.15458	11.6402	6.66667	0.572727	UniRef90_Q74IZ8	307	WP_011162134.1 strains_non_MPA_non_topgraph_cdhit70_190118.csv	Uncharacterized protein n=3 Tax=Lactobacillus johnsonii TaxID=33959 RepID=Q74IZ8_LACJO
	twist_27102	2.16898e-06	0.110618	0.707128	-0.161574	1.57583	5.82011	10.3704	1.78182		308	Surface protein pspA
	agilent_228204	2.17134e-06	0.110739	-0.813931	-1.81418	0.186315	8.46561	4.44444	0.525	UniRef90_Q06114	309	VFG000379(gb|NP_395163) (yopB) type III secretion system hydrophobic translocator, pore protein YopB [TTSS (VF0140)] [Yersinia pestis CO92]	Protein YopB n=28 Tax=Yersinia TaxID=444888 RepID=YOPB_YERPS
	agilent_146164	2.1939e-06	0.111889	-0.6626	-1.4795	0.154298	11.6402	8.14815	0.7	UniRef90_A0A174CCG1	310	BGI-28A_GL0108101 MPA_PNP_EM_seqs_non_topgraph_seqs_final_210318.csv	Oligopeptide-binding protein AppA n=59 Tax=Clostridiales TaxID=186802 RepID=A0A174CCG1_9FIRM
	twist_49296	2.21367e-06	0.112897	0.377289	-0.0891654	0.843743	40.2116	48.1481	1.19737		311	glycoprotein B (2/2)
	agilent_147532	2.22313e-06	0.11338	0.862744	-0.205324	1.93081	3.7037	6.66667	1.8	UniRef90_E5V6W7	312	NLF010_GL0005053 (2/2) MPA_and_EM_topgraph_220218_subsample.csv	TonB-dependent receptor n=34 Tax=root TaxID=1 RepID=E5V6W7_9BACE
	agilent_223646	2.23603e-06	0.114038	-0.386492	-0.865838	0.0928532	41.2698	34.0741	0.825641	UniRef90_Q9JNH0	313	VFG000972(gb|NP_269972) (sic) inhibitor of complement-mediated lysis [SIC (VF0255)] [Streptococcus pyogenes M1 GAS]	Sic1.225 n=20 Tax=Streptococcus pyogenes TaxID=1314 RepID=Q9JNH0_STRPY
	twist_63977	2.24115e-06	0.114299	-0.515767	-1.15591	0.124373	20.1058	12.5926	0.626316		314	YP_009148886.1 hypothetical protein [Salmonella phage SSE121]
	agilent_11813	2.25343e-06	0.114925	-0.494082	-1.10837	0.120204	20.6349	14.8148	0.717949	UniRef90_P03211	315	EBNA-1 HHV 4 & BKRF1	Epstein-Barr nuclear antigen 1 n=37 Tax=Epstein-Barr virus (strain GD1) TaxID=10376 RepID=EBNA1_EBVB9
	twist_52307	2.26942e-06	0.11574	0.604395	-0.148728	1.35752	7.93651	12.5926	1.58667		316	Tegument protein UL25
	twist_57410	2.27274e-06	0.11591	0.385313	-0.0950402	0.865665	29.6296	39.2593	1.325		317	heme transporter IsdB
	agilent_138563	2.27958e-06	0.116259	0.572867	-0.141985	1.28772	8.46561	15.5556	1.8375	UniRef90_A0A174SSM1	318	MH0260_GL0044204 (4/6) MPA_and_EM_topgraph_220218_subsample.csv	PTS system mannose-specific EIID component n=11 Tax=Clostridiales TaxID=186802 RepID=A0A174SSM1_ANAHA
	agilent_106204	2.28097e-06	0.116329	-0.936117	-2.10448	0.232243	6.87831	2.96296	0.430769	UniRef90_Q6GE15	319	WP_000792567.1 strains_non_MPA_non_topgraph_cdhit70_190118.csv	Immunoglobulin-binding protein Sbi n=35 Tax=Staphylococcus aureus TaxID=1280 RepID=SBI_STAAR
	agilent_241825	2.30373e-06	0.11749	0.733194	-0.184807	1.65119	4.7619	8.88889	1.86667	UniRef90_A7X6I5	320	VFG001283(gb|NP_647238) (fnbA) fibronectin-binding protein A [FnBPs (VF0010)] [Staphylococcus aureus subsp. aureus MW2]	Fibronectin-binding protein A n=697 Tax=Bacteria TaxID=2 RepID=FNBA_STAA1
	agilent_150244	2.3041e-06	0.117509	0.414007	-0.10438	0.932395	23.2804	29.6296	1.27273	UniRef90_R5F4N5	321	158499257-stool2_revised_scaffold67727_1_gene85513 MPA_PNP_EM_seqs_non_topgraph_seqs_final_210318.csv	Glyco_hydro_85 domain-containing protein n=3 Tax=Bacteroidales TaxID=171549 RepID=R5F4N5_9BACE
	twist_92719	2.30581e-06	0.117597	-0.786451	-1.77142	0.198516	8.99471	4.44444	0.494118		322	YP_006507.1 Sit [Escherichia virus P1]
	twist_26221	2.31406e-06	0.118017	0.701068	-0.17797	1.58011	5.29101	9.62963	1.82		323	fibronectin-binding protein A
	agilent_169172	2.31486e-06	0.118058	-0.67561	-1.52282	0.1716	11.6402	6.66667	0.572727	UniRef90_A0A174MPU4	324	T2D-189A_GL0064880 MPA_PNP_EM_seqs_non_topgraph_seqs_final_210318.csv	Flagellin n=3 Tax=Clostridiales TaxID=186802 RepID=A0A174MPU4_9FIRM
	agilent_8622	2.3277e-06	0.118713	0.420666	-0.107786	0.949118	69.3122	77.7778	1.12214	UniRef90_Q9ANY1	325	pneumococcal histidine triad protein E & hydrolase & HIT family hydrolase	Bvh-3 n=444 Tax=Bacteria TaxID=2 RepID=Q9ANY1_STREE
	agilent_62056	2.36065e-06	0.120393	-0.724093	-1.63786	0.189675	10.582	5.18519	0.49	UniRef90_Q9ZFS5	326	WP_000769829.1 strains_non_MPA_non_topgraph_cdhit70_190118.csv	Exotoxin 1 n=31 Tax=Staphylococcus aureus TaxID=1280 RepID=Q9ZFS5_STAAU
	agilent_79646	2.36463e-06	0.120596	-0.427897	-0.968176	0.112382	79.8942	73.3333	0.917881	UniRef90_Q8XMR2	327	WP_011590274.1 strains_non_MPA_non_topgraph_cdhit70_190118.csv	YkuD domain-containing protein n=22 Tax=Clostridium perfringens TaxID=1502 RepID=Q8XMR2_CLOPE
	agilent_204160	2.36758e-06	0.120746	-0.943468	-2.13521	0.248273	6.34921	2.96296	0.466667	UniRef90_A0A0U5JI25	328	WP_011953364.1 strains_non_MPA_non_topgraph_cdhit70_190118.csv	Clumping factor ClfA, fibrinogen-binding protein n=28 Tax=Lactobacillus reuteri TaxID=1598 RepID=A0A0U5JI25_LACRE
	agilent_6384	2.37166e-06	0.120955	-0.797522	-1.80548	0.210432	7.93651	4.44444	0.56	UniRef90_Q99WQ6	329	Lipase 2 precursor (Glycerol ester hydrolase 2)	Lipase 2 n=451 Tax=Bacteria TaxID=2 RepID=LIP2_STAAM
	agilent_11048	2.37539e-06	0.121145	0.429889	-0.113708	0.973486	71.9577	79.2593	1.10147	UniRef90_P07210	330	polyprotein (9/9) & VP1 capsid protein (1/3) & Chain 2, Human Rhinovirus Serotype 2 (Hrv2)	Genome polyprotein n=273 Tax=Enterovirus TaxID=12059 RepID=POLG_HRV8A
	agilent_228606	2.39223e-06	0.122004	-0.452758	-1.02659	0.121078	24.3386	17.7778	0.730435	UniRef90_P44969	331	VFG000337(gb|NP_439153) (iga1) immunoglobin A1 protease [IgA1 protease (VF0045)] [Haemophilus influenzae Rd KW20]	Immunoglobulin A1 protease autotransporter n=1 Tax=Haemophilus influenzae (strain ATCC 51907 / DSM 11121 / KW20 / Rd) TaxID=71421 RepID=IGA0_HAEIN
	agilent_178022	2.4035e-06	0.122578	0.588214	-0.158449	1.33488	7.93651	13.3333	1.68	UniRef90_E5C3L1	332	WP_004319524.1 MPA_PNP_EM_seqs_non_topgraph_seqs_final_210318.csv	BACON domain-containing protein n=7 Tax=Bacteroides TaxID=816 RepID=E5C3L1_9BACE
	agilent_48955	2.40687e-06	0.12275	-0.840833	-1.90865	0.226988	7.93651	3.7037	0.466667	UniRef90_D4IK33	333	MH0302_GL0007319 MPA_PNP_EM_seqs_non_topgraph_seqs_final_210318.csv	Membrane proteins related to metalloendopeptidases n=5 Tax=Alistipes TaxID=239759 RepID=D4IK33_9BACT
	agilent_17417	2.40915e-06	0.122867	0.49129	-0.132821	1.1154	13.2275	20	1.512	UniRef90_A0A4P6M4H6	334	WP_018598481.1 strains_non_MPA_non_topgraph_cdhit70_190118.csv	Toxin A n=3 Tax=Blautia TaxID=572511 RepID=A0A4P6M4H6_9FIRM
	twist_52778	2.41198e-06	0.123011	-0.716042	-1.62602	0.193934	9.52381	5.92593	0.622222		335	EBNA-3C HHV 4 latent protein
	twist_58813	2.42317e-06	0.123582	0.550576	-0.150184	1.25134	10.0529	14.0741	1.4		336	H3N2 A/Michigan/45/2015 M1
	twist_96182	2.42336e-06	0.123591	0.725323	-0.197875	1.64852	4.7619	10.3704	2.17778		337	YP_006908106.1 putative baseplate wedge subunit [Campylobacter phage CP30A]
	agilent_241381	2.42996e-06	0.123928	-0.657554	-1.49525	0.180137	93.6508	89.6296	0.957062	UniRef90_Q8P2T7	338	VFG000976(gb|NP_268546) (slo) streptolysin O precursor [SLO (VF0250)] [Streptococcus pyogenes M1 GAS]	Streptolysin O n=132 Tax=Streptococcus TaxID=1301 RepID=TACY_STRP8
	agilent_229700	2.43255e-06	0.12406	0.696119	-0.191014	1.58325	5.29101	9.62963	1.82	UniRef90_C1IDV3	339	VFG002419(gb|NP_645021) (coa) staphylocoagulase precursor [Staphylocoagulase (VF0421)] [Staphylococcus aureus subsp. aureus MW2]	Staphylocoagulase n=45 Tax=Staphylococcaceae TaxID=90964 RepID=C1IDV3_STAAU
	twist_5606	2.4439e-06	0.124639	-0.617338	-1.40528	0.170606	13.7566	7.40741	0.538462		340	allergen_name False allergome_name Nas vi 12 (2/2) (1/1) allergenonline_name False SDAP_name False iedb_name False
	agilent_4825	2.45215e-06	0.12506	-0.414264	-0.943604	0.115076	30.1587	22.963	0.761404	UniRef90_P14738	341	fibronectin-binding protein A	Fibronectin-binding protein A n=540 Tax=Staphylococcaceae TaxID=90964 RepID=FNBA_STAA8
	agilent_52620	2.45241e-06	0.125073	-0.845837	-1.92667	0.234998	7.40741	3.7037	0.5	UniRef90_A0A3E4V6B7	342	WP_024853414.1 (1/1) non_MPA_topgraph_sampling_040218.csv	Uncharacterized protein n=4 Tax=Ruminococcus gnavus TaxID=33038 RepID=A0A3E4V6B7_RUMGN
	agilent_226597	2.46693e-06	0.125813	-0.529611	-1.20769	0.148468	17.4603	11.1111	0.636364	UniRef90_A0A0K5P078	343	VFG000743(gb|AAC38395) (espD) EspD [EspD (VF0180)] [Escherichia coli O127:H6 str. E2348/69]	Translocon EspD n=21 Tax=Escherichia coli TaxID=562 RepID=A0A0K5P078_ECOLX
	agilent_3329	2.47205e-06	0.126075	0.447678	-0.125895	1.02125	15.873	23.7037	1.49333	UniRef90_P03211	344	EBNA-1 HHV 4 & BKRF1	Epstein-Barr nuclear antigen 1 n=37 Tax=Epstein-Barr virus (strain GD1) TaxID=10376 RepID=EBNA1_EBVB9
	agilent_101119	2.48205e-06	0.126584	0.651156	-0.18424	1.48655	5.82011	12.5926	2.16364	UniRef90_C4Z6T6	345	MH0457_GL0056882 MPA_PNP_EM_seqs_non_topgraph_seqs_final_210318.csv	AAA_15 domain-containing protein n=18 Tax=Eubacterium TaxID=1730 RepID=C4Z6T6_EUBE2
	agilent_4843	2.48309e-06	0.126638	0.467293	-0.132301	1.06689	14.8148	21.4815	1.45	UniRef90_Q82081	346	positive (from uniprot): Rhinovirus B Genome polyprotein	Genome polyprotein n=46 Tax=Enterovirus TaxID=12059 RepID=POLG_HRV3
	agilent_237918	2.48532e-06	0.126751	-0.380863	-0.869702	0.107977	68.254	61.4815	0.900775	UniRef90_Q48028	347	VFG001154(gb|AAA20524) (hmw2A) adhesin HMW2A, two-partner secretion (TPS) pathway TpsA exoprotein [HMW1/HMW2 (VF0038)] [Haemophilus influenzae str. 12]	Adhesin n=8 Tax=Haemophilus influenzae TaxID=727 RepID=Q48028_HAEIF
	agilent_148625	2.48539e-06	0.126755	-0.506007	-1.15548	0.143462	19.5767	11.8519	0.605405	UniRef90_S5N0F3	348	WP_045160255.1 (5/5) non_MPA_topgraph_sampling_040218.csv	Phage-related tail protein n=334 Tax=Salmonella TaxID=590 RepID=S5N0F3_SALBN
	agilent_219967	2.49114e-06	0.127048	-0.470244	-1.07428	0.133789	24.8677	17.7778	0.714894	UniRef90_Q9X5C4	349	VFG000960(gb|NP_269464) (grab) protein GRAB (protein G-related alpha 2M-binding protein) [GRAB (VF0254)] [Streptococcus pyogenes M1 GAS]	GRAB n=44 Tax=Streptococcus pyogenes TaxID=1314 RepID=Q9X5C4_STRPY
	agilent_3647	2.49569e-06	0.12728	-0.594743	-1.35916	0.169677	13.7566	8.14815	0.592308	UniRef90_P03300	350	Genome polyprotein (6/6) & polyprotein (7/9) & VP1 (1/4) & coat protein VP1 & VP4	Genome polyprotein n=1168 Tax=Enterovirus TaxID=12059 RepID=POLG_POL1M
	agilent_222883	2.49839e-06	0.127418	-0.852212	-1.94795	0.243528	6.87831	3.7037	0.538462	UniRef90_A0A376Y356	351	VFG042537(gb|AAA92620) (f17d-C) F17 fimbrial uscher [F17 pili (AI037)] [Escherichia coli str. 111KH86]	F17-like fimbrial usher n=91 Tax=Escherichia coli TaxID=562 RepID=A0A376Y356_ECOLX
	twist_75494	2.50144e-06	0.127574	0.827082	-0.236781	1.89094	3.1746	7.40741	2.33333		352	YP_007003209.1 head-tail joining protein [Lactobacillus phage LF1]
	twist_81512	2.51516e-06	0.128273	-0.923377	-2.11328	0.26653	6.87831	2.96296	0.430769		353	YP_006908131.1 hypothetical protein [Campylobacter phage CP30A]
	twist_73224	2.51811e-06	0.128424	0.625985	-0.181007	1.43298	6.34921	11.8519	1.86667		354	YP_001293415.1 hypothetical protein ORF008 [Pseudomonas phage 73]
	agilent_79810	2.52712e-06	0.128883	-0.38745	-0.887535	0.112634	36.5079	28.8889	0.791304	UniRef90_R7HD48	355	MH0113_GL0055733 MPA_PNP_EM_seqs_non_topgraph_seqs_final_210318.csv	Flagellin n=1 Tax=Eubacterium sp. CAG:38 TaxID=1262889 RepID=R7HD48_9FIRM
	twist_12244	2.52995e-06	0.129028	-0.574244	-1.3157	0.167216	14.2857	8.88889	0.622222		356	allergen_name False allergome_name Cte f 9 (6/8) (1/1) allergenonline_name False SDAP_name False iedb_name False
	agilent_201785	2.53176e-06	0.12912	0.624852	-0.182147	1.43185	6.87831	11.1111	1.61538	UniRef90_C7H1Z9	357	V1.UC54-4_GL0096277 MPA_PNP_EM_seqs_non_topgraph_seqs_final_210318.csv	Uncharacterized protein n=12 Tax=Faecalibacterium TaxID=216851 RepID=C7H1Z9_9FIRM
	agilent_171305	2.5325e-06	0.129158	0.847114	-0.247046	1.94127	3.1746	6.66667	2.1	UniRef90_A0A0E1XBT2	358	WP_001208900.1 strains_non_MPA_non_topgraph_cdhit70_190118.csv	Gram-positive signal peptide protein, YSIRK family n=24 Tax=Staphylococcaceae TaxID=90964 RepID=A0A0E1XBT2_STAAU
	agilent_221413	2.54374e-06	0.129731	0.362179	-0.106323	0.830682	44.4444	56.2963	1.26667	UniRef90_Q54972	359	VFG005313(gb|NP_357715) (pspA) Surface protein pspA precursor [Choline-binding proteins (CVF122)] [Streptococcus pneumoniae R6]	Pneumococcal surface protein A n=17 Tax=Streptococcus pneumoniae TaxID=1313 RepID=Q54972_STREE
	twist_88089	2.54889e-06	0.129993	0.45193	-0.133071	1.03693	15.873	21.4815	1.35333		360	YP_003344862.1 tail protein [Streptococcus virus ALQ132]
	twist_43249	2.55116e-06	0.130109	0.375297	-0.110653	0.861246	28.0423	38.5185	1.37358		361	EBNA3A HHV4
	agilent_9788	2.55551e-06	0.130331	0.368864	-0.109032	0.846759	32.2751	40.7407	1.2623	UniRef90_P08318	362	phosphoprotein 150 & Large structural phosphoprotein	Large structural phosphoprotein n=145 Tax=root TaxID=1 RepID=PP150_HCMVA
	agilent_221241	2.55737e-06	0.130426	-0.405822	-0.931731	0.120086	32.2751	23.7037	0.734426	UniRef90_UPI000F53326A	363	VFG000261(gb|NP_273742) (iga) IgA-specific serine endopeptidase [IgA1 protease (VF0080)] [Neisseria meningitidis MC58]	IgA-specific serine endopeptidase autotransporter n=1 Tax=Neisseria meningitidis TaxID=487 RepID=UPI000F53326A
	twist_6266	2.55798e-06	0.130457	-0.877286	-2.01426	0.259689	8.46561	2.96296	0.35		364	allergen_name False allergome_name Dan re alpha2I (2/2) (1/1) allergenonline_name False SDAP_name False iedb_name collagen, type I, alpha 2 (2/2) (1/1)
	agilent_226780	2.58335e-06	0.131751	-0.358002	-0.823539	0.107534	62.963	55.5556	0.882353	UniRef90_A0A098ZMW6	365	VFG001355(gb|NP_346612) (cbpD) choline binding protein D [CBPs (VF0145)] [Streptococcus pneumoniae TIGR4]	Autolysin n=355 Tax=Streptococcus TaxID=1301 RepID=A0A098ZMW6_STREE
	agilent_223876	2.58394e-06	0.131781	0.423191	-0.127157	0.973539	19.0476	25.1852	1.32222	UniRef90_UPI000B5938A4	366	VFG001356(gb|NP_345446) (lytB) endo-beta-N-acetylglucosaminidase [CBPs (VF0145)] [Streptococcus pneumoniae TIGR4]	endo-beta-N-acetylglucosaminidase n=2 Tax=Streptococcus pneumoniae TaxID=1313 RepID=UPI000B5938A4
	twist_48626	2.59466e-06	0.132327	-0.478446	-1.10153	0.14464	20.1058	14.0741	0.7		367	positive (from uniprot): Norwalk virus Non-structural polyprotein
	agilent_141708	2.59877e-06	0.132537	0.551167	-0.167014	1.26935	9.52381	14.8148	1.55556	UniRef90_A0A4P6M4H6	368	WP_018598481.1 strains_non_MPA_non_topgraph_cdhit70_190118.csv	Toxin A n=3 Tax=Blautia TaxID=572511 RepID=A0A4P6M4H6_9FIRM
	agilent_9999	2.59884e-06	0.132541	-0.52829	-1.21667	0.160089	16.9312	10.3704	0.6125	UniRef90_O36633	369	Major surface glycoprotein G	Major surface glycoprotein G n=342 Tax=Pneumoviridae TaxID=11244 RepID=GLYC_HRSVB
	agilent_202587	2.59966e-06	0.132583	0.59683	-0.180942	1.3746	7.40741	11.8519	1.6	UniRef90_U6R855	370	DOM015_GL0041013 (2/2) MPA_and_EM_topgraph_220218_subsample.csv	Uncharacterized protein n=5 Tax=Bacteroidaceae TaxID=815 RepID=U6R855_9BACE
	agilent_7302	2.60017e-06	0.132608	0.440242	-0.133507	1.01399	74.0741	82.963	1.12	UniRef90_P03211	371	EBNA-1 HHV 4 & BKRF1	Epstein-Barr nuclear antigen 1 n=37 Tax=Epstein-Barr virus (strain GD1) TaxID=10376 RepID=EBNA1_EBVB9
	agilent_224035	2.60946e-06	0.133083	0.682509	-0.208066	1.57308	5.82011	8.88889	1.52727	UniRef90_Q327J1	372	VFG012802(gb|NP_858136) (ospB) type III secretion system effector OspB [T3SS (SS011)] [Shigella flexneri 2a str. 301]	OspB n=95 Tax=Enterobacteriaceae TaxID=543 RepID=Q327J1_SHIDS
	agilent_139646	2.61245e-06	0.133235	0.923717	-0.282073	2.12951	2.6455	5.92593	2.24	UniRef90_A0A449FI35	373	NP_816427.1 strains_non_MPA_non_topgraph_cdhit70_190118.csv	Endolysin n=234 Tax=root TaxID=1 RepID=A0A449FI35_ENTFL
	twist_60686	2.6409e-06	0.134686	0.827674	-0.256781	1.91213	3.1746	6.66667	2.1		374	YP_006383459.1 minor capsid protein [Bacillus phage PBC1]
	agilent_7113	2.64408e-06	0.134848	-0.438382	-1.01301	0.136245	24.3386	17.037	0.7	UniRef90_P0C6Z0	375	early antigen protein D (EA-D) & DNA polymerase processivity factor BMRF1	DNA polymerase processivity factor BMRF1 n=54 Tax=Epstein-Barr virus (strain GD1) TaxID=10376 RepID=EAD_EBVA8
	agilent_240514	2.65624e-06	0.135468	-0.895273	-2.07065	0.280108	6.87831	2.96296	0.430769	UniRef90_A0A0B2E0Q2	376	VFG000282(gb|NP_207318) (cag3) type IV secretion system protein Cag3, component outer membrane subcomplex [Type IV secretion system (VF0060)] [Helicobacter pylori 26695]	Sodium:calcium antiporter n=8 Tax=Helicobacter pylori TaxID=210 RepID=A0A0B2E0Q2_HELPX
	agilent_224607	2.66419e-06	0.135874	0.811208	-0.254911	1.87733	3.1746	7.40741	2.33333	UniRef90_A0A0H3K1N3	377	VFG001282(gb|NP_647237) (fnbB) fibronectin-binding protein B [FnBPs (VF0010)] [Staphylococcus aureus subsp. aureus MW2]	FnbB protein n=80 Tax=Staphylococcus TaxID=1279 RepID=A0A0H3K1N3_STAAW
	agilent_224087	2.68373e-06	0.13687	-0.422447	-0.979055	0.134161	28.0423	18.5185	0.660377	UniRef90_Q48031	378	VFG001151(gb|AAA20527) (hmw1A) adhesin HMW1A, two-partner secretion (TPS) pathway TpsA exoprotein [HMW1/HMW2 (VF0038)] [Haemophilus influenzae str. 12]	Adhesin n=8 Tax=Haemophilus influenzae TaxID=727 RepID=Q48031_HAEIF
	agilent_108889	2.6895e-06	0.137164	0.680366	-0.216743	1.57748	5.29101	8.88889	1.68	UniRef90_A0A0K6BRS0	379	YP_098302.1 strains_non_MPA_non_topgraph_cdhit70_190118.csv	Insulinase family protein n=52 Tax=Bacteroidaceae TaxID=815 RepID=A0A0K6BRS0_BACFG
	twist_46897	2.69238e-06	0.137312	0.399735	-0.12754	0.92701	22.2222	28.8889	1.3		380	glycoprotein B (2/2)
	agilent_2243	2.69319e-06	0.137352	-0.764907	-1.77397	0.244157	7.93651	4.44444	0.56	UniRef90_P14738	381	fibronectin-binding protein A	Fibronectin-binding protein A n=540 Tax=Staphylococcaceae TaxID=90964 RepID=FNBA_STAA8
	agilent_226077	2.70311e-06	0.137859	-0.349874	-0.81202	0.112273	56.6138	48.8889	0.863551	UniRef90_P71401	382	VFG001157(gb|AAC44560) (hsf) Hsf [Hia/Hsf (VF0039)] [Haemophilus influenzae C54]	Hsf n=19 Tax=Haemophilus influenzae TaxID=727 RepID=P71401_HAEIF
	agilent_172984	2.70328e-06	0.137867	0.638223	-0.204822	1.48127	6.34921	9.62963	1.51667	UniRef90_P75859	383	NP_706865.1 strains_non_MPA_non_topgraph_cdhit70_190118.csv	Uncharacterized fimbrial-like protein YcbU n=401 Tax=Bacteria TaxID=2 RepID=YCBU_ECOLI
	twist_62435	2.71272e-06	0.138349	-0.760917	-1.76726	0.245427	7.93651	4.44444	0.56		384	AFQ97034.1 protein kinase [Enterobacteria phage T7M]
	agilent_117770	2.71781e-06	0.138608	0.721372	-0.2333	1.67604	4.2328	8.88889	2.1	UniRef90_A0A374E4C7	385	MH0197_GL0075679 MPA_PNP_EM_seqs_non_topgraph_seqs_final_210318.csv	Peptidylprolyl isomerase n=21 Tax=Clostridiales TaxID=186802 RepID=A0A374E4C7_9FIRM
	agilent_129884	2.72576e-06	0.139014	0.468613	-0.152192	1.08942	12.6984	20	1.575	UniRef90_A0A151G536	386	YP_004888989.1 (1/2) non_MPA_topgraph_sampling_040218.csv	NusG_II domain-containing protein n=25 Tax=Lactobacillus TaxID=1578 RepID=A0A151G536_LACPN
	twist_37907	2.74631e-06	0.140062	0.469748	-0.15421	1.09371	76.7196	85.9259	1.12		387	pneumococcal histidine triad protein D (1/2) & histidine motif-containing protein, partial
	twist_94893	2.78638e-06	0.142105	0.516326	-0.173036	1.20569	11.1111	14.8148	1.33333		388	YP_009277541.1 portal vertex of the head [Shigella phage SHFML-11]
	agilent_6649	2.79351e-06	0.142469	-0.46074	-1.07645	0.154968	21.164	14.8148	0.7	UniRef90_A7X0T9	389	Bifunctional autolysin precursor	Bifunctional autolysin n=763 Tax=Bacteria TaxID=2 RepID=ATL_STAA1
	twist_27464	2.83066e-06	0.144364	0.351425	-0.120429	0.82328	56.6138	65.1852	1.1514		390	heme transporter IsdB
	twist_48100	2.86487e-06	0.146108	-0.686929	-1.61327	0.23941	10.0529	5.18519	0.515789		391	butyrophilin precursor & Butyrophilin subfamily 1 member A1 & butyrophilin, partial
	agilent_69388	2.87139e-06	0.146441	-0.706216	-1.65935	0.246917	8.46561	5.18519	0.6125	UniRef90_A0A2S1FUJ1	392	WP_000769147.1 strains_non_MPA_non_topgraph_cdhit70_190118.csv	Superantigen-like protein 11 n=24 Tax=Bacteria TaxID=2 RepID=A0A2S1FUJ1_STAAU
	twist_26521	2.89985e-06	0.147892	-0.453676	-1.06817	0.160822	20.1058	14.8148	0.736842		393	EBNA-3C HHV 4 latent protein
	agilent_110337	2.91135e-06	0.148479	0.608527	-0.216907	1.43396	5.82011	12.5926	2.16364	UniRef90_F7JVT9	394	WP_024852370.1 strains_non_MPA_non_topgraph_cdhit70_190118.csv	Uncharacterized protein n=15 Tax=Clostridiales TaxID=186802 RepID=F7JVT9_9FIRM
	agilent_229718	2.91493e-06	0.148661	0.414299	-0.147928	0.976527	19.0476	24.4444	1.28333	UniRef90_A7X6I5	395	VFG001283(gb|NP_647238) (fnbA) fibronectin-binding protein A [FnBPs (VF0010)] [Staphylococcus aureus subsp. aureus MW2]	Fibronectin-binding protein A n=697 Tax=Bacteria TaxID=2 RepID=FNBA_STAA1
	twist_81063	2.937e-06	0.149787	-0.674477	-1.59232	0.243364	10.0529	5.18519	0.515789		396	YP_009037492.1 modifier of transcription [Escherichia phage vB_EcoM_JS09]
	twist_22032	2.95315e-06	0.150611	0.602485	-0.219045	1.42401	6.34921	11.1111	1.75		397	allergen_name False allergome_name Str py Streptokinase (11/12) (1/1) allergenonline_name False SDAP_name False iedb_name False
	twist_36146	2.96142e-06	0.151032	-0.565537	-1.33748	0.206408	13.7566	8.14815	0.592308		398	DNA polymerase processivity factor
	agilent_7114	2.96749e-06	0.151342	-0.455824	-1.07848	0.166837	20.1058	14.0741	0.7	UniRef90_P0C6Z0	399	early antigen protein D (EA-D) & DNA polymerase processivity factor BMRF1	DNA polymerase processivity factor BMRF1 n=54 Tax=Epstein-Barr virus (strain GD1) TaxID=10376 RepID=EAD_EBVA8
	agilent_193475	3.0004e-06	0.153021	-0.605903	-1.43697	0.225165	11.6402	6.66667	0.572727	UniRef90_A0A0B8REE2	400	WP_010989342.1 strains_non_MPA_non_topgraph_cdhit70_190118.csv	ATP phosphoribosyltransferase regulatory subunit n=304 Tax=Bacteria TaxID=2 RepID=A0A0B8REE2_LISMN
	agilent_210454	3.01099e-06	0.15356	0.345217	-0.128911	0.819346	50.2646	55.5556	1.10526	UniRef90_A0A0U1MQG2	401	WP_000669729.1 strains_non_MPA_non_topgraph_cdhit70_190118.csv	Protein map n=15 Tax=Staphylococcaceae TaxID=90964 RepID=A0A0U1MQG2_STAAU
	agilent_3635	3.01181e-06	0.153602	0.338147	-0.126318	0.802612	37.5661	45.9259	1.22254	UniRef90_Q9ANY1	402	pneumococcal histidine triad protein E & hydrolase & HIT family hydrolase	Bvh-3 n=444 Tax=Bacteria TaxID=2 RepID=Q9ANY1_STREE
	agilent_139506	3.01369e-06	0.153698	0.732625	-0.273914	1.73916	3.7037	8.14815	2.2	UniRef90_A0A0K6BVP1	403	YP_099897.1 strains_non_MPA_non_topgraph_cdhit70_190118.csv	LysM peptidoglycan-binding domain-containing protein n=45 Tax=Bacteroidaceae TaxID=815 RepID=A0A0K6BVP1_BACFG
	agilent_5730	3.0291e-06	0.154484	-0.452833	-1.07616	0.170494	21.164	13.3333	0.63	UniRef90_Q9P266	404	Junctional protein associated with coronary artery disease	Junctional protein associated with coronary artery disease n=49 Tax=Catarrhini TaxID=9526 RepID=JCAD_HUMAN
	agilent_161898	3.03208e-06	0.154636	0.689913	-0.260105	1.63993	4.7619	8.14815	1.71111	UniRef90_A0A3R6HP82	405	160582958-stool1_revised_scaffold9779_1_gene44654 (1/2) MPA_and_EM_topgraph_220218_subsample.csv	Nucleotide pyrophosphatase n=8 Tax=Parabacteroides TaxID=375288 RepID=A0A3R6HP82_9BACT
	twist_63495	3.03681e-06	0.154877	0.41827	-0.15803	0.994571	16.9312	22.963	1.35625		406	YP_009035516.1 hypothetical protein [Lactobacillus phage phi jlb1]
	twist_99693	3.03852e-06	0.154964	-0.348344	-0.828401	0.131712	40.2116	31.8519	0.792105		407	YP_009222289.1 lysin [Lactobacillus phage LfeInf]
	agilent_234119	3.04132e-06	0.155107	0.624649	-0.236483	1.48578	5.29101	11.1111	2.1	UniRef90_Q5WWB4	408	VFG045526(gb|YP_095518) (ravX) Dot/Icm type IV secretion system effector RavX [Dot/Icm (VF0156)] [Legionella pneumophila subsp. pneumophila str. Philadelphia 1]	Uncharacterized protein n=29 Tax=Legionella pneumophila TaxID=446 RepID=Q5WWB4_LEGPL
	twist_47027	3.05087e-06	0.155594	-0.65002	-1.54718	0.247145	9.52381	5.92593	0.622222		409	nuclear protein EBNA2 & EBNA-2 & Epstein-Barr nuclear antigen 2
	agilent_139748	3.05612e-06	0.155862	0.66546	-0.253611	1.58453	4.7619	8.88889	1.86667	UniRef90_A0A174SVM6	410	MH0006_GL0110127 (2/2) MPA_and_EM_topgraph_220218_subsample.csv	Uncharacterized protein conserved in bacteria n=36 Tax=Clostridiales TaxID=186802 RepID=A0A174SVM6_9FIRM
	agilent_225335	3.09269e-06	0.157727	0.644742	-0.249729	1.53921	5.29101	8.88889	1.68	UniRef90_P35671	411	VFG000558(gb|NP_461818) (invE) type III secretion system gatekeeper invE [TTSS(SPI-1 encode) (VF0116)] [Salmonella enterica subsp. enterica serovar Typhimurium str. LT2]	Invasion protein InvE n=504 Tax=Salmonella TaxID=590 RepID=INVE_SALTY
	agilent_139934	3.10876e-06	0.158547	-0.531141	-1.26946	0.207182	13.7566	9.62963	0.7	UniRef90_A0A174MPU4	412	T2D-189A_GL0064880 MPA_PNP_EM_seqs_non_topgraph_seqs_final_210318.csv	Flagellin n=3 Tax=Clostridiales TaxID=186802 RepID=A0A174MPU4_9FIRM
	agilent_229734	3.10929e-06	0.158574	-0.360133	-0.860775	0.140509	35.4497	28.1481	0.79403	UniRef90_Q9KK48	413	VFG005316(gb|NP_359586) (pspC/cbpA) Choline binding protein A [Choline-binding proteins (CVF122)] [Streptococcus pneumoniae R6]	Surface protein PspC n=12 Tax=Streptococcus pneumoniae TaxID=1313 RepID=Q9KK48_STREE
	agilent_122181	3.1147e-06	0.15885	0.625281	-0.244535	1.4951	5.82011	9.62963	1.65455	UniRef90_A0A4P6M723	414	WP_018598482.1 strains_non_MPA_non_topgraph_cdhit70_190118.csv	Toxin A n=4 Tax=Blautia TaxID=572511 RepID=A0A4P6M723_9FIRM
	agilent_45284	3.12159e-06	0.159201	0.517753	-0.20309	1.2386	84.127	88.8889	1.0566	UniRef90_Q6GHS9	415	WP_000791575.1 strains_non_MPA_non_topgraph_cdhit70_190118.csv	Fibrinogen-binding protein n=22 Tax=Staphylococcus aureus TaxID=1280 RepID=FIB_STAAR
	agilent_195778	3.12742e-06	0.159499	0.409002	-0.160839	0.978842	16.9312	23.7037	1.4	UniRef90_E1W618	416	WP_014065439.1 strains_non_MPA_non_topgraph_cdhit70_190118.csv	Uncharacterized protein n=1 Tax=Haemophilus parainfluenzae (strain T3T1) TaxID=862965 RepID=E1W618_HAEP3
	agilent_39523	3.13635e-06	0.159954	-0.751882	-1.80058	0.296818	6.87831	4.44444	0.646154	UniRef90_A0A544KL08	417	WP_000826868.1 strains_non_MPA_non_topgraph_cdhit70_190118.csv	Uncharacterized protein n=44 Tax=Vibrio TaxID=662 RepID=A0A544KL08_VIBCL
	agilent_3692	3.14734e-06	0.160514	0.341194	-0.135331	0.81772	53.9683	62.2222	1.15294	UniRef90_P06484	418	envelope glycoprotein G (2/2) & glycoprotein G (2/2)	Envelope glycoprotein G n=376 Tax=Human herpesvirus 1 TaxID=10298 RepID=GG_HHV11
	agilent_15915	3.15233e-06	0.160769	-0.640835	-1.53639	0.254724	9.52381	5.92593	0.622222	UniRef90_A0A2X2MA38	419	WP_000645753.1 strains_non_MPA_non_topgraph_cdhit70_190118.csv	5'-nucleotidase n=579 Tax=Bacteria TaxID=2 RepID=A0A2X2MA38_STAAU
	agilent_240059	3.161e-06	0.161211	0.487788	-0.19461	1.17019	10.582	15.5556	1.47	UniRef90_A0A380Q2U5	420	VFG042312(gb|YP_002348854) (yapE) autotransporter protein YapE [YapE (VF0505)] [Yersinia pestis CO92]	Autotransporter protein n=84 Tax=Yersinia TaxID=444888 RepID=A0A380Q2U5_YERPU
	agilent_90354	3.16545e-06	0.161438	-0.835788	-2.00566	0.334083	6.87831	2.96296	0.430769	UniRef90_A7AH99	421	MH0067_GL0069334 (1/1) MPA_and_EM_topgraph_220218_subsample.csv	TonB-linked outer membrane protein, SusC/RagA family n=13 Tax=Parabacteroides TaxID=375288 RepID=A7AH99_9BACT
	twist_27719	3.17147e-06	0.161745	-0.482699	-1.15884	0.193441	16.9312	11.1111	0.65625		422	early antigen protein D (EA-D) & DNA polymerase processivity factor BMRF1
	agilent_25775	3.18888e-06	0.162633	-0.677003	-1.62732	0.273315	8.46561	5.18519	0.6125	UniRef90_UPI000A3CE4AB	423	WP_000775561.1 (1/1) non_MPA_topgraph_sampling_040218.csv	succinate dehydrogenase flavoprotein subunit n=2 Tax=Enterobacteriaceae TaxID=543 RepID=UPI000A3CE4AB
	twist_99262	3.19544e-06	0.162967	-0.367647	-0.884128	0.148834	31.2169	23.7037	0.759322		424	YP_009222289.1 lysin [Lactobacillus phage LfeInf]
	agilent_202435	3.19554e-06	0.162972	0.454531	-0.184016	1.09308	12.1693	18.5185	1.52174	UniRef90_A0A414MBR3	425	MH0356_GL0139632 (1/1) MPA_and_EM_topgraph_220218_subsample.csv	LPXTG cell wall anchor domain-containing protein n=10 Tax=Clostridiales TaxID=186802 RepID=A0A414MBR3_9FIRM
	twist_81047	3.20043e-06	0.163222	0.654577	-0.265549	1.5747	5.29101	8.14815	1.54		426	YP_009037574.1 baseplate subunit [Escherichia phage vB_EcoM_JS09]
	agilent_149939	3.23677e-06	0.165075	-0.854721	-2.06148	0.352035	5.82011	2.96296	0.509091	UniRef90_J5DKJ0	427	NP_814463.1 strains_non_MPA_non_topgraph_cdhit70_190118.csv	WxL domain-containing protein n=84 Tax=Bacilli TaxID=91061 RepID=J5DKJ0_ENTFL
	agilent_9755	3.24966e-06	0.165733	-0.649874	-1.56884	0.269092	8.99471	5.92593	0.658824	UniRef90_P03204	428	EBNA-3C HHV 4 latent protein	Epstein-Barr nuclear antigen 6 n=14 Tax=Epstein-Barr virus (strain GD1) TaxID=10376 RepID=EBNA6_EBVB9
	agilent_141190	3.25379e-06	0.165943	0.561917	-0.233067	1.3569	6.87831	11.8519	1.72308	UniRef90_A0A4V2UPI2	429	WP_024852991.1 (2/2) non_MPA_topgraph_sampling_040218.csv	Type IV secretion system protein VirD4 n=2 Tax=Lachnospiraceae TaxID=186803 RepID=A0A4V2UPI2_9FIRM
	agilent_220388	3.25628e-06	0.16607	0.404648	-0.168008	0.977305	16.4021	22.963	1.4	UniRef90_P09983	430	VFG000906(gb|NP_755445) (hlyA) Hemolysin A [Hemolysin (VF0225)] [Escherichia coli CFT073]	Hemolysin, chromosomal n=225 Tax=Bacteria TaxID=2 RepID=HLYAC_ECOLX
	twist_47714	3.2597e-06	0.166244	0.601122	-0.249933	1.45218	5.82011	10.3704	1.78182		431	Adhesin P1 precursor (Cytadhesin P1) (Attachment protein) & ADP1_MYCPN adhesin P1
	agilent_8318	3.2597e-06	0.166245	-0.346868	-0.837957	0.14422	70.3704	65.1852	0.926316	UniRef90_Q1HVF7	432	EBNA-1 HHV 4	Epstein-Barr nuclear antigen 1 n=48 Tax=Epstein-Barr virus (strain GD1) TaxID=10376 RepID=EBNA1_EBVA8
	agilent_61084	3.2611e-06	0.166316	0.648025	-0.26959	1.56564	89.9471	94.8148	1.05412	UniRef90_K0X0Z8	433	158499257-stool2_revised_scaffold67395_1_gene40147 MPA_PNP_EM_seqs_non_topgraph_seqs_final_210318.csv	Ig-like domain-containing protein n=4 Tax=Bacteroidales TaxID=171549 RepID=K0X0Z8_9BACT
	agilent_215637	3.26834e-06	0.166686	0.443211	-0.184931	1.07135	13.2275	19.2593	1.456	UniRef90_B0P2M9	434	SZEY-69A_GL0045916 MPA_PNP_EM_seqs_non_topgraph_seqs_final_210318.csv	Uncharacterized protein n=11 Tax=Clostridiales TaxID=186802 RepID=B0P2M9_9CLOT
	agilent_98303	3.29249e-06	0.167917	-0.695436	-1.68391	0.293034	8.46561	4.44444	0.525	UniRef90_A0A139KH65	435	WP_005831995.1 MPA_PNP_EM_seqs_non_topgraph_seqs_final_210318.csv	Uncharacterized protein n=38 Tax=Bacteroides TaxID=816 RepID=A0A139KH65_BACUN
	twist_41261	3.30033e-06	0.168317	-0.384847	-0.932372	0.162677	27.5132	20	0.726923		436	positive (from uniprot): Rhinovirus B Genome polyprotein
	twist_57801	3.31369e-06	0.168998	-0.693658	-1.68211	0.294793	8.46561	4.44444	0.525		437	HCMVUL35
	twist_59400	3.32528e-06	0.169589	0.480762	-0.205266	1.16679	10.582	15.5556	1.47		438	H3N2 A/Hong Kong/4801/2014 M1
	agilent_126599	3.32743e-06	0.169699	0.322655	-0.137879	0.783189	44.9735	52.5926	1.16941	UniRef90_A0A354D669	439	MH0193_GL0075334 MPA_PNP_EM_seqs_non_topgraph_seqs_final_210318.csv	Flagellin n=1 Tax=Lachnospiraceae bacterium TaxID=1898203 RepID=A0A354D669_9FIRM
	agilent_4907	3.33873e-06	0.170275	-0.437947	-1.06388	0.18799	20.6349	14.8148	0.717949	UniRef90_P07210	440	polyprotein (9/9) & VP1 capsid protein (1/3) & Chain 2, Human Rhinovirus Serotype 2 (Hrv2)	Genome polyprotein n=273 Tax=Enterovirus TaxID=12059 RepID=POLG_HRV8A
	twist_31974	3.34039e-06	0.17036	-0.828097	-2.01189	0.355698	6.34921	2.96296	0.466667		441	EMP1 (2/2)
	agilent_27180	3.34309e-06	0.170498	0.650414	-0.279677	1.58051	4.7619	8.88889	1.86667	UniRef90_A0A1T4WKH5	442	MH0416_GL0100391 (3/3) MPA_and_EM_topgraph_220218_subsample.csv	ATP-dependent zinc metalloprotease FtsH n=5 Tax=Ruminococcaceae TaxID=541000 RepID=A0A1T4WKH5_9FIRM
	agilent_11147	3.34434e-06	0.170562	0.685374	-0.294856	1.6656	4.2328	7.40741	1.75	UniRef90_P14738	443	fibronectin-binding protein A	Fibronectin-binding protein A n=540 Tax=Staphylococcaceae TaxID=90964 RepID=FNBA_STAA8
	agilent_229054	3.34595e-06	0.170643	0.521048	-0.224303	1.2664	8.46561	12.5926	1.4875	UniRef90_P27951	444	VFG001795(gb|BAC98831) (cba) c protein beta antigen [<beta>-C protein (VF0277)] [Streptococcus agalactiae FM027022]	IgA FC receptor n=71 Tax=Streptococcus TaxID=1301 RepID=BAG_STRAG
	twist_33736	3.34652e-06	0.170673	0.360581	-0.15526	0.876422	23.8095	30.3704	1.27556		445	fimbrial protein (1/2) & Outer membrane protein P5 precursor (OMP P5) (Fimbrin)
	agilent_7303	3.34852e-06	0.170775	0.403348	-0.173812	0.980508	75.1323	82.963	1.10423	UniRef90_P03211	446	EBNA-1 HHV 4 & BKRF1	Epstein-Barr nuclear antigen 1 n=37 Tax=Epstein-Barr virus (strain GD1) TaxID=10376 RepID=EBNA1_EBVB9
	agilent_3596	3.35e-06	0.17085	-0.392846	-0.955079	0.169386	24.3386	20.7407	0.852174	UniRef90_Q66478	447	polyprotein (3/9) & structural protein (3/3) & VP1 (2/4) & capsid protein VP1 & VP1 protein (2/2) & VP1 protein, partial [Enterovirus A71]	Genome polyprotein n=10068 Tax=root TaxID=1 RepID=POLG_HE71B
	twist_97947	3.36391e-06	0.171559	0.356509	-0.154564	0.867582	24.3386	30.3704	1.24783		448	YP_009032592.1 endolysin [Lactoccocus phage WP-2]
	agilent_113148	3.36901e-06	0.17182	0.572978	-0.248913	1.39487	6.34921	11.1111	1.75	UniRef90_R5ASD5	449	V1.CD20-4_GL0045840 MPA_PNP_EM_seqs_non_topgraph_seqs_final_210318.csv	Putative DNA methylase n=1 Tax=Prevotella sp. CAG:1031 TaxID=1262917 RepID=R5ASD5_9BACT
	agilent_5601	3.38115e-06	0.172439	0.332072	-0.144947	0.809092	35.9788	44.4444	1.23529	UniRef90_P81177	450	zinc metalloproteinase aureolysin	Zinc metalloproteinase aureolysin n=337 Tax=Bacilli TaxID=91061 RepID=AURE_STAAU
	twist_53354	3.4061e-06	0.173711	-0.351647	-0.858282	0.154989	34.3915	28.1481	0.818462		451	pneumococcal histidine triad protein E & hydrolase & HIT family hydrolase
	agilent_160375	3.41104e-06	0.173963	-0.690726	-1.68647	0.305021	8.46561	4.44444	0.525	UniRef90_A0A173YNI1	452	MH0055_GL0056550 MPA_PNP_EM_seqs_non_topgraph_seqs_final_210318.csv	Glucan endo-1,3-beta-glucosidase A1 n=16 Tax=Lachnospiraceae TaxID=186803 RepID=A0A173YNI1_9FIRM
	agilent_75806	3.41132e-06	0.173977	0.692856	-0.305996	1.69171	4.2328	7.40741	1.75	UniRef90_A0A078S111	453	MH0230_GL0031627 MPA_PNP_EM_seqs_non_topgraph_seqs_final_210318.csv	Fibronectin type-III domain-containing protein n=58 Tax=Bacteroides TaxID=816 RepID=A0A078S111_BACUN
	twist_27732	3.41317e-06	0.174072	-0.368171	-0.899057	0.162716	28.5714	24.4444	0.855556		454	Surface protein pspA
	twist_99804	3.41572e-06	0.174202	0.618938	-0.273815	1.51169	5.29101	8.88889	1.68		455	AFN38822.1 hypothetical protein phi_MSA6_ORF149 [Staphylococcus phage MSA6]
	agilent_225880	3.42338e-06	0.174592	0.353188	-0.156711	0.863088	24.3386	31.8519	1.3087	UniRef90_P62575	456	VFG001378(gb|NP_359129) (nanA) neuraminidase A [Neuraminidase (VF0148)] [Streptococcus pneumoniae R6]	Sialidase A n=43 Tax=Bacteria TaxID=2 RepID=NANA_STREE
	agilent_118543	3.43691e-06	0.175282	-0.771934	-1.88816	0.344294	6.34921	3.7037	0.583333	UniRef90_A0A0P0M1L8	457	MH0012_GL0038697 MPA_PNP_EM_seqs_non_topgraph_seqs_final_210318.csv	ATP-dependent DNA helicase n=39 Tax=Bacteroides TaxID=816 RepID=A0A0P0M1L8_BACVU
	twist_88647	3.46666e-06	0.1768	0.656049	-0.295944	1.60804	4.7619	8.14815	1.71111		458	YP_002455801.1 fiber tail protein [Lactobacillus phage Lv-1]
	twist_70489	3.46972e-06	0.176956	0.59475	-0.268602	1.4581	5.82011	9.62963	1.65455		459	YP_001293423.1 hypothetical protein ORF016 [Pseudomonas phage 73]
	twist_47499	3.47826e-06	0.177391	0.707191	-0.320416	1.7348	3.7037	7.40741	2		460	matrix protein 1 & matrix protein & M1 protein
	agilent_225839	3.48171e-06	0.177567	-0.739041	-1.81336	0.335283	7.40741	3.7037	0.5	UniRef90_A0A0H3K1N3	461	VFG001282(gb|NP_647237) (fnbB) fibronectin-binding protein B [FnBPs (VF0010)] [Staphylococcus aureus subsp. aureus MW2]	FnbB protein n=80 Tax=Staphylococcus TaxID=1279 RepID=A0A0H3K1N3_STAAW
	agilent_23950	3.51525e-06	0.179278	0.620802	-0.285204	1.52681	5.29101	8.88889	1.68	UniRef90_B6W1Z1	462	O2.UC38-1_GL0148535 (2/2) MPA_and_EM_topgraph_220218_subsample.csv	STN domain-containing protein n=48 Tax=Bacteroides TaxID=816 RepID=B6W1Z1_9BACE
	twist_47437	3.52459e-06	0.179754	-0.611032	-1.50376	0.281692	9.52381	5.92593	0.622222		463	titin isoform IC
	twist_32238	3.52953e-06	0.180006	-0.459239	-1.13058	0.212102	17.4603	11.1111	0.636364		464	Lipase 2 precursor (Glycerol ester hydrolase 2)
	twist_98287	3.53335e-06	0.180201	0.530215	-0.24523	1.30566	7.93651	11.8519	1.49333		465	YP_009148980.1 ribonucleotide reductase of class III (anaerobic) activating protein [Salmonella phage SSE121]
	twist_30259	3.5485e-06	0.180974	0.36626	-0.17035	0.90287	19.5767	28.8889	1.47568		466	polyprotein (3/9) & structural protein (3/3) & VP1 (2/4) & capsid protein VP1 & VP1 protein (2/2) & VP1 protein, partial [Enterovirus A71]
	agilent_213713	3.54935e-06	0.181017	0.461847	-0.214874	1.13857	10.582	15.5556	1.47	UniRef90_K0X524	467	MH0012_GL0229913 MPA_PNP_EM_seqs_non_topgraph_seqs_final_210318.csv	Por secretion system C-terminal sorting domain-containing protein n=3 Tax=Bacteroidales TaxID=171549 RepID=K0X524_9BACT
	agilent_91287	3.55832e-06	0.181474	-0.423298	-1.04419	0.19759	20.1058	14.8148	0.736842	UniRef90_R5DW89	468	MH0021_GL0008491 MPA_PNP_EM_seqs_non_topgraph_seqs_final_210318.csv	Flagellin n=2 Tax=Eubacterium TaxID=1730 RepID=R5DW89_9FIRM
	twist_12245	3.57141e-06	0.182142	-0.51032	-1.25999	0.239355	13.2275	8.88889	0.672		469	allergen_name False allergome_name Cal s 2 (2/3) (1/1) allergenonline_name False SDAP_name False iedb_name False
	twist_48627	3.5773e-06	0.182442	-0.596694	-1.47386	0.28047	9.52381	6.66667	0.7		470	positive (from uniprot): Norwalk virus Non-structural polyprotein
	twist_33965	3.59216e-06	0.1832	0.756747	-0.357629	1.87112	3.1746	6.66667	2.1		471	55 kDa immediate-early protein 1
	twist_39841	3.60979e-06	0.184099	-0.591158	-1.46348	0.281161	10.582	5.92593	0.56		472	Major surface glycoprotein G
	agilent_227392	3.6246e-06	0.184855	-0.313337	-0.776498	0.149823	49.7354	41.4815	0.834043	UniRef90_P71401	473	VFG001157(gb|AAC44560) (hsf) Hsf [Hia/Hsf (VF0039)] [Haemophilus influenzae C54]	Hsf n=19 Tax=Haemophilus influenzae TaxID=727 RepID=P71401_HAEIF
	agilent_8775	3.63068e-06	0.185165	0.322691	-0.154632	0.800014	34.9206	42.963	1.2303	UniRef90_P08318	474	phosphoprotein 150 & Large structural phosphoprotein	Large structural phosphoprotein n=145 Tax=root TaxID=1 RepID=PP150_HCMVA
	agilent_60297	3.63607e-06	0.18544	0.483146	-0.231969	1.19826	9.52381	14.0741	1.47778	UniRef90_B7B8G5	475	MH0057_GL0030983 MPA_PNP_EM_seqs_non_topgraph_seqs_final_210318.csv	Peptidyl-prolyl cis-trans isomerase, cyclophilin-type n=17 Tax=Parabacteroides TaxID=375288 RepID=B7B8G5_9BACT
	twist_72932	3.65559e-06	0.186435	-0.578982	-1.43789	0.279923	10.0529	6.66667	0.663158		476	YP_009030625.1 tail sheath protein [Escherichia phage vB_EcoM_JS09]
	agilent_610	3.65889e-06	0.186603	0.779504	-0.377312	1.93632	2.6455	6.66667	2.52	UniRef90_P27958	477	Hepatitis C virus (HCV) polyprotein – includes core, envelope glycoproteins (E1, E2/NS1, gp35, gp70, hypervariable regions), and nonstructural proteins (NS3, NS4, NS5, NS5B, RNA-dependent RNA polymerase); covers structural and nonstructural regions, precue protein (1/2) & polyprotein precursor (1/3) & Polyprotein (1/2) & E2 protein (4/4) & precursor protein & Hepatitis C virus core, matrix, envel…	Genome polyprotein n=2057 Tax=Hepacivirus C TaxID=11103 RepID=POLG_HCVH
	twist_85111	3.66015e-06	0.186667	0.340701	-0.164987	0.846388	25.3968	32.5926	1.28333		478	AIK68646.1 DNA methylase [Lactococcus phage phi145]
	twist_39975	3.66732e-06	0.187033	0.315782	-0.153308	0.784872	38.6243	45.1852	1.16986		479	zinc metalloproteinase aureolysin
	agilent_135148	3.66792e-06	0.187064	0.577607	-0.280482	1.4357	89.9471	93.3333	1.03765	UniRef90_K0X4F7	480	MH0271_GL0067298 MPA_PNP_EM_seqs_non_topgraph_seqs_final_210318.csv	Uncharacterized protein n=3 Tax=Bacteroidales TaxID=171549 RepID=K0X4F7_9BACT
	agilent_3466	3.69298e-06	0.188342	-0.470366	-1.17116	0.230432	88.3598	85.9259	0.972455	UniRef90_P03211	481	EBNA-1 HHV 4 & BKRF1	Epstein-Barr nuclear antigen 1 n=37 Tax=Epstein-Barr virus (strain GD1) TaxID=10376 RepID=EBNA1_EBVB9
	agilent_174922	3.70058e-06	0.18873	0.746138	-0.366509	1.85878	3.1746	5.92593	1.86667	UniRef90_R5F400	482	MH0131_GL0122184 MPA_PNP_EM_seqs_non_topgraph_seqs_final_210318.csv	Uncharacterized protein n=3 Tax=Bacteroidales TaxID=171549 RepID=R5F400_9BACE
	agilent_5189	3.70157e-06	0.18878	0.58799	-0.288925	1.4649	88.8889	94.0741	1.05833	UniRef90_Q82081	483	positive (from uniprot): Rhinovirus B Genome polyprotein	Genome polyprotein n=46 Tax=Enterovirus TaxID=12059 RepID=POLG_HRV3
	agilent_54867	3.70757e-06	0.189086	-0.61692	-1.53762	0.303778	8.46561	5.92593	0.7	UniRef90_A0A2M9V9V5	484	YP_097627.1 strains_non_MPA_non_topgraph_cdhit70_190118.csv	Arabinan endo-1,5-alpha-L-arabinosidase n=54 Tax=Bacteroides TaxID=816 RepID=A0A2M9V9V5_BACFG
	twist_47356	3.71412e-06	0.18942	0.311132	-0.153556	0.77582	47.0899	54.8148	1.16404		485	envelope glycoprotein G (2/2) & glycoprotein G (2/2)
	agilent_27036	3.72355e-06	0.189901	-0.434264	-1.08356	0.21503	17.9894	12.5926	0.7	UniRef90_A0A1C6CHR2	486	WP_024853014.1 strains_non_MPA_non_topgraph_cdhit70_190118.csv	D-gamma-glutamyl-meso-diaminopimelic acid endopeptidase CwlS n=27 Tax=Clostridiales TaxID=186802 RepID=A0A1C6CHR2_9FIRM
	agilent_16055	3.74234e-06	0.190859	-0.466295	-1.16499	0.232399	15.873	10.3704	0.653333	UniRef90_A0A414E509	487	MH0365_GL0086639 MPA_PNP_EM_seqs_non_topgraph_seqs_final_210318.csv	Alpha-amylase n=26 Tax=Ruminococcus TaxID=1263 RepID=A0A414E509_9FIRM
	agilent_104204	3.74347e-06	0.190917	-0.316397	-0.790548	0.157753	60.3175	55.5556	0.921053	UniRef90_Q6GE15	488	WP_000792567.1 strains_non_MPA_non_topgraph_cdhit70_190118.csv	Immunoglobulin-binding protein Sbi n=35 Tax=Staphylococcus aureus TaxID=1280 RepID=SBI_STAAR
	agilent_23664	3.76053e-06	0.191787	-0.308729	-0.772296	0.154837	49.7354	45.9259	0.923404	UniRef90_A0A563X9J4	489	NP_814228.1 strains_non_MPA_non_topgraph_cdhit70_190118.csv	LysM domain-containing protein n=60 Tax=Bacilli TaxID=91061 RepID=A0A563X9J4_ENTFL
	agilent_198671	3.7679e-06	0.192163	-0.538703	-1.34827	0.270861	11.6402	7.40741	0.636364	UniRef90_Q9ZFS5	490	WP_000769829.1 strains_non_MPA_non_topgraph_cdhit70_190118.csv	Exotoxin 1 n=31 Tax=Staphylococcus aureus TaxID=1280 RepID=Q9ZFS5_STAAU
	agilent_45161	3.76846e-06	0.192192	0.382945	-0.192582	0.958473	77.2487	81.4815	1.05479	UniRef90_UPI0004537308	491	WP_000728715.1 strains_non_MPA_non_topgraph_cdhit70_190118.csv	staphylococcal protein A n=1 Tax=Staphylococcus aureus TaxID=1280 RepID=UPI0004537308
	agilent_231997	3.77941e-06	0.19275	-0.512784	-1.28442	0.258847	12.6984	8.14815	0.641667	UniRef90_Q99XV0	492	VFG000968(gb|NP_269973) (emm) M protein type 1 [M protein (VF0242)] [Streptococcus pyogenes M1 GAS]	M protein type 1 n=54 Tax=Streptococcus pyogenes TaxID=1314 RepID=Q99XV0_STRP1
	twist_92072	3.78734e-06	0.193154	0.504662	-0.255436	1.26476	8.46561	12.5926	1.4875		493	ADE87487.1 small subunit terminase [Deep-sea thermophilic phage D6E]
	agilent_140424	3.78736e-06	0.193155	-0.686202	-1.71973	0.347326	7.40741	4.44444	0.6	UniRef90_Q08860	494	NP_707809.1 strains_non_MPA_non_topgraph_cdhit70_190118.csv	Flagellin n=40 Tax=Enterobacteriaceae TaxID=543 RepID=FLIC_SHIFL
	agilent_1256	3.79039e-06	0.19331	-0.309212	-0.775096	0.156672	45.5026	40.7407	0.895349	UniRef90_P03204	495	EBNA-3C HHV 4 latent protein	Epstein-Barr nuclear antigen 6 n=14 Tax=Epstein-Barr virus (strain GD1) TaxID=10376 RepID=EBNA6_EBVB9
	agilent_3327	3.79147e-06	0.193365	0.389506	-0.197428	0.97644	15.3439	22.2222	1.44828	UniRef90_P03211	496	EBNA-1 HHV 4 & BKRF1	Epstein-Barr nuclear antigen 1 n=37 Tax=Epstein-Barr virus (strain GD1) TaxID=10376 RepID=EBNA1_EBVB9
	agilent_40863	3.79869e-06	0.193733	0.408454	-0.20754	1.02445	13.7566	19.2593	1.4	UniRef90_Q1WS65	497	YP_536347.1 strains_non_MPA_non_topgraph_cdhit70_190118.csv	Uncharacterized protein n=36 Tax=Lactobacillus TaxID=1578 RepID=Q1WS65_LACS1
	twist_55914	3.80602e-06	0.194107	-0.312075	-0.783115	0.158964	63.4921	57.7778	0.91		498	polyprotein (9/9) & VP1 capsid protein (1/3) & Chain 2, Human Rhinovirus Serotype 2 (Hrv2)
	twist_56007	3.82434e-06	0.195041	0.328633	-0.168438	0.825704	27.5132	33.3333	1.21154		499	phosphoprotein 150 & Large structural phosphoprotein
	agilent_79020	3.83778e-06	0.195727	0.589906	-0.303721	1.48353	5.29101	9.62963	1.82	UniRef90_C4ZGU4	500	WP_012743452.1 MPA_PNP_EM_seqs_non_topgraph_seqs_final_210318.csv	N-acetylmuramoyl-L-alanine amidase n=2 Tax=[Eubacterium] rectale TaxID=39491 RepID=C4ZGU4_AGARV
	twist_35063	3.83986e-06	0.195833	-0.604018	-1.51924	0.311204	10.0529	5.18519	0.515789		501	Y-box-binding protein 2
	agilent_60256	3.85944e-06	0.196831	-0.469984	-1.1837	0.243737	14.2857	11.1111	0.777778	UniRef90_R6CE75	502	MH0191_GL0003028 MPA_PNP_EM_seqs_non_topgraph_seqs_final_210318.csv	SBP_bac_5 domain-containing protein n=6 Tax=Firmicutes TaxID=1239 RepID=R6CE75_9FIRM
	twist_64561	3.86154e-06	0.196939	-0.450722	-1.13536	0.233912	15.873	11.1111	0.7		503	YP_008532047.1 putative tail fiber protein [Klebsiella phage 0507-KN2-1]
	agilent_7473	3.87052e-06	0.197396	0.404573	-0.21059	1.01974	14.2857	19.2593	1.34815	UniRef90_P43840	504	fimbrial protein (1/2) & Outer membrane protein P5 precursor (OMP P5) (Fimbrin)	Outer membrane protein P5 n=60 Tax=Pasteurellaceae TaxID=712 RepID=OMP5_HAEIN
	twist_31581	3.88097e-06	0.197929	0.566469	-0.295886	1.42882	5.82011	9.62963	1.65455		505	SKC-2 & streptokinase
	twist_34372	3.88554e-06	0.198163	-0.425223	-1.07289	0.222445	17.9894	12.5926	0.7		506	EBNA-1 HHV 4
	agilent_220720	3.89818e-06	0.198807	-0.322132	-0.813485	0.169221	37.5661	29.6296	0.788732	UniRef90_P71401	507	VFG001157(gb|AAC44560) (hsf) Hsf [Hia/Hsf (VF0039)] [Haemophilus influenzae C54]	Hsf n=19 Tax=Haemophilus influenzae TaxID=727 RepID=P71401_HAEIF
	agilent_220409	3.91111e-06	0.199466	0.599935	-0.316498	1.51637	4.7619	9.62963	2.02222	UniRef90_P96949	508	VFG000268(gb|NP_283297) (hpuB) haemoglobin-haptoglobin-utilization protein [HpuAB (VF0049)] [Neisseria meningitidis Z2491]	Hemoglobin-haptoglobin utilization protein B n=283 Tax=Neisseriaceae TaxID=481 RepID=HPUB_NEIMC
	twist_30408	3.91554e-06	0.199693	-0.305163	-0.77155	0.161224	60.3175	52.5926	0.87193		509	immunoglobulin A1 protease
	agilent_226792	3.93125e-06	0.200493	-0.515339	-1.30435	0.273669	12.1693	8.14815	0.669565	UniRef90_P06653	510	VFG001358(gb|NP_346365) (lytA) autolysin [Autolysin (VF0143)] [Streptococcus pneumoniae TIGR4]	Autolysin n=1457 Tax=root TaxID=1 RepID=ALYS_STRPN
	agilent_153547	3.93872e-06	0.200874	0.532796	-0.28363	1.34922	6.87831	10.3704	1.50769	UniRef90_UPI0004650778	511	WP_024852504.1 (2/4) non_MPA_topgraph_sampling_040218.csv	hypothetical protein n=1 Tax=Ruminococcus gnavus TaxID=33038 RepID=UPI0004650778
	agilent_1475	3.94461e-06	0.201175	0.501139	-0.267291	1.26957	7.93651	11.8519	1.49333	UniRef90_Q2FUY2	512	Clumping factor B precursor (Fibrinogen-binding protein B) (Fibrinogen receptor B)	Clumping factor B n=3 Tax=Staphylococcus aureus TaxID=1280 RepID=CLFB_STAA8
	agilent_236774	3.96749e-06	0.202342	0.535131	-0.287546	1.35781	6.34921	11.1111	1.75	UniRef90_P10520	513	VFG000975(gb|NP_269944) (ska) streptokinase A precursor [Streptokinase (VF0247)] [Streptococcus pyogenes M1 GAS]	Streptokinase A n=48 Tax=Streptococcus pyogenes TaxID=1314 RepID=STRP_STRP1
	twist_62977	3.97151e-06	0.202547	-0.605874	-1.53773	0.325982	7.93651	5.92593	0.746667		514	YP_008532023.1 hypothetical protein [Klebsiella phage 0507-KN2-1]
	twist_25199	3.98476e-06	0.203223	-0.527345	-1.33963	0.284945	11.1111	7.40741	0.666667		515	allergen_name False allergome_name Oct f 2 (2/2) (1/1) allergenonline_name Unassigned (1/1) (1/1) SDAP_name False iedb_name False
	twist_73205	3.98667e-06	0.20332	-0.31658	-0.804327	0.171166	36.5079	29.6296	0.811594		516	YP_009222289.1 lysin [Lactobacillus phage LfeInf]
	twist_67146	4.00004e-06	0.204002	-0.749272	-1.9054	0.406853	7.40741	2.96296	0.4		517	YP_009284326.1 putative endolysin [Enterobacter phage Arya]
	twist_1184	4.00093e-06	0.204047	-0.521383	-1.32596	0.28319	11.6402	7.40741	0.636364		518	Allergen Bos d alpha 2 (I) collagen type I
	twist_36969	4.0151e-06	0.20477	-0.411029	-1.04632	0.224265	19.5767	13.3333	0.681081		519	Alpha-S2-casein precursor
	agilent_229692	4.02085e-06	0.205063	-0.498091	-1.26845	0.272265	13.2275	8.14815	0.616	UniRef90_P44969	520	VFG000337(gb|NP_439153) (iga1) immunoglobin A1 protease [IgA1 protease (VF0045)] [Haemophilus influenzae Rd KW20]	Immunoglobulin A1 protease autotransporter n=1 Tax=Haemophilus influenzae (strain ATCC 51907 / DSM 11121 / KW20 / Rd) TaxID=71421 RepID=IGA0_HAEIN
	twist_46237	4.02583e-06	0.205317	-0.774648	-1.97341	0.42411	5.82011	2.96296	0.509091		521	Voltage-dependent T-type calcium channel subunit alpha-1H
	twist_32572	4.02645e-06	0.205349	-0.405769	-1.03374	0.222197	18.5185	16.2963	0.88		522	EBNA3A HHV4
	agilent_226184	4.02686e-06	0.20537	-0.351796	-0.896259	0.192667	27.5132	20	0.726923	UniRef90_P71401	523	VFG001157(gb|AAC44560) (hsf) Hsf [Hia/Hsf (VF0039)] [Haemophilus influenzae C54]	Hsf n=19 Tax=Haemophilus influenzae TaxID=727 RepID=P71401_HAEIF
	agilent_64780	4.03086e-06	0.205574	0.544899	-0.298802	1.3886	6.34921	9.62963	1.51667	UniRef90_A0A1Q6L500	524	MH0188_GL0134690 MPA_PNP_EM_seqs_non_topgraph_seqs_final_210318.csv	Alpha/beta hydrolase n=6 Tax=Clostridiales TaxID=186802 RepID=A0A1Q6L500_9FIRM
	agilent_77651	4.0632e-06	0.207223	0.510568	-0.282855	1.30399	6.87831	11.8519	1.72308	UniRef90_A0A367GBE2	525	763840445-stool2_revised_scaffold53879_2_gene110689 MPA_PNP_EM_seqs_non_topgraph_seqs_final_210318.csv	Peptidase_M23 domain-containing protein n=4 Tax=Ruminococcaceae TaxID=541000 RepID=A0A367GBE2_9FIRM
	agilent_42039	4.06437e-06	0.207283	-0.509203	-1.30061	0.282203	12.6984	7.40741	0.583333	UniRef90_Q2G222	526	WP_001125631.1 strains_non_MPA_non_topgraph_cdhit70_190118.csv	N-acetylmuramoyl-L-alanine amidase domain-containing protein SAOUHSC_02979 n=302 Tax=Bacteria TaxID=2 RepID=Y2979_STAA8
	agilent_188119	4.06803e-06	0.20747	-0.498476	-1.27353	0.276576	11.6402	8.88889	0.763636	UniRef90_A0A0E0VL48	527	WP_000702714.1 strains_non_MPA_non_topgraph_cdhit70_190118.csv	Exotoxin n=60 Tax=Staphylococcaceae TaxID=90964 RepID=A0A0E0VL48_STAA5
	agilent_161799	4.08558e-06	0.208365	-0.547374	-1.40013	0.305384	10.0529	6.66667	0.663158	UniRef90_E5VDQ4	528	V1.FI19_GL0078193 (1/2) MPA_and_EM_topgraph_220218_subsample.csv	ABC transporter permease n=53 Tax=Bacteroides TaxID=816 RepID=E5VDQ4_9BACE
	twist_1854	4.09392e-06	0.20879	-0.564444	-1.44462	0.315729	10.0529	5.92593	0.589474		529	allergen_name False allergome_name Hor v GBSS_I (3/5) (1/1) allergenonline_name False SDAP_name False iedb_name False
	agilent_131312	4.09403e-06	0.208796	-0.361919	-0.92629	0.202452	24.3386	19.2593	0.791304	UniRef90_Q8G4Z1	530	WP_025332084.1 (1/2) non_MPA_topgraph_sampling_040218.csv	Uncharacterized protein n=77 Tax=Bifidobacterium TaxID=1678 RepID=Q8G4Z1_BIFLO
	agilent_158355	4.09621e-06	0.208907	-0.722448	-1.8493	0.4044	5.82011	3.7037	0.636364	UniRef90_R5VRW6	531	MH0003_GL0058089 MPA_PNP_EM_seqs_non_topgraph_seqs_final_210318.csv	Peripla_BP_4 domain-containing protein n=14 Tax=Lachnospiraceae TaxID=186803 RepID=R5VRW6_9FIRM
	agilent_159573	4.10399e-06	0.209304	0.611582	-0.343173	1.56634	4.7619	8.14815	1.71111	UniRef90_R6WN88	532	MH0196_GL0089710 (1/1) MPA_and_EM_topgraph_220218_subsample.csv	TonB-dependent Receptor Plug Domain./TonB dependent receptor n=6 Tax=Alistipes TaxID=239759 RepID=R6WN88_9BACT
	agilent_243736	4.10822e-06	0.209519	-0.307663	-0.78819	0.172864	40.7407	33.3333	0.818182	UniRef90_P12255	533	VFG000001(gb|NP_880571) (fhaB) filamentous hemagglutinin/adhesin [FHA (VF0025)] [Bordetella pertussis Tohama I]	Filamentous hemagglutinin n=89 Tax=Bordetella TaxID=517 RepID=FHAB_BORPE
	agilent_1152	4.12924e-06	0.210591	0.343085	-0.194028	0.880199	20.1058	27.4074	1.36316	UniRef90_Q9QL88	534	Enterovirus polyprotein (VP0, VP1, VP2, VP4) – capsid proteins, Coxsackievirus A9 (2.9 Å structure, chains 1–4)	Genome polyprotein n=36 Tax=Enterovirus B TaxID=138949 RepID=POLG_CXB6S
	agilent_8766	4.12985e-06	0.210623	0.572179	-0.323652	1.46801	5.82011	8.14815	1.4	UniRef90_A0A1P8L367	535	Phosphoprotein (Protein P)	P n=3 Tax=Pneumoviridae TaxID=11244 RepID=A0A1P8L367_HRSV
	agilent_54978	4.13108e-06	0.210685	0.419111	-0.237159	1.07538	11.6402	16.2963	1.4	UniRef90_A0A3A9Y9V3	536	YP_193899.1 (1/1) non_MPA_topgraph_sampling_040218.csv	LPXTG cell wall anchor domain-containing protein n=8 Tax=Lactobacillus acidophilus TaxID=1579 RepID=A0A3A9Y9V3_LACAI
	agilent_18963	4.13158e-06	0.21071	-0.648885	-1.66501	0.367236	7.40741	4.44444	0.6	UniRef90_C0EY41	537	MH0188_GL0203110 (2/2) MPA_and_EM_topgraph_220218_subsample.csv	Peptidase, S41 family n=9 Tax=Clostridiales TaxID=186802 RepID=C0EY41_9FIRM
	twist_57489	4.13339e-06	0.210803	0.554681	-0.314097	1.42346	6.34921	8.88889	1.4		538	BRCA1-associated protein
	twist_35714	4.15863e-06	0.21209	-0.621576	-1.59788	0.354725	7.93651	5.18519	0.653333		539	nuclear protein EBNA2 & EBNA-2 & Epstein-Barr nuclear antigen 2
	agilent_180387	4.16754e-06	0.212545	0.629075	-0.359988	1.61814	4.2328	7.40741	1.75	UniRef90_A0A1B1LEZ9	540	NP_834897.1 strains_non_MPA_non_topgraph_cdhit70_190118.csv	Endopeptidase LytF n=106 Tax=Bacillus TaxID=55087 RepID=A0A1B1LEZ9_BACTU
	agilent_205650	4.17494e-06	0.212922	-0.5535	-1.42446	0.317458	10.582	5.92593	0.56	UniRef90_A0A3S4NMH7	541	WP_000668994.1 strains_non_MPA_non_topgraph_cdhit70_190118.csv	Exotoxin n=39 Tax=Staphylococcaceae TaxID=90964 RepID=A0A3S4NMH7_STAAU
	twist_38675	4.20391e-06	0.214399	0.337116	-0.195066	0.869297	69.8413	77.037	1.10303		542	pneumococcal histidine triad protein E & hydrolase & HIT family hydrolase
	agilent_7668	4.21476e-06	0.214953	0.628457	-0.364844	1.62176	4.2328	7.40741	1.75	UniRef90_B2RM93	543	protease precursor	Gingipain R1 n=47 Tax=Porphyromonas gingivalis TaxID=837 RepID=CPG1_PORG3
	agilent_226835	4.22276e-06	0.215361	0.396414	-0.230691	1.02352	12.6984	19.2593	1.51667	UniRef90_A0A3U8EBS2	544	VFG000845(gb|YP_325655) (toxB) cytotoxin [ToxB (VF0203)] [Escherichia coli O157:H7 str. EDL933]	Toxin B n=50 Tax=Escherichia coli TaxID=562 RepID=A0A3U8EBS2_ECOLX
	agilent_242702	4.22329e-06	0.215388	0.506302	-0.294687	1.30729	6.87831	11.1111	1.61538	UniRef90_UPI000E01835F	545	VFG001313(gb|NP_644899) (spa) Immunoglobulin G binding protein A precursor [SpA (VF0017)] [Staphylococcus aureus subsp. aureus MW2]	staphylococcal protein A n=3 Tax=Staphylococcus aureus TaxID=1280 RepID=UPI000E01835F
	agilent_226269	4.22675e-06	0.215564	-0.316921	-0.818494	0.184652	32.8042	28.1481	0.858065	UniRef90_Q99XV0	546	VFG000968(gb|NP_269973) (emm) M protein type 1 [M protein (VF0242)] [Streptococcus pyogenes M1 GAS]	M protein type 1 n=54 Tax=Streptococcus pyogenes TaxID=1314 RepID=Q99XV0_STRP1
	twist_9442	4.2284e-06	0.215648	-0.571369	-1.47581	0.333072	8.99471	5.92593	0.658824		547	allergen_name False allergome_name False allergenonline_name False SDAP_name Asp f 1 (2/3) (1/1) iedb_name False
	agilent_55961	4.23796e-06	0.216136	0.307678	-0.179875	0.795231	63.4921	70.3704	1.10833	UniRef90_R5FJF8	548	MH0059_GL0009188 MPA_PNP_EM_seqs_non_topgraph_seqs_final_210318.csv	SGNH_hydro domain-containing protein n=4 Tax=Bacteria TaxID=2 RepID=R5FJF8_9ACTN
	agilent_161107	4.24717e-06	0.216606	-0.596562	-1.54285	0.349728	8.46561	5.18519	0.6125	UniRef90_C0M170	549	WP_058914712.1 (2/2) non_MPA_topgraph_sampling_040218.csv	CmeA n=102 Tax=Campylobacter TaxID=194 RepID=C0M170_CAMCO
	twist_48854	4.26437e-06	0.217483	-0.376414	-0.974638	0.221809	20.6349	16.2963	0.789744		550	fibronectin-binding protein A
	agilent_25858	4.2713e-06	0.217836	0.489435	-0.289006	1.26788	7.93651	11.1111	1.4	UniRef90_A0A508VF25	551	WP_014569233.1 strains_non_MPA_non_topgraph_cdhit70_190118.csv	Uncharacterized protein n=2 Tax=Lactobacillus rhamnosus TaxID=47715 RepID=A0A508VF25_LACRH
	agilent_9495	4.2898e-06	0.21878	-0.325886	-0.845266	0.193495	33.3333	23.7037	0.711111	UniRef90_P08563	552	polyprotein (5/9) & unnamed protein product (6/8) & structural polyprotein (3/3) & 110 kd polyprotein precursor & Structural polyprotein (1/2) & E1 protein	Structural polyprotein n=1562 Tax=Rubella virus TaxID=11041 RepID=POLS_RUBVM
	twist_52287	4.29023e-06	0.218802	-0.413706	-1.07308	0.24567	16.9312	12.5926	0.74375		553	Serine-rich 25 kDa antigen protein
	agilent_154953	4.292e-06	0.218892	-0.660135	-1.71248	0.392213	6.34921	4.44444	0.7	UniRef90_A0A1Q6SXB0	554	MH0161_GL0136889 MPA_PNP_EM_seqs_non_topgraph_seqs_final_210318.csv	Peptidase_M23 domain-containing protein n=5 Tax=Ruminococcaceae TaxID=541000 RepID=A0A1Q6SXB0_9FIRM
	agilent_43878	4.29746e-06	0.219171	-0.748218	-1.9417	0.445268	5.82011	2.96296	0.509091	UniRef90_D1JSC7	555	YP_100692.1 strains_non_MPA_non_topgraph_cdhit70_190118.csv	Prolyl tripeptidyl peptidase n=56 Tax=Bacteroidaceae TaxID=815 RepID=D1JSC7_BACFG
	agilent_231204	4.30127e-06	0.219365	-0.677559	-1.75879	0.403674	7.40741	3.7037	0.5	UniRef90_Q51104	556	VFG000266(gb|NP_274673) (hmbR) hemoglobin receptor [HmbR (VF0048)] [Neisseria meningitidis MC58]	Hemoglobin receptor n=204 Tax=Proteobacteria TaxID=1224 RepID=Q51104_NEIME
	agilent_225587	4.30296e-06	0.219451	-0.332599	-0.863451	0.198254	77.2487	71.1111	0.920548	UniRef90_A0A4I7YG16	557	VFG001357(gb|NP_346601) (cbpA) choline binding protein A [CbpA/PspC (VF0150)] [Streptococcus pneumoniae TIGR4]	Choline binding protein A n=44 Tax=Streptococcus pneumoniae TaxID=1313 RepID=A0A4I7YG16_STREE
	twist_58044	4.31168e-06	0.219896	-0.439349	-1.14126	0.262562	14.2857	11.1111	0.777778		558	positive (from uniprot): Norwalk virus Non-structural polyprotein
	agilent_4413	4.33603e-06	0.221137	0.296451	-0.17844	0.771342	34.3915	41.4815	1.20615	UniRef90_P16733	559	positive (from uniprot): Human herpesvirus 5 Envelope glycoprotein M	Envelope glycoprotein M n=53 Tax=Human cytomegalovirus TaxID=10359 RepID=GM_HCMVA
	agilent_197502	4.34466e-06	0.221578	-0.466328	-1.21406	0.281404	12.6984	10.3704	0.816667	UniRef90_A0A414QQV5	560	WP_004848400.1 (1/1) non_MPA_topgraph_sampling_040218.csv	Uncharacterized protein n=54 Tax=root TaxID=1 RepID=A0A414QQV5_9FIRM
	twist_32960	4.3542e-06	0.222064	0.583932	-0.353358	1.52122	5.29101	7.40741	1.4		561	Glycoprotein M
	agilent_138817	4.36823e-06	0.22278	0.400763	-0.243512	1.04504	12.6984	17.037	1.34167	UniRef90_K0X429	562	MH0012_GL0120519 MPA_PNP_EM_seqs_non_topgraph_seqs_final_210318.csv	Por secretion system C-terminal sorting domain-containing protein n=4 Tax=Bacteria TaxID=2 RepID=K0X429_9BACT
	twist_35030	4.37514e-06	0.223132	-0.330357	-0.861851	0.201137	28.0423	22.2222	0.792453		563	fibronectin-binding protein A
	twist_63743	4.38404e-06	0.223586	0.596676	-0.364225	1.55758	4.7619	7.40741	1.55556		564	AIK68654.1 HNH endonuclease [Lactococcus phage phi145]
	agilent_199239	4.38601e-06	0.223687	0.473808	-0.28939	1.23701	7.93651	11.8519	1.49333	UniRef90_C7H765	565	MH0229_GL0196969 (1/1) MPA_and_EM_topgraph_220218_subsample.csv	Transglycosylase n=10 Tax=Faecalibacterium prausnitzii TaxID=853 RepID=C7H765_9FIRM
	agilent_222116	4.3896e-06	0.223869	-0.544033	-1.42069	0.332628	9.52381	6.66667	0.7	UniRef90_Q669T5	566	VFG043207(gb|YP_001006775) (cheB) chemotaxis-specific methylesterase CheB [peritrichous flagella (AI145)] [Yersinia enterocolitica subsp. enterocolitica 8081]	Protein-glutamate methylesterase/protein-glutamine glutaminase n=121 Tax=Enterobacterales TaxID=91347 RepID=CHEB_YERPS
	agilent_4079	4.39196e-06	0.22399	0.450913	-0.275882	1.17771	8.99471	13.3333	1.48235	UniRef90_Q82081	567	positive (from uniprot): Rhinovirus B Genome polyprotein	Genome polyprotein n=46 Tax=Enterovirus TaxID=12059 RepID=POLG_HRV3
	agilent_236818	4.39622e-06	0.224207	0.315088	-0.193019	0.823196	24.3386	31.1111	1.27826	UniRef90_UPI000F53326A	568	VFG000261(gb|NP_273742) (iga) IgA-specific serine endopeptidase [IgA1 protease (VF0080)] [Neisseria meningitidis MC58]	IgA-specific serine endopeptidase autotransporter n=1 Tax=Neisseria meningitidis TaxID=487 RepID=UPI000F53326A
	agilent_141373	4.39891e-06	0.224344	-0.418892	-1.09459	0.256807	15.873	11.8519	0.746667	UniRef90_A0A174HLQ5	569	MH0092_GL0002834 MPA_PNP_EM_seqs_non_topgraph_seqs_final_210318.csv	Autolysin n=21 Tax=Lachnospiraceae TaxID=186803 RepID=A0A174HLQ5_9FIRM
	twist_21096	4.40063e-06	0.224432	-0.46793	-1.22287	0.287014	12.6984	8.88889	0.7		570	allergen_name False allergome_name Por tr 2 (14/17) (1/1) allergenonline_name False SDAP_name False iedb_name False
	agilent_2648	4.41765e-06	0.2253	0.396285	-0.244267	1.03684	12.1693	17.7778	1.46087	UniRef90_P54634	571	positive (from uniprot): Norwalk virus Non-structural polyprotein	Genome polyprotein n=5814 Tax=root TaxID=1 RepID=POLG_LORDV
	agilent_184666	4.41987e-06	0.225413	-0.625946	-1.63797	0.386075	7.40741	4.44444	0.6	UniRef90_A0A385XPB5	572	YP_536157.1 (1/1) non_MPA_topgraph_sampling_040218.csv	N-acetylmuramoyl-L-alanine amidase sle1 n=34 Tax=Lactobacillus TaxID=1578 RepID=A0A385XPB5_9LACO
	agilent_226351	4.44677e-06	0.226785	0.311551	-0.193651	0.816753	67.1958	72.5926	1.08031	UniRef90_A2T8Z5	573	VFG000948(gb|NP_663908) (fbaB) fibronectin-bing protein SfbII [FBPs (VF0243)] [Streptococcus pyogenes MGAS315]	PrtF2 n=111 Tax=Streptococcus pyogenes TaxID=1314 RepID=A2T8Z5_STRPY
	agilent_1378	4.44978e-06	0.226939	0.382091	-0.237702	1.00188	13.7566	18.5185	1.34615	UniRef90_P09257	574	Glycoprotein B precursor (Glycoprotein II)	Envelope glycoprotein B n=52 Tax=Human herpesvirus 3 TaxID=10335 RepID=GB_VZVD
	agilent_222910	4.45204e-06	0.227054	-0.497341	-1.30428	0.3096	11.6402	7.40741	0.636364	UniRef90_A0A4I7YG16	575	VFG001357(gb|NP_346601) (cbpA) choline binding protein A [CbpA/PspC (VF0150)] [Streptococcus pneumoniae TIGR4]	Choline binding protein A n=44 Tax=Streptococcus pneumoniae TaxID=1313 RepID=A0A4I7YG16_STREE
	agilent_45754	4.45494e-06	0.227202	-0.320082	-0.839583	0.199419	30.1587	23.7037	0.785965	UniRef90_UPI0004537308	576	WP_000728715.1 strains_non_MPA_non_topgraph_cdhit70_190118.csv	staphylococcal protein A n=1 Tax=Staphylococcus aureus TaxID=1280 RepID=UPI0004537308
	agilent_221282	4.46023e-06	0.227472	-0.60178	-1.57905	0.375492	7.40741	5.18519	0.7	UniRef90_Q48028	577	VFG001154(gb|AAA20524) (hmw2A) adhesin HMW2A, two-partner secretion (TPS) pathway TpsA exoprotein [HMW1/HMW2 (VF0038)] [Haemophilus influenzae str. 12]	Adhesin n=8 Tax=Haemophilus influenzae TaxID=727 RepID=Q48028_HAEIF
	twist_43440	4.4717e-06	0.228057	-0.40343	-1.05941	0.252552	16.4021	13.3333	0.812903		578	HCMVUL99 & Tegument protein UL11 homolog
	agilent_178307	4.48543e-06	0.228757	-0.472838	-1.24284	0.297161	13.2275	8.14815	0.616	UniRef90_Q2G222	579	WP_001125631.1 strains_non_MPA_non_topgraph_cdhit70_190118.csv	N-acetylmuramoyl-L-alanine amidase domain-containing protein SAOUHSC_02979 n=302 Tax=Bacteria TaxID=2 RepID=Y2979_STAA8
	twist_77674	4.48665e-06	0.228819	-0.657106	-1.72732	0.41311	7.40741	3.7037	0.5		580	AFN38712.1 hypothetical protein phi_MSA6_ORF048 [Staphylococcus phage MSA6]
	agilent_203304	4.49032e-06	0.229006	-0.470034	-1.23588	0.295809	12.1693	8.88889	0.730435	UniRef90_A0A174XCR6	581	MH0020_GL0053675 MPA_PNP_EM_seqs_non_topgraph_seqs_final_210318.csv	Periplasmic beta-glucosidase n=38 Tax=Bacteroidales TaxID=171549 RepID=A0A174XCR6_9BACT
	twist_3150	4.49947e-06	0.229473	-0.656308	-1.72673	0.41411	7.40741	3.7037	0.5		582	allergen_name False allergome_name Str py SPEA (2/2) (1/1) allergenonline_name False SDAP_name False iedb_name False
	agilent_229425	4.5007e-06	0.229536	0.297997	-0.188092	0.784086	30.1587	35.5556	1.17895	UniRef90_A0A0H3K1N3	583	VFG001282(gb|NP_647237) (fnbB) fibronectin-binding protein B [FnBPs (VF0010)] [Staphylococcus aureus subsp. aureus MW2]	FnbB protein n=80 Tax=Staphylococcus TaxID=1279 RepID=A0A0H3K1N3_STAAW
	twist_87581	4.50569e-06	0.22979	0.571609	-0.361303	1.50452	4.7619	8.88889	1.86667		584	YP_007005285.1 radical SAM domain-containing protein [Campylobacter virus CP21]
	twist_49584	4.50661e-06	0.229837	0.562385	-0.355565	1.48033	4.7619	9.62963	2.02222		585	DNA annealing helicase and endonuclease ZRANB3
	agilent_214049	4.50874e-06	0.229946	-0.571791	-1.50531	0.361729	7.93651	5.92593	0.746667	UniRef90_A0A174CNC0	586	V1.FI07_GL0102201 MPA_PNP_EM_seqs_non_topgraph_seqs_final_210318.csv	Beta-galactosidase n=69 Tax=Bacteroidaceae TaxID=815 RepID=A0A174CNC0_BACVU
	agilent_30625	4.55043e-06	0.232072	-0.521146	-1.37587	0.333577	10.0529	6.66667	0.663158	UniRef90_A0A369ZK90	587	WP_014065289.1 strains_non_MPA_non_topgraph_cdhit70_190118.csv	Glucose-6-phosphate isomerase n=13 Tax=Haemophilus TaxID=724 RepID=A0A369ZK90_HAEPA
	agilent_238918	4.55898e-06	0.232508	0.324426	-0.208157	0.857008	22.2222	26.6667	1.2	UniRef90_O86487	588	VFG001279(gb|NP_645333) (sdrC) Ser-Asp rich fibrinogen-binding bone sialoprotein-binding protein [SDr (VF0019)] [Staphylococcus aureus subsp. aureus MW2]	Serine-aspartate repeat-containing protein C n=909 Tax=Staphylococcaceae TaxID=90964 RepID=SDRC_STAAE
	twist_35836	4.56192e-06	0.232658	0.487403	-0.312982	1.28779	6.87831	11.8519	1.72308		589	polyprotein (3/9) & structural protein (3/3) & VP1 (2/4) & capsid protein VP1 & VP1 protein (2/2) & VP1 protein, partial [Enterovirus A71]
	agilent_705	4.59377e-06	0.234282	0.615793	-0.398947	1.63053	4.2328	6.66667	1.575	UniRef90_P03120	590	E2 protein (1/4) & Regulatory protein E2	Regulatory protein E2 n=788 Tax=Papillomaviridae TaxID=151340 RepID=VE2_HPV16
	agilent_223157	4.597e-06	0.234447	-0.472395	-1.25111	0.306319	11.6402	8.88889	0.763636	UniRef90_P27951	591	VFG001795(gb|BAC98831) (cba) c protein beta antigen [<beta>-C protein (VF0277)] [Streptococcus agalactiae FM027022]	IgA FC receptor n=71 Tax=Streptococcus TaxID=1301 RepID=BAG_STRAG
	agilent_202092	4.6009e-06	0.234646	0.521329	-0.338416	1.38107	5.82011	9.62963	1.65455	UniRef90_A0A174ZFZ7	592	V1.CD38-0_GL0060643 MPA_PNP_EM_seqs_non_topgraph_seqs_final_210318.csv	Pectinesterase A n=15 Tax=Eubacterium TaxID=1730 RepID=A0A174ZFZ7_9FIRM
	agilent_221632	4.60728e-06	0.234971	-0.347799	-0.921767	0.226169	24.8677	17.7778	0.714894	UniRef90_P81177	593	VFG001314(gb|NP_647375) (aur) zinc metalloproteinase aureolysin [Aureolysin (VF0024)] [Staphylococcus aureus subsp. aureus MW2]	Zinc metalloproteinase aureolysin n=337 Tax=Bacilli TaxID=91061 RepID=AURE_STAAU
	agilent_17770	4.62026e-06	0.235633	-0.420554	-1.11557	0.274463	14.8148	11.1111	0.75	UniRef90_D0R5M6	594	WP_004897884.1 strains_non_MPA_non_topgraph_cdhit70_190118.csv	Aggregation promoting factor n=20 Tax=Lactobacillaceae TaxID=33958 RepID=D0R5M6_LACJF
	agilent_2403	4.63701e-06	0.236488	0.288253	-0.18899	0.765495	36.5079	42.963	1.17681	UniRef90_P08318	595	phosphoprotein 150 & Large structural phosphoprotein	Large structural phosphoprotein n=145 Tax=root TaxID=1 RepID=PP150_HCMVA
	twist_34234	4.65658e-06	0.237485	-0.496554	-1.32042	0.327311	12.1693	6.66667	0.547826		596	huntingtin & Huntingtin
	agilent_223802	4.65893e-06	0.237605	0.592087	-0.390534	1.57471	4.2328	7.40741	1.75	UniRef90_Q5WVT8	597	VFG002005(gb|YP_095785) (fliG) flagellar motor switch protein G [Flagella (VF0157)] [Legionella pneumophila subsp. pneumophila str. Philadelphia 1]	Flagellar motor switch protein FliG n=11 Tax=Legionella TaxID=445 RepID=Q5WVT8_LEGPL
	agilent_3990	4.66074e-06	0.237698	0.314428	-0.207496	0.836351	22.7513	28.1481	1.23721	UniRef90_O36634	598	Fusion glycoprotein F0 precursor (2/2) & fusion protein (1/2) & fusion glycoprotein	Fusion glycoprotein F0 n=1724 Tax=Pneumoviridae TaxID=11244 RepID=FUS_HRSVB
	twist_94732	4.66918e-06	0.238128	-0.494786	-1.31684	0.327271	10.582	7.40741	0.7		599	YP_006908363.1 hypothetical protein BCB4_0134 [Bacillus phage B4]
	twist_53218	4.67967e-06	0.238663	0.375643	-0.249176	1.00046	14.2857	17.7778	1.24444		600	phosphoprotein 150 & Large structural phosphoprotein
	agilent_61545	4.68161e-06	0.238762	-0.735516	-1.95918	0.488151	5.29101	2.96296	0.56	UniRef90_A5ZII4	601	MH0013_GL0018199 MPA_PNP_EM_seqs_non_topgraph_seqs_final_210318.csv	Uncharacterized protein n=9 Tax=Bacteroides TaxID=816 RepID=A5ZII4_9BACE
	agilent_135179	4.68189e-06	0.238776	0.318794	-0.211595	0.849183	21.6931	27.4074	1.26341	UniRef90_A0A174IZD9	602	MH0003_GL0005371 (1/1) MPA_and_EM_topgraph_220218_subsample.csv	Outer membrane receptor proteins, mostly Fe transport n=138 Tax=Bacteria TaxID=2 RepID=A0A174IZD9_9BACE
	agilent_4612	4.68755e-06	0.239065	0.563003	-0.374261	1.50027	5.29101	7.40741	1.4	UniRef90_Q8WXG6	603	MAP kinase-activating death domain protein	MAP kinase-activating death domain protein n=101 Tax=Homininae TaxID=207598 RepID=MADD_HUMAN
	agilent_212164	4.69031e-06	0.239206	-0.487406	-1.29906	0.32425	11.1111	7.40741	0.666667	UniRef90_A0A508ZG25	604	WP_015438400.1 strains_non_MPA_non_topgraph_cdhit70_190118.csv	Lactose-binding protein n=31 Tax=Bifidobacterium TaxID=1678 RepID=A0A508ZG25_BIFBR
	agilent_140119	4.73301e-06	0.241383	-0.446705	-1.19404	0.300626	13.7566	8.88889	0.646154	UniRef90_Q4W8L5	605	WP_000744110.1 strains_non_MPA_non_topgraph_cdhit70_190118.csv	Staphylocoagulase n=113 Tax=Bacillales TaxID=1385 RepID=Q4W8L5_STAAU
	agilent_168693	4.74186e-06	0.241835	0.324554	-0.218941	0.868048	19.5767	25.9259	1.32432	UniRef90_I9IA10	606	MH0012_GL0147423 MPA_PNP_EM_seqs_non_topgraph_seqs_final_210318.csv	F5/8 type C domain-containing protein n=7 Tax=Bacteroides TaxID=816 RepID=I9IA10_9BACE
	agilent_204343	4.74649e-06	0.242071	0.388722	-0.262555	1.04	12.6984	17.037	1.34167	UniRef90_A0A3R6J631	607	MH0105_GL0034973 MPA_PNP_EM_seqs_non_topgraph_seqs_final_210318.csv	Uncharacterized protein n=6 Tax=Parabacteroides TaxID=375288 RepID=A0A3R6J631_9BACT
	twist_58649	4.74706e-06	0.2421	0.354221	-0.239288	0.947729	16.4021	20.7407	1.26452		608	matrix protein 1 & matrix protein & M1 protein
	agilent_8582	4.75542e-06	0.242526	-0.391435	-1.04789	0.265022	16.9312	12.5926	0.74375	UniRef90_P11311	609	Adhesin P1 precursor (Cytadhesin P1) (Attachment protein) & ADP1_MYCPN adhesin P1	Adhesin P1 n=56 Tax=Mycoplasma pneumoniae TaxID=2104 RepID=ADP1_MYCPN
	agilent_11043	4.76809e-06	0.243173	0.511649	-0.347591	1.37089	5.82011	9.62963	1.65455	UniRef90_Q8JUX5	610	structural polyprotein (1/3) & E2 protein (2/4)	Structural polyprotein n=2218 Tax=root TaxID=1 RepID=POLS_CHIKS
	twist_82617	4.78345e-06	0.243956	-0.528747	-1.41818	0.360683	9.52381	5.92593	0.622222		611	YP_009320813.1 hypothetical protein [Salmonella phage 100268_sal2]
	twist_59399	4.80086e-06	0.244844	0.44585	-0.305548	1.19725	8.46561	12.5926	1.4875		612	H3N2 A/Michigan/45/2015 M1
	agilent_161575	4.81682e-06	0.245658	-0.557386	-1.49838	0.383607	8.46561	5.18519	0.6125	UniRef90_A0A1Y4CBV1	613	MH0262_GL0172360 MPA_PNP_EM_seqs_non_topgraph_seqs_final_210318.csv	Uncharacterized protein n=1 Tax=Flavonifractor sp. An306 TaxID=1965629 RepID=A0A1Y4CBV1_9FIRM
	agilent_8064	4.81897e-06	0.245767	-0.398704	-1.07196	0.274554	15.873	11.8519	0.746667	UniRef90_P03211	614	EBNA-1 HHV 4 & BKRF1	Epstein-Barr nuclear antigen 1 n=37 Tax=Epstein-Barr virus (strain GD1) TaxID=10376 RepID=EBNA1_EBVB9
	twist_58048	4.83815e-06	0.246746	0.547143	-0.378688	1.47297	90.4762	94.8148	1.04795		615	positive (exact): Enterovirus B Genome polyprotein
	agilent_220708	4.83898e-06	0.246788	0.586866	-0.40627	1.58	4.2328	7.40741	1.75	UniRef90_P15926	616	VFG000974(gb|NP_269970) (scpA) C5a peptidase precursor [C5a peptidase (VF0245)] [Streptococcus pyogenes M1 GAS]	C5a peptidase n=760 Tax=Bacteria TaxID=2 RepID=C5AP_STRPY
	twist_54219	4.84422e-06	0.247055	0.422986	-0.293225	1.1392	9.52381	13.3333	1.4		617	PPE family protein (1/9) & PPE FAMILY PROTEIN (4/6) & PPE family protein [Mycobacterium tuberculosis] (4/11)
	twist_42031	4.84946e-06	0.247322	0.282441	-0.196066	0.760948	32.8042	40	1.21935		618	titin isoform IC
	agilent_9372	4.85324e-06	0.247515	0.456098	-0.316931	1.22913	7.40741	12.5926	1.7	UniRef90_P11311	619	Adhesin P1 precursor (Cytadhesin P1) (Attachment protein) & ADP1_MYCPN adhesin P1	Adhesin P1 n=56 Tax=Mycoplasma pneumoniae TaxID=2104 RepID=ADP1_MYCPN
	twist_86491	4.85416e-06	0.247562	-0.484087	-1.30464	0.336462	10.582	7.40741	0.7		620	YP_007006989.1 lysozyme-peptidase [Clostridium phage phi24R]
	twist_48824	4.85705e-06	0.24771	-0.348656	-0.939826	0.242515	21.6931	17.037	0.785366		621	polyprotein (9/9) & VP1 capsid protein (1/3) & Chain 2, Human Rhinovirus Serotype 2 (Hrv2)
	twist_58794	4.89094e-06	0.249438	0.270098	-0.189548	0.729744	43.3862	51.8519	1.19512		622	positive (exact): Human herpesvirus 1 Envelope glycoprotein D
	agilent_84757	4.89414e-06	0.249601	0.424457	-0.298124	1.14704	10.0529	12.5926	1.25263	UniRef90_Q931I5	623	WP_000791402.1 strains_non_MPA_non_topgraph_cdhit70_190118.csv	Uncharacterized leukocidin-like protein 2 n=180 Tax=Bacteria TaxID=2 RepID=LUKL2_STAAM
	agilent_143760	4.89513e-06	0.249651	-0.731781	-1.97767	0.514109	5.29101	2.96296	0.56	UniRef90_A0A3D3RTP4	624	V1.UC12-4_GL0063875 MPA_PNP_EM_seqs_non_topgraph_seqs_final_210318.csv	PG_binding_4 domain-containing protein (Fragment) n=24 Tax=Lachnospiraceae TaxID=186803 RepID=A0A3D3RTP4_9FIRM
	twist_37139	4.91565e-06	0.250698	-0.282865	-0.765521	0.199791	40.7407	37.7778	0.927273		625	Immunoglobulin G-binding protein G precursor & Immunoglobulin G-binding protein G
	agilent_6871	4.91887e-06	0.250862	-0.539627	-1.46072	0.381463	9.52381	5.18519	0.544444	UniRef90_Q9PZT0	626	Probable coat protein VP1 & VP2 (1/2) & VP1 capsid protein (2/3) & viral protein 2 & VP2 protein & VP1u	Minor capsid protein VP1 n=1787 Tax=Erythroparvovirus TaxID=40121 RepID=CAPSD_PAVHV
	agilent_241453	4.92072e-06	0.250957	0.354328	-0.250596	0.959253	15.3439	19.2593	1.25517	UniRef90_P09616	627	VFG001293(gb|NP_645861) (hly/hla) Alpha-Hemolysin precursor [<alpha>-hemolysin (VF0001)] [Staphylococcus aureus subsp. aureus MW2]	Alpha-hemolysin n=273 Tax=Bacteria TaxID=2 RepID=HLA_STAAU
	twist_16785	4.92651e-06	0.251252	0.400191	-0.283458	1.08384	10.582	15.5556	1.47		628	allergen_name False allergome_name Epi p 13 (2/2) (1/1) allergenonline_name False SDAP_name False iedb_name False
	agilent_123302	4.93407e-06	0.251637	-0.614226	-1.66437	0.435914	6.34921	4.44444	0.7	UniRef90_A0A174IKR5	629	MH0386_GL0162444 MPA_PNP_EM_seqs_non_topgraph_seqs_final_210318.csv	D-galactose/ D-glucose-binding protein n=29 Tax=root TaxID=1 RepID=A0A174IKR5_9FIRM
	agilent_63914	4.94265e-06	0.252075	0.466793	-0.332019	1.2656	6.87831	11.8519	1.72308	UniRef90_B0MYL9	630	MH0006_GL0045272 MPA_PNP_EM_seqs_non_topgraph_seqs_final_210318.csv	Uncharacterized protein n=6 Tax=root TaxID=1 RepID=B0MYL9_9BACT
	agilent_130807	4.94316e-06	0.252101	-0.327849	-0.88892	0.233222	81.4815	77.037	0.945455	UniRef90_A0A4P6M4H6	631	WP_018598481.1 strains_non_MPA_non_topgraph_cdhit70_190118.csv	Toxin A n=3 Tax=Blautia TaxID=572511 RepID=A0A4P6M4H6_9FIRM
	agilent_154800	4.95215e-06	0.25256	-0.685324	-1.8593	0.488653	6.34921	2.96296	0.466667	UniRef90_D4J4E9	632	MH0246_GL0105472 (3/4) MPA_and_EM_topgraph_220218_subsample.csv	ABC-type transport system, involved in lipoprotein release, permease component n=38 Tax=Firmicutes TaxID=1239 RepID=D4J4E9_9FIRM
	twist_31841	4.96462e-06	0.253195	0.331793	-0.237339	0.900926	19.0476	22.2222	1.16667		633	putative BLRF2 protein [Human gammaherpesvirus 4] & Tegument protein BLRF2
	twist_6459	4.97375e-06	0.253661	-0.561606	-1.52589	0.402674	7.93651	5.18519	0.653333		634	allergen_name False allergome_name Cas s 1 (6/6) (1/1) allergenonline_name Unassigned (1/1) (1/1) SDAP_name False iedb_name False
	agilent_223895	4.97737e-06	0.253846	-0.59884	-1.62745	0.429772	6.87831	4.44444	0.646154	UniRef90_P81177	635	VFG001314(gb|NP_647375) (aur) zinc metalloproteinase aureolysin [Aureolysin (VF0024)] [Staphylococcus aureus subsp. aureus MW2]	Zinc metalloproteinase aureolysin n=337 Tax=Bacilli TaxID=91061 RepID=AURE_STAAU
	agilent_15049	4.98702e-06	0.254338	0.620572	-0.446473	1.68762	3.7037	5.92593	1.6	UniRef90_A0A073I5L7	636	MH0012_GL0054795 MPA_PNP_EM_seqs_non_topgraph_seqs_final_210318.csv	Peptidase_M23 domain-containing protein n=30 Tax=Bacteroidales TaxID=171549 RepID=A0A073I5L7_9PORP
	agilent_228561	4.98832e-06	0.254404	-0.32651	-0.888006	0.234987	25.3968	18.5185	0.729167	UniRef90_P71401	637	VFG001157(gb|AAC44560) (hsf) Hsf [Hia/Hsf (VF0039)] [Haemophilus influenzae C54]	Hsf n=19 Tax=Haemophilus influenzae TaxID=727 RepID=P71401_HAEIF
	agilent_187062	4.98927e-06	0.254453	-0.486101	-1.32213	0.349929	11.1111	6.66667	0.6	UniRef90_A0A381IRL2	638	WP_011590277.1 strains_non_MPA_non_topgraph_cdhit70_190118.csv	Cell wall binding repeat-containing protein n=21 Tax=Clostridium perfringens TaxID=1502 RepID=A0A381IRL2_CLOPF
	agilent_194578	4.9893e-06	0.254454	-0.540829	-1.47099	0.389329	8.99471	5.18519	0.576471	UniRef90_E8MX38	639	WP_058101887.1 (1/1) non_MPA_topgraph_sampling_040218.csv	Putative xylanase n=131 Tax=Bacteria TaxID=2 RepID=E8MX38_BIFL1
	twist_59703	4.99128e-06	0.254556	0.574067	-0.413467	1.5616	4.2328	7.40741	1.75		640	B B/Hong Kong/05/1972 HA
	agilent_20117	4.9962e-06	0.254806	-0.355755	-0.968063	0.256553	20.6349	14.8148	0.717949	UniRef90_Q6GE15	641	WP_000792567.1 strains_non_MPA_non_topgraph_cdhit70_190118.csv	Immunoglobulin-binding protein Sbi n=35 Tax=Staphylococcus aureus TaxID=1280 RepID=SBI_STAAR
	twist_26523	5.00341e-06	0.255174	-0.284101	-0.773458	0.205257	35.4497	31.8519	0.898507		642	EBNA-3C HHV 4 latent protein
	agilent_204624	5.02055e-06	0.256048	0.27855	-0.202131	0.759231	60.3175	65.1852	1.0807	UniRef90_A0A0E1XBT2	643	WP_001208900.1 strains_non_MPA_non_topgraph_cdhit70_190118.csv	Gram-positive signal peptide protein, YSIRK family n=24 Tax=Staphylococcaceae TaxID=90964 RepID=A0A0E1XBT2_STAAU
	agilent_221374	5.02177e-06	0.25611	-0.328338	-0.895009	0.238333	25.3968	19.2593	0.758333	UniRef90_A0A0K5P078	644	VFG000743(gb|AAC38395) (espD) EspD [EspD (VF0180)] [Escherichia coli O127:H6 str. E2348/69]	Translocon EspD n=21 Tax=Escherichia coli TaxID=562 RepID=A0A0K5P078_ECOLX
	twist_6761	5.02514e-06	0.256282	-0.55405	-1.51062	0.402519	7.93651	5.18519	0.653333		645	allergen_name False allergome_name Bla g Vitellogenin (2/2) (1/1) allergenonline_name False SDAP_name False iedb_name False
	agilent_127557	5.02709e-06	0.256382	-0.430128	-1.1729	0.312645	13.7566	8.88889	0.646154	UniRef90_A0A173RRE4	646	MH0091_GL0095745 (4/5) MPA_and_EM_topgraph_220218_subsample.csv	Glutaconyl-CoA decarboxylase subunit beta n=40 Tax=Faecalibacterium TaxID=216851 RepID=A0A173RRE4_9FIRM
	agilent_72079	5.02787e-06	0.256421	-0.428384	-1.16821	0.311439	14.2857	8.88889	0.622222	UniRef90_W0U8M0	647	MH0014_GL0012091 MPA_PNP_EM_seqs_non_topgraph_seqs_final_210318.csv	Uncharacterized protein n=23 Tax=Ruminococcus TaxID=1263 RepID=W0U8M0_9FIRM
	agilent_226618	5.03158e-06	0.256611	-0.553439	-1.50961	0.402735	7.93651	5.18519	0.653333	UniRef90_Q7BS42	648	VFG000861(gb|YP_006098864) (pic) Pic serine protease precursor, autotransporter [Pic (VF0218)] [Escherichia coli O44:H18 042]	Serine protease pic autotransporter n=149 Tax=Enterobacteriaceae TaxID=543 RepID=PIC_ECO44
	agilent_1257	5.03385e-06	0.256727	-0.272544	-0.743531	0.198444	42.328	39.2593	0.9275	UniRef90_P03204	649	EBNA-3C HHV 4 latent protein	Epstein-Barr nuclear antigen 6 n=14 Tax=Epstein-Barr virus (strain GD1) TaxID=10376 RepID=EBNA6_EBVB9
	agilent_4777	5.04612e-06	0.257352	0.403516	-0.294724	1.10176	10.582	14.0741	1.33	UniRef90_P03460	650	Hemagglutinin (2/2)	Hemagglutinin n=16903 Tax=Influenza B virus TaxID=11520 RepID=HEMA_INBLE
	agilent_44913	5.04752e-06	0.257424	0.434322	-0.317338	1.18598	8.46561	11.8519	1.4	UniRef90_A0A2N8IAB3	651	WP_022197508.1 strains_non_MPA_non_topgraph_cdhit70_190118.csv	Uncharacterized protein n=25 Tax=Akkermansia TaxID=239934 RepID=A0A2N8IAB3_9BACT
	twist_59101	5.06047e-06	0.258084	0.35074	-0.257111	0.958592	14.8148	19.2593	1.3		652	H3N2 A/Victoria/3/75 HA
	agilent_204874	5.06966e-06	0.258553	-0.572307	-1.56512	0.420508	8.46561	4.44444	0.525	UniRef90_A0A3V9NUN2	653	WP_001127942.1 (2/2) non_MPA_topgraph_sampling_040218.csv	Prepilin-type N-terminal cleavage/methylation domain-containing protein n=51 Tax=Salmonella TaxID=590 RepID=A0A3V9NUN2_SALGL
	agilent_11154	5.08331e-06	0.259249	-0.286451	-0.784102	0.211199	70.8995	67.4074	0.950746	UniRef90_Q9ANY1	654	pneumococcal histidine triad protein E & hydrolase & HIT family hydrolase	Bvh-3 n=444 Tax=Bacteria TaxID=2 RepID=Q9ANY1_STREE
	agilent_78371	5.0933e-06	0.259758	0.416477	-0.307841	1.1408	8.99471	13.3333	1.48235	UniRef90_A0A336Q741	655	WP_011590270.1 strains_non_MPA_non_topgraph_cdhit70_190118.csv	N-acetylmuramoyl-L-alanine amidase n=56 Tax=Clostridium perfringens TaxID=1502 RepID=A0A336Q741_CLOPF
	agilent_238476	5.10264e-06	0.260234	0.396682	-0.293899	1.08726	10.582	14.0741	1.33	UniRef90_UPI000F53326A	656	VFG000261(gb|NP_273742) (iga) IgA-specific serine endopeptidase [IgA1 protease (VF0080)] [Neisseria meningitidis MC58]	IgA-specific serine endopeptidase autotransporter n=1 Tax=Neisseria meningitidis TaxID=487 RepID=UPI000F53326A
	twist_49675	5.1094e-06	0.260579	0.290961	-0.215938	0.79786	25.3968	31.8519	1.25417		657	positive (from uniprot): Human herpesvirus 3 Envelope glycoprotein C
	twist_25254	5.11131e-06	0.260677	-0.494386	-1.35586	0.367087	9.52381	6.66667	0.7		658	allergen_name False allergome_name Bub b 8 (5/6), Bub b 9 (1/2) (1/1) allergenonline_name False SDAP_name False iedb_name False
	agilent_236687	5.11186e-06	0.260705	0.476716	-0.354016	1.30745	6.87831	9.62963	1.4	UniRef90_Q831L8	659	VFG002181(gb|NP_816132) (cpsJ) ABC transporter, ATP-binding protein [Capsule (VF0361)] [Enterococcus faecalis V583]	Teichoic acids export ATP-binding protein TagH n=62 Tax=Bacilli TaxID=91061 RepID=TAGH_ENTFA
	agilent_1008	5.11304e-06	0.260765	-0.681112	-1.86818	0.505952	6.34921	2.96296	0.466667	UniRef90_P18892	660	butyrophilin precursor & Butyrophilin subfamily 1 member A1 & butyrophilin, partial	Butyrophilin subfamily 1 member A1 n=22 Tax=Pecora TaxID=35500 RepID=BT1A1_BOVIN
	agilent_28564	5.12758e-06	0.261507	-0.278251	-0.76395	0.207449	39.1534	31.1111	0.794595	UniRef90_P81177	661	WP_001819612.1 strains_non_MPA_non_topgraph_cdhit70_190118.csv	Zinc metalloproteinase aureolysin n=337 Tax=Bacilli TaxID=91061 RepID=AURE_STAAU
	agilent_208242	5.13499e-06	0.261885	0.43878	-0.327738	1.2053	7.40741	13.3333	1.8	UniRef90_A0A416SG61	662	DOM014_GL0025097 MPA_PNP_EM_seqs_non_topgraph_seqs_final_210318.csv	PcfB family protein n=261 Tax=root TaxID=1 RepID=A0A416SG61_9FIRM
	agilent_188662	5.14022e-06	0.262151	-0.449214	-1.2344	0.33597	11.6402	8.14815	0.7	UniRef90_A0A174UJY4	663	MH0366_GL0095969 MPA_PNP_EM_seqs_non_topgraph_seqs_final_210318.csv	Glycoside hydrolase family 28 protein n=46 Tax=Bacteroides TaxID=816 RepID=A0A174UJY4_BACVU
	agilent_240037	5.14754e-06	0.262524	-0.424272	-1.16644	0.317896	12.6984	9.62963	0.758333	UniRef90_P11311	664	VFG002033(gb|NP_109829) (p1/MgPa/gapA) ADP1_MYCPN adhesin P1 [Cytadherence organelle (VF0330)] [Mycoplasma pneumoniae M129]	Adhesin P1 n=56 Tax=Mycoplasma pneumoniae TaxID=2104 RepID=ADP1_MYCPN
	agilent_78022	5.1515e-06	0.262726	0.428037	-0.321034	1.17711	8.46561	12.5926	1.4875	UniRef90_A0A174R002	665	MH0417_GL0121824 MPA_PNP_EM_seqs_non_topgraph_seqs_final_210318.csv	Hyaluronoglucosaminidase n=7 Tax=Bacteroides TaxID=816 RepID=A0A174R002_9BACE
	twist_15962	5.15612e-06	0.262962	-0.393641	-1.08286	0.295576	15.3439	11.1111	0.724138		666	allergen_name False allergome_name Nas vi AK (2/2) (1/1) allergenonline_name False SDAP_name False iedb_name False
	twist_87290	5.15701e-06	0.263008	-0.39971	-1.09962	0.3002	14.2857	11.1111	0.777778		667	YP_001469494.1 SegC homing endonuclease [Enterobacteria phage Phi1]
	agilent_235793	5.16862e-06	0.2636	0.404743	-0.30486	1.11435	9.52381	14.0741	1.47778	UniRef90_Q50341	668	VFG002030(gb|NP_109830) (orf6/MgpC/crmA) cytadherence protein [Cytadherence organelle (VF0330)] [Mycoplasma pneumoniae M129]	Mgp-operon protein 3 n=22 Tax=Mycoplasma pneumoniae TaxID=2104 RepID=MGP3_MYCPN
	agilent_55905	5.17676e-06	0.264015	-0.435872	-1.20072	0.328971	12.1693	8.88889	0.730435	UniRef90_A0A1G5CDV5	669	WP_092975435.1 strains_non_MPA_non_topgraph_cdhit70_190118.csv	LPXTG-motif cell wall anchor domain-containing protein n=1 Tax=Ruminococcus bromii TaxID=40518 RepID=A0A1G5CDV5_9FIRM
	agilent_206745	5.1801e-06	0.264185	0.417705	-0.315521	1.15093	8.99471	12.5926	1.4	UniRef90_U6RAC5	670	158802708-stool1_revised_scaffold38795_2_gene43419 MPA_PNP_EM_seqs_non_topgraph_seqs_final_210318.csv	Uncharacterized protein n=3 Tax=Bacteroidaceae TaxID=815 RepID=U6RAC5_9BACE
	agilent_71860	5.18149e-06	0.264256	0.565943	-0.427643	1.55953	4.2328	7.40741	1.75	UniRef90_A0A174IP95	671	T2D-105A_GL0053933 MPA_PNP_EM_seqs_non_topgraph_seqs_final_210318.csv	Flagellin n=3 Tax=Clostridiales TaxID=186802 RepID=A0A174IP95_9FIRM
	twist_28807	5.18152e-06	0.264257	0.276186	-0.208696	0.761068	29.6296	37.037	1.25		672	Enterovirus polyprotein (VP0, VP1, VP2, VP4) – capsid proteins, Coxsackievirus A9 (2.9 Å structure, chains 1–4)
	agilent_133424	5.18193e-06	0.264278	-0.569274	-1.56876	0.430207	7.93651	4.44444	0.56	UniRef90_E1W2P1	673	WP_014064419.1 strains_non_MPA_non_topgraph_cdhit70_190118.csv	Uncharacterized protein n=61 Tax=Pasteurellaceae TaxID=712 RepID=E1W2P1_HAEP3
	twist_18921	5.19358e-06	0.264873	-0.438152	-1.20838	0.332074	11.6402	8.88889	0.763636		674	allergen_name Ani s 14 (1/1) (1/1) allergome_name Ani s 14 (1/4) (1/1) allergenonline_name Ani s 14.0101 (1/1) (1/1) SDAP_name False iedb_name False
	agilent_107181	5.19378e-06	0.264883	0.557098	-0.422243	1.53644	4.7619	6.66667	1.4	UniRef90_A0A336Q741	675	WP_011590270.1 strains_non_MPA_non_topgraph_cdhit70_190118.csv	N-acetylmuramoyl-L-alanine amidase n=56 Tax=Clostridium perfringens TaxID=1502 RepID=A0A336Q741_CLOPF
	agilent_11380	5.1957e-06	0.264981	0.295644	-0.224185	0.815473	23.2804	30.3704	1.30455	UniRef90_P08392	676	Trans-acting transcriptional protein ICP4	Major viral transcription factor ICP4 n=1 Tax=Human herpesvirus 1 (strain 17) TaxID=10299 RepID=ICP4_HHV11
	twist_51598	5.21004e-06	0.265712	0.318532	-0.242399	0.879463	17.4603	25.1852	1.44242		677	Fusion glycoprotein F0 precursor (2/2) & fusion protein (1/2) & fusion glycoprotein
	agilent_139935	5.21507e-06	0.265969	-0.498443	-1.37667	0.37978	10.0529	5.92593	0.589474	UniRef90_A0A171J956	678	WP_014569630.1 (1/1) non_MPA_topgraph_sampling_040218.csv	LysM domain protein n=19 Tax=Lactobacillaceae TaxID=33958 RepID=A0A171J956_LACRH
	agilent_196127	5.21656e-06	0.266045	0.35016	-0.266897	0.967217	80.9524	85.1852	1.05229	UniRef90_K0X516	679	MH0012_GL0015099 MPA_PNP_EM_seqs_non_topgraph_seqs_final_210318.csv	BIG2 domain-containing protein n=2 Tax=Bacteroidales TaxID=171549 RepID=K0X516_9BACT
	agilent_42179	5.22454e-06	0.266451	-0.268651	-0.742473	0.205172	40.2116	34.0741	0.847368	UniRef90_A0A381IPS4	680	WP_003460499.1 strains_non_MPA_non_topgraph_cdhit70_190118.csv	Cell wall binding repeat-containing protein/zinc carboxypeptidase n=15 Tax=Clostridium perfringens TaxID=1502 RepID=A0A381IPS4_CLOPF
	agilent_185712	5.22593e-06	0.266522	0.495787	-0.378768	1.37034	5.82011	8.88889	1.52727	UniRef90_A7X0T9	681	WP_001074519.1 strains_non_MPA_non_topgraph_cdhit70_190118.csv	Bifunctional autolysin n=763 Tax=Bacteria TaxID=2 RepID=ATL_STAA1
	agilent_156142	5.23127e-06	0.266795	-0.580529	-1.60515	0.444093	6.87831	4.44444	0.646154	UniRef90_R5DN88	682	WP_092975188.1 (1/1) non_MPA_topgraph_sampling_040218.csv	Elongation factor 4 n=29 Tax=Clostridiales TaxID=186802 RepID=R5DN88_9FIRM
	agilent_80555	5.23323e-06	0.266895	-0.261642	-0.72353	0.200247	54.4974	51.1111	0.937864	UniRef90_Q2G2J2	683	WP_000717394.1 strains_non_MPA_non_topgraph_cdhit70_190118.csv	Staphylococcal secretory antigen ssaA2 n=207 Tax=Bacteria TaxID=2 RepID=SSAA2_STAA8
	agilent_69356	5.23731e-06	0.267103	-0.570772	-1.57882	0.437278	7.40741	4.44444	0.6	UniRef90_A0A1Q6JQM1	684	O2.UC3-1_GL0128502 (2/2) MPA_and_EM_topgraph_220218_subsample.csv	Fn3_like domain-containing protein n=5 Tax=Clostridiales TaxID=186802 RepID=A0A1Q6JQM1_9FIRM
	agilent_145084	5.2442e-06	0.267454	-0.649813	-1.7983	0.498676	5.82011	3.7037	0.636364	UniRef90_K0X0W4	685	MH0006_GL0083746 MPA_PNP_EM_seqs_non_topgraph_seqs_final_210318.csv	PKD domain-containing protein n=3 Tax=Bacteroidales TaxID=171549 RepID=K0X0W4_9BACT
	agilent_151860	5.24757e-06	0.267626	-0.382908	-1.05991	0.294093	15.3439	11.8519	0.772414	UniRef90_A0A508ZG25	686	WP_015438400.1 strains_non_MPA_non_topgraph_cdhit70_190118.csv	Lactose-binding protein n=31 Tax=Bifidobacterium TaxID=1678 RepID=A0A508ZG25_BIFBR
	twist_69249	5.24824e-06	0.26766	-0.325509	-0.901067	0.250048	22.7513	17.7778	0.781395		687	AFU63107.1 lysin [Lactobacillus phage ATCC 8014-B2]
	agilent_237617	5.25753e-06	0.268134	0.512946	-0.394931	1.42082	4.7619	10.3704	2.17778	UniRef90_Q50341	688	VFG002030(gb|NP_109830) (orf6/MgpC/crmA) cytadherence protein [Cytadherence organelle (VF0330)] [Mycoplasma pneumoniae M129]	Mgp-operon protein 3 n=22 Tax=Mycoplasma pneumoniae TaxID=2104 RepID=MGP3_MYCPN
	twist_43100	5.26253e-06	0.268389	0.437161	-0.336995	1.21132	7.93651	11.8519	1.49333		689	aldolase B
	agilent_124047	5.27331e-06	0.268939	-0.572143	-1.5865	0.442213	7.40741	4.44444	0.6	UniRef90_B0G7P7	690	WP_040015567.1 (3/4) non_MPA_topgraph_sampling_040218.csv	Cobalamin biosynthesis protein CobD n=23 Tax=Dorea TaxID=189330 RepID=B0G7P7_9FIRM
	agilent_230235	5.28017e-06	0.269289	-0.5821	-1.61486	0.450662	6.87831	4.44444	0.646154	UniRef90_Q99XV0	691	VFG000968(gb|NP_269973) (emm) M protein type 1 [M protein (VF0242)] [Streptococcus pyogenes M1 GAS]	M protein type 1 n=54 Tax=Streptococcus pyogenes TaxID=1314 RepID=Q99XV0_STRP1
	agilent_119265	5.29964e-06	0.270282	0.477178	-0.371189	1.32554	6.34921	9.62963	1.51667	UniRef90_A0A066RJ34	692	WP_000358651.1 strains_non_MPA_non_topgraph_cdhit70_190118.csv	Fimbrial protein n=839 Tax=Bacteria TaxID=2 RepID=A0A066RJ34_ECOLX
	agilent_85705	5.3017e-06	0.270387	0.707533	-0.550655	1.96572	2.6455	5.18519	1.96	UniRef90_A0A416JDV1	693	MH0250_GL0256152 MPA_PNP_EM_seqs_non_topgraph_seqs_final_210318.csv	Flagellin (Fragment) n=1 Tax=Clostridium sp. AM49-4BH TaxID=2293035 RepID=A0A416JDV1_9CLOT
	agilent_235643	5.30173e-06	0.270388	0.273148	-0.212586	0.758883	30.6878	36.2963	1.18276	UniRef90_P11311	694	VFG002033(gb|NP_109829) (p1/MgPa/gapA) ADP1_MYCPN adhesin P1 [Cytadherence organelle (VF0330)] [Mycoplasma pneumoniae M129]	Adhesin P1 n=56 Tax=Mycoplasma pneumoniae TaxID=2104 RepID=ADP1_MYCPN
	agilent_5557	5.30638e-06	0.270625	0.353224	-0.275218	0.981667	13.7566	18.5185	1.34615	UniRef90_Q9ANY1	695	pneumococcal histidine triad protein E & hydrolase & HIT family hydrolase	Bvh-3 n=444 Tax=Bacteria TaxID=2 RepID=Q9ANY1_STREE
	twist_28197	5.30688e-06	0.270651	0.304227	-0.23707	0.845524	20.6349	25.9259	1.25641		696	phosphoprotein 150 & Large structural phosphoprotein
	agilent_182343	5.32241e-06	0.271443	-0.544127	-1.51387	0.425614	7.40741	5.18519	0.7	UniRef90_K6B3W2	697	MH0068_GL0048984 (1/1) MPA_and_EM_topgraph_220218_subsample.csv	STN domain-containing protein n=30 Tax=Bacteroidales TaxID=171549 RepID=K6B3W2_9BACT
	twist_27025	5.33064e-06	0.271863	0.480691	-0.376745	1.33813	6.34921	8.88889	1.4		698	collagen, type IV, alpha 3 (Goodpasture antigen)
	twist_8059	5.33596e-06	0.272134	-0.373914	-1.04126	0.293435	16.4021	11.8519	0.722581		699	allergen_name Plo i 1 (1/1) (1/1) allergome_name Plo i 1 (2/2) (1/1) allergenonline_name Plo i 1.0101 (1/1) (1/1) SDAP_name Plo i 1.0101 (1/1) (1/1) iedb_name False
	twist_63959	5.33656e-06	0.272165	0.496076	-0.389361	1.38151	5.29101	9.62963	1.82		700	YP_009168991.1 hypothetical phage protein [Campylobacter virus CPt10]
	agilent_198474	5.34721e-06	0.272708	0.566074	-0.445447	1.57759	4.2328	6.66667	1.575	UniRef90_A0A1G6G7P6	701	MH0456_GL0032128 MPA_PNP_EM_seqs_non_topgraph_seqs_final_210318.csv	Concanavalin A-like lectin/glucanases superfamily protein n=55 Tax=Bacteroidaceae TaxID=815 RepID=A0A1G6G7P6_BACOV
	agilent_9904	5.35241e-06	0.272973	0.2554	-0.201228	0.712029	48.1481	54.8148	1.13846	UniRef90_P12978	702	nuclear protein EBNA2 & EBNA-2 & Epstein-Barr nuclear antigen 2	Epstein-Barr nuclear antigen 2 n=125 Tax=Epstein-Barr virus (strain GD1) TaxID=10376 RepID=EBNA2_EBVB9
	twist_93547	5.35788e-06	0.273252	-0.527648	-1.47158	0.416279	8.46561	5.18519	0.6125		703	YP_009284266.1 putative large terminase subunit [Enterobacter phage Arya]
	agilent_71398	5.35924e-06	0.273321	-0.323738	-0.902967	0.255492	22.7513	17.037	0.748837	UniRef90_A0A173WZX5	704	MH0014_GL0042651 (1/2) MPA_and_EM_topgraph_220218_subsample.csv	D-gamma-glutamyl-meso-diaminopimelic acid endopeptidase CwlS n=68 Tax=Firmicutes TaxID=1239 RepID=A0A173WZX5_9FIRM
	agilent_6943	5.36268e-06	0.273497	-0.556471	-1.55247	0.439527	6.87831	5.18519	0.753846	UniRef90_P03204	705	EBNA-3C HHV 4 latent protein	Epstein-Barr nuclear antigen 6 n=14 Tax=Epstein-Barr virus (strain GD1) TaxID=10376 RepID=EBNA6_EBVB9
	twist_50052	5.36819e-06	0.273778	0.432846	-0.342337	1.20803	7.40741	14.0741	1.9		706	positive (from uniprot): Rhinovirus B Genome polyprotein
	agilent_91159	5.37717e-06	0.274236	0.405555	-0.321446	1.13256	8.99471	14.0741	1.56471	UniRef90_A0A0C2UJK6	707	MH0341_GL0063914 MPA_PNP_EM_seqs_non_topgraph_seqs_final_210318.csv	Extracellular solute-binding protein n=28 Tax=Bifidobacterium TaxID=1678 RepID=A0A0C2UJK6_BIFAD
	agilent_7111	5.37747e-06	0.274251	-0.474336	-1.32466	0.375988	10.0529	6.66667	0.663158	UniRef90_P54634	708	positive (from uniprot): Norwalk virus Non-structural polyprotein	Genome polyprotein n=5814 Tax=root TaxID=1 RepID=POLG_LORDV
	agilent_234348	5.38534e-06	0.274652	-0.413083	-1.15422	0.328055	13.7566	8.88889	0.646154	UniRef90_Q8P2T7	709	VFG000976(gb|NP_268546) (slo) streptolysin O precursor [SLO (VF0250)] [Streptococcus pyogenes M1 GAS]	Streptolysin O n=132 Tax=Streptococcus TaxID=1301 RepID=TACY_STRP8
	twist_42437	5.38569e-06	0.27467	0.269711	-0.214213	0.753635	32.2751	38.5185	1.19344		710	HCMVUS27
	agilent_36892	5.3999e-06	0.275395	0.561056	-0.447128	1.56924	4.2328	6.66667	1.575	UniRef90_A0A373VKN5	711	O2.UC8-2_GL0035924 MPA_PNP_EM_seqs_non_topgraph_seqs_final_210318.csv	ATP-dependent Clp protease ATP-binding subunit n=2 Tax=unclassified Blautia TaxID=2648079 RepID=A0A373VKN5_9FIRM
	agilent_182601	5.4123e-06	0.276027	0.34111	-0.272652	0.954872	14.2857	18.5185	1.2963	UniRef90_P0ADA3	712	NP_708547.2 (1/1) non_MPA_topgraph_sampling_040218.csv	Murein hydrolase activator NlpD n=742 Tax=Bacteria TaxID=2 RepID=NLPD_ECOLI
	agilent_240581	5.41689e-06	0.276262	0.259648	-0.207767	0.727064	54.4974	62.963	1.15534	UniRef90_A0A098ZMW6	713	VFG001355(gb|NP_346612) (cbpD) choline binding protein D [CBPs (VF0145)] [Streptococcus pneumoniae TIGR4]	Autolysin n=355 Tax=Streptococcus TaxID=1301 RepID=A0A098ZMW6_STREE
	agilent_17769	5.42295e-06	0.276571	-0.298824	-0.83711	0.239461	25.9259	22.963	0.885714	UniRef90_A0A346MV28	714	WP_041818626.1 strains_non_MPA_non_topgraph_cdhit70_190118.csv	Uncharacterized protein n=50 Tax=Bacilli TaxID=91061 RepID=A0A346MV28_LACJH
	twist_71923	5.42673e-06	0.276763	-0.427349	-1.19746	0.342763	13.2275	8.14815	0.616		715	YP_009222298.1 prohead peptidase [Lactobacillus phage LfeInf]
	agilent_193153	5.43856e-06	0.277366	0.336227	-0.270438	0.942893	15.3439	18.5185	1.2069	UniRef90_A0A1E3KV71	716	YP_004890527.1 (1/1) non_MPA_topgraph_sampling_040218.csv	Gram_pos_anchor domain-containing protein n=52 Tax=Lactobacillaceae TaxID=33958 RepID=A0A1E3KV71_LACPN
	agilent_209928	5.44511e-06	0.277701	-0.257379	-0.7221	0.207342	47.0899	40	0.849438	UniRef90_A0A174RQL3	717	O2.UC53-2_GL0085658 MPA_PNP_EM_seqs_non_topgraph_seqs_final_210318.csv	Toxin A n=24 Tax=Lachnospiraceae TaxID=186803 RepID=A0A174RQL3_9FIRM
	agilent_119378	5.4457e-06	0.277731	-0.303721	-0.852151	0.244709	25.9259	22.2222	0.857143	UniRef90_D4KUB5	718	SZEY-64A_GL0055442 MPA_PNP_EM_seqs_non_topgraph_seqs_final_210318.csv	Flagellin n=6 Tax=Roseburia TaxID=841 RepID=D4KUB5_9FIRM
	twist_48402	5.44977e-06	0.277938	0.569055	-0.458931	1.59704	3.7037	7.40741	2		719	Adhesin P1 precursor (Cytadhesin P1) (Attachment protein) & ADP1_MYCPN adhesin P1
	twist_6232	5.52445e-06	0.281747	0.501985	-0.412053	1.41602	5.29101	8.14815	1.54		720	allergen_name False allergome_name Str dy Streptokinase (8/8) (1/1) allergenonline_name False SDAP_name False iedb_name False
	twist_3120	5.52445e-06	0.281747	0.501985	-0.412053	1.41602	5.29101	8.14815	1.54		721	allergen_name False allergome_name Str py Streptokinase (9/12) (1/1) allergenonline_name False SDAP_name False iedb_name False
	twist_51931	5.53101e-06	0.282081	0.432014	-0.355163	1.21919	7.93651	10.3704	1.30667		722	HCMVUL132
	agilent_227428	5.53137e-06	0.2821	0.462194	-0.380007	1.30439	6.34921	9.62963	1.51667	UniRef90_P27951	723	VFG001795(gb|BAC98831) (cba) c protein beta antigen [<beta>-C protein (VF0277)] [Streptococcus agalactiae FM027022]	IgA FC receptor n=71 Tax=Streptococcus TaxID=1301 RepID=BAG_STRAG
	agilent_242989	5.53585e-06	0.282328	-0.41623	-1.17504	0.342576	12.1693	8.88889	0.730435	UniRef90_A6X0K0	724	VFG011399(gb|NP_539749) (fabZ) (3R)-hydroxymyristoyl ACP dehydratase [LPS (CVF383)] [Brucella melitensis bv. 1 str. 16M]	3-hydroxyacyl-[acyl-carrier-protein] dehydratase FabZ n=54 Tax=Rhizobiales TaxID=356 RepID=FABZ_OCHA4
	agilent_131884	5.54388e-06	0.282738	0.252491	-0.208204	0.713185	42.8571	48.1481	1.12346	UniRef90_A0A173UAU5	725	WP_007884712.1 MPA_PNP_EM_seqs_non_topgraph_seqs_final_210318.csv	Flagellin n=3 Tax=Roseburia inulinivorans TaxID=360807 RepID=A0A173UAU5_9FIRM
	agilent_101070	5.54411e-06	0.28275	0.540215	-0.445485	1.52591	4.2328	7.40741	1.75	UniRef90_A0A174DKM9	726	O2.UC53-2_GL0015479 MPA_PNP_EM_seqs_non_topgraph_seqs_final_210318.csv	Succinate dehydrogenase/fumarate reductase iron-sulfur subunit n=19 Tax=Lachnospiraceae TaxID=186803 RepID=A0A174DKM9_9FIRM
	twist_48823	5.55054e-06	0.283077	-0.256333	-0.724368	0.211702	60.3175	56.2963	0.933333		727	polyprotein (9/9) & VP1 capsid protein (1/3) & Chain 2, Human Rhinovirus Serotype 2 (Hrv2)
	twist_78398	5.55647e-06	0.28338	0.586803	-0.485306	1.65891	3.7037	5.92593	1.6		728	YP_009222256.1 hypothetical protein LfeInf_018 [Lactobacillus phage LfeInf]
	agilent_205514	5.55877e-06	0.283497	-0.286341	-0.809622	0.236941	29.1005	23.7037	0.814545	UniRef90_A0A158SJE1	729	WP_041807921.1 strains_non_MPA_non_topgraph_cdhit70_190118.csv	N-acetylmuramoyl-L-alanine amidase n=55 Tax=Lactobacillus TaxID=1578 RepID=A0A158SJE1_LACFE
	agilent_221942	5.55913e-06	0.283516	0.311429	-0.257723	0.880581	19.5767	22.2222	1.13514	UniRef90_Q8GM74	730	VFG001150(gb|AAL79954) (hia) adhesin [Hia/Hsf (VF0039)] [Haemophilus influenzae nontypable strain 3179B]	Adhesin n=5 Tax=Haemophilus influenzae TaxID=727 RepID=Q8GM74_HAEIF
	agilent_156737	5.57664e-06	0.284409	-0.513837	-1.45464	0.426968	8.46561	5.18519	0.6125	UniRef90_K8Q794	731	WP_014570243.1 (2/2) non_MPA_topgraph_sampling_040218.csv	Periplasmic component of efflux system n=25 Tax=Lactobacillaceae TaxID=33958 RepID=K8Q794_LACRH
	twist_55904	5.57714e-06	0.284434	-0.51436	-1.45617	0.427454	8.46561	5.18519	0.6125		732	Neurovirulence factor ICP34.5
	agilent_869	5.58319e-06	0.284743	-0.294645	-0.834498	0.245207	29.1005	21.4815	0.738182	UniRef90_P03277	733	Hexon protein	Hexon protein n=779 Tax=Adenoviridae TaxID=10508 RepID=CAPSH_ADE02
	agilent_241598	5.59237e-06	0.285211	0.394251	-0.328803	1.11731	10.582	12.5926	1.19	UniRef90_Q8GM74	734	VFG001150(gb|AAL79954) (hia) adhesin [Hia/Hsf (VF0039)] [Haemophilus influenzae nontypable strain 3179B]	Adhesin n=5 Tax=Haemophilus influenzae TaxID=727 RepID=Q8GM74_HAEIF
	agilent_12021	5.60534e-06	0.285873	0.258875	-0.216553	0.734303	36.5079	42.963	1.17681		735	positive (exact): Human herpesvirus 5 Envelope glycoprotein M
	twist_56156	5.60638e-06	0.285925	0.258161	-0.216007	0.732328	37.5661	43.7037	1.16338		736	positive (from uniprot): Human herpesvirus 5 Envelope glycoprotein M
	agilent_236018	5.60911e-06	0.286065	-0.33111	-0.93944	0.277221	19.5767	17.037	0.87027	UniRef90_A0A4I7XYI6	737	VFG001361(gb|NP_344663) (pspA) pneumococcal surface protein A [PspA (VF0152)] [Streptococcus pneumoniae TIGR4]	Surface protein A n=87 Tax=Streptococcus pneumoniae TaxID=1313 RepID=A0A4I7XYI6_STREE
	twist_58799	5.61808e-06	0.286522	0.258746	-0.217085	0.734576	35.4497	42.2222	1.19104		738	positive (exact): Human herpesvirus 5 Envelope glycoprotein M
	twist_59335	5.62826e-06	0.287041	-0.501782	-1.42555	0.421985	9.52381	5.18519	0.544444		739	H3N2 B/Brisbane/60/2008 NP
	agilent_220944	5.63456e-06	0.287363	0.415041	-0.349548	1.17963	8.99471	12.5926	1.4	UniRef90_Q54972	740	VFG005313(gb|NP_357715) (pspA) Surface protein pspA precursor [Choline-binding proteins (CVF122)] [Streptococcus pneumoniae R6]	Pneumococcal surface protein A n=17 Tax=Streptococcus pneumoniae TaxID=1313 RepID=Q54972_STREE
	agilent_66164	5.63625e-06	0.287449	-0.347573	-0.987985	0.29284	16.9312	14.0741	0.83125	UniRef90_A0A2G9ACD4	741	WP_001034480.1 strains_non_MPA_non_topgraph_cdhit70_190118.csv	Accessory colonization factor AcfD n=219 Tax=root TaxID=1 RepID=A0A2G9ACD4_ECOLX
	agilent_233963	5.67481e-06	0.289415	0.546302	-0.46439	1.55699	4.2328	6.66667	1.575	UniRef90_A0A4V0BAJ1	742	VFG014369(gb|NP_249789) (fleS) two-component sensor [Deoxyhexose linking sugar, 209 Da capping structure (AI138)] [Pseudomonas aeruginosa PAO1]	Phosphate regulon sensor protein PhoR (SphS) n=173 Tax=Bacteria TaxID=2 RepID=A0A4V0BAJ1_STREQ
	twist_23869	5.68485e-06	0.289927	-0.521844	-1.48831	0.444625	7.40741	5.18519	0.7		743	allergen_name False allergome_name Gos h Vicilin (2/2) (1/1) allergenonline_name False SDAP_name False iedb_name False
	agilent_240829	5.68841e-06	0.290109	-0.448967	-1.28078	0.382844	10.582	7.40741	0.7	UniRef90_P0C2J9	744	VFG001363(gb|NP_346351) (ply) pneumolysin [Pneumolysin (VF0149)] [Streptococcus pneumoniae TIGR4]	Pneumolysin n=256 Tax=Bacteria TaxID=2 RepID=TACY_STRPN
	agilent_240518	5.68972e-06	0.290176	0.39945	-0.340723	1.13962	9.52381	11.8519	1.24444	UniRef90_A7X6I5	745	VFG001283(gb|NP_647238) (fnbA) fibronectin-binding protein A [FnBPs (VF0010)] [Staphylococcus aureus subsp. aureus MW2]	Fibronectin-binding protein A n=697 Tax=Bacteria TaxID=2 RepID=FNBA_STAA1
	agilent_32775	5.69158e-06	0.290271	0.300062	-0.256056	0.85618	19.5767	23.7037	1.21081	UniRef90_Q8G7F6	746	WP_058102159.1 (2/6) non_MPA_topgraph_sampling_040218.csv	Uncharacterized protein n=165 Tax=Terrabacteria group TaxID=1783272 RepID=Q8G7F6_BIFLO
	agilent_4121	5.71636e-06	0.291535	-0.477014	-1.36341	0.409377	8.46561	6.66667	0.7875	UniRef90_Q59947	747	immunoglobulin A1 protease	Immunoglobulin A1 protease n=446 Tax=Streptococcus pneumoniae TaxID=1313 RepID=IGA1_STRR6
	twist_25694	5.72222e-06	0.291833	-0.404371	-1.15624	0.347499	12.6984	8.88889	0.7		748	XvTALE (avrBs4)
	twist_84196	5.72868e-06	0.292163	-0.588768	-1.68424	0.506709	6.34921	3.7037	0.583333		749	YP_001285547.1 gp57 [Escherichia virus TLS]
	agilent_228932	5.73531e-06	0.292501	-0.280721	-0.803404	0.241962	32.2751	25.9259	0.803279	UniRef90_P71401	750	VFG001157(gb|AAC44560) (hsf) Hsf [Hia/Hsf (VF0039)] [Haemophilus influenzae C54]	Hsf n=19 Tax=Haemophilus influenzae TaxID=727 RepID=P71401_HAEIF
	twist_31607	5.77355e-06	0.294451	0.2966	-0.257884	0.851083	74.6032	80	1.07234		751	positive (from uniprot): Rhinovirus B Genome polyprotein
	agilent_89422	5.79109e-06	0.295346	0.384174	-0.335359	1.10371	10.0529	12.5926	1.25263	UniRef90_A0A173RR50	752	MH0188_GL0047837 MPA_PNP_EM_seqs_non_topgraph_seqs_final_210318.csv	Alanine--tRNA ligase n=9 Tax=Clostridiales TaxID=186802 RepID=A0A173RR50_9FIRM
	twist_32271	5.79566e-06	0.295579	0.535189	-0.46767	1.53805	4.2328	6.66667	1.575		753	HCMVUS22
	agilent_237188	5.8085e-06	0.296233	-0.554525	-1.59503	0.485975	6.87831	4.44444	0.646154	UniRef90_Q5QT02	754	VFG002245(gb|YP_034066) (bepD) Bartonella effector protein BepD [VirB/VirD4 type IV secretion system (VF0369)] [Bartonella henselae str. Houston-1]	BepD protein n=3 Tax=Bartonella henselae TaxID=38323 RepID=Q5QT02_BARHN
	twist_54860	5.81401e-06	0.296514	0.526613	-0.462089	1.51531	4.7619	6.66667	1.4		755	immunoglobulin A1 protease
	twist_47284	5.81705e-06	0.29667	-0.3558	-1.02402	0.312419	16.4021	11.8519	0.722581		756	early antigen protein D (EA-D) & DNA polymerase processivity factor BMRF1
	agilent_79443	5.82165e-06	0.296904	0.535931	-0.471077	1.54294	4.2328	6.66667	1.575	UniRef90_D8H130	757	NP_830479.1 strains_non_MPA_non_topgraph_cdhit70_190118.csv	Immune inhibitor A, metalloprotease n=671 Tax=Bacillaceae TaxID=186817 RepID=D8H130_BACAI
	agilent_224709	5.82433e-06	0.297041	-0.569443	-1.63972	0.500836	7.40741	3.7037	0.5	UniRef90_Q5WVE4	758	VFG045548(gb|YP_095924) (lpg1907) Dot/Icm type IV secretion system effector [Dot/Icm (VF0156)] [Legionella pneumophila subsp. pneumophila str. Philadelphia 1]	Uncharacterized protein n=32 Tax=Legionella pneumophila TaxID=446 RepID=Q5WVE4_LEGPL
	twist_55260	5.8271e-06	0.297182	0.247299	-0.217641	0.712239	39.6825	45.9259	1.15733		759	Adhesin P1 precursor (Cytadhesin P1) (Attachment protein) & ADP1_MYCPN adhesin P1
	agilent_243108	5.83517e-06	0.297594	-0.280442	-0.808142	0.247258	75.1323	72.5926	0.966197	UniRef90_Q9KK48	760	VFG005316(gb|NP_359586) (pspC/cbpA) Choline binding protein A [Choline-binding proteins (CVF122)] [Streptococcus pneumoniae R6]	Surface protein PspC n=12 Tax=Streptococcus pneumoniae TaxID=1313 RepID=Q9KK48_STREE
	agilent_70892	5.84829e-06	0.298263	0.376368	-0.332814	1.08555	9.52381	14.0741	1.47778	UniRef90_A0A173TD61	761	MH0329_GL0071733 (1/2) MPA_and_EM_topgraph_220218_subsample.csv	Uncharacterized protein n=7 Tax=Roseburia TaxID=841 RepID=A0A173TD61_9FIRM
	agilent_108088	5.85254e-06	0.298479	0.423604	-0.374943	1.22215	6.87831	11.8519	1.72308	UniRef90_D0TFD0	762	MH0020_GL0036134 (4/5) MPA_and_EM_topgraph_220218_subsample.csv	Hydrophobic domain protein n=26 Tax=Bacteroidales TaxID=171549 RepID=D0TFD0_9BACE
	agilent_131318	5.85932e-06	0.298825	-0.399537	-1.15325	0.354179	12.6984	8.88889	0.7	UniRef90_A0A173WZX5	763	WP_005334807.1 (1/2) non_MPA_topgraph_sampling_040218.csv	D-gamma-glutamyl-meso-diaminopimelic acid endopeptidase CwlS n=68 Tax=Firmicutes TaxID=1239 RepID=A0A173WZX5_9FIRM
	twist_30803	5.86399e-06	0.299064	-0.580302	-1.67557	0.514963	6.34921	3.7037	0.583333		764	Immunoglobulin G-binding protein G precursor & Immunoglobulin G-binding protein G
	agilent_908	5.88035e-06	0.299898	0.24982	-0.222506	0.722146	34.9206	40.7407	1.16667	UniRef90_P03460	765	Hemagglutinin (2/2)	Hemagglutinin n=16903 Tax=Influenza B virus TaxID=11520 RepID=HEMA_INBLE
	agilent_188869	5.88573e-06	0.300172	0.25974	-0.231621	0.751101	64.0212	70.3704	1.09917	UniRef90_R5ENJ3	766	MH0195_GL0084233 MPA_PNP_EM_seqs_non_topgraph_seqs_final_210318.csv	NAGPA domain-containing protein n=3 Tax=Bacteroidales TaxID=171549 RepID=R5ENJ3_9BACE
	twist_40897	5.90468e-06	0.301139	-0.53231	-1.54132	0.476698	7.40741	4.44444	0.6		767	hypothetical protein PFB0460c
	twist_26048	5.91755e-06	0.301795	0.395082	-0.354824	1.14499	8.99471	11.8519	1.31765		768	RsTALE
	twist_26511	5.92323e-06	0.302085	0.312585	-0.281089	0.90626	77.7778	83.7037	1.07619		769	EBNA-1 HHV 4
	twist_42986	5.92677e-06	0.302265	0.276814	-0.249119	0.802748	24.8677	27.4074	1.10213		770	Botulinum neurotoxin type B precursor & neurotoxin B
	agilent_116147	5.93132e-06	0.302497	0.501681	-0.451945	1.45531	4.7619	7.40741	1.55556	UniRef90_C3QHL4	771	MH0087_GL0046292 MPA_PNP_EM_seqs_non_topgraph_seqs_final_210318.csv	Conjugative transposon TraN protein n=51 Tax=Bacteria TaxID=2 RepID=C3QHL4_9BACE
	agilent_219934	5.93833e-06	0.302855	-0.242068	-0.702545	0.21841	47.619	42.963	0.902222	UniRef90_UPI000F53326A	772	VFG000261(gb|NP_273742) (iga) IgA-specific serine endopeptidase [IgA1 protease (VF0080)] [Neisseria meningitidis MC58]	IgA-specific serine endopeptidase autotransporter n=1 Tax=Neisseria meningitidis TaxID=487 RepID=UPI000F53326A
	agilent_241725	5.96522e-06	0.304226	0.267887	-0.243153	0.778926	27.5132	32.5926	1.18462	UniRef90_A2T8Z5	773	VFG000948(gb|NP_663908) (fbaB) fibronectin-bing protein SfbII [FBPs (VF0243)] [Streptococcus pyogenes MGAS315]	PrtF2 n=111 Tax=Streptococcus pyogenes TaxID=1314 RepID=A2T8Z5_STRPY
	agilent_8675	5.98072e-06	0.305017	0.281646	-0.256521	0.819813	21.6931	26.6667	1.22927	UniRef90_Q82081	774	positive (from uniprot): Rhinovirus B Genome polyprotein	Genome polyprotein n=46 Tax=Enterovirus TaxID=12059 RepID=POLG_HRV3
	agilent_77323	5.98974e-06	0.305477	-0.555873	-1.61904	0.507295	6.34921	4.44444	0.7	UniRef90_A0A4P6M607	775	WP_018594521.1 strains_non_MPA_non_topgraph_cdhit70_190118.csv	D-galactose-binding periplasmic protein n=6 Tax=Lachnospiraceae TaxID=186803 RepID=A0A4P6M607_9FIRM
	agilent_35295	5.99412e-06	0.3057	0.455221	-0.415841	1.32628	6.34921	8.14815	1.28333	UniRef90_A0A380ZH52	776	MH0014_GL0094101 MPA_PNP_EM_seqs_non_topgraph_seqs_final_210318.csv	Beta-galactosidase n=30 Tax=Bacteroidaceae TaxID=815 RepID=A0A380ZH52_BACVU
	twist_30726	5.9947e-06	0.30573	-0.359661	-1.04791	0.32859	15.3439	11.1111	0.724138		777	Ovomucoid precursor
	agilent_188501	6.03551e-06	0.307811	-0.366546	-1.071	0.337905	13.7566	11.1111	0.807692	UniRef90_A0A3A9YAX1	778	YP_194478.1 (1/1) non_MPA_topgraph_sampling_040218.csv	YSIRK-type signal peptide-containing protein n=15 Tax=Lactobacillus acidophilus TaxID=1579 RepID=A0A3A9YAX1_LACAI
	agilent_144502	6.03988e-06	0.308034	-0.556568	-1.62671	0.513571	7.40741	3.7037	0.5	UniRef90_A0A174M4X5	779	T2D-135A_GL0010406 MPA_PNP_EM_seqs_non_topgraph_seqs_final_210318.csv	Dipeptidyl aminopeptidase/acylaminoacyl peptidase n=60 Tax=Bacteroides TaxID=816 RepID=A0A174M4X5_BACVU
	twist_28808	6.04594e-06	0.308343	0.245495	-0.226831	0.71782	35.9788	42.963	1.19412		780	Enterovirus polyprotein (VP0, VP1, VP2, VP4) – capsid proteins, Coxsackievirus A9 (2.9 Å structure, chains 1–4)
	agilent_236457	6.04948e-06	0.308523	-0.341983	-1.0002	0.31623	19.5767	14.0741	0.718919	UniRef90_Q9X5C4	781	VFG000960(gb|NP_269464) (grab) protein GRAB (protein G-related alpha 2M-binding protein) [GRAB (VF0254)] [Streptococcus pyogenes M1 GAS]	GRAB n=44 Tax=Streptococcus pyogenes TaxID=1314 RepID=Q9X5C4_STRPY
	agilent_6936	6.0502e-06	0.30856	0.254076	-0.234979	0.743131	63.4921	70.3704	1.10833	UniRef90_P12978	782	nuclear protein EBNA2 & EBNA-2 & Epstein-Barr nuclear antigen 2	Epstein-Barr nuclear antigen 2 n=125 Tax=Epstein-Barr virus (strain GD1) TaxID=10376 RepID=EBNA2_EBVB9
	agilent_230641	6.05326e-06	0.308716	-0.562173	-1.64462	0.520269	6.87831	3.7037	0.538462	UniRef90_P62575	783	VFG001378(gb|NP_359129) (nanA) neuraminidase A [Neuraminidase (VF0148)] [Streptococcus pneumoniae R6]	Sialidase A n=43 Tax=Bacteria TaxID=2 RepID=NANA_STREE
	twist_27640	6.05612e-06	0.308862	-0.301336	-0.88172	0.279049	82.5397	79.2593	0.960256		784	Capsid protein VP26 & capsid protein VP26 [Human gammaherpesvirus 4] & BFRF3
	agilent_111172	6.06166e-06	0.309144	-0.328016	-0.960156	0.304125	18.5185	14.0741	0.76	UniRef90_Q92CG8	785	WP_026747284.1 strains_non_MPA_non_topgraph_cdhit70_190118.csv	Lin1204 protein n=84 Tax=Listeria TaxID=1637 RepID=Q92CG8_LISIN
	agilent_139400	6.06654e-06	0.309393	-0.265122	-0.776319	0.246075	32.2751	25.1852	0.780328	UniRef90_Q2FZL2	786	WP_000676561.1 strains_non_MPA_non_topgraph_cdhit70_190118.csv	Glutamyl endopeptidase n=383 Tax=Bacilli TaxID=91061 RepID=SSPA_STAA8
	agilent_225962	6.06666e-06	0.3094	-0.608962	-1.78315	0.565228	6.34921	2.96296	0.466667	UniRef90_P71401	787	VFG001157(gb|AAC44560) (hsf) Hsf [Hia/Hsf (VF0039)] [Haemophilus influenzae C54]	Hsf n=19 Tax=Haemophilus influenzae TaxID=727 RepID=P71401_HAEIF
	agilent_229765	6.071e-06	0.309621	0.409034	-0.380019	1.19809	7.40741	11.1111	1.5	UniRef90_D0VFN2	788	VFG007146(gb|NP_798035) (vopD) type III secretion system translocator protein VopD [T3SS1 (VF0408)] [Vibrio parahaemolyticus RIMD 2210633]	VopD n=132 Tax=Vibrionaceae TaxID=641 RepID=D0VFN2_VIBAL
	agilent_61850	6.0783e-06	0.309993	0.635766	-0.591611	1.86314	2.6455	5.18519	1.96	UniRef90_Q6GF50	789	WP_000595617.1 strains_non_MPA_non_topgraph_cdhit70_190118.csv	Uncharacterized leukocidin-like protein 1 n=24 Tax=Staphylococcus TaxID=1279 RepID=LUKL1_STAAR
	agilent_241347	6.08093e-06	0.310128	0.24505	-0.228163	0.718263	38.0952	42.963	1.12778	UniRef90_A2T8Z5	790	VFG000948(gb|NP_663908) (fbaB) fibronectin-bing protein SfbII [FBPs (VF0243)] [Streptococcus pyogenes MGAS315]	PrtF2 n=111 Tax=Streptococcus pyogenes TaxID=1314 RepID=A2T8Z5_STRPY
	agilent_227833	6.08326e-06	0.310246	-0.238867	-0.700252	0.222519	49.7354	45.9259	0.923404	UniRef90_A0A4I7YG16	791	VFG001357(gb|NP_346601) (cbpA) choline binding protein A [CbpA/PspC (VF0150)] [Streptococcus pneumoniae TIGR4]	Choline binding protein A n=44 Tax=Streptococcus pneumoniae TaxID=1313 RepID=A0A4I7YG16_STREE
	agilent_83883	6.09444e-06	0.310817	-0.458429	-1.34496	0.428098	9.52381	5.92593	0.622222	UniRef90_A7LVX4	792	MH0020_GL0063163 (1/1) MPA_and_EM_topgraph_220218_subsample.csv	TonB-linked outer membrane protein, SusC/RagA family n=54 Tax=Bacteroidales TaxID=171549 RepID=A7LVX4_BACO1
	twist_27514	6.10449e-06	0.311329	0.454369	-0.425238	1.33398	5.82011	9.62963	1.65455		793	envelope glycoprotein G (1/2) & glycoprotein G (1/2)
	agilent_230765	6.12508e-06	0.312379	-0.325325	-0.956487	0.305836	17.9894	14.0741	0.782353	UniRef90_A6QIG2	794	VFG001799(gb|CAB94853) (map) extracellular proteins Map [Eap/Map (VF0016)] [Staphylococcus aureus str. Newman D2C (ATCC 25904)]	65 kDa membrane protein n=124 Tax=Bacteria TaxID=2 RepID=OMP7_STAAE
	twist_52590	6.1255e-06	0.312401	0.24554	-0.230851	0.721931	34.9206	41.4815	1.18788		795	phosphoprotein 150 & Large structural phosphoprotein
	agilent_81845	6.12602e-06	0.312427	0.383253	-0.360366	1.12687	8.99471	11.8519	1.31765	UniRef90_D4IKB5	796	MH0196_GL0222700 MPA_PNP_EM_seqs_non_topgraph_seqs_final_210318.csv	Chondroitin sulfate ABC lyase n=7 Tax=Rikenellaceae TaxID=171550 RepID=D4IKB5_9BACT
	agilent_200616	6.12744e-06	0.312499	0.357002	-0.335787	1.04979	11.6402	13.3333	1.14545	UniRef90_K0WU03	797	MH0012_GL0184715 MPA_PNP_EM_seqs_non_topgraph_seqs_final_210318.csv	PA14 domain-containing protein n=3 Tax=Bacteroidales TaxID=171549 RepID=K0WU03_9BACT
	twist_61938	6.13592e-06	0.312932	0.389579	-0.367104	1.14626	8.99471	11.1111	1.23529		798	YP_009150309.1 putative internal core protein [Proteus phage PM 75]
	agilent_205649	6.13804e-06	0.31304	-0.40576	-1.19405	0.382529	10.582	8.88889	0.84	UniRef90_Q9ZFS3	799	WP_000778504.1 strains_non_MPA_non_topgraph_cdhit70_190118.csv	Exotoxin 4 n=27 Tax=Staphylococcus aureus TaxID=1280 RepID=Q9ZFS3_STAAU
	agilent_2967	6.14315e-06	0.313301	0.517288	-0.488211	1.52279	4.2328	6.66667	1.575	UniRef90_P08318	800	phosphoprotein 150 & Large structural phosphoprotein	Large structural phosphoprotein n=145 Tax=root TaxID=1 RepID=PP150_HCMVA
	twist_2130	6.15684e-06	0.313999	-0.43598	-1.28466	0.412697	10.0529	6.66667	0.663158		801	allergen_name False allergome_name Tri a GBSS_I (3/14) (1/1) allergenonline_name False SDAP_name False iedb_name False
	agilent_225569	6.15901e-06	0.314109	0.265273	-0.251224	0.78177	23.2804	29.6296	1.27273	UniRef90_P45387	802	VFG001149(gb|AAB03707) (hap) autotransporter, fibronectin-binding adhesin [Hap (VF0037)] [Haemophilus influenzae N187]	Adhesion and penetration protein autotransporter n=2 Tax=Haemophilus influenzae TaxID=727 RepID=HAP2_HAEIF
	twist_30162	6.16307e-06	0.314317	0.25854	-0.245064	0.762144	25.9259	32.5926	1.25714		803	Genome polyprotein (6/6) & polyprotein (7/9) & VP1 (1/4) & coat protein VP1 & VP4
	agilent_223183	6.16538e-06	0.314434	-0.372993	-1.09971	0.353727	14.2857	9.62963	0.674074	UniRef90_P15926	804	VFG000974(gb|NP_269970) (scpA) C5a peptidase precursor [C5a peptidase (VF0245)] [Streptococcus pyogenes M1 GAS]	C5a peptidase n=760 Tax=Bacteria TaxID=2 RepID=C5AP_STRPY
	agilent_241827	6.17287e-06	0.314816	-0.559239	-1.64969	0.531215	6.87831	3.7037	0.538462	UniRef90_A0A0H3K1N3	805	VFG001282(gb|NP_647237) (fnbB) fibronectin-binding protein B [FnBPs (VF0010)] [Staphylococcus aureus subsp. aureus MW2]	FnbB protein n=80 Tax=Staphylococcus TaxID=1279 RepID=A0A0H3K1N3_STAAW
	agilent_77839	6.17449e-06	0.314899	0.514741	-0.489118	1.5186	4.2328	7.40741	1.75	UniRef90_F9XZT3	806	WP_015439328.1 (2/6) non_MPA_topgraph_sampling_040218.csv	Phage infection protein n=49 Tax=Bacteria TaxID=2 RepID=F9XZT3_BIFBU
	agilent_56127	6.18287e-06	0.315327	0.272944	-0.259828	0.805715	23.8095	25.9259	1.08889	UniRef90_F3QTC0	807	MH0006_GL0176289 MPA_PNP_EM_seqs_non_topgraph_seqs_final_210318.csv	F5/8 type C domain protein n=4 Tax=Paraprevotella TaxID=577309 RepID=F3QTC0_9BACT
	twist_44153	6.19592e-06	0.315992	0.504421	-0.481536	1.49038	4.2328	7.40741	1.75		808	hypothetical protein PFD0985wa
	twist_96611	6.19662e-06	0.316027	0.496113	-0.473676	1.4659	4.7619	7.40741	1.55556		809	YP_006908482.1 3D domain protein [Bacillus phage B4]
	agilent_172041	6.20707e-06	0.31656	0.440496	-0.421523	1.30252	5.82011	9.62963	1.65455	UniRef90_A0A073I9S0	810	MH0355_GL0086487 (3/3) MPA_and_EM_topgraph_220218_subsample.csv	Uncharacterized protein n=30 Tax=Bacteroidales TaxID=171549 RepID=A0A073I9S0_9PORP
	twist_12102	6.22433e-06	0.317441	-0.523856	-1.55087	0.503159	6.87831	4.44444	0.646154		811	allergen_name False allergome_name Cas s 1 (1/6) (1/1) allergenonline_name Unassigned (1/1) (1/1) SDAP_name False iedb_name False
	agilent_164349	6.23561e-06	0.318016	-0.37827	-1.12075	0.364208	13.7566	8.88889	0.646154	UniRef90_R5VF48	812	MH0098_GL0098662 (1/1) MPA_and_EM_topgraph_220218_subsample.csv	Glycosyltransferase Family 51 candidate bifunctional family GT51 b-glycosyltransferase/PBP transpeptidase (Candidate murein polymerase) n=7 Tax=Roseburia TaxID=841 RepID=R5VF48_9FIRM
	twist_58801	6.24033e-06	0.318257	0.241838	-0.233084	0.71676	37.037	42.963	1.16		813	positive (exact): Human herpesvirus 5 Envelope glycoprotein M
	agilent_12023	6.24033e-06	0.318257	0.241838	-0.233084	0.71676	37.037	42.963	1.16		814	positive (exact): Human herpesvirus 5 Envelope glycoprotein M
	agilent_239180	6.24251e-06	0.318368	-0.26626	-0.789263	0.256742	29.1005	23.7037	0.814545	UniRef90_P15926	815	VFG000974(gb|NP_269970) (scpA) C5a peptidase precursor [C5a peptidase (VF0245)] [Streptococcus pyogenes M1 GAS]	C5a peptidase n=760 Tax=Bacteria TaxID=2 RepID=C5AP_STRPY
	agilent_222381	6.2556e-06	0.319036	-0.255045	-0.75671	0.246619	33.8624	28.8889	0.853125	UniRef90_A7X6I5	816	VFG001283(gb|NP_647238) (fnbA) fibronectin-binding protein A [FnBPs (VF0010)] [Staphylococcus aureus subsp. aureus MW2]	Fibronectin-binding protein A n=697 Tax=Bacteria TaxID=2 RepID=FNBA_STAA1
	twist_36518	6.26505e-06	0.319518	0.239652	-0.232205	0.711509	38.0952	43.7037	1.14722		817	phosphoprotein 150 & Large structural phosphoprotein
	agilent_141701	6.27816e-06	0.320186	-0.483748	-1.43753	0.470031	7.93651	5.18519	0.653333	UniRef90_A0A3A9YAX1	818	YP_194478.1 (1/1) non_MPA_topgraph_sampling_040218.csv	YSIRK-type signal peptide-containing protein n=15 Tax=Lactobacillus acidophilus TaxID=1579 RepID=A0A3A9YAX1_LACAI
	agilent_231437	6.28089e-06	0.320325	-0.238454	-0.708737	0.231828	57.1429	52.5926	0.92037	UniRef90_Q48028	819	VFG001154(gb|AAA20524) (hmw2A) adhesin HMW2A, two-partner secretion (TPS) pathway TpsA exoprotein [HMW1/HMW2 (VF0038)] [Haemophilus influenzae str. 12]	Adhesin n=8 Tax=Haemophilus influenzae TaxID=727 RepID=Q48028_HAEIF
	agilent_236983	6.28661e-06	0.320617	-0.49394	-1.46868	0.480801	7.93651	5.18519	0.653333	UniRef90_P43840	820	VFG000335(gb|NP_439322) (ompP5) outer membrane protein P5 (ompA), human factor H binding protein [P5 protein (VF0041)] [Haemophilus influenzae Rd KW20]	Outer membrane protein P5 n=60 Tax=Pasteurellaceae TaxID=712 RepID=OMP5_HAEIN
	agilent_241118	6.29274e-06	0.32093	-0.251488	-0.748095	0.245119	34.3915	28.1481	0.818462	UniRef90_P15926	821	VFG001797(gb|NP_735749) (scpB) streptococcal C5a peptidase [C5a peptidase (VF0278)] [Streptococcus agalactiae NEM316]	C5a peptidase n=760 Tax=Bacteria TaxID=2 RepID=C5AP_STRPY
	twist_4309	6.29646e-06	0.32112	0.4446	-0.433686	1.32288	5.82011	8.88889	1.52727		822	allergen_name False allergome_name Str py Streptokinase (5/12) (1/1) allergenonline_name False SDAP_name False iedb_name False
	twist_15595	6.30429e-06	0.321519	-0.335627	-0.999188	0.327935	16.9312	11.8519	0.7		823	allergen_name False allergome_name Tri a GBSS_I (7/14) (1/1) allergenonline_name False SDAP_name False iedb_name False
	twist_69537	6.31172e-06	0.321898	-0.34167	-1.01771	0.334369	15.873	12.5926	0.793333		824	YP_006908491.1 hypothetical protein BCB4_0262 [Bacillus phage B4]
	agilent_58674	6.31539e-06	0.322085	0.424653	-0.415903	1.26521	6.87831	8.88889	1.29231	UniRef90_K0WYA3	825	V1.FI15_GL0102470 MPA_PNP_EM_seqs_non_topgraph_seqs_final_210318.csv	Por secretion system C-terminal sorting domain-containing protein n=3 Tax=Bacteroidales TaxID=171549 RepID=K0WYA3_9BACT
	twist_31794	6.31596e-06	0.322114	0.37047	-0.362881	1.10382	8.99471	12.5926	1.4		826	HCMVUL80
	agilent_3710	6.33748e-06	0.323211	0.261244	-0.257067	0.779556	23.8095	28.1481	1.18222	UniRef90_P14738	827	fibronectin-binding protein A	Fibronectin-binding protein A n=540 Tax=Staphylococcaceae TaxID=90964 RepID=FNBA_STAA8
	agilent_99878	6.34355e-06	0.323521	0.357027	-0.351772	1.06583	9.52381	14.0741	1.47778	UniRef90_S2Y6J6	828	WP_004845455.1 (3/3) non_MPA_topgraph_sampling_040218.csv	HTH cro/C1-type domain-containing protein n=62 Tax=Firmicutes TaxID=1239 RepID=S2Y6J6_9FIRM
	twist_36132	6.34725e-06	0.32371	0.253227	-0.249696	0.756151	25.9259	31.8519	1.22857		829	polyprotein (9/9) & VP1 capsid protein (1/3) & Chain 2, Human Rhinovirus Serotype 2 (Hrv2)
	agilent_121077	6.35452e-06	0.324081	-0.515184	-1.53915	0.508784	6.87831	4.44444	0.646154	UniRef90_A0A412M4I2	830	MH0091_GL0064430 MPA_PNP_EM_seqs_non_topgraph_seqs_final_210318.csv	Carboxypeptidase-like regulatory domain-containing protein n=26 Tax=Parabacteroides TaxID=375288 RepID=A0A412M4I2_9BACT
	twist_47286	6.36226e-06	0.324475	-0.261781	-0.782514	0.258953	29.1005	23.7037	0.814545		831	early antigen protein D (EA-D) & DNA polymerase processivity factor BMRF1
	agilent_11271	6.36246e-06	0.324485	0.331226	-0.327662	0.990113	83.5979	87.4074	1.04557		832	positive (exact): Enterovirus B Genome polyprotein
	agilent_238459	6.36341e-06	0.324534	-0.408825	-1.22216	0.404508	11.6402	7.40741	0.636364	UniRef90_UPI000F53326A	833	VFG000261(gb|NP_273742) (iga) IgA-specific serine endopeptidase [IgA1 protease (VF0080)] [Neisseria meningitidis MC58]	IgA-specific serine endopeptidase autotransporter n=1 Tax=Neisseria meningitidis TaxID=487 RepID=UPI000F53326A
	twist_28860	6.37823e-06	0.32529	0.420312	-0.417181	1.2578	89.418	92.5926	1.0355		834	positive (exact): Rhinovirus B Genome polyprotein
	agilent_182986	6.38074e-06	0.325418	0.498856	-0.495403	1.49312	4.2328	7.40741	1.75	UniRef90_G1WRY6	835	WP_040015269.1 (2/2) non_MPA_topgraph_sampling_040218.csv	Uncharacterized protein n=18 Tax=Dorea TaxID=189330 RepID=G1WRY6_9FIRM
	agilent_9542	6.38135e-06	0.325449	-0.515491	-1.54297	0.511989	6.87831	4.44444	0.646154	UniRef90_P03204	836	EBNA-3C HHV 4 latent protein	Epstein-Barr nuclear antigen 6 n=14 Tax=Epstein-Barr virus (strain GD1) TaxID=10376 RepID=EBNA6_EBVB9
	twist_50675	6.38446e-06	0.325608	0.25285	-0.251297	0.756997	25.9259	32.5926	1.25714		837	Trans-acting transcriptional protein ICP4
	agilent_113561	6.39898e-06	0.326348	-0.398366	-1.19387	0.397136	12.6984	7.40741	0.583333	UniRef90_A0A354D3V1	838	MH0436_GL0046035 MPA_PNP_EM_seqs_non_topgraph_seqs_final_210318.csv	Flagellin n=2 Tax=Clostridiales TaxID=186802 RepID=A0A354D3V1_9FIRM
	agilent_223567	6.41331e-06	0.327079	0.24949	-0.249474	0.748454	27.5132	31.8519	1.15769	UniRef90_Q2YX95	839	VFG001318(gb|YP_001332075) (isdA) iron-regulated surface determinant protein A [Isd (VF0015)] [Staphylococcus aureus subsp. aureus str. Newman]	Iron-regulated surface determinant protein A n=287 Tax=Bacteria TaxID=2 RepID=ISDA_STAAB
	agilent_51357	6.42452e-06	0.327651	0.454961	-0.456006	1.36593	5.29101	8.88889	1.68	UniRef90_A0A249NLN6	840	WP_003647944.1 strains_non_MPA_non_topgraph_cdhit70_190118.csv	GRAM_POS_ANCHORING domain-containing protein n=3 Tax=Lactobacillus gasseri TaxID=1596 RepID=A0A249NLN6_LACGS
	agilent_329	6.42506e-06	0.327678	0.360099	-0.360967	1.08116	10.0529	13.3333	1.32632	UniRef90_P36717	841	minor core protein	Core-capsid bridging protein n=3 Tax=Human mastadenovirus A TaxID=129875 RepID=CORE5_ADE12
	agilent_223218	6.43573e-06	0.328222	-0.429159	-1.28948	0.431161	9.52381	6.66667	0.7	UniRef90_A0A0H3K1N3	842	VFG001282(gb|NP_647237) (fnbB) fibronectin-binding protein B [FnBPs (VF0010)] [Staphylococcus aureus subsp. aureus MW2]	FnbB protein n=80 Tax=Staphylococcus TaxID=1279 RepID=A0A0H3K1N3_STAAW
	agilent_115718	6.44306e-06	0.328596	0.447525	-0.450307	1.34536	5.29101	8.88889	1.68	UniRef90_A0A1Q6U1L1	843	NLM026_GL0059834 MPA_PNP_EM_seqs_non_topgraph_seqs_final_210318.csv	Dihydrofolate reductase n=9 Tax=Bacteria TaxID=2 RepID=A0A1Q6U1L1_9FIRM
	agilent_241737	6.48562e-06	0.330767	0.351739	-0.3571	1.06058	10.582	12.5926	1.19	UniRef90_Q48031	844	VFG001151(gb|AAA20527) (hmw1A) adhesin HMW1A, two-partner secretion (TPS) pathway TpsA exoprotein [HMW1/HMW2 (VF0038)] [Haemophilus influenzae str. 12]	Adhesin n=8 Tax=Haemophilus influenzae TaxID=727 RepID=Q48031_HAEIF
	agilent_233272	6.50458e-06	0.331734	-0.457917	-1.38258	0.466743	7.93651	5.92593	0.746667	UniRef90_Q3JY46	845	VFG002535(gb|YP_109915) (fliC) flagellin [Flagella (VF0430)] [Burkholderia pseudomallei K96243]	Flagellin n=43 Tax=Burkholderiaceae TaxID=119060 RepID=Q3JY46_BURP1
	twist_1185	6.52314e-06	0.33268	-0.420279	-1.2706	0.430042	10.0529	6.66667	0.663158		846	allergen_name False allergome_name Onc m alpha2I (2/2) (1/1) allergenonline_name False SDAP_name False iedb_name False
	agilent_65775	6.54306e-06	0.333696	-0.370321	-1.12114	0.3805	12.1693	9.62963	0.791304	UniRef90_A0A174XCR6	847	MH0020_GL0053675 MPA_PNP_EM_seqs_non_topgraph_seqs_final_210318.csv	Periplasmic beta-glucosidase n=38 Tax=Bacteroidales TaxID=171549 RepID=A0A174XCR6_9BACT
	agilent_21712	6.54431e-06	0.33376	0.422128	-0.433845	1.2781	6.34921	8.88889	1.4	UniRef90_A0A139K1E2	848	T2D-56A_GL0012413 MPA_PNP_EM_seqs_non_topgraph_seqs_final_210318.csv	Glycoside hydrolase family 2 n=19 Tax=Bacteroides TaxID=816 RepID=A0A139K1E2_BACUN
	agilent_6216	6.55806e-06	0.334461	-0.240163	-0.727861	0.247535	36.5079	33.3333	0.913043	UniRef90_A0A2U3RZL8	849	pneumococcal histidine triad protein D (1/2) & histidine motif-containing protein, partial	Pneumococcal histidine triad protein D n=4 Tax=Streptococcus pneumoniae TaxID=1313 RepID=A0A2U3RZL8_STREE
	agilent_16154	6.56607e-06	0.33487	-0.264378	-0.801704	0.272948	26.9841	21.4815	0.796078	UniRef90_A7X0T9	850	WP_001074519.1 strains_non_MPA_non_topgraph_cdhit70_190118.csv	Bifunctional autolysin n=763 Tax=Bacteria TaxID=2 RepID=ATL_STAA1
	agilent_240382	6.56681e-06	0.334907	0.254919	-0.263223	0.77306	26.455	29.6296	1.12	UniRef90_Q8GM74	851	VFG001150(gb|AAL79954) (hia) adhesin [Hia/Hsf (VF0039)] [Haemophilus influenzae nontypable strain 3179B]	Adhesin n=5 Tax=Haemophilus influenzae TaxID=727 RepID=Q8GM74_HAEIF
	agilent_23359	6.60316e-06	0.336761	0.239987	-0.249679	0.729653	28.5714	34.8148	1.21852	UniRef90_A7X6T9	852	WP_000751265.1 strains_non_MPA_non_topgraph_cdhit70_190118.csv	Probable transglycosylase IsaA n=197 Tax=Bacteria TaxID=2 RepID=ISAA_STAA1
	agilent_2749	6.60512e-06	0.336861	-0.266054	-0.809019	0.276912	25.9259	21.4815	0.828571	UniRef90_P68950	853	positive (from uniprot): Human adenovirus C Pre-histone-like nucleoprotein	Pre-histone-like nucleoprotein n=24 Tax=root TaxID=1 RepID=NP_ADE02
	agilent_158809	6.62175e-06	0.337709	0.486932	-0.508549	1.48241	4.7619	6.66667	1.4	UniRef90_A0A121XSS7	854	NP_814183.1 strains_non_MPA_non_topgraph_cdhit70_190118.csv	Peptidoglycan DL-endopeptidase CwlO n=138 Tax=Bacilli TaxID=91061 RepID=A0A121XSS7_LISMN
	agilent_40576	6.63761e-06	0.338518	0.502986	-0.527039	1.53301	4.2328	5.92593	1.4	UniRef90_G2T5W2	855	MH0268_GL0121737 MPA_PNP_EM_seqs_non_topgraph_seqs_final_210318.csv	Flagellin n=3 Tax=Roseburia TaxID=841 RepID=G2T5W2_ROSHA
	agilent_16426	6.65069e-06	0.339185	0.454912	-0.477954	1.38778	5.29101	7.40741	1.4	UniRef90_A0A174ZBF0	856	MH0002_GL0055178 MPA_PNP_EM_seqs_non_topgraph_seqs_final_210318.csv	Flagellar hook-associated protein 2 n=11 Tax=root TaxID=1 RepID=A0A174ZBF0_9FIRM
	agilent_26184	6.6555e-06	0.339431	0.318636	-0.335107	0.972379	11.6402	17.037	1.46364	UniRef90_A0A508Z0K2	857	WP_014569540.1 (1/1) non_MPA_topgraph_sampling_040218.csv	Dipeptide-binding protein DppE n=18 Tax=Lactobacillaceae TaxID=33958 RepID=A0A508Z0K2_LACRH
	twist_72914	6.66119e-06	0.339721	0.277982	-0.292695	0.848658	17.9894	22.2222	1.23529		858	YP_001469501.1 gp20 portal vertex protein of head [Enterobacteria phage Phi1]
	agilent_73213	6.66485e-06	0.339907	-0.262656	-0.802079	0.276766	26.455	22.963	0.868	UniRef90_A0A173UAU5	859	WP_007884712.1 MPA_PNP_EM_seqs_non_topgraph_seqs_final_210318.csv	Flagellin n=3 Tax=Roseburia inulinivorans TaxID=360807 RepID=A0A173UAU5_9FIRM
	twist_20844	6.67126e-06	0.340234	-0.301333	-0.920607	0.31794	19.5767	14.8148	0.756757		860	allergen_name False allergome_name Cap h 10 (1/2), Cap h 8 (1/5) (1/1) allergenonline_name False SDAP_name False iedb_name False
	twist_88894	6.72884e-06	0.343171	0.350796	-0.374527	1.07612	10.0529	12.5926	1.25263		861	YP_009222335.1 hypothetical protein LfeInf_097 [Lactobacillus phage LfeInf]
	twist_33402	6.73568e-06	0.34352	0.461067	-0.492948	1.41508	4.7619	7.40741	1.55556		862	hypothetical protein PFL0115w
	agilent_73620	6.73962e-06	0.343721	-0.293208	-0.900151	0.313735	19.0476	16.2963	0.855556	UniRef90_A0A395YX58	863	MH0006_GL0082408 (2/2) MPA_and_EM_topgraph_220218_subsample.csv	Anti-sigma factor n=28 Tax=Bacteroidales TaxID=171549 RepID=A0A395YX58_9BACT
	twist_58778	6.75899e-06	0.344708	0.292215	-0.313911	0.89834	80.4233	84.4444	1.05		864	positive (exact): Human respiratory syncytial virus Attachment glycoprotein
	twist_25228	6.7624e-06	0.344882	-0.492544	-1.51457	0.529484	6.87831	4.44444	0.646154		865	allergen_name False allergome_name False allergenonline_name Unassigned (1/1) (1/1) SDAP_name Bos d 8 (6/13) (1/1) iedb_name False
	twist_43828	6.76821e-06	0.345178	0.427717	-0.46034	1.31577	5.82011	8.88889	1.52727		866	NP
	twist_59530	6.77478e-06	0.345514	-0.398679	-1.22702	0.429663	11.6402	6.66667	0.572727		867	H3N2 B/PHUKET/3073/2013 NP
	agilent_25733	6.78354e-06	0.345961	0.315797	-0.340947	0.972541	12.1693	15.5556	1.27826	UniRef90_A0A1Q6NWS0	868	MH0003_GL0111647 MPA_PNP_EM_seqs_non_topgraph_seqs_final_210318.csv	Uncharacterized protein n=4 Tax=Clostridiales TaxID=186802 RepID=A0A1Q6NWS0_9FIRM
	agilent_241907	6.804e-06	0.347004	-0.327803	-1.01099	0.355386	16.4021	11.1111	0.677419	UniRef90_Q8NX98	869	VFG001296(gb|NP_645749) (sspA) serine protease; V8 protease; glutamyl endopeptidase [V8 protease (VF0023)] [Staphylococcus aureus subsp. aureus MW2]	Glutamyl endopeptidase n=99 Tax=Staphylococcaceae TaxID=90964 RepID=SSPA_STAAW
	agilent_116244	6.80765e-06	0.34719	-0.527785	-1.62819	0.57262	6.34921	3.7037	0.583333	UniRef90_A0A0K2HGL4	870	MH0318_GL0253184 MPA_PNP_EM_seqs_non_topgraph_seqs_final_210318.csv	RagB/SusD family nutrient uptake outer membrane protein n=28 Tax=Bacteroides TaxID=816 RepID=A0A0K2HGL4_9BACE
	twist_25071	6.81389e-06	0.347508	0.384617	-0.417819	1.18705	7.40741	10.3704	1.4		871	allergen_name False allergome_name Str py Streptokinase (8/12) (1/1) allergenonline_name False SDAP_name False iedb_name False
	agilent_164665	6.81436e-06	0.347532	0.462148	-0.502091	1.42639	4.7619	7.40741	1.55556	UniRef90_A0A354D3V1	872	MH0436_GL0046035 MPA_PNP_EM_seqs_non_topgraph_seqs_final_210318.csv	Flagellin n=2 Tax=Clostridiales TaxID=186802 RepID=A0A354D3V1_9FIRM
	twist_54402	6.81816e-06	0.347726	0.427607	-0.464924	1.32014	5.82011	8.14815	1.4		873	U14 gene product
	agilent_48668	6.82961e-06	0.34831	-0.480685	-1.48522	0.523851	6.34921	5.18519	0.816667	UniRef90_U6RH14	874	N037A_GL0109873 MPA_PNP_EM_seqs_non_topgraph_seqs_final_210318.csv	Peptidyl-prolyl cis-trans isomerase n=3 Tax=Bacteroidaceae TaxID=815 RepID=U6RH14_9BACE
	twist_53233	6.86946e-06	0.350342	0.2632	-0.289159	0.815559	20.1058	24.4444	1.21579		875	phosphoprotein 150 & Large structural phosphoprotein
	twist_58792	6.88807e-06	0.351292	-0.407968	-1.26583	0.449895	9.52381	6.66667	0.7		876	positive (from uniprot): Enterovirus C Genome polyprotein [on Uniprot the BLAST matches are "Capsid protein" from "Human poliovirus"
	agilent_240487	6.89666e-06	0.35173	-0.27884	-0.86571	0.30803	23.2804	16.2963	0.7	UniRef90_P71401	877	VFG001157(gb|AAC44560) (hsf) Hsf [Hia/Hsf (VF0039)] [Haemophilus influenzae C54]	Hsf n=19 Tax=Haemophilus influenzae TaxID=727 RepID=P71401_HAEIF
	agilent_164671	6.90605e-06	0.352208	0.560875	-0.620763	1.74251	3.1746	5.18519	1.63333	UniRef90_A0A174IP95	878	T2D-105A_GL0053933 MPA_PNP_EM_seqs_non_topgraph_seqs_final_210318.csv	Flagellin n=3 Tax=Clostridiales TaxID=186802 RepID=A0A174IP95_9FIRM
	agilent_170679	6.91083e-06	0.352452	-0.306369	-0.952147	0.339409	16.9312	13.3333	0.7875	UniRef90_A0A173UKQ3	879	O2.UC43-1_GL0046095 (1/4) MPA_and_EM_topgraph_220218_subsample.csv	Macrolide export ATP-binding/permease protein MacB n=29 Tax=Ruminococcaceae TaxID=541000 RepID=A0A173UKQ3_9FIRM
	agilent_241665	6.91586e-06	0.352709	-0.228507	-0.71042	0.253406	62.963	60.7407	0.964706	UniRef90_Q2FE79	880	VFG002421(gb|NP_647158) (sbi) IgG-binding protein SBI [Sbi (VF0423)] [Staphylococcus aureus subsp. aureus MW2]	Immunoglobulin-binding protein Sbi n=295 Tax=Bacteria TaxID=2 RepID=SBI_STAA3
	agilent_30985	6.9321e-06	0.353537	0.434999	-0.483979	1.35398	5.29101	8.14815	1.54	UniRef90_A0A139K1E2	881	T2D-56A_GL0012413 MPA_PNP_EM_seqs_non_topgraph_seqs_final_210318.csv	Glycoside hydrolase family 2 n=19 Tax=Bacteroides TaxID=816 RepID=A0A139K1E2_BACUN
	agilent_8059	6.94247e-06	0.354066	0.218481	-0.243589	0.680552	50.2646	56.2963	1.12	UniRef90_P12978	882	nuclear protein EBNA2 & EBNA-2 & Epstein-Barr nuclear antigen 2	Epstein-Barr nuclear antigen 2 n=125 Tax=Epstein-Barr virus (strain GD1) TaxID=10376 RepID=EBNA2_EBVB9
	twist_1712	6.94431e-06	0.35416	0.464436	-0.518001	1.44687	4.7619	6.66667	1.4		883	allergen_name False allergome_name Man e 5 (3/6) (1/1) allergenonline_name False SDAP_name False iedb_name False
	agilent_9756	6.94466e-06	0.354177	-0.431673	-1.34484	0.481493	7.93651	6.66667	0.84	UniRef90_P03204	884	EBNA-3C HHV 4 latent protein	Epstein-Barr nuclear antigen 6 n=14 Tax=Epstein-Barr virus (strain GD1) TaxID=10376 RepID=EBNA6_EBVB9
	agilent_40254	6.95373e-06	0.35464	-0.397773	-1.24004	0.44449	10.582	6.66667	0.63	UniRef90_K0WUB3	885	MH0128_GL0035420 MPA_PNP_EM_seqs_non_topgraph_seqs_final_210318.csv	Por secretion system C-terminal sorting domain-containing protein n=3 Tax=Bacteroidales TaxID=171549 RepID=K0WUB3_9BACT
	twist_98002	6.957e-06	0.354807	-0.454642	-1.41766	0.508372	7.40741	5.18519	0.7		886	YP_005102508.1 putative phage terminase large subunit [Bacteroides phage B124-14]
	twist_29882	6.95703e-06	0.354808	-0.295345	-0.92094	0.33025	18.5185	14.8148	0.8		887	HCMVUL99 & Tegument protein UL11 homolog
	twist_45703	6.95904e-06	0.354911	0.350161	-0.391704	1.09203	8.99471	11.8519	1.31765		888	BZLF1 [Human gammaherpesvirus 4] & BZLF1 & Trans-activator protein BZLF1
	agilent_3437	6.9642e-06	0.355174	-0.540612	-1.6866	0.605376	5.29101	3.7037	0.7	UniRef90_Q8NDV7	889	trinucleotide repeat containing 6A, isoform CRA_c & trinucleotide repeat-containing gene 6A protein	Trinucleotide repeat-containing gene 6A protein n=209 Tax=Euarchontoglires TaxID=314146 RepID=TNR6A_HUMAN
	agilent_189818	6.96976e-06	0.355458	-0.266353	-0.831302	0.298595	23.8095	18.5185	0.777778	UniRef90_F9URS3	890	YP_004890426.1 strains_non_MPA_non_topgraph_cdhit70_190118.csv	Glycosyl hydrolase, family 25 n=68 Tax=Lactobacillaceae TaxID=33958 RepID=F9URS3_LACPL
	agilent_220368	6.96997e-06	0.355468	-0.33864	-1.05693	0.379647	13.7566	11.1111	0.807692	UniRef90_Q3JY46	891	VFG002535(gb|YP_109915) (fliC) flagellin [Flagella (VF0430)] [Burkholderia pseudomallei K96243]	Flagellin n=43 Tax=Burkholderiaceae TaxID=119060 RepID=Q3JY46_BURP1
	twist_54195	6.97544e-06	0.355747	-0.437376	-1.36563	0.490878	7.40741	6.66667	0.9		892	EBNA3A HHV4
	agilent_40320	6.97697e-06	0.355825	-0.453784	-1.41702	0.50945	7.40741	5.18519	0.7	UniRef90_D7VFB1	893	YP_004890684.1 (2/2) non_MPA_topgraph_sampling_040218.csv	Uncharacterized protein n=5 Tax=Lactobacillus plantarum TaxID=1590 RepID=D7VFB1_LACPN
	agilent_150919	6.98124e-06	0.356043	-0.456585	-1.4262	0.513033	7.40741	5.18519	0.7	UniRef90_K5Y9X4	894	MH0020_GL0057157 (1/1) MPA_and_EM_topgraph_220218_subsample.csv	Uncharacterized protein n=19 Tax=Bacteria TaxID=2 RepID=K5Y9X4_9BACT
	twist_28029	6.98233e-06	0.356099	-0.295393	-0.92277	0.331985	84.6561	82.2222	0.97125		895	pneumococcal histidine triad protein D (1/2) & histidine motif-containing protein, partial
	twist_72396	6.98297e-06	0.356131	0.460908	-0.51807	1.43989	4.7619	6.66667	1.4		896	YP_002003938.1 gp1 [Enterobacteria phage 13a]
	agilent_125554	6.98822e-06	0.356399	0.289508	-0.325755	0.904771	14.8148	17.7778	1.2	UniRef90_A0A1C5PUG1	897	V1.UC28-0_GL0019745 MPA_PNP_EM_seqs_non_topgraph_seqs_final_210318.csv	Histidine kinase n=84 Tax=Bacteria TaxID=2 RepID=A0A1C5PUG1_9FIRM
	agilent_196719	7.00122e-06	0.357062	-0.540075	-1.68943	0.609278	5.29101	3.7037	0.7	UniRef90_D4IJ36	898	MH0238_GL0000483 (1/1) MPA_and_EM_topgraph_220218_subsample.csv	Capsular exopolysaccharide family n=7 Tax=Rikenellaceae TaxID=171550 RepID=D4IJ36_9BACT
	twist_80517	7.01201e-06	0.357613	0.462666	-0.523077	1.44841	4.7619	6.66667	1.4		899	YP_009100291.1 hypothetical protein [Shigella phage POCJ13]
	agilent_12019	7.02279e-06	0.358162	-0.321944	-1.00865	0.364766	87.3016	85.9259	0.984242		900	positive (exact): Human herpesvirus 4 Epstein-Barr nuclear antigen 1
	agilent_8688	7.08649e-06	0.361411	-0.232906	-0.733067	0.267255	31.746	28.8889	0.91	UniRef90_Q66478	901	polyprotein (3/9) & structural protein (3/3) & VP1 (2/4) & capsid protein VP1 & VP1 protein (2/2) & VP1 protein, partial [Enterovirus A71]	Genome polyprotein n=10068 Tax=root TaxID=1 RepID=POLG_HE71B
	agilent_10951	7.09156e-06	0.36167	0.478644	-0.54979	1.50708	4.2328	5.92593	1.4	UniRef90_A7X0T9	902	Bifunctional autolysin precursor	Bifunctional autolysin n=763 Tax=Bacteria TaxID=2 RepID=ATL_STAA1
	agilent_231635	7.10192e-06	0.362198	-0.386014	-1.21633	0.444304	10.582	7.40741	0.7	UniRef90_P44969	903	VFG000337(gb|NP_439153) (iga1) immunoglobin A1 protease [IgA1 protease (VF0045)] [Haemophilus influenzae Rd KW20]	Immunoglobulin A1 protease autotransporter n=1 Tax=Haemophilus influenzae (strain ATCC 51907 / DSM 11121 / KW20 / Rd) TaxID=71421 RepID=IGA0_HAEIN
	agilent_114814	7.10588e-06	0.3624	-0.415746	-1.3104	0.478903	8.99471	5.92593	0.658824	UniRef90_A0A0B5BH65	904	WP_011743329.1 strains_non_MPA_non_topgraph_cdhit70_190118.csv	Excalibur domain-containing protein n=34 Tax=Bifidobacterium TaxID=1678 RepID=A0A0B5BH65_BIFAD
	agilent_107097	7.10995e-06	0.362608	-0.510443	-1.60935	0.58846	6.34921	3.7037	0.583333	UniRef90_B0G8D4	905	WP_005334551.1 (1/1) non_MPA_topgraph_sampling_040218.csv	Pyridine nucleotide-disulfide oxidoreductase n=14 Tax=Lachnospiraceae TaxID=186803 RepID=B0G8D4_9FIRM
	agilent_178076	7.11283e-06	0.362754	-0.351548	-1.10861	0.40551	12.1693	8.88889	0.730435	UniRef90_A0A460AZD5	906	WP_010959017.1 (1/1) non_MPA_topgraph_sampling_040218.csv	LPXTG cell wall anchor domain-containing protein n=248 Tax=Listeriaceae TaxID=186820 RepID=A0A460AZD5_LISMN
	agilent_153298	7.12765e-06	0.36351	-0.291234	-0.919396	0.336927	85.1852	82.963	0.973913	UniRef90_S5QWV8	907	WP_020916641.1 strains_non_MPA_non_topgraph_cdhit70_190118.csv	Uncharacterized protein n=4 Tax=Streptococcus TaxID=1301 RepID=S5QWV8_9STRE
	agilent_239239	7.13212e-06	0.363738	0.216896	-0.251149	0.684941	56.0847	59.2593	1.0566	UniRef90_Q93SM9	908	VFG002418(gb|YP_001331791) (vWbp) secreted von Willebrand factor-binding protein precursor [vWbp (VF0420)] [Staphylococcus aureus subsp. aureus str. Newman]	Coagulase n=92 Tax=Staphylococcus TaxID=1279 RepID=Q93SM9_STAAU
	agilent_78402	7.13842e-06	0.36406	-0.257395	-0.813205	0.298415	24.8677	20	0.804255	UniRef90_A0A381IPJ2	909	WP_011590251.1 strains_non_MPA_non_topgraph_cdhit70_190118.csv	Cell wall binding repeat-containing protein n=19 Tax=Clostridium perfringens TaxID=1502 RepID=A0A381IPJ2_CLOPF
	agilent_8926	7.13996e-06	0.364138	0.464615	-0.538824	1.46805	4.2328	7.40741	1.75	UniRef90_Q59947	910	immunoglobulin A1 protease	Immunoglobulin A1 protease n=446 Tax=Streptococcus pneumoniae TaxID=1313 RepID=IGA1_STRR6
	agilent_51292	7.14985e-06	0.364642	-0.465618	-1.47228	0.541045	7.40741	4.44444	0.6	UniRef90_A0A173VWM0	911	MH0073_GL0015196 MPA_PNP_EM_seqs_non_topgraph_seqs_final_210318.csv	Hydrolase n=11 Tax=Roseburia TaxID=841 RepID=A0A173VWM0_9FIRM
	twist_30716	7.15153e-06	0.364728	-0.315763	-0.998562	0.367036	14.8148	11.8519	0.8		912	Serine-rich 25 kDa antigen protein
	twist_34760	7.15224e-06	0.364764	-0.413075	-1.30637	0.480218	8.99471	5.92593	0.658824		913	pertactin & Pertactin precursor & P.69 outer membrane protein precursor
	twist_35334	7.15529e-06	0.36492	-0.301085	-0.952405	0.350235	85.7143	84.4444	0.985185		914	EBNA-1 HHV 4 & BKRF1
	agilent_181551	7.15896e-06	0.365107	-0.482578	-1.52692	0.561764	6.34921	4.44444	0.7	UniRef90_A0A1L9L0T2	915	WP_038968447.1 strains_non_MPA_non_topgraph_cdhit70_190118.csv	Type II secretion system protein D n=17 Tax=Vibrio TaxID=662 RepID=A0A1L9L0T2_VIBFL
	twist_35333	7.16702e-06	0.365518	-0.325322	-1.02995	0.379307	87.8307	86.6667	0.986747		916	EBNA-1 HHV 4 & BKRF1
	twist_76871	7.16885e-06	0.365611	0.271004	-0.31609	0.858099	19.5767	21.4815	1.0973		917	NP_510993.1 tail tape measure protein [Listeria phage 2389]
	agilent_24512	7.18085e-06	0.366224	-0.238591	-0.756127	0.278945	29.1005	25.1852	0.865455	UniRef90_A0A158SJE1	918	WP_041807921.1 strains_non_MPA_non_topgraph_cdhit70_190118.csv	N-acetylmuramoyl-L-alanine amidase n=55 Tax=Lactobacillus TaxID=1578 RepID=A0A158SJE1_LACFE
	agilent_41924	7.18087e-06	0.366224	-0.341378	-1.08187	0.399118	12.6984	9.62963	0.758333	UniRef90_A0A1H0NAI1	919	WP_020917636.1 strains_non_MPA_non_topgraph_cdhit70_190118.csv	LysM domain-containing protein n=15 Tax=Streptococcus TaxID=1301 RepID=A0A1H0NAI1_STREI
	twist_73226	7.18272e-06	0.366319	0.314361	-0.367665	0.996386	12.6984	14.0741	1.10833		920	YP_009277541.1 portal vertex of the head [Shigella phage SHFML-11]
	agilent_188106	7.18786e-06	0.366581	0.396919	-0.464693	1.25853	6.34921	8.88889	1.4	UniRef90_Q1WS65	921	YP_536347.1 strains_non_MPA_non_topgraph_cdhit70_190118.csv	Uncharacterized protein n=36 Tax=Lactobacillus TaxID=1578 RepID=Q1WS65_LACS1
	agilent_26654	7.18995e-06	0.366687	0.223054	-0.261248	0.707355	57.672	60	1.04037	UniRef90_Q6GJK9	922	WP_001170274.1 strains_non_MPA_non_topgraph_cdhit70_190118.csv	N-acetylmuramoyl-L-alanine amidase sle1 n=31 Tax=Staphylococcus aureus TaxID=1280 RepID=SLE1_STAAR
	agilent_20375	7.19108e-06	0.366745	-0.343008	-1.08785	0.401833	13.2275	8.88889	0.672	UniRef90_Q6SED6	923	WP_011162194.1 strains_non_MPA_non_topgraph_cdhit70_190118.csv	Uncharacterized protein n=3 Tax=root TaxID=1 RepID=Q6SED6_9CAUD
	agilent_56020	7.19173e-06	0.366778	0.513342	-0.601455	1.62814	3.1746	5.92593	1.86667	UniRef90_A0A173WDW5	924	MH0417_GL0169767 MPA_PNP_EM_seqs_non_topgraph_seqs_final_210318.csv	Benzoyl-CoA reductase subunit B n=15 Tax=Dorea TaxID=189330 RepID=A0A173WDW5_9FIRM
	agilent_25	7.19932e-06	0.367165	-0.41964	-1.33168	0.492405	8.99471	5.92593	0.658824	UniRef90_P03418	925	Nucleoprotein (2/5)	Nucleoprotein n=747 Tax=root TaxID=1 RepID=NCAP_HRSVA
	agilent_115646	7.21303e-06	0.367865	-0.35573	-1.13	0.418543	12.1693	8.14815	0.669565	UniRef90_C0Q0R5	926	WP_023994321.1 (3/3) non_MPA_topgraph_sampling_040218.csv	Uncharacterized protein n=436 Tax=Salmonella TaxID=590 RepID=C0Q0R5_SALPC
	agilent_24623	7.23142e-06	0.368802	0.239284	-0.282557	0.761125	69.8413	72.5926	1.03939	UniRef90_A0A166DEL7	927	WP_000728052.1 strains_non_MPA_non_topgraph_cdhit70_190118.csv	Exported protein n=20 Tax=Staphylococcus aureus TaxID=1280 RepID=A0A166DEL7_STAAU
	twist_44134	7.23374e-06	0.368921	0.349197	-0.412535	1.11093	8.99471	11.1111	1.23529		928	Uncharacterized protein UL48A
	twist_58783	7.2361e-06	0.369041	0.279524	-0.330377	0.889425	14.2857	20	1.4		929	positive (exact): Human herpesvirus 3 Envelope glycoprotein C
	agilent_151560	7.24053e-06	0.369267	0.391645	-0.4633	1.24659	6.34921	9.62963	1.51667	UniRef90_A0A174FE64	930	WP_005825265.1 MPA_PNP_EM_seqs_non_topgraph_seqs_final_210318.csv	D-alanyl-D-alanine carboxypeptidase/D-alanyl-D-alanine-endopeptidase n=57 Tax=Bacteroides TaxID=816 RepID=A0A174FE64_BACUN
	twist_3940	7.24116e-06	0.369299	-0.328461	-1.04553	0.388604	13.2275	10.3704	0.784		931	allergen_name False allergome_name Cte f 9 (6/8) (1/1) allergenonline_name False SDAP_name False iedb_name False
	agilent_1145	7.24632e-06	0.369562	0.238647	-0.282631	0.759926	24.3386	28.8889	1.18696	UniRef90_P03300	932	Genome polyprotein (6/6) & polyprotein (7/9) & VP1 (1/4) & coat protein VP1 & VP4	Genome polyprotein n=1168 Tax=Enterovirus TaxID=12059 RepID=POLG_POL1M
	agilent_43394	7.24837e-06	0.369667	0.295037	-0.349555	0.939629	12.6984	16.2963	1.28333	UniRef90_P43153	933	WP_011590092.1 strains_non_MPA_non_topgraph_cdhit70_190118.csv	Collagenase ColA n=88 Tax=Clostridium perfringens TaxID=1502 RepID=COLA_CLOPE
	agilent_34618	7.24882e-06	0.36969	0.429079	-0.508411	1.36657	5.29101	7.40741	1.4	UniRef90_I8UVD1	934	MH0013_GL0009074 (1/1) MPA_and_EM_topgraph_220218_subsample.csv	SusC/RagA family TonB-linked outer membrane protein n=11 Tax=root TaxID=1 RepID=I8UVD1_9BACE
	twist_94855	7.25832e-06	0.370174	0.281095	-0.333688	0.895879	14.2857	19.2593	1.34815		935	YP_007003214.1 phage tail tape measure protein [Lactobacillus phage LF1]
	agilent_188392	7.26395e-06	0.370462	-0.461071	-1.47008	0.547943	7.40741	4.44444	0.6	UniRef90_D6CY96	936	MH0019_GL0024039 MPA_PNP_EM_seqs_non_topgraph_seqs_final_210318.csv	Uncharacterized protein n=82 Tax=Bacteroidaceae TaxID=815 RepID=D6CY96_9BACE
	agilent_8061	7.27141e-06	0.370842	-0.320868	-1.02362	0.381883	13.7566	11.1111	0.807692	UniRef90_Q1HVF7	937	EBNA-1 HHV 4	Epstein-Barr nuclear antigen 1 n=48 Tax=Epstein-Barr virus (strain GD1) TaxID=10376 RepID=EBNA1_EBVA8
	twist_30164	7.27343e-06	0.370945	0.227073	-0.27036	0.724507	27.5132	33.3333	1.21154		938	Genome polyprotein (6/6) & polyprotein (7/9) & VP1 (1/4) & coat protein VP1 & VP4
	twist_28154	7.27559e-06	0.371055	0.215854	-0.257111	0.68882	38.6243	43.7037	1.13151		939	Glycoprotein M
	twist_49495	7.2793e-06	0.371244	-0.314816	-1.00489	0.37526	15.3439	11.1111	0.724138		940	Nucleoprotein (2/5)
	agilent_236678	7.27958e-06	0.371258	0.460065	-0.548426	1.46856	4.2328	6.66667	1.575	UniRef90_Q6GHV7	941	VFG001317(gb|YP_001332074) (isdB) iron-regulated surface determinant protein B, haemoglobin receptor [Isd (VF0015)] [Staphylococcus aureus subsp. aureus str. Newman]	Iron-regulated surface determinant protein B n=509 Tax=Bacilli TaxID=91061 RepID=ISDB_STAAR
	agilent_234286	7.29148e-06	0.371865	-0.359304	-1.14792	0.429313	11.1111	8.14815	0.733333	UniRef90_A0A5B6XC71	942	VFG002092(gb|NP_232508) (vipA/mglA) type VI secretion system tubule-forming protein VipA [T6SS (VF0335)] [Vibrio cholerae O1 biovar El Tor str. N16961]	Type VI secretion system contractile sheath small subunit n=43 Tax=Gammaproteobacteria TaxID=1236 RepID=A0A5B6XC71_VIBMI
	agilent_166288	7.30699e-06	0.372657	-0.464924	-1.48705	0.557203	6.87831	4.44444	0.646154	UniRef90_K0XG12	943	MH0012_GL0139045 MPA_PNP_EM_seqs_non_topgraph_seqs_final_210318.csv	5_nucleotid_C domain-containing protein n=3 Tax=Bacteroidales TaxID=171549 RepID=K0XG12_9BACT
	agilent_6668	7.31674e-06	0.373154	0.234571	-0.281666	0.750808	24.3386	29.6296	1.21739	UniRef90_P08318	944	phosphoprotein 150 & Large structural phosphoprotein	Large structural phosphoprotein n=145 Tax=root TaxID=1 RepID=PP150_HCMVA
	agilent_224304	7.32698e-06	0.373676	-0.209161	-0.66998	0.251658	47.619	42.963	0.902222	UniRef90_A0A0E8T3C9	945	VFG001354(gb|NP_345414) (pce) choline binding protein E [CBPs (VF0145)] [Streptococcus pneumoniae TIGR4]	Choline binding protein E CbpE n=250 Tax=Bacteria TaxID=2 RepID=A0A0E8T3C9_STREE
	agilent_114834	7.32858e-06	0.373758	0.490962	-0.590899	1.57282	3.7037	5.92593	1.6	UniRef90_A0A1Q6JQF1	946	MH0220_GL0226081 MPA_PNP_EM_seqs_non_topgraph_seqs_final_210318.csv	Peptidase M23 n=2 Tax=Clostridiales TaxID=186802 RepID=A0A1Q6JQF1_9FIRM
	agilent_1258	7.33055e-06	0.373858	-0.212032	-0.679354	0.25529	42.8571	40.7407	0.950617	UniRef90_P03204	947	EBNA-3C HHV 4 latent protein	Epstein-Barr nuclear antigen 6 n=14 Tax=Epstein-Barr virus (strain GD1) TaxID=10376 RepID=EBNA6_EBVB9
	agilent_79076	7.33434e-06	0.374052	-0.207944	-0.666442	0.250554	53.9683	49.6296	0.919608	UniRef90_A7X6T9	948	WP_000751265.1 strains_non_MPA_non_topgraph_cdhit70_190118.csv	Probable transglycosylase IsaA n=197 Tax=Bacteria TaxID=2 RepID=ISAA_STAA1
	agilent_193401	7.35939e-06	0.375329	0.300604	-0.363976	0.965184	11.1111	17.037	1.53333	UniRef90_K0WUD6	949	MH0012_GL0237066 (1/1) MPA_and_EM_topgraph_220218_subsample.csv	Uncharacterized protein n=3 Tax=Bacteroidales TaxID=171549 RepID=K0WUD6_9BACT
	agilent_34554	7.37122e-06	0.375932	0.397707	-0.48266	1.27807	6.34921	8.14815	1.28333	UniRef90_A0A374HQG2	950	MH0217_GL0039172 (2/2) MPA_and_EM_topgraph_220218_subsample.csv	SrtB family sortase n=6 Tax=Roseburia TaxID=841 RepID=A0A374HQG2_9FIRM
	agilent_4080	7.37955e-06	0.376357	-0.233936	-0.752238	0.284367	28.5714	26.6667	0.933333	UniRef90_P07210	951	polyprotein (9/9) & VP1 capsid protein (1/3) & Chain 2, Human Rhinovirus Serotype 2 (Hrv2)	Genome polyprotein n=273 Tax=Enterovirus TaxID=12059 RepID=POLG_HRV8A
	twist_39967	7.38326e-06	0.376546	0.278869	-0.339232	0.896969	14.8148	17.7778	1.2		952	immunoglobulin A1 protease
	twist_75592	7.41542e-06	0.378186	0.349101	-0.427331	1.12553	8.46561	10.3704	1.225		953	YP_009222317.1 hypothetical protein LfeInf_079 [Lactobacillus phage LfeInf]
	twist_15602	7.43263e-06	0.379064	-0.237059	-0.76527	0.291153	29.6296	23.7037	0.8		954	allergen_name False allergome_name Hor v 37 (5/6) (1/1) allergenonline_name False SDAP_name False iedb_name False
	agilent_5001	7.45075e-06	0.379988	-0.273427	-0.883857	0.337003	19.0476	15.5556	0.816667	UniRef90_Q66478	955	polyprotein (3/9) & structural protein (3/3) & VP1 (2/4) & capsid protein VP1 & VP1 protein (2/2) & VP1 protein, partial [Enterovirus A71]	Genome polyprotein n=10068 Tax=root TaxID=1 RepID=POLG_HE71B
	twist_22083	7.47716e-06	0.381335	-0.303031	-0.981467	0.375405	15.873	11.8519	0.746667		956	allergen_name False allergome_name Bub b 10 (2/3), Bub b 8 (6/6) (1/1) allergenonline_name False SDAP_name False iedb_name False
	agilent_236639	7.48182e-06	0.381573	0.214514	-0.265987	0.695016	61.9048	64.4444	1.04103	UniRef90_UPI000E01835F	957	VFG001313(gb|NP_644899) (spa) Immunoglobulin G binding protein A precursor [SpA (VF0017)] [Staphylococcus aureus subsp. aureus MW2]	staphylococcal protein A n=3 Tax=Staphylococcus aureus TaxID=1280 RepID=UPI000E01835F
	twist_46270	7.48222e-06	0.381593	0.284899	-0.353289	0.923088	13.2275	17.037	1.288		958	Twist-related protein 1
	twist_72458	7.49959e-06	0.382479	0.397333	-0.494371	1.28904	6.34921	8.14815	1.28333		959	YP_006908362.1 Ig-like domain containing protein [Bacillus phage B4]
	twist_17128	7.51049e-06	0.383035	-0.3072	-0.997432	0.383031	14.8148	11.1111	0.75		960	allergen_name False allergome_name Der f 20 (4/4) (1/1) allergenonline_name Der f 20.0101 (1/1) (1/1) SDAP_name False iedb_name False
	agilent_12022	7.51771e-06	0.383403	0.21643	-0.270231	0.703091	30.6878	36.2963	1.18276		961	positive (exact): Human herpesvirus 5 Envelope glycoprotein M
	twist_30015	7.52658e-06	0.383855	-0.326942	-1.0628	0.408915	13.2275	9.62963	0.728		962	Clumping factor B precursor (Fibrinogen-binding protein B) (Fibrinogen receptor B)
	agilent_76173	7.52809e-06	0.383932	0.457771	-0.572712	1.48825	4.2328	5.92593	1.4	UniRef90_A0A174Z2U6	963	V1.UC13-0_GL0049070 MPA_PNP_EM_seqs_non_topgraph_seqs_final_210318.csv	Methionine aminopeptidase n=12 Tax=Eubacterium TaxID=1730 RepID=A0A174Z2U6_9FIRM
	agilent_220150	7.54271e-06	0.384678	-0.204453	-0.665419	0.256512	59.2593	54.8148	0.925	UniRef90_A0A4I7XYI6	964	VFG001361(gb|NP_344663) (pspA) pneumococcal surface protein A [PspA (VF0152)] [Streptococcus pneumoniae TIGR4]	Surface protein A n=87 Tax=Streptococcus pneumoniae TaxID=1313 RepID=A0A4I7XYI6_STREE
	twist_39408	7.55458e-06	0.385284	0.423252	-0.532238	1.37874	5.29101	6.66667	1.26		965	positive (from uniprot): Enterovirus B Genome polyprotein
	agilent_201606	7.55582e-06	0.385347	0.259102	-0.325898	0.844103	15.873	22.2222	1.4	UniRef90_Q74LM8	966	WP_011161370.1 strains_non_MPA_non_topgraph_cdhit70_190118.csv	LYZ2 domain-containing protein n=25 Tax=Lactobacillus TaxID=1578 RepID=Q74LM8_LACJO
	agilent_6101	7.56319e-06	0.385723	-0.319732	-1.04219	0.402729	12.6984	11.1111	0.875	UniRef90_P12978	967	nuclear protein EBNA2 & EBNA-2 & Epstein-Barr nuclear antigen 2	Epstein-Barr nuclear antigen 2 n=125 Tax=Epstein-Barr virus (strain GD1) TaxID=10376 RepID=EBNA2_EBVB9
	agilent_129842	7.56776e-06	0.385956	-0.356129	-1.16123	0.44897	10.582	8.14815	0.77	UniRef90_R5NUV8	968	MH0002_GL0061182 MPA_PNP_EM_seqs_non_topgraph_seqs_final_210318.csv	Flagellin n=7 Tax=Clostridiales TaxID=186802 RepID=R5NUV8_9CLOT
	agilent_123632	7.57254e-06	0.3862	-0.482314	-1.57324	0.60861	6.34921	3.7037	0.583333	UniRef90_A0A174IN05	969	MH0188_GL0177478 (1/1) MPA_and_EM_topgraph_220218_subsample.csv	Penicillin-binding protein 2 n=11 Tax=Clostridiales TaxID=186802 RepID=A0A174IN05_9FIRM
	agilent_1379	7.58736e-06	0.386955	0.262968	-0.332775	0.858712	16.9312	19.2593	1.1375	UniRef90_Q2FUY2	970	Clumping factor B precursor (Fibrinogen-binding protein B) (Fibrinogen receptor B)	Clumping factor B n=3 Tax=Staphylococcus aureus TaxID=1280 RepID=CLFB_STAA8
	agilent_86715	7.59047e-06	0.387114	0.379278	-0.480246	1.2388	6.34921	8.88889	1.4	UniRef90_A0A173TJV6	971	MH0068_GL0058773 MPA_PNP_EM_seqs_non_topgraph_seqs_final_210318.csv	Phage protein D n=27 Tax=Bacteroidales TaxID=171549 RepID=A0A173TJV6_9BACT
	agilent_30572	7.59889e-06	0.387543	-0.246755	-0.806462	0.312951	23.2804	20	0.859091	UniRef90_A0A264Y915	972	MH0073_GL0045612 MPA_PNP_EM_seqs_non_topgraph_seqs_final_210318.csv	Uncharacterized protein n=1 Tax=Prevotella sp. 885 TaxID=2022527 RepID=A0A264Y915_9BACT
	agilent_1143	7.61335e-06	0.388281	0.238359	-0.303143	0.779861	21.164	25.9259	1.225	UniRef90_P03300	973	Genome polyprotein (6/6) & polyprotein (7/9) & VP1 (1/4) & coat protein VP1 & VP4	Genome polyprotein n=1168 Tax=Enterovirus TaxID=12059 RepID=POLG_POL1M
	twist_92656	7.61603e-06	0.388418	-0.350971	-1.14853	0.446592	10.582	8.14815	0.77		974	YP_001469480.1 gp5.1 conserved hypothetical protein [Enterobacteria phage Phi1]
	twist_882	7.6192e-06	0.388579	0.413634	-0.526648	1.35392	5.29101	7.40741	1.4		975	allergen_name False allergome_name Cul ob 8 (2/2) (1/1) allergenonline_name False SDAP_name False iedb_name False
	agilent_8689	7.62441e-06	0.388845	0.222852	-0.284023	0.729727	27.5132	31.1111	1.13077	UniRef90_P08318	976	phosphoprotein 150 & Large structural phosphoprotein	Large structural phosphoprotein n=145 Tax=root TaxID=1 RepID=PP150_HCMVA
	agilent_198635	7.64067e-06	0.389674	-0.388078	-1.2723	0.496148	8.46561	6.66667	0.7875	UniRef90_Q9ZFS4	977	WP_000778481.1 strains_non_MPA_non_topgraph_cdhit70_190118.csv	Exotoxin 5 n=38 Tax=Staphylococcus TaxID=1279 RepID=Q9ZFS4_STAAU
	twist_30967	7.64389e-06	0.389838	-0.338847	-1.11117	0.433475	10.582	9.62963	0.91		978	antigen 332, Ag332=Pf332 gene clone G1 product & erythrocyte membrane-associated giant protein antigen 332 & antigen 332, Ag332=Pf332 gene clone C1 product & antigen 332
	twist_32176	7.66374e-06	0.390851	-0.282528	-0.927861	0.362805	85.7143	83.7037	0.976543		979	EBNA-1 HHV 4 & BKRF1
	agilent_9541	7.66997e-06	0.391169	-0.499881	-1.64244	0.642683	5.29101	3.7037	0.7	UniRef90_P03204	980	EBNA-3C HHV 4 latent protein	Epstein-Barr nuclear antigen 6 n=14 Tax=Epstein-Barr virus (strain GD1) TaxID=10376 RepID=EBNA6_EBVB9
	twist_47759	7.67151e-06	0.391247	-0.491702	-1.61576	0.632354	5.82011	3.7037	0.636364		981	immunoglobulin A1 protease
	agilent_157848	7.68386e-06	0.391877	-0.465704	-1.53174	0.600336	5.82011	4.44444	0.763636	UniRef90_A0A174HY81	982	MH0012_GL0148663 MPA_PNP_EM_seqs_non_topgraph_seqs_final_210318.csv	Aminopeptidase n=26 Tax=Bacteroidales TaxID=171549 RepID=A0A174HY81_9BACT
	agilent_206025	7.70006e-06	0.392703	-0.201108	-0.662266	0.260051	60.3175	55.5556	0.921053	UniRef90_A7AIR2	983	MH0108_GL0011167 MPA_PNP_EM_seqs_non_topgraph_seqs_final_210318.csv	Uncharacterized protein n=14 Tax=Bacteria TaxID=2 RepID=A7AIR2_9BACT
	agilent_123600	7.7044e-06	0.392924	0.419774	-0.543256	1.3828	5.29101	6.66667	1.26	UniRef90_G1WUK1	984	WP_005336074.1 (3/3) non_MPA_topgraph_sampling_040218.csv	Wzz domain-containing protein n=14 Tax=Firmicutes TaxID=1239 RepID=G1WUK1_9FIRM
	agilent_9680	7.708e-06	0.393108	0.253203	-0.327912	0.834318	16.9312	21.4815	1.26875	UniRef90_P36717	985	minor core protein	Core-capsid bridging protein n=3 Tax=Human mastadenovirus A TaxID=129875 RepID=CORE5_ADE12
	agilent_229360	7.72503e-06	0.393977	-0.414226	-1.36664	0.538192	8.46561	5.18519	0.6125	UniRef90_O86489	986	VFG001281(gb|NP_645335) (sdrE) Ser-Asp rich fibrinogen-binding bone sialoprotein-binding protein [SDr (VF0019)] [Staphylococcus aureus subsp. aureus MW2]	Serine-aspartate repeat-containing protein E n=489 Tax=Bacteria TaxID=2 RepID=SDRE_STAAE
	agilent_171315	7.72545e-06	0.393998	0.330179	-0.429027	1.08939	8.46561	11.8519	1.4	UniRef90_K5ZJ35	987	MH0020_GL0027100 (2/2) MPA_and_EM_topgraph_220218_subsample.csv	OMP_b-brl_2 domain-containing protein n=11 Tax=Parabacteroides TaxID=375288 RepID=K5ZJ35_9BACT
	agilent_148497	7.73433e-06	0.394451	0.406458	-0.529037	1.34195	5.29101	7.40741	1.4	UniRef90_A0JQG8	988	YP_535698.1 strains_non_MPA_non_topgraph_cdhit70_190118.csv	Phage lysin n=18 Tax=Lactobacillus salivarius TaxID=1624 RepID=A0JQG8_LACS1
	agilent_66018	7.7449e-06	0.39499	-0.284463	-0.939924	0.370998	16.9312	12.5926	0.74375	UniRef90_B2UM58	989	WP_012420717.1 (2/2) non_MPA_topgraph_sampling_040218.csv	TonB-dependent receptor n=97 Tax=Akkermansia TaxID=239934 RepID=B2UM58_AKKM8
	agilent_240651	7.75583e-06	0.395547	-0.32753	-1.08312	0.428058	12.6984	8.88889	0.7	UniRef90_A7X6I5	990	VFG001283(gb|NP_647238) (fnbA) fibronectin-binding protein A [FnBPs (VF0010)] [Staphylococcus aureus subsp. aureus MW2]	Fibronectin-binding protein A n=697 Tax=Bacteria TaxID=2 RepID=FNBA_STAA1
	agilent_173697	7.76459e-06	0.395994	0.310506	-0.406486	1.0275	10.0529	12.5926	1.25263	UniRef90_S1HSW3	991	WP_000468356.1 strains_non_MPA_non_topgraph_cdhit70_190118.csv	Uncharacterized protein n=36 Tax=root TaxID=1 RepID=S1HSW3_ECOLX
	twist_59065	7.76972e-06	0.396256	0.231536	-0.303402	0.766474	22.2222	26.6667	1.2		992	H3N2 A/Wuhan/359/95 HA
	agilent_241595	7.7726e-06	0.396402	-0.200654	-0.664385	0.263078	46.0317	42.2222	0.917241	UniRef90_A0A4I7XYI6	993	VFG001361(gb|NP_344663) (pspA) pneumococcal surface protein A [PspA (VF0152)] [Streptococcus pneumoniae TIGR4]	Surface protein A n=87 Tax=Streptococcus pneumoniae TaxID=1313 RepID=A0A4I7XYI6_STREE
	agilent_240812	7.77987e-06	0.396774	-0.281582	-0.932859	0.369695	17.9894	12.5926	0.7	UniRef90_P09983	994	VFG000906(gb|NP_755445) (hlyA) Hemolysin A [Hemolysin (VF0225)] [Escherichia coli CFT073]	Hemolysin, chromosomal n=225 Tax=Bacteria TaxID=2 RepID=HLYAC_ECOLX
	agilent_37310	7.7939e-06	0.397489	0.288972	-0.380411	0.958354	11.6402	15.5556	1.33636	UniRef90_R7HQD9	995	V1.FI35_GL0037423 MPA_PNP_EM_seqs_non_topgraph_seqs_final_210318.csv	Peptidase C10 family n=1 Tax=Prevotella sp. CAG:279 TaxID=1262924 RepID=R7HQD9_9BACT
	agilent_8460	7.79968e-06	0.397784	-0.358217	-1.18852	0.472085	10.0529	7.40741	0.736842	UniRef90_Q2FUY2	996	Clumping factor B precursor (Fibrinogen-binding protein B) (Fibrinogen receptor B)	Clumping factor B n=3 Tax=Staphylococcus aureus TaxID=1280 RepID=CLFB_STAA8
	twist_46739	7.81961e-06	0.3988	0.362043	-0.478938	1.20303	6.87831	9.62963	1.4		997	GRB2-associated-binding protein 1
	twist_48171	7.82439e-06	0.399044	-0.36868	-1.22552	0.488162	9.52381	6.66667	0.7		998	cell wall anchor protein, partial (2/2)
	twist_9813	7.83492e-06	0.399581	-0.327687	-1.09012	0.43475	11.6402	8.88889	0.763636		999	allergen_name False allergome_name Nas vi AK (2/2) (1/1) allergenonline_name False SDAP_name False iedb_name False
	agilent_10	7.83863e-06	0.39977	0.288332	-0.382807	0.959472	11.6402	14.8148	1.27273	UniRef90_Q99WQ6	1000	Lipase 2 precursor (Glycerol ester hydrolase 2)	Lipase 2 n=451 Tax=Bacteria TaxID=2 RepID=LIP2_STAAM
	agilent_220672	7.84331e-06	0.400009	0.330305	-0.438921	1.09953	8.46561	11.1111	1.3125	UniRef90_Q54972	1001	VFG005313(gb|NP_357715) (pspA) Surface protein pspA precursor [Choline-binding proteins (CVF122)] [Streptococcus pneumoniae R6]	Pneumococcal surface protein A n=17 Tax=Streptococcus pneumoniae TaxID=1313 RepID=Q54972_STREE
	twist_34374	7.84599e-06	0.400146	-0.267156	-0.8895	0.355188	17.9894	14.8148	0.823529		1002	EBNA-1 HHV 4
	agilent_226533	7.85875e-06	0.400796	0.318481	-0.424451	1.06141	8.99471	11.8519	1.31765	UniRef90_Q50341	1003	VFG002030(gb|NP_109830) (orf6/MgpC/crmA) cytadherence protein [Cytadherence organelle (VF0330)] [Mycoplasma pneumoniae M129]	Mgp-operon protein 3 n=22 Tax=Mycoplasma pneumoniae TaxID=2104 RepID=MGP3_MYCPN
	agilent_234840	7.86124e-06	0.400923	0.247797	-0.330404	0.825999	17.9894	20.7407	1.15294	UniRef90_UPI000E01835F	1004	VFG001313(gb|NP_644899) (spa) Immunoglobulin G binding protein A precursor [SpA (VF0017)] [Staphylococcus aureus subsp. aureus MW2]	staphylococcal protein A n=3 Tax=Staphylococcus aureus TaxID=1280 RepID=UPI000E01835F
	agilent_164667	7.88205e-06	0.401984	0.465108	-0.622608	1.55282	3.7037	5.92593	1.6	UniRef90_A0A173T5V3	1005	MH0260_GL0103278 MPA_PNP_EM_seqs_non_topgraph_seqs_final_210318.csv	Flagellin n=2 Tax=Roseburia faecis TaxID=301302 RepID=A0A173T5V3_9FIRM
	agilent_23665	7.8827e-06	0.402018	-0.223712	-0.746928	0.299504	27.5132	24.4444	0.888462	UniRef90_A0A1H0NAI1	1006	WP_020917636.1 strains_non_MPA_non_topgraph_cdhit70_190118.csv	LysM domain-containing protein n=15 Tax=Streptococcus TaxID=1301 RepID=A0A1H0NAI1_STREI
	agilent_18547	7.88456e-06	0.402113	-0.430495	-1.43754	0.576548	7.40741	4.44444	0.6	UniRef90_A0A161TT46	1007	NP_831211.1 strains_non_MPA_non_topgraph_cdhit70_190118.csv	Murein DD-endopeptidase MepM n=540 Tax=Bacillaceae TaxID=186817 RepID=A0A161TT46_BACCE
	agilent_12387	7.89772e-06	0.402784	0.23689	-0.31805	0.791829	20.1058	22.963	1.14211	UniRef90_K6B887	1008	MH0374_GL0152176 (1/1) MPA_and_EM_topgraph_220218_subsample.csv	Biotin_lipoyl_2 domain-containing protein n=28 Tax=Bacteroidales TaxID=171549 RepID=K6B887_9BACT
	agilent_240118	7.89801e-06	0.402798	0.336195	-0.451402	1.12379	7.93651	10.3704	1.30667	UniRef90_P27951	1009	VFG001795(gb|BAC98831) (cba) c protein beta antigen [<beta>-C protein (VF0277)] [Streptococcus agalactiae FM027022]	IgA FC receptor n=71 Tax=Streptococcus TaxID=1301 RepID=BAG_STRAG
	twist_35593	7.90203e-06	0.403003	-0.226666	-0.757902	0.304571	27.5132	22.963	0.834615		1010	Genome polyprotein (6/6) & polyprotein (7/9) & VP1 (1/4) & coat protein VP1 & VP4
	agilent_179632	7.90558e-06	0.403185	0.41087	-0.552457	1.3742	4.7619	7.40741	1.55556	UniRef90_UPI0008DA98AF	1011	SZEY-104A_GL0018364 MPA_PNP_EM_seqs_non_topgraph_seqs_final_210318.csv	flagellar filament capping protein FliD n=1 Tax=Romboutsia timonensis TaxID=1776391 RepID=UPI0008DA98AF
	twist_55292	7.91244e-06	0.403534	-0.448799	-1.50184	0.604239	5.82011	5.18519	0.890909		1012	EBNA-3C HHV 4 latent protein
	twist_20163	7.91527e-06	0.403679	-0.287057	-0.9608	0.386685	15.3439	11.8519	0.772414		1013	allergen_name False allergome_name Cte f 9 (2/8) (1/1) allergenonline_name False SDAP_name False iedb_name False
	twist_35332	7.91866e-06	0.403852	-0.268849	-0.900089	0.362391	84.6561	82.963	0.98		1014	EBNA-1 HHV 4 & BKRF1
	twist_45495	7.92103e-06	0.403973	0.331426	-0.446939	1.10979	7.93651	11.8519	1.49333		1015	hypothetical protein PFD0985wa
	twist_10998	7.92446e-06	0.404148	-0.295403	-0.989425	0.398619	14.2857	11.1111	0.777778		1016	allergen_name False allergome_name Bla g 9 (1/4), Per a 9 (1/4) (1/1) allergenonline_name Unassigned (1/1), Unassigned (1/1) (1/1) SDAP_name False iedb_name False
	twist_27788	7.92853e-06	0.404355	-0.27247	-0.912895	0.367956	17.4603	13.3333	0.763636		1017	early antigen protein D (EA-D) & DNA polymerase processivity factor BMRF1
	agilent_134334	7.93011e-06	0.404436	0.408417	-0.55171	1.36854	5.29101	6.66667	1.26	UniRef90_B6W5P8	1018	MH0006_GL0034162 (1/1) MPA_and_EM_topgraph_220218_subsample.csv	Plug domain-containing protein n=18 Tax=Bacteroides TaxID=816 RepID=B6W5P8_9BACE
	agilent_236127	7.93333e-06	0.4046	-0.205475	-0.688685	0.277735	37.5661	34.8148	0.926761	UniRef90_Q54972	1019	VFG005313(gb|NP_357715) (pspA) Surface protein pspA precursor [Choline-binding proteins (CVF122)] [Streptococcus pneumoniae R6]	Pneumococcal surface protein A n=17 Tax=Streptococcus pneumoniae TaxID=1313 RepID=Q54972_STREE
	agilent_24333	7.93549e-06	0.40471	0.4554	-0.615803	1.5266	3.7037	5.92593	1.6	UniRef90_A0A078RVN9	1020	MH0002_GL0070565 (1/1) MPA_and_EM_topgraph_220218_subsample.csv	TonB-linked outer membrane, SusC/RagA family protein n=26 Tax=Bacteroides TaxID=816 RepID=A0A078RVN9_BACUN
	twist_35479	7.93893e-06	0.404885	0.336018	-0.454666	1.1267	7.40741	11.1111	1.5		1021	erythrocyte membrane protein 1 (3/9)
	agilent_221820	7.94101e-06	0.404992	0.368295	-0.498537	1.23513	6.87831	8.14815	1.18462	UniRef90_Q8GM74	1022	VFG001150(gb|AAL79954) (hia) adhesin [Hia/Hsf (VF0039)] [Haemophilus influenzae nontypable strain 3179B]	Adhesin n=5 Tax=Haemophilus influenzae TaxID=727 RepID=Q8GM74_HAEIF
	agilent_85452	7.9548e-06	0.405695	0.311015	-0.422098	1.04413	9.52381	11.8519	1.24444	UniRef90_A0A0M6WAJ0	1023	MH0356_GL0161949 (1/1) MPA_and_EM_topgraph_220218_subsample.csv	Bmp domain-containing protein n=6 Tax=Roseburia TaxID=841 RepID=A0A0M6WAJ0_9FIRM
	twist_53014	7.96355e-06	0.406141	0.363139	-0.493652	1.21993	6.34921	9.62963	1.51667		1024	Trans-acting transcriptional protein ICP4
	agilent_88956	7.96485e-06	0.406208	0.197672	-0.268781	0.664125	57.1429	60.7407	1.06296	UniRef90_A0A3R6J631	1025	MH0105_GL0034973 MPA_PNP_EM_seqs_non_topgraph_seqs_final_210318.csv	Uncharacterized protein n=6 Tax=Parabacteroides TaxID=375288 RepID=A0A3R6J631_9BACT
	twist_30077	7.96661e-06	0.406297	-0.464072	-1.55937	0.631224	6.34921	3.7037	0.583333		1026	Bifunctional autolysin precursor
	agilent_179327	7.97876e-06	0.406917	0.343772	-0.468666	1.15621	7.40741	9.62963	1.3	UniRef90_A0A0E1X7G8	1027	WP_000824491.1 strains_non_MPA_non_topgraph_cdhit70_190118.csv	Uncharacterized protein n=10 Tax=Staphylococcus aureus TaxID=1280 RepID=A0A0E1X7G8_STAAU
	agilent_15288	7.98824e-06	0.4074	-0.429692	-1.44623	0.586849	6.87831	4.44444	0.646154	UniRef90_A0A0U5JUD9	1028	WP_003667077.1 strains_non_MPA_non_topgraph_cdhit70_190118.csv	5'-nucleotidase n=45 Tax=Lactobacillus TaxID=1578 RepID=A0A0U5JUD9_LACRE
	twist_15509	8.00273e-06	0.408139	0.256066	-0.350676	0.862808	14.8148	19.2593	1.3		1029	allergen_name False allergome_name Str pn PspC (2/2) (1/1) allergenonline_name False SDAP_name False iedb_name False
	agilent_173004	8.00631e-06	0.408322	0.291199	-0.399058	0.981456	11.6402	14.0741	1.20909	UniRef90_B0G3Y5	1030	WP_052302907.1 strains_non_MPA_non_topgraph_cdhit70_190118.csv	N-acetylmuramoyl-L-alanine amidase n=2 Tax=Dorea formicigenerans TaxID=39486 RepID=B0G3Y5_9FIRM
	twist_49674	8.01985e-06	0.409012	0.206307	-0.283443	0.696057	29.6296	34.8148	1.175		1031	positive (from uniprot): Human herpesvirus 3 Envelope glycoprotein C
	agilent_223466	8.03432e-06	0.40975	-0.411025	-1.38829	0.566244	6.87831	5.18519	0.753846	UniRef90_Q9KK48	1032	VFG005316(gb|NP_359586) (pspC/cbpA) Choline binding protein A [Choline-binding proteins (CVF122)] [Streptococcus pneumoniae R6]	Surface protein PspC n=12 Tax=Streptococcus pneumoniae TaxID=1313 RepID=Q9KK48_STREE
	twist_83701	8.03484e-06	0.409777	-0.355465	-1.20068	0.489749	10.0529	6.66667	0.663158		1033	YP_007005329.1 phage terminase large subunit [Clostridium phage phiCP34O]
	twist_78344	8.03736e-06	0.409905	0.37501	-0.516922	1.26694	5.82011	8.14815	1.4		1034	YP_009277283.1 hypothetical protein phiCT19406A_09 (endogenous virus) [Clostridium phage phiCT19406A]
	twist_10617	8.03964e-06	0.410022	-0.369697	-1.24921	0.509817	8.46561	6.66667	0.7875		1035	allergen_name False allergome_name Asp rh 1 (2/2) (1/1) allergenonline_name False SDAP_name False iedb_name False
	twist_39924	8.05252e-06	0.410678	0.19421	-0.268467	0.656887	41.2698	43.7037	1.05897		1036	64 Kd autoantigen
	twist_20161	8.05711e-06	0.410913	-0.319871	-1.0823	0.442557	11.6402	8.88889	0.763636		1037	allergen_name Der f 20 (1/1) (1/1) allergome_name Der f 20 (3/4) (1/1) allergenonline_name Der f 20.0201 (1/1) (1/1) SDAP_name False iedb_name False
	agilent_206667	8.06967e-06	0.411553	-0.504292	-1.70794	0.699359	5.29101	2.96296	0.56	UniRef90_D4J4E9	1038	MH0059_GL0029485 (3/4) MPA_and_EM_topgraph_220218_subsample.csv	ABC-type transport system, involved in lipoprotein release, permease component n=38 Tax=Firmicutes TaxID=1239 RepID=D4J4E9_9FIRM
	agilent_237201	8.07864e-06	0.412011	0.21362	-0.29675	0.72399	25.9259	30.3704	1.17143	UniRef90_P81177	1039	VFG001314(gb|NP_647375) (aur) zinc metalloproteinase aureolysin [Aureolysin (VF0024)] [Staphylococcus aureus subsp. aureus MW2]	Zinc metalloproteinase aureolysin n=337 Tax=Bacilli TaxID=91061 RepID=AURE_STAAU
	twist_93850	8.08849e-06	0.412513	0.432709	-0.602209	1.46763	4.2328	5.92593	1.4		1040	YP_009150301.1 putative DNA-dependent RNA polymerase [Proteus phage PM 75]
	agilent_7062	8.09417e-06	0.412803	0.191399	-0.266657	0.649456	48.1481	53.3333	1.10769	UniRef90_P03204	1041	EBNA-3C HHV 4 latent protein	Epstein-Barr nuclear antigen 6 n=14 Tax=Epstein-Barr virus (strain GD1) TaxID=10376 RepID=EBNA6_EBVB9
	agilent_91999	8.10634e-06	0.413423	-0.465648	-1.58152	0.650224	5.82011	3.7037	0.636364	UniRef90_P33379	1042	WP_025370531.1 (1/1) non_MPA_topgraph_sampling_040218.csv	Actin assembly-inducing protein n=1136 Tax=Bacteria TaxID=2 RepID=ACTA_LISMO
	agilent_3006	8.11084e-06	0.413653	-0.398298	-1.35324	0.556646	6.87831	5.92593	0.861538	UniRef90_P03204	1043	EBNA-3C HHV 4 latent protein	Epstein-Barr nuclear antigen 6 n=14 Tax=Epstein-Barr virus (strain GD1) TaxID=10376 RepID=EBNA6_EBVB9
	agilent_190	8.11206e-06	0.413715	-0.27622	-0.938564	0.386123	14.8148	14.0741	0.95	UniRef90_P03300	1044	Genome polyprotein (6/6) & polyprotein (7/9) & VP1 (1/4) & coat protein VP1 & VP4	Genome polyprotein n=1168 Tax=Enterovirus TaxID=12059 RepID=POLG_POL1M
	twist_26858	8.12047e-06	0.414144	-0.206319	-0.701502	0.288864	33.8624	29.6296	0.875		1045	Bifunctional autolysin precursor
	agilent_40430	8.12692e-06	0.414473	-0.419712	-1.42777	0.588342	6.34921	5.18519	0.816667	UniRef90_A0A174KMR6	1046	MH0003_GL0096731 MPA_PNP_EM_seqs_non_topgraph_seqs_final_210318.csv	Alpha-glycosidase n=47 Tax=Bacteroidaceae TaxID=815 RepID=A0A174KMR6_BACVU
	agilent_219988	8.12821e-06	0.414539	0.254176	-0.356384	0.864735	14.8148	18.5185	1.25	UniRef90_Q99WQ6	1047	VFG001316(gb|NP_645114) (geh) glycerol ester hydrolase [Lipase (VF0012)] [Staphylococcus aureus subsp. aureus MW2]	Lipase 2 n=451 Tax=Bacteria TaxID=2 RepID=LIP2_STAAM
	agilent_55518	8.14151e-06	0.415217	0.384427	-0.540354	1.30921	5.29101	8.14815	1.54	UniRef90_B0ND65	1048	WP_044920031.1 MPA_PNP_EM_seqs_non_topgraph_seqs_final_210318.csv	Ribonuclease Y n=41 Tax=Clostridia TaxID=186801 RepID=B0ND65_CLOS5
	agilent_238898	8.1653e-06	0.41643	0.4068	-0.574352	1.38795	4.7619	6.66667	1.4	UniRef90_P13423	1049	VFG000677(gb|AAD32414) (pagA) anthrax toxin moiety, protective antigen [Anthrax toxin (VF0142)] [Bacillus anthracis str. Sterne]	Protective antigen n=45 Tax=Bacillus TaxID=55087 RepID=PAG_BACAN
	twist_27542	8.16731e-06	0.416533	0.189734	-0.267982	0.64745	44.4444	48.8889	1.1		1050	BZLF1 [Human gammaherpesvirus 4] & BZLF1 & Trans-activator protein BZLF1
	agilent_231039	8.17542e-06	0.416947	0.28161	-0.398351	0.961571	11.6402	14.0741	1.20909	UniRef90_A0A4I7XYI6	1051	VFG001361(gb|NP_344663) (pspA) pneumococcal surface protein A [PspA (VF0152)] [Streptococcus pneumoniae TIGR4]	Surface protein A n=87 Tax=Streptococcus pneumoniae TaxID=1313 RepID=A0A4I7XYI6_STREE
	agilent_114167	8.19813e-06	0.418105	-0.25645	-0.877202	0.364303	19.0476	15.5556	0.816667	UniRef90_A0A173S481	1052	MH0160_GL0068275 MPA_PNP_EM_seqs_non_topgraph_seqs_final_210318.csv	Flagellin n=15 Tax=Lachnospiraceae TaxID=186803 RepID=A0A173S481_9FIRM
	twist_59391	8.20175e-06	0.418289	0.338406	-0.481052	1.15786	7.40741	9.62963	1.3		1053	H1N1 A/USSR/90/77 NA
	agilent_41807	8.204e-06	0.418404	-0.309269	-1.05835	0.439818	12.1693	9.62963	0.791304	UniRef90_A0A0G9FAG5	1054	YP_004890585.1 strains_non_MPA_non_topgraph_cdhit70_190118.csv	Extracellular protein n=36 Tax=Lactobacillaceae TaxID=33958 RepID=A0A0G9FAG5_LACPN
	agilent_110011	8.22795e-06	0.419625	0.32106	-0.458631	1.10075	8.46561	10.3704	1.225	UniRef90_K0WTY8	1055	MH0012_GL0233205 MPA_PNP_EM_seqs_non_topgraph_seqs_final_210318.csv	Por secretion system C-terminal sorting domain-containing protein n=3 Tax=Bacteroidales TaxID=171549 RepID=K0WTY8_9BACT
	agilent_224850	8.23904e-06	0.420191	-0.417166	-1.43148	0.59715	6.34921	5.18519	0.816667	UniRef90_P55980	1056	VFG000306(gb|NP_207343) (cagA) cag T4SS translocated effector CagA [CagA (VF0059)] [Helicobacter pylori 26695]	Cytotoxicity-associated immunodominant antigen n=265 Tax=Helicobacter pylori TaxID=210 RepID=CAGA_HELPY
	agilent_204518	8.2463e-06	0.420561	0.213339	-0.305796	0.732473	26.9841	28.8889	1.07059	UniRef90_Q6GJK9	1057	WP_001170274.1 strains_non_MPA_non_topgraph_cdhit70_190118.csv	N-acetylmuramoyl-L-alanine amidase sle1 n=31 Tax=Staphylococcus aureus TaxID=1280 RepID=SLE1_STAAR
	agilent_19018	8.2491e-06	0.420704	-0.474977	-1.63113	0.68118	5.29101	3.7037	0.7	UniRef90_K0X949	1058	MH0028_GL0014352 MPA_PNP_EM_seqs_non_topgraph_seqs_final_210318.csv	Por secretion system C-terminal sorting domain-containing protein n=3 Tax=Bacteroidales TaxID=171549 RepID=K0X949_9BACT
	agilent_53162	8.25044e-06	0.420772	-0.389533	-1.33785	0.558781	7.93651	5.18519	0.653333	UniRef90_U6RKM4	1059	MH0028_GL0078214 MPA_PNP_EM_seqs_non_topgraph_seqs_final_210318.csv	N-glycanase_N domain-containing protein n=3 Tax=Bacteroidaceae TaxID=815 RepID=U6RKM4_9BACE
	agilent_133710	8.25073e-06	0.420787	-0.356255	-1.22358	0.511072	8.99471	6.66667	0.741176	UniRef90_K5Y925	1060	MH0020_GL0056409 MPA_PNP_EM_seqs_non_topgraph_seqs_final_210318.csv	OstA-like_N domain-containing protein n=18 Tax=Parabacteroides TaxID=375288 RepID=K5Y925_9BACT
	agilent_196645	8.25774e-06	0.421145	-0.417772	-1.43565	0.600106	6.87831	4.44444	0.646154	UniRef90_B0NR33	1061	MH0038_GL0057749 MPA_PNP_EM_seqs_non_topgraph_seqs_final_210318.csv	Uncharacterized protein n=13 Tax=Bacteroides TaxID=816 RepID=B0NR33_BACSE
	twist_12068	8.27011e-06	0.421776	-0.276829	-0.952222	0.398565	15.3439	11.8519	0.772414		1062	allergen_name False allergome_name Bom hy AK (1/2) (1/1) allergenonline_name False SDAP_name False iedb_name False
	agilent_92683	8.27154e-06	0.421848	0.41928	-0.603821	1.44238	4.7619	5.92593	1.24444	UniRef90_A0A414HGH8	1063	MH0012_GL0154153 (2/2) MPA_and_EM_topgraph_220218_subsample.csv	TonB-dependent receptor n=27 Tax=Bacteroides TaxID=816 RepID=A0A414HGH8_BACVU
	agilent_1140	8.27455e-06	0.422002	-0.207669	-0.714576	0.299239	31.746	29.6296	0.933333	UniRef90_P07210	1064	polyprotein (9/9) & VP1 capsid protein (1/3) & Chain 2, Human Rhinovirus Serotype 2 (Hrv2)	Genome polyprotein n=273 Tax=Enterovirus TaxID=12059 RepID=POLG_HRV8A
	agilent_1169	8.2829e-06	0.422428	-0.414497	-1.42719	0.598197	7.40741	4.44444	0.6	UniRef90_A3PV79	1065	RNA polymerase beta'-subunit	DNA-directed RNA polymerase subunit beta' n=6 Tax=Mycobacteriaceae TaxID=1762 RepID=RPOC_MYCSJ
	agilent_71939	8.28778e-06	0.422677	0.289409	-0.418051	0.99687	11.6402	12.5926	1.08182	UniRef90_UPI0006C7ABC3	1066	V1.FI09_GL0113779 MPA_PNP_EM_seqs_non_topgraph_seqs_final_210318.csv	hypothetical protein n=1 Tax=Clostridia bacterium UC5.1-1D1 TaxID=1697794 RepID=UPI0006C7ABC3
	agilent_93438	8.29488e-06	0.423039	-0.446157	-1.53764	0.645325	6.34921	3.7037	0.583333	UniRef90_R7JVJ7	1067	MH0356_GL0190005 MPA_PNP_EM_seqs_non_topgraph_seqs_final_210318.csv	SBP_bac_5 domain-containing protein n=25 Tax=Lachnospiraceae TaxID=186803 RepID=R7JVJ7_9FIRM
	agilent_17689	8.31072e-06	0.423847	0.357615	-0.518783	1.23401	5.82011	8.88889	1.52727	UniRef90_A0A4Y1WV37	1068	MH0220_GL0175163 MPA_PNP_EM_seqs_non_topgraph_seqs_final_210318.csv	Y_Y_Y domain-containing protein n=3 Tax=Alistipes TaxID=239759 RepID=A0A4Y1WV37_9BACT
	agilent_239721	8.31081e-06	0.423851	-0.315364	-1.08823	0.457498	10.582	9.62963	0.91	UniRef90_O84091	1069	VFG002125(gb|NP_219592) (copN) Type III secretion system effector CopN [TTSS (VF0344)] [Chlamydia trachomatis D/UW-3/CX]	Low Calcium Response E n=20 Tax=Chlamydia trachomatis TaxID=813 RepID=O84091_CHLTR
	twist_38332	8.31121e-06	0.423872	-0.384171	-1.3257	0.557358	7.40741	5.92593	0.8		1070	heme transporter IsdB
	agilent_19835	8.31858e-06	0.424248	-0.429843	-1.48416	0.624474	5.82011	4.44444	0.763636	UniRef90_B0G6M5	1071	WP_005333649.1 strains_non_MPA_non_topgraph_cdhit70_190118.csv	Peripla_BP_4 domain-containing protein n=15 Tax=Dorea TaxID=189330 RepID=B0G6M5_9FIRM
	agilent_89024	8.32275e-06	0.42446	0.367974	-0.535005	1.27095	91.5344	94.0741	1.02775	UniRef90_A0A374C239	1072	O2.UC12-1_GL0023688 MPA_PNP_EM_seqs_non_topgraph_seqs_final_210318.csv	Uncharacterized protein n=1 Tax=Prevotella sp. AM42-24 TaxID=2293125 RepID=A0A374C239_9BACT
	twist_94021	8.32323e-06	0.424485	0.248064	-0.360697	0.856825	15.3439	18.5185	1.2069		1073	NP_958218.1 gene 43 protein [Enterobacteria phage Sf6]
	twist_46294	8.32761e-06	0.424708	0.311588	-0.453434	1.07661	7.93651	12.5926	1.58667		1074	EBNA-3B nuclear protein [Human gammaherpesvirus 4] & Epstein-Barr nuclear antigen 4
	twist_64023	8.33013e-06	0.424836	0.303371	-0.441683	1.04843	9.52381	11.8519	1.24444		1075	YP_009222335.1 hypothetical protein LfeInf_097 [Lactobacillus phage LfeInf]
	twist_69747	8.38347e-06	0.427557	0.440702	-0.648008	1.52941	3.7037	5.92593	1.6		1076	YP_003934772.1 hypothetical protein SP18_gp147 [Shigella phage SP18]
	agilent_117712	8.3926e-06	0.428022	-0.40321	-1.4003	0.593884	7.93651	4.44444	0.56	UniRef90_A0A0H3EAX6	1077	YP_003970227.1 strains_non_MPA_non_topgraph_cdhit70_190118.csv	1,4-beta-N-acetylmuramidase n=61 Tax=Bacteria TaxID=2 RepID=A0A0H3EAX6_BIFBP
	twist_35871	8.39512e-06	0.428151	0.197404	-0.290891	0.685699	65.6085	68.8889	1.05		1078	EBNA-3C HHV 4 latent protein
	twist_27904	8.40577e-06	0.428694	-0.189042	-0.657204	0.279119	42.328	40	0.945		1079	EBNA3A HHV4
	agilent_191243	8.41081e-06	0.428951	-0.392844	-1.36626	0.580573	6.34921	5.92593	0.933333	UniRef90_B2GDH5	1080	WP_012391510.1 strains_non_MPA_non_topgraph_cdhit70_190118.csv	Extracellular protein n=15 Tax=Lactobacillus fermentum TaxID=1613 RepID=B2GDH5_LACF3
	agilent_1149	8.41232e-06	0.429028	0.255199	-0.377256	0.887653	13.7566	17.037	1.23846	UniRef90_Q66575	1081	positive (from uniprot): Enterovirus B Genome polyprotein	Genome polyprotein n=20 Tax=Enterovirus B TaxID=138949 RepID=POLG_EC12T
	twist_48005	8.41655e-06	0.429244	0.230797	-0.341451	0.803046	19.0476	22.2222	1.16667		1082	phosphoprotein 150 & Large structural phosphoprotein
	agilent_46608	8.41655e-06	0.429244	0.401806	-0.594448	1.39806	4.2328	7.40741	1.75	UniRef90_A0A413ZL06	1083	NLF014_GL0005739 MPA_PNP_EM_seqs_non_topgraph_seqs_final_210318.csv	Toxin-antitoxin system YwqK family antitoxin n=11 Tax=Bacteroides TaxID=816 RepID=A0A413ZL06_BACSE
	agilent_235339	8.42021e-06	0.429431	-0.368957	-1.28414	0.546221	7.93651	5.92593	0.746667	UniRef90_Q99WQ6	1084	VFG001316(gb|NP_645114) (geh) glycerol ester hydrolase [Lipase (VF0012)] [Staphylococcus aureus subsp. aureus MW2]	Lipase 2 n=451 Tax=Bacteria TaxID=2 RepID=LIP2_STAAM
	agilent_6942	8.4213e-06	0.429487	-0.414943	-1.44431	0.614426	5.82011	5.18519	0.890909	UniRef90_P03204	1085	EBNA-3C HHV 4 latent protein	Epstein-Barr nuclear antigen 6 n=14 Tax=Epstein-Barr virus (strain GD1) TaxID=10376 RepID=EBNA6_EBVB9
	agilent_794	8.43182e-06	0.430023	-0.387586	-1.35021	0.575036	7.40741	5.18519	0.7	UniRef90_Q13875	1086	MOBP & myelin-associated oligodendrocyte basic protein isoform c	Myelin-associated oligodendrocyte basic protein n=42 Tax=Boreoeutheria TaxID=1437010 RepID=MOBP_HUMAN
	twist_31133	8.43632e-06	0.430252	-0.300843	-1.0484	0.446712	12.1693	9.62963	0.791304		1087	positive (from uniprot): Enterovirus B Genome polyprotein
	agilent_161807	8.44038e-06	0.430459	-0.362774	-1.26462	0.539075	8.99471	5.92593	0.658824	UniRef90_A6LA41	1088	MH0012_GL0159926 (3/4) MPA_and_EM_topgraph_220218_subsample.csv	Putative ABC transporter permease n=38 Tax=Bacteroidales TaxID=171549 RepID=A6LA41_PARD8
	agilent_44109	8.45111e-06	0.431007	-0.34575	-1.2063	0.514799	8.46561	7.40741	0.875	UniRef90_A0A174K340	1089	WP_005830324.1 MPA_PNP_EM_seqs_non_topgraph_seqs_final_210318.csv	Membrane protein n=27 Tax=Bacteroides TaxID=816 RepID=A0A174K340_BACUN
	agilent_1631	8.46661e-06	0.431797	-0.243643	-0.851098	0.363811	18.5185	16.2963	0.88	UniRef90_Q66575	1090	positive (from uniprot): Enterovirus B Genome polyprotein	Genome polyprotein n=20 Tax=Enterovirus B TaxID=138949 RepID=POLG_EC12T
	agilent_149320	8.46675e-06	0.431804	-0.293941	-1.02681	0.438928	12.1693	10.3704	0.852174	UniRef90_A0A139LB75	1091	WP_004298498.1 MPA_PNP_EM_seqs_non_topgraph_seqs_final_210318.csv	Uncharacterized protein n=42 Tax=Bacteroides TaxID=816 RepID=A0A139LB75_BACOV
	agilent_153649	8.46866e-06	0.431902	0.297777	-0.444813	1.04037	8.46561	13.3333	1.575	UniRef90_A0A380ZM24	1092	V1.UC39-0_GL0108845 (4/6) MPA_and_EM_topgraph_220218_subsample.csv	AcrB/AcrD/AcrF family protein n=47 Tax=root TaxID=1 RepID=A0A380ZM24_BACVU
	agilent_174838	8.47673e-06	0.432313	-0.433172	-1.51437	0.648028	6.87831	3.7037	0.538462	UniRef90_S5RM75	1093	WP_020917166.1 strains_non_MPA_non_topgraph_cdhit70_190118.csv	Inhibitor_I42 domain-containing protein n=19 Tax=Streptococcus TaxID=1301 RepID=S5RM75_9STRE
	agilent_237594	8.47717e-06	0.432336	0.395094	-0.591112	1.3813	5.29101	5.92593	1.12	UniRef90_UPI000DA9B94C	1094	VFG001290(gb|NP_647368) (clfB) Clumping factor B, adhesin [Clumping factor (VF0004)] [Staphylococcus aureus subsp. aureus MW2]	MSCRAMM family adhesin clumping factor ClfB n=15 Tax=Staphylococcus aureus TaxID=1280 RepID=UPI000DA9B94C
	twist_78982	8.47858e-06	0.432408	0.288574	-0.431857	1.00901	10.0529	12.5926	1.25263		1095	YP_007003201.1 phage terminase small subunit [Lactobacillus phage LF1]
	twist_58057	8.48611e-06	0.432792	-0.201621	-0.705391	0.30215	30.6878	28.8889	0.941379		1096	positive (exact): Norwalk virus Non-structural polyprotein
	twist_32174	8.48809e-06	0.432893	-0.271684	-0.950665	0.407296	87.3016	85.9259	0.984242		1097	EBNA-1 HHV 4 & BKRF1
	twist_47074	8.49356e-06	0.433171	0.290049	-0.435267	1.01537	9.52381	12.5926	1.32222		1098	Glycoprotein B precursor (Glycoprotein II)
	twist_45853	8.49989e-06	0.433494	0.230038	-0.345615	0.805691	16.9312	22.2222	1.3125		1099	hypothetical protein PFD0985wa
	twist_52777	8.50657e-06	0.433835	0.197612	-0.297264	0.692489	30.6878	34.8148	1.13448		1100	Glycoprotein B precursor & glycoprotein B (1/2)
	twist_58361	8.50872e-06	0.433945	-0.376639	-1.32007	0.566796	8.46561	5.18519	0.6125		1101	Flagellar filament 41 kDa core protein
	twist_33702	8.51371e-06	0.434199	0.194668	-0.293222	0.682558	33.8624	37.7778	1.11563		1102	phosphoprotein 150 & Large structural phosphoprotein
	agilent_91530	8.51579e-06	0.434305	0.390349	-0.588195	1.36889	4.7619	6.66667	1.4	UniRef90_K0WU80	1103	MH0199_GL0131299 MPA_PNP_EM_seqs_non_topgraph_seqs_final_210318.csv	Uncharacterized protein n=3 Tax=Bacteroidales TaxID=171549 RepID=K0WU80_9BACT
	agilent_241474	8.51979e-06	0.434509	-0.245971	-0.862856	0.370914	20.1058	14.8148	0.736842	UniRef90_Q8GM74	1104	VFG001150(gb|AAL79954) (hia) adhesin [Hia/Hsf (VF0039)] [Haemophilus influenzae nontypable strain 3179B]	Adhesin n=5 Tax=Haemophilus influenzae TaxID=727 RepID=Q8GM74_HAEIF
	agilent_222861	8.5203e-06	0.434535	-0.189318	-0.664145	0.28551	62.4339	59.2593	0.949153	UniRef90_Q9KK48	1105	VFG005316(gb|NP_359586) (pspC/cbpA) Choline binding protein A [Choline-binding proteins (CVF122)] [Streptococcus pneumoniae R6]	Surface protein PspC n=12 Tax=Streptococcus pneumoniae TaxID=1313 RepID=Q9KK48_STREE
	agilent_73395	8.52061e-06	0.434551	-0.235014	-0.824471	0.354444	22.2222	18.5185	0.833333	UniRef90_A0A173VM56	1106	MH0044_GL0005871 MPA_PNP_EM_seqs_non_topgraph_seqs_final_210318.csv	Flagellin n=8 Tax=Roseburia TaxID=841 RepID=A0A173VM56_9FIRM
	agilent_240248	8.52542e-06	0.434796	0.297973	-0.449798	1.04574	11.1111	11.1111	1	UniRef90_P71401	1107	VFG001157(gb|AAC44560) (hsf) Hsf [Hia/Hsf (VF0039)] [Haemophilus influenzae C54]	Hsf n=19 Tax=Haemophilus influenzae TaxID=727 RepID=P71401_HAEIF
	twist_57218	8.53152e-06	0.435108	-0.197264	-0.692639	0.298111	69.8413	65.9259	0.943939		1108	polyprotein (9/9) & VP1 capsid protein (1/3) & Chain 2, Human Rhinovirus Serotype 2 (Hrv2)
	twist_35319	8.54199e-06	0.435641	-0.239637	-0.842119	0.362845	19.0476	16.2963	0.855556		1109	EBNA-3C HHV 4 latent protein
	agilent_161265	8.54251e-06	0.435668	-0.433197	-1.52238	0.655987	6.87831	3.7037	0.538462	UniRef90_A0A0P0M1N3	1110	T2D-176A_GL0037914 MPA_PNP_EM_seqs_non_topgraph_seqs_final_210318.csv	Exo-poly-alpha-D-galacturonosidase n=35 Tax=root TaxID=1 RepID=A0A0P0M1N3_BACVU
	agilent_230764	8.55886e-06	0.436502	-0.411408	-1.44769	0.624874	6.34921	4.44444	0.7	UniRef90_Q5WUD8	1111	VFG045563(gb|YP_096320) (ceg28) Dot/Icm type IV secretion system effector Ceg28 [Dot/Icm (VF0156)] [Legionella pneumophila subsp. pneumophila str. Philadelphia 1]	Uncharacterized protein n=28 Tax=Legionella pneumophila TaxID=446 RepID=Q5WUD8_LEGPL
	agilent_240582	8.55935e-06	0.436527	0.209693	-0.318524	0.737911	23.2804	25.9259	1.11364	UniRef90_Q6GHV7	1112	VFG001317(gb|YP_001332074) (isdB) iron-regulated surface determinant protein B, haemoglobin receptor [Isd (VF0015)] [Staphylococcus aureus subsp. aureus str. Newman]	Iron-regulated surface determinant protein B n=509 Tax=Bacilli TaxID=91061 RepID=ISDB_STAAR
	agilent_127067	8.56122e-06	0.436622	0.404079	-0.614009	1.42217	4.2328	6.66667	1.575	UniRef90_A0A174D4S3	1113	O2.UC16-1_GL0015012 MPA_PNP_EM_seqs_non_topgraph_seqs_final_210318.csv	Cellulase n=39 Tax=Bacteroides TaxID=816 RepID=A0A174D4S3_BACUN
	twist_23154	8.56988e-06	0.437064	-0.296853	-1.0455	0.451797	12.6984	9.62963	0.758333		1114	allergen_name False allergome_name Ovi a 10 (2/2), Ovi a 8 (3/5) (1/1) allergenonline_name False SDAP_name False iedb_name False
	agilent_89806	8.58665e-06	0.437919	-0.258276	-0.910853	0.394301	15.3439	14.8148	0.965517	UniRef90_Q5FMK0	1115	YP_193105.1 strains_non_MPA_non_topgraph_cdhit70_190118.csv	S-layer protein n=14 Tax=Lactobacillus acidophilus TaxID=1579 RepID=Q5FMK0_LACAC
	twist_3119	8.59804e-06	0.4385	0.387732	-0.593181	1.36864	4.7619	6.66667	1.4		1116	allergen_name False allergome_name Str py Streptokinase (10/12) (1/1) allergenonline_name False SDAP_name False iedb_name False
	agilent_184733	8.5981e-06	0.438503	-0.425613	-1.50237	0.65114	5.29101	4.44444	0.84	UniRef90_Q8XB59	1117	WP_001292722.1 (2/2) non_MPA_topgraph_sampling_040218.csv	Phosphoglycerol transferase I n=2394 Tax=root TaxID=1 RepID=OPGB_ECO57
	agilent_148478	8.61666e-06	0.43945	-0.385899	-1.3642	0.592404	6.87831	5.18519	0.753846	UniRef90_A0A395YA58	1118	V1.CD17-4_GL0037923 MPA_PNP_EM_seqs_non_topgraph_seqs_final_210318.csv	Ribosome biogenesis GTPase A n=4 Tax=Clostridiales TaxID=186802 RepID=A0A395YA58_9FIRM
	twist_77281	8.62083e-06	0.439663	-0.339479	-1.2005	0.521544	9.52381	6.66667	0.7		1119	NP_680496.1 putative host interaction protein [Lactobacillus phage A2]
	agilent_106628	8.62084e-06	0.439663	0.189714	-0.291459	0.670886	31.2169	37.037	1.18644	UniRef90_A0A174RQL3	1120	O2.UC53-2_GL0085658 MPA_PNP_EM_seqs_non_topgraph_seqs_final_210318.csv	Toxin A n=24 Tax=Lachnospiraceae TaxID=186803 RepID=A0A174RQL3_9FIRM
	twist_58726	8.62728e-06	0.439991	-0.262273	-0.927956	0.40341	86.2434	85.1852	0.98773		1121	positive (exact): Human adenovirus C Pre-histone-like nucleoprotein
	agilent_8212	8.6326e-06	0.440263	0.200616	-0.308876	0.710109	26.455	29.6296	1.12	UniRef90_P08318	1122	phosphoprotein 150 & Large structural phosphoprotein	Large structural phosphoprotein n=145 Tax=root TaxID=1 RepID=PP150_HCMVA
	agilent_214282	8.64562e-06	0.440927	-0.309469	-1.09655	0.477612	11.6402	8.14815	0.7	UniRef90_R7C520	1123	MH0003_GL0096874 MPA_PNP_EM_seqs_non_topgraph_seqs_final_210318.csv	SH3 type 3 domain protein n=7 Tax=Clostridiales TaxID=186802 RepID=R7C520_9CLOT
	agilent_109730	8.64663e-06	0.440978	-0.375861	-1.33191	0.580185	7.93651	5.18519	0.653333	UniRef90_K8QJF7	1124	WP_014569972.1 strains_non_MPA_non_topgraph_cdhit70_190118.csv	Uncharacterized protein n=24 Tax=Lactobacillaceae TaxID=33958 RepID=K8QJF7_LACRH
	agilent_242556	8.65414e-06	0.441361	0.320019	-0.49467	1.13471	7.40741	9.62963	1.3	UniRef90_Q00879	1125	VFG000009(gb|NP_880574) (fimD) fimbrial adhesin [Fimbriae (VF0031)] [Bordetella pertussis Tohama I]	Protein FhaE n=35 Tax=Bordetella TaxID=517 RepID=FHAE_BORPE
	twist_41824	8.67109e-06	0.442225	-0.319189	-1.1333	0.494926	10.582	7.40741	0.7		1126	Junctional protein associated with coronary artery disease
	agilent_15672	8.68461e-06	0.442915	0.365126	-0.567563	1.29781	5.29101	7.40741	1.4	UniRef90_Q2FVE7	1127	WP_001229076.1 strains_non_MPA_non_topgraph_cdhit70_190118.csv	Metal-staphylopine-binding protein CntA n=261 Tax=Bacteria TaxID=2 RepID=CNTA_STAA8
	twist_30864	8.68485e-06	0.442927	0.197686	-0.307302	0.702673	28.5714	32.5926	1.14074		1128	phosphoprotein 150 & Large structural phosphoprotein
	agilent_47871	8.68914e-06	0.443146	-0.372048	-1.3229	0.578806	7.93651	5.18519	0.653333	UniRef90_A0A415Y4C9	1129	MH0212_GL0040623 MPA_PNP_EM_seqs_non_topgraph_seqs_final_210318.csv	Fibronectin type-III domain-containing protein n=4 Tax=Lachnospiraceae TaxID=186803 RepID=A0A415Y4C9_9FIRM
	agilent_79003	8.69159e-06	0.443271	0.258446	-0.402253	0.919146	12.6984	14.8148	1.16667	UniRef90_Q8XMR4	1130	WP_003460505.1 strains_non_MPA_non_topgraph_cdhit70_190118.csv	LYZ2 domain-containing protein n=27 Tax=Clostridium perfringens TaxID=1502 RepID=Q8XMR4_CLOPE
	agilent_212612	8.69975e-06	0.443687	-0.397398	-1.41424	0.619448	6.87831	4.44444	0.646154	UniRef90_R7JJN0	1131	V1.CD16-0_GL0012863 MPA_PNP_EM_seqs_non_topgraph_seqs_final_210318.csv	Uncharacterized protein n=5 Tax=root TaxID=1 RepID=R7JJN0_9BACT
	twist_75152	8.70246e-06	0.443826	-0.322287	-1.14719	0.502619	10.0529	7.40741	0.736842		1132	AFU63107.1 lysin [Lactobacillus phage ATCC 8014-B2]
	agilent_36299	8.70486e-06	0.443948	-0.381696	-1.35892	0.595532	7.40741	5.18519	0.7	UniRef90_A0A508YGM1	1133	WP_003669346.1 strains_non_MPA_non_topgraph_cdhit70_190118.csv	Autolysin n=73 Tax=Lactobacillus TaxID=1578 RepID=A0A508YGM1_LACRE
	agilent_209627	8.7051e-06	0.44396	-0.371368	-1.32218	0.579443	7.93651	5.18519	0.653333	UniRef90_A0A4Q1QKD7	1134	WP_014569134.1 (6/6) non_MPA_topgraph_sampling_040218.csv	ABC transporter n=7 Tax=Lactobacillaceae TaxID=33958 RepID=A0A4Q1QKD7_LACRH
	agilent_203503	8.73421e-06	0.445445	-0.245594	-0.876441	0.385253	18.5185	14.0741	0.76	UniRef90_Q74IZ8	1135	WP_011162134.1 strains_non_MPA_non_topgraph_cdhit70_190118.csv	Uncharacterized protein n=3 Tax=Lactobacillus johnsonii TaxID=33959 RepID=Q74IZ8_LACJO
	agilent_9747	8.74484e-06	0.445987	-0.183467	-0.655291	0.288358	41.2698	40	0.969231	UniRef90_Q66575	1136	positive (from uniprot): Enterovirus B Genome polyprotein	Genome polyprotein n=20 Tax=Enterovirus B TaxID=138949 RepID=POLG_EC12T
	twist_95117	8.75999e-06	0.446759	0.355095	-0.559661	1.26985	5.82011	7.40741	1.27273		1137	YP_008767331.1 hypothetical protein PL1_25 [Lactobacillus phage PL-1]
	agilent_90858	8.76074e-06	0.446798	0.201353	-0.317394	0.7201	24.3386	27.4074	1.12609	UniRef90_P0ADA3	1138	NP_311623.1 strains_non_MPA_non_topgraph_cdhit70_190118.csv	Murein hydrolase activator NlpD n=742 Tax=Bacteria TaxID=2 RepID=NLPD_ECOLI
	agilent_74695	8.76097e-06	0.446809	-0.219964	-0.786675	0.346746	21.6931	20	0.921951	UniRef90_A0A4P6M6N2	1139	WP_018598489.1 strains_non_MPA_non_topgraph_cdhit70_190118.csv	Toxin A n=3 Tax=Blautia TaxID=572511 RepID=A0A4P6M6N2_9FIRM
	twist_3703	8.7685e-06	0.447193	-0.262443	-0.939166	0.41428	15.3439	11.8519	0.772414		1140	Allergen Gal d 1 & Ovomucoid precursor
	agilent_241521	8.78719e-06	0.448147	-0.357908	-1.28273	0.566916	8.46561	5.92593	0.7	UniRef90_P44969	1141	VFG000337(gb|NP_439153) (iga1) immunoglobin A1 protease [IgA1 protease (VF0045)] [Haemophilus influenzae Rd KW20]	Immunoglobulin A1 protease autotransporter n=1 Tax=Haemophilus influenzae (strain ATCC 51907 / DSM 11121 / KW20 / Rd) TaxID=71421 RepID=IGA0_HAEIN
	agilent_9198	8.80145e-06	0.448874	-0.25985	-0.932372	0.412672	14.2857	13.3333	0.933333	UniRef90_P11311	1142	Adhesin P1 precursor (Cytadhesin P1) (Attachment protein) & ADP1_MYCPN adhesin P1	Adhesin P1 n=56 Tax=Mycoplasma pneumoniae TaxID=2104 RepID=ADP1_MYCPN
	twist_51911	8.80612e-06	0.449112	0.248225	-0.394547	0.890996	13.7566	16.2963	1.18462		1143	Clumping factor B precursor (Fibrinogen-binding protein B) (Fibrinogen receptor B)
	agilent_12018	8.82135e-06	0.449889	-0.276141	-0.992428	0.440146	88.3598	87.4074	0.989222		1144	positive (exact): Human herpesvirus 4 Epstein-Barr nuclear antigen 1
	twist_42197	8.82658e-06	0.450156	0.242757	-0.387305	0.872819	14.2857	17.037	1.19259		1145	Syncytin-1
	twist_69336	8.82846e-06	0.450252	-0.386425	-1.38958	0.616732	7.40741	4.44444	0.6		1146	YP_007005334.1 3''-phosphoadenosine 5''-phosphosulfate sulfotransferase/FAD synthetase-related enzyme [Clostridium phage phiCP34O]
	agilent_47052	8.82995e-06	0.450328	0.361141	-0.576536	1.29882	5.82011	8.14815	1.4	UniRef90_B6FIV8	1147	765620695-stool1_revised_scaffold4629_1_gene93858 MPA_PNP_EM_seqs_non_topgraph_seqs_final_210318.csv	F5/8 type C domain protein n=6 Tax=Clostridiales TaxID=186802 RepID=B6FIV8_9FIRM
	agilent_40805	8.84396e-06	0.451042	-0.462689	-1.66593	0.740548	5.29101	2.96296	0.56	UniRef90_A0A174WK63	1148	MH0013_GL0019935 MPA_PNP_EM_seqs_non_topgraph_seqs_final_210318.csv	Carbohydrate-binding protein n=18 Tax=Bacteroides TaxID=816 RepID=A0A174WK63_9BACE
	agilent_126605	8.84699e-06	0.451196	-0.251691	-0.906444	0.403062	16.4021	14.0741	0.858065	UniRef90_R7C7Y1	1149	MH0003_GL0115482 MPA_PNP_EM_seqs_non_topgraph_seqs_final_210318.csv	Flagellin n=5 Tax=Clostridiales TaxID=186802 RepID=R7C7Y1_9CLOT
	twist_59501	8.87024e-06	0.452382	0.260157	-0.418395	0.938709	12.1693	14.0741	1.15652		1150	H3N2 A/Fujian/411/2002 HA
	twist_73232	8.87497e-06	0.452624	0.207478	-0.333965	0.748921	21.164	25.1852	1.19		1151	YP_003934626.1 rIIA protector from prophage-induced early lysis [Shigella phage SP18]
	twist_43493	8.89147e-06	0.453465	0.227213	-0.366836	0.821262	78.3069	83.7037	1.06892		1152	Enterovirus polyprotein (VP0, VP1, VP2, VP4) – capsid proteins, Coxsackievirus A9 (2.9 Å structure, chains 1–4)
	agilent_236812	8.89744e-06	0.453769	-0.303072	-1.09599	0.489845	10.0529	8.88889	0.884211	UniRef90_Q9KK48	1153	VFG005316(gb|NP_359586) (pspC/cbpA) Choline binding protein A [Choline-binding proteins (CVF122)] [Streptococcus pneumoniae R6]	Surface protein PspC n=12 Tax=Streptococcus pneumoniae TaxID=1313 RepID=Q9KK48_STREE
	twist_27265	8.90822e-06	0.454319	-0.44442	-1.60856	0.719719	4.7619	3.7037	0.777778		1154	huntingtin & Huntingtin
	agilent_52480	8.92096e-06	0.454969	-0.388522	-1.4077	0.63066	7.40741	4.44444	0.6	UniRef90_Q4W8L5	1155	WP_000744110.1 strains_non_MPA_non_topgraph_cdhit70_190118.csv	Staphylocoagulase n=113 Tax=Bacillales TaxID=1385 RepID=Q4W8L5_STAAU
	twist_25044	8.93288e-06	0.455577	0.363253	-0.59093	1.31744	5.29101	6.66667	1.26		1156	allergen_name False allergome_name Tri m GBSS_I (3/3) (1/1) allergenonline_name False SDAP_name False iedb_name False
	agilent_172699	8.93988e-06	0.455934	-0.356783	-1.29471	0.581147	7.40741	5.92593	0.8	UniRef90_A0A4P6M723	1157	WP_018598482.1 strains_non_MPA_non_topgraph_cdhit70_190118.csv	Toxin A n=4 Tax=Blautia TaxID=572511 RepID=A0A4P6M723_9FIRM
	agilent_78387	8.93993e-06	0.455936	-0.311914	-1.13189	0.508066	9.52381	8.14815	0.855556	UniRef90_J6PDD5	1158	NP_816789.1 strains_non_MPA_non_topgraph_cdhit70_190118.csv	WxL domain-containing protein n=92 Tax=Bacteria TaxID=2 RepID=J6PDD5_ENTFL
	agilent_188098	8.94824e-06	0.45636	-0.392476	-1.42521	0.640262	6.34921	4.44444	0.7	UniRef90_F7LZF2	1159	ED20A_GL0026873 (1/1) MPA_and_EM_topgraph_220218_subsample.csv	STN domain-containing protein n=108 Tax=Bacteroidaceae TaxID=815 RepID=F7LZF2_9BACE
	twist_50807	8.95406e-06	0.456657	0.236182	-0.385703	0.858067	15.3439	17.037	1.11034		1160	glycoprotein B precursor
	agilent_227745	8.95638e-06	0.456775	-0.211326	-0.767911	0.345258	78.836	77.037	0.977181	UniRef90_Q48028	1161	VFG001154(gb|AAA20524) (hmw2A) adhesin HMW2A, two-partner secretion (TPS) pathway TpsA exoprotein [HMW1/HMW2 (VF0038)] [Haemophilus influenzae str. 12]	Adhesin n=8 Tax=Haemophilus influenzae TaxID=727 RepID=Q48028_HAEIF
	twist_51602	8.96552e-06	0.457241	0.416777	-0.682055	1.51561	3.7037	5.18519	1.4		1162	phosphoprotein 150 & Large structural phosphoprotein
	agilent_241970	8.97646e-06	0.457799	0.405126	-0.664313	1.47456	3.7037	5.92593	1.6	UniRef90_P55981	1163	VFG000279(gb|NP_207680) (vacA) vacuolating cytotoxin [VacA (VF0058)] [Helicobacter pylori 26695]	Vacuolating cytotoxin autotransporter n=8 Tax=Helicobacter pylori TaxID=210 RepID=VACA_HELPY
	agilent_205647	8.98408e-06	0.458188	-0.181018	-0.659279	0.297242	39.6825	34.8148	0.877333	UniRef90_A7X0T9	1164	WP_001074519.1 strains_non_MPA_non_topgraph_cdhit70_190118.csv	Bifunctional autolysin n=763 Tax=Bacteria TaxID=2 RepID=ATL_STAA1
	twist_63129	8.98595e-06	0.458284	0.383781	-0.630403	1.39796	4.2328	6.66667	1.575		1165	YP_008532047.1 putative tail fiber protein [Klebsiella phage 0507-KN2-1]
	agilent_141966	8.98879e-06	0.458428	-0.369444	-1.34606	0.607168	6.87831	5.18519	0.753846	UniRef90_K0WUB3	1166	MH0128_GL0035420 MPA_PNP_EM_seqs_non_topgraph_seqs_final_210318.csv	Por secretion system C-terminal sorting domain-containing protein n=3 Tax=Bacteroidales TaxID=171549 RepID=K0WUB3_9BACT
	agilent_235189	9.00158e-06	0.459081	-0.387637	-1.41383	0.638557	5.82011	5.18519	0.890909	UniRef90_A0A2X6G300	1167	VFG034880(gb|NP_290952) (espX6) Type III secretion system effector EspX6 [LEE encoded T3SS (SS020)] [Escherichia coli O157:H7 str. EDL933]	Non-LEE-encoded type III secreted effector n=7 Tax=Escherichia coli TaxID=562 RepID=A0A2X6G300_ECOLX
	twist_92572	9.0118e-06	0.459602	0.249343	-0.411511	0.910198	11.6402	16.2963	1.4		1168	YP_007501259.1 hypothetical protein [Salmonella phage vB_SenMS16]
	twist_36320	9.03234e-06	0.46065	0.317247	-0.525545	1.16004	6.87831	8.88889	1.29231		1169	Outer membrane protein P1
	twist_45482	9.05111e-06	0.461606	0.310779	-0.516594	1.13815	6.87831	9.62963	1.4		1170	hypothetical protein PFF0380w
	agilent_101196	9.05409e-06	0.461758	0.289279	-0.481118	1.05968	8.46561	11.1111	1.3125	UniRef90_P66208	1171	WP_003726143.1 strains_non_MPA_non_topgraph_cdhit70_190118.csv	50S ribosomal protein L32-2 n=26 Tax=Listeria TaxID=1637 RepID=RL322_LISIN
	agilent_73393	9.07267e-06	0.462706	-0.468447	-1.71864	0.781747	4.7619	2.96296	0.622222	UniRef90_D4S2X1	1172	MH0005_GL0011337 MPA_PNP_EM_seqs_non_topgraph_seqs_final_210318.csv	Flagellin n=3 Tax=Butyrivibrio TaxID=830 RepID=D4S2X1_9FIRM
	twist_24153	9.0896e-06	0.46357	-0.389695	-1.43173	0.652335	6.34921	4.44444	0.7		1173	allergen_name False allergome_name Set it GBSS_I (4/5) (1/1) allergenonline_name False SDAP_name False iedb_name False
	agilent_240794	9.09374e-06	0.463781	-0.376303	-1.383	0.630392	7.40741	4.44444	0.6	UniRef90_P62575	1174	VFG001378(gb|NP_359129) (nanA) neuraminidase A [Neuraminidase (VF0148)] [Streptococcus pneumoniae R6]	Sialidase A n=43 Tax=Bacteria TaxID=2 RepID=NANA_STREE
	twist_10484	9.09412e-06	0.4638	0.358396	-0.600435	1.31723	4.7619	7.40741	1.55556		1175	allergen_name False allergome_name Str py Streptokinase (6/12) (1/1) allergenonline_name False SDAP_name False iedb_name False
	agilent_196991	9.11012e-06	0.464616	-0.307147	-1.13037	0.516078	10.0529	7.40741	0.736842	UniRef90_A0A174N6A9	1176	WP_005425276.1 MPA_PNP_EM_seqs_non_topgraph_seqs_final_210318.csv	Kappa-carrageenase n=9 Tax=Blautia obeum TaxID=40520 RepID=A0A174N6A9_9FIRM
	agilent_212	9.1276e-06	0.465507	0.196157	-0.330639	0.722953	71.9577	75.5556	1.05	UniRef90_P12978	1177	nuclear protein EBNA2 & EBNA-2 & Epstein-Barr nuclear antigen 2	Epstein-Barr nuclear antigen 2 n=125 Tax=Epstein-Barr virus (strain GD1) TaxID=10376 RepID=EBNA2_EBVB9
	agilent_73398	9.13478e-06	0.465874	-0.212833	-0.784886	0.359219	22.7513	20.7407	0.911628	UniRef90_A0A173T8R6	1178	MH0001_GL0000932 MPA_PNP_EM_seqs_non_topgraph_seqs_final_210318.csv	Flagellin n=6 Tax=Roseburia TaxID=841 RepID=A0A173T8R6_9FIRM
	agilent_228087	9.17653e-06	0.468003	-0.220068	-0.814401	0.374264	21.164	17.037	0.805	UniRef90_P81177	1179	VFG001314(gb|NP_647375) (aur) zinc metalloproteinase aureolysin [Aureolysin (VF0024)] [Staphylococcus aureus subsp. aureus MW2]	Zinc metalloproteinase aureolysin n=337 Tax=Bacilli TaxID=91061 RepID=AURE_STAAU
	agilent_292	9.17801e-06	0.468079	0.363553	-0.618451	1.34556	5.29101	5.92593	1.12	UniRef90_P14348	1180	Capsid protein VP26 & capsid protein VP26 [Human gammaherpesvirus 4] & BFRF3	Small capsomere-interacting protein n=30 Tax=Epstein-Barr virus (strain GD1) TaxID=10376 RepID=SCP_EBVB9
	agilent_1877	9.18524e-06	0.468447	0.352013	-0.599608	1.30363	5.29101	7.40741	1.4	UniRef90_P03230	1181	latent membrane protein 1 (LMP1) HHV-4P-1 LYDMA gene	Latent membrane protein 1 n=42 Tax=Epstein-Barr virus (strain GD1) TaxID=10376 RepID=LMP1_EBVB9
	agilent_185270	9.1872e-06	0.468547	0.325708	-0.554998	1.20641	6.34921	8.14815	1.28333	UniRef90_A0A2N5P776	1182	WP_044930034.1 (1/1) non_MPA_topgraph_sampling_040218.csv	Sensor histidine kinase n=14 Tax=Clostridiales TaxID=186802 RepID=A0A2N5P776_RUMGN
	twist_6249	9.19748e-06	0.469071	0.384281	-0.656032	1.42459	4.2328	5.92593	1.4		1183	allergen_name False allergome_name Act e 1 (4/7) (1/1) allergenonline_name False SDAP_name False iedb_name False
	agilent_205439	9.2027e-06	0.469338	-0.216231	-0.801955	0.369493	20.1058	18.5185	0.921053	UniRef90_D6D6J2	1184	NOM028_GL0019456 MPA_PNP_EM_seqs_non_topgraph_seqs_final_210318.csv	Uncharacterized protein n=42 Tax=Bacteroides TaxID=816 RepID=D6D6J2_9BACE
	twist_30163	9.20785e-06	0.4696	0.229051	-0.391766	0.849867	15.3439	18.5185	1.2069		1185	Genome polyprotein (6/6) & polyprotein (7/9) & VP1 (1/4) & coat protein VP1 & VP4
	agilent_241214	9.21766e-06	0.470101	-0.17142	-0.636558	0.293719	60.3175	56.2963	0.933333	UniRef90_Q9KK48	1186	VFG005316(gb|NP_359586) (pspC/cbpA) Choline binding protein A [Choline-binding proteins (CVF122)] [Streptococcus pneumoniae R6]	Surface protein PspC n=12 Tax=Streptococcus pneumoniae TaxID=1313 RepID=Q9KK48_STREE
	twist_28905	9.22917e-06	0.470688	0.325515	-0.558923	1.20995	6.34921	8.14815	1.28333		1187	neuraminidase
	agilent_10960	9.2317e-06	0.470816	0.303586	-0.521509	1.12868	87.8307	92.5926	1.05422	UniRef90_A0A2U3RZL8	1188	pneumococcal histidine triad protein D (1/2) & histidine motif-containing protein, partial	Pneumococcal histidine triad protein D n=4 Tax=Streptococcus pneumoniae TaxID=1313 RepID=A0A2U3RZL8_STREE
	twist_83465	9.25554e-06	0.472032	0.208747	-0.36015	0.777645	19.5767	20.7407	1.05946		1189	YP_009168587.1 putative large terminase [Lactobacillus phage LBR48]
	twist_47779	9.27169e-06	0.472856	-0.235432	-0.878247	0.407383	16.9312	14.8148	0.875		1190	Mediator of RNA polymerase II transcription subunit 13-like
	agilent_223905	9.27265e-06	0.472905	-0.220484	-0.822553	0.381585	21.164	16.2963	0.77	UniRef90_Q8GM74	1191	VFG001150(gb|AAL79954) (hia) adhesin [Hia/Hsf (VF0039)] [Haemophilus influenzae nontypable strain 3179B]	Adhesin n=5 Tax=Haemophilus influenzae TaxID=727 RepID=Q8GM74_HAEIF
	agilent_139744	9.31593e-06	0.475113	0.298487	-0.520661	1.11763	6.87831	10.3704	1.50769	UniRef90_K0X4C2	1192	MH0006_GL0181762 MPA_PNP_EM_seqs_non_topgraph_seqs_final_210318.csv	Uncharacterized protein n=3 Tax=Bacteroidales TaxID=171549 RepID=K0X4C2_9BACT
	agilent_64365	9.33229e-06	0.475947	0.282649	-0.494503	1.0598	7.93651	11.1111	1.4	UniRef90_B0PDI1	1193	552396.HMPREF0863_00439 MPA_PNP_EM_seqs_non_topgraph_seqs_final_210318.csv	Peptidase C51 domain-containing protein n=95 Tax=root TaxID=1 RepID=B0PDI1_9FIRM
	agilent_8907	9.33314e-06	0.47599	0.293753	-0.514009	1.10152	7.93651	9.62963	1.21333	UniRef90_P08392	1194	Trans-acting transcriptional protein ICP4	Major viral transcription factor ICP4 n=1 Tax=Human herpesvirus 1 (strain 17) TaxID=10299 RepID=ICP4_HHV11
	agilent_110645	9.34031e-06	0.476356	0.306844	-0.537614	1.1513	6.87831	8.88889	1.29231	UniRef90_R5QL50	1195	WP_004845480.1 strains_non_MPA_non_topgraph_cdhit70_190118.csv	NLPC_P60 domain-containing protein n=7 Tax=Clostridiales TaxID=186802 RepID=R5QL50_9FIRM
	agilent_37743	9.34158e-06	0.47642	-0.306521	-1.15021	0.537172	8.99471	7.40741	0.823529	UniRef90_A0A4P6M4D4	1196	WP_018594515.1 strains_non_MPA_non_topgraph_cdhit70_190118.csv	D-galactose-binding periplasmic protein n=4 Tax=Clostridiales TaxID=186802 RepID=A0A4P6M4D4_9FIRM
	agilent_15295	9.3452e-06	0.476605	-0.288238	-1.08194	0.505464	10.582	8.14815	0.77	UniRef90_A0A0M6WF57	1197	T2D-51A_GL0139746 MPA_PNP_EM_seqs_non_topgraph_seqs_final_210318.csv	Uncharacterized vancomycin resistance protein n=6 Tax=Roseburia TaxID=841 RepID=A0A0M6WF57_9FIRM
	agilent_1320	9.35224e-06	0.476964	0.251913	-0.442329	0.946155	11.6402	13.3333	1.14545	UniRef90_A0A2U3RZL8	1198	pneumococcal histidine triad protein D (1/2) & histidine motif-containing protein, partial	Pneumococcal histidine triad protein D n=4 Tax=Streptococcus pneumoniae TaxID=1313 RepID=A0A2U3RZL8_STREE
	twist_28232	9.35787e-06	0.477251	-0.236487	-0.888643	0.415668	15.873	14.0741	0.886667		1199	polyprotein (9/9) & VP1 capsid protein (1/3) & Chain 2, Human Rhinovirus Serotype 2 (Hrv2)
	twist_9883	9.35853e-06	0.477285	-0.362206	-1.36113	0.636716	6.34921	5.18519	0.816667		1200	allergen_name False allergome_name Tet ni 2 (4/7) (1/1) allergenonline_name False SDAP_name False iedb_name False
	agilent_12513	9.35876e-06	0.477297	0.285593	-0.502061	1.07325	7.93651	10.3704	1.30667	UniRef90_Q06971	1201	WP_000079833.1 strains_non_MPA_non_topgraph_cdhit70_190118.csv	Flagellin n=259 Tax=Salmonella TaxID=590 RepID=FLIC_SALDU
	agilent_21414	9.38015e-06	0.478388	-0.354066	-1.33299	0.624857	7.40741	5.18519	0.7	UniRef90_B0G3Z1	1202	WP_005331743.1 strains_non_MPA_non_topgraph_cdhit70_190118.csv	ErfK/YbiS/YcfS/YnhG n=4 Tax=Dorea formicigenerans TaxID=39486 RepID=B0G3Z1_9FIRM
	agilent_113801	9.38188e-06	0.478476	-0.313308	-1.17972	0.5531	8.99471	6.66667	0.741176	UniRef90_A0A162ELA1	1203	YP_004890412.1 (1/1) non_MPA_topgraph_sampling_040218.csv	Uncharacterized protein n=36 Tax=Lactobacillus TaxID=1578 RepID=A0A162ELA1_LACPN
	agilent_204067	9.38244e-06	0.478504	-0.263977	-0.994016	0.466061	12.1693	10.3704	0.852174	UniRef90_R5VRW6	1204	MH0003_GL0058089 MPA_PNP_EM_seqs_non_topgraph_seqs_final_210318.csv	Peripla_BP_4 domain-containing protein n=14 Tax=Lachnospiraceae TaxID=186803 RepID=R5VRW6_9FIRM
	agilent_228585	9.38536e-06	0.478653	-0.169466	-0.63829	0.299358	42.328	38.5185	0.91	UniRef90_Q8GM74	1205	VFG001150(gb|AAL79954) (hia) adhesin [Hia/Hsf (VF0039)] [Haemophilus influenzae nontypable strain 3179B]	Adhesin n=5 Tax=Haemophilus influenzae TaxID=727 RepID=Q8GM74_HAEIF
	twist_34803	9.39396e-06	0.479092	-0.260707	-0.982666	0.461252	13.2275	10.3704	0.784		1206	DNA polymerase processivity factor
	agilent_20301	9.39566e-06	0.479179	-0.274748	-1.03574	0.486244	11.1111	9.62963	0.866667	UniRef90_A0A099LMT3	1207	WP_026130591.1 strains_non_MPA_non_topgraph_cdhit70_190118.csv	Peptidyl-prolyl cis-trans isomerase n=4 Tax=Vibrio TaxID=662 RepID=A0A099LMT3_9VIBR
	agilent_233880	9.39764e-06	0.47928	-0.218859	-0.825189	0.387471	20.6349	15.5556	0.753846	UniRef90_P09983	1208	VFG000906(gb|NP_755445) (hlyA) Hemolysin A [Hemolysin (VF0225)] [Escherichia coli CFT073]	Hemolysin, chromosomal n=225 Tax=Bacteria TaxID=2 RepID=HLYAC_ECOLX
	twist_55606	9.39846e-06	0.479321	0.363306	-0.643299	1.36991	4.2328	7.40741	1.75		1209	Interleukin-1 receptor type 1
	agilent_228674	9.40344e-06	0.479576	-0.201763	-0.761108	0.357582	26.9841	20	0.741176	UniRef90_P71401	1210	VFG001157(gb|AAC44560) (hsf) Hsf [Hia/Hsf (VF0039)] [Haemophilus influenzae C54]	Hsf n=19 Tax=Haemophilus influenzae TaxID=727 RepID=P71401_HAEIF
	agilent_164666	9.41591e-06	0.480211	0.421844	-0.749321	1.59301	3.1746	5.18519	1.63333	UniRef90_A0A1C5VBJ4	1211	MH0369_GL0102815 MPA_PNP_EM_seqs_non_topgraph_seqs_final_210318.csv	Flagellin n=16 Tax=Roseburia TaxID=841 RepID=A0A1C5VBJ4_9FIRM
	twist_50199	9.42089e-06	0.480465	0.354401	-0.630092	1.33889	4.7619	6.66667	1.4		1212	AARP1 protein
	twist_92854	9.42853e-06	0.480855	0.308964	-0.550072	1.168	6.34921	8.88889	1.4		1213	YP_009168604.1 hypothetical protein [Lactobacillus phage LBR48]
	agilent_34763	9.43202e-06	0.481033	0.347078	-0.618321	1.31248	5.29101	6.66667	1.26	UniRef90_E8MX38	1214	WP_058101887.1 (1/1) non_MPA_topgraph_sampling_040218.csv	Putative xylanase n=131 Tax=Bacteria TaxID=2 RepID=E8MX38_BIFL1
	agilent_142700	9.43277e-06	0.481071	-0.250944	-0.949006	0.447118	13.7566	11.1111	0.807692	UniRef90_A0A166DEL7	1215	WP_000728052.1 strains_non_MPA_non_topgraph_cdhit70_190118.csv	Exported protein n=20 Tax=Staphylococcus aureus TaxID=1280 RepID=A0A166DEL7_STAAU
	twist_52906	9.43509e-06	0.48119	0.198636	-0.354068	0.751341	20.1058	23.7037	1.17895		1216	polyprotein (9/9) & VP1 capsid protein (1/3) & Chain 2, Human Rhinovirus Serotype 2 (Hrv2)
	agilent_170771	9.44021e-06	0.481451	0.238306	-0.425175	0.901788	12.1693	14.8148	1.21739	UniRef90_R5F1M8	1217	V1.FI22_GL0126837 MPA_PNP_EM_seqs_non_topgraph_seqs_final_210318.csv	Fibronectin type-III domain-containing protein n=3 Tax=Bacteroidales TaxID=171549 RepID=R5F1M8_9BACE
	agilent_205432	9.46159e-06	0.482541	0.226049	-0.404873	0.85697	14.8148	16.2963	1.1	UniRef90_U6RBT0	1218	MH0028_GL0082397 MPA_PNP_EM_seqs_non_topgraph_seqs_final_210318.csv	Cell division protein FtsZ n=28 Tax=root TaxID=1 RepID=U6RBT0_9BACE
	agilent_118201	9.47056e-06	0.482999	-0.222057	-0.842486	0.398372	17.9894	14.8148	0.823529	UniRef90_A0A0B8RBM1	1219	WP_012952029.1 (1/1) non_MPA_topgraph_sampling_040218.csv	LysM peptidoglycan-binding domain-containing protein n=99 Tax=Bacteria TaxID=2 RepID=A0A0B8RBM1_LISMN
	twist_25201	9.47681e-06	0.483317	-0.230295	-0.874209	0.413619	16.9312	13.3333	0.7875		1220	allergen_name False allergome_name Der f 20 (4/4) (1/1) allergenonline_name Der f 20.0101 (1/1) (1/1) SDAP_name False iedb_name False
	agilent_17390	9.47883e-06	0.48342	-0.183424	-0.696405	0.329558	28.5714	26.6667	0.933333	UniRef90_A0A3A9Y2H7	1221	YP_193409.1 strains_non_MPA_non_topgraph_cdhit70_190118.csv	Uncharacterized protein n=3 Tax=Lactobacillus acidophilus TaxID=1579 RepID=A0A3A9Y2H7_LACAI
	agilent_2661	9.4841e-06	0.483689	0.291536	-0.524306	1.10738	7.40741	9.62963	1.3	UniRef90_P03114	1222	Replication protein E1	Replication protein E1 n=962 Tax=root TaxID=1 RepID=VE1_HPV16
	agilent_164664	9.48546e-06	0.483759	0.356897	-0.64201	1.3558	4.7619	6.66667	1.4	UniRef90_R5E067	1223	MH0010_GL0007892 MPA_PNP_EM_seqs_non_topgraph_seqs_final_210318.csv	Flagellin n=2 Tax=Eubacterium TaxID=1730 RepID=R5E067_9FIRM
	agilent_5580	9.48803e-06	0.483889	-0.221442	-0.841413	0.39853	17.4603	15.5556	0.890909	UniRef90_Q59947	1224	immunoglobulin A1 protease	Immunoglobulin A1 protease n=446 Tax=Streptococcus pneumoniae TaxID=1313 RepID=IGA1_STRR6
	twist_29886	9.50164e-06	0.484584	-0.291411	-1.10857	0.525752	9.52381	8.14815	0.855556		1225	Serine-rich 25 kDa antigen protein
	agilent_50247	9.5041e-06	0.484709	-0.174896	-0.665472	0.31568	34.3915	31.1111	0.904615	UniRef90_A0A354D3V1	1226	MH0436_GL0046035 MPA_PNP_EM_seqs_non_topgraph_seqs_final_210318.csv	Flagellin n=2 Tax=Clostridiales TaxID=186802 RepID=A0A354D3V1_9FIRM
	agilent_133116	9.5043e-06	0.484719	0.189358	-0.341796	0.720511	22.2222	26.6667	1.2	UniRef90_A0A2N0UJ56	1227	ED10A_GL0135741 (1/1) MPA_and_EM_topgraph_220218_subsample.csv	Phosphoserine phosphatase RsbU n=23 Tax=root TaxID=1 RepID=A0A2N0UJ56_9FIRM
	agilent_235500	9.52449e-06	0.485749	0.239312	-0.433551	0.912176	12.1693	14.0741	1.15652	UniRef90_A0A0K5P078	1228	VFG000743(gb|AAC38395) (espD) EspD [EspD (VF0180)] [Escherichia coli O127:H6 str. E2348/69]	Translocon EspD n=21 Tax=Escherichia coli TaxID=562 RepID=A0A0K5P078_ECOLX
	agilent_222742	9.52521e-06	0.485786	0.252789	-0.458025	0.963602	10.582	13.3333	1.26	UniRef90_Q8NXJ1	1229	VFG001289(gb|NP_645581) (clfA) Clumping factor A, fibrinogen-binding protein [Clumping factor (VF0004)] [Staphylococcus aureus subsp. aureus MW2]	Clumping factor A n=98 Tax=Staphylococcus TaxID=1279 RepID=CLFA_STAAW
	twist_21142	9.52704e-06	0.485879	0.240805	-0.436457	0.918066	12.6984	15.5556	1.225		1230	allergen_name False allergome_name False allergenonline_name Unassigned (1/1) (1/1) SDAP_name Bos d 8 (6/13) (1/1) iedb_name False
	twist_36361	9.52802e-06	0.485929	0.324496	-0.588251	1.23724	5.82011	7.40741	1.27273		1231	BMLF1 protein
	agilent_148358	9.52999e-06	0.48603	0.171827	-0.311602	0.655257	31.2169	34.8148	1.11525	UniRef90_R7HQD9	1232	V1.FI35_GL0037423 MPA_PNP_EM_seqs_non_topgraph_seqs_final_210318.csv	Peptidase C10 family n=1 Tax=Prevotella sp. CAG:279 TaxID=1262924 RepID=R7HQD9_9BACT
	twist_89475	9.53009e-06	0.486035	0.317328	-0.575473	1.21013	5.82011	8.14815	1.4		1233	YP_009168604.1 hypothetical protein [Lactobacillus phage LBR48]
	agilent_175367	9.53189e-06	0.486126	0.359781	-0.652674	1.37224	4.2328	6.66667	1.575	UniRef90_W0U8F1	1234	MH0188_GL0013099 MPA_PNP_EM_seqs_non_topgraph_seqs_final_210318.csv	NLPC_P60 domain-containing protein n=22 Tax=Ruminococcus TaxID=1263 RepID=W0U8F1_9FIRM
	agilent_167108	9.5505e-06	0.487076	0.316992	-0.576996	1.21098	5.82011	8.14815	1.4	UniRef90_A0A2S3U8G5	1235	YP_004890908.1 (1/1) non_MPA_topgraph_sampling_040218.csv	DUF3324 domain-containing protein n=30 Tax=Lactobacillus TaxID=1578 RepID=A0A2S3U8G5_LACPN
	agilent_1173	9.5545e-06	0.48728	-0.209502	-0.800623	0.381618	21.164	17.7778	0.84	UniRef90_Q9J3M8	1236	ORF68	Envelope glycoprotein E n=30 Tax=Human herpesvirus 3 TaxID=10335 RepID=GE_VZVO
	agilent_235426	9.55554e-06	0.487332	-0.332412	-1.27044	0.605617	8.46561	5.18519	0.6125	UniRef90_Q8GM74	1237	VFG001150(gb|AAL79954) (hia) adhesin [Hia/Hsf (VF0039)] [Haemophilus influenzae nontypable strain 3179B]	Adhesin n=5 Tax=Haemophilus influenzae TaxID=727 RepID=Q8GM74_HAEIF
	agilent_24542	9.56017e-06	0.487569	0.323126	-0.589195	1.23545	5.82011	7.40741	1.27273	UniRef90_A0A1C7IDY3	1238	WP_018595366.1 strains_non_MPA_non_topgraph_cdhit70_190118.csv	ABC transporter substrate-binding protein n=2 Tax=Blautia TaxID=572511 RepID=A0A1C7IDY3_9FIRM
	agilent_149232	9.56918e-06	0.488028	0.249176	-0.455095	0.953448	10.0529	14.0741	1.4	UniRef90_L1Q5F4	1239	MH0088_GL0031470 (1/1) MPA_and_EM_topgraph_220218_subsample.csv	Ig-like_bact domain-containing protein n=19 Tax=Clostridiales TaxID=186802 RepID=L1Q5F4_ANAHA
	agilent_2221	9.5804e-06	0.4886	0.248129	-0.454107	0.950366	85.1852	88.8889	1.04348	UniRef90_Q9QL88	1240	Enterovirus polyprotein (VP0, VP1, VP2, VP4) – capsid proteins, Coxsackievirus A9 (2.9 Å structure, chains 1–4)	Genome polyprotein n=36 Tax=Enterovirus B TaxID=138949 RepID=POLG_CXB6S
	agilent_56881	9.61605e-06	0.490419	0.200003	-0.368404	0.768409	17.9894	22.2222	1.23529	UniRef90_R7IJL8	1241	T2D-33A_GL0013585 MPA_PNP_EM_seqs_non_topgraph_seqs_final_210318.csv	Uncharacterized protein n=4 Tax=Clostridiales TaxID=186802 RepID=R7IJL8_9FIRM
	twist_86336	9.61947e-06	0.490593	0.335753	-0.618839	1.29035	5.29101	6.66667	1.26		1242	YP_009169040.1 hypothetical phage protein [Campylobacter virus CPt10]
	agilent_113791	9.62858e-06	0.491057	-0.352394	-1.35537	0.650585	7.40741	4.44444	0.6	UniRef90_I9A5F1	1243	MH0091_GL0038462 MPA_PNP_EM_seqs_non_topgraph_seqs_final_210318.csv	DUF4136 domain-containing protein n=32 Tax=Bacteroides TaxID=816 RepID=I9A5F1_BACVU
	twist_30800	9.63146e-06	0.491204	0.166167	-0.306935	0.639268	39.1534	42.963	1.0973		1244	HCMVUL99 & Tegument protein UL11 homolog
	twist_50400	9.63429e-06	0.491349	0.297551	-0.549905	1.14501	6.87831	8.88889	1.29231		1245	ORF68
	agilent_49182	9.64427e-06	0.491858	-0.311723	-1.20058	0.577139	7.93651	6.66667	0.84	UniRef90_A0A457MNA8	1246	WP_012952037.1 strains_non_MPA_non_topgraph_cdhit70_190118.csv	Collagen-binding protein n=343 Tax=Bacteria TaxID=2 RepID=A0A457MNA8_LISMN
	agilent_62315	9.65457e-06	0.492383	0.310042	-0.575101	1.19519	5.82011	8.88889	1.52727	UniRef90_E7GPZ1	1247	764042746-stool1_revised_scaffold8151_1_gene3146 MPA_PNP_EM_seqs_non_topgraph_seqs_final_210318.csv	OmpR/PhoB-type domain-containing protein n=30 Tax=Clostridiales TaxID=186802 RepID=E7GPZ1_CLOSY
	agilent_224251	9.65917e-06	0.492618	0.318788	-0.591818	1.22939	5.82011	7.40741	1.27273	UniRef90_A7X6I5	1248	VFG001283(gb|NP_647238) (fnbA) fibronectin-binding protein A [FnBPs (VF0010)] [Staphylococcus aureus subsp. aureus MW2]	Fibronectin-binding protein A n=697 Tax=Bacteria TaxID=2 RepID=FNBA_STAA1
	agilent_205930	9.66089e-06	0.492706	0.192586	-0.357639	0.74281	20.6349	23.7037	1.14872	UniRef90_A0A4P6M5E2	1249	WP_018596369.1 strains_non_MPA_non_topgraph_cdhit70_190118.csv	Uncharacterized protein n=5 Tax=Clostridiales TaxID=186802 RepID=A0A4P6M5E2_9FIRM
	twist_46451	9.66299e-06	0.492812	-0.327201	-1.26226	0.607856	7.40741	5.92593	0.8		1250	11-1 polypeptide
	agilent_12001	9.66458e-06	0.492894	0.203673	-0.378482	0.785829	79.3651	82.2222	1.036		1251	positive (exact): Human respiratory syncytial virus Attachment glycoprotein
	agilent_7854	9.67129e-06	0.493236	-0.203039	-0.783841	0.377763	21.164	17.7778	0.84	UniRef90_P14738	1252	fibronectin-binding protein A	Fibronectin-binding protein A n=540 Tax=Staphylococcaceae TaxID=90964 RepID=FNBA_STAA8
	agilent_218855	9.68453e-06	0.493911	0.280615	-0.523353	1.08458	7.40741	10.3704	1.4	UniRef90_A0A1C6JTR2	1253	O2.UC35-2_GL0067534 (1/1) MPA_and_EM_topgraph_220218_subsample.csv	Transposase and inactivated derivatives n=1 Tax=uncultured Eubacterium sp. TaxID=165185 RepID=A0A1C6JTR2_9FIRM
	agilent_166976	9.68579e-06	0.493975	0.367554	-0.685653	1.42076	4.2328	5.92593	1.4	UniRef90_A0A173T5V3	1254	MH0260_GL0103278 MPA_PNP_EM_seqs_non_topgraph_seqs_final_210318.csv	Flagellin n=2 Tax=Roseburia faecis TaxID=301302 RepID=A0A173T5V3_9FIRM
	agilent_232048	9.69725e-06	0.49456	-0.205491	-0.795111	0.384129	21.164	18.5185	0.875	UniRef90_Q48824	1255	VFG001854(gb|YP_095369) (fliC) flagellin [Flagella (VF0157)] [Legionella pneumophila subsp. pneumophila str. Philadelphia 1]	Flagellin n=45 Tax=Legionellaceae TaxID=444 RepID=Q48824_LEGPN
	twist_30889	9.69993e-06	0.494697	0.219732	-0.410951	0.850415	13.7566	17.037	1.23846		1256	HCMVTRL10 = IRL10
	twist_58590	9.70098e-06	0.49475	-0.264364	-1.02325	0.494517	11.1111	9.62963	0.866667		1257	EBNA-1 HHV 4 & BKRF1
	agilent_47707	9.70438e-06	0.494924	0.266063	-0.498003	1.03013	8.46561	11.1111	1.3125	UniRef90_R6XBP1	1258	MH0408_GL0052554 MPA_PNP_EM_seqs_non_topgraph_seqs_final_210318.csv	Uncharacterized protein n=24 Tax=Parabacteroides TaxID=375288 RepID=R6XBP1_9BACT
	agilent_224378	9.71515e-06	0.495473	-0.242634	-0.940306	0.455038	13.2275	11.8519	0.896	UniRef90_P44969	1259	VFG000337(gb|NP_439153) (iga1) immunoglobin A1 protease [IgA1 protease (VF0045)] [Haemophilus influenzae Rd KW20]	Immunoglobulin A1 protease autotransporter n=1 Tax=Haemophilus influenzae (strain ATCC 51907 / DSM 11121 / KW20 / Rd) TaxID=71421 RepID=IGA0_HAEIN
	twist_57369	9.71929e-06	0.495684	-0.293576	-1.13814	0.550988	10.0529	6.66667	0.663158		1260	MCE-FAMILY PROTEIN MCE1A
	agilent_228577	9.72335e-06	0.495891	-0.349384	-1.35498	0.656211	7.93651	4.44444	0.56	UniRef90_Q8GM74	1261	VFG001150(gb|AAL79954) (hia) adhesin [Hia/Hsf (VF0039)] [Haemophilus influenzae nontypable strain 3179B]	Adhesin n=5 Tax=Haemophilus influenzae TaxID=727 RepID=Q8GM74_HAEIF
	agilent_1772	9.72506e-06	0.495978	-0.231174	-0.896672	0.434324	14.8148	13.3333	0.9	UniRef90_Q66478	1262	polyprotein (3/9) & structural protein (3/3) & VP1 (2/4) & capsid protein VP1 & VP1 protein (2/2) & VP1 protein, partial [Enterovirus A71]	Genome polyprotein n=10068 Tax=root TaxID=1 RepID=POLG_HE71B
	twist_25251	9.73784e-06	0.49663	0.269988	-0.508425	1.0484	7.93651	11.1111	1.4		1263	allergen_name False allergome_name Sus s 12 (2/2), Sus s 8 (6/8) (1/1) allergenonline_name False SDAP_name False iedb_name False
	agilent_122606	9.74113e-06	0.496798	-0.290952	-1.13013	0.548231	9.52381	7.40741	0.777778	UniRef90_A0A1G8KSP5	1264	MH0003_GL0051134 MPA_PNP_EM_seqs_non_topgraph_seqs_final_210318.csv	RagB/SusD family nutrient uptake outer membrane protein n=47 Tax=Bacteroidaceae TaxID=815 RepID=A0A1G8KSP5_BACOV
	twist_34247	9.7466e-06	0.497077	0.291322	-0.549473	1.13212	6.87831	9.62963	1.4		1265	HCMVUL57
	twist_27925	9.74781e-06	0.497139	0.282433	-0.532823	1.09769	7.93651	8.88889	1.12		1266	Ovomucoid precursor
	twist_29978	9.74859e-06	0.497178	-0.260338	-1.01189	0.49121	11.6402	9.62963	0.827273		1267	positive (from uniprot): Rhinovirus B Genome polyprotein
	agilent_48632	9.74979e-06	0.497239	0.290031	-0.547354	1.12742	91.0053	91.8519	1.0093	UniRef90_K0X4I5	1268	O2.UC35-1_GL0132054 MPA_PNP_EM_seqs_non_topgraph_seqs_final_210318.csv	Uncharacterized protein n=2 Tax=Bacteroidales TaxID=171549 RepID=K0X4I5_9BACT
	twist_33039	9.75925e-06	0.497722	-0.416485	-1.62032	0.787352	5.29101	2.96296	0.56		1269	protein disulfide-isomerase precursor
	twist_34376	9.77185e-06	0.498364	0.212201	-0.402078	0.826481	14.8148	17.7778	1.2		1270	EBNA-1 HHV 4 & BKRF1
	twist_27120	9.77901e-06	0.498729	-0.179298	-0.698771	0.340174	28.5714	25.1852	0.881481		1271	Glycoprotein B precursor & glycoprotein B (1/2)
	agilent_151622	9.78149e-06	0.498856	-0.29803	-1.16175	0.565694	8.99471	6.66667	0.741176	UniRef90_R6BPJ2	1272	MH0270_GL0193139 MPA_PNP_EM_seqs_non_topgraph_seqs_final_210318.csv	NPCBM domain-containing protein n=6 Tax=Firmicutes TaxID=1239 RepID=R6BPJ2_9FIRM
	agilent_62251	9.79493e-06	0.499542	-0.292662	-1.14218	0.556859	8.99471	7.40741	0.823529	UniRef90_R5DVL4	1273	N085A_GL0053942 (1/2) MPA_and_EM_topgraph_220218_subsample.csv	Uncharacterized protein n=24 Tax=Ruminococcus TaxID=1263 RepID=R5DVL4_9FIRM
	twist_7301	9.79746e-06	0.499671	-0.293126	-1.14425	0.558	10.0529	6.66667	0.663158		1274	allergen_name False allergome_name Hor v 37 (3/6) (1/1) allergenonline_name False SDAP_name False iedb_name False
	agilent_238097	9.79911e-06	0.499755	0.158084	-0.301021	0.617189	53.4392	57.7778	1.08119	UniRef90_P15276	1275	VFG000117(gb|NP_253940) (algP/algR3) alginate regulatory protein AlgP [Alginate (VF0091)] [Pseudomonas aeruginosa PAO1]	Transcriptional regulatory protein AlgP n=6 Tax=Pseudomonas aeruginosa TaxID=287 RepID=ALGP_PSEAE
	twist_95690	9.80054e-06	0.499828	-0.277432	-1.08328	0.528419	10.0529	8.14815	0.810526		1276	AFU63124.1 endolysin [Lactobacillus phage ATCC 8014-B2]
	agilent_6423	9.8041e-06	0.500009	-0.193395	-0.755382	0.368592	22.2222	20.7407	0.933333	UniRef90_P07210	1277	polyprotein (9/9) & VP1 capsid protein (1/3) & Chain 2, Human Rhinovirus Serotype 2 (Hrv2)	Genome polyprotein n=273 Tax=Enterovirus TaxID=12059 RepID=POLG_HRV8A
	agilent_101	9.80708e-06	0.500161	0.189068	-0.36054	0.738675	21.164	24.4444	1.155	UniRef90_P06473	1278	Glycoprotein B precursor & glycoprotein B (1/2)	Envelope glycoprotein B n=908 Tax=Viruses TaxID=10239 RepID=GB_HCMVA
	twist_84706	9.81797e-06	0.500716	-0.308071	-1.20478	0.588635	9.52381	5.92593	0.622222		1279	YP_007002967.1 putative HNH endonuclease [Lactobacillus phage JCL1032]
	agilent_19304	9.81811e-06	0.500724	0.239384	-0.457405	0.936172	11.6402	12.5926	1.08182	UniRef90_K0X949	1280	MH0028_GL0014352 MPA_PNP_EM_seqs_non_topgraph_seqs_final_210318.csv	Por secretion system C-terminal sorting domain-containing protein n=3 Tax=Bacteroidales TaxID=171549 RepID=K0X949_9BACT
	agilent_12511	9.82225e-06	0.500935	-0.387085	-1.51435	0.740181	5.29101	3.7037	0.7	UniRef90_Q9S0U1	1281	WP_000079699.1 strains_non_MPA_non_topgraph_cdhit70_190118.csv	Flagellin n=50 Tax=Enterobacteriaceae TaxID=543 RepID=Q9S0U1_ECOLX
	agilent_222755	9.8332e-06	0.501493	0.210954	-0.404188	0.826097	15.3439	17.7778	1.15862	UniRef90_Q2G0L4	1282	VFG001280(gb|NP_645334) (sdrD) Ser-Asp rich fibrinogen-binding bone sialoprotein-binding protein [SDr (VF0019)] [Staphylococcus aureus subsp. aureus MW2]	Serine-aspartate repeat-containing protein D n=1957 Tax=Bacteria TaxID=2 RepID=SDRD_STAA8
	agilent_241862	9.83333e-06	0.5015	0.274022	-0.525038	1.07308	7.93651	9.62963	1.21333	UniRef90_P27951	1283	VFG001795(gb|BAC98831) (cba) c protein beta antigen [<beta>-C protein (VF0277)] [Streptococcus agalactiae FM027022]	IgA FC receptor n=71 Tax=Streptococcus TaxID=1301 RepID=BAG_STRAG
	twist_55780	9.83374e-06	0.501521	0.244731	-0.468949	0.95841	10.582	12.5926	1.19		1284	Fusion glycoprotein F0 precursor (2/2) & fusion protein (1/2) & fusion glycoprotein
	twist_27988	9.83558e-06	0.501615	-0.204696	-0.801758	0.392366	19.0476	18.5185	0.972222		1285	EBNA-3B nuclear protein [Human gammaherpesvirus 4] & Epstein-Barr nuclear antigen 4
	agilent_73399	9.84031e-06	0.501856	-0.175792	-0.688834	0.337251	30.1587	28.8889	0.957895	UniRef90_A0A354D669	1286	MH0193_GL0075334 MPA_PNP_EM_seqs_non_topgraph_seqs_final_210318.csv	Flagellin n=1 Tax=Lachnospiraceae bacterium TaxID=1898203 RepID=A0A354D669_9FIRM
	agilent_39336	9.86228e-06	0.502976	0.232125	-0.447104	0.911355	12.1693	14.0741	1.15652	UniRef90_Q2G222	1287	WP_001125631.1 strains_non_MPA_non_topgraph_cdhit70_190118.csv	N-acetylmuramoyl-L-alanine amidase domain-containing protein SAOUHSC_02979 n=302 Tax=Bacteria TaxID=2 RepID=Y2979_STAA8
	agilent_211357	9.86804e-06	0.50327	-0.333646	-1.31061	0.643317	6.34921	5.92593	0.933333	UniRef90_Q64V66	1288	YP_099146.1 strains_non_MPA_non_topgraph_cdhit70_190118.csv	Uncharacterized protein n=55 Tax=Bacteroides fragilis TaxID=817 RepID=Q64V66_BACFR
	agilent_37483	9.8707e-06	0.503406	0.220638	-0.425628	0.866904	13.2275	15.5556	1.176	UniRef90_A0A0E1X7G8	1289	WP_000824491.1 strains_non_MPA_non_topgraph_cdhit70_190118.csv	Uncharacterized protein n=10 Tax=Staphylococcus aureus TaxID=1280 RepID=A0A0E1X7G8_STAAU
	twist_26817	9.87096e-06	0.503419	-0.352336	-1.38439	0.679715	6.34921	4.44444	0.7		1290	Enterovirus polyprotein (VP0, VP1, VP2, VP4) – capsid proteins, Coxsackievirus A9 (2.9 Å structure, chains 1–4)
	agilent_237676	9.88084e-06	0.503923	-0.22027	-0.866242	0.425701	16.4021	13.3333	0.812903	UniRef90_A7X6I5	1291	VFG001283(gb|NP_647238) (fnbA) fibronectin-binding protein A [FnBPs (VF0010)] [Staphylococcus aureus subsp. aureus MW2]	Fibronectin-binding protein A n=697 Tax=Bacteria TaxID=2 RepID=FNBA_STAA1
	twist_34375	9.88263e-06	0.504014	-0.194455	-0.764841	0.375931	21.6931	19.2593	0.887805		1292	EBNA-1 HHV 4 & BKRF1
	twist_236	9.88436e-06	0.504102	-0.351763	-1.38379	0.680262	6.34921	4.44444	0.7		1293	allergen_name False allergome_name Alt a TCTP (1/2) (1/1) allergenonline_name Unassigned (1/1) (1/1) SDAP_name False iedb_name False
	twist_28810	9.88661e-06	0.504217	0.156654	-0.303072	0.61638	43.3862	48.8889	1.12683		1294	polyprotein (9/9) & VP1 capsid protein (1/3) & Chain 2, Human Rhinovirus Serotype 2 (Hrv2)
	agilent_163523	9.88697e-06	0.504235	-0.279518	-1.09984	0.540805	10.0529	7.40741	0.736842	UniRef90_Q69HT9	1295	WP_000277154.1 strains_non_MPA_non_topgraph_cdhit70_190118.csv	Multicopper oxidase mco n=129 Tax=Bacteria TaxID=2 RepID=MCO_STAAU
	agilent_210148	9.88757e-06	0.504266	0.249545	-0.482866	0.981956	10.0529	11.8519	1.17895	UniRef90_A0A4P6M6N2	1296	WP_018598489.1 strains_non_MPA_non_topgraph_cdhit70_190118.csv	Toxin A n=3 Tax=Blautia TaxID=572511 RepID=A0A4P6M6N2_9FIRM
	agilent_42705	9.89996e-06	0.504898	-0.233112	-0.918309	0.452085	14.2857	11.8519	0.82963	UniRef90_D4K1P5	1297	MH0161_GL0091744 MPA_PNP_EM_seqs_non_topgraph_seqs_final_210318.csv	Uncharacterized protein n=7 Tax=Faecalibacterium TaxID=216851 RepID=D4K1P5_9FIRM
	agilent_219731	9.90554e-06	0.505182	-0.156788	-0.617952	0.304375	46.0317	40.7407	0.885057	UniRef90_P37710	1298	NP_814543.1 strains_non_MPA_non_topgraph_cdhit70_190118.csv	Autolysin n=202 Tax=Firmicutes TaxID=1239 RepID=ALYS_ENTFA
	agilent_36972	9.90624e-06	0.505218	0.255076	-0.495244	1.0054	8.46561	12.5926	1.4875	UniRef90_A7DV97	1299	WP_088900191.1 strains_non_MPA_non_topgraph_cdhit70_190118.csv	RTX toxin RtxA n=29 Tax=Vibrio vulnificus TaxID=672 RepID=A7DV97_VIBVL
	twist_55875	9.91589e-06	0.505711	0.16451	-0.319966	0.648987	65.0794	68.1481	1.04715		1300	Major surface glycoprotein G
	twist_56481	9.91758e-06	0.505796	0.201534	-0.392096	0.795164	78.3069	82.2222	1.05		1301	putative zinc metalloprotease
	twist_85221	9.91825e-06	0.505831	0.311968	-0.607025	1.23096	5.29101	8.14815	1.54		1302	YP_009284296.1 hypothetical protein BI096_gp32 [Enterobacter phage Arya]
	twist_33384	9.9204e-06	0.50594	-0.315304	-1.24436	0.613755	7.40741	5.92593	0.8		1303	zinc metalloproteinase aureolysin
	agilent_90348	9.9238e-06	0.506114	0.252463	-0.491735	0.99666	8.99471	11.8519	1.31765	UniRef90_A0A508YGM1	1304	WP_003669346.1 strains_non_MPA_non_topgraph_cdhit70_190118.csv	Autolysin n=73 Tax=Lactobacillus TaxID=1578 RepID=A0A508YGM1_LACRE
	agilent_31896	9.9246e-06	0.506155	0.204477	-0.398329	0.807283	15.3439	19.2593	1.25517	UniRef90_D7HBW7	1305	WP_000782345.1 strains_non_MPA_non_topgraph_cdhit70_190118.csv	CBAH domain-containing protein n=93 Tax=Vibrio cholerae TaxID=666 RepID=D7HBW7_VIBCL
	agilent_149779	9.92867e-06	0.506362	0.174582	-0.340344	0.689509	24.3386	28.8889	1.18696	UniRef90_UPI0004537308	1306	WP_000728715.1 strains_non_MPA_non_topgraph_cdhit70_190118.csv	staphylococcal protein A n=1 Tax=Staphylococcus aureus TaxID=1280 RepID=UPI0004537308
	agilent_188287	9.93823e-06	0.50685	0.24838	-0.485052	0.981812	9.52381	11.8519	1.24444	UniRef90_B1R5P4	1307	WP_011590707.1 strains_non_MPA_non_topgraph_cdhit70_190118.csv	Mannosyl-glycoprotein endo-beta-N-acetylglucosamidase domain protein, possible enterotoxin n=1 Tax=Clostridium perfringens B str. ATCC 3626 TaxID=451754 RepID=B1R5P4_CLOPF
	agilent_9481	9.95276e-06	0.507591	0.157238	-0.307875	0.622351	52.9101	59.2593	1.12	UniRef90_A0A098ZMW6	1308	choline-binding protein D	Autolysin n=355 Tax=Streptococcus TaxID=1301 RepID=A0A098ZMW6_STREE
	twist_58725	9.95579e-06	0.507745	-0.195302	-0.773219	0.382615	79.8942	79.2593	0.992053		1309	positive (exact): Human adenovirus C Pre-histone-like nucleoprotein
	agilent_39688	9.95646e-06	0.50778	0.155409	-0.304498	0.615316	50.7937	54.0741	1.06458	UniRef90_A7X0T9	1310	WP_001074519.1 strains_non_MPA_non_topgraph_cdhit70_190118.csv	Bifunctional autolysin n=763 Tax=Bacteria TaxID=2 RepID=ATL_STAA1
	twist_13630	9.9684e-06	0.508388	-0.166467	-0.659804	0.326871	38.0952	33.3333	0.875		1311	allergen_name False allergome_name False allergenonline_name Unassigned (1/1) (1/1) SDAP_name Bos d 8 (6/13) (1/1) iedb_name False
	agilent_239739	9.991e-06	0.509541	-0.301292	-1.19663	0.594045	8.99471	5.92593	0.658824	UniRef90_P44969	1312	VFG000337(gb|NP_439153) (iga1) immunoglobin A1 protease [IgA1 protease (VF0045)] [Haemophilus influenzae Rd KW20]	Immunoglobulin A1 protease autotransporter n=1 Tax=Haemophilus influenzae (strain ATCC 51907 / DSM 11121 / KW20 / Rd) TaxID=71421 RepID=IGA0_HAEIN
	agilent_868	9.99327e-06	0.509657	-0.188493	-0.748785	0.371798	25.3968	20	0.7875	UniRef90_P03277	1313	Hexon protein	Hexon protein n=779 Tax=Adenoviridae TaxID=10508 RepID=CAPSH_ADE02
	twist_26954	1.00024e-05	0.51012	0.257176	-0.50811	1.02246	8.46561	11.1111	1.3125		1314	BMLF1 protein
	twist_34337	1.00036e-05	0.510184	0.168262	-0.332515	0.669039	29.1005	31.8519	1.09455		1315	zinc metalloproteinase aureolysin
	twist_31606	1.00219e-05	0.511119	-0.238521	-0.949974	0.472931	12.6984	11.1111	0.875		1316	Surface protein pspA
	agilent_223189	1.00379e-05	0.511931	-0.153066	-0.610505	0.304373	51.8519	46.6667	0.9	UniRef90_A0A4I7YG16	1317	VFG001357(gb|NP_346601) (cbpA) choline binding protein A [CbpA/PspC (VF0150)] [Streptococcus pneumoniae TIGR4]	Choline binding protein A n=44 Tax=Streptococcus pneumoniae TaxID=1313 RepID=A0A4I7YG16_STREE
	agilent_154061	1.00421e-05	0.512147	-0.282822	-1.12847	0.562827	8.99471	7.40741	0.823529	UniRef90_Q64R34	1318	YP_100581.1 strains_non_MPA_non_topgraph_cdhit70_190118.csv	Peptidase_M48 domain-containing protein n=39 Tax=Bacteroidaceae TaxID=815 RepID=Q64R34_BACFR
	agilent_174140	1.00446e-05	0.512273	0.358136	-0.713025	1.4293	4.2328	5.18519	1.225	UniRef90_U6RBT0	1319	MH0028_GL0082397 MPA_PNP_EM_seqs_non_topgraph_seqs_final_210318.csv	Cell division protein FtsZ n=28 Tax=root TaxID=1 RepID=U6RBT0_9BACE
	agilent_223209	1.00713e-05	0.513637	-0.166051	-0.664308	0.332206	32.2751	28.1481	0.872131	UniRef90_Q54703	1320	VFG000955(gb|NP_608047) (emm) M18 protein precursor [M protein (VF0242)] [Streptococcus pyogenes MGAS8232]	Emm18.1 protein n=9 Tax=Streptococcus pyogenes TaxID=1314 RepID=Q54703_STRPY
	twist_30929	1.00746e-05	0.513806	0.267411	-0.535311	1.07013	8.46561	10.3704	1.225		1321	SAG1-related sequence 2
	twist_54558	1.0075e-05	0.513825	0.307468	-0.615542	1.23048	5.29101	8.14815	1.54		1322	Probable phospholipid-transporting ATPase VA
	agilent_72861	1.0098e-05	0.515001	0.153876	-0.309347	0.617099	39.1534	44.4444	1.13514	UniRef90_A0A174WHL6	1323	469589.HMPREF0103_2196 MPA_PNP_EM_seqs_non_topgraph_seqs_final_210318.csv	Streptopain n=22 Tax=Bacteroidales TaxID=171549 RepID=A0A174WHL6_9BACT
	agilent_870	1.00986e-05	0.515028	-0.181236	-0.726857	0.364386	26.9841	21.4815	0.796078	UniRef90_P03277	1324	Hexon protein	Hexon protein n=779 Tax=Adenoviridae TaxID=10508 RepID=CAPSH_ADE02
	twist_28586	1.01183e-05	0.516035	0.232312	-0.468757	0.93338	85.1852	88.8889	1.04348		1325	positive (from uniprot): Rhinovirus B Genome polyprotein
	twist_45196	1.01285e-05	0.516551	0.222011	-0.448797	0.89282	12.6984	14.0741	1.10833		1326	polyprotein (3/9) & structural protein (3/3) & VP1 (2/4) & capsid protein VP1 & VP1 protein (2/2) & VP1 protein, partial [Enterovirus A71]
	twist_34831	1.013e-05	0.516631	0.310581	-0.628021	1.24918	5.29101	7.40741	1.4		1327	Autism susceptibility gene 2 protein
	agilent_220725	1.0131e-05	0.516679	0.160623	-0.324849	0.646095	32.8042	34.0741	1.03871	UniRef90_P75330	1328	VFG002036(gb|NP_110141) (p30/p32) 30K adhesin-related protein [Cytadherence organelle (VF0330)] [Mycoplasma pneumoniae M129]	P30 adhesin n=9 Tax=Mycoplasma pneumoniae TaxID=2104 RepID=P30_MYCPN
	agilent_223692	1.01317e-05	0.516717	-0.28504	-1.14663	0.576553	8.99471	6.66667	0.741176	UniRef90_Q54835	1329	VFG000950(gb|NP_665531) (emm) M protein type 3 [M protein (VF0242)] [Streptococcus pyogenes MGAS315]	M3 protein n=36 Tax=Streptococcus pyogenes TaxID=1314 RepID=Q54835_STRPY
	agilent_229642	1.01355e-05	0.51691	0.17069	-0.345493	0.686873	25.3968	27.4074	1.07917	UniRef90_P15276	1330	VFG000117(gb|NP_253940) (algP/algR3) alginate regulatory protein AlgP [Alginate (VF0091)] [Pseudomonas aeruginosa PAO1]	Transcriptional regulatory protein AlgP n=6 Tax=Pseudomonas aeruginosa TaxID=287 RepID=ALGP_PSEAE
	agilent_2036	1.01569e-05	0.518002	-0.315038	-1.27023	0.640152	6.87831	5.92593	0.861538	UniRef90_P03188	1331	glycoprotein BALF4 & Glycoprotein GP110 precursor & BALF4	Envelope glycoprotein B n=86 Tax=Epstein-Barr virus (strain GD1) TaxID=10376 RepID=GB_EBVB9
	agilent_3897	1.0166e-05	0.518466	0.288058	-0.586299	1.16241	6.34921	8.14815	1.28333	UniRef90_P03418	1332	Nucleoprotein (2/5)	Nucleoprotein n=747 Tax=root TaxID=1 RepID=NCAP_HRSVA
	agilent_101098	1.01708e-05	0.51871	0.232573	-0.473781	0.938928	10.582	13.3333	1.26	UniRef90_C0ET85	1333	WP_044921670.1 MPA_PNP_EM_seqs_non_topgraph_seqs_final_210318.csv	BIG2 domain-containing protein n=3 Tax=Clostridiales TaxID=186802 RepID=C0ET85_9FIRM
	twist_58902	1.01743e-05	0.518889	-0.290996	-1.17517	0.593174	8.46561	6.66667	0.7875		1334	H3N2 A/Brisbane/10/2007 HA
	agilent_236695	1.01758e-05	0.518967	0.165125	-0.336689	0.666939	27.5132	30.3704	1.10385	UniRef90_Q6GHV7	1335	VFG001317(gb|YP_001332074) (isdB) iron-regulated surface determinant protein B, haemoglobin receptor [Isd (VF0015)] [Staphylococcus aureus subsp. aureus str. Newman]	Iron-regulated surface determinant protein B n=509 Tax=Bacilli TaxID=91061 RepID=ISDB_STAAR
	agilent_205947	1.01774e-05	0.519049	-0.328793	-1.32819	0.670602	6.87831	5.18519	0.753846	UniRef90_C9L9J0	1336	MH0004_GL0017989 MPA_PNP_EM_seqs_non_topgraph_seqs_final_210318.csv	30S ribosomal protein S12 n=10 Tax=Clostridiales TaxID=186802 RepID=C9L9J0_BLAHA
	twist_52109	1.01869e-05	0.519534	0.310633	-0.63466	1.25593	5.29101	7.40741	1.4		1337	latent membrane protein 1 (LMP1) HHV-4P-1 LYDMA gene
	agilent_10626	1.01955e-05	0.51997	-0.25881	-1.04722	0.529603	10.0529	8.88889	0.884211	UniRef90_Q82081	1338	positive (from uniprot): Rhinovirus B Genome polyprotein	Genome polyprotein n=46 Tax=Enterovirus TaxID=12059 RepID=POLG_HRV3
	agilent_47238	1.01969e-05	0.520042	-0.31109	-1.25893	0.636747	8.46561	5.18519	0.6125	UniRef90_A0A4P6LZP8	1339	WP_018593969.1 strains_non_MPA_non_topgraph_cdhit70_190118.csv	Uncharacterized protein n=4 Tax=Clostridiales TaxID=186802 RepID=A0A4P6LZP8_9FIRM
	agilent_11266	1.02026e-05	0.520335	-0.150782	-0.61051	0.308947	52.9101	51.8519	0.98	UniRef90_P54634	1340	positive (from uniprot): Norwalk virus Non-structural polyprotein	Genome polyprotein n=5814 Tax=root TaxID=1 RepID=POLG_LORDV
	agilent_166869	1.02104e-05	0.520728	0.193666	-0.397372	0.784705	79.8942	82.963	1.03841	UniRef90_A0A3E5AF49	1341	MH0026_GL0026830 MPA_PNP_EM_seqs_non_topgraph_seqs_final_210318.csv	Inhibitor_I69 domain-containing protein n=10 Tax=Prevotella TaxID=838 RepID=A0A3E5AF49_9BACT
	agilent_3328	1.02174e-05	0.521089	0.185551	-0.381212	0.752314	18.5185	22.2222	1.2	UniRef90_P03211	1342	EBNA-1 HHV 4 & BKRF1	Epstein-Barr nuclear antigen 1 n=37 Tax=Epstein-Barr virus (strain GD1) TaxID=10376 RepID=EBNA1_EBVB9
	agilent_231668	1.02206e-05	0.521252	-0.177837	-0.721249	0.365575	25.9259	21.4815	0.828571	UniRef90_P71401	1343	VFG001157(gb|AAC44560) (hsf) Hsf [Hia/Hsf (VF0039)] [Haemophilus influenzae C54]	Hsf n=19 Tax=Haemophilus influenzae TaxID=727 RepID=P71401_HAEIF
	twist_54766	1.02262e-05	0.521536	-0.248107	-1.00676	0.510545	11.1111	9.62963	0.866667		1344	EBNA3A HHV4
	twist_58797	1.02503e-05	0.522765	-0.234863	-0.955141	0.485416	88.3598	87.4074	0.989222		1345	positive (exact): Human herpesvirus 4 Epstein-Barr nuclear antigen 1
	agilent_1144	1.02599e-05	0.523253	0.166945	-0.345645	0.679534	26.9841	30.3704	1.12549	UniRef90_P03300	1346	Genome polyprotein (6/6) & polyprotein (7/9) & VP1 (1/4) & coat protein VP1 & VP4	Genome polyprotein n=1168 Tax=Enterovirus TaxID=12059 RepID=POLG_POL1M
	twist_27167	1.02614e-05	0.52333	-0.202918	-0.826077	0.420241	17.4603	15.5556	0.890909		1347	putative zinc metalloprotease
	agilent_221864	1.02782e-05	0.52419	-0.151981	-0.619679	0.315717	58.7302	57.037	0.971171	UniRef90_A0A4I7YG16	1348	VFG001357(gb|NP_346601) (cbpA) choline binding protein A [CbpA/PspC (VF0150)] [Streptococcus pneumoniae TIGR4]	Choline binding protein A n=44 Tax=Streptococcus pneumoniae TaxID=1313 RepID=A0A4I7YG16_STREE
	agilent_235302	1.02913e-05	0.524858	-0.229556	-0.937119	0.478007	88.8889	87.4074	0.983333	UniRef90_Q8P2T7	1349	VFG000976(gb|NP_268546) (slo) streptolysin O precursor [SLO (VF0250)] [Streptococcus pyogenes M1 GAS]	Streptolysin O n=132 Tax=Streptococcus TaxID=1301 RepID=TACY_STRP8
	agilent_243666	1.02947e-05	0.525029	-0.348205	-1.42193	0.725515	5.82011	4.44444	0.763636	UniRef90_C1IDV3	1350	VFG002419(gb|NP_645021) (coa) staphylocoagulase precursor [Staphylocoagulase (VF0421)] [Staphylococcus aureus subsp. aureus MW2]	Staphylocoagulase n=45 Tax=Staphylococcaceae TaxID=90964 RepID=C1IDV3_STAAU
	agilent_125065	1.02987e-05	0.525235	0.183872	-0.383396	0.75114	18.5185	22.2222	1.2	UniRef90_A0A139LN71	1351	DOM017_GL0005686 MPA_PNP_EM_seqs_non_topgraph_seqs_final_210318.csv	Glycerophosphodiester phosphodiesterase n=12 Tax=Bacteroides TaxID=816 RepID=A0A139LN71_BACOV
	agilent_243890	1.02994e-05	0.525271	0.153561	-0.320234	0.627356	37.037	38.5185	1.04	UniRef90_A0A0H3K1N3	1352	VFG001282(gb|NP_647237) (fnbB) fibronectin-binding protein B [FnBPs (VF0010)] [Staphylococcus aureus subsp. aureus MW2]	FnbB protein n=80 Tax=Staphylococcus TaxID=1279 RepID=A0A0H3K1N3_STAAW
	agilent_6461	1.03047e-05	0.525542	-0.276654	-1.13079	0.577487	9.52381	6.66667	0.7	UniRef90_P06484	1353	envelope glycoprotein G (2/2) & glycoprotein G (2/2)	Envelope glycoprotein G n=376 Tax=Human herpesvirus 1 TaxID=10298 RepID=GG_HHV11
	agilent_96760	1.03088e-05	0.525748	0.318518	-0.665365	1.3024	4.7619	6.66667	1.4	UniRef90_A0A1G5HI57	1354	WP_092978492.1 strains_non_MPA_non_topgraph_cdhit70_190118.csv	Uncharacterized protein n=1 Tax=Ruminococcus bromii TaxID=40518 RepID=A0A1G5HI57_9FIRM
	agilent_26064	1.03147e-05	0.526049	-0.173175	-0.708493	0.362143	25.9259	24.4444	0.942857	UniRef90_A0A4P6M4H6	1355	WP_018598481.1 strains_non_MPA_non_topgraph_cdhit70_190118.csv	Toxin A n=3 Tax=Blautia TaxID=572511 RepID=A0A4P6M4H6_9FIRM
	agilent_179435	1.03216e-05	0.526403	0.158441	-0.33175	0.648632	35.4497	36.2963	1.02388	UniRef90_A0A166EPD7	1356	WP_000669541.1 strains_non_MPA_non_topgraph_cdhit70_190118.csv	Exported protein n=21 Tax=Staphylococcaceae TaxID=90964 RepID=A0A166EPD7_STAAU
	agilent_108539	1.03315e-05	0.526905	-0.251842	-1.03195	0.528263	12.1693	8.14815	0.669565	UniRef90_A0A174FE65	1357	WP_004847598.1 strains_non_MPA_non_topgraph_cdhit70_190118.csv	Beta-N-acetylhexosaminidase n=9 Tax=root TaxID=1 RepID=A0A174FE65_9FIRM
	agilent_220658	1.03477e-05	0.527734	-0.166061	-0.681483	0.349361	28.5714	25.1852	0.881481	UniRef90_P15926	1358	VFG000974(gb|NP_269970) (scpA) C5a peptidase precursor [C5a peptidase (VF0245)] [Streptococcus pyogenes M1 GAS]	C5a peptidase n=760 Tax=Bacteria TaxID=2 RepID=C5AP_STRPY
	agilent_12006	1.03536e-05	0.528032	0.15536	-0.327198	0.637918	64.0212	67.4074	1.05289		1359	positive (exact): Human herpesvirus 3 Envelope glycoprotein C
	agilent_67882	1.03749e-05	0.529119	0.265538	-0.561416	1.09249	7.40741	8.88889	1.2	UniRef90_A0A173TJV6	1360	MH0068_GL0058773 MPA_PNP_EM_seqs_non_topgraph_seqs_final_210318.csv	Phage protein D n=27 Tax=Bacteroidales TaxID=171549 RepID=A0A173TJV6_9BACT
	agilent_120883	1.03784e-05	0.529297	-0.300485	-1.23668	0.635709	7.40741	5.92593	0.8	UniRef90_A6BJ99	1361	411462.DORLON_02394 (2/2) MPA_and_EM_topgraph_220218_subsample.csv	DUF4097 domain-containing protein n=7 Tax=Dorea TaxID=189330 RepID=A6BJ99_9FIRM
	agilent_198014	1.03812e-05	0.52944	0.150162	-0.317846	0.618171	38.0952	40.7407	1.06944	UniRef90_B0G3Z1	1362	WP_005331743.1 strains_non_MPA_non_topgraph_cdhit70_190118.csv	ErfK/YbiS/YcfS/YnhG n=4 Tax=Dorea formicigenerans TaxID=39486 RepID=B0G3Z1_9FIRM
	agilent_61197	1.0389e-05	0.529838	-0.353263	-1.45534	0.748815	5.82011	3.7037	0.636364	UniRef90_D4J4E9	1363	MH0059_GL0029485 (3/4) MPA_and_EM_topgraph_220218_subsample.csv	ABC-type transport system, involved in lipoprotein release, permease component n=38 Tax=Firmicutes TaxID=1239 RepID=D4J4E9_9FIRM
	agilent_236420	1.04194e-05	0.531389	-0.325854	-1.34626	0.694557	6.87831	4.44444	0.646154	UniRef90_C1IDV3	1364	VFG002419(gb|NP_645021) (coa) staphylocoagulase precursor [Staphylocoagulase (VF0421)] [Staphylococcus aureus subsp. aureus MW2]	Staphylocoagulase n=45 Tax=Staphylococcaceae TaxID=90964 RepID=C1IDV3_STAAU
	twist_64690	1.04227e-05	0.531558	0.215323	-0.459238	0.889884	12.1693	14.0741	1.15652		1365	NP_076624.1 tail protein [Lactococcus phage bIL285]
	twist_10261	1.04684e-05	0.533889	0.191176	-0.411156	0.793508	15.3439	19.2593	1.25517		1366	allergen_name False allergome_name Str pn PspC (2/2) (1/1) allergenonline_name False SDAP_name False iedb_name False
	twist_51993	1.04783e-05	0.534392	-0.26722	-1.11018	0.575737	8.99471	7.40741	0.823529		1367	calcium channel BI-1
	agilent_12020	1.04848e-05	0.534724	-0.264134	-1.09803	0.569764	91.5344	91.1111	0.995376		1368	positive (exact): Human herpesvirus 4 Epstein-Barr nuclear antigen 1
	twist_69876	1.0486e-05	0.534785	-0.273721	-1.13801	0.590573	8.99471	6.66667	0.741176		1369	YP_003934796.1 short tail fibers [Shigella phage SP18]
	twist_77613	1.04893e-05	0.534957	-0.311658	-1.29615	0.672839	6.87831	5.18519	0.753846		1370	YP_009196377.1 internal virion protein C [Enterobacter phage phiEap-1]
	twist_30263	1.04915e-05	0.535065	-0.315638	-1.31297	0.681694	6.34921	5.18519	0.816667		1371	polyprotein (3/9) & structural protein (3/3) & VP1 (2/4) & capsid protein VP1 & VP1 protein (2/2) & VP1 protein, partial [Enterovirus A71]
	agilent_90413	1.04969e-05	0.535344	0.146994	-0.317788	0.611777	40.7407	44.4444	1.09091	UniRef90_A0A1C5VBJ4	1372	MH0369_GL0102815 MPA_PNP_EM_seqs_non_topgraph_seqs_final_210318.csv	Flagellin n=16 Tax=Roseburia TaxID=841 RepID=A0A1C5VBJ4_9FIRM
	agilent_111970	1.05033e-05	0.535667	0.354061	-0.766331	1.47445	3.7037	5.18519	1.4	UniRef90_C0FTT4	1373	WP_007886088.1 MPA_PNP_EM_seqs_non_topgraph_seqs_final_210318.csv	Flagellin n=5 Tax=Roseburia inulinivorans TaxID=360807 RepID=C0FTT4_9FIRM
	agilent_229166	1.05128e-05	0.536153	-0.150341	-0.626646	0.325965	38.0952	34.8148	0.913889	UniRef90_Q99XV0	1374	VFG000968(gb|NP_269973) (emm) M protein type 1 [M protein (VF0242)] [Streptococcus pyogenes M1 GAS]	M protein type 1 n=54 Tax=Streptococcus pyogenes TaxID=1314 RepID=Q99XV0_STRP1
	agilent_3552	1.05287e-05	0.536966	-0.19258	-0.803928	0.418767	18.5185	15.5556	0.84	UniRef90_A0A2U3RZL8	1375	pneumococcal histidine triad protein D (1/2) & histidine motif-containing protein, partial	Pneumococcal histidine triad protein D n=4 Tax=Streptococcus pneumoniae TaxID=1313 RepID=A0A2U3RZL8_STREE
	agilent_73216	1.05408e-05	0.53758	0.144862	-0.315698	0.605422	44.4444	48.1481	1.08333	UniRef90_C0FTT4	1376	WP_007886088.1 MPA_PNP_EM_seqs_non_topgraph_seqs_final_210318.csv	Flagellin n=5 Tax=Roseburia inulinivorans TaxID=360807 RepID=C0FTT4_9FIRM
	agilent_239271	1.0555e-05	0.538305	0.287621	-0.628446	1.20369	5.82011	7.40741	1.27273	UniRef90_Q48031	1377	VFG001151(gb|AAA20527) (hmw1A) adhesin HMW1A, two-partner secretion (TPS) pathway TpsA exoprotein [HMW1/HMW2 (VF0038)] [Haemophilus influenzae str. 12]	Adhesin n=8 Tax=Haemophilus influenzae TaxID=727 RepID=Q48031_HAEIF
	agilent_168512	1.05615e-05	0.538638	-0.283276	-1.18624	0.619691	7.40741	6.66667	0.9	UniRef90_B0G7W2	1378	WP_005334232.1 (1/7) non_MPA_topgraph_sampling_040218.csv	Ferrous iron transport protein B n=13 Tax=Dorea TaxID=189330 RepID=B0G7W2_9FIRM
	twist_58800	1.05629e-05	0.53871	-0.26302	-1.10157	0.575528	8.99471	7.40741	0.823529		1379	positive (exact): Human herpesvirus 5 Envelope glycoprotein M
	agilent_151982	1.0563e-05	0.538715	0.263142	-0.575806	1.10209	7.40741	8.88889	1.2	UniRef90_U6R7P0	1380	MH0039_GL0042967 (1/1) MPA_and_EM_topgraph_220218_subsample.csv	SusC/RagA family TonB-linked outer membrane protein n=2 Tax=Bacteroides TaxID=816 RepID=U6R7P0_9BACE
	twist_78257	1.05676e-05	0.538945	-0.273799	-1.14722	0.599619	8.46561	6.66667	0.7875		1381	YP_006383486.1 DNA polymerase [Bacillus phage PBC1]
	agilent_235651	1.05733e-05	0.539236	0.298775	-0.655	1.25255	5.29101	6.66667	1.26	UniRef90_Q50341	1382	VFG002030(gb|NP_109830) (orf6/MgpC/crmA) cytadherence protein [Cytadherence organelle (VF0330)] [Mycoplasma pneumoniae M129]	Mgp-operon protein 3 n=22 Tax=Mycoplasma pneumoniae TaxID=2104 RepID=MGP3_MYCPN
	agilent_60130	1.05736e-05	0.539252	0.324903	-0.712323	1.36213	4.7619	5.18519	1.08889	UniRef90_A0A4P8LD83	1383	YP_099216.1 strains_non_MPA_non_topgraph_cdhit70_190118.csv	Type VI secretion system protein TssR n=55 Tax=Bacteroides fragilis TaxID=817 RepID=A0A4P8LD83_BACFG
	twist_37775	1.05801e-05	0.539588	-0.256481	-1.07595	0.56299	10.582	7.40741	0.7		1384	Hexon protein
	twist_99873	1.05879e-05	0.539984	-0.20103	-0.843959	0.441899	16.4021	14.0741	0.858065		1385	YP_001285556.1 gp66 [Escherichia virus TLS]
	agilent_381	1.05943e-05	0.540311	-0.143457	-0.60263	0.315716	52.9101	48.8889	0.924	UniRef90_A7X0T9	1386	Bifunctional autolysin precursor	Bifunctional autolysin n=763 Tax=Bacteria TaxID=2 RepID=ATL_STAA1
	agilent_241693	1.06001e-05	0.540605	-0.228796	-0.961649	0.504057	12.1693	10.3704	0.852174	UniRef90_A0A4I7XYI6	1387	VFG001361(gb|NP_344663) (pspA) pneumococcal surface protein A [PspA (VF0152)] [Streptococcus pneumoniae TIGR4]	Surface protein A n=87 Tax=Streptococcus pneumoniae TaxID=1313 RepID=A0A4I7XYI6_STREE
	twist_39681	1.06041e-05	0.540808	0.254028	-0.560053	1.06811	7.40741	9.62963	1.3		1388	antigen CARP
	twist_55551	1.06063e-05	0.540919	0.185859	-0.409925	0.781643	16.4021	19.2593	1.17419		1389	minor core protein
	twist_57078	1.06141e-05	0.541319	-0.180457	-0.759496	0.398583	20.1058	19.2593	0.957895		1390	Genome polyprotein (6/6) & polyprotein (7/9) & VP1 (1/4) & coat protein VP1 & VP4
	twist_49499	1.06141e-05	0.541321	0.297867	-0.657917	1.25365	5.29101	6.66667	1.26		1391	granule antigen protein GRA7 & dense granule protein 7 & dense granule protein, putative
	agilent_139105	1.0615e-05	0.541364	0.297814	-0.657903	1.25353	5.29101	6.66667	1.26	UniRef90_A0A087QB98	1392	WP_003657053.1 strains_non_MPA_non_topgraph_cdhit70_190118.csv	Lysozyme (Fragment) n=4 Tax=Lactobacillus gasseri TaxID=1596 RepID=A0A087QB98_LACGS
	agilent_240856	1.06177e-05	0.541501	0.181911	-0.402056	0.765878	17.9894	20	1.11176	UniRef90_O86489	1393	VFG001281(gb|NP_645335) (sdrE) Ser-Asp rich fibrinogen-binding bone sialoprotein-binding protein [SDr (VF0019)] [Staphylococcus aureus subsp. aureus MW2]	Serine-aspartate repeat-containing protein E n=489 Tax=Bacteria TaxID=2 RepID=SDRE_STAAE
	agilent_8065	1.068e-05	0.54468	-0.19448	-0.823738	0.434778	16.9312	14.8148	0.875	UniRef90_P03211	1394	EBNA-1 HHV 4 & BKRF1	Epstein-Barr nuclear antigen 1 n=37 Tax=Epstein-Barr virus (strain GD1) TaxID=10376 RepID=EBNA1_EBVB9
	agilent_9543	1.06874e-05	0.545059	-0.292929	-1.24162	0.655763	6.87831	5.92593	0.861538	UniRef90_P03204	1395	EBNA-3C HHV 4 latent protein	Epstein-Barr nuclear antigen 6 n=14 Tax=Epstein-Barr virus (strain GD1) TaxID=10376 RepID=EBNA6_EBVB9
	agilent_156689	1.07084e-05	0.546131	0.15647	-0.351634	0.664574	26.9841	29.6296	1.09804	UniRef90_A0A4P6M5E2	1396	WP_018596369.1 strains_non_MPA_non_topgraph_cdhit70_190118.csv	Uncharacterized protein n=5 Tax=Clostridiales TaxID=186802 RepID=A0A4P6M5E2_9FIRM
	twist_51731	1.07127e-05	0.546347	-0.14465	-0.614625	0.325324	40.2116	39.2593	0.976316		1397	positive (exact): Norwalk virus Non-structural polyprotein
	agilent_3468	1.0728e-05	0.547126	-0.161736	-0.688245	0.364773	74.6032	74.0741	0.992908	UniRef90_P03211	1398	EBNA-1 HHV 4 & BKRF1	Epstein-Barr nuclear antigen 1 n=37 Tax=Epstein-Barr virus (strain GD1) TaxID=10376 RepID=EBNA1_EBVB9
	twist_86056	1.07412e-05	0.547801	0.226081	-0.511137	0.9633	10.0529	11.1111	1.10526		1399	NP_510995.1 Gp14 protein [Listeria phage 2389]
	agilent_2143	1.07496e-05	0.548232	0.146375	-0.331446	0.624195	62.4339	66.6667	1.0678	UniRef90_P03300	1400	Genome polyprotein (6/6) & polyprotein (7/9) & VP1 (1/4) & coat protein VP1 & VP4	Genome polyprotein n=1168 Tax=Enterovirus TaxID=12059 RepID=POLG_POL1M
	agilent_129819	1.07505e-05	0.548275	-0.143038	-0.610016	0.32394	44.9735	42.2222	0.938824	UniRef90_R7HD48	1401	MH0113_GL0055733 MPA_PNP_EM_seqs_non_topgraph_seqs_final_210318.csv	Flagellin n=1 Tax=Eubacterium sp. CAG:38 TaxID=1262889 RepID=R7HD48_9FIRM
	agilent_241112	1.07544e-05	0.548476	0.23519	-0.533026	1.00341	8.99471	10.3704	1.15294	UniRef90_P27951	1402	VFG001795(gb|BAC98831) (cba) c protein beta antigen [<beta>-C protein (VF0277)] [Streptococcus agalactiae FM027022]	IgA FC receptor n=71 Tax=Streptococcus TaxID=1301 RepID=BAG_STRAG
	agilent_160727	1.07614e-05	0.54883	-0.266594	-1.13816	0.604971	8.46561	6.66667	0.7875	UniRef90_B0G4V9	1403	WP_005332275.1 (1/1) non_MPA_topgraph_sampling_040218.csv	Uncharacterized protein n=11 Tax=Dorea TaxID=189330 RepID=B0G4V9_9FIRM
	twist_26256	1.07656e-05	0.549048	-0.247963	-1.05906	0.563132	9.52381	8.14815	0.855556		1404	Structural protein 2 precursor & ORF 2 & structural protein (2/3) & ORF2 (1/2) & epitope-bearing protein 406.3-2 & capsid protein [Swine hepatitis E virus]
	twist_73875	1.07702e-05	0.549278	0.163375	-0.371339	0.698089	22.2222	25.1852	1.13333		1405	YP_008532047.1 putative tail fiber protein [Klebsiella phage 0507-KN2-1]
	twist_48890	1.07739e-05	0.54947	0.143787	-0.327043	0.614616	40.7407	44.4444	1.09091		1406	phosphoprotein 150 & Large structural phosphoprotein
	agilent_1151	1.07762e-05	0.549586	0.153916	-0.350229	0.658062	27.5132	31.1111	1.13077	UniRef90_Q9QL88	1407	Enterovirus polyprotein (VP0, VP1, VP2, VP4) – capsid proteins, Coxsackievirus A9 (2.9 Å structure, chains 1–4)	Genome polyprotein n=36 Tax=Enterovirus B TaxID=138949 RepID=POLG_CXB6S
	twist_51085	1.07869e-05	0.550133	-0.252657	-1.08136	0.576045	9.52381	7.40741	0.777778		1408	HCMVUL99 & Tegument protein UL11 homolog
	twist_10996	1.08072e-05	0.551169	-0.215573	-0.924478	0.493333	12.6984	11.1111	0.875		1409	allergen_name False allergome_name Art fr 2 (2/2) (1/1) allergenonline_name False SDAP_name False iedb_name False
	agilent_228892	1.08076e-05	0.551187	-0.260822	-1.11857	0.596924	9.52381	6.66667	0.7	UniRef90_P71401	1410	VFG001157(gb|AAC44560) (hsf) Hsf [Hia/Hsf (VF0039)] [Haemophilus influenzae C54]	Hsf n=19 Tax=Haemophilus influenzae TaxID=727 RepID=P71401_HAEIF
	agilent_38976	1.08082e-05	0.551218	-0.221238	-0.948865	0.506389	12.6984	10.3704	0.816667	UniRef90_D6D0J3	1411	O2.UC31-1_GL0186667 MPA_PNP_EM_seqs_non_topgraph_seqs_final_210318.csv	Glycoside hydrolase 97 n=72 Tax=Bacteroidaceae TaxID=815 RepID=D6D0J3_9BACE
	twist_40058	1.08092e-05	0.551268	0.296591	-0.678985	1.27217	4.7619	7.40741	1.55556		1412	polyprotein (3/9) & structural protein (3/3) & VP1 (2/4) & capsid protein VP1 & VP1 protein (2/2) & VP1 protein, partial [Enterovirus A71]
	agilent_238690	1.08099e-05	0.551302	-0.179049	-0.768044	0.409946	20.6349	17.037	0.825641	UniRef90_UPI000DA9B94C	1413	VFG001290(gb|NP_647368) (clfB) Clumping factor B, adhesin [Clumping factor (VF0004)] [Staphylococcus aureus subsp. aureus MW2]	MSCRAMM family adhesin clumping factor ClfB n=15 Tax=Staphylococcus aureus TaxID=1280 RepID=UPI000DA9B94C
	twist_53767	1.08178e-05	0.551705	0.322907	-0.740399	1.38621	4.2328	5.92593	1.4		1414	SKC-2 & streptokinase
	agilent_11277	1.08214e-05	0.551892	0.141099	-0.323746	0.605944	46.0317	50.3704	1.09425		1415	positive (exact): Influenza A virus Hemagglutinin
	twist_48742	1.08366e-05	0.552665	-0.191115	-0.821963	0.439732	17.4603	15.5556	0.890909		1416	DNA polymerase processivity factor
	agilent_11153	1.08414e-05	0.55291	-0.1464	-0.629944	0.337145	35.9788	35.5556	0.988235	UniRef90_A0A2U3RZL8	1417	pneumococcal histidine triad protein D (1/2) & histidine motif-containing protein, partial	Pneumococcal histidine triad protein D n=4 Tax=Streptococcus pneumoniae TaxID=1313 RepID=A0A2U3RZL8_STREE
	agilent_3035	1.08506e-05	0.55338	0.143196	-0.330327	0.616718	37.037	41.4815	1.12	UniRef90_P08318	1418	phosphoprotein 150 & Large structural phosphoprotein	Large structural phosphoprotein n=145 Tax=root TaxID=1 RepID=PP150_HCMVA
	agilent_120430	1.08892e-05	0.555352	-0.166686	-0.720637	0.387265	23.2804	21.4815	0.922727	UniRef90_A0A4P6M4H6	1419	WP_018598481.1 strains_non_MPA_non_topgraph_cdhit70_190118.csv	Toxin A n=3 Tax=Blautia TaxID=572511 RepID=A0A4P6M4H6_9FIRM
	twist_87344	1.09038e-05	0.556096	0.26613	-0.619972	1.15223	6.87831	7.40741	1.07692		1420	YP_001469501.1 gp20 portal vertex protein of head [Enterobacteria phage Phi1]
	agilent_24484	1.09159e-05	0.556709	0.227004	-0.53	0.984009	9.52381	10.3704	1.08889	UniRef90_A0A2X2MA38	1421	WP_000645753.1 strains_non_MPA_non_topgraph_cdhit70_190118.csv	5'-nucleotidase n=579 Tax=Bacteria TaxID=2 RepID=A0A2X2MA38_STAAU
	agilent_229777	1.09174e-05	0.556789	-0.258303	-1.11986	0.603252	8.99471	6.66667	0.741176	UniRef90_P45387	1422	VFG001149(gb|AAB03707) (hap) autotransporter, fibronectin-binding adhesin [Hap (VF0037)] [Haemophilus influenzae N187]	Adhesion and penetration protein autotransporter n=2 Tax=Haemophilus influenzae TaxID=727 RepID=HAP2_HAEIF
	agilent_51197	1.09242e-05	0.557135	-0.287005	-1.24513	0.671123	6.87831	5.92593	0.861538	UniRef90_UPI000FEBEFBA	1423	763435843-stool1_revised_scaffold1821_1_gene20649 MPA_PNP_EM_seqs_non_topgraph_seqs_final_210318.csv	ATP-dependent helicase n=1 Tax=Apibacter sp. HY039 TaxID=2501476 RepID=UPI000FEBEFBA
	agilent_12005	1.09335e-05	0.55761	0.141188	-0.330718	0.613095	58.7302	62.2222	1.05946		1424	positive (exact): Human herpesvirus 3 Envelope glycoprotein C
	twist_50150	1.0934e-05	0.557632	-0.200154	-0.869184	0.468877	14.2857	13.3333	0.933333		1425	Capsid protein VP26 & capsid protein VP26 [Human gammaherpesvirus 4] & BFRF3
	twist_5927	1.09365e-05	0.557763	-0.276994	-1.20318	0.649188	7.40741	5.92593	0.8		1426	allergen_name False allergome_name Dan re PGM (4/4) (1/1) allergenonline_name False SDAP_name False iedb_name False
	agilent_134048	1.09417e-05	0.558028	0.145499	-0.341333	0.632331	31.746	33.3333	1.05	UniRef90_R5ESF2	1427	MH0043_GL0060107 MPA_PNP_EM_seqs_non_topgraph_seqs_final_210318.csv	SGNH_hydro domain-containing protein n=3 Tax=Bacteroidales TaxID=171549 RepID=R5ESF2_9BACE
	agilent_40684	1.09469e-05	0.558291	0.169311	-0.397573	0.736196	20.1058	20.7407	1.03158	UniRef90_D4IQV3	1428	MH0116_GL0003989 (2/2) MPA_and_EM_topgraph_220218_subsample.csv	TonB-dependent Receptor Plug Domain./TonB dependent receptor n=5 Tax=Alistipes TaxID=239759 RepID=D4IQV3_9BACT
	agilent_174704	1.09481e-05	0.558353	0.137159	-0.322146	0.596464	53.4392	57.037	1.06733	UniRef90_A6LEY7	1429	158458797-stool1_revised_scaffold5915_1_gene28910 MPA_PNP_EM_seqs_non_topgraph_seqs_final_210318.csv	Uncharacterized protein n=16 Tax=Bacteroidales TaxID=171549 RepID=A6LEY7_PARD8
	agilent_1147	1.09546e-05	0.558684	0.155504	-0.365672	0.67668	24.3386	27.4074	1.12609	UniRef90_Q66575	1430	positive (from uniprot): Enterovirus B Genome polyprotein	Genome polyprotein n=20 Tax=Enterovirus B TaxID=138949 RepID=POLG_EC12T
	agilent_183889	1.09634e-05	0.559134	-0.19083	-0.831134	0.449475	16.4021	14.8148	0.903226	UniRef90_A0A174HY43	1431	WP_005425557.1 MPA_PNP_EM_seqs_non_topgraph_seqs_final_210318.csv	Uncharacterized protein n=25 Tax=Clostridiales TaxID=186802 RepID=A0A174HY43_9FIRM
	agilent_224401	1.09655e-05	0.55924	-0.13737	-0.598422	0.323681	46.0317	42.2222	0.917241	UniRef90_UPI000B5938A4	1432	VFG001356(gb|NP_345446) (lytB) endo-beta-N-acetylglucosaminidase [CBPs (VF0145)] [Streptococcus pneumoniae TIGR4]	endo-beta-N-acetylglucosaminidase n=2 Tax=Streptococcus pneumoniae TaxID=1313 RepID=UPI000B5938A4
	agilent_235466	1.09806e-05	0.560011	-0.153207	-0.668424	0.362009	75.1323	71.8519	0.956338	UniRef90_Q99XV0	1433	VFG000968(gb|NP_269973) (emm) M protein type 1 [M protein (VF0242)] [Streptococcus pyogenes M1 GAS]	M protein type 1 n=54 Tax=Streptococcus pyogenes TaxID=1314 RepID=Q99XV0_STRP1
	agilent_3246	1.0981e-05	0.560031	-0.137245	-0.598805	0.324316	57.672	55.5556	0.963303	UniRef90_A0A1D8D445	1434	positive (from uniprot): Enterovirus C Genome polyprotein [on Uniprot the BLAST matches are "Capsid protein" from "Human poliovirus"	VP1 (Fragment) n=1 Tax=Human poliovirus 3 TaxID=12086 RepID=A0A1D8D445_9ENTO
	twist_69666	1.09812e-05	0.560039	0.155972	-0.368577	0.680521	24.8677	25.9259	1.04255		1435	YP_008767323.1 host interaction protein [Lactobacillus phage PL-1]
	agilent_121617	1.09946e-05	0.560727	0.301823	-0.715021	1.31867	4.2328	6.66667	1.575	UniRef90_W0U6R6	1436	V1.CD1-0-PT_GL0044963 (1/10) MPA_and_EM_topgraph_220218_subsample.csv	Putative alginate O-acetyltransferase n=26 Tax=Ruminococcus TaxID=1263 RepID=W0U6R6_9FIRM
	twist_50558	1.09976e-05	0.560879	0.256915	-0.608972	1.1228	6.34921	8.88889	1.4		1437	HCMVUL80
	twist_32586	1.1005e-05	0.561255	0.13928	-0.330588	0.609147	35.9788	39.2593	1.09118		1438	putative BLRF2 protein [Human gammaherpesvirus 4] & Tegument protein BLRF2
	agilent_223901	1.10052e-05	0.561267	0.283644	-0.673275	1.24056	5.29101	6.66667	1.26	UniRef90_A0A4I7XYI6	1439	VFG001361(gb|NP_344663) (pspA) pneumococcal surface protein A [PspA (VF0152)] [Streptococcus pneumoniae TIGR4]	Surface protein A n=87 Tax=Streptococcus pneumoniae TaxID=1313 RepID=A0A4I7XYI6_STREE
	agilent_45732	1.10065e-05	0.561331	-0.273848	-1.19787	0.650173	7.40741	5.92593	0.8	UniRef90_D4KRT3	1440	MH0039_GL0003639 MPA_PNP_EM_seqs_non_topgraph_seqs_final_210318.csv	Uncharacterized protein n=9 Tax=Roseburia TaxID=841 RepID=D4KRT3_9FIRM
	twist_54045	1.10118e-05	0.561601	-0.145908	-0.638572	0.346756	32.8042	29.6296	0.903226		1441	Hemagglutinin (2/2)
	twist_26456	1.10148e-05	0.561755	0.292347	-0.695164	1.27986	5.29101	5.92593	1.12		1442	Transcription factor-like 5 protein (Cha transcription factor) (HPV-16 E2-binding protein 1) (E2BP-1)
	agilent_4651	1.10217e-05	0.562108	-0.186768	-0.818215	0.444679	16.9312	14.8148	0.875	UniRef90_P07210	1443	polyprotein (9/9) & VP1 capsid protein (1/3) & Chain 2, Human Rhinovirus Serotype 2 (Hrv2)	Genome polyprotein n=273 Tax=Enterovirus TaxID=12059 RepID=POLG_HRV8A
	twist_52503	1.10224e-05	0.562141	-0.136595	-0.598452	0.325261	56.6138	55.5556	0.981308		1444	polyprotein (3/9) & structural protein (3/3) & VP1 (2/4) & capsid protein VP1 & VP1 protein (2/2) & VP1 protein, partial [Enterovirus A71]
	twist_52620	1.10292e-05	0.562492	-0.161233	-0.706885	0.384419	25.3968	20.7407	0.816667		1445	Junctional protein associated with coronary artery disease
	agilent_9575	1.10321e-05	0.562639	0.236333	-0.563776	1.03644	7.93651	9.62963	1.21333	UniRef90_Q9P2D1	1446	Chromodomain-helicase-DNA-binding protein 7	Chromodomain-helicase-DNA-binding protein 7 n=159 Tax=Amniota TaxID=32524 RepID=CHD7_HUMAN
	twist_16788	1.10342e-05	0.562746	-0.310727	-1.36299	0.741533	5.82011	4.44444	0.763636		1447	allergen_name False allergome_name False allergenonline_name Unassigned (1/1) (1/1) SDAP_name Bos d 8 (5/13) (1/1) iedb_name False
	twist_44069	1.10526e-05	0.563683	-0.160265	-0.704298	0.383768	24.8677	21.4815	0.86383		1448	putative BLRF2 protein [Human gammaherpesvirus 4] & Tegument protein BLRF2
	twist_13492	1.10747e-05	0.56481	0.260564	-0.626504	1.14763	6.87831	7.40741	1.07692		1449	allergen_name False allergome_name Aeg ta 28 (15/16) (1/1) allergenonline_name False SDAP_name False iedb_name False
	twist_30176	1.10783e-05	0.564995	0.203057	-0.488563	0.894678	11.6402	13.3333	1.14545		1450	Clumping factor B precursor (Fibrinogen-binding protein B) (Fibrinogen receptor B)
	agilent_31468	1.10816e-05	0.56516	-0.228526	-1.00722	0.550172	10.582	8.88889	0.84	UniRef90_A0A173UKQ3	1451	O2.UC43-1_GL0046095 MPA_PNP_EM_seqs_non_topgraph_seqs_final_210318.csv	Macrolide export ATP-binding/permease protein MacB n=29 Tax=Ruminococcaceae TaxID=541000 RepID=A0A173UKQ3_9FIRM
	agilent_213170	1.10833e-05	0.56525	0.282321	-0.679905	1.24455	5.29101	6.66667	1.26	UniRef90_A0A3E5A441	1452	MH0009_GL0056469 MPA_PNP_EM_seqs_non_topgraph_seqs_final_210318.csv	Inhibitor_I69 domain-containing protein n=6 Tax=Prevotella TaxID=838 RepID=A0A3E5A441_9BACT
	agilent_237349	1.10897e-05	0.565574	0.330794	-0.797582	1.45917	94.709	96.2963	1.01676	UniRef90_UPI000E01835F	1453	VFG001313(gb|NP_644899) (spa) Immunoglobulin G binding protein A precursor [SpA (VF0017)] [Staphylococcus aureus subsp. aureus MW2]	staphylococcal protein A n=3 Tax=Staphylococcus aureus TaxID=1280 RepID=UPI000E01835F
	agilent_220764	1.10974e-05	0.565967	-0.30092	-1.32843	0.72659	6.87831	4.44444	0.646154	UniRef90_P12255	1454	VFG000001(gb|NP_880571) (fhaB) filamentous hemagglutinin/adhesin [FHA (VF0025)] [Bordetella pertussis Tohama I]	Filamentous hemagglutinin n=89 Tax=Bordetella TaxID=517 RepID=FHAB_BORPE
	twist_24274	1.11078e-05	0.566498	-0.157065	-0.694106	0.379976	25.9259	22.963	0.885714		1455	Allergen Gal d 1 & Ovomucoid precursor
	twist_73458	1.11143e-05	0.566827	0.285745	-0.692113	1.2636	5.29101	6.66667	1.26		1456	YP_009190618.1 hypothetical protein JD18_037 [Klebsiella phage JD18]
	agilent_142983	1.11154e-05	0.566887	0.183339	-0.444169	0.810847	82.5397	85.1852	1.03205	UniRef90_A0A174WBH1	1457	MH0001_GL0017187 MPA_PNP_EM_seqs_non_topgraph_seqs_final_210318.csv	T9SS C-terminal target domain-containing protein n=14 Tax=Prevotella TaxID=838 RepID=A0A174WBH1_9BACT
	twist_51758	1.11161e-05	0.56692	0.283498	-0.686903	1.2539	5.29101	6.66667	1.26		1458	Glycoprotein M
	twist_54623	1.11201e-05	0.567126	0.18101	-0.438909	0.800929	14.8148	17.037	1.15		1459	putative zinc metalloprotease
	agilent_192153	1.11361e-05	0.567944	-0.220179	-0.975836	0.535478	11.1111	9.62963	0.866667	UniRef90_F4XFQ9	1460	O2.UC59-0_GL0071908 MPA_PNP_EM_seqs_non_topgraph_seqs_final_210318.csv	Phage protein n=66 Tax=root TaxID=1 RepID=F4XFQ9_9FIRM
	agilent_221466	1.11395e-05	0.568115	-0.222308	-0.985609	0.540994	10.582	9.62963	0.91	UniRef90_A0A2X2MA38	1461	VFG002420(gb|NP_644838) (adsA) Adenosine synthase A [AdsA (VF0422)] [Staphylococcus aureus subsp. aureus MW2]	5'-nucleotidase n=579 Tax=Bacteria TaxID=2 RepID=A0A2X2MA38_STAAU
	agilent_237216	1.11432e-05	0.568302	-0.263151	-1.16712	0.640822	8.46561	5.92593	0.7	UniRef90_Q54703	1462	VFG000955(gb|NP_608047) (emm) M18 protein precursor [M protein (VF0242)] [Streptococcus pyogenes MGAS8232]	Emm18.1 protein n=9 Tax=Streptococcus pyogenes TaxID=1314 RepID=Q54703_STRPY
	twist_52249	1.11502e-05	0.568659	-0.144336	-0.640617	0.351945	31.746	30.3704	0.956667		1463	EBNA-3C HHV 4 latent protein
	agilent_240086	1.11569e-05	0.569	0.16586	-0.404933	0.736653	19.5767	20.7407	1.05946	UniRef90_P81177	1464	VFG001314(gb|NP_647375) (aur) zinc metalloproteinase aureolysin [Aureolysin (VF0024)] [Staphylococcus aureus subsp. aureus MW2]	Zinc metalloproteinase aureolysin n=337 Tax=Bacilli TaxID=91061 RepID=AURE_STAAU
	agilent_169687	1.11712e-05	0.569734	-0.195401	-0.869135	0.478332	15.3439	11.8519	0.772414	UniRef90_E2QQR7	1465	WP_001529381.1 strains_non_MPA_non_topgraph_cdhit70_190118.csv	SnoH n=24 Tax=Escherichia coli TaxID=562 RepID=E2QQR7_ECOLX
	agilent_222015	1.11764e-05	0.569998	0.220624	-0.540597	0.981845	8.46561	11.8519	1.4	UniRef90_Q54972	1466	VFG005313(gb|NP_357715) (pspA) Surface protein pspA precursor [Choline-binding proteins (CVF122)] [Streptococcus pneumoniae R6]	Pneumococcal surface protein A n=17 Tax=Streptococcus pneumoniae TaxID=1313 RepID=Q54972_STREE
	twist_31240	1.11976e-05	0.571078	-0.186323	-0.830998	0.458353	15.3439	14.8148	0.965517		1467	EBNA-1 HHV 4
	agilent_193099	1.12178e-05	0.572107	-0.2262	-1.01095	0.558546	10.582	8.88889	0.84	UniRef90_A0A1C6BGW9	1468	MH0251_GL0036528 MPA_PNP_EM_seqs_non_topgraph_seqs_final_210318.csv	Oligopeptide-binding protein AppA n=5 Tax=Clostridiales TaxID=186802 RepID=A0A1C6BGW9_9FIRM
	agilent_200789	1.12287e-05	0.572666	-0.136678	-0.611539	0.338184	65.6085	62.963	0.959677	UniRef90_A0A3R5Z1C7	1469	MH0188_GL0111429 MPA_PNP_EM_seqs_non_topgraph_seqs_final_210318.csv	Uncharacterized protein n=8 Tax=Parabacteroides TaxID=375288 RepID=A0A3R5Z1C7_9BACT
	twist_70917	1.12326e-05	0.572861	0.15981	-0.395703	0.715323	20.6349	22.2222	1.07692		1470	NP_680496.1 putative host interaction protein [Lactobacillus phage A2]
	agilent_129843	1.12384e-05	0.573157	-0.168294	-0.75375	0.417162	21.164	18.5185	0.875	UniRef90_A0A1C5XGK9	1471	MH0007_GL0015775 MPA_PNP_EM_seqs_non_topgraph_seqs_final_210318.csv	Flagellin n=12 Tax=root TaxID=1 RepID=A0A1C5XGK9_9CLOT
	agilent_223641	1.12449e-05	0.573491	-0.13332	-0.597514	0.330873	45.5026	45.1852	0.993023	UniRef90_A0A4I7YG16	1472	VFG001357(gb|NP_346601) (cbpA) choline binding protein A [CbpA/PspC (VF0150)] [Streptococcus pneumoniae TIGR4]	Choline binding protein A n=44 Tax=Streptococcus pneumoniae TaxID=1313 RepID=A0A4I7YG16_STREE
	agilent_240385	1.1252e-05	0.57385	-0.134533	-0.603388	0.334322	53.9683	52.5926	0.97451	UniRef90_A0A4I7YG16	1473	VFG001357(gb|NP_346601) (cbpA) choline binding protein A [CbpA/PspC (VF0150)] [Streptococcus pneumoniae TIGR4]	Choline binding protein A n=44 Tax=Streptococcus pneumoniae TaxID=1313 RepID=A0A4I7YG16_STREE
	agilent_12512	1.12568e-05	0.574095	0.237239	-0.590081	1.06456	7.40741	8.88889	1.2	UniRef90_Q7DBI0	1474	NP_310689.1 strains_non_MPA_non_topgraph_cdhit70_190118.csv	Flagellin n=88 Tax=Bacteria TaxID=2 RepID=Q7DBI0_ECO57
	twist_11747	1.12621e-05	0.574365	0.268541	-0.668601	1.20568	5.82011	7.40741	1.27273		1475	allergen_name False allergome_name False allergenonline_name Unassigned (1/1) (1/1) SDAP_name False iedb_name False
	agilent_819	1.12645e-05	0.574488	-0.150127	-0.674202	0.373947	29.6296	24.4444	0.825	UniRef90_P81177	1476	zinc metalloproteinase aureolysin	Zinc metalloproteinase aureolysin n=337 Tax=Bacilli TaxID=91061 RepID=AURE_STAAU
	twist_59224	1.12748e-05	0.575012	0.19712	-0.491944	0.886183	11.6402	13.3333	1.14545		1477	B B/Ann Arbor/1/86 HA
	agilent_92970	1.12812e-05	0.575343	-0.263921	-1.1873	0.659458	6.87831	6.66667	0.969231	UniRef90_D1PA52	1478	MH0001_GL0016815 MPA_PNP_EM_seqs_non_topgraph_seqs_final_210318.csv	ATPase family associated with various cellular activities (AAA) n=36 Tax=root TaxID=1 RepID=D1PA52_9BACT
	agilent_225940	1.13089e-05	0.576756	-0.194066	-0.875559	0.487428	14.2857	11.8519	0.82963	UniRef90_P62575	1479	VFG001378(gb|NP_359129) (nanA) neuraminidase A [Neuraminidase (VF0148)] [Streptococcus pneumoniae R6]	Sialidase A n=43 Tax=Bacteria TaxID=2 RepID=NANA_STREE
	twist_43391	1.13123e-05	0.576925	0.175565	-0.441234	0.792364	15.873	17.7778	1.12		1480	55 kDa immediate-early protein 1
	agilent_54114	1.13123e-05	0.576929	-0.236031	-1.06527	0.593205	9.52381	7.40741	0.777778	UniRef90_A0A1Q6JWM2	1481	MH0264_GL0103034 MPA_PNP_EM_seqs_non_topgraph_seqs_final_210318.csv	ATP-dependent Clp protease ATP-binding subunit ClpX n=3 Tax=Clostridiales TaxID=186802 RepID=A0A1Q6JWM2_9CLOT
	twist_50643	1.13297e-05	0.577815	0.134377	-0.338825	0.607579	38.0952	40.7407	1.06944		1482	phosphoprotein 150 & Large structural phosphoprotein
	twist_54773	1.13342e-05	0.578043	0.167041	-0.421536	0.755618	78.836	82.963	1.05235		1483	positive (from uniprot): Enterovirus B Genome polyprotein
	agilent_222779	1.13365e-05	0.578161	0.20999	-0.530152	0.950132	10.582	11.1111	1.05	UniRef90_Q06131	1484	VFG000378(gb|NP_395162) (yopD) type III secretion system hydrophobic translocator, pore protein YopD [TTSS (VF0140)] [Yersinia pestis CO92]	Protein YopD n=25 Tax=Yersinia TaxID=444888 RepID=YOPD_YERPS
	twist_27571	1.13434e-05	0.578515	0.199128	-0.503382	0.901638	10.582	13.3333	1.26		1485	Lipase 2 precursor (Glycerol ester hydrolase 2)
	agilent_73858	1.1344e-05	0.578546	-0.207898	-0.941412	0.525615	12.6984	9.62963	0.758333	UniRef90_I8ZDU0	1486	NLM005_GL0046950 (2/2) MPA_and_EM_topgraph_220218_subsample.csv	OMP_b-brl_3 domain-containing protein n=59 Tax=root TaxID=1 RepID=I8ZDU0_BACUN
	twist_24318	1.13709e-05	0.579915	-0.27999	-1.27143	0.71145	6.34921	5.18519	0.816667		1487	allergen_name False allergome_name Cand a PGK (2/2) (1/1) allergenonline_name False SDAP_name False iedb_name False
	agilent_202443	1.13744e-05	0.580093	0.204097	-0.518947	0.927141	11.6402	11.8519	1.01818	UniRef90_Q2G0D4	1488	WP_000731642.1 strains_non_MPA_non_topgraph_cdhit70_190118.csv	Probable autolysin SsaALP n=204 Tax=Bacteria TaxID=2 RepID=SSAAL_STAA8
	agilent_32166	1.13796e-05	0.580359	-0.139889	-0.635814	0.356036	32.8042	31.8519	0.970968	UniRef90_A0A174IP95	1489	T2D-105A_GL0053933 MPA_PNP_EM_seqs_non_topgraph_seqs_final_210318.csv	Flagellin n=3 Tax=Clostridiales TaxID=186802 RepID=A0A174IP95_9FIRM
	twist_33322	1.13812e-05	0.580442	-0.179787	-0.817294	0.457721	16.4021	14.8148	0.903226		1490	45 kDa immediate-early protein 2
	twist_59695	1.14e-05	0.581401	0.237997	-0.608061	1.08406	6.87831	8.88889	1.29231		1491	B B/Florida/4/2006 HA
	twist_47150	1.14092e-05	0.581872	-0.232333	-1.05929	0.594621	8.99471	8.14815	0.905882		1492	nuclear protein EBNA2 & EBNA-2 & Epstein-Barr nuclear antigen 2
	agilent_896	1.14254e-05	0.582695	0.135476	-0.347784	0.618736	64.5503	67.4074	1.04426	UniRef90_P09256	1493	positive (from uniprot): Human herpesvirus 3 Envelope glycoprotein C	Envelope glycoprotein C n=119 Tax=Human herpesvirus 3 TaxID=10335 RepID=GC_VZVD
	agilent_235286	1.1426e-05	0.582724	-0.184036	-0.840563	0.472492	15.3439	13.3333	0.868966	UniRef90_O86489	1494	VFG001281(gb|NP_645335) (sdrE) Ser-Asp rich fibrinogen-binding bone sialoprotein-binding protein [SDr (VF0019)] [Staphylococcus aureus subsp. aureus MW2]	Serine-aspartate repeat-containing protein E n=489 Tax=Bacteria TaxID=2 RepID=SDRE_STAAE
	agilent_3467	1.14379e-05	0.583334	-0.186852	-0.854506	0.480803	85.7143	85.9259	1.00247	UniRef90_P03211	1495	EBNA-1 HHV 4 & BKRF1	Epstein-Barr nuclear antigen 1 n=37 Tax=Epstein-Barr virus (strain GD1) TaxID=10376 RepID=EBNA1_EBVB9
	agilent_73243	1.14482e-05	0.583857	0.156326	-0.403031	0.715682	76.1905	79.2593	1.04028	UniRef90_A0A091BTX1	1496	WP_020917102.1 strains_non_MPA_non_topgraph_cdhit70_190118.csv	N-acetylmuramidase n=11 Tax=Streptococcus TaxID=1301 RepID=A0A091BTX1_STREI
	agilent_3797	1.14501e-05	0.583957	0.178079	-0.459284	0.815443	14.2857	15.5556	1.08889	UniRef90_Q2G2B2	1497	cell wall surface anchor family protein	Surface protein G n=83 Tax=Staphylococcus aureus TaxID=1280 RepID=SASG_STAA8
	agilent_223570	1.14517e-05	0.584035	0.187815	-0.484532	0.860162	12.1693	14.0741	1.15652	UniRef90_Q54835	1498	VFG000950(gb|NP_665531) (emm) M protein type 3 [M protein (VF0242)] [Streptococcus pyogenes MGAS315]	M3 protein n=36 Tax=Streptococcus pyogenes TaxID=1314 RepID=Q54835_STRPY
	agilent_193943	1.14562e-05	0.584266	-0.245376	-1.12432	0.633572	8.46561	6.66667	0.7875	UniRef90_A0A174HLQ5	1499	MH0092_GL0002834 MPA_PNP_EM_seqs_non_topgraph_seqs_final_210318.csv	Autolysin n=21 Tax=Lachnospiraceae TaxID=186803 RepID=A0A174HLQ5_9FIRM
	agilent_197328	1.14621e-05	0.584566	0.260495	-0.673354	1.19434	5.29101	7.40741	1.4	UniRef90_A0A173ZSK8	1500	WP_004845365.1 (2/2) non_MPA_topgraph_sampling_040218.csv	Exoglucanase B n=10 Tax=Clostridiales TaxID=186802 RepID=A0A173ZSK8_9FIRM
	agilent_1414	1.14648e-05	0.584705	0.146124	-0.377908	0.670156	71.9577	74.8148	1.03971	UniRef90_A0A2U3RZL8	1501	pneumococcal histidine triad protein D (1/2) & histidine motif-containing protein, partial	Pneumococcal histidine triad protein D n=4 Tax=Streptococcus pneumoniae TaxID=1313 RepID=A0A2U3RZL8_STREE
	agilent_2331	1.14651e-05	0.58472	0.260387	-0.673458	1.19423	5.29101	7.40741	1.4	UniRef90_P20810	1502	Calpastatin	Calpastatin n=278 Tax=Simiiformes TaxID=314293 RepID=ICAL_HUMAN
	agilent_168440	1.14731e-05	0.585129	0.215581	-0.558415	0.989577	8.99471	10.3704	1.15294	UniRef90_A0A4Q5IQQ4	1503	MH0431_GL0183407 MPA_PNP_EM_seqs_non_topgraph_seqs_final_210318.csv	Sugar-binding protein n=5 Tax=Akkermansia muciniphila TaxID=239935 RepID=A0A4Q5IQQ4_9BACT
	twist_50962	1.14771e-05	0.585334	-0.1488	-0.683327	0.385726	27.5132	24.4444	0.888462		1504	alpha S1 casein & Alpha-S1-casein
	agilent_7434	1.14825e-05	0.585607	0.159345	-0.413478	0.732167	19.0476	20.7407	1.08889	UniRef90_P14738	1505	fibronectin-binding protein A	Fibronectin-binding protein A n=540 Tax=Staphylococcaceae TaxID=90964 RepID=FNBA_STAA8
	agilent_7179	1.14867e-05	0.585824	0.187761	-0.487605	0.863127	11.6402	14.8148	1.27273	UniRef90_P11311	1506	Adhesin P1 precursor (Cytadhesin P1) (Attachment protein) & ADP1_MYCPN adhesin P1	Adhesin P1 n=56 Tax=Mycoplasma pneumoniae TaxID=2104 RepID=ADP1_MYCPN
	agilent_30237	1.14994e-05	0.58647	0.205404	-0.534699	0.945507	9.52381	11.8519	1.24444	UniRef90_I9A5K4	1507	MH0349_GL0007090 MPA_PNP_EM_seqs_non_topgraph_seqs_final_210318.csv	TPM_phosphatase domain-containing protein n=49 Tax=Bacteroides TaxID=816 RepID=I9A5K4_BACVU
	twist_46937	1.1514e-05	0.587213	0.140254	-0.366107	0.646614	25.9259	31.1111	1.2		1508	EBNA3A HHV4
	agilent_133371	1.15153e-05	0.587278	-0.223984	-1.03278	0.58481	9.52381	8.14815	0.855556	UniRef90_A0A174RAJ5	1509	WP_044925903.1 MPA_PNP_EM_seqs_non_topgraph_seqs_final_210318.csv	Uncharacterized protein n=18 Tax=Clostridiales TaxID=186802 RepID=A0A174RAJ5_9FIRM
	agilent_103772	1.15214e-05	0.587591	0.320468	-0.837695	1.47863	3.1746	5.18519	1.63333	UniRef90_Q88XZ0	1510	YP_004888954.1 strains_non_MPA_non_topgraph_cdhit70_190118.csv	30S ribosomal protein S12 n=23 Tax=Lactobacillus TaxID=1578 RepID=RS12_LACPL
	agilent_49012	1.15232e-05	0.587684	0.129614	-0.338924	0.598152	59.2593	60.7407	1.025	UniRef90_A0A0E1XBT2	1511	WP_001208900.1 strains_non_MPA_non_topgraph_cdhit70_190118.csv	Gram-positive signal peptide protein, YSIRK family n=24 Tax=Staphylococcaceae TaxID=90964 RepID=A0A0E1XBT2_STAAU
	agilent_3004	1.15302e-05	0.58804	-0.255965	-1.18213	0.670198	6.87831	6.66667	0.969231	UniRef90_P03204	1512	EBNA-3C HHV 4 latent protein	Epstein-Barr nuclear antigen 6 n=14 Tax=Epstein-Barr virus (strain GD1) TaxID=10376 RepID=EBNA6_EBVB9
	agilent_137015	1.15329e-05	0.588177	0.218562	-0.572553	1.00968	7.93651	10.3704	1.30667	UniRef90_V5MD09	1513	NP_833224.1 strains_non_MPA_non_topgraph_cdhit70_190118.csv	Beta-lactamase domain-containing protein n=363 Tax=Bacillaceae TaxID=186817 RepID=V5MD09_BACTU
	agilent_48033	1.15465e-05	0.588871	0.170975	-0.449046	0.790995	15.3439	17.037	1.11034	UniRef90_R7P730	1514	MH0081_GL0068106 MPA_PNP_EM_seqs_non_topgraph_seqs_final_210318.csv	Uncharacterized protein n=1 Tax=Clostridium sp. CAG:609 TaxID=1262827 RepID=R7P730_9CLOT
	agilent_236333	1.15521e-05	0.589155	-0.129268	-0.598403	0.339866	41.2698	37.037	0.897436	UniRef90_A0A0H3K1N3	1515	VFG001282(gb|NP_647237) (fnbB) fibronectin-binding protein B [FnBPs (VF0010)] [Staphylococcus aureus subsp. aureus MW2]	FnbB protein n=80 Tax=Staphylococcus TaxID=1279 RepID=A0A0H3K1N3_STAAW
	agilent_1142	1.15586e-05	0.589487	0.132902	-0.349849	0.615652	32.2751	36.2963	1.12459	UniRef90_P07210	1516	polyprotein (9/9) & VP1 capsid protein (1/3) & Chain 2, Human Rhinovirus Serotype 2 (Hrv2)	Genome polyprotein n=273 Tax=Enterovirus TaxID=12059 RepID=POLG_HRV8A
	agilent_206027	1.15612e-05	0.589622	0.14247	-0.375225	0.660165	24.8677	28.1481	1.13191	UniRef90_K5ZDW3	1517	764447348-stool1_revised_C488760_1_gene19628 MPA_PNP_EM_seqs_non_topgraph_seqs_final_210318.csv	Uncharacterized protein n=14 Tax=Parabacteroides TaxID=375288 RepID=K5ZDW3_9BACT
	twist_2830	1.15775e-05	0.590451	-0.144605	-0.671232	0.382021	28.5714	25.1852	0.881481		1518	allergen_name False allergome_name Bub b 8 (5/6), Bub b 9 (1/2) (1/1) allergenonline_name False SDAP_name False iedb_name False
	twist_41744	1.1588e-05	0.59099	0.269225	-0.712669	1.25112	5.29101	5.92593	1.12		1519	45 kDa immediate-early protein 2
	twist_50462	1.16053e-05	0.591868	-0.149428	-0.695698	0.396843	25.3968	22.963	0.904167		1520	positive (from uniprot): Human adenovirus C Pre-histone-like nucleoprotein
	agilent_230186	1.16068e-05	0.591949	0.146096	-0.388111	0.680302	23.2804	25.1852	1.08182	UniRef90_A0A0G9FJC8	1521	VFG000904(gb|NP_752330) (vat) Haemoglobin protease [Tsh (VF0233)] [Escherichia coli CFT073]	Autotransporter n=304 Tax=Enterobacteriaceae TaxID=543 RepID=A0A0G9FJC8_ECOLX
	twist_28814	1.16655e-05	0.594941	0.137602	-0.36964	0.644844	27.5132	31.1111	1.13077		1522	positive (from uniprot): Rhinovirus B Genome polyprotein
	twist_99298	1.16661e-05	0.594972	-0.219916	-1.03066	0.590828	11.1111	7.40741	0.666667		1523	YP_007005334.1 3''-phosphoadenosine 5''-phosphosulfate sulfotransferase/FAD synthetase-related enzyme [Clostridium phage phiCP34O]
	agilent_14706	1.1726e-05	0.598027	0.228999	-0.622281	1.08028	7.40741	8.14815	1.1	UniRef90_A0A380YT47	1524	YP_097475.1 strains_non_MPA_non_topgraph_cdhit70_190118.csv	Beta-galactosidase n=49 Tax=Bacteroides TaxID=816 RepID=A0A380YT47_BACFG
	agilent_98530	1.17275e-05	0.598102	-0.2496	-1.17765	0.678453	7.40741	5.92593	0.8	UniRef90_P0A1W3	1525	WP_000157810.1 (1/2) non_MPA_topgraph_sampling_040218.csv	Signal peptidase I n=1166 Tax=root TaxID=1 RepID=LEP_SALTI
	twist_51733	1.17299e-05	0.598227	-0.128423	-0.606082	0.349237	36.5079	35.5556	0.973913		1526	positive (exact): Norwalk virus Non-structural polyprotein
	agilent_79824	1.17387e-05	0.598674	0.138671	-0.377737	0.655079	24.3386	28.8889	1.18696	UniRef90_A0A174WE81	1527	MH0061_GL0017930 MPA_PNP_EM_seqs_non_topgraph_seqs_final_210318.csv	Acetylhydrolase n=10 Tax=Bacteroides TaxID=816 RepID=A0A174WE81_9BACE
	twist_4462	1.17406e-05	0.598769	-0.232224	-1.09725	0.6328	8.99471	6.66667	0.741176		1528	allergen_name False allergome_name Zea m GBSS_I (3/12) (1/1) allergenonline_name False SDAP_name False iedb_name False
	twist_42208	1.17477e-05	0.599134	-0.21546	-1.01884	0.587922	10.0529	8.14815	0.810526		1529	Glycoprotein B precursor & glycoprotein B (1/2)
	agilent_147318	1.17553e-05	0.59952	0.127641	-0.348794	0.604075	33.3333	37.037	1.11111	UniRef90_A0A416XD23	1530	O2.UC8-1_GL0068365 MPA_PNP_EM_seqs_non_topgraph_seqs_final_210318.csv	Inhibitor_I69 domain-containing protein n=1 Tax=Bacteroides sp. AF14-46 TaxID=2292914 RepID=A0A416XD23_9BACE
	twist_73447	1.17721e-05	0.600379	-0.231204	-1.09624	0.633827	7.93651	7.40741	0.933333		1531	YP_007006998.1 pre-neck appendage [Clostridium phage phi24R]
	twist_58712	1.17796e-05	0.60076	-0.23102	-1.09627	0.634227	7.93651	7.40741	0.933333		1532	histone H5
	twist_49412	1.17816e-05	0.600859	-0.197393	-0.936896	0.542111	88.8889	88.8889	1		1533	EBNA-1 HHV 4
	agilent_239561	1.18074e-05	0.602175	-0.259233	-1.23394	0.715469	6.87831	5.18519	0.753846	UniRef90_X5LYA4	1534	VFG016667(gb|YP_033004) (badA/vomp/brp) Surface protein/Bartonella adhesin BadA-like [BadA (SS156)] [Bartonella henselae str. Houston-1]	Surface protein/adhesin n=3 Tax=Bartonella henselae TaxID=38323 RepID=X5LYA4_BARHN
	agilent_26147	1.18405e-05	0.603865	0.209333	-0.581426	1.00009	8.46561	9.62963	1.1375	UniRef90_B6VSZ9	1535	MH0184_GL0120904 (2/2) MPA_and_EM_topgraph_220218_subsample.csv	STN domain-containing protein n=28 Tax=Bacteroides TaxID=816 RepID=B6VSZ9_9BACE
	twist_75746	1.18453e-05	0.60411	-0.239175	-1.14327	0.664924	7.40741	6.66667	0.9		1536	YP_008772082.1 unnamed protein product [Streptococcus phage TP-778L]
	twist_59566	1.18533e-05	0.604519	-0.292883	-1.40126	0.81549	5.82011	3.7037	0.636364		1537	B B/Phuket/3073/2013 HA
	agilent_166980	1.18549e-05	0.604601	0.212552	-0.592003	1.01711	7.40741	10.3704	1.4	UniRef90_A0A2N5PBF4	1538	WP_024853610.1 strains_non_MPA_non_topgraph_cdhit70_190118.csv	Uncharacterized protein n=12 Tax=Lachnospiraceae TaxID=186803 RepID=A0A2N5PBF4_RUMGN
	twist_16254	1.18805e-05	0.605903	0.219893	-0.615456	1.05524	7.40741	8.88889	1.2		1539	allergen_name Len c 1 (2/2) (1/1) allergome_name Len c 1 (3/3) (1/1) allergenonline_name Len c 1.0102 (1/1) (1/1) SDAP_name Len c 1.0102 (1/1) (1/1) iedb_name False
	twist_42474	1.18966e-05	0.606728	-0.152191	-0.731675	0.427293	20.6349	18.5185	0.897436		1540	HCMVUL132
	agilent_12002	1.1918e-05	0.607816	0.132743	-0.374222	0.639707	27.5132	28.8889	1.05		1541	positive (exact): Human respiratory syncytial virus Attachment glycoprotein
	twist_41490	1.1967e-05	0.610316	0.184175	-0.524148	0.892499	10.582	12.5926	1.19		1542	GroEL (1/3)
	agilent_3005	1.19793e-05	0.610945	-0.250037	-1.21335	0.71328	6.34921	5.92593	0.933333	UniRef90_P03204	1543	EBNA-3C HHV 4 latent protein	Epstein-Barr nuclear antigen 6 n=14 Tax=Epstein-Barr virus (strain GD1) TaxID=10376 RepID=EBNA6_EBVB9
	agilent_225551	1.19845e-05	0.61121	-0.190099	-0.923037	0.542839	12.6984	9.62963	0.758333	UniRef90_Q97T80	1544	VFG001362(gb|NP_344620) (zmpC) immunoglobulin A1 protease [IgA1 protease (VF0147)] [Streptococcus pneumoniae TIGR4]	Zinc metalloprotease ZmpC n=66 Tax=Terrabacteria group TaxID=1783272 RepID=ZMPC_STRPN
	twist_74769	1.19854e-05	0.611253	0.238147	-0.680155	1.15645	6.34921	6.66667	1.05		1545	YP_009277725.1 hypothetical protein [Shigella phage SHFML-11]
	agilent_78269	1.1997e-05	0.611845	0.180848	-0.517669	0.879366	11.6402	12.5926	1.08182	UniRef90_K0WUD6	1546	MH0012_GL0237066 (1/1) MPA_and_EM_topgraph_220218_subsample.csv	Uncharacterized protein n=3 Tax=Bacteroidales TaxID=171549 RepID=K0WUD6_9BACT
	twist_77319	1.20071e-05	0.612364	0.14196	-0.407153	0.691074	20.1058	24.4444	1.21579		1547	YP_009222325.1 endonuclease [Lactobacillus phage LfeInf]
	twist_27117	1.20135e-05	0.612687	-0.148297	-0.722444	0.425849	20.6349	19.2593	0.933333		1548	Immunoglobulin G-binding protein G precursor & Immunoglobulin G-binding protein G
	twist_22039	1.20292e-05	0.61349	0.215611	-0.621036	1.05226	7.93651	8.14815	1.02667		1549	allergen_name False allergome_name Gal d 1 (2/3) (1/1) allergenonline_name Unassigned (1/1) (1/1) SDAP_name False iedb_name False
	agilent_19956	1.20307e-05	0.613566	0.158152	-0.455668	0.771973	15.873	17.7778	1.12	UniRef90_A0A0G9GUT8	1550	YP_004889909.1 strains_non_MPA_non_topgraph_cdhit70_190118.csv	Cell surface protein n=62 Tax=Lactobacillaceae TaxID=33958 RepID=A0A0G9GUT8_LACPN
	agilent_85550	1.20348e-05	0.613776	0.197131	-0.568425	0.962687	9.52381	10.3704	1.08889	UniRef90_Q6GJK9	1551	WP_001170274.1 strains_non_MPA_non_topgraph_cdhit70_190118.csv	N-acetylmuramoyl-L-alanine amidase sle1 n=31 Tax=Staphylococcus aureus TaxID=1280 RepID=SLE1_STAAR
	agilent_206701	1.20376e-05	0.613919	0.118472	-0.3418	0.578745	52.9101	54.0741	1.022	UniRef90_D4KUB5	1552	SZEY-64A_GL0055442 MPA_PNP_EM_seqs_non_topgraph_seqs_final_210318.csv	Flagellin n=6 Tax=Roseburia TaxID=841 RepID=D4KUB5_9FIRM
	twist_53018	1.20431e-05	0.614198	-0.176574	-0.863116	0.509968	13.2275	12.5926	0.952		1553	BMLF1 protein
	agilent_45366	1.20722e-05	0.615684	-0.146896	-0.720449	0.426658	21.164	19.2593	0.91	UniRef90_A0A173ZMW8	1554	MH0006_GL0111091 (2/2) MPA_and_EM_topgraph_220218_subsample.csv	LysM domain-containing protein n=31 Tax=Clostridiales TaxID=186802 RepID=A0A173ZMW8_9FIRM
	agilent_124373	1.21152e-05	0.617875	-0.247071	-1.21778	0.723635	6.87831	5.18519	0.753846	UniRef90_B0G5S8	1555	WP_005332882.1 (1/4) non_MPA_topgraph_sampling_040218.csv	Uncharacterized protein n=12 Tax=Dorea TaxID=189330 RepID=B0G5S8_9FIRM
	agilent_223729	1.21257e-05	0.61841	-0.123974	-0.611794	0.363845	33.8624	31.8519	0.940625	UniRef90_UPI000F53326A	1556	VFG000261(gb|NP_273742) (iga) IgA-specific serine endopeptidase [IgA1 protease (VF0080)] [Neisseria meningitidis MC58]	IgA-specific serine endopeptidase autotransporter n=1 Tax=Neisseria meningitidis TaxID=487 RepID=UPI000F53326A
	twist_36555	1.21282e-05	0.618539	0.248557	-0.729836	1.22695	5.29101	5.92593	1.12		1557	fibronectin-binding protein A
	twist_47463	1.21443e-05	0.619357	-0.184345	-0.911677	0.542986	88.3598	88.1481	0.997605		1558	positive (exact): Human herpesvirus 4 Epstein-Barr nuclear antigen 1
	agilent_229423	1.2147e-05	0.619497	0.230254	-0.678573	1.13908	6.87831	6.66667	0.969231	UniRef90_A0A0H2UNT6	1559	VFG005301(gb|NP_344982) (rrgA) cell wall surface anchor family protein, pilus tip adhesin RrgA [PI-1 (VF0529)] [Streptococcus pneumoniae TIGR4]	Cell wall surface anchor family protein n=75 Tax=Streptococcus pneumoniae TaxID=1313 RepID=A0A0H2UNT6_STRPN
	twist_40569	1.21499e-05	0.619645	0.153005	-0.451171	0.757181	15.873	18.5185	1.16667		1560	HCMVTRL10 = IRL10
	agilent_48255	1.21519e-05	0.619749	0.272702	-0.804441	1.34984	4.2328	5.18519	1.225	UniRef90_K5YWW8	1561	MH0343_GL0152713 (2/2) MPA_and_EM_topgraph_220218_subsample.csv	Coenzyme A biosynthesis bifunctional protein CoaBC n=29 Tax=Parabacteroides TaxID=375288 RepID=K5YWW8_9BACT
	agilent_140746	1.21588e-05	0.620098	-0.208779	-1.03426	0.616699	10.0529	7.40741	0.736842	UniRef90_A0A1C5SSH8	1562	WP_005932362.1 (1/1) MPA_and_EM_topgraph_220218_subsample.csv	Penicillin-binding protein 2B n=11 Tax=Faecalibacterium TaxID=216851 RepID=A0A1C5SSH8_9FIRM
	agilent_21513	1.21611e-05	0.620214	-0.138713	-0.687344	0.409918	78.836	77.037	0.977181	UniRef90_A0A4P6M1P6	1563	WP_081624715.1 strains_non_MPA_non_topgraph_cdhit70_190118.csv	Toxin A n=4 Tax=Lachnospiraceae TaxID=186803 RepID=A0A4P6M1P6_9FIRM
	twist_50777	1.21642e-05	0.620372	0.263539	-0.779272	1.30635	4.2328	5.92593	1.4		1564	Mediator of RNA polymerase II transcription subunit 13-like
	twist_93579	1.21946e-05	0.621924	0.253638	-0.754465	1.26174	4.7619	5.92593	1.24444		1565	YP_007173615.1 tape measure protein [Lactobacillus phage phiAQ113]
	agilent_10447	1.22003e-05	0.622217	0.143016	-0.42589	0.711921	18.5185	21.4815	1.16	UniRef90_P03188	1566	glycoprotein BALF4 & Glycoprotein GP110 precursor & BALF4	Envelope glycoprotein B n=86 Tax=Epstein-Barr virus (strain GD1) TaxID=10376 RepID=GB_EBVB9
	agilent_207247	1.22014e-05	0.62227	-0.188652	-0.93921	0.561905	10.582	11.1111	1.05	UniRef90_Q8A128	1567	YP_101353.1 strains_non_MPA_non_topgraph_cdhit70_190118.csv	ATP-dependent Clp protease ATP-binding subunit ClpX n=136 Tax=root TaxID=1 RepID=CLPX_BACTN
	agilent_212061	1.2203e-05	0.622352	0.117711	-0.350715	0.586136	37.037	39.2593	1.06	UniRef90_K0XJ87	1568	MH0012_GL0005694 MPA_PNP_EM_seqs_non_topgraph_seqs_final_210318.csv	Uncharacterized protein n=4 Tax=Bacteria TaxID=2 RepID=K0XJ87_9BACT
	agilent_208541	1.22063e-05	0.622522	-0.201044	-1.00148	0.599393	10.0529	8.14815	0.810526	UniRef90_A0A174N6A9	1569	WP_005425276.1 MPA_PNP_EM_seqs_non_topgraph_seqs_final_210318.csv	Kappa-carrageenase n=9 Tax=Blautia obeum TaxID=40520 RepID=A0A174N6A9_9FIRM
	agilent_48005	1.22328e-05	0.623872	-0.209489	-1.0468	0.62782	8.99471	7.40741	0.823529	UniRef90_A0A4P6LZT0	1570	WP_026255328.1 strains_non_MPA_non_topgraph_cdhit70_190118.csv	Cell shape-determining protein MreC n=5 Tax=Lachnospiraceae TaxID=186803 RepID=A0A4P6LZT0_9FIRM
	agilent_206029	1.22476e-05	0.624627	-0.116657	-0.583943	0.350628	62.4339	60	0.961017	UniRef90_A0A3R6GJK9	1571	MH0057_GL0035569 MPA_PNP_EM_seqs_non_topgraph_seqs_final_210318.csv	Uncharacterized protein n=6 Tax=Parabacteroides merdae TaxID=46503 RepID=A0A3R6GJK9_9BACT
	agilent_162437	1.22477e-05	0.624633	0.287264	-0.863427	1.43796	3.7037	4.44444	1.2	UniRef90_Q06971	1572	WP_000079833.1 strains_non_MPA_non_topgraph_cdhit70_190118.csv	Flagellin n=259 Tax=Salmonella TaxID=590 RepID=FLIC_SALDU
	agilent_12010	1.22504e-05	0.624768	-0.12131	-0.607432	0.364811	67.1958	66.6667	0.992126		1573	positive (exact): Enterovirus C Genome polyprotein [on Uniprot the BLAST matches are "Capsid protein" from "Human poliovirus"
	agilent_224314	1.22592e-05	0.62522	0.128641	-0.38753	0.644812	25.3968	27.4074	1.07917	UniRef90_Q2G0L4	1574	VFG001280(gb|NP_645334) (sdrD) Ser-Asp rich fibrinogen-binding bone sialoprotein-binding protein [SDr (VF0019)] [Staphylococcus aureus subsp. aureus MW2]	Serine-aspartate repeat-containing protein D n=1957 Tax=Bacteria TaxID=2 RepID=SDRD_STAA8
	agilent_207681	1.22751e-05	0.626028	0.178391	-0.539076	0.895858	87.8307	88.8889	1.01205	UniRef90_K0XMV3	1575	160158126-stool2_revised_C599977_1_gene121658 MPA_PNP_EM_seqs_non_topgraph_seqs_final_210318.csv	Por secretion system C-terminal sorting domain-containing protein n=3 Tax=Bacteroidales TaxID=171549 RepID=K0XMV3_9BACT
	twist_44256	1.22789e-05	0.626224	0.191978	-0.580572	0.964527	88.3598	91.1111	1.03114		1576	polyprotein (9/9) & VP1 capsid protein (1/3) & Chain 2, Human Rhinovirus Serotype 2 (Hrv2)
	agilent_205570	1.22812e-05	0.626341	-0.114428	-0.575059	0.346204	58.7302	56.2963	0.958559	UniRef90_A0A3R6JN00	1577	MH0067_GL0008919 MPA_PNP_EM_seqs_non_topgraph_seqs_final_210318.csv	Uncharacterized protein n=4 Tax=Parabacteroides merdae TaxID=46503 RepID=A0A3R6JN00_9BACT
	agilent_176582	1.22876e-05	0.62667	-0.163873	-0.824176	0.496431	15.3439	13.3333	0.868966	UniRef90_B0G3Y5	1578	WP_052302907.1 strains_non_MPA_non_topgraph_cdhit70_190118.csv	N-acetylmuramoyl-L-alanine amidase n=2 Tax=Dorea formicigenerans TaxID=39486 RepID=B0G3Y5_9FIRM
	twist_47285	1.22887e-05	0.626724	-0.135243	-0.680271	0.409786	24.3386	21.4815	0.882609		1579	early antigen protein D (EA-D) & DNA polymerase processivity factor BMRF1
	agilent_154958	1.22933e-05	0.626959	-0.246145	-1.23879	0.746496	6.34921	5.18519	0.816667	UniRef90_A0A0B8R2T7	1580	WP_003744245.1 (2/2) non_MPA_topgraph_sampling_040218.csv	Peptidoglycan-binding protein LysM n=1 Tax=Listeria monocytogenes TaxID=1639 RepID=A0A0B8R2T7_LISMN
	agilent_127282	1.22937e-05	0.626978	0.258161	-0.782997	1.29932	4.7619	5.18519	1.08889	UniRef90_A0A1C5UPB7	1581	MH0099_GL0121059 MPA_PNP_EM_seqs_non_topgraph_seqs_final_210318.csv	Flagellin n=16 Tax=Roseburia TaxID=841 RepID=A0A1C5UPB7_9FIRM
	agilent_94148	1.22971e-05	0.627154	0.119402	-0.36239	0.601194	32.2751	35.5556	1.10164	UniRef90_K0X7D9	1582	MH0012_GL0143983 MPA_PNP_EM_seqs_non_topgraph_seqs_final_210318.csv	Uncharacterized protein n=4 Tax=Bacteroidales TaxID=171549 RepID=K0X7D9_9BACT
	agilent_108406	1.22995e-05	0.627274	0.247251	-0.750763	1.24527	5.29101	5.92593	1.12	UniRef90_A0A173SXQ5	1583	MH0142_GL0047247 MPA_PNP_EM_seqs_non_topgraph_seqs_final_210318.csv	Cyclodextrin-binding protein n=5 Tax=Roseburia TaxID=841 RepID=A0A173SXQ5_9FIRM
	twist_48565	1.23069e-05	0.627653	0.189746	-0.576998	0.95649	8.99471	11.1111	1.23529		1584	glycoprotein BALF4 & Glycoprotein GP110 precursor & BALF4
	agilent_27755	1.2322e-05	0.628424	0.257929	-0.786674	1.30253	4.2328	5.92593	1.4	UniRef90_A0A069SCX9	1585	MH0020_GL0003463 MPA_PNP_EM_seqs_non_topgraph_seqs_final_210318.csv	Uncharacterized protein n=25 Tax=Bacteroidales TaxID=171549 RepID=A0A069SCX9_9BACT
	agilent_188248	1.23536e-05	0.630033	-0.292012	-1.48021	0.89619	4.2328	3.7037	0.875	UniRef90_A0A4S3QN81	1586	WP_000171040.1 strains_non_MPA_non_topgraph_cdhit70_190118.csv	Murein hydrolase activator NlpD n=114 Tax=Vibrionaceae TaxID=641 RepID=A0A4S3QN81_VIBCL
	twist_3072	1.23628e-05	0.630505	-0.186693	-0.947398	0.574012	10.582	9.62963	0.91		1587	allergen_name Cas s 1 (1/1) (1/1) allergome_name Cas s 1 (3/6) (1/1) allergenonline_name Cas s 1.0101 (1/1) (1/1) SDAP_name False iedb_name False
	agilent_241703	1.23665e-05	0.630691	-0.12468	-0.63298	0.383621	29.6296	27.4074	0.925	UniRef90_P71401	1588	VFG001157(gb|AAC44560) (hsf) Hsf [Hia/Hsf (VF0039)] [Haemophilus influenzae C54]	Hsf n=19 Tax=Haemophilus influenzae TaxID=727 RepID=P71401_HAEIF
	twist_92035	1.23681e-05	0.630772	-0.204351	-1.03766	0.628955	8.46561	8.14815	0.9625		1589	YP_009168989.1 Possible phage tail sheath protein [Campylobacter virus CPt10]
	twist_88491	1.23716e-05	0.630951	-0.262255	-1.33225	0.807735	5.29101	4.44444	0.84		1590	YP_006908093.1 hypothetical protein [Campylobacter phage CP30A]
	agilent_231580	1.23979e-05	0.632293	-0.249524	-1.27158	0.772535	5.82011	5.18519	0.890909	UniRef90_P0C2E9	1591	VFG002275(gb|NP_561079) (pfoA) perfringolysin O [theta-toxin/PFO (VF0382)] [Clostridium perfringens str. 13]	Perfringolysin O n=33 Tax=Clostridium perfringens TaxID=1502 RepID=TACY_CLOPE
	agilent_240644	1.24021e-05	0.63251	0.138509	-0.429192	0.70621	19.0476	21.4815	1.12778	UniRef90_A0A0E8T3C9	1592	VFG001354(gb|NP_345414) (pce) choline binding protein E [CBPs (VF0145)] [Streptococcus pneumoniae TIGR4]	Choline binding protein E CbpE n=250 Tax=Bacteria TaxID=2 RepID=A0A0E8T3C9_STREE
	agilent_88432	1.24212e-05	0.633482	-0.218255	-1.11537	0.67886	7.40741	6.66667	0.9	UniRef90_A0A0E1R719	1593	WP_003725975.1 (1/1) non_MPA_topgraph_sampling_040218.csv	Endolytic murein transglycosylase n=258 Tax=Listeria TaxID=1637 RepID=A0A0E1R719_LISMN
	agilent_220721	1.24273e-05	0.633793	-0.126971	-0.649347	0.395406	26.455	26.6667	1.008	UniRef90_Q54972	1594	VFG005313(gb|NP_357715) (pspA) Surface protein pspA precursor [Choline-binding proteins (CVF122)] [Streptococcus pneumoniae R6]	Pneumococcal surface protein A n=17 Tax=Streptococcus pneumoniae TaxID=1313 RepID=Q54972_STREE
	twist_28812	1.24588e-05	0.635397	0.114849	-0.359901	0.589599	37.037	40	1.08		1595	positive (from uniprot): Rhinovirus B Genome polyprotein
	agilent_108423	1.24979e-05	0.637391	0.199116	-0.628849	1.02708	7.40741	8.88889	1.2	UniRef90_A0A0A6VMD7	1596	WP_058102022.1 (1/1) non_MPA_topgraph_sampling_040218.csv	Big_4 domain-containing protein n=94 Tax=Bifidobacterium longum TaxID=216816 RepID=A0A0A6VMD7_BIFLN
	twist_35800	1.25335e-05	0.63921	0.177882	-0.565802	0.921565	9.52381	11.8519	1.24444		1597	HCMVUL80
	agilent_148372	1.25345e-05	0.639261	0.142338	-0.452835	0.73751	17.4603	18.5185	1.06061	UniRef90_K0X778	1598	MH0012_GL0067549 MPA_PNP_EM_seqs_non_topgraph_seqs_final_210318.csv	Por secretion system C-terminal sorting domain-containing protein n=2 Tax=Bacteroidales TaxID=171549 RepID=K0X778_9BACT
	twist_53116	1.25473e-05	0.63991	0.148507	-0.473667	0.77068	15.3439	17.7778	1.15862		1599	granule antigen protein GRA6 & granule antigen protein GRA6, putative & dense granule antigen & dense granule protein
	agilent_222359	1.25502e-05	0.64006	0.215691	-0.688359	1.11974	6.87831	6.66667	0.969231	UniRef90_P71401	1600	VFG001157(gb|AAC44560) (hsf) Hsf [Hia/Hsf (VF0039)] [Haemophilus influenzae C54]	Hsf n=19 Tax=Haemophilus influenzae TaxID=727 RepID=P71401_HAEIF
	agilent_226915	1.2557e-05	0.640407	0.127943	-0.408875	0.664761	73.0159	77.7778	1.06522	UniRef90_A0A4M7JVU5	1601	VFG001353(gb|NP_344916) (cbpG) choline binding protein G [CBPs (VF0145)] [Streptococcus pneumoniae TIGR4]	Choline binding protein G n=61 Tax=Streptococcus pneumoniae TaxID=1313 RepID=A0A4M7JVU5_STREE
	twist_59624	1.25688e-05	0.64101	-0.186341	-0.969599	0.596916	10.0529	8.88889	0.884211		1602	B B/Shanghai/361/2002 HA
	twist_73805	1.25791e-05	0.641534	-0.230073	-1.19867	0.738524	6.87831	5.18519	0.753846		1603	YP_009043441.1 DNA helicase [Listeria phage List-36]
	twist_77700	1.25886e-05	0.642021	0.226372	-0.728038	1.18078	5.29101	6.66667	1.26		1604	YP_001469491.1 gp12 Short tail fibers [Enterobacteria phage Phi1]
	twist_35329	1.2591e-05	0.642142	-0.128019	-0.667956	0.411918	24.8677	24.4444	0.982979		1605	positive (from uniprot): Rhinovirus B Genome polyprotein
	twist_53964	1.25966e-05	0.642427	-0.204358	-1.06701	0.658289	8.99471	6.66667	0.741176		1606	Hemagglutinin (2/2)
	twist_42051	1.26033e-05	0.642766	0.21626	-0.697563	1.13008	5.82011	7.40741	1.27273		1607	45 kDa immediate-early protein 2
	twist_48555	1.26089e-05	0.643056	0.108908	-0.351693	0.569509	52.9101	52.5926	0.994		1608	putative BLRF2 protein [Human gammaherpesvirus 4] & Tegument protein BLRF2
	twist_30834	1.26181e-05	0.643523	0.136827	-0.442663	0.716316	17.4603	21.4815	1.2303		1609	putative zinc metalloprotease
	agilent_56757	1.26205e-05	0.643648	-0.203298	-1.06463	0.658034	7.93651	8.14815	1.02667	UniRef90_A0A085PQB2	1610	WP_001882860.1 strains_non_MPA_non_topgraph_cdhit70_190118.csv	PEGA domain-containing protein n=76 Tax=Vibrio TaxID=662 RepID=A0A085PQB2_VIBCL
	agilent_239633	1.26403e-05	0.644656	0.254252	-0.826246	1.33475	4.2328	5.18519	1.225	UniRef90_Q05129	1611	VFG000744(gb|AAC38396) (espB) EspB [EspB (VF0179)] [Escherichia coli O127:H6 str. E2348/69]	Protein EaeB n=79 Tax=Escherichia TaxID=561 RepID=EAEB_ECO27
	agilent_7811	1.26436e-05	0.644822	0.110853	-0.360478	0.582185	40.7407	43.7037	1.07273	UniRef90_P08318	1612	phosphoprotein 150 & Large structural phosphoprotein	Large structural phosphoprotein n=145 Tax=root TaxID=1 RepID=PP150_HCMVA
	twist_58727	1.26492e-05	0.645111	-0.14026	-0.737143	0.456624	81.4815	81.4815	1		1613	positive (exact): Human adenovirus C Pre-histone-like nucleoprotein
	agilent_109226	1.26502e-05	0.645158	0.185842	-0.605136	0.976821	8.46561	9.62963	1.1375	UniRef90_R5F6G4	1614	V1.CD6-0-PT_GL0140162 MPA_PNP_EM_seqs_non_topgraph_seqs_final_210318.csv	LysM domain-containing protein n=2 Tax=Bacteroides TaxID=816 RepID=R5F6G4_9BACE
	twist_44831	1.26614e-05	0.645734	0.147858	-0.482551	0.778267	14.2857	16.2963	1.14074		1615	fibronectin-binding protein A
	twist_48386	1.26618e-05	0.645753	-0.114355	-0.601947	0.373237	33.3333	33.3333	1		1616	positive (exact): Enterovirus B Genome polyprotein
	agilent_156816	1.26629e-05	0.645808	-0.224136	-1.17997	0.731703	7.40741	5.18519	0.7	UniRef90_A0A2N0UNM1	1617	MH0023_GL0002802 (1/1) MPA_and_EM_topgraph_220218_subsample.csv	Cohesin domain-containing protein n=22 Tax=Ruminococcus TaxID=1263 RepID=A0A2N0UNM1_9FIRM
	twist_38402	1.26766e-05	0.646508	-0.183406	-0.967216	0.600403	10.0529	8.88889	0.884211		1618	positive (from uniprot): Enterovirus B Genome polyprotein
	twist_10921	1.26767e-05	0.64651	-0.219248	-1.15624	0.717742	6.87831	5.92593	0.861538		1619	allergen_name False allergome_name Tri a GBSS_I (7/14) (1/1) allergenonline_name False SDAP_name False iedb_name False
	agilent_61186	1.26767e-05	0.646514	-0.270548	-1.42679	0.885695	4.7619	3.7037	0.777778	UniRef90_A0A1C7H3S6	1620	MH0020_GL0007196 MPA_PNP_EM_seqs_non_topgraph_seqs_final_210318.csv	Uncharacterized protein n=68 Tax=Bacteroidaceae TaxID=815 RepID=A0A1C7H3S6_9BACE
	agilent_8131	1.26785e-05	0.646606	0.149007	-0.487982	0.785996	13.7566	17.037	1.23846	UniRef90_P09256	1621	positive (from uniprot): Human herpesvirus 3 Envelope glycoprotein C	Envelope glycoprotein C n=119 Tax=Human herpesvirus 3 TaxID=10335 RepID=GC_VZVD
	twist_51746	1.26974e-05	0.647565	0.17309	-0.569013	0.915194	10.582	11.8519	1.12		1622	alpha S1 casein & Alpha-S1-casein
	agilent_71450	1.27024e-05	0.647824	0.106484	-0.350414	0.563383	52.381	55.5556	1.06061	UniRef90_UPI0004537308	1623	WP_000728715.1 strains_non_MPA_non_topgraph_cdhit70_190118.csv	staphylococcal protein A n=1 Tax=Staphylococcus aureus TaxID=1280 RepID=UPI0004537308
	agilent_86868	1.27196e-05	0.648701	-0.144758	-0.767545	0.478028	17.4603	15.5556	0.890909	UniRef90_P37710	1624	NP_814543.1 strains_non_MPA_non_topgraph_cdhit70_190118.csv	Autolysin n=202 Tax=Firmicutes TaxID=1239 RepID=ALYS_ENTFA
	agilent_241734	1.27396e-05	0.649719	0.201509	-0.668133	1.07115	6.34921	8.88889	1.4	UniRef90_Q5WTU7	1625	VFG041338(gb|YP_096511) (ceg32/sidI) Dot/Icm type IV secretion system effector Ceg32/SidI [Dot/Icm (SS047)] [Legionella pneumophila subsp. pneumophila str. Philadelphia 1]	Uncharacterized protein n=44 Tax=Legionella pneumophila TaxID=446 RepID=Q5WTU7_LEGPL
	twist_59158	1.27447e-05	0.649978	-0.245565	-1.30618	0.815048	5.82011	4.44444	0.763636		1626	H3N2 A/Hong Kong/4801/2014 NP
	agilent_241053	1.2745e-05	0.649995	-0.287443	-1.529	0.954109	4.7619	2.96296	0.622222	UniRef90_C7F880	1627	VFG012362(gb|NP_290254) (espB) Type III secretion system translocator protein EspB, pore protein [TTSS (VF0191)] [Escherichia coli O157:H7 str. EDL933]	EaeB n=37 Tax=Enterobacteriaceae TaxID=543 RepID=C7F880_ECOLX
	agilent_242449	1.27525e-05	0.650379	-0.141073	-0.751127	0.468981	18.5185	15.5556	0.84	UniRef90_P44602	1628	VFG000340(gb|NP_438433) (hxuA) heme-hemopexin utilization protein A, two-partner secretion (TPS) pathway TpsA protein, haem-haemopexin binding protein [HxuABC (VF0269)] [Haemophilus influenzae Rd KW20]	Heme/hemopexin-binding protein n=4 Tax=Haemophilus influenzae TaxID=727 RepID=HXUA1_HAEIN
	agilent_69593	1.27556e-05	0.650537	-0.261099	-1.39074	0.86854	5.29101	3.7037	0.7	UniRef90_A0A174H7V1	1629	V1.CD22-0_GL0190719 MPA_PNP_EM_seqs_non_topgraph_seqs_final_210318.csv	Uncharacterized protein n=4 Tax=Coprococcus TaxID=33042 RepID=A0A174H7V1_9FIRM
	twist_59172	1.27595e-05	0.650736	0.20288	-0.675411	1.08117	6.34921	8.14815	1.28333		1630	H3N2 A/Moscow/10/99 HA
	twist_3375	1.27609e-05	0.650805	-0.11513	-0.613647	0.383387	31.746	30.3704	0.956667		1631	allergen_name False allergome_name Str pn PspC (2/2) (1/1) allergenonline_name False SDAP_name False iedb_name False
	twist_45861	1.27632e-05	0.650924	-0.179095	-0.954865	0.596675	10.582	8.88889	0.84		1632	RNA polymerase beta'-subunit
	agilent_138829	1.27689e-05	0.651211	-0.147801	-0.788582	0.49298	15.3439	14.8148	0.965517	UniRef90_A0A174B1N0	1633	WP_012743453.1 MPA_PNP_EM_seqs_non_topgraph_seqs_final_210318.csv	Toxin A n=2 Tax=[Eubacterium] rectale TaxID=39491 RepID=A0A174B1N0_9FIRM
	agilent_118392	1.27706e-05	0.651301	0.182885	-0.610219	0.975988	7.93651	10.3704	1.30667	UniRef90_A0A121XSS7	1634	NP_814183.1 strains_non_MPA_non_topgraph_cdhit70_190118.csv	Peptidoglycan DL-endopeptidase CwlO n=138 Tax=Bacilli TaxID=91061 RepID=A0A121XSS7_LISMN
	agilent_203238	1.27797e-05	0.651764	0.163684	-0.547162	0.874529	10.582	12.5926	1.19	UniRef90_Q64R34	1635	YP_100581.1 strains_non_MPA_non_topgraph_cdhit70_190118.csv	Peptidase_M48 domain-containing protein n=39 Tax=Bacteroidaceae TaxID=815 RepID=Q64R34_BACFR
	agilent_136654	1.27901e-05	0.652293	-0.153136	-0.819256	0.512985	14.8148	12.5926	0.85	UniRef90_A0A0P0GSM5	1636	675950834-stool1_revised_scaffold34866_1_gene47343 MPA_PNP_EM_seqs_non_topgraph_seqs_final_210318.csv	Streptopain n=9 Tax=Bacteroides TaxID=816 RepID=A0A0P0GSM5_9BACE
	agilent_134190	1.27952e-05	0.652554	-0.18207	-0.974687	0.610548	10.582	8.14815	0.77	UniRef90_A0A139KXE4	1637	MH0003_GL0052312 MPA_PNP_EM_seqs_non_topgraph_seqs_final_210318.csv	Uncharacterized protein n=26 Tax=Bacteroides TaxID=816 RepID=A0A139KXE4_BACOV
	agilent_229776	1.28011e-05	0.652858	0.20605	-0.691805	1.10391	7.40741	6.66667	0.9	UniRef90_P45387	1638	VFG001149(gb|AAB03707) (hap) autotransporter, fibronectin-binding adhesin [Hap (VF0037)] [Haemophilus influenzae N187]	Adhesion and penetration protein autotransporter n=2 Tax=Haemophilus influenzae TaxID=727 RepID=HAP2_HAEIF
	twist_34885	1.28066e-05	0.653138	0.240174	-0.80728	1.28763	4.2328	5.92593	1.4		1639	positive (from uniprot): Norwalk virus Non-structural polyprotein
	agilent_73215	1.28114e-05	0.65338	-0.109889	-0.589496	0.369719	36.5079	34.8148	0.953623	UniRef90_A0A173T5V3	1640	MH0260_GL0103278 MPA_PNP_EM_seqs_non_topgraph_seqs_final_210318.csv	Flagellin n=2 Tax=Roseburia faecis TaxID=301302 RepID=A0A173T5V3_9FIRM
	twist_8495	1.28228e-05	0.653965	-0.181505	-0.97511	0.612101	9.52381	8.88889	0.933333		1641	allergen_name Que a 1 (1/3) (1/1) allergome_name Que a 1 (2/5) (1/1) allergenonline_name Que a 1.0201 (1/1) (1/1) SDAP_name Que a 1.0201 (1/1) (1/1) iedb_name False
	agilent_2232	1.28255e-05	0.654098	-0.147016	-0.790092	0.496059	15.873	14.0741	0.886667	UniRef90_P14738	1642	fibronectin-binding protein A	Fibronectin-binding protein A n=540 Tax=Staphylococcaceae TaxID=90964 RepID=FNBA_STAA8
	twist_59480	1.28388e-05	0.65478	0.195024	-0.659849	1.0499	7.40741	8.14815	1.1		1643	H1N1 A/Bayern/7/95 NA
	agilent_56259	1.28463e-05	0.65516	0.104043	-0.352556	0.560641	46.5608	48.8889	1.05	UniRef90_A0A174IP95	1644	T2D-105A_GL0053933 MPA_PNP_EM_seqs_non_topgraph_seqs_final_210318.csv	Flagellin n=3 Tax=Clostridiales TaxID=186802 RepID=A0A174IP95_9FIRM
	agilent_243229	1.28763e-05	0.656694	0.145478	-0.496012	0.786968	13.7566	16.2963	1.18462	UniRef90_UPI000B5938A4	1645	VFG001356(gb|NP_345446) (lytB) endo-beta-N-acetylglucosaminidase [CBPs (VF0145)] [Streptococcus pneumoniae TIGR4]	endo-beta-N-acetylglucosaminidase n=2 Tax=Streptococcus pneumoniae TaxID=1313 RepID=UPI000B5938A4
	agilent_122417	1.28775e-05	0.656752	0.222734	-0.759598	1.20507	5.29101	5.92593	1.12	UniRef90_A0A174F2X7	1646	O2.UC19-0_GL0007242 MPA_PNP_EM_seqs_non_topgraph_seqs_final_210318.csv	Transposase domain (DUF772) n=16 Tax=Firmicutes TaxID=1239 RepID=A0A174F2X7_9FIRM
	agilent_4407	1.28793e-05	0.656845	-0.192323	-1.04078	0.656134	8.46561	7.40741	0.875	UniRef90_Q9QL88	1647	Enterovirus polyprotein (VP0, VP1, VP2, VP4) – capsid proteins, Coxsackievirus A9 (2.9 Å structure, chains 1–4)	Genome polyprotein n=36 Tax=Enterovirus B TaxID=138949 RepID=POLG_CXB6S
	agilent_3244	1.28802e-05	0.656888	-0.104554	-0.565867	0.356759	55.0265	54.8148	0.996154	UniRef90_A0A1D8D445	1648	positive (from uniprot): Enterovirus C Genome polyprotein [on Uniprot the BLAST matches are "Capsid protein" from "Human poliovirus"	VP1 (Fragment) n=1 Tax=Human poliovirus 3 TaxID=12086 RepID=A0A1D8D445_9ENTO
	agilent_109851	1.28819e-05	0.656977	-0.204633	-1.10776	0.698499	7.40741	6.66667	0.9	UniRef90_A0A0M6WSF3	1649	MH0062_GL0000166 MPA_PNP_EM_seqs_non_topgraph_seqs_final_210318.csv	GRAM_POS_ANCHORING domain-containing protein n=97 Tax=root TaxID=1 RepID=A0A0M6WSF3_9FIRM
	agilent_115129	1.291e-05	0.65841	0.199375	-0.684498	1.08325	6.87831	7.40741	1.07692	UniRef90_A0A069S3C5	1650	158458797-stool1_revised_scaffold19117_2_gene52074 (2/2) MPA_and_EM_topgraph_220218_subsample.csv	Efflux transporter, RND family, MFP subunit n=29 Tax=Bacteroidales TaxID=171549 RepID=A0A069S3C5_9BACT
	agilent_224288	1.29132e-05	0.658574	-0.155411	-0.844736	0.533913	14.2857	11.8519	0.82963	UniRef90_P44969	1651	VFG000337(gb|NP_439153) (iga1) immunoglobin A1 protease [IgA1 protease (VF0045)] [Haemophilus influenzae Rd KW20]	Immunoglobulin A1 protease autotransporter n=1 Tax=Haemophilus influenzae (strain ATCC 51907 / DSM 11121 / KW20 / Rd) TaxID=71421 RepID=IGA0_HAEIN
	agilent_231226	1.29136e-05	0.658594	0.142568	-0.489828	0.774964	14.2857	17.037	1.19259	UniRef90_A0A5C1BAU8	1652	VFG043504(gb|NP_357669) (pavB/pfbB) cell wall surface anchor family protein, Plasminogen- and Fibronectin-binding protein B [PavB (VF0524)] [Streptococcus pneumoniae R6]	YSIRK signal domain/LPXTG anchor domain surface protein n=148 Tax=Streptococcus pneumoniae TaxID=1313 RepID=A0A5C1BAU8_STREE
	agilent_42883	1.29326e-05	0.659563	0.152242	-0.525119	0.829604	12.6984	13.3333	1.05	UniRef90_A0A0U1MQG2	1653	WP_000669729.1 strains_non_MPA_non_topgraph_cdhit70_190118.csv	Protein map n=15 Tax=Staphylococcaceae TaxID=90964 RepID=A0A0U1MQG2_STAAU
	agilent_164672	1.29335e-05	0.65961	-0.296704	-1.617	1.0236	3.7037	2.96296	0.8	UniRef90_A0A416JDV1	1654	MH0250_GL0256152 MPA_PNP_EM_seqs_non_topgraph_seqs_final_210318.csv	Flagellin (Fragment) n=1 Tax=Clostridium sp. AM49-4BH TaxID=2293035 RepID=A0A416JDV1_9CLOT
	twist_14051	1.29347e-05	0.659668	-0.179378	-0.977735	0.61898	10.0529	8.14815	0.810526		1655	allergen_name False allergome_name Sec c GBSS_I (1/2) (1/1) allergenonline_name False SDAP_name False iedb_name False
	twist_47462	1.29351e-05	0.659692	-0.1639	-0.893427	0.565626	88.3598	88.1481	0.997605		1656	positive (exact): Human herpesvirus 4 Epstein-Barr nuclear antigen 1
	agilent_164668	1.29503e-05	0.660464	0.298623	-1.03378	1.63103	2.6455	3.7037	1.4	UniRef90_C0FTT4	1657	WP_007886088.1 MPA_PNP_EM_seqs_non_topgraph_seqs_final_210318.csv	Flagellin n=5 Tax=Roseburia inulinivorans TaxID=360807 RepID=C0FTT4_9FIRM
	agilent_58858	1.29538e-05	0.660642	0.186608	-0.646474	1.01969	6.87831	9.62963	1.4	UniRef90_E5VBB8	1658	MH0003_GL0074909 MPA_PNP_EM_seqs_non_topgraph_seqs_final_210318.csv	Uncharacterized protein n=30 Tax=Bacteroides TaxID=816 RepID=E5VBB8_9BACE
	agilent_64436	1.29657e-05	0.661248	0.154219	-0.535581	0.844019	12.1693	12.5926	1.03478	UniRef90_R5EP71	1659	MH0062_GL0064339 MPA_PNP_EM_seqs_non_topgraph_seqs_final_210318.csv	NAGPA domain-containing protein n=3 Tax=Bacteroidales TaxID=171549 RepID=R5EP71_9BACE
	twist_43231	1.29809e-05	0.662026	0.115254	-0.401526	0.632034	25.9259	28.1481	1.08571		1660	minor core protein
	agilent_223217	1.29813e-05	0.662048	0.156418	-0.544981	0.857816	11.1111	12.5926	1.13333	UniRef90_A7X6I5	1661	VFG001283(gb|NP_647238) (fnbA) fibronectin-binding protein A [FnBPs (VF0010)] [Staphylococcus aureus subsp. aureus MW2]	Fibronectin-binding protein A n=697 Tax=Bacteria TaxID=2 RepID=FNBA_STAA1
	agilent_15204	1.29821e-05	0.662087	-0.132939	-0.729132	0.463254	19.0476	17.037	0.894444	UniRef90_U6RAW1	1662	MH0003_GL0007178 MPA_PNP_EM_seqs_non_topgraph_seqs_final_210318.csv	DNA gyrase subunit B n=3 Tax=Bacteroides TaxID=816 RepID=U6RAW1_9BACE
	agilent_60658	1.29879e-05	0.662381	0.185061	-0.645652	1.01577	7.40741	8.88889	1.2	UniRef90_K0XH89	1663	MH0012_GL0225381 MPA_PNP_EM_seqs_non_topgraph_seqs_final_210318.csv	PKD domain-containing protein n=3 Tax=Bacteroidales TaxID=171549 RepID=K0XH89_9BACT
	twist_26441	1.29923e-05	0.662606	-0.128854	-0.707676	0.449967	20.1058	18.5185	0.921053		1664	Hemagglutinin (2/2)
	agilent_139785	1.29968e-05	0.662836	-0.152078	-0.835718	0.531562	13.2275	12.5926	0.952	UniRef90_A0A015W0V2	1665	O2.UC29-0_GL0041089 MPA_PNP_EM_seqs_non_topgraph_seqs_final_210318.csv	Uncharacterized protein n=22 Tax=Bacteroidales TaxID=171549 RepID=A0A015W0V2_BACFG
	twist_58262	1.30192e-05	0.663978	-0.139521	-0.768985	0.489942	17.4603	14.8148	0.848485		1666	EBNA-3C HHV 4 latent protein
	twist_34608	1.30228e-05	0.664162	-0.18161	-1.00144	0.638221	9.52381	8.14815	0.855556		1667	putative zinc metalloprotease
	agilent_11583	1.30272e-05	0.664389	-0.113979	-0.628877	0.400919	28.5714	25.9259	0.907407	UniRef90_P11089	1668	Flagellar filament 41 kDa core protein	Flagellar filament 41 kDa core protein n=535 Tax=Borreliaceae TaxID=1643685 RepID=FLA1_BORBU
	twist_43798	1.30479e-05	0.665443	-0.105015	-0.581013	0.370982	63.4921	63.7037	1.00333		1669	BZLF1 [Human gammaherpesvirus 4] & BZLF1 & Trans-activator protein BZLF1
	twist_58124	1.30633e-05	0.666228	-0.216769	-1.20176	0.768228	6.34921	5.18519	0.816667		1670	Bifunctional autolysin precursor
	twist_58791	1.30649e-05	0.666309	0.173689	-0.615756	0.963134	89.418	91.1111	1.01893		1671	positive (exact): Rhinovirus B Genome polyprotein
	twist_18247	1.30715e-05	0.666647	0.186425	-0.66182	1.03467	7.40741	8.14815	1.1		1672	allergen_name False allergome_name Hom s Idursulfase (4/8) (1/1) allergenonline_name False SDAP_name False iedb_name False
	twist_54947	1.30783e-05	0.666994	0.100559	-0.357499	0.558618	45.5026	48.8889	1.07442		1673	positive (from uniprot): Rhinovirus B Genome polyprotein
	twist_65730	1.30789e-05	0.667024	0.188888	-0.671601	1.04938	6.87831	8.14815	1.18462		1674	NP_944975.1 Putative exodeoxyribonuclease [Salmonella phage FelixO1]
	agilent_237838	1.30831e-05	0.667238	-0.112119	-0.623233	0.398995	28.5714	26.6667	0.933333	UniRef90_Q54835	1675	VFG000950(gb|NP_665531) (emm) M protein type 3 [M protein (VF0242)] [Streptococcus pyogenes MGAS315]	M3 protein n=36 Tax=Streptococcus pyogenes TaxID=1314 RepID=Q54835_STRPY
	twist_31619	1.30846e-05	0.667317	0.20978	-0.746779	1.16634	5.29101	6.66667	1.26		1676	immunoglobulin A1 protease
	twist_95886	1.30977e-05	0.667983	-0.228508	-1.27268	0.815669	5.82011	4.44444	0.763636		1677	YP_002003938.1 gp1 [Enterobacteria phage 13a]
	agilent_179201	1.31049e-05	0.668349	-0.182966	-1.02002	0.654089	8.99471	7.40741	0.823529	UniRef90_A0A3Z5V395	1678	WP_000030577.1 (2/2) non_MPA_topgraph_sampling_040218.csv	Cell envelope integrity protein TolA n=29 Tax=Salmonella TaxID=590 RepID=A0A3Z5V395_SALET
	agilent_226736	1.31269e-05	0.669472	-0.103847	-0.580655	0.372961	37.5661	37.7778	1.00563	UniRef90_Q9KK48	1679	VFG005316(gb|NP_359586) (pspC/cbpA) Choline binding protein A [Choline-binding proteins (CVF122)] [Streptococcus pneumoniae R6]	Surface protein PspC n=12 Tax=Streptococcus pneumoniae TaxID=1313 RepID=Q9KK48_STREE
	agilent_236613	1.31276e-05	0.669506	-0.103231	-0.577261	0.370799	62.963	60.7407	0.964706	UniRef90_Q5XAT9	1680	VFG000956(gb|NP_607775) (sda) streptodornase [DNase (VF0252)] [Streptococcus pyogenes MGAS8232]	Sda n=3 Tax=root TaxID=1 RepID=Q5XAT9_STRP6
	agilent_81159	1.31407e-05	0.670178	-0.146893	-0.822878	0.529092	14.2857	12.5926	0.881481	UniRef90_Q6GHS9	1681	WP_000791575.1 strains_non_MPA_non_topgraph_cdhit70_190118.csv	Fibrinogen-binding protein n=22 Tax=Staphylococcus aureus TaxID=1280 RepID=FIB_STAAR
	twist_52398	1.31519e-05	0.670744	0.184861	-0.667406	1.03713	7.40741	8.14815	1.1		1682	Syncytin-1
	twist_54095	1.31695e-05	0.671645	0.0994522	-0.360389	0.559293	49.2063	51.8519	1.05376		1683	Bifunctional autolysin precursor
	agilent_6193	1.31724e-05	0.671795	-0.224443	-1.26271	0.813825	6.34921	4.44444	0.7	UniRef90_P03300	1684	Genome polyprotein (6/6) & polyprotein (7/9) & VP1 (1/4) & coat protein VP1 & VP4	Genome polyprotein n=1168 Tax=Enterovirus TaxID=12059 RepID=POLG_POL1M
	agilent_124604	1.31821e-05	0.672287	0.201354	-0.731593	1.1343	5.82011	6.66667	1.14545	UniRef90_G1WNG6	1685	WP_005335292.1 (1/2) non_MPA_topgraph_sampling_040218.csv	LysM domain-containing protein n=15 Tax=Dorea TaxID=189330 RepID=G1WNG6_9FIRM
	twist_40222	1.31964e-05	0.673015	-0.228982	-1.29244	0.834481	4.7619	5.18519	1.08889		1686	titin isoform IC
	agilent_7061	1.3199e-05	0.673151	0.103191	-0.376272	0.582654	33.8624	37.037	1.09375	UniRef90_P08392	1687	Trans-acting transcriptional protein ICP4	Major viral transcription factor ICP4 n=1 Tax=Human herpesvirus 1 (strain 17) TaxID=10299 RepID=ICP4_HHV11
	agilent_182818	1.32045e-05	0.673432	0.153254	-0.559471	0.86598	10.582	12.5926	1.19	UniRef90_C6J8W2	1688	MH0086_GL0100637 (1/1) MPA_and_EM_topgraph_220218_subsample.csv	Uncharacterized protein n=32 Tax=Clostridiales TaxID=186802 RepID=C6J8W2_9FIRM
	agilent_10659	1.32065e-05	0.673532	-0.112296	-0.634708	0.410117	26.9841	25.1852	0.933333	UniRef90_Q66575	1689	positive (from uniprot): Enterovirus B Genome polyprotein	Genome polyprotein n=20 Tax=Enterovirus B TaxID=138949 RepID=POLG_EC12T
	twist_3668	1.32196e-05	0.674202	0.160991	-0.589592	0.911573	8.99471	11.8519	1.31765		1690	allergen_name False allergome_name Ory s 11 (2/2) (1/1) allergenonline_name False SDAP_name False iedb_name False
	twist_23602	1.32249e-05	0.67447	-0.199076	-1.12803	0.729882	7.40741	5.92593	0.8		1691	allergen_name False allergome_name Hom g 2 (2/2) (1/1) allergenonline_name False SDAP_name False iedb_name False
	twist_34981	1.32347e-05	0.674968	0.210492	-0.773334	1.19432	5.29101	5.92593	1.12		1692	Influenza hemagglutinin (HA) – precursor, HA1, HA2, partial forms
	agilent_152493	1.32397e-05	0.675225	0.192823	-0.709175	1.09482	6.34921	7.40741	1.16667	UniRef90_A0A0P0EUJ1	1693	MH0013_GL0035403 MPA_PNP_EM_seqs_non_topgraph_seqs_final_210318.csv	MORN repeat protein n=82 Tax=Bacteroidaceae TaxID=815 RepID=A0A0P0EUJ1_BACT4
	twist_27789	1.32439e-05	0.675441	-0.165393	-0.939627	0.60884	10.582	8.88889	0.84		1694	early antigen protein D (EA-D) & DNA polymerase processivity factor BMRF1
	twist_27929	1.32451e-05	0.675499	-0.179282	-1.01869	0.660124	8.46561	8.14815	0.9625		1695	virion spike glycoprotein precursor & negative (from uniprot): spike glycoprotein [Zaire ebolavirus]
	agilent_42	1.32571e-05	0.67611	-0.13137	-0.747678	0.484939	17.4603	15.5556	0.890909	UniRef90_P68950	1696	positive (from uniprot): Human adenovirus C Pre-histone-like nucleoprotein	Pre-histone-like nucleoprotein n=24 Tax=root TaxID=1 RepID=NP_ADE02
	agilent_132876	1.32599e-05	0.676257	0.194497	-0.718409	1.1074	6.87831	6.66667	0.969231	UniRef90_G2T5W2	1697	MH0268_GL0121737 MPA_PNP_EM_seqs_non_topgraph_seqs_final_210318.csv	Flagellin n=3 Tax=Roseburia TaxID=841 RepID=G2T5W2_ROSHA
	agilent_112424	1.3275e-05	0.677025	-0.203786	-1.1627	0.755131	6.34921	5.92593	0.933333	UniRef90_A0A2N8IRZ8	1698	WP_031930870.1 strains_non_MPA_non_topgraph_cdhit70_190118.csv	Cell division protein CpoB n=29 Tax=Akkermansia TaxID=239934 RepID=A0A2N8IRZ8_9BACT
	twist_58784	1.32779e-05	0.677175	-0.112128	-0.640003	0.415748	76.7196	74.0741	0.965517		1699	positive (exact): Human herpesvirus 3 Envelope glycoprotein C
	twist_21947	1.32794e-05	0.677247	0.22135	-0.82097	1.26367	4.2328	5.92593	1.4		1700	allergen_name False allergome_name Str py Streptokinase (5/12) (1/1) allergenonline_name False SDAP_name False iedb_name False
	twist_28333	1.32885e-05	0.677712	0.194475	-0.722694	1.11164	5.82011	7.40741	1.27273		1701	BZLF1 [Human gammaherpesvirus 4] & BZLF1 & Trans-activator protein BZLF1
	agilent_11376	1.3292e-05	0.67789	-0.157918	-0.903118	0.587281	10.582	11.1111	1.05	UniRef90_P14348	1702	Capsid protein VP26 & capsid protein VP26 [Human gammaherpesvirus 4] & BFRF3	Small capsomere-interacting protein n=30 Tax=Epstein-Barr virus (strain GD1) TaxID=10376 RepID=SCP_EBVB9
	agilent_141285	1.33025e-05	0.678427	0.16422	-0.612086	0.940525	8.46561	11.1111	1.3125	UniRef90_Q4W8L5	1703	WP_000744110.1 strains_non_MPA_non_topgraph_cdhit70_190118.csv	Staphylocoagulase n=113 Tax=Bacillales TaxID=1385 RepID=Q4W8L5_STAAU
	agilent_202934	1.33134e-05	0.678986	-0.19842	-1.13813	0.741288	6.87831	5.92593	0.861538	UniRef90_F9ZA18	1704	MH0012_GL0186444 MPA_PNP_EM_seqs_non_topgraph_seqs_final_210318.csv	Uncharacterized protein n=5 Tax=Odoribacter TaxID=283168 RepID=F9ZA18_ODOSD
	agilent_218197	1.3329e-05	0.679777	-0.103378	-0.594251	0.387495	34.3915	31.1111	0.904615	UniRef90_A0A4V0BU85	1705	WP_000185311.1 strains_non_MPA_non_topgraph_cdhit70_190118.csv	Glycerophosphoryl diester phosphodiesterase n=217 Tax=Bacteria TaxID=2 RepID=A0A4V0BU85_STREQ
	twist_59514	1.33312e-05	0.679892	-0.111166	-0.63922	0.416888	25.9259	24.4444	0.942857		1706	B B/Beijing/184/93 HA
	agilent_235082	1.33326e-05	0.679961	-0.188372	-1.08338	0.706631	93.6508	92.5926	0.988701	UniRef90_A0A4I7YG16	1707	VFG001357(gb|NP_346601) (cbpA) choline binding protein A [CbpA/PspC (VF0150)] [Streptococcus pneumoniae TIGR4]	Choline binding protein A n=44 Tax=Streptococcus pneumoniae TaxID=1313 RepID=A0A4I7YG16_STREE
	agilent_150541	1.33418e-05	0.680429	-0.152017	-0.875409	0.571374	12.6984	10.3704	0.816667	UniRef90_A0A076JBG3	1708	WP_005841703.1 MPA_PNP_EM_seqs_non_topgraph_seqs_final_210318.csv	PorT family protein n=35 Tax=Bacteroides TaxID=816 RepID=A0A076JBG3_9BACE
	agilent_12144	1.33532e-05	0.681013	-0.182818	-1.05446	0.688826	8.46561	6.66667	0.7875	UniRef90_A0A416X5Y1	1709	MH0059_GL0107921 (1/1) MPA_and_EM_topgraph_220218_subsample.csv	Cell surface protein SprA n=4 Tax=Bacteroidales TaxID=171549 RepID=A0A416X5Y1_9BACE
	agilent_48843	1.33544e-05	0.681074	-0.198647	-1.14595	0.748659	7.40741	6.66667	0.9	UniRef90_F9Z760	1710	MH0012_GL0066575 MPA_PNP_EM_seqs_non_topgraph_seqs_final_210318.csv	Alkyl hydroperoxide reductase/ Thiol specific antioxidant/ Mal allergen n=9 Tax=Odoribacter TaxID=283168 RepID=F9Z760_ODOSD
	twist_37584	1.33606e-05	0.681392	-0.150986	-0.87177	0.569797	12.6984	10.3704	0.816667		1711	Lipase 2 precursor (Glycerol ester hydrolase 2)
	agilent_10251	1.33617e-05	0.681446	-0.103572	-0.598097	0.390953	31.2169	31.1111	0.99661	UniRef90_Q9QL88	1712	Enterovirus polyprotein (VP0, VP1, VP2, VP4) – capsid proteins, Coxsackievirus A9 (2.9 Å structure, chains 1–4)	Genome polyprotein n=36 Tax=Enterovirus B TaxID=138949 RepID=POLG_CXB6S
	twist_38692	1.33634e-05	0.681536	-0.157759	-0.911235	0.595716	11.1111	9.62963	0.866667		1713	positive (from uniprot): Enterovirus B Genome polyprotein
	twist_31672	1.33652e-05	0.681623	-0.187503	-1.0833	0.70829	7.40741	6.66667	0.9		1714	Replicase polyprotein 1ab
	twist_9814	1.33717e-05	0.681956	-0.147658	-0.853876	0.558559	12.6984	11.1111	0.875		1715	allergen_name False allergome_name Bom hy AK (1/2) (1/1) allergenonline_name False SDAP_name False iedb_name False
	twist_24985	1.33923e-05	0.683009	-0.18243	-1.05802	0.69316	8.46561	6.66667	0.7875		1716	allergen_name False allergome_name Equ as 3 (2/2) (1/1) allergenonline_name False SDAP_name False iedb_name False
	twist_63421	1.34071e-05	0.683761	-0.162708	-0.945601	0.620186	10.0529	8.88889	0.884211		1717	YP_009150301.1 putative DNA-dependent RNA polymerase [Proteus phage PM 75]
	agilent_130111	1.34289e-05	0.684874	-0.11306	-0.659096	0.432977	24.3386	22.2222	0.913043	UniRef90_D4S2X1	1718	MH0005_GL0011337 MPA_PNP_EM_seqs_non_topgraph_seqs_final_210318.csv	Flagellin n=3 Tax=Butyrivibrio TaxID=830 RepID=D4S2X1_9FIRM
	agilent_238423	1.34334e-05	0.685102	0.18661	-0.715338	1.08856	6.34921	7.40741	1.16667	UniRef90_Q53747	1719	VFG001276(gb|NP_646195) (lukF-PV) Panton-Valentine leukocidin chain F precursor [PVL (VF0018)] [Staphylococcus aureus subsp. aureus MW2]	Leucocidin F n=80 Tax=root TaxID=1 RepID=Q53747_STAAU
	agilent_220456	1.34494e-05	0.685919	0.140214	-0.539346	0.819773	11.6402	14.0741	1.20909	UniRef90_Q99WQ6	1720	VFG001316(gb|NP_645114) (geh) glycerol ester hydrolase [Lipase (VF0012)] [Staphylococcus aureus subsp. aureus MW2]	Lipase 2 n=451 Tax=Bacteria TaxID=2 RepID=LIP2_STAAM
	agilent_238925	1.34496e-05	0.685931	-0.161465	-0.944055	0.621125	10.0529	8.88889	0.884211	UniRef90_P11311	1721	VFG002033(gb|NP_109829) (p1/MgPa/gapA) ADP1_MYCPN adhesin P1 [Cytadherence organelle (VF0330)] [Mycoplasma pneumoniae M129]	Adhesin P1 n=56 Tax=Mycoplasma pneumoniae TaxID=2104 RepID=ADP1_MYCPN
	agilent_7060	1.34622e-05	0.68657	0.174872	-0.674524	1.02427	7.40741	8.14815	1.1	UniRef90_P03460	1722	Hemagglutinin (2/2)	Hemagglutinin n=16903 Tax=Influenza B virus TaxID=11520 RepID=HEMA_INBLE
	twist_20503	1.34717e-05	0.687058	-0.108306	-0.635241	0.418629	28.0423	25.1852	0.898113		1723	allergen_name False allergome_name False allergenonline_name Unassigned (1/1) (1/1) SDAP_name Bos d 8 (6/13) (1/1) iedb_name False
	twist_58056	1.34721e-05	0.687076	0.0986875	-0.38148	0.578855	34.9206	37.7778	1.08182		1724	positive (from uniprot): Influenza A virus Hemagglutinin
	agilent_243235	1.34802e-05	0.68749	0.174824	-0.676976	1.02662	7.40741	8.14815	1.1	UniRef90_Q5WT56	1725	VFG041346(gb|YP_096747) (lpg2744) Dot/Icm type IV secretion system effector [Dot/Icm (SS047)] [Legionella pneumophila subsp. pneumophila str. Philadelphia 1]	Uncharacterized protein n=29 Tax=Legionella pneumophila TaxID=446 RepID=Q5WT56_LEGPL
	twist_5585	1.34802e-05	0.687493	-0.132623	-0.77881	0.513565	15.3439	14.0741	0.917241		1726	allergen_name False allergome_name Lim p 2 (2/2) (1/1) allergenonline_name False SDAP_name False iedb_name False
	agilent_185725	1.34843e-05	0.687701	-0.20404	-1.1989	0.790818	6.34921	5.18519	0.816667	UniRef90_A0A246B2R4	1727	YP_002344746.1 (1/1) non_MPA_topgraph_sampling_040218.csv	Cytochrome c-type protein n=76 Tax=Campylobacteraceae TaxID=72294 RepID=A0A246B2R4_CAMJU
	agilent_183695	1.34903e-05	0.688007	0.143749	-0.557869	0.845366	86.7725	88.8889	1.02439	UniRef90_G5SUU8	1728	MH0006_GL0014259 MPA_PNP_EM_seqs_non_topgraph_seqs_final_210318.csv	Peptidase C10 family protein n=3 Tax=Paraprevotella TaxID=577309 RepID=G5SUU8_9BACT
	agilent_214358	1.34904e-05	0.688009	0.117711	-0.456825	0.692247	19.0476	20.7407	1.08889	UniRef90_A0A166DEL7	1729	WP_000728052.1 strains_non_MPA_non_topgraph_cdhit70_190118.csv	Exported protein n=20 Tax=Staphylococcus aureus TaxID=1280 RepID=A0A166DEL7_STAAU
	twist_21	1.34909e-05	0.688034	0.158177	-0.613933	0.930287	8.99471	10.3704	1.15294		1730	allergen_name Hor v 5 (1/1) (1/1) allergome_name Hor v 5 (6/6) (1/1) allergenonline_name False SDAP_name Hor v 5.0101 (1/1) (1/1) iedb_name False
	agilent_36653	1.34945e-05	0.68822	0.158649	-0.616254	0.933553	89.418	91.1111	1.01893	UniRef90_K0XBN9	1731	MH0128_GL0087103 MPA_PNP_EM_seqs_non_topgraph_seqs_final_210318.csv	Uncharacterized protein n=3 Tax=Bacteroidales TaxID=171549 RepID=K0XBN9_9BACT
	agilent_166348	1.34973e-05	0.688361	-0.120774	-0.710965	0.469416	20.1058	17.037	0.847368	UniRef90_A0A354D3V1	1732	MH0436_GL0046035 MPA_PNP_EM_seqs_non_topgraph_seqs_final_210318.csv	Flagellin n=2 Tax=Clostridiales TaxID=186802 RepID=A0A354D3V1_9FIRM
	agilent_222322	1.35005e-05	0.688525	0.143331	-0.557476	0.844138	12.1693	11.8519	0.973913	UniRef90_Q2FE79	1733	VFG002421(gb|NP_647158) (sbi) IgG-binding protein SBI [Sbi (VF0423)] [Staphylococcus aureus subsp. aureus MW2]	Immunoglobulin-binding protein Sbi n=295 Tax=Bacteria TaxID=2 RepID=SBI_STAA3
	agilent_223825	1.35031e-05	0.688656	-0.167168	-0.984887	0.650551	8.99471	8.14815	0.905882	UniRef90_Q9KK48	1734	VFG005316(gb|NP_359586) (pspC/cbpA) Choline binding protein A [Choline-binding proteins (CVF122)] [Streptococcus pneumoniae R6]	Surface protein PspC n=12 Tax=Streptococcus pneumoniae TaxID=1313 RepID=Q9KK48_STREE
	agilent_153499	1.35103e-05	0.689026	-0.121043	-0.713883	0.471796	19.5767	17.7778	0.908108	UniRef90_Q2FWV5	1735	WP_000727649.1 strains_non_MPA_non_topgraph_cdhit70_190118.csv	Chemotaxis inhibitory protein n=103 Tax=root TaxID=1 RepID=CHIPS_STAA8
	twist_28036	1.35162e-05	0.689327	-0.20415	-1.20505	0.796747	6.34921	5.18519	0.816667		1736	Urease subunit alpha
	agilent_1088	1.35191e-05	0.689475	0.118	-0.460814	0.696814	18.5185	20.7407	1.12	UniRef90_P06725	1737	tegument protein pp65 & 65 kDa lower matrix phosphoprotein & pp65 & HCMVUL83	65 kDa phosphoprotein n=77 Tax=Human cytomegalovirus TaxID=10359 RepID=PP65_HCMVA
	agilent_60579	1.35225e-05	0.689645	-0.10504	-0.620579	0.4105	29.1005	25.1852	0.865455	UniRef90_UPI0004537308	1738	WP_000728715.1 strains_non_MPA_non_topgraph_cdhit70_190118.csv	staphylococcal protein A n=1 Tax=Staphylococcus aureus TaxID=1280 RepID=UPI0004537308
	agilent_11278	1.35478e-05	0.690937	-0.0940392	-0.557622	0.369544	46.5608	44.4444	0.954545	UniRef90_O11283	1739	positive (from uniprot): Influenza A virus Hemagglutinin	Hemagglutinin n=469 Tax=Influenza A virus TaxID=11320 RepID=HEMA_I89A2
	twist_51732	1.35523e-05	0.691167	-0.0951628	-0.564654	0.374329	40.2116	40	0.994737		1740	positive (exact): Norwalk virus Non-structural polyprotein
[truncated: 810 more rows]
