# Supplementary material for: Systemic antibody responses against bacterial and viral antigens associate with fatigue in patients with inflammatory bowel disease
Source: iScience. 2026 Jul 20;29(8):116828. doi: 10.1016/j.isci.2026.116828 (PMC13393791; doi:10.1016/j.isci.2026.116828)
Supplement: Table S18. Logistic regression results for the association between individual antibody reactivity and fatigue status in the UC cohort comparing higher fatigue (Q3+Q4) with lower fatigue (Q1+Q2) [file mmc18.xlsx]

## Sheet: Table S18
	Table S18. Logistic regression results for the association between individual antibodies and fatigue status (Q1+2: minimally to moderately fatigued, n = 114; Q3+4: more to highly fatigued, n = 57) in the UC. Models were adjusted for age, sex, and smoking. Antibodies are ranked by p-value. Yellow-colored cells indicate nominal significance (p < 0.05), and orange cells indicate p < 0.1.
	Peptide-ID	Benjamini-Hochberg value	P-Value	Regression Coefficient	Lower Confidence Interval Value	Upper Confidence Interval Value	% of individuals with peptide present in lesser fatigued group (Q1+Q2)	% of individuals with peptide present in higher fatigued group (Q3+Q4)	Fold Change	UniRef-ID	Rank based on P-Value	Peptide Name	Function according to Universal Protein Reference database (UniRef)
	twist_47724	1.41554e-08	0.000721924	1.33192	0.559832	2.10401	15.9292	38.5965	2.423		1	Glycoprotein D HHV-1
	agilent_222335	2.27618e-08	0.00116085	1.13741	0.451123	1.82369	38.9381	66.6667	1.71212	UniRef90_Q6GHV7	2	VFG001317(gb|YP_001332074) (isdB) iron-regulated surface determinant protein B, haemoglobin receptor [Isd (VF0015)] [Staphylococcus aureus subsp. aureus str. Newman]	Iron-regulated surface determinant protein B n=509 Tax=Bacilli TaxID=91061 RepID=ISDB_STAAR
	agilent_10959	5.78637e-08	0.00295105	1.51797	0.517171	2.51877	7.07965	22.807	3.22149	UniRef90_Q69091	3	Glycoprotein D HHV-1	Envelope glycoprotein D n=279 Tax=root TaxID=1 RepID=GD_HHV11
	twist_57818	6.19231e-08	0.00315808	1.98013	0.665398	3.29487	3.53982	15.7895	4.46053		4	glycoprotein D (2/2)
	twist_27538	8.68884e-08	0.00443131	0.978905	0.30469	1.65312	36.2832	59.6491	1.64399		5	EBNA-1 HHV 4
	agilent_212303	9.56013e-08	0.00487567	1.24034	0.376787	2.1039	11.5044	28.0702	2.43995	UniRef90_A0A173WVL9	6	O2.UC18-1_GL0086283 (1/6) MPA_and_EM_topgraph_220218_subsample.csv	Phosphoglycerol transferase and related proteins, alkaline phosphatase superfamily n=34 Tax=Clostridiales TaxID=186802 RepID=A0A173WVL9_9FIRM
	agilent_3544	1.0014e-07	0.00510714	1.04455	0.31343	1.77567	22.1239	40.3509	1.82386	UniRef90_Q69091	7	Glycoprotein D HHV-1	Envelope glycoprotein D n=279 Tax=root TaxID=1 RepID=GD_HHV11
	twist_27540	1.25423e-07	0.00639658	0.949445	0.266987	1.6319	36.2832	57.8947	1.59564		8	EBNA-1 HHV 4 & BKRF1
	agilent_15204	1.44808e-07	0.00738522	-1.53845	-2.66401	-0.412898	23.8938	7.01754	0.293697	UniRef90_U6RAW1	9	MH0003_GL0007178 MPA_PNP_EM_seqs_non_topgraph_seqs_final_210318.csv	DNA gyrase subunit B n=3 Tax=Bacteroides TaxID=816 RepID=U6RAW1_9BACE
	twist_34086	1.5301e-07	0.00780349	-1.04642	-1.81731	-0.275519	40.708	19.2982	0.474066		10	polyprotein (5/9) & unnamed protein product (6/8) & structural polyprotein (3/3) & 110 kd polyprotein precursor & Structural polyprotein (1/2) & E1 protein
	twist_27539	1.54234e-07	0.00786595	0.979289	0.257116	1.70146	21.2389	40.3509	1.89985		11	EBNA-1 HHV 4 & BKRF1
	agilent_20730	1.54921e-07	0.00790096	1.71192	0.448758	2.97507	3.53982	15.7895	4.46053	UniRef90_K5ZIF6	12	MH0139_GL0119905 MPA_PNP_EM_seqs_non_topgraph_seqs_final_210318.csv	Translation initiation factor IF-2 n=19 Tax=Parabacteroides TaxID=375288 RepID=K5ZIF6_9BACT
	agilent_6734	1.68208e-07	0.00857859	1.20916	0.307507	2.11081	8.84956	24.5614	2.77544	UniRef90_P08392	13	Trans-acting transcriptional protein ICP4	Major viral transcription factor ICP4 n=1 Tax=Human herpesvirus 1 (strain 17) TaxID=10299 RepID=ICP4_HHV11
	twist_36072	1.99033e-07	0.0101507	0.987246	0.234532	1.73996	16.8142	35.0877	2.0868		14	positive (exact): Influenza A virus Hemagglutinin
	twist_32960	2.15661e-07	0.0109987	1.67228	0.383274	2.96129	3.53982	14.0351	3.96491		15	Glycoprotein M
	twist_34744	2.22775e-07	0.0113615	-1.9299	-3.42416	-0.435641	19.469	3.50877	0.180223		16	zinc metalloproteinase aureolysin
	agilent_226184	2.40723e-07	0.0122769	-1.21918	-2.17344	-0.264919	27.4336	10.5263	0.383701	UniRef90_P71401	17	VFG001157(gb|AAC44560) (hsf) Hsf [Hia/Hsf (VF0039)] [Haemophilus influenzae C54]	Hsf n=19 Tax=Haemophilus influenzae TaxID=727 RepID=P71401_HAEIF
	agilent_243165	2.42022e-07	0.0123431	1.50738	0.326644	2.68811	4.42478	15.7895	3.56842	UniRef90_Q9JNH0	18	VFG000972(gb|NP_269972) (sic) inhibitor of complement-mediated lysis [SIC (VF0255)] [Streptococcus pyogenes M1 GAS]	Sic1.225 n=20 Tax=Streptococcus pyogenes TaxID=1314 RepID=Q9JNH0_STRPY
	twist_58158	2.55849e-07	0.0130483	0.939207	0.197676	1.68074	20.354	36.8421	1.81007		19	Trans-acting transcriptional protein ICP4
	agilent_3101	2.78825e-07	0.0142201	-0.890778	-1.60291	-0.17865	46.0177	26.3158	0.571862	UniRef90_Q82081	20	positive (from uniprot): Rhinovirus B Genome polyprotein	Genome polyprotein n=46 Tax=Enterovirus TaxID=12059 RepID=POLG_HRV3
	agilent_230662	2.88272e-07	0.0147019	-1.38737	-2.50196	-0.272782	24.7788	7.01754	0.283208	UniRef90_P71401	21	VFG001157(gb|AAC44560) (hsf) Hsf [Hia/Hsf (VF0039)] [Haemophilus influenzae C54]	Hsf n=19 Tax=Haemophilus influenzae TaxID=727 RepID=P71401_HAEIF
	agilent_78246	3.03326e-07	0.0154696	2.01304	0.383478	3.6426	1.76991	12.2807	6.9386	UniRef90_A0A1C5UUU7	22	MH0198_GL0135499 MPA_PNP_EM_seqs_non_topgraph_seqs_final_210318.csv	Gamma-DL-glutamyl hydrolase n=5 Tax=Firmicutes TaxID=1239 RepID=A0A1C5UUU7_9CLOT
	agilent_229658	3.13189e-07	0.0159726	-0.917787	-1.66433	-0.171242	39.823	21.0526	0.528655	UniRef90_Q5WUD8	23	VFG045563(gb|YP_096320) (ceg28) Dot/Icm type IV secretion system effector Ceg28 [Dot/Icm (VF0156)] [Legionella pneumophila subsp. pneumophila str. Philadelphia 1]	Uncharacterized protein n=28 Tax=Legionella pneumophila TaxID=446 RepID=Q5WUD8_LEGPL
	agilent_7301	3.43256e-07	0.0175061	1.01689	0.178022	1.85575	67.2566	84.2105	1.25208	UniRef90_P03211	24	EBNA-1 HHV 4 & BKRF1	Epstein-Barr nuclear antigen 1 n=37 Tax=Epstein-Barr virus (strain GD1) TaxID=10376 RepID=EBNA1_EBVB9
	twist_48628	3.53694e-07	0.0180384	-1.13392	-2.07371	-0.19413	26.5487	12.2807	0.462573		25	positive (from uniprot): Norwalk virus Non-structural polyprotein
	agilent_11380	3.66558e-07	0.0186945	0.922146	0.153564	1.69073	15.9292	31.5789	1.98246	UniRef90_P08392	26	Trans-acting transcriptional protein ICP4	Major viral transcription factor ICP4 n=1 Tax=Human herpesvirus 1 (strain 17) TaxID=10299 RepID=ICP4_HHV11
	twist_59101	3.68238e-07	0.0187801	0.97893	0.162429	1.79543	12.3894	28.0702	2.26566		27	H3N2 A/Victoria/3/75 HA
	agilent_1379	3.7365e-07	0.0190562	0.964929	0.15824	1.77162	14.1593	28.0702	1.98246	UniRef90_Q2FUY2	28	Clumping factor B precursor (Fibrinogen-binding protein B) (Fibrinogen receptor B)	Clumping factor B n=3 Tax=Staphylococcus aureus TaxID=1280 RepID=CLFB_STAA8
	agilent_56582	4.09729e-07	0.0208962	1.65302	0.250396	3.05565	2.65487	12.2807	4.62573	UniRef90_P0AB42	29	WP_000800146.1 (2/2) non_MPA_topgraph_sampling_040218.csv	Multiple stress resistance protein BhsA n=471 Tax=Bacteria TaxID=2 RepID=BHSA_ECO57
	twist_34376	4.30838e-07	0.0219727	0.936662	0.135286	1.73804	13.2743	28.0702	2.11462		30	EBNA-1 HHV 4 & BKRF1
	agilent_320	4.54128e-07	0.0231605	0.814499	0.111484	1.51751	54.8673	71.9298	1.31098	UniRef90_P03211	31	EBNA-1 HHV 4 & BKRF1	Epstein-Barr nuclear antigen 1 n=37 Tax=Epstein-Barr virus (strain GD1) TaxID=10376 RepID=EBNA1_EBVB9
	twist_26523	4.57275e-07	0.023321	-0.890099	-1.65926	-0.120937	37.1681	19.2982	0.519215		32	EBNA-3C HHV 4 latent protein
	agilent_54978	4.64885e-07	0.0237091	1.09393	0.145989	2.04187	7.9646	21.0526	2.64327	UniRef90_A0A3A9Y9V3	33	YP_193899.1 (1/1) non_MPA_topgraph_sampling_040218.csv	LPXTG cell wall anchor domain-containing protein n=8 Tax=Lactobacillus acidophilus TaxID=1579 RepID=A0A3A9Y9V3_LACAI
	agilent_187158	4.67664e-07	0.0238509	-1.33113	-2.48578	-0.176476	20.354	7.01754	0.344775	UniRef90_A0A1C6HNE0	34	WP_044922804.1 MPA_PNP_EM_seqs_non_topgraph_seqs_final_210318.csv	Fibronectin type III domain n=12 Tax=Clostridiales TaxID=186802 RepID=A0A1C6HNE0_9FIRM
	agilent_329	4.73017e-07	0.0241239	1.24029	0.162348	2.31824	7.07965	19.2982	2.72588	UniRef90_P36717	35	minor core protein	Core-capsid bridging protein n=3 Tax=Human mastadenovirus A TaxID=129875 RepID=CORE5_ADE12
	twist_57916	4.81524e-07	0.0245577	1.06466	0.136534	1.99278	9.73451	21.0526	2.16268		36	Glycoprotein D HHV-1
	agilent_4907	4.91109e-07	0.0250466	-1.12068	-2.10096	-0.140402	25.6637	10.5263	0.410163	UniRef90_P07210	37	polyprotein (9/9) & VP1 capsid protein (1/3) & Chain 2, Human Rhinovirus Serotype 2 (Hrv2)	Genome polyprotein n=273 Tax=Enterovirus TaxID=12059 RepID=POLG_HRV8A
	twist_27025	4.99693e-07	0.0254843	1.35561	0.166278	2.54495	5.30973	14.0351	2.64327		38	collagen, type IV, alpha 3 (Goodpasture antigen)
	agilent_140119	5.10118e-07	0.026016	-1.75937	-3.30849	-0.210249	15.0442	3.50877	0.23323	UniRef90_Q4W8L5	39	WP_000744110.1 strains_non_MPA_non_topgraph_cdhit70_190118.csv	Staphylocoagulase n=113 Tax=Bacillales TaxID=1385 RepID=Q4W8L5_STAAU
	agilent_23656	5.33147e-07	0.0271905	1.44053	0.162269	2.71878	3.53982	14.0351	3.96491	UniRef90_A0A249N2W5	40	WP_014569812.1 (1/1) non_MPA_topgraph_sampling_040218.csv	SBP_bac_5 domain-containing protein n=18 Tax=Lactobacillaceae TaxID=33958 RepID=A0A249N2W5_LACRH
	agilent_221632	5.83359e-07	0.0297513	-1.01754	-1.93515	-0.0999198	26.5487	12.2807	0.462573	UniRef90_P81177	41	VFG001314(gb|NP_647375) (aur) zinc metalloproteinase aureolysin [Aureolysin (VF0024)] [Staphylococcus aureus subsp. aureus MW2]	Zinc metalloproteinase aureolysin n=337 Tax=Bacilli TaxID=91061 RepID=AURE_STAAU
	agilent_240856	5.83461e-07	0.0297565	0.838916	0.0823556	1.59548	16.8142	31.5789	1.87812	UniRef90_O86489	42	VFG001281(gb|NP_645335) (sdrE) Ser-Asp rich fibrinogen-binding bone sialoprotein-binding protein [SDr (VF0019)] [Staphylococcus aureus subsp. aureus MW2]	Serine-aspartate repeat-containing protein E n=489 Tax=Bacteria TaxID=2 RepID=SDRE_STAAE
	agilent_9537	5.93158e-07	0.030251	1.0938	0.104405	2.08319	7.07965	19.2982	2.72588	UniRef90_P14738	43	fibronectin-binding protein A	Fibronectin-binding protein A n=540 Tax=Staphylococcaceae TaxID=90964 RepID=FNBA_STAA8
	twist_33998	6.02922e-07	0.030749	-0.808459	-1.54194	-0.0749746	39.823	24.5614	0.616764		44	positive (from uniprot): Enterovirus B Genome polyprotein
	agilent_182996	6.0547e-07	0.030879	1.57964	0.145379	3.01389	2.65487	12.2807	4.62573	UniRef90_A0A1C5US59	45	MH0003_GL0083467 MPA_PNP_EM_seqs_non_topgraph_seqs_final_210318.csv	Glutamyl-and glutaminyl-tRNA synthetases n=58 Tax=Bacteroidaceae TaxID=815 RepID=A0A1C5US59_9BACE
	agilent_3614	6.23214e-07	0.0317839	0.897663	0.0782449	1.71708	19.469	29.8246	1.5319	UniRef90_Q69091	46	Glycoprotein D HHV-1	Envelope glycoprotein D n=279 Tax=root TaxID=1 RepID=GD_HHV11
	agilent_106774	6.34052e-07	0.0323367	1.4141	0.119102	2.70909	4.42478	12.2807	2.77544	UniRef90_A0A4S2FKQ5	47	WP_063674229.1 MPA_PNP_EM_seqs_non_topgraph_seqs_final_210318.csv	DUF4988 domain-containing protein n=15 Tax=Bacteroidaceae TaxID=815 RepID=A0A4S2FKQ5_9BACE
	agilent_182986	6.34869e-07	0.0323783	1.80206	0.151381	3.45274	1.76991	10.5263	5.94737	UniRef90_G1WRY6	48	WP_040015269.1 (2/2) non_MPA_topgraph_sampling_040218.csv	Uncharacterized protein n=18 Tax=Dorea TaxID=189330 RepID=G1WRY6_9FIRM
	agilent_130938	6.35046e-07	0.0323873	-1.65744	-3.17573	-0.139153	15.0442	3.50877	0.23323	UniRef90_A0A1C5V0K8	49	O2.UC16-1_GL0025718 (3/3) MPA_and_EM_topgraph_220218_subsample.csv	Lipoteichoic acid synthase 1 n=14 Tax=Clostridiales TaxID=186802 RepID=A0A1C5V0K8_9FIRM
	twist_58726	6.51218e-07	0.0332121	-1.02666	-1.97158	-0.08174	87.6106	78.9474	0.901116		50	positive (exact): Human adenovirus C Pre-histone-like nucleoprotein
	twist_35416	6.60511e-07	0.033686	-1.64336	-3.15994	-0.12678	15.0442	3.50877	0.23323		51	EBNA-1 HHV 4 & BKRF1
	twist_59814	6.71167e-07	0.0342295	-0.950651	-1.83064	-0.0706666	26.5487	14.0351	0.528655		52	YP_006908363.1 hypothetical protein BCB4_0134 [Bacillus phage B4]
	agilent_104204	7.20051e-07	0.0367226	-0.721957	-1.39937	-0.0445413	63.7168	49.1228	0.770955	UniRef90_Q6GE15	53	WP_000792567.1 strains_non_MPA_non_topgraph_cdhit70_190118.csv	Immunoglobulin-binding protein Sbi n=35 Tax=Staphylococcus aureus TaxID=1280 RepID=SBI_STAAR
	agilent_318	7.37026e-07	0.0375883	0.70441	0.0404328	1.36839	44.2478	61.4035	1.38772	UniRef90_Q1HVF7	54	EBNA-1 HHV 4	Epstein-Barr nuclear antigen 1 n=48 Tax=Epstein-Barr virus (strain GD1) TaxID=10376 RepID=EBNA1_EBVA8
	twist_53656	7.53024e-07	0.0384042	-2.17164	-4.22734	-0.11595	13.2743	1.75439	0.132164		55	HCMVUL35
	agilent_219967	7.61433e-07	0.0388331	-1.01076	-1.96967	-0.051854	26.5487	12.2807	0.462573	UniRef90_Q9X5C4	56	VFG000960(gb|NP_269464) (grab) protein GRAB (protein G-related alpha 2M-binding protein) [GRAB (VF0254)] [Streptococcus pyogenes M1 GAS]	GRAB n=44 Tax=Streptococcus pyogenes TaxID=1314 RepID=Q9X5C4_STRPY
	twist_27732	7.74259e-07	0.0394872	-0.962757	-1.87917	-0.0463403	25.6637	14.0351	0.546884		57	Surface protein pspA
	agilent_206025	7.74894e-07	0.0395196	-0.689954	-1.34681	-0.0331018	62.8319	45.614	0.72597	UniRef90_A7AIR2	58	MH0108_GL0011167 MPA_PNP_EM_seqs_non_topgraph_seqs_final_210318.csv	Uncharacterized protein n=14 Tax=Bacteria TaxID=2 RepID=A7AIR2_9BACT
	agilent_234083	7.77956e-07	0.0396758	1.05615	0.0498754	2.06242	7.9646	19.2982	2.423	UniRef90_Q7W135	59	VFG000028(gb|NP_882012) (brkB) serum resistance protein [Brk (VF0034)] [Bordetella pertussis Tohama I]	Serum resistance protein n=18 Tax=Bordetella TaxID=517 RepID=Q7W135_BORPA
	twist_58795	7.94164e-07	0.0405023	0.770778	0.0333449	1.50821	56.6372	70.1754	1.23904		60	positive (exact): Human herpesvirus 1 Envelope glycoprotein D
	agilent_217974	7.995e-07	0.0407745	1.03906	0.0436038	2.03452	7.07965	19.2982	2.72588	UniRef90_A0A1Q6NL23	61	MH0188_GL0157323 MPA_PNP_EM_seqs_non_topgraph_seqs_final_210318.csv	LytR_cpsA_psr domain-containing protein n=12 Tax=Clostridiales TaxID=186802 RepID=A0A1Q6NL23_9FIRM
	twist_99693	8.04211e-07	0.0410148	-0.75836	-1.48576	-0.0309584	40.708	24.5614	0.603356		62	YP_009222289.1 lysin [Lactobacillus phage LfeInf]
	agilent_230924	8.20371e-07	0.0418389	-0.845103	-1.659	-0.0312087	33.6283	17.5439	0.521699	UniRef90_Q8GM74	63	VFG001150(gb|AAL79954) (hia) adhesin [Hia/Hsf (VF0039)] [Haemophilus influenzae nontypable strain 3179B]	Adhesin n=5 Tax=Haemophilus influenzae TaxID=727 RepID=Q8GM74_HAEIF
	twist_27718	8.23181e-07	0.0419822	-1.18003	-2.31728	-0.0427823	18.5841	7.01754	0.377611		64	early antigen protein D (EA-D) & DNA polymerase processivity factor BMRF1
	agilent_168693	8.29246e-07	0.0422915	0.759682	0.0264406	1.49292	19.469	33.3333	1.71212	UniRef90_I9IA10	65	MH0012_GL0147423 MPA_PNP_EM_seqs_non_topgraph_seqs_final_210318.csv	F5/8 type C domain-containing protein n=7 Tax=Bacteroides TaxID=816 RepID=I9IA10_9BACE
	twist_58889	8.35513e-07	0.0426111	1.49165	0.0496879	2.93361	2.65487	10.5263	3.96491		66	B B/Brisbane/60/2008 HA
	twist_3703	8.3878e-07	0.0427778	-1.18089	-2.32337	-0.0384189	18.5841	7.01754	0.377611		67	Allergen Gal d 1 & Ovomucoid precursor
	agilent_229757	8.95472e-07	0.0456691	-1.0815	-2.14218	-0.0208218	19.469	8.77193	0.450558	UniRef90_A0A4I7YG16	68	VFG001357(gb|NP_346601) (cbpA) choline binding protein A [CbpA/PspC (VF0150)] [Streptococcus pneumoniae TIGR4]	Choline binding protein A n=44 Tax=Streptococcus pneumoniae TaxID=1313 RepID=A0A4I7YG16_STREE
	agilent_12015	9.19462e-07	0.0468925	0.755747	0.0103841	1.50111	58.4071	71.9298	1.23153		69	positive (exact): Human herpesvirus 1 Envelope glycoprotein D
	agilent_113335	9.41491e-07	0.048016	1.69643	0.014811	3.37804	1.76991	8.77193	4.95614	UniRef90_A0A166DEL7	70	WP_000728052.1 strains_non_MPA_non_topgraph_cdhit70_190118.csv	Exported protein n=20 Tax=Staphylococcus aureus TaxID=1280 RepID=A0A166DEL7_STAAU
	agilent_236457	9.45925e-07	0.0482422	-1.10784	-2.20712	-0.00856161	20.354	8.77193	0.430969	UniRef90_Q9X5C4	71	VFG000960(gb|NP_269464) (grab) protein GRAB (protein G-related alpha 2M-binding protein) [GRAB (VF0254)] [Streptococcus pyogenes M1 GAS]	GRAB n=44 Tax=Streptococcus pyogenes TaxID=1314 RepID=Q9X5C4_STRPY
	agilent_132331	9.46979e-07	0.0482959	-1.17496	-2.34113	-0.00880074	16.8142	7.01754	0.417359	UniRef90_A0A2Y2VXK6	72	NP_706220.1 strains_non_MPA_non_topgraph_cdhit70_190118.csv	Putative Rhs-family protein n=15 Tax=Shigella TaxID=620 RepID=A0A2Y2VXK6_SHIFL
	agilent_52294	9.55924e-07	0.0487521	1.02027	0.00558571	2.03496	7.07965	17.5439	2.47807	UniRef90_A0A4U9NYM5	73	WP_011590223.1 strains_non_MPA_non_topgraph_cdhit70_190118.csv	Cell wall binding repeat-containing protein n=9 Tax=Clostridium perfringens TaxID=1502 RepID=A0A4U9NYM5_CLOPF
	twist_49793	9.62433e-07	0.0490841	-2.07118	-4.13405	-0.00831122	12.3894	1.75439	0.141604		74	calcium channel BI-1
	agilent_235576	9.62927e-07	0.0491093	-0.921574	-1.83955	-0.0035959	24.7788	12.2807	0.495614	UniRef90_P19579	75	VFG000680(gb|AAF13661) (capA) CapA, required for Poly-gamma-glutamate transport [Capsule (VF0141)] [Bacillus anthracis]	Capsule biosynthesis protein CapA n=16 Tax=Bacillus TaxID=55087 RepID=CAPA_BACAN
	agilent_319	9.64685e-07	0.049199	0.675058	0.00236801	1.34775	49.5575	64.9123	1.30984	UniRef90_P03211	76	EBNA-1 HHV 4 & BKRF1	Epstein-Barr nuclear antigen 1 n=37 Tax=Epstein-Barr virus (strain GD1) TaxID=10376 RepID=EBNA1_EBVB9
	twist_31841	9.66946e-07	0.0493142	0.771617	0.00231607	1.54092	18.5841	29.8246	1.60485		77	putative BLRF2 protein [Human gammaherpesvirus 4] & Tegument protein BLRF2
	twist_27720	9.82742e-07	0.0501199	-1.14366	-2.28792	0.000598068	17.6991	7.01754	0.396491		78	early antigen protein D (EA-D) & DNA polymerase processivity factor BMRF1
	agilent_241665	9.98241e-07	0.0509103	-0.684361	-1.37143	0.00270935	65.4867	52.6316	0.803698	UniRef90_Q2FE79	79	VFG002421(gb|NP_647158) (sbi) IgG-binding protein SBI [Sbi (VF0423)] [Staphylococcus aureus subsp. aureus MW2]	Immunoglobulin-binding protein Sbi n=295 Tax=Bacteria TaxID=2 RepID=SBI_STAA3
	agilent_222755	1.00477e-06	0.0512435	0.802787	-0.00433589	1.60991	14.1593	26.3158	1.85855	UniRef90_Q2G0L4	80	VFG001280(gb|NP_645334) (sdrD) Ser-Asp rich fibrinogen-binding bone sialoprotein-binding protein [SDr (VF0019)] [Staphylococcus aureus subsp. aureus MW2]	Serine-aspartate repeat-containing protein D n=1957 Tax=Bacteria TaxID=2 RepID=SDRD_STAA8
	twist_36146	1.0117e-06	0.0515965	-1.17394	-2.35601	0.00812943	16.8142	7.01754	0.417359		81	DNA polymerase processivity factor
	agilent_240037	1.02337e-06	0.0521917	-1.16327	-2.33757	0.0110331	16.8142	7.01754	0.417359	UniRef90_P11311	82	VFG002033(gb|NP_109829) (p1/MgPa/gapA) ADP1_MYCPN adhesin P1 [Cytadherence organelle (VF0330)] [Mycoplasma pneumoniae M129]	Adhesin P1 n=56 Tax=Mycoplasma pneumoniae TaxID=2104 RepID=ADP1_MYCPN
	twist_38486	1.04179e-06	0.0531314	0.721526	-0.0097426	1.45279	20.354	33.3333	1.63768		83	EBNA-1 HHV 4
	twist_26522	1.04296e-06	0.053191	-0.745345	-1.50094	0.0102536	36.2832	21.0526	0.580231		84	EBNA-3C HHV 4 latent protein
	twist_42886	1.04485e-06	0.0532875	0.845159	-0.0119739	1.70229	15.0442	24.5614	1.63261		85	glycoprotein D (2/2)
	agilent_199155	1.04871e-06	0.0534841	-0.653681	-1.31717	0.0098079	66.3717	50.8772	0.76655	UniRef90_Q8XMR4	86	WP_003460505.1 strains_non_MPA_non_topgraph_cdhit70_190118.csv	LYZ2 domain-containing protein n=27 Tax=Clostridium perfringens TaxID=1502 RepID=Q8XMR4_CLOPE
	twist_27120	1.05059e-06	0.0535801	-0.794176	-1.60059	0.0122398	30.9735	17.5439	0.566416		87	Glycoprotein B precursor & glycoprotein B (1/2)
	agilent_11043	1.06447e-06	0.0542881	1.26422	-0.0232762	2.55172	3.53982	12.2807	3.4693	UniRef90_Q8JUX5	88	structural polyprotein (1/3) & E2 protein (2/4)	Structural polyprotein n=2218 Tax=root TaxID=1 RepID=POLS_CHIKS
	twist_28963	1.06654e-06	0.0543934	-1.26084	-2.54545	0.0237746	15.9292	5.26316	0.330409		89	Trans-acting transcriptional protein ICP4
	agilent_108450	1.07657e-06	0.0549052	0.819632	-0.0172236	1.65649	13.2743	24.5614	1.85029	UniRef90_C0B7L9	90	MH0127_GL0085140 (1/5) MPA_and_EM_topgraph_220218_subsample.csv	Magnesium transporter MgtE n=6 Tax=Coprococcus TaxID=33042 RepID=C0B7L9_9FIRM
	twist_92760	1.07682e-06	0.0549179	1.41796	-0.0298725	2.8658	2.65487	10.5263	3.96491		91	NP_076624.1 tail protein [Lactococcus phage bIL285]
	twist_37139	1.07824e-06	0.0549903	-0.707018	-1.42915	0.0151102	42.4779	28.0702	0.660819		92	Immunoglobulin G-binding protein G precursor & Immunoglobulin G-binding protein G
	twist_50199	1.07878e-06	0.0550179	1.4226	-0.0305682	2.87577	2.65487	10.5263	3.96491		93	AARP1 protein
	agilent_25174	1.08184e-06	0.0551738	0.813112	-0.0180046	1.64423	13.2743	24.5614	1.85029	UniRef90_A0A1B7LU00	94	WP_003668652.1 strains_non_MPA_non_topgraph_cdhit70_190118.csv	Mannosyl-glycoprotein endo-beta-N-acetylglucosamidase n=3 Tax=Lactobacillus reuteri TaxID=1598 RepID=A0A1B7LU00_LACRE
	agilent_57827	1.08679e-06	0.0554263	1.49156	-0.0346076	3.01773	2.65487	8.77193	3.30409	UniRef90_A0A174BXL6	95	MH0131_GL0138617 (6/6) MPA_and_EM_topgraph_220218_subsample.csv	Probable multidrug resistance ABC transporter ATP-binding/permease protein YheH n=81 Tax=Coriobacteriaceae TaxID=84107 RepID=A0A174BXL6_9ACTN
	agilent_37449	1.09018e-06	0.0555989	0.976783	-0.0233703	1.97694	7.07965	17.5439	2.47807	UniRef90_A0A3R6ENC0	96	MH0315_GL0162216 MPA_PNP_EM_seqs_non_topgraph_seqs_final_210318.csv	T9SS C-terminal target domain-containing protein n=39 Tax=Bacteroidales TaxID=171549 RepID=A0A3R6ENC0_9BACT
	agilent_68956	1.10111e-06	0.0561567	1.12576	-0.0295592	2.28109	5.30973	14.0351	2.64327	UniRef90_E7GPX5	97	V1.UC11-5_GL0039919 (2/5) MPA_and_EM_topgraph_220218_subsample.csv	Uncharacterized protein n=23 Tax=Clostridiales TaxID=186802 RepID=E7GPX5_CLOSY
	twist_57410	1.13713e-06	0.0579934	0.659882	-0.0223528	1.34212	26.5487	42.1053	1.58596		98	heme transporter IsdB
	agilent_26930	1.14825e-06	0.0585607	1.84103	-0.0666607	3.74872	1.76991	7.01754	3.96491	UniRef90_A0A173RIM6	99	MH0001_GL0008804 (2/2) MPA_and_EM_topgraph_220218_subsample.csv	Penicillin-binding protein A n=7 Tax=Roseburia TaxID=841 RepID=A0A173RIM6_9FIRM
	agilent_70265	1.1523e-06	0.0587675	0.794357	-0.0294367	1.61815	13.2743	24.5614	1.85029	UniRef90_A0A3R6B1D0	100	MH0009_GL0052424 MPA_PNP_EM_seqs_non_topgraph_seqs_final_210318.csv	Peptidase C10 family protein n=11 Tax=Prevotella copri TaxID=165179 RepID=A0A3R6B1D0_9BACT
	agilent_195778	1.16015e-06	0.0591676	0.777923	-0.0301028	1.58595	14.1593	26.3158	1.85855	UniRef90_E1W618	101	WP_014065439.1 strains_non_MPA_non_topgraph_cdhit70_190118.csv	Uncharacterized protein n=1 Tax=Haemophilus parainfluenzae (strain T3T1) TaxID=862965 RepID=E1W618_HAEP3
	agilent_9999	1.20029e-06	0.061215	-1.08085	-2.21253	0.0508252	18.5841	7.01754	0.377611	UniRef90_O36633	102	Major surface glycoprotein G	Major surface glycoprotein G n=342 Tax=Pneumoviridae TaxID=11244 RepID=GLYC_HRSVB
	agilent_6871	1.23477e-06	0.0629732	-1.43957	-2.95702	0.0778737	13.2743	3.50877	0.264327	UniRef90_Q9PZT0	103	Probable coat protein VP1 & VP2 (1/2) & VP1 capsid protein (2/3) & viral protein 2 & VP2 protein & VP1u	Minor capsid protein VP1 n=1787 Tax=Erythroparvovirus TaxID=40121 RepID=CAPSD_PAVHV
	twist_30408	1.25024e-06	0.0637622	-0.633659	-1.30359	0.0362746	61.0619	47.3684	0.775744		104	immunoglobulin A1 protease
	agilent_240581	1.25749e-06	0.0641322	0.629776	-0.0369798	1.29653	49.5575	64.9123	1.30984	UniRef90_A0A098ZMW6	105	VFG001355(gb|NP_346612) (cbpD) choline binding protein D [CBPs (VF0145)] [Streptococcus pneumoniae TIGR4]	Autolysin n=355 Tax=Streptococcus TaxID=1301 RepID=A0A098ZMW6_STREE
	agilent_88260	1.27302e-06	0.0649243	-1.96951	-4.06086	0.121839	10.6195	1.75439	0.165205	UniRef90_I9U8P6	106	159490532-stool1_revised_scaffold8888_2_gene50955 (2/2) MPA_and_EM_topgraph_220218_subsample.csv	SusC/RagA family TonB-linked outer membrane protein n=31 Tax=Bacteroides TaxID=816 RepID=I9U8P6_BACVU
	agilent_129	1.28332e-06	0.0654493	0.63487	-0.0405931	1.31033	30.0885	43.8596	1.45769	UniRef90_Q1HVF7	107	EBNA-1 HHV 4	Epstein-Barr nuclear antigen 1 n=48 Tax=Epstein-Barr virus (strain GD1) TaxID=10376 RepID=EBNA1_EBVA8
	agilent_90665	1.28723e-06	0.0656487	-1.97082	-4.06921	0.127564	9.73451	1.75439	0.180223	UniRef90_A5ZWW4	108	WP_005424032.1 MPA_PNP_EM_seqs_non_topgraph_seqs_final_210318.csv	DUF4179 domain-containing protein n=18 Tax=Clostridiales TaxID=186802 RepID=A5ZWW4_9FIRM
	agilent_241595	1.28801e-06	0.0656887	-0.649606	-1.34136	0.0421492	46.9027	33.3333	0.710692	UniRef90_A0A4I7XYI6	109	VFG001361(gb|NP_344663) (pspA) pneumococcal surface protein A [PspA (VF0152)] [Streptococcus pneumoniae TIGR4]	Surface protein A n=87 Tax=Streptococcus pneumoniae TaxID=1313 RepID=A0A4I7XYI6_STREE
	agilent_208438	1.2899e-06	0.0657847	1.13951	-0.0743672	2.35338	4.42478	12.2807	2.77544	UniRef90_D2N0B9	110	WP_002778702.1 (1/1) non_MPA_topgraph_sampling_040218.csv	Peptidoglycan-associated protein n=64 Tax=Campylobacteraceae TaxID=72294 RepID=D2N0B9_CAMJU
	twist_58805	1.29232e-06	0.0659083	0.919263	-0.0604414	1.89897	7.9646	17.5439	2.20273		111	H3N2 A/Hong Kong/4801/2014 M1
	twist_84498	1.2951e-06	0.0660501	-1.43167	-2.95827	0.0949316	13.2743	3.50877	0.264327		112	YP_009191602.1 hypothetical protein [Salmonella phage f18SE]
	agilent_106172	1.29814e-06	0.0662049	-1.96964	-4.07109	0.131804	9.73451	1.75439	0.180223	UniRef90_A0A3D0XCG3	113	WP_092976286.1 (1/7) non_MPA_topgraph_sampling_040218.csv	CPBP family intramembrane metalloprotease n=2 Tax=Ruminococcus TaxID=1263 RepID=A0A3D0XCG3_9FIRM
	agilent_221374	1.3003e-06	0.0663153	-0.798541	-1.65086	0.0537832	27.4336	15.7895	0.575552	UniRef90_A0A0K5P078	114	VFG000743(gb|AAC38395) (espD) EspD [EspD (VF0180)] [Escherichia coli O127:H6 str. E2348/69]	Translocon EspD n=21 Tax=Escherichia coli TaxID=562 RepID=A0A0K5P078_ECOLX
	twist_48218	1.30363e-06	0.0664851	0.802237	-0.0545675	1.65904	11.5044	22.807	1.98246		115	BZLF1 [Human gammaherpesvirus 4] & BZLF1 & Trans-activator protein BZLF1
	twist_32056	1.31027e-06	0.0668237	-0.902636	-1.86787	0.0625965	22.1239	10.5263	0.475789		116	tegument protein US11
	twist_67850	1.31944e-06	0.0672914	-1.99442	-4.1308	0.141964	8.84956	1.75439	0.198246		117	NP_695183.1 zinc finger protein [Lactobacillus phage phig1e]
	agilent_23403	1.33326e-06	0.0679964	-1.44733	-3.00166	0.107008	12.3894	3.50877	0.283208	UniRef90_A0A0E1XBT2	118	WP_001208900.1 strains_non_MPA_non_topgraph_cdhit70_190118.csv	Gram-positive signal peptide protein, YSIRK family n=24 Tax=Staphylococcaceae TaxID=90964 RepID=A0A0E1XBT2_STAAU
	agilent_224709	1.34067e-06	0.0683744	-1.92921	-4.0039	0.145477	10.6195	1.75439	0.165205	UniRef90_Q5WVE4	119	VFG045548(gb|YP_095924) (lpg1907) Dot/Icm type IV secretion system effector [Dot/Icm (VF0156)] [Legionella pneumophila subsp. pneumophila str. Philadelphia 1]	Uncharacterized protein n=32 Tax=Legionella pneumophila TaxID=446 RepID=Q5WVE4_LEGPL
	twist_72914	1.34558e-06	0.0686245	0.726496	-0.0554902	1.50848	17.6991	28.0702	1.58596		120	YP_001469501.1 gp20 portal vertex protein of head [Enterobacteria phage Phi1]
	agilent_106204	1.3462e-06	0.0686564	-1.94699	-4.04294	0.148954	9.73451	1.75439	0.180223	UniRef90_Q6GE15	121	WP_000792567.1 strains_non_MPA_non_topgraph_cdhit70_190118.csv	Immunoglobulin-binding protein Sbi n=35 Tax=Staphylococcus aureus TaxID=1280 RepID=SBI_STAAR
	twist_51911	1.35306e-06	0.0690063	0.790799	-0.0615743	1.64317	12.3894	22.807	1.84085		122	Clumping factor B precursor (Fibrinogen-binding protein B) (Fibrinogen receptor B)
	agilent_238918	1.35585e-06	0.0691482	0.661527	-0.0518732	1.37493	22.1239	35.0877	1.58596	UniRef90_O86487	123	VFG001279(gb|NP_645333) (sdrC) Ser-Asp rich fibrinogen-binding bone sialoprotein-binding protein [SDr (VF0019)] [Staphylococcus aureus subsp. aureus MW2]	Serine-aspartate repeat-containing protein C n=909 Tax=Staphylococcaceae TaxID=90964 RepID=SDRC_STAAE
	twist_99262	1.36682e-06	0.0697078	-0.768426	-1.59877	0.0619211	29.2035	15.7895	0.54067		124	YP_009222289.1 lysin [Lactobacillus phage LfeInf]
	agilent_8926	1.36794e-06	0.0697648	1.47993	-0.119582	3.07944	2.65487	8.77193	3.30409	UniRef90_Q59947	125	immunoglobulin A1 protease	Immunoglobulin A1 protease n=446 Tax=Streptococcus pneumoniae TaxID=1313 RepID=IGA1_STRR6
	twist_59065	1.36829e-06	0.0697826	0.690896	-0.0558733	1.43767	20.354	33.3333	1.63768		126	H3N2 A/Wuhan/359/95 HA
	agilent_9495	1.38092e-06	0.0704268	-0.667413	-1.39046	0.0556345	39.823	24.5614	0.616764	UniRef90_P08563	127	polyprotein (5/9) & unnamed protein product (6/8) & structural polyprotein (3/3) & 110 kd polyprotein precursor & Structural polyprotein (1/2) & E1 protein	Structural polyprotein n=1562 Tax=Rubella virus TaxID=11041 RepID=POLS_RUBVM
	twist_51547	1.38409e-06	0.0705886	-0.837491	-1.74532	0.0703341	24.7788	12.2807	0.495614		128	Genome polyprotein (6/6) & polyprotein (7/9) & VP1 (1/4) & coat protein VP1 & VP4
	agilent_224314	1.38626e-06	0.0706994	0.636284	-0.053708	1.32628	24.7788	38.5965	1.55764	UniRef90_Q2G0L4	129	VFG001280(gb|NP_645334) (sdrD) Ser-Asp rich fibrinogen-binding bone sialoprotein-binding protein [SDr (VF0019)] [Staphylococcus aureus subsp. aureus MW2]	Serine-aspartate repeat-containing protein D n=1957 Tax=Bacteria TaxID=2 RepID=SDRD_STAA8
	twist_71923	1.38648e-06	0.0707107	-1.17834	-2.45619	0.099513	15.9292	5.26316	0.330409		130	YP_009222298.1 prohead peptidase [Lactobacillus phage LfeInf]
	agilent_241381	1.40122e-06	0.0714623	-1.09573	-2.28716	0.0957023	94.6903	87.7193	0.926381	UniRef90_Q8P2T7	131	VFG000976(gb|NP_268546) (slo) streptolysin O precursor [SLO (VF0250)] [Streptococcus pyogenes M1 GAS]	Streptolysin O n=132 Tax=Streptococcus TaxID=1301 RepID=TACY_STRP8
	twist_45853	1.40283e-06	0.0715445	0.719988	-0.0631118	1.50309	15.9292	29.8246	1.87232		132	hypothetical protein PFD0985wa
	twist_36437	1.41227e-06	0.0720256	0.635233	-0.0568538	1.32732	50.4425	63.1579	1.25208		133	envelope glycoprotein G (2/2) & glycoprotein G (2/2)
	agilent_184704	1.41989e-06	0.0724145	-1.1896	-2.48745	0.10824	14.1593	5.26316	0.371711	UniRef90_S5QWV8	134	WP_020916641.1 strains_non_MPA_non_topgraph_cdhit70_190118.csv	Uncharacterized protein n=4 Tax=Streptococcus TaxID=1301 RepID=S5QWV8_9STRE
	agilent_227833	1.42514e-06	0.072682	-0.605939	-1.26763	0.0557525	54.8673	40.3509	0.735427	UniRef90_A0A4I7YG16	135	VFG001357(gb|NP_346601) (cbpA) choline binding protein A [CbpA/PspC (VF0150)] [Streptococcus pneumoniae TIGR4]	Choline binding protein A n=44 Tax=Streptococcus pneumoniae TaxID=1313 RepID=A0A4I7YG16_STREE
	twist_59562	1.42567e-06	0.0727093	1.2136	-0.11179	2.53899	3.53982	10.5263	2.97368		136	H1N1 A/Beijing/262/95 NA
	twist_55461	1.43322e-06	0.0730942	-1.92886	-4.03823	0.180507	8.84956	1.75439	0.198246		137	Collagen type II alpha-1 chain (precursor, isoforms 1 & 2)
	agilent_235068	1.44905e-06	0.0739013	-0.897686	-1.88214	0.0867638	22.1239	10.5263	0.475789	UniRef90_Q8P2T7	138	VFG000976(gb|NP_268546) (slo) streptolysin O precursor [SLO (VF0250)] [Streptococcus pyogenes M1 GAS]	Streptolysin O n=132 Tax=Streptococcus TaxID=1301 RepID=TACY_STRP8
	agilent_28564	1.45678e-06	0.0742955	-0.652757	-1.36958	0.0640673	40.708	28.0702	0.68955	UniRef90_P81177	139	WP_001819612.1 strains_non_MPA_non_topgraph_cdhit70_190118.csv	Zinc metalloproteinase aureolysin n=337 Tax=Bacilli TaxID=91061 RepID=AURE_STAAU
	agilent_8318	1.45997e-06	0.0744586	-0.633706	-1.33	0.0625891	74.3363	61.4035	0.826023	UniRef90_Q1HVF7	140	EBNA-1 HHV 4	Epstein-Barr nuclear antigen 1 n=48 Tax=Epstein-Barr virus (strain GD1) TaxID=10376 RepID=EBNA1_EBVA8
	agilent_228087	1.46629e-06	0.0747806	-0.810735	-1.70253	0.0810625	24.7788	14.0351	0.566416	UniRef90_P81177	141	VFG001314(gb|NP_647375) (aur) zinc metalloproteinase aureolysin [Aureolysin (VF0024)] [Staphylococcus aureus subsp. aureus MW2]	Zinc metalloproteinase aureolysin n=337 Tax=Bacilli TaxID=91061 RepID=AURE_STAAU
	twist_301	1.47252e-06	0.0750987	-1.92166	-4.03777	0.194452	8.84956	1.75439	0.198246		142	allergen_name False allergome_name Act d 1 (10/13) (1/1) allergenonline_name False SDAP_name False iedb_name False
	twist_35344	1.48518e-06	0.0757443	-0.757585	-1.59368	0.0785056	28.3186	17.5439	0.619518		143	polyprotein (9/9) & VP1 capsid protein (1/3) & Chain 2, Human Rhinovirus Serotype 2 (Hrv2)
	agilent_141285	1.50101e-06	0.0765516	-1.42877	-3.00995	0.1524	11.5044	3.50877	0.304993	UniRef90_Q4W8L5	144	WP_000744110.1 strains_non_MPA_non_topgraph_cdhit70_190118.csv	Staphylocoagulase n=113 Tax=Bacillales TaxID=1385 RepID=Q4W8L5_STAAU
	agilent_7302	1.51006e-06	0.0770133	0.763396	-0.0827508	1.60954	72.5664	84.2105	1.16046	UniRef90_P03211	145	EBNA-1 HHV 4 & BKRF1	Epstein-Barr nuclear antigen 1 n=37 Tax=Epstein-Barr virus (strain GD1) TaxID=10376 RepID=EBNA1_EBVB9
	agilent_228892	1.52272e-06	0.0776588	-1.88171	-3.97195	0.208526	9.73451	1.75439	0.180223	UniRef90_P71401	146	VFG001157(gb|AAC44560) (hsf) Hsf [Hia/Hsf (VF0039)] [Haemophilus influenzae C54]	Hsf n=19 Tax=Haemophilus influenzae TaxID=727 RepID=P71401_HAEIF
	agilent_110011	1.53469e-06	0.078269	0.922619	-0.104346	1.94958	7.07965	15.7895	2.23026	UniRef90_K0WTY8	147	MH0012_GL0233205 MPA_PNP_EM_seqs_non_topgraph_seqs_final_210318.csv	Por secretion system C-terminal sorting domain-containing protein n=3 Tax=Bacteroidales TaxID=171549 RepID=K0WTY8_9BACT
	agilent_6004	1.55645e-06	0.079379	0.763049	-0.0894551	1.61555	12.3894	22.807	1.84085	UniRef90_P05777	148	matrix protein 1 & matrix protein & M1 protein	Matrix protein 1 n=61979 Tax=root TaxID=1 RepID=M1_I33A0
	agilent_8582	1.56226e-06	0.079675	-0.879548	-1.86318	0.10408	21.2389	10.5263	0.495614	UniRef90_P11311	149	Adhesin P1 precursor (Cytadhesin P1) (Attachment protein) & ADP1_MYCPN adhesin P1	Adhesin P1 n=56 Tax=Mycoplasma pneumoniae TaxID=2104 RepID=ADP1_MYCPN
	agilent_12017	1.58161e-06	0.080662	0.638588	-0.077904	1.35508	54.8673	66.6667	1.21505		150	positive (exact): Human herpesvirus 1 Envelope glycoprotein D
	twist_88491	1.58504e-06	0.0808372	-1.90864	-4.05137	0.234081	7.9646	1.75439	0.220273		151	YP_006908093.1 hypothetical protein [Campylobacter phage CP30A]
	agilent_237672	1.58974e-06	0.0810765	1.11623	-0.137885	2.37034	4.42478	12.2807	2.77544	UniRef90_C1IDV3	152	VFG002419(gb|NP_645021) (coa) staphylocoagulase precursor [Staphylocoagulase (VF0421)] [Staphylococcus aureus subsp. aureus MW2]	Staphylocoagulase n=45 Tax=Staphylococcaceae TaxID=90964 RepID=C1IDV3_STAAU
	twist_27640	1.60708e-06	0.0819613	-0.727705	-1.54768	0.0922679	85.8407	75.4386	0.878821		153	Capsid protein VP26 & capsid protein VP26 [Human gammaherpesvirus 4] & BFRF3
	agilent_161575	1.60946e-06	0.0820824	-1.36532	-2.90436	0.173723	11.5044	3.50877	0.304993	UniRef90_A0A1Y4CBV1	154	MH0262_GL0172360 MPA_PNP_EM_seqs_non_topgraph_seqs_final_210318.csv	Uncharacterized protein n=1 Tax=Flavonifractor sp. An306 TaxID=1965629 RepID=A0A1Y4CBV1_9FIRM
	agilent_7255	1.61944e-06	0.0825917	-1.83632	-3.90974	0.237095	10.6195	1.75439	0.165205	UniRef90_P89479	155	tegument protein US11	Probable RNA-binding protein n=11 Tax=Human herpesvirus 2 TaxID=10310 RepID=RNB_HHV2H
	twist_46739	1.62011e-06	0.0826256	1.14556	-0.148051	2.43917	4.42478	10.5263	2.37895		156	GRB2-associated-binding protein 1
	twist_58867	1.62062e-06	0.0826517	1.32136	-0.170898	2.81362	2.65487	8.77193	3.30409		157	H1N1 A/Solomon Islands/3/2006 NA
	agilent_221016	1.62267e-06	0.0827561	-0.854103	-1.819	0.110793	91.1504	82.4561	0.904616	UniRef90_Q54972	158	VFG005313(gb|NP_357715) (pspA) Surface protein pspA precursor [Choline-binding proteins (CVF122)] [Streptococcus pneumoniae R6]	Pneumococcal surface protein A n=17 Tax=Streptococcus pneumoniae TaxID=1313 RepID=Q54972_STREE
	agilent_177491	1.66592e-06	0.0849622	0.592502	-0.0816461	1.26665	53.0973	66.6667	1.25556	UniRef90_P52143	159	NP_311542.2 strains_non_MPA_non_topgraph_cdhit70_190118.csv	Uncharacterized outer membrane protein YpjA n=569 Tax=Bacteria TaxID=2 RepID=YPJA_ECOLI
	twist_72932	1.67031e-06	0.0851859	-1.38958	-2.97178	0.192617	10.6195	3.50877	0.330409		160	YP_009030625.1 tail sheath protein [Escherichia phage vB_EcoM_JS09]
	agilent_241214	1.67101e-06	0.0852215	-0.573632	-1.22685	0.0795887	61.9469	47.3684	0.764662	UniRef90_Q9KK48	161	VFG005316(gb|NP_359586) (pspC/cbpA) Choline binding protein A [Choline-binding proteins (CVF122)] [Streptococcus pneumoniae R6]	Surface protein PspC n=12 Tax=Streptococcus pneumoniae TaxID=1313 RepID=Q9KK48_STREE
	agilent_127557	1.67293e-06	0.0853195	-0.923461	-1.97538	0.128456	18.5841	8.77193	0.472013	UniRef90_A0A173RRE4	162	MH0091_GL0095745 (4/5) MPA_and_EM_topgraph_220218_subsample.csv	Glutaconyl-CoA decarboxylase subunit beta n=40 Tax=Faecalibacterium TaxID=216851 RepID=A0A173RRE4_9FIRM
	twist_34804	1.67896e-06	0.0856269	0.648262	-0.0909009	1.38743	23.8938	33.3333	1.39506		163	Glycoprotein D HHV-1
	twist_843	1.68739e-06	0.086057	-1.00214	-2.14636	0.142091	17.6991	7.01754	0.396491		164	allergen_name False allergome_name Ovi a 12 (1/2), Ovi a 8 (2/5) (1/1) allergenonline_name False SDAP_name False iedb_name False
	twist_58793	1.6971e-06	0.0865521	0.638025	-0.0916128	1.36766	57.5221	68.4211	1.18947		165	positive (exact): Human herpesvirus 1 Envelope glycoprotein D
	agilent_12016	1.70291e-06	0.0868486	0.645524	-0.0933843	1.38443	57.5221	68.4211	1.18947		166	positive (exact): Human herpesvirus 1 Envelope glycoprotein D
	agilent_116147	1.72184e-06	0.0878139	1.15013	-0.170406	2.47066	3.53982	10.5263	2.97368	UniRef90_C3QHL4	167	MH0087_GL0046292 MPA_PNP_EM_seqs_non_topgraph_seqs_final_210318.csv	Conjugative transposon TraN protein n=51 Tax=Bacteria TaxID=2 RepID=C3QHL4_9BACE
	twist_1184	1.73668e-06	0.0885706	-1.1227	-2.41481	0.169413	14.1593	5.26316	0.371711		168	Allergen Bos d alpha 2 (I) collagen type I
	twist_59593	1.73862e-06	0.0886697	0.879064	-0.132964	1.89109	7.9646	15.7895	1.98246		169	H3N2 A/Michigan/45/2015 M1
	twist_8126	1.74313e-06	0.0888996	0.691981	-0.10524	1.4892	15.0442	26.3158	1.74923		170	allergen_name False allergome_name Str pn PspC (2/2) (1/1) allergenonline_name False SDAP_name False iedb_name False
	twist_36070	1.74414e-06	0.0889511	1.15637	-0.176082	2.48882	3.53982	10.5263	2.97368		171	positive (exact): Influenza A virus Hemagglutinin
	agilent_69356	1.74717e-06	0.0891056	-1.81697	-3.91162	0.277685	8.84956	1.75439	0.198246	UniRef90_A0A1Q6JQM1	172	O2.UC3-1_GL0128502 (2/2) MPA_and_EM_topgraph_220218_subsample.csv	Fn3_like domain-containing protein n=5 Tax=Clostridiales TaxID=186802 RepID=A0A1Q6JQM1_9FIRM
	agilent_240829	1.74903e-06	0.0892008	-1.81537	-3.9088	0.278063	9.73451	1.75439	0.180223	UniRef90_P0C2J9	173	VFG001363(gb|NP_346351) (ply) pneumolysin [Pneumolysin (VF0149)] [Streptococcus pneumoniae TIGR4]	Pneumolysin n=256 Tax=Bacteria TaxID=2 RepID=TACY_STRPN
	agilent_231668	1.7509e-06	0.0892961	-0.748729	-1.6124	0.114941	26.5487	14.0351	0.528655	UniRef90_P71401	174	VFG001157(gb|AAC44560) (hsf) Hsf [Hia/Hsf (VF0039)] [Haemophilus influenzae C54]	Hsf n=19 Tax=Haemophilus influenzae TaxID=727 RepID=P71401_HAEIF
	agilent_6664	1.75108e-06	0.0893053	-0.571525	-1.23081	0.087757	51.3274	38.5965	0.751966	UniRef90_Q82081	175	positive (from uniprot): Rhinovirus B Genome polyprotein	Genome polyprotein n=46 Tax=Enterovirus TaxID=12059 RepID=POLG_HRV3
	agilent_9198	1.7573e-06	0.0896225	-0.960168	-2.06887	0.148529	16.8142	8.77193	0.521699	UniRef90_P11311	176	Adhesin P1 precursor (Cytadhesin P1) (Attachment protein) & ADP1_MYCPN adhesin P1	Adhesin P1 n=56 Tax=Mycoplasma pneumoniae TaxID=2104 RepID=ADP1_MYCPN
	agilent_226736	1.7605e-06	0.0897856	-0.613884	-1.32309	0.0953229	39.823	28.0702	0.704873	UniRef90_Q9KK48	177	VFG005316(gb|NP_359586) (pspC/cbpA) Choline binding protein A [Choline-binding proteins (CVF122)] [Streptococcus pneumoniae R6]	Surface protein PspC n=12 Tax=Streptococcus pneumoniae TaxID=1313 RepID=Q9KK48_STREE
	agilent_222757	1.76336e-06	0.0899312	0.831083	-0.129485	1.79165	9.73451	17.5439	1.80223	UniRef90_Q8NXJ1	178	VFG001289(gb|NP_645581) (clfA) Clumping factor A, fibrinogen-binding protein [Clumping factor (VF0004)] [Staphylococcus aureus subsp. aureus MW2]	Clumping factor A n=98 Tax=Staphylococcus TaxID=1279 RepID=CLFA_STAAW
	twist_66343	1.76685e-06	0.0901091	-1.84138	-3.97083	0.28807	8.84956	1.75439	0.198246		179	AFN38773.1 DhlB [Staphylococcus phage MSA6]
	agilent_1475	1.77011e-06	0.0902757	0.8704	-0.136688	1.87749	7.9646	15.7895	1.98246	UniRef90_Q2FUY2	180	Clumping factor B precursor (Fibrinogen-binding protein B) (Fibrinogen receptor B)	Clumping factor B n=3 Tax=Staphylococcus aureus TaxID=1280 RepID=CLFB_STAA8
	agilent_237594	1.77121e-06	0.0903317	1.09743	-0.172562	2.36742	4.42478	10.5263	2.37895	UniRef90_UPI000DA9B94C	181	VFG001290(gb|NP_647368) (clfB) Clumping factor B, adhesin [Clumping factor (VF0004)] [Staphylococcus aureus subsp. aureus MW2]	MSCRAMM family adhesin clumping factor ClfB n=15 Tax=Staphylococcus aureus TaxID=1280 RepID=UPI000DA9B94C
	agilent_77100	1.77493e-06	0.0905214	1.11347	-0.175843	2.40278	5.30973	10.5263	1.98246	UniRef90_A0A173Y3M1	182	WP_009242532.1 (4/4) non_MPA_topgraph_sampling_040218.csv	ABC transporter ATP-binding protein n=8 Tax=Clostridiales TaxID=186802 RepID=A0A173Y3M1_9FIRM
	agilent_169474	1.79588e-06	0.0915898	-1.81757	-3.92913	0.294002	8.84956	1.75439	0.198246	UniRef90_A0A139K0Z0	183	MH0010_GL0020383 MPA_PNP_EM_seqs_non_topgraph_seqs_final_210318.csv	SusF/SusE family outer membrane protein n=25 Tax=root TaxID=1 RepID=A0A139K0Z0_BACUN
	agilent_225587	1.80121e-06	0.0918618	-0.63191	-1.36665	0.102831	77.8761	66.6667	0.856061	UniRef90_A0A4I7YG16	184	VFG001357(gb|NP_346601) (cbpA) choline binding protein A [CbpA/PspC (VF0150)] [Streptococcus pneumoniae TIGR4]	Choline binding protein A n=44 Tax=Streptococcus pneumoniae TaxID=1313 RepID=A0A4I7YG16_STREE
	agilent_3073	1.82021e-06	0.0928309	-1.33255	-2.88655	0.221461	10.6195	3.50877	0.330409	UniRef90_Q99WQ6	185	Lipase 2 precursor (Glycerol ester hydrolase 2)	Lipase 2 n=451 Tax=Bacteria TaxID=2 RepID=LIP2_STAAM
	agilent_228606	1.84469e-06	0.0940794	-0.729828	-1.5842	0.124541	25.6637	15.7895	0.615245	UniRef90_P44969	186	VFG000337(gb|NP_439153) (iga1) immunoglobin A1 protease [IgA1 protease (VF0045)] [Haemophilus influenzae Rd KW20]	Immunoglobulin A1 protease autotransporter n=1 Tax=Haemophilus influenzae (strain ATCC 51907 / DSM 11121 / KW20 / Rd) TaxID=71421 RepID=IGA0_HAEIN
	agilent_179678	1.86191e-06	0.0949572	0.91143	-0.158375	1.98124	7.07965	14.0351	1.98246	UniRef90_E3EMG2	187	YP_003971337.1 strains_non_MPA_non_topgraph_cdhit70_190118.csv	Putative serine/cysteine peptidase n=18 Tax=Bacteria TaxID=2 RepID=E3EMG2_BIFBS
	agilent_89806	1.8667e-06	0.0952015	-1.02533	-2.22971	0.179056	13.2743	7.01754	0.528655	UniRef90_Q5FMK0	188	YP_193105.1 strains_non_MPA_non_topgraph_cdhit70_190118.csv	S-layer protein n=14 Tax=Lactobacillus acidophilus TaxID=1579 RepID=Q5FMK0_LACAC
	agilent_228932	1.88658e-06	0.0962154	-0.690786	-1.50469	0.123117	30.0885	17.5439	0.583075	UniRef90_P71401	189	VFG001157(gb|AAC44560) (hsf) Hsf [Hia/Hsf (VF0039)] [Haemophilus influenzae C54]	Hsf n=19 Tax=Haemophilus influenzae TaxID=727 RepID=P71401_HAEIF
	twist_27364	1.89103e-06	0.0964425	0.980455	-0.175533	2.13644	6.19469	12.2807	1.98246		190	pneumococcal histidine triad protein D (1/2) & histidine motif-containing protein, partial
	twist_53354	1.91884e-06	0.097861	-0.655354	-1.43132	0.120614	32.7434	21.0526	0.642959		191	pneumococcal histidine triad protein E & hydrolase & HIT family hydrolase
	agilent_25775	1.92616e-06	0.0982339	-1.76427	-3.85557	0.327025	8.84956	1.75439	0.198246	UniRef90_UPI000A3CE4AB	192	WP_000775561.1 (1/1) non_MPA_topgraph_sampling_040218.csv	succinate dehydrogenase flavoprotein subunit n=2 Tax=Enterobacteriaceae TaxID=543 RepID=UPI000A3CE4AB
	agilent_98971	1.94688e-06	0.0992909	-1.30297	-2.85231	0.246367	10.6195	3.50877	0.330409	UniRef90_A0A3A9YAX1	193	YP_194478.1 (1/1) non_MPA_topgraph_sampling_040218.csv	YSIRK-type signal peptide-containing protein n=15 Tax=Lactobacillus acidophilus TaxID=1579 RepID=A0A3A9YAX1_LACAI
	twist_69609	1.95274e-06	0.0995896	-1.75166	-3.83636	0.333045	9.73451	1.75439	0.180223		194	NP_695158.1 minor capsid protein [Lactobacillus phage phig1e]
	agilent_139647	1.96939e-06	0.100439	-1.75325	-3.84508	0.338579	11.5044	1.75439	0.152497	UniRef90_A0A158SJE1	195	WP_041807921.1 strains_non_MPA_non_topgraph_cdhit70_190118.csv	N-acetylmuramoyl-L-alanine amidase n=55 Tax=Lactobacillus TaxID=1578 RepID=A0A158SJE1_LACFE
	agilent_207595	1.9742e-06	0.100684	-0.739469	-1.62238	0.143438	23.8938	14.0351	0.587394	UniRef90_W0U8M0	196	MH0014_GL0012091 MPA_PNP_EM_seqs_non_topgraph_seqs_final_210318.csv	Uncharacterized protein n=23 Tax=Ruminococcus TaxID=1263 RepID=W0U8M0_9FIRM
	agilent_16154	1.98393e-06	0.10118	-0.672969	-1.47765	0.13171	29.2035	17.5439	0.600744	UniRef90_A7X0T9	197	WP_001074519.1 strains_non_MPA_non_topgraph_cdhit70_190118.csv	Bifunctional autolysin n=763 Tax=Bacteria TaxID=2 RepID=ATL_STAA1
	agilent_98303	1.993e-06	0.101643	-1.28025	-2.81313	0.252636	11.5044	3.50877	0.304993	UniRef90_A0A139KH65	198	WP_005831995.1 MPA_PNP_EM_seqs_non_topgraph_seqs_final_210318.csv	Uncharacterized protein n=38 Tax=Bacteroides TaxID=816 RepID=A0A139KH65_BACUN
	twist_53305	1.99982e-06	0.101991	-0.767104	-1.68652	0.15231	22.1239	12.2807	0.555088		199	P30 adhesin
	twist_27719	2.00164e-06	0.102084	-0.966143	-2.12443	0.192143	15.0442	7.01754	0.46646		200	early antigen protein D (EA-D) & DNA polymerase processivity factor BMRF1
	agilent_1257	2.00389e-06	0.102198	-0.570121	-1.25385	0.113612	44.2478	31.5789	0.713684	UniRef90_P03204	201	EBNA-3C HHV 4 latent protein	Epstein-Barr nuclear antigen 6 n=14 Tax=Epstein-Barr virus (strain GD1) TaxID=10376 RepID=EBNA6_EBVB9
	agilent_43627	2.00667e-06	0.10234	-1.76705	-3.88711	0.353009	7.9646	1.75439	0.220273	UniRef90_A0A412W1I0	202	MH0105_GL0061088 MPA_PNP_EM_seqs_non_topgraph_seqs_final_210318.csv	SPOR domain-containing protein n=9 Tax=Odoribacter TaxID=283168 RepID=A0A412W1I0_9BACT
	twist_47027	2.01198e-06	0.102611	-1.74965	-3.8505	0.351188	8.84956	1.75439	0.198246		203	nuclear protein EBNA2 & EBNA-2 & Epstein-Barr nuclear antigen 2
	agilent_229725	2.01506e-06	0.102768	-0.582852	-1.28301	0.117309	43.3628	31.5789	0.728249	UniRef90_A0A4I7XYI6	204	VFG001361(gb|NP_344663) (pspA) pneumococcal surface protein A [PspA (VF0152)] [Streptococcus pneumoniae TIGR4]	Surface protein A n=87 Tax=Streptococcus pneumoniae TaxID=1313 RepID=A0A4I7XYI6_STREE
	twist_63495	2.0455e-06	0.10432	0.622038	-0.128563	1.37264	19.469	29.8246	1.5319		205	YP_009035516.1 hypothetical protein [Lactobacillus phage phi jlb1]
	agilent_140310	2.05945e-06	0.105032	1.67158	-0.349625	3.69278	1.76991	5.26316	2.97368	UniRef90_Q06971	206	WP_000079833.1 strains_non_MPA_non_topgraph_cdhit70_190118.csv	Flagellin n=259 Tax=Salmonella TaxID=590 RepID=FLIC_SALDU
	agilent_30625	2.09915e-06	0.107057	-1.73341	-3.84156	0.374742	8.84956	1.75439	0.198246	UniRef90_A0A369ZK90	207	WP_014065289.1 strains_non_MPA_non_topgraph_cdhit70_190118.csv	Glucose-6-phosphate isomerase n=13 Tax=Haemophilus TaxID=724 RepID=A0A369ZK90_HAEPA
	agilent_196845	2.10195e-06	0.107199	-1.2878	-2.85464	0.279042	10.6195	3.50877	0.330409	UniRef90_K0N9Y4	208	WP_005687202.1 (1/1) non_MPA_topgraph_sampling_040218.csv	ABC transporter glutamine-binding protein glnH n=48 Tax=Lactobacillaceae TaxID=33958 RepID=K0N9Y4_LACCA
	agilent_66346	2.10335e-06	0.107271	1.04141	-0.225912	2.30872	4.42478	10.5263	2.37895	UniRef90_B0N069	209	O2.UC41-2_GL0077108 MPA_PNP_EM_seqs_non_topgraph_seqs_final_210318.csv	Uncharacterized protein n=3 Tax=root TaxID=1 RepID=B0N069_9BACT
	twist_30726	2.13792e-06	0.109034	-0.863674	-1.91997	0.192624	17.6991	8.77193	0.495614		210	Ovomucoid precursor
	agilent_194578	2.14282e-06	0.109284	-1.70658	-3.79524	0.382086	8.84956	1.75439	0.198246	UniRef90_E8MX38	211	WP_058101887.1 (1/1) non_MPA_topgraph_sampling_040218.csv	Putative xylanase n=131 Tax=Bacteria TaxID=2 RepID=E8MX38_BIFL1
	agilent_41163	2.15018e-06	0.109659	0.940575	-0.211805	2.09296	5.30973	12.2807	2.31287	UniRef90_A0A413MR02	212	NLM010_GL0019665 MPA_PNP_EM_seqs_non_topgraph_seqs_final_210318.csv	DUF5033 domain-containing protein n=11 Tax=Bacteroides TaxID=816 RepID=A0A413MR02_9BACE
	agilent_221282	2.15533e-06	0.109922	-1.29522	-2.88328	0.292839	9.73451	3.50877	0.360447	UniRef90_Q48028	213	VFG001154(gb|AAA20524) (hmw2A) adhesin HMW2A, two-partner secretion (TPS) pathway TpsA exoprotein [HMW1/HMW2 (VF0038)] [Haemophilus influenzae str. 12]	Adhesin n=8 Tax=Haemophilus influenzae TaxID=727 RepID=Q48028_HAEIF
	agilent_137474	2.16439e-06	0.110384	-0.952117	-2.12102	0.216783	94.6903	87.7193	0.926381	UniRef90_K0XG25	214	O2.UC46-1_GL0134711 MPA_PNP_EM_seqs_non_topgraph_seqs_final_210318.csv	Por secretion system C-terminal sorting domain-containing protein n=3 Tax=Bacteroidales TaxID=171549 RepID=K0XG25_9BACT
	twist_54214	2.18036e-06	0.111199	-1.07263	-2.39248	0.247232	12.3894	5.26316	0.424812		215	polyprotein (9/9) & VP1 capsid protein (1/3) & Chain 2, Human Rhinovirus Serotype 2 (Hrv2)
	twist_26236	2.1862e-06	0.111496	0.65512	-0.151671	1.46191	15.0442	24.5614	1.63261		216	matrix protein 1 & matrix protein & M1 protein
	agilent_20375	2.18623e-06	0.111498	-0.926727	-2.06801	0.214558	15.9292	7.01754	0.440546	UniRef90_Q6SED6	217	WP_011162194.1 strains_non_MPA_non_topgraph_cdhit70_190118.csv	Uncharacterized protein n=3 Tax=root TaxID=1 RepID=Q6SED6_9CAUD
	twist_91008	2.18887e-06	0.111632	1.86389	-0.432396	4.16018	0.884956	5.26316	5.94737		218	YP_009168575.1 putative DNA methylase [Lactobacillus phage LBR48]
	twist_73726	2.2104e-06	0.11273	-1.73129	-3.87075	0.408169	7.9646	1.75439	0.220273		219	NP_944804.1 hypothetical protein Felix01p028 [Salmonella phage FelixO1]
	agilent_179632	2.2118e-06	0.112802	0.993373	-0.234441	2.22119	4.42478	12.2807	2.77544	UniRef90_UPI0008DA98AF	220	SZEY-104A_GL0018364 MPA_PNP_EM_seqs_non_topgraph_seqs_final_210318.csv	flagellar filament capping protein FliD n=1 Tax=Romboutsia timonensis TaxID=1776391 RepID=UPI0008DA98AF
	twist_59480	2.22156e-06	0.1133	1.01221	-0.240616	2.26503	4.42478	10.5263	2.37895		221	H1N1 A/Bayern/7/95 NA
	twist_59391	2.23588e-06	0.11403	1.00992	-0.242601	2.26244	4.42478	10.5263	2.37895		222	H1N1 A/USSR/90/77 NA
	twist_593	2.24653e-06	0.114573	-0.930632	-2.08655	0.225289	15.0442	7.01754	0.46646		223	allergen_name False allergome_name Dan re alpha2I (2/2) (1/1) allergenonline_name False SDAP_name False iedb_name collagen, type I, alpha 2 (2/2) (1/1)
	agilent_85452	2.24657e-06	0.114575	0.86881	-0.210329	1.94795	6.19469	14.0351	2.26566	UniRef90_A0A0M6WAJ0	224	MH0356_GL0161949 (1/1) MPA_and_EM_topgraph_220218_subsample.csv	Bmp domain-containing protein n=6 Tax=Roseburia TaxID=841 RepID=A0A0M6WAJ0_9FIRM
	agilent_154061	2.2537e-06	0.114939	-1.26933	-2.84753	0.308871	9.73451	3.50877	0.360447	UniRef90_Q64R34	225	YP_100581.1 strains_non_MPA_non_topgraph_cdhit70_190118.csv	Peptidase_M48 domain-containing protein n=39 Tax=Bacteroidaceae TaxID=815 RepID=Q64R34_BACFR
	agilent_12530	2.25828e-06	0.115172	-0.802428	-1.80075	0.195899	18.5841	10.5263	0.566416	UniRef90_A0A4V0Z735	226	WP_018593186.1 strains_non_MPA_non_topgraph_cdhit70_190118.csv	Uncharacterized protein n=3 Tax=Blautia TaxID=572511 RepID=A0A4V0Z735_9FIRM
	agilent_185725	2.30747e-06	0.117681	-1.68602	-3.79812	0.426071	7.9646	1.75439	0.220273	UniRef90_A0A246B2R4	227	YP_002344746.1 (1/1) non_MPA_topgraph_sampling_040218.csv	Cytochrome c-type protein n=76 Tax=Campylobacteraceae TaxID=72294 RepID=A0A246B2R4_CAMJU
	twist_38693	2.31e-06	0.11781	-0.913286	-2.05777	0.231196	15.9292	7.01754	0.440546		228	polyprotein (3/9) & structural protein (3/3) & VP1 (2/4) & capsid protein VP1 & VP1 protein (2/2) & VP1 protein, partial [Enterovirus A71]
	agilent_1256	2.31213e-06	0.117919	-0.534936	-1.20549	0.135616	47.7876	35.0877	0.734243	UniRef90_P03204	229	EBNA-3C HHV 4 latent protein	Epstein-Barr nuclear antigen 6 n=14 Tax=Epstein-Barr virus (strain GD1) TaxID=10376 RepID=EBNA6_EBVB9
	agilent_161898	2.33212e-06	0.118938	1.10957	-0.285154	2.50429	4.42478	8.77193	1.98246	UniRef90_A0A3R6HP82	230	160582958-stool1_revised_scaffold9779_1_gene44654 (1/2) MPA_and_EM_topgraph_220218_subsample.csv	Nucleotide pyrophosphatase n=8 Tax=Parabacteroides TaxID=375288 RepID=A0A3R6HP82_9BACT
	agilent_224420	2.34959e-06	0.119829	-0.771756	-1.74419	0.200679	22.1239	10.5263	0.475789	UniRef90_Q97T80	231	VFG001362(gb|NP_344620) (zmpC) immunoglobulin A1 protease [IgA1 protease (VF0147)] [Streptococcus pneumoniae TIGR4]	Zinc metalloprotease ZmpC n=66 Tax=Terrabacteria group TaxID=1783272 RepID=ZMPC_STRPN
	agilent_29812	2.36178e-06	0.120451	-1.05561	-2.38795	0.276723	11.5044	5.26316	0.45749	UniRef90_A0A1C5XBP0	232	MH0014_GL0019697 (1/2) MPA_and_EM_topgraph_220218_subsample.csv	Macrolide export ATP-binding/permease protein MacB n=22 Tax=Ruminococcus TaxID=1263 RepID=A0A1C5XBP0_9FIRM
	agilent_9025	2.37208e-06	0.120976	-0.622948	-1.41031	0.164415	82.3009	71.9298	0.873986	UniRef90_Q9ANY1	233	pneumococcal histidine triad protein E & hydrolase & HIT family hydrolase	Bvh-3 n=444 Tax=Bacteria TaxID=2 RepID=Q9ANY1_STREE
	agilent_60134	2.39593e-06	0.122193	-1.22095	-2.76919	0.327292	11.5044	3.50877	0.304993	UniRef90_E5V828	234	MH0037_GL0027576 MPA_PNP_EM_seqs_non_topgraph_seqs_final_210318.csv	RagB/SusD family nutrient uptake outer membrane protein n=41 Tax=Bacteroides TaxID=816 RepID=E5V828_9BACE
	agilent_229156	2.41457e-06	0.123143	-1.21159	-2.75186	0.32869	10.6195	3.50877	0.330409	UniRef90_Q8KQR2	235	VFG001320(gb|NP_645831) (isdD) iron-regulated surface determinant protein D [Isd (VF0015)] [Staphylococcus aureus subsp. aureus MW2]	Heme transporter IsdDEF, membrane component IsdD n=263 Tax=Bacteria TaxID=2 RepID=Q8KQR2_STAAU
	agilent_221241	2.41549e-06	0.12319	-0.60446	-1.373	0.16408	32.7434	21.0526	0.642959	UniRef90_UPI000F53326A	236	VFG000261(gb|NP_273742) (iga) IgA-specific serine endopeptidase [IgA1 protease (VF0080)] [Neisseria meningitidis MC58]	IgA-specific serine endopeptidase autotransporter n=1 Tax=Neisseria meningitidis TaxID=487 RepID=UPI000F53326A
	agilent_7115	2.41969e-06	0.123404	-0.72667	-1.65112	0.197782	21.2389	12.2807	0.578216	UniRef90_P0C6Z0	237	early antigen protein D (EA-D) & DNA polymerase processivity factor BMRF1	DNA polymerase processivity factor BMRF1 n=54 Tax=Epstein-Barr virus (strain GD1) TaxID=10376 RepID=EAD_EBVA8
	agilent_10626	2.44358e-06	0.124623	-1.02251	-2.32754	0.282523	12.3894	5.26316	0.424812	UniRef90_Q82081	238	positive (from uniprot): Rhinovirus B Genome polyprotein	Genome polyprotein n=46 Tax=Enterovirus TaxID=12059 RepID=POLG_HRV3
	agilent_91518	2.44462e-06	0.124676	-0.788828	-1.79575	0.218098	18.5841	10.5263	0.566416	UniRef90_F7M4F9	239	457387.HMPREF0127_02356 (2/2) MPA_and_EM_topgraph_220218_subsample.csv	Uncharacterized protein n=55 Tax=Bacteroidales TaxID=171549 RepID=F7M4F9_9BACE
	agilent_52480	2.47284e-06	0.126115	-1.68787	-3.85062	0.474888	7.07965	1.75439	0.247807	UniRef90_Q4W8L5	240	WP_000744110.1 strains_non_MPA_non_topgraph_cdhit70_190118.csv	Staphylocoagulase n=113 Tax=Bacillales TaxID=1385 RepID=Q4W8L5_STAAU
	agilent_321	2.51765e-06	0.1284	0.538909	-0.155786	1.2336	59.292	70.1754	1.18356	UniRef90_P03211	241	EBNA-1 HHV 4 & BKRF1	Epstein-Barr nuclear antigen 1 n=37 Tax=Epstein-Barr virus (strain GD1) TaxID=10376 RepID=EBNA1_EBVB9
	twist_95690	2.54329e-06	0.129708	-1.00938	-2.315	0.296241	13.2743	5.26316	0.396491		242	AFU63124.1 endolysin [Lactobacillus phage ATCC 8014-B2]
	agilent_9542	2.54914e-06	0.130006	-1.63484	-3.75113	0.481451	7.9646	1.75439	0.220273	UniRef90_P03204	243	EBNA-3C HHV 4 latent protein	Epstein-Barr nuclear antigen 6 n=14 Tax=Epstein-Barr virus (strain GD1) TaxID=10376 RepID=EBNA6_EBVB9
	agilent_95795	2.55153e-06	0.130128	1.13232	-0.333927	2.59857	3.53982	8.77193	2.47807	UniRef90_I9R3H6	244	T2D-11A_GL0151524 MPA_PNP_EM_seqs_non_topgraph_seqs_final_210318.csv	DUF4988 domain-containing protein n=14 Tax=Bacteroides TaxID=816 RepID=I9R3H6_9BACE
	agilent_35295	2.55555e-06	0.130333	1.06638	-0.315217	2.44798	3.53982	8.77193	2.47807	UniRef90_A0A380ZH52	245	MH0014_GL0094101 MPA_PNP_EM_seqs_non_topgraph_seqs_final_210318.csv	Beta-galactosidase n=30 Tax=Bacteroidaceae TaxID=815 RepID=A0A380ZH52_BACVU
	agilent_205570	2.55962e-06	0.130541	-0.503885	-1.15707	0.149299	60.177	47.3684	0.787152	UniRef90_A0A3R6JN00	246	MH0067_GL0008919 MPA_PNP_EM_seqs_non_topgraph_seqs_final_210318.csv	Uncharacterized protein n=4 Tax=Parabacteroides merdae TaxID=46503 RepID=A0A3R6JN00_9BACT
	twist_52906	2.56398e-06	0.130763	0.587	-0.174366	1.34837	17.6991	28.0702	1.58596		247	polyprotein (9/9) & VP1 capsid protein (1/3) & Chain 2, Human Rhinovirus Serotype 2 (Hrv2)
	agilent_229734	2.57023e-06	0.131082	-0.565411	-1.29938	0.16856	35.3982	24.5614	0.69386	UniRef90_Q9KK48	248	VFG005316(gb|NP_359586) (pspC/cbpA) Choline binding protein A [Choline-binding proteins (CVF122)] [Streptococcus pneumoniae R6]	Surface protein PspC n=12 Tax=Streptococcus pneumoniae TaxID=1313 RepID=Q9KK48_STREE
	agilent_222779	2.57129e-06	0.131136	0.650543	-0.194057	1.49514	13.2743	22.807	1.71813	UniRef90_Q06131	249	VFG000378(gb|NP_395162) (yopD) type III secretion system hydrophobic translocator, pore protein YopD [TTSS (VF0140)] [Yersinia pestis CO92]	Protein YopD n=25 Tax=Yersinia TaxID=444888 RepID=YOPD_YERPS
	agilent_138817	2.58073e-06	0.131617	0.661026	-0.198256	1.52031	12.3894	21.0526	1.69925	UniRef90_K0X429	250	MH0012_GL0120519 MPA_PNP_EM_seqs_non_topgraph_seqs_final_210318.csv	Por secretion system C-terminal sorting domain-containing protein n=4 Tax=Bacteria TaxID=2 RepID=K0X429_9BACT
	agilent_8106	2.58699e-06	0.131936	-0.803914	-1.8498	0.241976	17.6991	8.77193	0.495614	UniRef90_P89479	251	tegument protein US11	Probable RNA-binding protein n=11 Tax=Human herpesvirus 2 TaxID=10310 RepID=RNB_HHV2H
	agilent_234348	2.58901e-06	0.132039	-0.882281	-2.03043	0.26587	15.0442	7.01754	0.46646	UniRef90_Q8P2T7	252	VFG000976(gb|NP_268546) (slo) streptolysin O precursor [SLO (VF0250)] [Streptococcus pyogenes M1 GAS]	Streptolysin O n=132 Tax=Streptococcus TaxID=1301 RepID=TACY_STRP8
	agilent_198814	2.58923e-06	0.132051	1.50252	-0.452831	3.45787	1.76991	5.26316	2.97368	UniRef90_K0XRR8	253	MH0028_GL0034989 (2/2) MPA_and_EM_topgraph_220218_subsample.csv	Uncharacterized protein n=3 Tax=Bacteroidales TaxID=171549 RepID=K0XRR8_9BACT
	agilent_192153	2.59451e-06	0.13232	-1.1832	-2.72407	0.357667	10.6195	3.50877	0.330409	UniRef90_F4XFQ9	254	O2.UC59-0_GL0071908 MPA_PNP_EM_seqs_non_topgraph_seqs_final_210318.csv	Phage protein n=66 Tax=root TaxID=1 RepID=F4XFQ9_9FIRM
	agilent_68224	2.59535e-06	0.132363	0.95675	-0.289351	2.20285	4.42478	10.5263	2.37895	UniRef90_A0A3D0XEE9	255	WP_092978152.1 (3/3) non_MPA_topgraph_sampling_040218.csv	Glycosyltransferase n=2 Tax=Ruminococcus TaxID=1263 RepID=A0A3D0XEE9_9FIRM
	agilent_238898	2.61209e-06	0.133217	0.964683	-0.294522	2.22389	4.42478	10.5263	2.37895	UniRef90_P13423	256	VFG000677(gb|AAD32414) (pagA) anthrax toxin moiety, protective antigen [Anthrax toxin (VF0142)] [Bacillus anthracis str. Sterne]	Protective antigen n=45 Tax=Bacillus TaxID=55087 RepID=PAG_BACAN
	agilent_7108	2.61409e-06	0.133319	0.77345	-0.236404	1.7833	80.531	89.4737	1.11105	UniRef90_Q82081	257	positive (from uniprot): Rhinovirus B Genome polyprotein	Genome polyprotein n=46 Tax=Enterovirus TaxID=12059 RepID=POLG_HRV3
	twist_70489	2.61637e-06	0.133435	0.894718	-0.273818	2.06325	5.30973	12.2807	2.31287		258	YP_001293423.1 hypothetical protein ORF016 [Pseudomonas phage 73]
	twist_43231	2.63679e-06	0.134476	0.570075	-0.176461	1.31661	22.1239	33.3333	1.50667		259	minor core protein
	agilent_2098	2.63704e-06	0.134489	-1.17556	-2.71506	0.363933	10.6195	3.50877	0.330409	UniRef90_P03300	260	Genome polyprotein (6/6) & polyprotein (7/9) & VP1 (1/4) & coat protein VP1 & VP4	Genome polyprotein n=1168 Tax=Enterovirus TaxID=12059 RepID=POLG_POL1M
	twist_64561	2.64357e-06	0.134822	-0.995388	-2.30004	0.309268	12.3894	5.26316	0.424812		261	YP_008532047.1 putative tail fiber protein [Klebsiella phage 0507-KN2-1]
	twist_59335	2.64566e-06	0.134929	-1.17464	-2.71467	0.365385	10.6195	3.50877	0.330409		262	H3N2 B/Brisbane/60/2008 NP
	twist_78072	2.64748e-06	0.135021	-0.753867	-1.74247	0.234733	18.5841	10.5263	0.566416		263	YP_007003214.1 phage tail tape measure protein [Lactobacillus phage LF1]
	agilent_70589	2.65484e-06	0.135397	-1.6322	-3.77468	0.510281	7.07965	1.75439	0.247807	UniRef90_B0G3B4	264	WP_005331402.1 (7/7) non_MPA_topgraph_sampling_040218.csv	Uncharacterized protein n=2 Tax=Dorea formicigenerans TaxID=39486 RepID=B0G3B4_9FIRM
	agilent_92970	2.65714e-06	0.135514	-1.19928	-2.77397	0.375407	9.73451	3.50877	0.360447	UniRef90_D1PA52	265	MH0001_GL0016815 MPA_PNP_EM_seqs_non_topgraph_seqs_final_210318.csv	ATPase family associated with various cellular activities (AAA) n=36 Tax=root TaxID=1 RepID=D1PA52_9BACT
	agilent_172984	2.66428e-06	0.135878	0.804021	-0.252664	1.86071	7.07965	14.0351	1.98246	UniRef90_P75859	266	NP_706865.1 strains_non_MPA_non_topgraph_cdhit70_190118.csv	Uncharacterized fimbrial-like protein YcbU n=401 Tax=Bacteria TaxID=2 RepID=YCBU_ECOLI
	agilent_237188	2.6671e-06	0.136022	-1.67653	-3.88071	0.527658	6.19469	1.75439	0.283208	UniRef90_Q5QT02	267	VFG002245(gb|YP_034066) (bepD) Bartonella effector protein BepD [VirB/VirD4 type IV secretion system (VF0369)] [Bartonella henselae str. Houston-1]	BepD protein n=3 Tax=Bartonella henselae TaxID=38323 RepID=Q5QT02_BARHN
	twist_38332	2.66812e-06	0.136074	-1.6862	-3.90339	0.530996	7.07965	1.75439	0.247807		268	heme transporter IsdB
	agilent_46317	2.67126e-06	0.136234	-1.61556	-3.74075	0.509622	7.07965	1.75439	0.247807	UniRef90_Q0SS17	269	WP_003469040.1 strains_non_MPA_non_topgraph_cdhit70_190118.csv	D-alanyl-D-alanine carboxypeptidase n=33 Tax=Clostridium perfringens TaxID=1502 RepID=Q0SS17_CLOPS
	agilent_224217	2.6906e-06	0.137221	-0.906843	-2.10275	0.289062	14.1593	7.01754	0.495614	UniRef90_C1IDV3	270	VFG002419(gb|NP_645021) (coa) staphylocoagulase precursor [Staphylocoagulase (VF0421)] [Staphylococcus aureus subsp. aureus MW2]	Staphylocoagulase n=45 Tax=Staphylococcaceae TaxID=90964 RepID=C1IDV3_STAAU
	agilent_231997	2.69399e-06	0.137393	-0.881805	-2.0452	0.281592	14.1593	7.01754	0.495614	UniRef90_Q99XV0	271	VFG000968(gb|NP_269973) (emm) M protein type 1 [M protein (VF0242)] [Streptococcus pyogenes M1 GAS]	M protein type 1 n=54 Tax=Streptococcus pyogenes TaxID=1314 RepID=Q99XV0_STRP1
	twist_43249	2.70197e-06	0.1378	0.516089	-0.165511	1.19769	29.2035	40.3509	1.38171		272	EBNA3A HHV4
	agilent_153298	2.71484e-06	0.138457	-0.581086	-1.34981	0.187635	82.3009	71.9298	0.873986	UniRef90_S5QWV8	273	WP_020916641.1 strains_non_MPA_non_topgraph_cdhit70_190118.csv	Uncharacterized protein n=4 Tax=Streptococcus TaxID=1301 RepID=S5QWV8_9STRE
	agilent_94064	2.72784e-06	0.13912	-1.61261	-3.74953	0.524304	7.07965	1.75439	0.247807	UniRef90_A0A174IKR5	274	MH0386_GL0162444 MPA_PNP_EM_seqs_non_topgraph_seqs_final_210318.csv	D-galactose/ D-glucose-binding protein n=29 Tax=root TaxID=1 RepID=A0A174IKR5_9FIRM
	agilent_225542	2.73976e-06	0.139728	-0.506475	-1.17865	0.165701	46.0177	33.3333	0.724359	UniRef90_P71401	275	VFG001157(gb|AAC44560) (hsf) Hsf [Hia/Hsf (VF0039)] [Haemophilus influenzae C54]	Hsf n=19 Tax=Haemophilus influenzae TaxID=727 RepID=P71401_HAEIF
	agilent_138663	2.74534e-06	0.140012	-1.61938	-3.77011	0.531348	7.07965	1.75439	0.247807	UniRef90_R9IFE0	276	WP_008782291.1 MPA_PNP_EM_seqs_non_topgraph_seqs_final_210318.csv	Alpha-N-arabinofuranosidase n=38 Tax=Bacteria TaxID=2 RepID=R9IFE0_9BACE
	twist_58885	2.74546e-06	0.140019	1.03885	-0.340886	2.41858	3.53982	8.77193	2.47807		277	H1N1 A/Michigan/45/2015 NA
	twist_236	2.74916e-06	0.140207	-1.58722	-3.69627	0.521831	7.9646	1.75439	0.220273		278	allergen_name False allergome_name Alt a TCTP (1/2) (1/1) allergenonline_name Unassigned (1/1) (1/1) SDAP_name False iedb_name False
	agilent_76377	2.75096e-06	0.140299	1.03457	-0.340455	2.4096	3.53982	8.77193	2.47807	UniRef90_B7JEJ8	279	NP_834706.1 strains_non_MPA_non_topgraph_cdhit70_190118.csv	Neutral metalloproteinase n=667 Tax=Bacillaceae TaxID=186817 RepID=B7JEJ8_BACC0
	agilent_188869	2.75719e-06	0.140617	0.545681	-0.180153	1.27152	61.9469	71.9298	1.16115	UniRef90_R5ENJ3	280	MH0195_GL0084233 MPA_PNP_EM_seqs_non_topgraph_seqs_final_210318.csv	NAGPA domain-containing protein n=3 Tax=Bacteroidales TaxID=171549 RepID=R5ENJ3_9BACE
	agilent_228681	2.76124e-06	0.140823	-1.19508	-2.78553	0.395374	9.73451	3.50877	0.360447	UniRef90_P15926	281	VFG000974(gb|NP_269970) (scpA) C5a peptidase precursor [C5a peptidase (VF0245)] [Streptococcus pyogenes M1 GAS]	C5a peptidase n=760 Tax=Bacteria TaxID=2 RepID=C5AP_STRPY
	agilent_223218	2.76928e-06	0.141233	-0.88943	-2.07434	0.295477	13.2743	7.01754	0.528655	UniRef90_A0A0H3K1N3	282	VFG001282(gb|NP_647237) (fnbB) fibronectin-binding protein B [FnBPs (VF0010)] [Staphylococcus aureus subsp. aureus MW2]	FnbB protein n=80 Tax=Staphylococcus TaxID=1279 RepID=A0A0H3K1N3_STAAW
	twist_28029	2.77403e-06	0.141475	-0.62279	-1.45298	0.207401	84.9558	77.193	0.908626		283	pneumococcal histidine triad protein D (1/2) & histidine motif-containing protein, partial
	twist_58725	2.77702e-06	0.141628	-0.585523	-1.36634	0.19529	79.646	71.9298	0.903119		284	positive (exact): Human adenovirus C Pre-histone-like nucleoprotein
	agilent_237411	2.78161e-06	0.141862	-0.590487	-1.37838	0.197408	30.0885	19.2982	0.641383	UniRef90_UPI000F53326A	285	VFG000261(gb|NP_273742) (iga) IgA-specific serine endopeptidase [IgA1 protease (VF0080)] [Neisseria meningitidis MC58]	IgA-specific serine endopeptidase autotransporter n=1 Tax=Neisseria meningitidis TaxID=487 RepID=UPI000F53326A
	agilent_235311	2.79335e-06	0.142461	1.11591	-0.3753	2.60711	3.53982	8.77193	2.47807	UniRef90_Q93SM9	286	VFG002418(gb|YP_001331791) (vWbp) secreted von Willebrand factor-binding protein precursor [vWbp (VF0420)] [Staphylococcus aureus subsp. aureus str. Newman]	Coagulase n=92 Tax=Staphylococcus TaxID=1279 RepID=Q93SM9_STAAU
	agilent_169663	2.79827e-06	0.142712	-1.56857	-3.666	0.528858	7.9646	1.75439	0.220273	UniRef90_A6BI27	287	MH0147_GL0047345 (1/3) MPA_and_EM_topgraph_220218_subsample.csv	Putative phage holin, LL-H family n=4 Tax=Dorea TaxID=189330 RepID=A6BI27_9FIRM
	twist_55904	2.79997e-06	0.142798	-1.1525	-2.69391	0.38891	10.6195	3.50877	0.330409		288	Neurovirulence factor ICP34.5
	twist_30176	2.80475e-06	0.143042	0.666599	-0.225487	1.55869	11.5044	19.2982	1.67746		289	Clumping factor B precursor (Fibrinogen-binding protein B) (Fibrinogen receptor B)
	agilent_171305	2.81199e-06	0.143412	1.21234	-0.411593	2.83628	2.65487	7.01754	2.64327	UniRef90_A0A0E1XBT2	290	WP_001208900.1 strains_non_MPA_non_topgraph_cdhit70_190118.csv	Gram-positive signal peptide protein, YSIRK family n=24 Tax=Staphylococcaceae TaxID=90964 RepID=A0A0E1XBT2_STAAU
	agilent_240487	2.8154e-06	0.143585	-0.685981	-1.60525	0.233291	22.1239	12.2807	0.555088	UniRef90_P71401	291	VFG001157(gb|AAC44560) (hsf) Hsf [Hia/Hsf (VF0039)] [Haemophilus influenzae C54]	Hsf n=19 Tax=Haemophilus influenzae TaxID=727 RepID=P71401_HAEIF
	agilent_223895	2.81557e-06	0.143594	-1.22213	-2.85992	0.415662	7.9646	3.50877	0.440546	UniRef90_P81177	292	VFG001314(gb|NP_647375) (aur) zinc metalloproteinase aureolysin [Aureolysin (VF0024)] [Staphylococcus aureus subsp. aureus MW2]	Zinc metalloproteinase aureolysin n=337 Tax=Bacilli TaxID=91061 RepID=AURE_STAAU
	agilent_122181	2.81711e-06	0.143672	0.852516	-0.290175	1.99521	6.19469	12.2807	1.98246	UniRef90_A0A4P6M723	293	WP_018598482.1 strains_non_MPA_non_topgraph_cdhit70_190118.csv	Toxin A n=4 Tax=Blautia TaxID=572511 RepID=A0A4P6M723_9FIRM
	agilent_239561	2.81728e-06	0.143681	-1.60171	-3.74864	0.545227	7.07965	1.75439	0.247807	UniRef90_X5LYA4	294	VFG016667(gb|YP_033004) (badA/vomp/brp) Surface protein/Bartonella adhesin BadA-like [BadA (SS156)] [Bartonella henselae str. Houston-1]	Surface protein/adhesin n=3 Tax=Bartonella henselae TaxID=38323 RepID=X5LYA4_BARHN
	agilent_227392	2.8205e-06	0.143845	-0.49501	-1.15879	0.168775	47.7876	35.0877	0.734243	UniRef90_P71401	295	VFG001157(gb|AAC44560) (hsf) Hsf [Hia/Hsf (VF0039)] [Haemophilus influenzae C54]	Hsf n=19 Tax=Haemophilus influenzae TaxID=727 RepID=P71401_HAEIF
	twist_9883	2.82171e-06	0.143907	-1.56506	-3.66405	0.533934	7.9646	1.75439	0.220273		296	allergen_name False allergome_name Tet ni 2 (4/7) (1/1) allergenonline_name False SDAP_name False iedb_name False
	twist_11359	2.82171e-06	0.143907	-1.56506	-3.66405	0.533934	7.9646	1.75439	0.220273		297	allergen_name False allergome_name Tak ru 2 (5/7) (1/1) allergenonline_name False SDAP_name False iedb_name False
	twist_15509	2.82494e-06	0.144072	-0.789725	-1.84931	0.269857	16.8142	8.77193	0.521699		298	allergen_name False allergome_name Str pn PspC (2/2) (1/1) allergenonline_name False SDAP_name False iedb_name False
	twist_36993	2.85563e-06	0.145637	-1.67693	-3.93565	0.581803	7.9646	1.75439	0.220273		299	EBNA3A HHV4
	agilent_222883	2.85962e-06	0.145841	-1.57871	-3.70622	0.548803	7.07965	1.75439	0.247807	UniRef90_A0A376Y356	300	VFG042537(gb|AAA92620) (f17d-C) F17 fimbrial uscher [F17 pili (AI037)] [Escherichia coli str. 111KH86]	F17-like fimbrial usher n=91 Tax=Escherichia coli TaxID=562 RepID=A0A376Y356_ECOLX
	agilent_1463	2.86141e-06	0.145932	-0.536857	-1.2605	0.18679	35.3982	24.5614	0.69386	UniRef90_P07210	301	polyprotein (9/9) & VP1 capsid protein (1/3) & Chain 2, Human Rhinovirus Serotype 2 (Hrv2)	Genome polyprotein n=273 Tax=Enterovirus TaxID=12059 RepID=POLG_HRV8A
	agilent_52620	2.86665e-06	0.146199	-1.57696	-3.70402	0.550087	7.07965	1.75439	0.247807	UniRef90_A0A3E4V6B7	302	WP_024853414.1 (1/1) non_MPA_topgraph_sampling_040218.csv	Uncharacterized protein n=4 Tax=Ruminococcus gnavus TaxID=33038 RepID=A0A3E4V6B7_RUMGN
	agilent_5580	2.879e-06	0.146829	-0.799685	-1.88001	0.280636	15.0442	8.77193	0.583075	UniRef90_Q59947	303	immunoglobulin A1 protease	Immunoglobulin A1 protease n=446 Tax=Streptococcus pneumoniae TaxID=1313 RepID=IGA1_STRR6
	twist_77281	2.87908e-06	0.146833	-1.151	-2.70593	0.403937	9.73451	3.50877	0.360447		304	NP_680496.1 putative host interaction protein [Lactobacillus phage A2]
	twist_48626	2.87997e-06	0.146878	-0.605961	-1.42467	0.212751	26.5487	17.5439	0.660819		305	positive (from uniprot): Norwalk virus Non-structural polyprotein
	agilent_220340	2.89382e-06	0.147585	1.14748	-0.405586	2.70055	3.53982	7.01754	1.98246	UniRef90_P12255	306	VFG000001(gb|NP_880571) (fhaB) filamentous hemagglutinin/adhesin [FHA (VF0025)] [Bordetella pertussis Tohama I]	Filamentous hemagglutinin n=89 Tax=Bordetella TaxID=517 RepID=FHAB_BORPE
	agilent_229243	2.89846e-06	0.147822	0.598127	-0.211887	1.40814	72.5664	82.4561	1.13629	UniRef90_A0A098ZMW6	307	VFG001355(gb|NP_346612) (cbpD) choline binding protein D [CBPs (VF0145)] [Streptococcus pneumoniae TIGR4]	Autolysin n=355 Tax=Streptococcus TaxID=1301 RepID=A0A098ZMW6_STREE
	twist_42474	2.90237e-06	0.148021	-0.63739	-1.501	0.22622	23.8938	15.7895	0.660819		308	HCMVUL132
	agilent_139646	2.91186e-06	0.148505	1.70782	-0.608894	4.02452	0.884956	5.26316	5.94737	UniRef90_A0A449FI35	309	NP_816427.1 strains_non_MPA_non_topgraph_cdhit70_190118.csv	Endolysin n=234 Tax=root TaxID=1 RepID=A0A449FI35_ENTFL
	agilent_236127	2.91543e-06	0.148687	-0.535871	-1.26312	0.191382	37.1681	26.3158	0.70802	UniRef90_Q54972	310	VFG005313(gb|NP_357715) (pspA) Surface protein pspA precursor [Choline-binding proteins (CVF122)] [Streptococcus pneumoniae R6]	Pneumococcal surface protein A n=17 Tax=Streptococcus pneumoniae TaxID=1313 RepID=Q54972_STREE
	agilent_160014	2.93315e-06	0.149591	-1.14338	-2.69856	0.411801	9.73451	3.50877	0.360447	UniRef90_D4IQG0	311	MH0196_GL0028267 MPA_PNP_EM_seqs_non_topgraph_seqs_final_210318.csv	Peptidase family S41 n=7 Tax=Rikenellaceae TaxID=171550 RepID=D4IQG0_9BACT
	twist_52287	2.93572e-06	0.149722	-0.738051	-1.74224	0.266141	17.6991	10.5263	0.594737		312	Serine-rich 25 kDa antigen protein
	twist_42090	2.95048e-06	0.150474	0.489125	-0.177608	1.15586	44.2478	54.386	1.22912		313	envelope glycoprotein G (2/2) & glycoprotein G (2/2)
	agilent_229160	2.95604e-06	0.150758	1.29042	-0.469793	3.05064	1.76991	7.01754	3.96491	UniRef90_A0A4I7XYI6	314	VFG001361(gb|NP_344663) (pspA) pneumococcal surface protein A [PspA (VF0152)] [Streptococcus pneumoniae TIGR4]	Surface protein A n=87 Tax=Streptococcus pneumoniae TaxID=1313 RepID=A0A4I7XYI6_STREE
	agilent_80555	2.95704e-06	0.150809	-0.47747	-1.12885	0.173909	53.0973	42.1053	0.792982	UniRef90_Q2G2J2	315	WP_000717394.1 strains_non_MPA_non_topgraph_cdhit70_190118.csv	Staphylococcal secretory antigen ssaA2 n=207 Tax=Bacteria TaxID=2 RepID=SSAA2_STAA8
	agilent_90413	2.96236e-06	0.15108	0.538265	-0.196541	1.27307	22.1239	31.5789	1.42737	UniRef90_A0A1C5VBJ4	316	MH0369_GL0102815 MPA_PNP_EM_seqs_non_topgraph_seqs_final_210318.csv	Flagellin n=16 Tax=Roseburia TaxID=841 RepID=A0A1C5VBJ4_9FIRM
	twist_34032	2.96694e-06	0.151314	-1.55249	-3.67307	0.568086	7.07965	1.75439	0.247807		317	Hepatitis C virus (HCV) polyprotein – includes core, envelope glycoproteins (E1, E2/NS1, gp35, gp70, hypervariable regions), and nonstructural proteins (NS3, NS4, NS5, NS5B, RNA-dependent RNA polymerase); covers structural and nonstructural regions, precue protein (1/2) & polyprotein precursor (1/3) & Polyprotein (1/2) & E2 protein (4/4) & precursor protein & Hepatitis C virus core, matrix, envel…
	agilent_239271	2.96786e-06	0.151361	0.848235	-0.310517	2.00699	5.30973	12.2807	2.31287	UniRef90_Q48031	318	VFG001151(gb|AAA20527) (hmw1A) adhesin HMW1A, two-partner secretion (TPS) pathway TpsA exoprotein [HMW1/HMW2 (VF0038)] [Haemophilus influenzae str. 12]	Adhesin n=8 Tax=Haemophilus influenzae TaxID=727 RepID=Q48031_HAEIF
	agilent_14706	2.97067e-06	0.151504	0.825133	-0.302456	1.95272	6.19469	12.2807	1.98246	UniRef90_A0A380YT47	319	YP_097475.1 strains_non_MPA_non_topgraph_cdhit70_190118.csv	Beta-galactosidase n=49 Tax=Bacteroides TaxID=816 RepID=A0A380YT47_BACFG
	twist_61938	2.97227e-06	0.151586	0.682721	-0.25044	1.61588	9.73451	17.5439	1.80223		320	YP_009150309.1 putative internal core protein [Proteus phage PM 75]
	twist_25205	2.98098e-06	0.15203	-1.13311	-2.68355	0.417335	9.73451	3.50877	0.360447		321	allergen_name False allergome_name Bla g 9 (3/4) (1/1) allergenonline_name False SDAP_name False iedb_name False
	agilent_236420	2.9929e-06	0.152638	-1.55981	-3.69727	0.577659	7.07965	1.75439	0.247807	UniRef90_C1IDV3	322	VFG002419(gb|NP_645021) (coa) staphylocoagulase precursor [Staphylocoagulase (VF0421)] [Staphylococcus aureus subsp. aureus MW2]	Staphylocoagulase n=45 Tax=Staphylococcaceae TaxID=90964 RepID=C1IDV3_STAAU
	twist_88647	3.00646e-06	0.153329	0.920197	-0.34291	2.1833	4.42478	10.5263	2.37895		323	YP_002455801.1 fiber tail protein [Lactobacillus phage Lv-1]
	agilent_7303	3.01015e-06	0.153518	0.62289	-0.232511	1.47829	75.2212	84.2105	1.1195	UniRef90_P03211	324	EBNA-1 HHV 4 & BKRF1	Epstein-Barr nuclear antigen 1 n=37 Tax=Epstein-Barr virus (strain GD1) TaxID=10376 RepID=EBNA1_EBVB9
	agilent_227810	3.01193e-06	0.153609	-1.64737	-3.91016	0.615426	6.19469	1.75439	0.283208	UniRef90_Q6GHV7	325	VFG001317(gb|YP_001332074) (isdB) iron-regulated surface determinant protein B, haemoglobin receptor [Isd (VF0015)] [Staphylococcus aureus subsp. aureus str. Newman]	Iron-regulated surface determinant protein B n=509 Tax=Bacilli TaxID=91061 RepID=ISDB_STAAR
	twist_28164	3.01865e-06	0.153951	-0.59314	-1.40855	0.222265	26.5487	17.5439	0.660819		326	Ovomucoid precursor
	agilent_11949	3.02009e-06	0.154024	-0.893772	-2.12268	0.335138	93.8053	89.4737	0.953823		327	positive (exact): Human adenovirus C Pre-histone-like nucleoprotein
	agilent_200789	3.03552e-06	0.154811	-0.483262	-1.149	0.182479	68.1416	56.1404	0.823878	UniRef90_A0A3R5Z1C7	328	MH0188_GL0111429 MPA_PNP_EM_seqs_non_topgraph_seqs_final_210318.csv	Uncharacterized protein n=8 Tax=Parabacteroides TaxID=375288 RepID=A0A3R5Z1C7_9BACT
	twist_54947	3.04321e-06	0.155203	-0.480725	-1.1436	0.18215	49.5575	40.3509	0.814223		329	positive (from uniprot): Rhinovirus B Genome polyprotein
	twist_26521	3.05004e-06	0.155552	-0.66745	-1.58858	0.253679	21.2389	12.2807	0.578216		330	EBNA-3C HHV 4 latent protein
	agilent_222104	3.08815e-06	0.157495	0.650015	-0.251269	1.5513	11.5044	19.2982	1.67746	UniRef90_O86487	331	VFG001279(gb|NP_645333) (sdrC) Ser-Asp rich fibrinogen-binding bone sialoprotein-binding protein [SDr (VF0019)] [Staphylococcus aureus subsp. aureus MW2]	Serine-aspartate repeat-containing protein C n=909 Tax=Staphylococcaceae TaxID=90964 RepID=SDRC_STAAE
	twist_49223	3.08962e-06	0.157571	-0.63129	-1.50677	0.24419	23.8938	15.7895	0.660819		332	phosphoprotein 150 & Large structural phosphoprotein
	agilent_25733	3.09295e-06	0.15774	0.67767	-0.262513	1.61785	9.73451	17.5439	1.80223	UniRef90_A0A1Q6NWS0	333	MH0003_GL0111647 MPA_PNP_EM_seqs_non_topgraph_seqs_final_210318.csv	Uncharacterized protein n=4 Tax=Clostridiales TaxID=186802 RepID=A0A1Q6NWS0_9FIRM
	agilent_42039	3.11324e-06	0.158775	-0.935069	-2.23559	0.365454	12.3894	5.26316	0.424812	UniRef90_Q2G222	334	WP_001125631.1 strains_non_MPA_non_topgraph_cdhit70_190118.csv	N-acetylmuramoyl-L-alanine amidase domain-containing protein SAOUHSC_02979 n=302 Tax=Bacteria TaxID=2 RepID=Y2979_STAA8
	agilent_183889	3.11699e-06	0.158966	-0.716942	-1.71454	0.280661	19.469	10.5263	0.54067	UniRef90_A0A174HY43	335	WP_005425557.1 MPA_PNP_EM_seqs_non_topgraph_seqs_final_210318.csv	Uncharacterized protein n=25 Tax=Clostridiales TaxID=186802 RepID=A0A174HY43_9FIRM
	agilent_25858	3.12513e-06	0.159382	0.869121	-0.34144	2.07968	5.30973	10.5263	1.98246	UniRef90_A0A508VF25	336	WP_014569233.1 strains_non_MPA_non_topgraph_cdhit70_190118.csv	Uncharacterized protein n=2 Tax=Lactobacillus rhamnosus TaxID=47715 RepID=A0A508VF25_LACRH
	twist_47437	3.12707e-06	0.15948	-0.845328	-2.02303	0.332371	13.2743	7.01754	0.528655		337	titin isoform IC
	twist_59494	3.12884e-06	0.159571	0.998508	-0.392901	2.38992	3.53982	8.77193	2.47807		338	H3N2 B/Brisbane/60/2008 M1
	twist_35894	3.12936e-06	0.159597	0.988926	-0.389218	2.36707	3.53982	8.77193	2.47807		339	structural polyprotein (1/3) & E2 protein (2/4)
	agilent_223802	3.13098e-06	0.15968	1.12486	-0.443029	2.69275	2.65487	7.01754	2.64327	UniRef90_Q5WVT8	340	VFG002005(gb|YP_095785) (fliG) flagellar motor switch protein G [Flagella (VF0157)] [Legionella pneumophila subsp. pneumophila str. Philadelphia 1]	Flagellar motor switch protein FliG n=11 Tax=Legionella TaxID=445 RepID=Q5WVT8_LEGPL
	agilent_236729	3.14666e-06	0.16048	0.955566	-0.378904	2.29004	4.42478	8.77193	1.98246	UniRef90_Q50341	341	VFG002030(gb|NP_109830) (orf6/MgpC/crmA) cytadherence protein [Cytadherence organelle (VF0330)] [Mycoplasma pneumoniae M129]	Mgp-operon protein 3 n=22 Tax=Mycoplasma pneumoniae TaxID=2104 RepID=MGP3_MYCPN
	twist_10213	3.14712e-06	0.160503	-1.50543	-3.60791	0.597053	7.9646	1.75439	0.220273		342	allergen_name Que a 1 (3/3) (1/1) allergome_name Que a 1 (5/5) (1/1) allergenonline_name Que a 1.0301 (1/1) (1/1) SDAP_name Que a 1.0301 (1/1) (1/1) iedb_name False
	agilent_2463	3.15995e-06	0.161157	-1.12259	-2.69286	0.447674	9.73451	3.50877	0.360447	UniRef90_Q66478	343	polyprotein (3/9) & structural protein (3/3) & VP1 (2/4) & capsid protein VP1 & VP1 protein (2/2) & VP1 protein, partial [Enterovirus A71]	Genome polyprotein n=10068 Tax=root TaxID=1 RepID=POLG_HE71B
	agilent_7113	3.16229e-06	0.161277	-0.662868	-1.59034	0.264606	20.354	12.2807	0.603356	UniRef90_P0C6Z0	344	early antigen protein D (EA-D) & DNA polymerase processivity factor BMRF1	DNA polymerase processivity factor BMRF1 n=54 Tax=Epstein-Barr virus (strain GD1) TaxID=10376 RepID=EAD_EBVA8
	agilent_31887	3.1662e-06	0.161476	0.795055	-0.317903	1.90801	6.19469	12.2807	1.98246	UniRef90_I9UCI8	345	MH0360_GL0027291 (4/8) MPA_and_EM_topgraph_220218_subsample.csv	1-acylglycerol-3-phosphate O-acyltransferase n=1 Tax=Bacteroides vulgatus CL09T03C04 TaxID=997891 RepID=I9UCI8_BACVU
	twist_59400	3.16808e-06	0.161572	0.634503	-0.25391	1.52292	11.5044	19.2982	1.67746		346	H3N2 A/Hong Kong/4801/2014 M1
	agilent_205702	3.17719e-06	0.162036	-1.51971	-3.64993	0.610501	7.07965	1.75439	0.247807	UniRef90_A0A412T903	347	MH0134_GL0068643 (1/1) MPA_and_EM_topgraph_220218_subsample.csv	TonB-dependent receptor n=70 Tax=root TaxID=1 RepID=A0A412T903_BACSE
	agilent_107181	3.17795e-06	0.162075	0.980115	-0.39386	2.35409	3.53982	8.77193	2.47807	UniRef90_A0A336Q741	348	WP_011590270.1 strains_non_MPA_non_topgraph_cdhit70_190118.csv	N-acetylmuramoyl-L-alanine amidase n=56 Tax=Clostridium perfringens TaxID=1502 RepID=A0A336Q741_CLOPF
	twist_42051	3.18115e-06	0.162239	-1.15666	-2.77875	0.465435	7.9646	3.50877	0.440546		349	45 kDa immediate-early protein 2
	twist_35836	3.18233e-06	0.162299	0.831574	-0.33479	1.99794	5.30973	12.2807	2.31287		350	polyprotein (3/9) & structural protein (3/3) & VP1 (2/4) & capsid protein VP1 & VP1 protein (2/2) & VP1 protein, partial [Enterovirus A71]
	agilent_75020	3.18675e-06	0.162524	-1.50999	-3.62904	0.609057	7.07965	1.75439	0.247807	UniRef90_A0A168G0T0	351	YP_004890681.1 (1/2) non_MPA_topgraph_sampling_040218.csv	GRAM_POS_ANCHORING domain-containing protein n=138 Tax=Lactobacillaceae TaxID=33958 RepID=A0A168G0T0_LACPN
	agilent_3246	3.19171e-06	0.162777	-0.469288	-1.12826	0.189684	61.9469	52.6316	0.849624	UniRef90_A0A1D8D445	352	positive (from uniprot): Enterovirus C Genome polyprotein [on Uniprot the BLAST matches are "Capsid protein" from "Human poliovirus"	VP1 (Fragment) n=1 Tax=Human poliovirus 3 TaxID=12086 RepID=A0A1D8D445_9ENTO
	agilent_90354	3.19604e-06	0.162998	-1.52169	-3.65956	0.616182	7.07965	1.75439	0.247807	UniRef90_A7AH99	353	MH0067_GL0069334 (1/1) MPA_and_EM_topgraph_220218_subsample.csv	TonB-linked outer membrane protein, SusC/RagA family n=13 Tax=Parabacteroides TaxID=375288 RepID=A7AH99_9BACT
	twist_47074	3.19636e-06	0.163014	0.71488	-0.289517	1.71928	7.9646	15.7895	1.98246		354	Glycoprotein B precursor (Glycoprotein II)
	agilent_220768	3.20178e-06	0.163291	-1.109	-2.66816	0.450156	10.6195	3.50877	0.330409	UniRef90_Q54835	355	VFG000950(gb|NP_665531) (emm) M protein type 3 [M protein (VF0242)] [Streptococcus pyogenes MGAS315]	M3 protein n=36 Tax=Streptococcus pyogenes TaxID=1314 RepID=Q54835_STRPY
	agilent_223466	3.23192e-06	0.164828	-1.49776	-3.61117	0.615646	7.07965	1.75439	0.247807	UniRef90_Q9KK48	356	VFG005316(gb|NP_359586) (pspC/cbpA) Choline binding protein A [Choline-binding proteins (CVF122)] [Streptococcus pneumoniae R6]	Surface protein PspC n=12 Tax=Streptococcus pneumoniae TaxID=1313 RepID=Q9KK48_STREE
	twist_28905	3.23613e-06	0.165043	0.970213	-0.399497	2.33992	3.53982	8.77193	2.47807		357	neuraminidase
	twist_24043	3.23745e-06	0.16511	-1.11926	-2.69963	0.461119	8.84956	3.50877	0.396491		358	allergen_name False allergome_name Epi co 2 (1/2) (1/1) allergenonline_name False SDAP_name False iedb_name False
	agilent_224254	3.24043e-06	0.165262	0.747777	-0.308454	1.80401	7.07965	14.0351	1.98246	UniRef90_D8H130	359	VFG016338(gb|YP_026915) (inhA) immune inhibitor A metalloprotease [InhA (VF0536)] [Bacillus anthracis str. Sterne]	Immune inhibitor A, metalloprotease n=671 Tax=Bacillaceae TaxID=186817 RepID=D8H130_BACAI
	agilent_131884	3.24109e-06	0.165296	0.51564	-0.212757	1.24404	24.7788	33.3333	1.34524	UniRef90_A0A173UAU5	360	WP_007884712.1 MPA_PNP_EM_seqs_non_topgraph_seqs_final_210318.csv	Flagellin n=3 Tax=Roseburia inulinivorans TaxID=360807 RepID=A0A173UAU5_9FIRM
	agilent_220150	3.24382e-06	0.165435	-0.464343	-1.12049	0.191807	62.8319	52.6316	0.837658	UniRef90_A0A4I7XYI6	361	VFG001361(gb|NP_344663) (pspA) pneumococcal surface protein A [PspA (VF0152)] [Streptococcus pneumoniae TIGR4]	Surface protein A n=87 Tax=Streptococcus pneumoniae TaxID=1313 RepID=A0A4I7XYI6_STREE
	agilent_129447	3.25413e-06	0.165961	-1.49366	-3.60695	0.619617	7.07965	1.75439	0.247807	UniRef90_A0A0M6WV91	362	MH0002_GL0058259 MPA_PNP_EM_seqs_non_topgraph_seqs_final_210318.csv	2Fe-2S ferredoxin-type domain-containing protein n=7 Tax=Roseburia TaxID=841 RepID=A0A0M6WV91_9FIRM
	agilent_110974	3.25678e-06	0.166096	-0.617203	-1.49072	0.256313	23.0088	14.0351	0.609987	UniRef90_A0A4V2EHS9	363	WP_039447067.1 strains_non_MPA_non_topgraph_cdhit70_190118.csv	Alpha-glucosidase n=84 Tax=Vibrionaceae TaxID=641 RepID=A0A4V2EHS9_VIBVL
	agilent_229360	3.25849e-06	0.166183	-1.1155	-2.69457	0.463571	8.84956	3.50877	0.396491	UniRef90_O86489	364	VFG001281(gb|NP_645335) (sdrE) Ser-Asp rich fibrinogen-binding bone sialoprotein-binding protein [SDr (VF0019)] [Staphylococcus aureus subsp. aureus MW2]	Serine-aspartate repeat-containing protein E n=489 Tax=Bacteria TaxID=2 RepID=SDRE_STAAE
	twist_28586	3.29464e-06	0.168027	0.707173	-0.29824	1.71259	81.4159	89.4737	1.09897		365	positive (from uniprot): Rhinovirus B Genome polyprotein
	agilent_13150	3.29865e-06	0.168231	0.602167	-0.254366	1.4587	12.3894	21.0526	1.69925	UniRef90_Q6JH00	366	WP_003667504.1 strains_non_MPA_non_topgraph_cdhit70_190118.csv	Extracellular surface protein n=35 Tax=Lactobacillus TaxID=1578 RepID=Q6JH00_LACFE
	agilent_7263	3.3054e-06	0.168576	-0.624723	-1.51406	0.264614	22.1239	14.0351	0.634386	UniRef90_P12978	367	nuclear protein EBNA2 & EBNA-2 & Epstein-Barr nuclear antigen 2	Epstein-Barr nuclear antigen 2 n=125 Tax=Epstein-Barr virus (strain GD1) TaxID=10376 RepID=EBNA2_EBVB9
	agilent_40430	3.31853e-06	0.169245	-1.10875	-2.68961	0.472114	8.84956	3.50877	0.396491	UniRef90_A0A174KMR6	368	MH0003_GL0096731 MPA_PNP_EM_seqs_non_topgraph_seqs_final_210318.csv	Alpha-glycosidase n=47 Tax=Bacteroidaceae TaxID=815 RepID=A0A174KMR6_BACVU
	agilent_222742	3.33935e-06	0.170307	0.650688	-0.279379	1.58076	10.6195	17.5439	1.65205	UniRef90_Q8NXJ1	369	VFG001289(gb|NP_645581) (clfA) Clumping factor A, fibrinogen-binding protein [Clumping factor (VF0004)] [Staphylococcus aureus subsp. aureus MW2]	Clumping factor A n=98 Tax=Staphylococcus TaxID=1279 RepID=CLFA_STAAW
	agilent_205650	3.34363e-06	0.170525	-0.916798	-2.2279	0.394305	11.5044	5.26316	0.45749	UniRef90_A0A3S4NMH7	370	WP_000668994.1 strains_non_MPA_non_topgraph_cdhit70_190118.csv	Exotoxin n=39 Tax=Staphylococcaceae TaxID=90964 RepID=A0A3S4NMH7_STAAU
	agilent_224607	3.3447e-06	0.17058	1.05154	-0.45245	2.55554	2.65487	8.77193	3.30409	UniRef90_A0A0H3K1N3	371	VFG001282(gb|NP_647237) (fnbB) fibronectin-binding protein B [FnBPs (VF0010)] [Staphylococcus aureus subsp. aureus MW2]	FnbB protein n=80 Tax=Staphylococcus TaxID=1279 RepID=A0A0H3K1N3_STAAW
	twist_35714	3.35485e-06	0.171097	-1.47816	-3.59488	0.638568	7.07965	1.75439	0.247807		372	nuclear protein EBNA2 & EBNA-2 & Epstein-Barr nuclear antigen 2
	twist_51449	3.36587e-06	0.17166	-1.09772	-2.67171	0.476282	8.84956	3.50877	0.396491		373	ORF22
	agilent_225839	3.39532e-06	0.173161	-1.1126	-2.71353	0.488332	8.84956	3.50877	0.396491	UniRef90_A0A0H3K1N3	374	VFG001282(gb|NP_647237) (fnbB) fibronectin-binding protein B [FnBPs (VF0010)] [Staphylococcus aureus subsp. aureus MW2]	FnbB protein n=80 Tax=Staphylococcus TaxID=1279 RepID=A0A0H3K1N3_STAAW
	agilent_240086	3.40988e-06	0.173904	-0.612022	-1.49419	0.270145	23.0088	14.0351	0.609987	UniRef90_P81177	375	VFG001314(gb|NP_647375) (aur) zinc metalloproteinase aureolysin [Aureolysin (VF0024)] [Staphylococcus aureus subsp. aureus MW2]	Zinc metalloproteinase aureolysin n=337 Tax=Bacilli TaxID=91061 RepID=AURE_STAAU
	agilent_203304	3.41312e-06	0.174069	-0.820751	-2.00423	0.362732	13.2743	7.01754	0.528655	UniRef90_A0A174XCR6	376	MH0020_GL0053675 MPA_PNP_EM_seqs_non_topgraph_seqs_final_210318.csv	Periplasmic beta-glucosidase n=38 Tax=Bacteroidales TaxID=171549 RepID=A0A174XCR6_9BACT
	twist_72254	3.41417e-06	0.174122	0.83307	-0.368325	2.03447	5.30973	10.5263	1.98246		377	YP_009321608.1 major head protein II [Campylobacter phage PC14]
	agilent_221413	3.43442e-06	0.175156	0.460303	-0.205106	1.12571	41.5929	54.386	1.30758	UniRef90_Q54972	378	VFG005313(gb|NP_357715) (pspA) Surface protein pspA precursor [Choline-binding proteins (CVF122)] [Streptococcus pneumoniae R6]	Pneumococcal surface protein A n=17 Tax=Streptococcus pneumoniae TaxID=1313 RepID=Q54972_STREE
	twist_83701	3.44749e-06	0.175822	-1.07467	-2.63061	0.481263	9.73451	3.50877	0.360447		379	YP_007005329.1 phage terminase large subunit [Clostridium phage phiCP34O]
	agilent_237216	3.44856e-06	0.175876	-1.07136	-2.62269	0.479975	9.73451	3.50877	0.360447	UniRef90_Q54703	380	VFG000955(gb|NP_608047) (emm) M18 protein precursor [M protein (VF0242)] [Streptococcus pyogenes MGAS8232]	Emm18.1 protein n=9 Tax=Streptococcus pyogenes TaxID=1314 RepID=Q54703_STRPY
	agilent_165952	3.4547e-06	0.17619	-1.45295	-3.55835	0.652455	7.9646	1.75439	0.220273	UniRef90_B2UPA9	381	WP_042448428.1 (3/12) non_MPA_topgraph_sampling_040218.csv	Cytochrome c assembly protein n=35 Tax=Akkermansia TaxID=239934 RepID=B2UPA9_AKKM8
	agilent_6101	3.46101e-06	0.176511	-0.899418	-2.20369	0.404858	12.3894	5.26316	0.424812	UniRef90_P12978	382	nuclear protein EBNA2 & EBNA-2 & Epstein-Barr nuclear antigen 2	Epstein-Barr nuclear antigen 2 n=125 Tax=Epstein-Barr virus (strain GD1) TaxID=10376 RepID=EBNA2_EBVB9
	agilent_124047	3.46134e-06	0.176529	-1.11876	-2.74119	0.503658	8.84956	3.50877	0.396491	UniRef90_B0G7P7	383	WP_040015567.1 (3/4) non_MPA_topgraph_sampling_040218.csv	Cobalamin biosynthesis protein CobD n=23 Tax=Dorea TaxID=189330 RepID=B0G7P7_9FIRM
	twist_60641	3.46696e-06	0.176815	1.03716	-0.467914	2.54223	3.53982	7.01754	1.98246		384	YP_009150305.1 tail tubular protein A [Proteus phage PM 75]
	agilent_2243	3.46922e-06	0.17693	-0.927189	-2.27304	0.41866	10.6195	5.26316	0.495614	UniRef90_P14738	385	fibronectin-binding protein A	Fibronectin-binding protein A n=540 Tax=Staphylococcaceae TaxID=90964 RepID=FNBA_STAA8
	twist_88148	3.47893e-06	0.177425	-1.4569	-3.57407	0.660265	7.07965	1.75439	0.247807		386	YP_001285535.1 TtpM [Escherichia virus TLS]
	twist_51297	3.48565e-06	0.177768	-0.449712	-1.10375	0.204325	61.9469	49.1228	0.792982		387	EBNA-3C HHV 4 latent protein
	agilent_8566	3.54101e-06	0.180591	0.659098	-0.305704	1.6239	8.84956	17.5439	1.98246	UniRef90_O36634	388	Fusion glycoprotein F0 precursor (2/2) & fusion protein (1/2) & fusion glycoprotein	Fusion glycoprotein F0 n=1724 Tax=Pneumoviridae TaxID=11244 RepID=FUS_HRSVB
	agilent_222759	3.54685e-06	0.180889	0.602475	-0.280043	1.48499	12.3894	19.2982	1.55764	UniRef90_UPI000DA9B94C	389	VFG001290(gb|NP_647368) (clfB) Clumping factor B, adhesin [Clumping factor (VF0004)] [Staphylococcus aureus subsp. aureus MW2]	MSCRAMM family adhesin clumping factor ClfB n=15 Tax=Staphylococcus aureus TaxID=1280 RepID=UPI000DA9B94C
	twist_27971	3.58202e-06	0.182683	0.759737	-0.357721	1.8772	6.19469	12.2807	1.98246		390	phosphoprotein 150 & Large structural phosphoprotein
	twist_92306	3.59899e-06	0.183549	-1.05118	-2.60037	0.498007	9.73451	3.50877	0.360447		391	NP_945017.1 Putative HNH endonuclease [Salmonella phage FelixO1]
	twist_23602	3.6033e-06	0.183768	-1.05463	-2.60967	0.500419	9.73451	3.50877	0.360447		392	allergen_name False allergome_name Hom g 2 (2/2) (1/1) allergenonline_name False SDAP_name False iedb_name False
	twist_34337	3.60747e-06	0.183981	-0.520284	-1.28781	0.247246	31.8584	22.807	0.715887		393	zinc metalloproteinase aureolysin
	agilent_7064	3.60781e-06	0.183998	-0.439489	-1.08785	0.208877	56.6372	45.614	0.805373	UniRef90_P03204	394	EBNA-3C HHV 4 latent protein	Epstein-Barr nuclear antigen 6 n=14 Tax=Epstein-Barr virus (strain GD1) TaxID=10376 RepID=EBNA6_EBVB9
	agilent_6329	3.60842e-06	0.184029	0.561697	-0.267017	1.39041	14.1593	22.807	1.61075	UniRef90_P14738	395	fibronectin-binding protein A	Fibronectin-binding protein A n=540 Tax=Staphylococcaceae TaxID=90964 RepID=FNBA_STAA8
	twist_31133	3.6114e-06	0.184182	-0.883111	-2.18648	0.420262	12.3894	5.26316	0.424812		396	positive (from uniprot): Enterovirus B Genome polyprotein
	agilent_219731	3.62069e-06	0.184655	-0.460522	-1.14094	0.219891	46.9027	35.0877	0.748097	UniRef90_P37710	397	NP_814543.1 strains_non_MPA_non_topgraph_cdhit70_190118.csv	Autolysin n=202 Tax=Firmicutes TaxID=1239 RepID=ALYS_ENTFA
	twist_29710	3.62785e-06	0.18502	0.929435	-0.44493	2.3038	3.53982	8.77193	2.47807		398	HCMVUL80
	agilent_223157	3.62857e-06	0.185057	-0.893738	-2.21543	0.427952	11.5044	5.26316	0.45749	UniRef90_P27951	399	VFG001795(gb|BAC98831) (cba) c protein beta antigen [<beta>-C protein (VF0277)] [Streptococcus agalactiae FM027022]	IgA FC receptor n=71 Tax=Streptococcus TaxID=1301 RepID=BAG_STRAG
	agilent_226792	3.62986e-06	0.185123	-0.800395	-1.98422	0.383434	13.2743	7.01754	0.528655	UniRef90_P06653	400	VFG001358(gb|NP_346365) (lytA) autolysin [Autolysin (VF0143)] [Streptococcus pneumoniae TIGR4]	Autolysin n=1457 Tax=root TaxID=1 RepID=ALYS_STRPN
	agilent_166288	3.64846e-06	0.186071	-1.42397	-3.53464	0.686707	7.07965	1.75439	0.247807	UniRef90_K0XG12	401	MH0012_GL0139045 MPA_PNP_EM_seqs_non_topgraph_seqs_final_210318.csv	5_nucleotid_C domain-containing protein n=3 Tax=Bacteroidales TaxID=171549 RepID=K0XG12_9BACT
	agilent_8622	3.65223e-06	0.186264	0.492599	-0.237875	1.22307	65.4867	75.4386	1.15197	UniRef90_Q9ANY1	402	pneumococcal histidine triad protein E & hydrolase & HIT family hydrolase	Bvh-3 n=444 Tax=Bacteria TaxID=2 RepID=Q9ANY1_STREE
	agilent_239214	3.65649e-06	0.186481	0.693872	-0.335577	1.72332	7.9646	14.0351	1.76218	UniRef90_P11311	403	VFG002033(gb|NP_109829) (p1/MgPa/gapA) ADP1_MYCPN adhesin P1 [Cytadherence organelle (VF0330)] [Mycoplasma pneumoniae M129]	Adhesin P1 n=56 Tax=Mycoplasma pneumoniae TaxID=2104 RepID=ADP1_MYCPN
	agilent_103272	3.66523e-06	0.186927	-1.42152	-3.53266	0.689623	7.07965	1.75439	0.247807	UniRef90_A6BI27	404	MH0147_GL0047345 (1/3) MPA_and_EM_topgraph_220218_subsample.csv	Putative phage holin, LL-H family n=4 Tax=Dorea TaxID=189330 RepID=A6BI27_9FIRM
	agilent_222669	3.66615e-06	0.186974	0.72981	-0.354168	1.81379	7.07965	14.0351	1.98246	UniRef90_Q99Z19	405	VFG000966(gb|NP_269179) (hylP) hyaluronidase, phage associated [Hyaluronidase (VF0246)] [Streptococcus pyogenes M1 GAS]	Hyaluronidase-phage associated n=28 Tax=root TaxID=1 RepID=Q99Z19_STRP1
	agilent_6943	3.67308e-06	0.187327	-1.51884	-3.77656	0.738882	5.30973	1.75439	0.330409	UniRef90_P03204	406	EBNA-3C HHV 4 latent protein	Epstein-Barr nuclear antigen 6 n=14 Tax=Epstein-Barr virus (strain GD1) TaxID=10376 RepID=EBNA6_EBVB9
	twist_43590	3.69929e-06	0.188664	0.452517	-0.22218	1.12721	37.1681	45.614	1.22723		407	glycoprotein B (2/2)
	agilent_241401	3.71117e-06	0.18927	-0.547945	-1.36604	0.270153	25.6637	17.5439	0.683606	UniRef90_Q9Z4J8	408	VFG001377(gb|NP_359024) (lytC) 1,4-beta-N-acetylmuramidase [CBPs (VF0145)] [Streptococcus pneumoniae R6]	1,4-beta-N-acetylmuramidase n=231 Tax=Streptococcus TaxID=1301 RepID=Q9Z4J8_STREE
	agilent_151560	3.71154e-06	0.189289	1.06166	-0.5235	2.64683	3.53982	7.01754	1.98246	UniRef90_A0A174FE64	409	WP_005825265.1 MPA_PNP_EM_seqs_non_topgraph_seqs_final_210318.csv	D-alanyl-D-alanine carboxypeptidase/D-alanyl-D-alanine-endopeptidase n=57 Tax=Bacteroides TaxID=816 RepID=A0A174FE64_BACUN
	twist_36555	3.71458e-06	0.189444	1.03219	-0.509509	2.5739	2.65487	7.01754	2.64327		410	fibronectin-binding protein A
	agilent_220721	3.7151e-06	0.18947	-0.503715	-1.25612	0.248687	30.9735	22.807	0.736341	UniRef90_Q54972	411	VFG005313(gb|NP_357715) (pspA) Surface protein pspA precursor [Choline-binding proteins (CVF122)] [Streptococcus pneumoniae R6]	Pneumococcal surface protein A n=17 Tax=Streptococcus pneumoniae TaxID=1313 RepID=Q54972_STREE
	agilent_199830	3.71682e-06	0.189558	-0.78197	-1.95024	0.386295	13.2743	7.01754	0.528655	UniRef90_Q74IZ8	412	WP_011162134.1 strains_non_MPA_non_topgraph_cdhit70_190118.csv	Uncharacterized protein n=3 Tax=Lactobacillus johnsonii TaxID=33959 RepID=Q74IZ8_LACJO
	agilent_210016	3.72212e-06	0.189828	-0.875466	-2.18421	0.43328	10.6195	7.01754	0.660819	UniRef90_A7M5N9	413	WP_004302135.1 MPA_PNP_EM_seqs_non_topgraph_seqs_final_210318.csv	Glug domain-containing protein n=35 Tax=Bacteroidia TaxID=200643 RepID=A7M5N9_BACO1
	twist_52112	3.74348e-06	0.190918	0.880173	-0.438848	2.19919	4.42478	8.77193	1.98246		414	phiRv1 phage protein
	agilent_10341	3.74348e-06	0.190918	0.880173	-0.438848	2.19919	4.42478	8.77193	1.98246	UniRef90_R4LXM3	415	phiRv1 phage protein	Bacteriophage protein n=2 Tax=Mycobacterium tuberculosis TaxID=1773 RepID=R4LXM3_MYCTX
	agilent_1140	3.74563e-06	0.191027	-0.509586	-1.27344	0.254265	30.0885	21.0526	0.69969	UniRef90_P07210	416	polyprotein (9/9) & VP1 capsid protein (1/3) & Chain 2, Human Rhinovirus Serotype 2 (Hrv2)	Genome polyprotein n=273 Tax=Enterovirus TaxID=12059 RepID=POLG_HRV8A
	agilent_6396	3.75853e-06	0.191685	-1.08821	-2.72181	0.545394	7.9646	3.50877	0.440546	UniRef90_P81177	417	zinc metalloproteinase aureolysin	Zinc metalloproteinase aureolysin n=337 Tax=Bacilli TaxID=91061 RepID=AURE_STAAU
	agilent_193057	3.7617e-06	0.191847	-1.04443	-2.6129	0.524026	8.84956	3.50877	0.396491	UniRef90_A0A174N033	418	160704339-stool1_revised_scaffold21700_1_gene53377 (1/1) MPA_and_EM_topgraph_220218_subsample.csv	SusC/RagA family TonB-linked outer membrane protein n=13 Tax=Bacteroides TaxID=816 RepID=A0A174N033_9BACE
	agilent_135336	3.76694e-06	0.192114	-0.723089	-1.80963	0.36345	15.0442	8.77193	0.583075	UniRef90_A0A174A0Y7	419	MH0087_GL0039588 MPA_PNP_EM_seqs_non_topgraph_seqs_final_210318.csv	Chromosome segregation protein n=36 Tax=Clostridiales TaxID=186802 RepID=A0A174A0Y7_9FIRM
	agilent_197502	3.76733e-06	0.192134	-1.05122	-2.6309	0.528454	8.84956	3.50877	0.396491	UniRef90_A0A414QQV5	420	WP_004848400.1 (1/1) non_MPA_topgraph_sampling_040218.csv	Uncharacterized protein n=54 Tax=root TaxID=1 RepID=A0A414QQV5_9FIRM
	agilent_146164	3.76733e-06	0.192134	-1.05122	-2.6309	0.528454	8.84956	3.50877	0.396491	UniRef90_A0A174CCG1	421	BGI-28A_GL0108101 MPA_PNP_EM_seqs_non_topgraph_seqs_final_210318.csv	Oligopeptide-binding protein AppA n=59 Tax=Clostridiales TaxID=186802 RepID=A0A174CCG1_9FIRM
	agilent_196645	3.76825e-06	0.192181	-1.07173	-2.6824	0.538933	7.9646	3.50877	0.440546	UniRef90_B0NR33	422	MH0038_GL0057749 MPA_PNP_EM_seqs_non_topgraph_seqs_final_210318.csv	Uncharacterized protein n=13 Tax=Bacteroides TaxID=816 RepID=B0NR33_BACSE
	agilent_126605	3.77348e-06	0.192447	0.910181	-0.458515	2.27888	3.53982	8.77193	2.47807	UniRef90_R7C7Y1	423	MH0003_GL0115482 MPA_PNP_EM_seqs_non_topgraph_seqs_final_210318.csv	Flagellin n=5 Tax=Clostridiales TaxID=186802 RepID=R7C7Y1_9CLOT
	twist_63129	3.77704e-06	0.192629	1.02817	-0.518589	2.57494	2.65487	7.01754	2.64327		424	YP_008532047.1 putative tail fiber protein [Klebsiella phage 0507-KN2-1]
	agilent_1258	3.7821e-06	0.192887	-0.449756	-1.12675	0.22724	43.3628	33.3333	0.768707	UniRef90_P03204	425	EBNA-3C HHV 4 latent protein	Epstein-Barr nuclear antigen 6 n=14 Tax=Epstein-Barr virus (strain GD1) TaxID=10376 RepID=EBNA6_EBVB9
	agilent_65775	3.78303e-06	0.192935	-0.787088	-1.97198	0.397803	13.2743	7.01754	0.528655	UniRef90_A0A174XCR6	426	MH0020_GL0053675 MPA_PNP_EM_seqs_non_topgraph_seqs_final_210318.csv	Periplasmic beta-glucosidase n=38 Tax=Bacteroidales TaxID=171549 RepID=A0A174XCR6_9BACT
	twist_41261	3.78922e-06	0.19325	-0.507079	-1.27098	0.256824	30.9735	21.0526	0.679699		427	positive (from uniprot): Rhinovirus B Genome polyprotein
	twist_77700	3.79026e-06	0.193303	0.830368	-0.420712	2.08145	4.42478	10.5263	2.37895		428	YP_001469491.1 gp12 Short tail fibers [Enterobacteria phage Phi1]
	twist_59703	3.79201e-06	0.193393	0.910732	-0.461704	2.28317	3.53982	8.77193	2.47807		429	B B/Hong Kong/05/1972 HA
	twist_46237	3.79329e-06	0.193458	-1.42214	-3.56557	0.721284	6.19469	1.75439	0.283208		430	Voltage-dependent T-type calcium channel subunit alpha-1H
	agilent_24512	3.7945e-06	0.19352	-0.552976	-1.38653	0.280574	26.5487	17.5439	0.660819	UniRef90_A0A158SJE1	431	WP_041807921.1 strains_non_MPA_non_topgraph_cdhit70_190118.csv	N-acetylmuramoyl-L-alanine amidase n=55 Tax=Lactobacillus TaxID=1578 RepID=A0A158SJE1_LACFE
	twist_47499	3.80998e-06	0.194309	1.25015	-0.637649	3.13794	1.76991	5.26316	2.97368		432	matrix protein 1 & matrix protein & M1 protein
	agilent_186597	3.81289e-06	0.194457	-1.40702	-3.53241	0.718371	7.07965	1.75439	0.247807	UniRef90_A0A3R6KAI3	433	MH0020_GL0043089 (1/3) MPA_and_EM_topgraph_220218_subsample.csv	Membrane protein insertase YidC n=21 Tax=Parabacteroides TaxID=375288 RepID=A0A3R6KAI3_9BACT
	agilent_542	3.8176e-06	0.194698	-0.490941	-1.23294	0.251056	78.7611	70.1754	0.890992	UniRef90_P09256	434	positive (from uniprot): Human herpesvirus 3 Envelope glycoprotein C	Envelope glycoprotein C n=119 Tax=Human herpesvirus 3 TaxID=10335 RepID=GC_VZVD
	twist_48100	3.82378e-06	0.195013	-1.42225	-3.57331	0.728823	7.07965	1.75439	0.247807		435	butyrophilin precursor & Butyrophilin subfamily 1 member A1 & butyrophilin, partial
	twist_81047	3.82499e-06	0.195074	0.87163	-0.446844	2.1901	4.42478	8.77193	1.98246		436	YP_009037574.1 baseplate subunit [Escherichia phage vB_EcoM_JS09]
	agilent_292	3.82763e-06	0.195209	0.789432	-0.405065	1.98393	5.30973	10.5263	1.98246	UniRef90_P14348	437	Capsid protein VP26 & capsid protein VP26 [Human gammaherpesvirus 4] & BFRF3	Small capsomere-interacting protein n=30 Tax=Epstein-Barr virus (strain GD1) TaxID=10376 RepID=SCP_EBVB9
	agilent_205649	3.84115e-06	0.195899	-0.835764	-2.10232	0.430791	10.6195	7.01754	0.660819	UniRef90_Q9ZFS3	438	WP_000778504.1 strains_non_MPA_non_topgraph_cdhit70_190118.csv	Exotoxin 4 n=27 Tax=Staphylococcus aureus TaxID=1280 RepID=Q9ZFS3_STAAU
	twist_92854	3.8449e-06	0.19609	0.836101	-0.431507	2.10371	4.42478	10.5263	2.37895		439	YP_009168604.1 hypothetical protein [Lactobacillus phage LBR48]
	twist_89475	3.8449e-06	0.19609	0.836101	-0.431507	2.10371	4.42478	10.5263	2.37895		440	YP_009168604.1 hypothetical protein [Lactobacillus phage LBR48]
	twist_50031	3.85928e-06	0.196823	-1.40328	-3.53427	0.727713	7.07965	1.75439	0.247807		441	EBNA3A HHV4
	agilent_201606	3.86319e-06	0.197023	0.576742	-0.299477	1.45296	12.3894	21.0526	1.69925	UniRef90_Q74LM8	442	WP_011161370.1 strains_non_MPA_non_topgraph_cdhit70_190118.csv	LYZ2 domain-containing protein n=25 Tax=Lactobacillus TaxID=1578 RepID=Q74LM8_LACJO
	twist_27541	3.86392e-06	0.19706	0.508041	-0.263868	1.27995	18.5841	26.3158	1.41604		443	EBNA-1 HHV 4 & BKRF1
	twist_58055	3.88002e-06	0.197881	0.446724	-0.233265	1.12671	39.823	49.1228	1.23353		444	positive (exact): Influenza A virus Hemagglutinin
	agilent_79443	3.88197e-06	0.197981	0.902253	-0.471434	2.27594	3.53982	8.77193	2.47807	UniRef90_D8H130	445	NP_830479.1 strains_non_MPA_non_topgraph_cdhit70_190118.csv	Immune inhibitor A, metalloprotease n=671 Tax=Bacillaceae TaxID=186817 RepID=D8H130_BACAI
	agilent_78022	3.88218e-06	0.197991	-1.38883	-3.50339	0.725725	7.07965	1.75439	0.247807	UniRef90_A0A174R002	446	MH0417_GL0121824 MPA_PNP_EM_seqs_non_topgraph_seqs_final_210318.csv	Hyaluronoglucosaminidase n=7 Tax=Bacteroides TaxID=816 RepID=A0A174R002_9BACE
	twist_31917	3.8831e-06	0.198038	0.824896	-0.431176	2.08097	4.42478	10.5263	2.37895		447	Liver stage antigen-3 precursor & Liver stage antigen-3
	twist_36384	3.91198e-06	0.199511	-0.575181	-1.45389	0.303526	23.0088	15.7895	0.686235		448	Glycoprotein B precursor & glycoprotein B (1/2)
	twist_45983	3.9186e-06	0.199849	-0.658221	-1.66455	0.348103	17.6991	10.5263	0.594737		449	Adhesin P1 precursor (Cytadhesin P1) (Attachment protein) & ADP1_MYCPN adhesin P1
	agilent_161107	3.94449e-06	0.201169	-1.02174	-2.58841	0.544937	8.84956	3.50877	0.396491	UniRef90_C0M170	450	WP_058914712.1 (2/2) non_MPA_topgraph_sampling_040218.csv	CmeA n=102 Tax=Campylobacter TaxID=194 RepID=C0M170_CAMCO
	twist_62977	3.96146e-06	0.202034	-1.38937	-3.52384	0.745105	6.19469	1.75439	0.283208		451	YP_008532023.1 hypothetical protein [Klebsiella phage 0507-KN2-1]
	agilent_74514	3.96312e-06	0.202119	-0.851816	-2.1607	0.457067	11.5044	5.26316	0.45749	UniRef90_K5ZQT7	452	MH0092_GL0084257 (2/2) MPA_and_EM_topgraph_220218_subsample.csv	TonB family domain-containing protein n=17 Tax=Parabacteroides TaxID=375288 RepID=K5ZQT7_9BACT
	agilent_243108	3.9672e-06	0.202327	-0.480929	-1.22026	0.258398	76.1062	68.4211	0.899021	UniRef90_Q9KK48	453	VFG005316(gb|NP_359586) (pspC/cbpA) Choline binding protein A [Choline-binding proteins (CVF122)] [Streptococcus pneumoniae R6]	Surface protein PspC n=12 Tax=Streptococcus pneumoniae TaxID=1313 RepID=Q9KK48_STREE
	agilent_141373	3.9691e-06	0.202424	-0.694862	-1.76329	0.37357	15.0442	8.77193	0.583075	UniRef90_A0A174HLQ5	454	MH0092_GL0002834 MPA_PNP_EM_seqs_non_topgraph_seqs_final_210318.csv	Autolysin n=21 Tax=Lachnospiraceae TaxID=186803 RepID=A0A174HLQ5_9FIRM
	agilent_225438	3.97182e-06	0.202563	-0.500274	-1.26974	0.269193	29.2035	21.0526	0.720893	UniRef90_A7X6I5	455	VFG001283(gb|NP_647238) (fnbA) fibronectin-binding protein A [FnBPs (VF0010)] [Staphylococcus aureus subsp. aureus MW2]	Fibronectin-binding protein A n=697 Tax=Bacteria TaxID=2 RepID=FNBA_STAA1
	twist_92656	3.97889e-06	0.202923	-0.763138	-1.93785	0.411575	13.2743	7.01754	0.528655		456	YP_001469480.1 gp5.1 conserved hypothetical protein [Enterobacteria phage Phi1]
	agilent_94115	3.9801e-06	0.202985	-1.08451	-2.75414	0.585123	7.9646	3.50877	0.440546	UniRef90_Q7MEN4	457	WP_039452797.1 strains_non_MPA_non_topgraph_cdhit70_190118.csv	Fatty acid cis/trans isomerase n=76 Tax=Vibrionaceae TaxID=641 RepID=Q7MEN4_VIBVY
	agilent_188119	3.98892e-06	0.203435	-0.792801	-2.01456	0.428955	11.5044	7.01754	0.609987	UniRef90_A0A0E0VL48	458	WP_000702714.1 strains_non_MPA_non_topgraph_cdhit70_190118.csv	Exotoxin n=60 Tax=Staphylococcaceae TaxID=90964 RepID=A0A0E0VL48_STAA5
	agilent_228561	3.98939e-06	0.203459	-0.549458	-1.39625	0.297336	23.8938	15.7895	0.660819	UniRef90_P71401	459	VFG001157(gb|AAC44560) (hsf) Hsf [Hia/Hsf (VF0039)] [Haemophilus influenzae C54]	Hsf n=19 Tax=Haemophilus influenzae TaxID=727 RepID=P71401_HAEIF
	agilent_35132	3.9907e-06	0.203526	1.00402	-0.543548	2.55159	2.65487	7.01754	2.64327	UniRef90_A0A0M0VLA5	460	MH0188_GL0103785 MPA_PNP_EM_seqs_non_topgraph_seqs_final_210318.csv	Phosphate-binding protein PstS n=64 Tax=Bifidobacterium TaxID=1678 RepID=A0A0M0VLA5_BIFLN
	agilent_228577	3.99171e-06	0.203577	-1.01022	-2.56752	0.547081	9.73451	3.50877	0.360447	UniRef90_Q8GM74	461	VFG001150(gb|AAL79954) (hia) adhesin [Hia/Hsf (VF0039)] [Haemophilus influenzae nontypable strain 3179B]	Adhesin n=5 Tax=Haemophilus influenzae TaxID=727 RepID=Q8GM74_HAEIF
	twist_51993	3.99453e-06	0.203721	-0.849921	-2.16053	0.46069	11.5044	5.26316	0.45749		462	calcium channel BI-1
	agilent_193475	3.99464e-06	0.203726	-1.01248	-2.57378	0.548821	8.84956	3.50877	0.396491	UniRef90_A0A0B8REE2	463	WP_010989342.1 strains_non_MPA_non_topgraph_cdhit70_190118.csv	ATP phosphoribosyltransferase regulatory subunit n=304 Tax=Bacteria TaxID=2 RepID=A0A0B8REE2_LISMN
	twist_55253	4.00541e-06	0.204276	0.422977	-0.23007	1.07602	38.0531	49.1228	1.2909		464	EBNA-3B nuclear protein [Human gammaherpesvirus 4] & Epstein-Barr nuclear antigen 4
	twist_55780	4.02376e-06	0.205212	0.723469	-0.395829	1.84277	7.07965	12.2807	1.73465		465	Fusion glycoprotein F0 precursor (2/2) & fusion protein (1/2) & fusion glycoprotein
	agilent_86177	4.0321e-06	0.205637	-0.665249	-1.69544	0.364941	92.0354	85.9649	0.934042	UniRef90_S5QWV8	466	WP_020916641.1 strains_non_MPA_non_topgraph_cdhit70_190118.csv	Uncharacterized protein n=4 Tax=Streptococcus TaxID=1301 RepID=S5QWV8_9STRE
	agilent_223217	4.08195e-06	0.20818	0.540425	-0.301165	1.38202	13.2743	22.807	1.71813	UniRef90_A7X6I5	467	VFG001283(gb|NP_647238) (fnbA) fibronectin-binding protein A [FnBPs (VF0010)] [Staphylococcus aureus subsp. aureus MW2]	Fibronectin-binding protein A n=697 Tax=Bacteria TaxID=2 RepID=FNBA_STAA1
	twist_46897	4.09411e-06	0.2088	0.454411	-0.254196	1.16302	26.5487	35.0877	1.32164		468	glycoprotein B (2/2)
	twist_58727	4.09419e-06	0.208803	-0.529968	-1.35641	0.29647	83.1858	77.193	0.927958		469	positive (exact): Human adenovirus C Pre-histone-like nucleoprotein
	twist_26256	4.09477e-06	0.208833	-0.838153	-2.14526	0.468957	11.5044	5.26316	0.45749		470	Structural protein 2 precursor & ORF 2 & structural protein (2/3) & ORF2 (1/2) & epitope-bearing protein 406.3-2 & capsid protein [Swine hepatitis E virus]
	twist_58054	4.09721e-06	0.208958	0.429097	-0.240269	1.09846	43.3628	52.6316	1.21375		471	positive (exact): Influenza A virus Hemagglutinin
	agilent_42625	4.10065e-06	0.209133	-0.838095	-2.14598	0.469786	11.5044	5.26316	0.45749	UniRef90_A0A1Q6T816	472	V1.FI36_GL0100331 MPA_PNP_EM_seqs_non_topgraph_seqs_final_210318.csv	Uncharacterized protein n=1 Tax=Subdoligranulum sp. 60_17 TaxID=1897022 RepID=A0A1Q6T816_9FIRM
	twist_75746	4.10474e-06	0.209341	-1.37054	-3.5103	0.769221	6.19469	1.75439	0.283208		473	YP_008772082.1 unnamed protein product [Streptococcus phage TP-778L]
	agilent_73623	4.10605e-06	0.209409	0.569294	-0.319649	1.45824	11.5044	19.2982	1.67746	UniRef90_A0A1C5R2C8	474	MH0062_GL0024816 (1/2) MPA_and_EM_topgraph_220218_subsample.csv	Putative serine protease HtrA n=9 Tax=Faecalibacterium TaxID=216851 RepID=A0A1C5R2C8_9FIRM
	agilent_32775	4.10808e-06	0.209512	0.524946	-0.294935	1.34483	15.9292	22.807	1.43177	UniRef90_Q8G7F6	475	WP_058102159.1 (2/6) non_MPA_topgraph_sampling_040218.csv	Uncharacterized protein n=165 Tax=Terrabacteria group TaxID=1783272 RepID=Q8G7F6_BIFLO
	agilent_90348	4.10818e-06	0.209517	-0.74741	-1.91476	0.419936	13.2743	7.01754	0.528655	UniRef90_A0A508YGM1	476	WP_003669346.1 strains_non_MPA_non_topgraph_cdhit70_190118.csv	Autolysin n=73 Tax=Lactobacillus TaxID=1578 RepID=A0A508YGM1_LACRE
	agilent_164728	4.1104e-06	0.20963	-0.854137	-2.18851	0.480233	10.6195	5.26316	0.495614	UniRef90_A0A2N8HER6	477	MH0268_GL0146331 MPA_PNP_EM_seqs_non_topgraph_seqs_final_210318.csv	Chaperone protein ClpB n=85 Tax=Bacteria TaxID=2 RepID=A0A2N8HER6_9BACT
	agilent_12509	4.11404e-06	0.209816	-1.00004	-2.56298	0.562903	8.84956	3.50877	0.396491	UniRef90_P06177	478	WP_020438185.1 strains_non_MPA_non_topgraph_cdhit70_190118.csv	Flagellin n=155 Tax=Salmonella TaxID=590 RepID=FLIC_SALMU
	twist_46270	4.11928e-06	0.210083	0.591576	-0.333529	1.51668	11.5044	17.5439	1.52497		479	Twist-related protein 1
	twist_57801	4.13307e-06	0.210786	-0.996946	-2.55837	0.56448	8.84956	3.50877	0.396491		480	HCMVUL35
	twist_87004	4.13564e-06	0.210917	-0.610373	-1.56662	0.345874	17.6991	12.2807	0.69386		481	AFQ97034.1 protein kinase [Enterobacteria phage T7M]
	agilent_32	4.15268e-06	0.211786	-0.546656	-1.40471	0.311399	24.7788	17.5439	0.70802	UniRef90_P06473	482	Glycoprotein B precursor & glycoprotein B (1/2)	Envelope glycoprotein B n=908 Tax=Viruses TaxID=10239 RepID=GB_HCMVA
	agilent_229692	4.15301e-06	0.211804	-0.671351	-1.72517	0.382471	15.9292	8.77193	0.550682	UniRef90_P44969	483	VFG000337(gb|NP_439153) (iga1) immunoglobin A1 protease [IgA1 protease (VF0045)] [Haemophilus influenzae Rd KW20]	Immunoglobulin A1 protease autotransporter n=1 Tax=Haemophilus influenzae (strain ATCC 51907 / DSM 11121 / KW20 / Rd) TaxID=71421 RepID=IGA0_HAEIN
	agilent_225414	4.15886e-06	0.212102	-1.38377	-3.55729	0.789753	5.30973	1.75439	0.330409	UniRef90_A0A0E8T3C9	484	VFG001354(gb|NP_345414) (pce) choline binding protein E [CBPs (VF0145)] [Streptococcus pneumoniae TIGR4]	Choline binding protein E CbpE n=250 Tax=Bacteria TaxID=2 RepID=A0A0E8T3C9_STREE
	agilent_133710	4.16572e-06	0.212452	-0.852018	-2.19133	0.487295	10.6195	5.26316	0.495614	UniRef90_K5Y925	485	MH0020_GL0056409 MPA_PNP_EM_seqs_non_topgraph_seqs_final_210318.csv	OstA-like_N domain-containing protein n=18 Tax=Parabacteroides TaxID=375288 RepID=K5Y925_9BACT
	agilent_223819	4.17576e-06	0.212964	-1.0687	-2.75049	0.613102	7.07965	3.50877	0.495614	UniRef90_P81177	486	VFG001314(gb|NP_647375) (aur) zinc metalloproteinase aureolysin [Aureolysin (VF0024)] [Staphylococcus aureus subsp. aureus MW2]	Zinc metalloproteinase aureolysin n=337 Tax=Bacilli TaxID=91061 RepID=AURE_STAAU
	twist_26511	4.18043e-06	0.213202	0.575389	-0.330567	1.48135	78.7611	85.9649	1.09146		487	EBNA-1 HHV 4
	agilent_106745	4.18648e-06	0.213511	0.522982	-0.301014	1.34698	20.354	26.3158	1.29291	UniRef90_K6ARU9	488	435591.BDI_2669 (1/1) MPA_and_EM_topgraph_220218_subsample.csv	AsmA domain-containing protein n=42 Tax=Bacteroidales TaxID=171549 RepID=K6ARU9_9BACT
	twist_26346	4.18807e-06	0.213592	-1.43268	-3.69036	0.825008	6.19469	1.75439	0.283208		489	EBNA-3B nuclear protein [Human gammaherpesvirus 4] & Epstein-Barr nuclear antigen 4
	twist_58050	4.19639e-06	0.214016	-0.460046	-1.18568	0.265589	72.5664	66.6667	0.918699		490	positive (exact): Enterovirus B Genome polyprotein
	agilent_71960	4.20388e-06	0.214398	-1.01612	-2.62019	0.587952	7.9646	3.50877	0.440546	UniRef90_I9A896	491	WP_011965802.1 MPA_PNP_EM_seqs_non_topgraph_seqs_final_210318.csv	Uncharacterized protein n=38 Tax=Bacteroides TaxID=816 RepID=I9A896_BACVU
	agilent_11376	4.20584e-06	0.214498	-1.02649	-2.64729	0.594307	7.9646	3.50877	0.440546	UniRef90_P14348	492	Capsid protein VP26 & capsid protein VP26 [Human gammaherpesvirus 4] & BFRF3	Small capsomere-interacting protein n=30 Tax=Epstein-Barr virus (strain GD1) TaxID=10376 RepID=SCP_EBVB9
	agilent_144773	4.20915e-06	0.214667	-0.843355	-2.17548	0.488769	10.6195	5.26316	0.495614	UniRef90_A7B6A6	493	WP_081741110.1 strains_non_MPA_non_topgraph_cdhit70_190118.csv	Uncharacterized protein n=20 Tax=Clostridiales TaxID=186802 RepID=A7B6A6_RUMGV
	twist_48854	4.20935e-06	0.214677	-0.607157	-1.56622	0.351901	18.5841	12.2807	0.660819		494	fibronectin-binding protein A
	agilent_220437	4.21001e-06	0.214711	-0.443433	-1.14393	0.25706	40.708	33.3333	0.818841	UniRef90_O85626	495	VFG000799(gb|NP_290255) (espD) Type III secretion system translocator protein EspD, pore protein [EspD (VF0200)] [Escherichia coli O157:H7 str. EDL933]	L0021 n=35 Tax=Enterobacteriaceae TaxID=543 RepID=O85626_ECOLX
	agilent_47052	4.23108e-06	0.215785	0.724667	-0.422777	1.87211	7.07965	12.2807	1.73465	UniRef90_B6FIV8	496	765620695-stool1_revised_scaffold4629_1_gene93858 MPA_PNP_EM_seqs_non_topgraph_seqs_final_210318.csv	F5/8 type C domain protein n=6 Tax=Clostridiales TaxID=186802 RepID=B6FIV8_9FIRM
	twist_34885	4.26545e-06	0.217538	0.872042	-0.514033	2.25812	3.53982	8.77193	2.47807		497	positive (from uniprot): Norwalk virus Non-structural polyprotein
	agilent_213713	4.27584e-06	0.218068	0.604728	-0.35757	1.56703	9.73451	15.7895	1.62201	UniRef90_K0X524	498	MH0012_GL0229913 MPA_PNP_EM_seqs_non_topgraph_seqs_final_210318.csv	Por secretion system C-terminal sorting domain-containing protein n=3 Tax=Bacteroidales TaxID=171549 RepID=K0X524_9BACT
	agilent_49182	4.28041e-06	0.218301	-1.33672	-3.4649	0.791466	6.19469	1.75439	0.283208	UniRef90_A0A457MNA8	499	WP_012952037.1 strains_non_MPA_non_topgraph_cdhit70_190118.csv	Collagen-binding protein n=343 Tax=Bacteria TaxID=2 RepID=A0A457MNA8_LISMN
	agilent_135255	4.28203e-06	0.218383	-0.427617	-1.10855	0.253313	69.9115	61.4035	0.878303	UniRef90_A0A381IPJ2	500	WP_011590251.1 strains_non_MPA_non_topgraph_cdhit70_190118.csv	Cell wall binding repeat-containing protein n=19 Tax=Clostridium perfringens TaxID=1502 RepID=A0A381IPJ2_CLOPF
	agilent_70626	4.29631e-06	0.219112	0.738226	-0.439171	1.91562	6.19469	10.5263	1.69925	UniRef90_D4MYA1	501	MH0088_GL0134456 (1/4) MPA_and_EM_topgraph_220218_subsample.csv	Chromosome segregation protein n=15 Tax=Clostridiales TaxID=186802 RepID=D4MYA1_ANAHA
	agilent_241074	4.29654e-06	0.219124	0.606145	-0.360622	1.57291	10.6195	15.7895	1.48684	UniRef90_UPI000DA9B94C	502	VFG001290(gb|NP_647368) (clfB) Clumping factor B, adhesin [Clumping factor (VF0004)] [Staphylococcus aureus subsp. aureus MW2]	MSCRAMM family adhesin clumping factor ClfB n=15 Tax=Staphylococcus aureus TaxID=1280 RepID=UPI000DA9B94C
	agilent_124605	4.30471e-06	0.21954	-0.467132	-1.21285	0.27859	32.7434	24.5614	0.750119	UniRef90_A6BI29	503	MH0042_GL0020673 (1/2) MPA_and_EM_topgraph_220218_subsample.csv	LysM domain protein n=5 Tax=Dorea TaxID=189330 RepID=A6BI29_9FIRM
	twist_86689	4.3222e-06	0.220432	0.756241	-0.453348	1.96583	5.30973	10.5263	1.98246		504	YP_009010490.1 hypothetical protein GBK2_19 [Geobacillus phage GBK2]
	agilent_79054	4.32352e-06	0.220499	-1.34168	-3.48798	0.804616	6.19469	1.75439	0.283208	UniRef90_A0A174A0Y7	505	MH0087_GL0039588 MPA_PNP_EM_seqs_non_topgraph_seqs_final_210318.csv	Chromosome segregation protein n=36 Tax=Clostridiales TaxID=186802 RepID=A0A174A0Y7_9FIRM
	agilent_205439	4.35413e-06	0.222061	0.52515	-0.317781	1.36808	14.1593	21.0526	1.48684	UniRef90_D6D6J2	506	NOM028_GL0019456 MPA_PNP_EM_seqs_non_topgraph_seqs_final_210318.csv	Uncharacterized protein n=42 Tax=Bacteroides TaxID=816 RepID=D6D6J2_9BACE
	agilent_191187	4.36707e-06	0.22272	-0.580301	-1.51309	0.352484	19.469	12.2807	0.630781	UniRef90_A0A1L9L6D8	507	WP_039451873.1 strains_non_MPA_non_topgraph_cdhit70_190118.csv	Chitodextrinase n=50 Tax=Vibrionaceae TaxID=641 RepID=A0A1L9L6D8_VIBFL
	agilent_7788	4.37569e-06	0.22316	-0.529086	-1.38036	0.322184	23.8938	17.5439	0.734243	UniRef90_P08318	508	phosphoprotein 150 & Large structural phosphoprotein	Large structural phosphoprotein n=145 Tax=root TaxID=1 RepID=PP150_HCMVA
	twist_52478	4.38454e-06	0.223612	-0.47118	-1.23002	0.287662	30.9735	22.807	0.736341		509	phosphoprotein 150 & Large structural phosphoprotein
	twist_58004	4.39361e-06	0.224074	0.607058	-0.371594	1.58571	8.84956	15.7895	1.78421		510	Fusion glycoprotein F0 precursor (2/2) & fusion protein (1/2) & fusion glycoprotein
	agilent_223056	4.39759e-06	0.224277	-0.819412	-2.14099	0.502161	10.6195	5.26316	0.495614	UniRef90_Q8GM74	511	VFG001150(gb|AAL79954) (hia) adhesin [Hia/Hsf (VF0039)] [Haemophilus influenzae nontypable strain 3179B]	Adhesin n=5 Tax=Haemophilus influenzae TaxID=727 RepID=Q8GM74_HAEIF
	agilent_147318	4.39797e-06	0.224296	0.412413	-0.252766	1.07759	32.7434	43.8596	1.3395	UniRef90_A0A416XD23	512	O2.UC8-1_GL0068365 MPA_PNP_EM_seqs_non_topgraph_seqs_final_210318.csv	Inhibitor_I69 domain-containing protein n=1 Tax=Bacteroides sp. AF14-46 TaxID=2292914 RepID=A0A416XD23_9BACE
	agilent_164664	4.39828e-06	0.224312	1.51603	-0.929256	3.96132	0.884956	3.50877	3.96491	UniRef90_R5E067	513	MH0010_GL0007892 MPA_PNP_EM_seqs_non_topgraph_seqs_final_210318.csv	Flagellin n=2 Tax=Eubacterium TaxID=1730 RepID=R5E067_9FIRM
	twist_98413	4.39836e-06	0.224316	-0.988923	-2.58402	0.606176	7.9646	3.50877	0.440546		514	YP_006908464.1 putative transcriptional regulator 2 [Bacillus phage B4]
	twist_44134	4.4019e-06	0.224497	0.615309	-0.37755	1.60817	8.84956	15.7895	1.78421		515	Uncharacterized protein UL48A
	twist_2099	4.4193e-06	0.225384	-1.3284	-3.476	0.819203	6.19469	1.75439	0.283208		516	allergen_name False allergome_name Tri a 37 (9/9) (1/1) allergenonline_name False SDAP_name False iedb_name False
	twist_31225	4.41976e-06	0.225408	-0.978476	-2.56044	0.603492	7.9646	3.50877	0.440546		517	GRA 1 & dense granule protein 1 / major antigenp24, putative & Dense granule protein 1 precursor & dense granule protein 1 / major antigenp24 & P24 granule antigen
	agilent_167207	4.42517e-06	0.225684	-0.441865	-1.15668	0.272953	36.2832	28.0702	0.773641	UniRef90_A0A381IPS4	518	WP_003460499.1 strains_non_MPA_non_topgraph_cdhit70_190118.csv	Cell wall binding repeat-containing protein/zinc carboxypeptidase n=15 Tax=Clostridium perfringens TaxID=1502 RepID=A0A381IPS4_CLOPF
	twist_35955	4.42638e-06	0.225745	-0.968755	-2.53615	0.598636	8.84956	3.50877	0.396491		519	polyprotein (9/9) & VP1 capsid protein (1/3) & Chain 2, Human Rhinovirus Serotype 2 (Hrv2)
	twist_32440	4.42893e-06	0.225875	-0.593523	-1.55408	0.367033	18.5841	12.2807	0.660819		520	Glycoprotein B precursor & glycoprotein B (1/2)
	agilent_34763	4.43636e-06	0.226254	0.725752	-0.449762	1.90127	6.19469	10.5263	1.69925	UniRef90_E8MX38	521	WP_058101887.1 (1/1) non_MPA_topgraph_sampling_040218.csv	Putative xylanase n=131 Tax=Bacteria TaxID=2 RepID=E8MX38_BIFL1
	agilent_43394	4.45797e-06	0.227356	0.54553	-0.340174	1.43123	11.5044	19.2982	1.67746	UniRef90_P43153	522	WP_011590092.1 strains_non_MPA_non_topgraph_cdhit70_190118.csv	Collagenase ColA n=88 Tax=Clostridium perfringens TaxID=1502 RepID=COLA_CLOPE
	agilent_222726	4.46102e-06	0.227512	-0.714388	-1.87463	0.445857	14.1593	7.01754	0.495614	UniRef90_Q2FE79	523	VFG002421(gb|NP_647158) (sbi) IgG-binding protein SBI [Sbi (VF0423)] [Staphylococcus aureus subsp. aureus MW2]	Immunoglobulin-binding protein Sbi n=295 Tax=Bacteria TaxID=2 RepID=SBI_STAA3
	twist_58590	4.46348e-06	0.227638	-0.730546	-1.91735	0.456262	13.2743	7.01754	0.528655		524	EBNA-1 HHV 4 & BKRF1
	agilent_84757	4.46445e-06	0.227687	0.593906	-0.371026	1.55884	9.73451	15.7895	1.62201	UniRef90_Q931I5	525	WP_000791402.1 strains_non_MPA_non_topgraph_cdhit70_190118.csv	Uncharacterized leukocidin-like protein 2 n=180 Tax=Bacteria TaxID=2 RepID=LUKL2_STAAM
	twist_36994	4.47e-06	0.22797	-0.409084	-1.07414	0.255968	46.0177	36.8421	0.800607		526	polyprotein (9/9) & VP1 capsid protein (1/3) & Chain 2, Human Rhinovirus Serotype 2 (Hrv2)
	agilent_220658	4.49282e-06	0.229134	-0.476431	-1.25291	0.300047	28.3186	21.0526	0.743421	UniRef90_P15926	527	VFG000974(gb|NP_269970) (scpA) C5a peptidase precursor [C5a peptidase (VF0245)] [Streptococcus pyogenes M1 GAS]	C5a peptidase n=760 Tax=Bacteria TaxID=2 RepID=C5AP_STRPY
	agilent_1151	4.50215e-06	0.22961	0.426862	-0.269541	1.12326	26.5487	35.0877	1.32164	UniRef90_Q9QL88	528	Enterovirus polyprotein (VP0, VP1, VP2, VP4) – capsid proteins, Coxsackievirus A9 (2.9 Å structure, chains 1–4)	Genome polyprotein n=36 Tax=Enterovirus B TaxID=138949 RepID=POLG_CXB6S
	agilent_164670	4.50336e-06	0.229672	1.49639	-0.945213	3.93798	0.884956	3.50877	3.96491	UniRef90_C4ZDZ6	529	WP_012744138.1 MPA_PNP_EM_seqs_non_topgraph_seqs_final_210318.csv	Flagellin n=1 Tax=Agathobacter rectalis (strain ATCC 33656 / DSM 3377 / JCM 17463 / KCTC 5835 / VPI 0990) TaxID=515619 RepID=C4ZDZ6_AGARV
	agilent_164667	4.50336e-06	0.229672	1.49639	-0.945213	3.93798	0.884956	3.50877	3.96491	UniRef90_A0A173T5V3	530	MH0260_GL0103278 MPA_PNP_EM_seqs_non_topgraph_seqs_final_210318.csv	Flagellin n=2 Tax=Roseburia faecis TaxID=301302 RepID=A0A173T5V3_9FIRM
	agilent_166976	4.50336e-06	0.229672	1.49639	-0.945213	3.93798	0.884956	3.50877	3.96491	UniRef90_A0A173T5V3	531	MH0260_GL0103278 MPA_PNP_EM_seqs_non_topgraph_seqs_final_210318.csv	Flagellin n=2 Tax=Roseburia faecis TaxID=301302 RepID=A0A173T5V3_9FIRM
	agilent_226597	4.51417e-06	0.230223	-0.579349	-1.52577	0.367073	18.5841	12.2807	0.660819	UniRef90_A0A0K5P078	532	VFG000743(gb|AAC38395) (espD) EspD [EspD (VF0180)] [Escherichia coli O127:H6 str. E2348/69]	Translocon EspD n=21 Tax=Escherichia coli TaxID=562 RepID=A0A0K5P078_ECOLX
	twist_60306	4.53023e-06	0.231042	-0.717842	-1.89257	0.456883	12.3894	7.01754	0.566416		533	YP_001642351.1 putative recombination protein [Lactobacillus prophage Lj771]
	agilent_186462	4.53663e-06	0.231368	-1.3011	-3.4318	0.829597	6.19469	1.75439	0.283208	UniRef90_I9I5W6	534	764042746-stool1_revised_scaffold7260_1_gene33715 MPA_PNP_EM_seqs_non_topgraph_seqs_final_210318.csv	DUF4842 domain-containing protein n=28 Tax=Bacteroides TaxID=816 RepID=I9I5W6_BACOV
	twist_73963	4.54419e-06	0.231754	0.409984	-0.261966	1.08193	30.0885	40.3509	1.34107		535	YP_009032592.1 endolysin [Lactoccocus phage WP-2]
	agilent_11270	4.54607e-06	0.23185	-0.516204	-1.36242	0.330011	84.0708	78.9474	0.939058		536	positive (exact): Enterovirus B Genome polyprotein
	twist_29882	4.56038e-06	0.232579	-0.528264	-1.3956	0.339075	22.1239	15.7895	0.713684		537	HCMVUL99 & Tegument protein UL11 homolog
	agilent_149939	4.56186e-06	0.232655	-1.29493	-3.42137	0.831515	6.19469	1.75439	0.283208	UniRef90_J5DKJ0	538	NP_814463.1 strains_non_MPA_non_topgraph_cdhit70_190118.csv	WxL domain-containing protein n=84 Tax=Bacilli TaxID=91061 RepID=J5DKJ0_ENTFL
	agilent_121617	4.56518e-06	0.232824	-1.37963	-3.64599	0.886727	4.42478	1.75439	0.396491	UniRef90_W0U6R6	539	V1.CD1-0-PT_GL0044963 (1/10) MPA_and_EM_topgraph_220218_subsample.csv	Putative alginate O-acetyltransferase n=26 Tax=Ruminococcus TaxID=1263 RepID=W0U6R6_9FIRM
	twist_25498	4.56648e-06	0.232891	-0.711675	-1.88093	0.45758	13.2743	7.01754	0.528655		540	allergen_name False allergome_name Bub b 12 (2/2), Bub b 8 (4/6) (1/1) allergenonline_name False SDAP_name False iedb_name False
	agilent_239721	4.59337e-06	0.234262	0.679412	-0.440114	1.79894	6.19469	14.0351	2.26566	UniRef90_O84091	541	VFG002125(gb|NP_219592) (copN) Type III secretion system effector CopN [TTSS (VF0344)] [Chlamydia trachomatis D/UW-3/CX]	Low Calcium Response E n=20 Tax=Chlamydia trachomatis TaxID=813 RepID=O84091_CHLTR
	agilent_6983	4.62483e-06	0.235866	0.93647	-0.611931	2.48487	2.65487	7.01754	2.64327	UniRef90_Q9ANY1	542	pneumococcal histidine triad protein E & hydrolase & HIT family hydrolase	Bvh-3 n=444 Tax=Bacteria TaxID=2 RepID=Q9ANY1_STREE
	agilent_7341	4.6327e-06	0.236267	0.790841	-0.517891	2.09957	4.42478	8.77193	1.98246	UniRef90_Q59947	543	immunoglobulin A1 protease	Immunoglobulin A1 protease n=446 Tax=Streptococcus pneumoniae TaxID=1313 RepID=IGA1_STRR6
	twist_58813	4.63619e-06	0.236446	0.548521	-0.359551	1.45659	11.5044	17.5439	1.52497		544	H3N2 A/Michigan/45/2015 M1
	agilent_229642	4.63716e-06	0.236495	-0.448006	-1.18976	0.293742	31.8584	22.807	0.715887	UniRef90_P15276	545	VFG000117(gb|NP_253940) (algP/algR3) alginate regulatory protein AlgP [Alginate (VF0091)] [Pseudomonas aeruginosa PAO1]	Transcriptional regulatory protein AlgP n=6 Tax=Pseudomonas aeruginosa TaxID=287 RepID=ALGP_PSEAE
	agilent_4080	4.63738e-06	0.236506	-0.466223	-1.23815	0.305704	29.2035	22.807	0.780968	UniRef90_P07210	546	polyprotein (9/9) & VP1 capsid protein (1/3) & Chain 2, Human Rhinovirus Serotype 2 (Hrv2)	Genome polyprotein n=273 Tax=Enterovirus TaxID=12059 RepID=POLG_HRV8A
	agilent_11813	4.65689e-06	0.237502	-0.53868	-1.43247	0.35511	21.2389	14.0351	0.660819	UniRef90_P03211	547	EBNA-1 HHV 4 & BKRF1	Epstein-Barr nuclear antigen 1 n=37 Tax=Epstein-Barr virus (strain GD1) TaxID=10376 RepID=EBNA1_EBVB9
	agilent_61470	4.66369e-06	0.237848	0.683821	-0.451628	1.81927	6.19469	12.2807	1.98246	UniRef90_A0A173SVY9	548	V1.FI07_GL0111911 MPA_PNP_EM_seqs_non_topgraph_seqs_final_210318.csv	mRNA interferase EndoA n=4 Tax=Faecalibacterium TaxID=216851 RepID=A0A173SVY9_9FIRM
	agilent_161715	4.72424e-06	0.240936	-0.693802	-1.85342	0.465817	12.3894	8.77193	0.70802	UniRef90_F7MCN8	549	MH0229_GL0170278 MPA_PNP_EM_seqs_non_topgraph_seqs_final_210318.csv	Uncharacterized protein n=12 Tax=Bacteroidales TaxID=171549 RepID=F7MCN8_9BACE
	twist_64075	4.7364e-06	0.241557	-0.794711	-2.12474	0.535319	10.6195	5.26316	0.495614		550	YP_006593.1 putative tail assembly chaperone [Klebsiella phage phiKO2]
	agilent_222910	4.74334e-06	0.24191	-0.789322	-2.11133	0.532682	10.6195	5.26316	0.495614	UniRef90_A0A4I7YG16	551	VFG001357(gb|NP_346601) (cbpA) choline binding protein A [CbpA/PspC (VF0150)] [Streptococcus pneumoniae TIGR4]	Choline binding protein A n=44 Tax=Streptococcus pneumoniae TaxID=1313 RepID=A0A4I7YG16_STREE
	agilent_1167	4.75118e-06	0.24231	0.401018	-0.271202	1.07324	48.6726	56.1404	1.15343	UniRef90_P06484	552	envelope glycoprotein G (2/2) & glycoprotein G (2/2)	Envelope glycoprotein G n=376 Tax=Human herpesvirus 1 TaxID=10298 RepID=GG_HHV11
	agilent_199716	4.75783e-06	0.242649	-0.944525	-2.52896	0.639906	7.9646	3.50877	0.440546	UniRef90_A6KYJ2	553	V1.CD35-1_GL0037732 MPA_PNP_EM_seqs_non_topgraph_seqs_final_210318.csv	50S ribosomal protein L2 n=108 Tax=root TaxID=1 RepID=RL2_BACV8
	twist_50868	4.75976e-06	0.242748	-0.613235	-1.64215	0.415676	15.0442	10.5263	0.69969		554	45 kDa immediate-early protein 2
	agilent_103902	4.77497e-06	0.243524	-0.97135	-2.60381	0.661106	7.07965	3.50877	0.495614	UniRef90_A0A3A9Y4J3	555	YP_193148.1 strains_non_MPA_non_topgraph_cdhit70_190118.csv	SlpA domain-containing protein n=3 Tax=Lactobacillus acidophilus TaxID=1579 RepID=A0A3A9Y4J3_LACAI
	agilent_192983	4.78398e-06	0.243983	0.38412	-0.262064	1.0303	44.2478	54.386	1.22912	UniRef90_R5ENZ6	556	MH0012_GL0173413 (2/2) MPA_and_EM_topgraph_220218_subsample.csv	MurNAc-LAA domain-containing protein n=3 Tax=Bacteroidales TaxID=171549 RepID=R5ENZ6_9BACE
	agilent_47871	4.7933e-06	0.244458	-0.932668	-2.50322	0.637889	8.84956	3.50877	0.396491	UniRef90_A0A415Y4C9	557	MH0212_GL0040623 MPA_PNP_EM_seqs_non_topgraph_seqs_final_210318.csv	Fibronectin type-III domain-containing protein n=4 Tax=Lachnospiraceae TaxID=186803 RepID=A0A415Y4C9_9FIRM
	twist_38157	4.81583e-06	0.245607	-1.289	-3.46489	0.88689	5.30973	1.75439	0.330409		558	myelin basic protein (3/3)
	agilent_132876	4.81724e-06	0.245679	-1.26938	-3.41249	0.87372	6.19469	1.75439	0.283208	UniRef90_G2T5W2	559	MH0268_GL0121737 MPA_PNP_EM_seqs_non_topgraph_seqs_final_210318.csv	Flagellin n=3 Tax=Roseburia TaxID=841 RepID=G2T5W2_ROSHA
	agilent_70892	4.8177e-06	0.245703	0.578922	-0.398522	1.55636	8.84956	15.7895	1.78421	UniRef90_A0A173TD61	560	MH0329_GL0071733 (1/2) MPA_and_EM_topgraph_220218_subsample.csv	Uncharacterized protein n=7 Tax=Roseburia TaxID=841 RepID=A0A173TD61_9FIRM
	agilent_181551	4.8179e-06	0.245713	-0.936713	-2.51828	0.644855	7.9646	3.50877	0.440546	UniRef90_A0A1L9L0T2	561	WP_038968447.1 strains_non_MPA_non_topgraph_cdhit70_190118.csv	Type II secretion system protein D n=17 Tax=Vibrio TaxID=662 RepID=A0A1L9L0T2_VIBFL
	twist_20844	4.8201e-06	0.245825	-0.630531	-1.69539	0.434325	15.0442	8.77193	0.583075		562	allergen_name False allergome_name Cap h 10 (1/2), Cap h 8 (1/5) (1/1) allergenonline_name False SDAP_name False iedb_name False
	twist_64023	4.83032e-06	0.246347	0.615255	-0.42495	1.65546	7.9646	14.0351	1.76218		563	YP_009222335.1 hypothetical protein LfeInf_097 [Lactobacillus phage LfeInf]
	twist_34982	4.83142e-06	0.246402	-1.279	-3.44165	0.883648	5.30973	1.75439	0.330409		564	pneumococcal histidine triad protein E & hydrolase & HIT family hydrolase
	twist_85111	4.83968e-06	0.246824	0.427763	-0.296183	1.15171	22.1239	31.5789	1.42737		565	AIK68646.1 DNA methylase [Lactococcus phage phi145]
	agilent_221880	4.84099e-06	0.246891	-1.27767	-3.44029	0.884959	5.30973	1.75439	0.330409	UniRef90_P44969	566	VFG000337(gb|NP_439153) (iga1) immunoglobin A1 protease [IgA1 protease (VF0045)] [Haemophilus influenzae Rd KW20]	Immunoglobulin A1 protease autotransporter n=1 Tax=Haemophilus influenzae (strain ATCC 51907 / DSM 11121 / KW20 / Rd) TaxID=71421 RepID=IGA0_HAEIN
	twist_3375	4.84756e-06	0.247225	-0.42275	-1.13882	0.293319	35.3982	28.0702	0.792982		567	allergen_name False allergome_name Str pn PspC (2/2) (1/1) allergenonline_name False SDAP_name False iedb_name False
	agilent_2750	4.85762e-06	0.247738	0.465623	-0.323923	1.25517	16.8142	24.5614	1.46076	UniRef90_P68950	568	positive (from uniprot): Human adenovirus C Pre-histone-like nucleoprotein	Pre-histone-like nucleoprotein n=24 Tax=root TaxID=1 RepID=NP_ADE02
	agilent_205050	4.8605e-06	0.247886	-0.978134	-2.63725	0.680981	7.9646	3.50877	0.440546	UniRef90_A0A1Q6JQF1	569	MH0220_GL0226081 MPA_PNP_EM_seqs_non_topgraph_seqs_final_210318.csv	Peptidase M23 n=2 Tax=Clostridiales TaxID=186802 RepID=A0A1Q6JQF1_9FIRM
	agilent_2920	4.87549e-06	0.24865	-0.771482	-2.08219	0.539225	11.5044	5.26316	0.45749	UniRef90_Q66575	570	positive (from uniprot): Enterovirus B Genome polyprotein	Genome polyprotein n=20 Tax=Enterovirus B TaxID=138949 RepID=POLG_EC12T
	agilent_226048	4.87743e-06	0.248749	-0.783996	-2.11624	0.548249	10.6195	5.26316	0.495614	UniRef90_Q9Z4N7	571	VFG002179(gb|AAD09858) (esp) Enterococcal surface protein; Esp [Esp (VF0353)] [Enterococcus faecalis str. MMH594]	EF0056 n=75 Tax=Bacteria TaxID=2 RepID=Q9Z4N7_ENTFL
	agilent_39886	4.87812e-06	0.248784	-0.577709	-1.55948	0.404066	17.6991	10.5263	0.594737	UniRef90_A0A564W7Z6	572	V1.UC30-0_GL0007903 MPA_PNP_EM_seqs_non_topgraph_seqs_final_210318.csv	sn-glycerol-3-phosphate-binding periplasmic protein UgpB n=25 Tax=Clostridiales TaxID=186802 RepID=A0A564W7Z6_9FIRM
	agilent_138733	4.90434e-06	0.250121	0.769227	-0.541717	2.08017	4.42478	8.77193	1.98246	UniRef90_R9I6B2	573	V1.CD12-0_GL0059331 MPA_PNP_EM_seqs_non_topgraph_seqs_final_210318.csv	SusC/RagA family TonB-linked outer membrane protein n=47 Tax=root TaxID=1 RepID=R9I6B2_9BACE
	twist_32109	4.91532e-06	0.250681	0.380544	-0.26876	1.02985	39.823	49.1228	1.23353		574	EBNA-1 HHV 4 & BKRF1
	agilent_223208	4.92059e-06	0.25095	-0.709231	-1.92004	0.501582	11.5044	8.77193	0.762483	UniRef90_Q9KK48	575	VFG005316(gb|NP_359586) (pspC/cbpA) Choline binding protein A [Choline-binding proteins (CVF122)] [Streptococcus pneumoniae R6]	Surface protein PspC n=12 Tax=Streptococcus pneumoniae TaxID=1313 RepID=Q9KK48_STREE
	twist_30803	4.92903e-06	0.251381	-0.957374	-2.59331	0.678559	7.07965	3.50877	0.495614		576	Immunoglobulin G-binding protein G precursor & Immunoglobulin G-binding protein G
	agilent_7784	4.93128e-06	0.251495	-0.438607	-1.18827	0.311053	30.0885	22.807	0.757998	UniRef90_P12978	577	nuclear protein EBNA2 & EBNA-2 & Epstein-Barr nuclear antigen 2	Epstein-Barr nuclear antigen 2 n=125 Tax=Epstein-Barr virus (strain GD1) TaxID=10376 RepID=EBNA2_EBVB9
	twist_48385	4.93572e-06	0.251722	-0.545155	-1.47737	0.38706	86.7257	82.4561	0.95077		578	positive (exact): Enterovirus B Genome polyprotein
	agilent_6224	4.95191e-06	0.252547	-0.545784	-1.4807	0.389132	19.469	12.2807	0.630781	UniRef90_A7X0T9	579	Bifunctional autolysin precursor	Bifunctional autolysin n=763 Tax=Bacteria TaxID=2 RepID=ATL_STAA1
	twist_22570	4.96909e-06	0.253424	-0.766838	-2.08284	0.549168	10.6195	5.26316	0.495614		580	allergen_name False allergome_name Str pn PspC (2/2) (1/1) allergenonline_name False SDAP_name False iedb_name False
	agilent_106304	4.98098e-06	0.25403	0.683171	-0.490748	1.85709	6.19469	10.5263	1.69925	UniRef90_B8K1G7	581	WP_001047565.1 (1/2) non_MPA_topgraph_sampling_040218.csv	Gp23 n=116 Tax=root TaxID=1 RepID=B8K1G7_9CAUD
	twist_27117	4.98859e-06	0.254418	-0.489022	-1.33001	0.351971	23.8938	17.5439	0.734243		582	Immunoglobulin G-binding protein G precursor & Immunoglobulin G-binding protein G
	agilent_188933	4.99293e-06	0.254639	-0.632004	-1.71939	0.455387	14.1593	8.77193	0.619518	UniRef90_A0A1T4WZF4	583	MH0203_GL0039843 MPA_PNP_EM_seqs_non_topgraph_seqs_final_210318.csv	Peptidylprolyl isomerase n=5 Tax=Ruminococcaceae TaxID=541000 RepID=A0A1T4WZF4_9FIRM
	agilent_42883	5.00655e-06	0.255334	0.527975	-0.381759	1.43771	11.5044	17.5439	1.52497	UniRef90_A0A0U1MQG2	584	WP_000669729.1 strains_non_MPA_non_topgraph_cdhit70_190118.csv	Protein map n=15 Tax=Staphylococcaceae TaxID=90964 RepID=A0A0U1MQG2_STAAU
	agilent_1877	5.01068e-06	0.255545	0.907693	-0.657012	2.4724	2.65487	7.01754	2.64327	UniRef90_P03230	585	latent membrane protein 1 (LMP1) HHV-4P-1 LYDMA gene	Latent membrane protein 1 n=42 Tax=Epstein-Barr virus (strain GD1) TaxID=10376 RepID=LMP1_EBVB9
	twist_39681	5.01318e-06	0.255672	0.653135	-0.473058	1.77933	6.19469	12.2807	1.98246		586	antigen CARP
	twist_43632	5.02413e-06	0.25623	0.387053	-0.281122	1.05523	31.8584	40.3509	1.26657		587	EBNA-3B nuclear protein [Human gammaherpesvirus 4] & Epstein-Barr nuclear antigen 4
	twist_59530	5.0316e-06	0.256612	-0.675032	-1.84128	0.49122	13.2743	7.01754	0.528655		588	H3N2 B/PHUKET/3073/2013 NP
	agilent_7111	5.04052e-06	0.257067	-0.676827	-1.8473	0.493645	12.3894	7.01754	0.566416	UniRef90_P54634	589	positive (from uniprot): Norwalk virus Non-structural polyprotein	Genome polyprotein n=5814 Tax=root TaxID=1 RepID=POLG_LORDV
	agilent_235793	5.04665e-06	0.257379	0.570218	-0.416538	1.55697	8.84956	15.7895	1.78421	UniRef90_Q50341	590	VFG002030(gb|NP_109830) (orf6/MgpC/crmA) cytadherence protein [Cytadherence organelle (VF0330)] [Mycoplasma pneumoniae M129]	Mgp-operon protein 3 n=22 Tax=Mycoplasma pneumoniae TaxID=2104 RepID=MGP3_MYCPN
	agilent_78387	5.055e-06	0.257805	-0.761541	-2.08056	0.557477	10.6195	5.26316	0.495614	UniRef90_J6PDD5	591	NP_816789.1 strains_non_MPA_non_topgraph_cdhit70_190118.csv	WxL domain-containing protein n=92 Tax=Bacteria TaxID=2 RepID=J6PDD5_ENTFL
	twist_48627	5.06963e-06	0.258551	-0.705367	-1.92901	0.518271	11.5044	7.01754	0.609987		592	positive (from uniprot): Norwalk virus Non-structural polyprotein
	twist_31581	5.07469e-06	0.258809	0.619034	-0.45542	1.69349	7.07965	14.0351	1.98246		593	SKC-2 & streptokinase
	agilent_220764	5.07508e-06	0.258829	-1.242	-3.39783	0.913824	6.19469	1.75439	0.283208	UniRef90_P12255	594	VFG000001(gb|NP_880571) (fhaB) filamentous hemagglutinin/adhesin [FHA (VF0025)] [Bordetella pertussis Tohama I]	Filamentous hemagglutinin n=89 Tax=Bordetella TaxID=517 RepID=FHAB_BORPE
	agilent_207497	5.07865e-06	0.259011	-0.441396	-1.20785	0.325058	29.2035	21.0526	0.720893	UniRef90_A0A2N5P539	595	WP_024854521.1 (1/1) non_MPA_topgraph_sampling_040218.csv	Penicillin-binding protein 2 n=22 Tax=Clostridiales TaxID=186802 RepID=A0A2N5P539_RUMGN
	twist_26858	5.08051e-06	0.259106	-0.413219	-1.13089	0.304449	34.5133	26.3158	0.762483		596	Bifunctional autolysin precursor
	agilent_115129	5.08819e-06	0.259498	-0.911311	-2.49536	0.672735	7.9646	3.50877	0.440546	UniRef90_A0A069S3C5	597	158458797-stool1_revised_scaffold19117_2_gene52074 (2/2) MPA_and_EM_topgraph_220218_subsample.csv	Efflux transporter, RND family, MFP subunit n=29 Tax=Bacteroidales TaxID=171549 RepID=A0A069S3C5_9BACT
	twist_33384	5.09847e-06	0.260022	-0.791548	-2.16894	0.58584	8.84956	5.26316	0.594737		598	zinc metalloproteinase aureolysin
	twist_69249	5.11671e-06	0.260952	-0.501295	-1.37531	0.372721	22.1239	15.7895	0.713684		599	AFU63107.1 lysin [Lactobacillus phage ATCC 8014-B2]
	agilent_11266	5.11702e-06	0.260968	-0.381743	-1.04734	0.283855	59.292	52.6316	0.887667	UniRef90_P54634	600	positive (from uniprot): Norwalk virus Non-structural polyprotein	Genome polyprotein n=5814 Tax=root TaxID=1 RepID=POLG_LORDV
	twist_48387	5.12089e-06	0.261165	-0.511654	-1.40413	0.380823	84.9558	80.7018	0.949927		601	positive (exact): Enterovirus B Genome polyprotein
	agilent_200370	5.12259e-06	0.261252	0.790779	-0.588825	2.17038	90.2655	94.7368	1.04954	UniRef90_K0XBG8	602	158499257-stool2_revised_scaffold68132_2_gene181542 MPA_PNP_EM_seqs_non_topgraph_seqs_final_210318.csv	Uncharacterized protein n=5 Tax=Bacteroidales TaxID=171549 RepID=K0XBG8_9BACT
	agilent_153649	5.12763e-06	0.261509	-0.785126	-2.15561	0.585355	8.84956	5.26316	0.594737	UniRef90_A0A380ZM24	603	V1.UC39-0_GL0108845 (4/6) MPA_and_EM_topgraph_220218_subsample.csv	AcrB/AcrD/AcrF family protein n=47 Tax=root TaxID=1 RepID=A0A380ZM24_BACVU
	agilent_182072	5.13307e-06	0.261787	-0.67512	-1.85427	0.504025	12.3894	7.01754	0.566416	UniRef90_Q64MM2	604	YP_101799.1 strains_non_MPA_non_topgraph_cdhit70_190118.csv	Uncharacterized protein n=50 Tax=Bacteroidaceae TaxID=815 RepID=Q64MM2_BACFR
	twist_25139	5.13861e-06	0.262069	-0.577634	-1.58711	0.431843	15.9292	10.5263	0.660819		605	allergen_name False allergome_name Bub b 8 (5/6), Bub b 9 (1/2) (1/1) allergenonline_name False SDAP_name False iedb_name False
	agilent_111970	5.1422e-06	0.262252	1.39033	-1.04035	3.821	0.884956	3.50877	3.96491	UniRef90_C0FTT4	606	WP_007886088.1 MPA_PNP_EM_seqs_non_topgraph_seqs_final_210318.csv	Flagellin n=5 Tax=Roseburia inulinivorans TaxID=360807 RepID=C0FTT4_9FIRM
	agilent_71860	5.1422e-06	0.262252	1.39033	-1.04035	3.821	0.884956	3.50877	3.96491	UniRef90_A0A174IP95	607	T2D-105A_GL0053933 MPA_PNP_EM_seqs_non_topgraph_seqs_final_210318.csv	Flagellin n=3 Tax=Clostridiales TaxID=186802 RepID=A0A174IP95_9FIRM
	agilent_201897	5.14376e-06	0.262332	0.618962	-0.463334	1.70126	7.07965	12.2807	1.73465	UniRef90_A0A367FWU6	608	MH0367_GL0106810 MPA_PNP_EM_seqs_non_topgraph_seqs_final_210318.csv	Peptidase_C39_2 domain-containing protein n=4 Tax=root TaxID=1 RepID=A0A367FWU6_9FIRM
	agilent_714	5.14674e-06	0.262484	0.61247	-0.458816	1.68376	7.9646	12.2807	1.54191	UniRef90_P06491	609	major capsid protein (4/4) & UL19	Major capsid protein n=146 Tax=root TaxID=1 RepID=MCP_HHV11
	agilent_241474	5.16132e-06	0.263227	-0.513897	-1.41417	0.386374	23.0088	14.0351	0.609987	UniRef90_Q8GM74	610	VFG001150(gb|AAL79954) (hia) adhesin [Hia/Hsf (VF0039)] [Haemophilus influenzae nontypable strain 3179B]	Adhesin n=5 Tax=Haemophilus influenzae TaxID=727 RepID=Q8GM74_HAEIF
	agilent_111172	5.16172e-06	0.263248	-0.580641	-1.59788	0.436599	15.9292	10.5263	0.660819	UniRef90_Q92CG8	611	WP_026747284.1 strains_non_MPA_non_topgraph_cdhit70_190118.csv	Lin1204 protein n=84 Tax=Listeria TaxID=1637 RepID=Q92CG8_LISIN
	twist_35030	5.16322e-06	0.263324	-0.426877	-1.17485	0.3211	30.9735	24.5614	0.792982		612	fibronectin-binding protein A
	agilent_222756	5.16469e-06	0.263399	0.574859	-0.432571	1.58229	8.84956	14.0351	1.58596	UniRef90_UPI000DA9B94C	613	VFG001290(gb|NP_647368) (clfB) Clumping factor B, adhesin [Clumping factor (VF0004)] [Staphylococcus aureus subsp. aureus MW2]	MSCRAMM family adhesin clumping factor ClfB n=15 Tax=Staphylococcus aureus TaxID=1280 RepID=UPI000DA9B94C
	agilent_18111	5.19547e-06	0.264969	-0.761431	-2.10022	0.577356	9.73451	5.26316	0.54067	UniRef90_E1WSL3	614	YP_098689.1 strains_non_MPA_non_topgraph_cdhit70_190118.csv	DUF4595 domain-containing protein n=43 Tax=Bacteroides TaxID=816 RepID=E1WSL3_BACF6
	agilent_235465	5.19646e-06	0.265019	-0.398448	-1.09909	0.302198	38.0531	28.0702	0.737658	UniRef90_P71401	615	VFG001157(gb|AAC44560) (hsf) Hsf [Hia/Hsf (VF0039)] [Haemophilus influenzae C54]	Hsf n=19 Tax=Haemophilus influenzae TaxID=727 RepID=P71401_HAEIF
	agilent_220720	5.20149e-06	0.265276	-0.413648	-1.14141	0.314117	34.5133	24.5614	0.711651	UniRef90_P71401	616	VFG001157(gb|AAC44560) (hsf) Hsf [Hia/Hsf (VF0039)] [Haemophilus influenzae C54]	Hsf n=19 Tax=Haemophilus influenzae TaxID=727 RepID=P71401_HAEIF
	agilent_21414	5.20419e-06	0.265414	-1.2141	-3.35077	0.922578	7.07965	1.75439	0.247807	UniRef90_B0G3Z1	617	WP_005331743.1 strains_non_MPA_non_topgraph_cdhit70_190118.csv	ErfK/YbiS/YcfS/YnhG n=4 Tax=Dorea formicigenerans TaxID=39486 RepID=B0G3Z1_9FIRM
	agilent_11276	5.21071e-06	0.265746	0.386504	-0.294173	1.06718	33.6283	42.1053	1.25208		618	positive (exact): Influenza A virus Hemagglutinin
	agilent_180261	5.21294e-06	0.26586	-0.689875	-1.90511	0.525362	10.6195	7.01754	0.660819	UniRef90_A0A0E1XBT2	619	WP_001208900.1 strains_non_MPA_non_topgraph_cdhit70_190118.csv	Gram-positive signal peptide protein, YSIRK family n=24 Tax=Staphylococcaceae TaxID=90964 RepID=A0A0E1XBT2_STAAU
	twist_34104	5.21691e-06	0.266063	0.525523	-0.400595	1.45164	10.6195	17.5439	1.65205		620	fibronectin-binding protein A
	agilent_72861	5.24405e-06	0.267447	0.37275	-0.286043	1.03154	38.0531	47.3684	1.2448	UniRef90_A0A174WHL6	621	469589.HMPREF0103_2196 MPA_PNP_EM_seqs_non_topgraph_seqs_final_210318.csv	Streptopain n=22 Tax=Bacteroidales TaxID=171549 RepID=A0A174WHL6_9BACT
	agilent_121832	5.25631e-06	0.268072	-0.661681	-1.83266	0.509294	13.2743	7.01754	0.528655	UniRef90_A0A0E1X7G8	622	WP_000824491.1 strains_non_MPA_non_topgraph_cdhit70_190118.csv	Uncharacterized protein n=10 Tax=Staphylococcus aureus TaxID=1280 RepID=A0A0E1X7G8_STAAU
	agilent_4651	5.26098e-06	0.26831	-0.53452	-1.48093	0.41189	18.5841	12.2807	0.660819	UniRef90_P07210	623	polyprotein (9/9) & VP1 capsid protein (1/3) & Chain 2, Human Rhinovirus Serotype 2 (Hrv2)	Genome polyprotein n=273 Tax=Enterovirus TaxID=12059 RepID=POLG_HRV8A
	twist_43411	5.26641e-06	0.268587	-0.907079	-2.51406	0.699904	7.07965	3.50877	0.495614		624	putative zinc metalloprotease
	agilent_21513	5.28081e-06	0.269321	0.431379	-0.334026	1.19678	71.6814	78.9474	1.10136	UniRef90_A0A4P6M1P6	625	WP_081624715.1 strains_non_MPA_non_topgraph_cdhit70_190118.csv	Toxin A n=4 Tax=Lachnospiraceae TaxID=186803 RepID=A0A4P6M1P6_9FIRM
	agilent_235978	5.28236e-06	0.269401	-0.397253	-1.10223	0.307719	36.2832	28.0702	0.773641	UniRef90_P15276	626	VFG000117(gb|NP_253940) (algP/algR3) alginate regulatory protein AlgP [Alginate (VF0091)] [Pseudomonas aeruginosa PAO1]	Transcriptional regulatory protein AlgP n=6 Tax=Pseudomonas aeruginosa TaxID=287 RepID=ALGP_PSEAE
	twist_78257	5.30094e-06	0.270348	-0.889766	-2.47189	0.692354	7.9646	3.50877	0.440546		627	YP_006383486.1 DNA polymerase [Bacillus phage PBC1]
	agilent_100245	5.30707e-06	0.270661	0.72849	-0.567706	2.02469	4.42478	8.77193	1.98246	UniRef90_A0A2R4CZR0	628	YP_002344743.1 strains_non_MPA_non_topgraph_cdhit70_190118.csv	Enterochelin ABC transporter substrate-binding protein n=211 Tax=Campylobacteraceae TaxID=72294 RepID=A0A2R4CZR0_CAMJU
	twist_34234	5.31331e-06	0.270979	-0.662398	-1.84178	0.516983	13.2743	7.01754	0.528655		629	huntingtin & Huntingtin
	agilent_171284	5.314e-06	0.271014	0.405328	-0.3164	1.12706	24.7788	31.5789	1.27444	UniRef90_Q5HEA4	630	WP_000752015.1 strains_non_MPA_non_topgraph_cdhit70_190118.csv	Probable transglycosylase SceD n=172 Tax=Bacteria TaxID=2 RepID=SCED_STAAC
	agilent_42	5.32272e-06	0.271459	-0.484826	-1.34891	0.379258	22.1239	15.7895	0.713684	UniRef90_P68950	631	positive (from uniprot): Human adenovirus C Pre-histone-like nucleoprotein	Pre-histone-like nucleoprotein n=24 Tax=root TaxID=1 RepID=NP_ADE02
	agilent_241725	5.32408e-06	0.271528	0.389582	-0.304854	1.08402	30.9735	38.5965	1.24612	UniRef90_A2T8Z5	632	VFG000948(gb|NP_663908) (fbaB) fibronectin-bing protein SfbII [FBPs (VF0243)] [Streptococcus pyogenes MGAS315]	PrtF2 n=111 Tax=Streptococcus pyogenes TaxID=1314 RepID=A2T8Z5_STRPY
	agilent_158137	5.32918e-06	0.271788	-1.21503	-3.38202	0.951957	5.30973	1.75439	0.330409	UniRef90_R5GML6	633	MH0188_GL0104354 (1/1) MPA_and_EM_topgraph_220218_subsample.csv	L-lactate dehydrogenase n=10 Tax=Clostridiales TaxID=186802 RepID=R5GML6_9FIRM
	agilent_211357	5.34866e-06	0.272782	-1.24311	-3.46477	0.978553	4.42478	1.75439	0.396491	UniRef90_Q64V66	634	YP_099146.1 strains_non_MPA_non_topgraph_cdhit70_190118.csv	Uncharacterized protein n=55 Tax=Bacteroides fragilis TaxID=817 RepID=Q64V66_BACFR
	agilent_188662	5.35676e-06	0.273195	-0.610088	-1.70136	0.481189	14.1593	8.77193	0.619518	UniRef90_A0A174UJY4	635	MH0366_GL0095969 MPA_PNP_EM_seqs_non_topgraph_seqs_final_210318.csv	Glycoside hydrolase family 28 protein n=46 Tax=Bacteroides TaxID=816 RepID=A0A174UJY4_BACVU
	agilent_50246	5.35822e-06	0.273269	0.411838	-0.32494	1.14862	23.0088	29.8246	1.29622	UniRef90_R5LM81	636	MH0092_GL0010172 MPA_PNP_EM_seqs_non_topgraph_seqs_final_210318.csv	Flagellin n=2 Tax=Clostridiales TaxID=186802 RepID=R5LM81_9FIRM
	twist_84400	5.36487e-06	0.273609	-0.661429	-1.84556	0.522704	12.3894	7.01754	0.566416		637	YP_009037366.1 hypothetical protein JS09_043 [Escherichia phage vB_EcoM_JS09]
	agilent_204160	5.36496e-06	0.273613	-1.20264	-3.35569	0.950421	5.30973	1.75439	0.330409	UniRef90_A0A0U5JI25	638	WP_011953364.1 strains_non_MPA_non_topgraph_cdhit70_190118.csv	Clumping factor ClfA, fibrinogen-binding protein n=28 Tax=Lactobacillus reuteri TaxID=1598 RepID=A0A0U5JI25_LACRE
	agilent_3468	5.37491e-06	0.27412	-0.4087	-1.14116	0.323762	76.9912	70.1754	0.911474	UniRef90_P03211	639	EBNA-1 HHV 4 & BKRF1	Epstein-Barr nuclear antigen 1 n=37 Tax=Epstein-Barr virus (strain GD1) TaxID=10376 RepID=EBNA1_EBVB9
	twist_49203	5.37575e-06	0.274163	-0.377271	-1.05347	0.298926	41.5929	35.0877	0.843598		640	Enterovirus polyprotein (VP0, VP1, VP2, VP4) – capsid proteins, Coxsackievirus A9 (2.9 Å structure, chains 1–4)
	agilent_199622	5.3773e-06	0.274242	-0.560196	-1.56442	0.444029	15.9292	10.5263	0.660819	UniRef90_A0A2N8HER6	641	WP_012419884.1 strains_non_MPA_non_topgraph_cdhit70_190118.csv	Chaperone protein ClpB n=85 Tax=Bacteria TaxID=2 RepID=A0A2N8HER6_9BACT
	agilent_17389	5.37762e-06	0.274259	0.54695	-0.433563	1.52746	8.84956	15.7895	1.78421	UniRef90_A0A0G9FDS1	642	YP_004888342.1 strains_non_MPA_non_topgraph_cdhit70_190118.csv	A-agglutinin anchorage subunit n=68 Tax=Lactobacillaceae TaxID=33958 RepID=A0A0G9FDS1_LACPN
	agilent_6942	5.39229e-06	0.275007	-1.28837	-3.60162	1.02488	4.42478	1.75439	0.396491	UniRef90_P03204	643	EBNA-3C HHV 4 latent protein	Epstein-Barr nuclear antigen 6 n=14 Tax=Epstein-Barr virus (strain GD1) TaxID=10376 RepID=EBNA6_EBVB9
	agilent_241737	5.40394e-06	0.275601	0.558922	-0.445859	1.5637	8.84956	14.0351	1.58596	UniRef90_Q48031	644	VFG001151(gb|AAA20527) (hmw1A) adhesin HMW1A, two-partner secretion (TPS) pathway TpsA exoprotein [HMW1/HMW2 (VF0038)] [Haemophilus influenzae str. 12]	Adhesin n=8 Tax=Haemophilus influenzae TaxID=727 RepID=Q48031_HAEIF
	agilent_2648	5.41192e-06	0.276008	0.478447	-0.382393	1.33929	13.2743	21.0526	1.58596	UniRef90_P54634	645	positive (from uniprot): Norwalk virus Non-structural polyprotein	Genome polyprotein n=5814 Tax=root TaxID=1 RepID=POLG_LORDV
	agilent_129332	5.41831e-06	0.276334	-0.874694	-2.44954	0.700156	7.9646	3.50877	0.440546	UniRef90_A0A0F3VBA2	646	WP_001298583.1 strains_non_MPA_non_topgraph_cdhit70_190118.csv	D-ribose-binding periplasmic protein n=165 Tax=Enterobacteriaceae TaxID=543 RepID=A0A0F3VBA2_ECOLX
	agilent_186478	5.421e-06	0.276471	0.73454	-0.588346	2.05743	4.42478	8.77193	1.98246	UniRef90_A0A1Q6S9M0	647	T2D-45A_GL0062268 MPA_PNP_EM_seqs_non_topgraph_seqs_final_210318.csv	TGFb_propeptide domain-containing protein (Fragment) n=8 Tax=Firmicutes TaxID=1239 RepID=A0A1Q6S9M0_9FIRM
	agilent_220077	5.42331e-06	0.276589	-0.874246	-2.44912	0.700632	7.9646	3.50877	0.440546	UniRef90_Q97T80	648	VFG001362(gb|NP_344620) (zmpC) immunoglobulin A1 protease [IgA1 protease (VF0147)] [Streptococcus pneumoniae TIGR4]	Zinc metalloprotease ZmpC n=66 Tax=Terrabacteria group TaxID=1783272 RepID=ZMPC_STRPN
	agilent_164349	5.43676e-06	0.277275	-0.596724	-1.67321	0.479759	15.0442	8.77193	0.583075	UniRef90_R5VF48	649	MH0098_GL0098662 (1/1) MPA_and_EM_topgraph_220218_subsample.csv	Glycosyltransferase Family 51 candidate bifunctional family GT51 b-glycosyltransferase/PBP transpeptidase (Candidate murein polymerase) n=7 Tax=Roseburia TaxID=841 RepID=R5VF48_9FIRM
	twist_18921	5.44601e-06	0.277746	-0.660438	-1.85303	0.532154	11.5044	7.01754	0.609987		650	allergen_name Ani s 14 (1/1) (1/1) allergome_name Ani s 14 (1/4) (1/1) allergenonline_name Ani s 14.0101 (1/1) (1/1) SDAP_name False iedb_name False
	agilent_167108	5.44785e-06	0.27784	0.665596	-0.536546	1.86774	5.30973	10.5263	1.98246	UniRef90_A0A2S3U8G5	651	YP_004890908.1 (1/1) non_MPA_topgraph_sampling_040218.csv	DUF3324 domain-containing protein n=30 Tax=Lactobacillus TaxID=1578 RepID=A0A2S3U8G5_LACPN
	agilent_242449	5.45235e-06	0.27807	0.500245	-0.403685	1.40417	11.5044	17.5439	1.52497	UniRef90_P44602	652	VFG000340(gb|NP_438433) (hxuA) heme-hemopexin utilization protein A, two-partner secretion (TPS) pathway TpsA protein, haem-haemopexin binding protein [HxuABC (VF0269)] [Haemophilus influenzae Rd KW20]	Heme/hemopexin-binding protein n=4 Tax=Haemophilus influenzae TaxID=727 RepID=HXUA1_HAEIN
	agilent_91530	5.45435e-06	0.278172	0.665487	-0.537287	1.86826	5.30973	10.5263	1.98246	UniRef90_K0WU80	653	MH0199_GL0131299 MPA_PNP_EM_seqs_non_topgraph_seqs_final_210318.csv	Uncharacterized protein n=3 Tax=Bacteroidales TaxID=171549 RepID=K0WU80_9BACT
	agilent_8059	5.45595e-06	0.278253	0.363719	-0.293763	1.0212	45.1327	54.386	1.20502	UniRef90_P12978	654	nuclear protein EBNA2 & EBNA-2 & Epstein-Barr nuclear antigen 2	Epstein-Barr nuclear antigen 2 n=125 Tax=Epstein-Barr virus (strain GD1) TaxID=10376 RepID=EBNA2_EBVB9
	agilent_158809	5.45931e-06	0.278425	0.817179	-0.660534	2.29489	3.53982	7.01754	1.98246	UniRef90_A0A121XSS7	655	NP_814183.1 strains_non_MPA_non_topgraph_cdhit70_190118.csv	Peptidoglycan DL-endopeptidase CwlO n=138 Tax=Bacilli TaxID=91061 RepID=A0A121XSS7_LISMN
	agilent_229487	5.46368e-06	0.278648	0.595521	-0.481866	1.67291	7.07965	12.2807	1.73465	UniRef90_Q5WVT8	656	VFG002005(gb|YP_095785) (fliG) flagellar motor switch protein G [Flagella (VF0157)] [Legionella pneumophila subsp. pneumophila str. Philadelphia 1]	Flagellar motor switch protein FliG n=11 Tax=Legionella TaxID=445 RepID=Q5WVT8_LEGPL
	twist_15555	5.46837e-06	0.278887	-1.19901	-3.36928	0.971258	5.30973	1.75439	0.330409		657	allergen_name False allergome_name Pha v PHA (7/15) (1/1) allergenonline_name False SDAP_name False iedb_name False
	twist_54623	5.47134e-06	0.279039	-0.590295	-1.65909	0.478505	14.1593	8.77193	0.619518		658	putative zinc metalloprotease
	twist_27788	5.47711e-06	0.279332	-0.589871	-1.65856	0.478815	14.1593	8.77193	0.619518		659	early antigen protein D (EA-D) & DNA polymerase processivity factor BMRF1
	agilent_116244	5.47896e-06	0.279427	-1.1949	-3.36017	0.970362	5.30973	1.75439	0.330409	UniRef90_A0A0K2HGL4	660	MH0318_GL0253184 MPA_PNP_EM_seqs_non_topgraph_seqs_final_210318.csv	RagB/SusD family nutrient uptake outer membrane protein n=28 Tax=Bacteroides TaxID=816 RepID=A0A0K2HGL4_9BACE
	agilent_20117	5.50691e-06	0.280852	-0.455738	-1.28402	0.372549	24.7788	17.5439	0.70802	UniRef90_Q6GE15	661	WP_000792567.1 strains_non_MPA_non_topgraph_cdhit70_190118.csv	Immunoglobulin-binding protein Sbi n=35 Tax=Staphylococcus aureus TaxID=1280 RepID=SBI_STAAR
	agilent_167235	5.51474e-06	0.281252	-0.458637	-1.29288	0.37561	23.0088	17.5439	0.762483	UniRef90_B0MY53	662	MH0170_GL0112448 (2/2) MPA_and_EM_topgraph_220218_subsample.csv	PASTA domain protein n=4 Tax=root TaxID=1 RepID=B0MY53_9BACT
	agilent_231635	5.52175e-06	0.281609	-0.744643	-2.10013	0.610848	9.73451	5.26316	0.54067	UniRef90_P44969	663	VFG000337(gb|NP_439153) (iga1) immunoglobin A1 protease [IgA1 protease (VF0045)] [Haemophilus influenzae Rd KW20]	Immunoglobulin A1 protease autotransporter n=1 Tax=Haemophilus influenzae (strain ATCC 51907 / DSM 11121 / KW20 / Rd) TaxID=71421 RepID=IGA0_HAEIN
	agilent_114814	5.53753e-06	0.282414	-0.731204	-2.06446	0.602053	9.73451	5.26316	0.54067	UniRef90_A0A0B5BH65	664	WP_011743329.1 strains_non_MPA_non_topgraph_cdhit70_190118.csv	Excalibur domain-containing protein n=34 Tax=Bifidobacterium TaxID=1678 RepID=A0A0B5BH65_BIFAD
	agilent_226351	5.53918e-06	0.282498	0.401437	-0.33066	1.13353	68.1416	75.4386	1.10709	UniRef90_A2T8Z5	665	VFG000948(gb|NP_663908) (fbaB) fibronectin-bing protein SfbII [FBPs (VF0243)] [Streptococcus pyogenes MGAS315]	PrtF2 n=111 Tax=Streptococcus pyogenes TaxID=1314 RepID=A2T8Z5_STRPY
	agilent_230904	5.54952e-06	0.283025	-0.902263	-2.54951	0.744988	7.07965	3.50877	0.495614	UniRef90_P15926	666	VFG001797(gb|NP_735749) (scpB) streptococcal C5a peptidase [C5a peptidase (VF0278)] [Streptococcus agalactiae NEM316]	C5a peptidase n=760 Tax=Bacteria TaxID=2 RepID=C5AP_STRPY
	twist_21947	5.56329e-06	0.283728	-1.17951	-3.33608	0.977056	5.30973	1.75439	0.330409		667	allergen_name False allergome_name Str py Streptokinase (5/12) (1/1) allergenonline_name False SDAP_name False iedb_name False
	agilent_140424	5.56934e-06	0.284037	0.791474	-0.656549	2.2395	4.42478	7.01754	1.58596	UniRef90_Q08860	668	NP_707809.1 strains_non_MPA_non_topgraph_cdhit70_190118.csv	Flagellin n=40 Tax=Enterobacteriaceae TaxID=543 RepID=FLIC_SHIFL
	agilent_239180	5.57872e-06	0.284515	-0.407073	-1.15256	0.338418	30.9735	22.807	0.736341	UniRef90_P15926	669	VFG000974(gb|NP_269970) (scpA) C5a peptidase precursor [C5a peptidase (VF0245)] [Streptococcus pyogenes M1 GAS]	C5a peptidase n=760 Tax=Bacteria TaxID=2 RepID=C5AP_STRPY
	agilent_5548	5.61054e-06	0.286137	-0.717495	-2.03591	0.600919	10.6195	5.26316	0.495614	UniRef90_Q82081	670	positive (from uniprot): Rhinovirus B Genome polyprotein	Genome polyprotein n=46 Tax=Enterovirus TaxID=12059 RepID=POLG_HRV3
	twist_39841	5.61794e-06	0.286515	-0.727528	-2.06543	0.61037	10.6195	5.26316	0.495614		671	Major surface glycoprotein G
	twist_31794	5.63468e-06	0.287368	0.594364	-0.500587	1.68931	7.07965	12.2807	1.73465		672	HCMVUL80
	agilent_130471	5.63746e-06	0.287511	0.592956	-0.499724	1.68564	7.07965	12.2807	1.73465	UniRef90_A0A4R3JKG7	673	WP_024852985.1 (1/2) non_MPA_topgraph_sampling_040218.csv	CHAP domain-containing protein n=2 Tax=Lachnospiraceae TaxID=186803 RepID=A0A4R3JKG7_9FIRM
	twist_2130	5.63821e-06	0.287549	-0.873738	-2.48396	0.736485	7.07965	3.50877	0.495614		674	allergen_name False allergome_name Tri a GBSS_I (3/14) (1/1) allergenonline_name False SDAP_name False iedb_name False
	twist_3824	5.64682e-06	0.287988	0.591675	-0.499724	1.68307	7.07965	12.2807	1.73465		675	allergen_name False allergome_name Mel g 1 (3/4) (1/1) allergenonline_name False SDAP_name False iedb_name False
	agilent_112424	5.67202e-06	0.289273	-1.16333	-3.31492	0.988265	5.30973	1.75439	0.330409	UniRef90_A0A2N8IRZ8	676	WP_031930870.1 strains_non_MPA_non_topgraph_cdhit70_190118.csv	Cell division protein CpoB n=29 Tax=Akkermansia TaxID=239934 RepID=A0A2N8IRZ8_9BACT
	agilent_236818	5.6875e-06	0.290063	0.406114	-0.346231	1.15846	20.354	28.0702	1.3791	UniRef90_UPI000F53326A	677	VFG000261(gb|NP_273742) (iga) IgA-specific serine endopeptidase [IgA1 protease (VF0080)] [Neisseria meningitidis MC58]	IgA-specific serine endopeptidase autotransporter n=1 Tax=Neisseria meningitidis TaxID=487 RepID=UPI000F53326A
	agilent_7143	5.69025e-06	0.290203	-0.394801	-1.1264	0.336798	34.5133	28.0702	0.813315	UniRef90_P08318	678	phosphoprotein 150 & Large structural phosphoprotein	Large structural phosphoprotein n=145 Tax=root TaxID=1 RepID=PP150_HCMVA
	agilent_197328	5.71156e-06	0.29129	-1.18823	-3.39508	1.01862	4.42478	1.75439	0.396491	UniRef90_A0A173ZSK8	679	WP_004845365.1 (2/2) non_MPA_topgraph_sampling_040218.csv	Exoglucanase B n=10 Tax=Clostridiales TaxID=186802 RepID=A0A173ZSK8_9FIRM
	agilent_79454	5.72791e-06	0.292123	-0.579728	-1.6583	0.498842	14.1593	8.77193	0.619518	UniRef90_B1R5P4	680	WP_011590707.1 strains_non_MPA_non_topgraph_cdhit70_190118.csv	Mannosyl-glycoprotein endo-beta-N-acetylglucosamidase domain protein, possible enterotoxin n=1 Tax=Clostridium perfringens B str. ATCC 3626 TaxID=451754 RepID=B1R5P4_CLOPF
	twist_54860	5.72798e-06	0.292127	0.777949	-0.669416	2.22531	3.53982	7.01754	1.98246		681	immunoglobulin A1 protease
	agilent_37310	5.72828e-06	0.292142	0.505569	-0.435066	1.4462	10.6195	17.5439	1.65205	UniRef90_R7HQD9	682	V1.FI35_GL0037423 MPA_PNP_EM_seqs_non_topgraph_seqs_final_210318.csv	Peptidase C10 family n=1 Tax=Prevotella sp. CAG:279 TaxID=1262924 RepID=R7HQD9_9BACT
	agilent_45161	5.73352e-06	0.292409	0.419902	-0.361778	1.20158	72.5664	78.9474	1.08793	UniRef90_UPI0004537308	683	WP_000728715.1 strains_non_MPA_non_topgraph_cdhit70_190118.csv	staphylococcal protein A n=1 Tax=Staphylococcus aureus TaxID=1280 RepID=UPI0004537308
	agilent_221466	5.74157e-06	0.29282	-0.721296	-2.06519	0.622597	9.73451	5.26316	0.54067	UniRef90_A0A2X2MA38	684	VFG002420(gb|NP_644838) (adsA) Adenosine synthase A [AdsA (VF0422)] [Staphylococcus aureus subsp. aureus MW2]	5'-nucleotidase n=579 Tax=Bacteria TaxID=2 RepID=A0A2X2MA38_STAAU
	agilent_36972	5.75445e-06	0.293477	-0.650383	-1.8638	0.563037	10.6195	7.01754	0.660819	UniRef90_A7DV97	685	WP_088900191.1 strains_non_MPA_non_topgraph_cdhit70_190118.csv	RTX toxin RtxA n=29 Tax=Vibrio vulnificus TaxID=672 RepID=A7DV97_VIBVL
	agilent_4843	5.75946e-06	0.293733	0.447493	-0.387837	1.28282	15.0442	21.0526	1.39938	UniRef90_Q82081	686	positive (from uniprot): Rhinovirus B Genome polyprotein	Genome polyprotein n=46 Tax=Enterovirus TaxID=12059 RepID=POLG_HRV3
	twist_58890	5.76612e-06	0.294072	0.585473	-0.508192	1.67914	7.07965	12.2807	1.73465		687	B B/Ann Arbor/1/86 HA
	agilent_231281	5.80208e-06	0.295906	-0.624902	-1.79666	0.546857	12.3894	7.01754	0.566416	UniRef90_O85626	688	VFG000799(gb|NP_290255) (espD) Type III secretion system translocator protein EspD, pore protein [EspD (VF0200)] [Escherichia coli O157:H7 str. EDL933]	L0021 n=35 Tax=Enterobacteriaceae TaxID=543 RepID=O85626_ECOLX
	agilent_240812	5.80385e-06	0.295996	0.424626	-0.371743	1.221	17.6991	24.5614	1.38772	UniRef90_P09983	689	VFG000906(gb|NP_755445) (hlyA) Hemolysin A [Hemolysin (VF0225)] [Escherichia coli CFT073]	Hemolysin, chromosomal n=225 Tax=Bacteria TaxID=2 RepID=HLYAC_ECOLX
	agilent_203030	5.80946e-06	0.296283	0.769802	-0.674786	2.21439	3.53982	7.01754	1.98246	UniRef90_A0A162ELA1	690	YP_004890412.1 (1/1) non_MPA_topgraph_sampling_040218.csv	Uncharacterized protein n=36 Tax=Lactobacillus TaxID=1578 RepID=A0A162ELA1_LACPN
	agilent_218469	5.81306e-06	0.296466	-0.854227	-2.45786	0.749401	7.07965	3.50877	0.495614	UniRef90_A0A1B1LEZ9	691	NP_834897.1 strains_non_MPA_non_topgraph_cdhit70_190118.csv	Endopeptidase LytF n=106 Tax=Bacillus TaxID=55087 RepID=A0A1B1LEZ9_BACTU
	agilent_46084	5.82463e-06	0.297056	-1.14748	-3.30426	1.0093	5.30973	1.75439	0.330409	UniRef90_A0A139TN04	692	764143897-stool1_revised_scaffold19089_3_gene114080 MPA_PNP_EM_seqs_non_topgraph_seqs_final_210318.csv	Methionine synthase n=68 Tax=unclassified Akkermansia TaxID=2608915 RepID=A0A139TN04_9BACT
	agilent_136533	5.82537e-06	0.297094	-0.623156	-1.79452	0.548207	12.3894	7.01754	0.566416	UniRef90_Q6GJK9	693	WP_001170274.1 strains_non_MPA_non_topgraph_cdhit70_190118.csv	N-acetylmuramoyl-L-alanine amidase sle1 n=31 Tax=Staphylococcus aureus TaxID=1280 RepID=SLE1_STAAR
	agilent_223729	5.83757e-06	0.297716	-0.365311	-1.05288	0.322259	38.9381	31.5789	0.811005	UniRef90_UPI000F53326A	694	VFG000261(gb|NP_273742) (iga) IgA-specific serine endopeptidase [IgA1 protease (VF0080)] [Neisseria meningitidis MC58]	IgA-specific serine endopeptidase autotransporter n=1 Tax=Neisseria meningitidis TaxID=487 RepID=UPI000F53326A
	agilent_1543	5.86938e-06	0.299338	0.530237	-0.471104	1.53158	8.84956	14.0351	1.58596	UniRef90_P08318	695	phosphoprotein 150 & Large structural phosphoprotein	Large structural phosphoprotein n=145 Tax=root TaxID=1 RepID=PP150_HCMVA
	agilent_126599	5.87031e-06	0.299386	0.368759	-0.327703	1.06522	30.0885	36.8421	1.22446	UniRef90_A0A354D669	696	MH0193_GL0075334 MPA_PNP_EM_seqs_non_topgraph_seqs_final_210318.csv	Flagellin n=1 Tax=Lachnospiraceae bacterium TaxID=1898203 RepID=A0A354D669_9FIRM
	agilent_161799	5.88476e-06	0.300123	-0.587219	-1.69797	0.523534	12.3894	8.77193	0.70802	UniRef90_E5VDQ4	697	V1.FI19_GL0078193 (1/2) MPA_and_EM_topgraph_220218_subsample.csv	ABC transporter permease n=53 Tax=Bacteroides TaxID=816 RepID=E5VDQ4_9BACE
	twist_87290	5.88768e-06	0.300272	-0.579027	-1.67462	0.516567	13.2743	8.77193	0.660819		698	YP_001469494.1 SegC homing endonuclease [Enterobacteria phage Phi1]
	twist_55914	5.89169e-06	0.300476	-0.352753	-1.02049	0.314984	64.6018	57.8947	0.896179		699	polyprotein (9/9) & VP1 capsid protein (1/3) & Chain 2, Human Rhinovirus Serotype 2 (Hrv2)
	twist_58056	5.90935e-06	0.301377	0.364396	-0.326667	1.05546	33.6283	40.3509	1.19991		700	positive (from uniprot): Influenza A virus Hemagglutinin
	agilent_226618	5.92591e-06	0.302221	-0.857143	-2.48552	0.771237	7.07965	3.50877	0.495614	UniRef90_Q7BS42	701	VFG000861(gb|YP_006098864) (pic) Pic serine protease precursor, autotransporter [Pic (VF0218)] [Escherichia coli O44:H18 042]	Serine protease pic autotransporter n=149 Tax=Enterobacteriaceae TaxID=543 RepID=PIC_ECO44
	agilent_15627	5.92608e-06	0.30223	-0.829521	-2.40545	0.746411	7.9646	3.50877	0.440546	UniRef90_H1GAG6	702	WP_012951188.1 strains_non_MPA_non_topgraph_cdhit70_190118.csv	FTR1 family protein n=142 Tax=Listeria TaxID=1637 RepID=H1GAG6_LISIO
	agilent_205432	5.92886e-06	0.302372	-0.522724	-1.51609	0.470643	16.8142	10.5263	0.626039	UniRef90_U6RBT0	703	MH0028_GL0082397 MPA_PNP_EM_seqs_non_topgraph_seqs_final_210318.csv	Cell division protein FtsZ n=28 Tax=root TaxID=1 RepID=U6RBT0_9BACE
	agilent_53519	5.92992e-06	0.302426	-0.560666	-1.62626	0.504925	15.9292	8.77193	0.550682	UniRef90_A0A4U5DTR8	704	NP_816482.1 strains_non_MPA_non_topgraph_cdhit70_190118.csv	Uncharacterized protein n=132 Tax=Bacilli TaxID=91061 RepID=A0A4U5DTR8_ENTFL
	agilent_40576	5.93468e-06	0.302669	0.754818	-0.680494	2.19013	3.53982	7.01754	1.98246	UniRef90_G2T5W2	705	MH0268_GL0121737 MPA_PNP_EM_seqs_non_topgraph_seqs_final_210318.csv	Flagellin n=3 Tax=Roseburia TaxID=841 RepID=G2T5W2_ROSHA
	agilent_236613	5.93569e-06	0.30272	-0.347133	-1.00729	0.313023	61.9469	54.386	0.877945	UniRef90_Q5XAT9	706	VFG000956(gb|NP_607775) (sda) streptodornase [DNase (VF0252)] [Streptococcus pyogenes MGAS8232]	Sda n=3 Tax=root TaxID=1 RepID=Q5XAT9_STRP6
	agilent_17417	5.93655e-06	0.302764	0.47748	-0.430644	1.3856	12.3894	17.5439	1.41604	UniRef90_A0A4P6M4H6	707	WP_018598481.1 strains_non_MPA_non_topgraph_cdhit70_190118.csv	Toxin A n=3 Tax=Blautia TaxID=572511 RepID=A0A4P6M4H6_9FIRM
	twist_61257	5.9409e-06	0.302986	0.685351	-0.618724	1.98943	4.42478	10.5263	2.37895		708	YP_006908429.1 putative DNA polymerase 2 [Bacillus phage B4]
	agilent_3647	5.94937e-06	0.303418	-0.613482	-1.78185	0.554884	12.3894	7.01754	0.566416	UniRef90_P03300	709	Genome polyprotein (6/6) & polyprotein (7/9) & VP1 (1/4) & coat protein VP1 & VP4	Genome polyprotein n=1168 Tax=Enterovirus TaxID=12059 RepID=POLG_POL1M
	agilent_11147	5.95262e-06	0.303583	0.5663	-0.512578	1.64518	7.07965	12.2807	1.73465	UniRef90_P14738	710	fibronectin-binding protein A	Fibronectin-binding protein A n=540 Tax=Staphylococcaceae TaxID=90964 RepID=FNBA_STAA8
	agilent_37652	5.96787e-06	0.304361	-0.522792	-1.52039	0.474801	15.9292	10.5263	0.660819	UniRef90_A0A4P6LV93	711	WP_018594597.1 strains_non_MPA_non_topgraph_cdhit70_190118.csv	Autolysin n=3 Tax=Blautia TaxID=572511 RepID=A0A4P6LV93_9FIRM
	agilent_30985	5.96988e-06	0.304464	0.752293	-0.683539	2.18812	3.53982	7.01754	1.98246	UniRef90_A0A139K1E2	712	T2D-56A_GL0012413 MPA_PNP_EM_seqs_non_topgraph_seqs_final_210318.csv	Glycoside hydrolase family 2 n=19 Tax=Bacteroides TaxID=816 RepID=A0A139K1E2_BACUN
	agilent_236018	5.97673e-06	0.304813	-0.517893	-1.50706	0.471276	16.8142	12.2807	0.730379	UniRef90_A0A4I7XYI6	713	VFG001361(gb|NP_344663) (pspA) pneumococcal surface protein A [PspA (VF0152)] [Streptococcus pneumoniae TIGR4]	Surface protein A n=87 Tax=Streptococcus pneumoniae TaxID=1313 RepID=A0A4I7XYI6_STREE
	agilent_11277	5.99334e-06	0.30566	0.350578	-0.320195	1.02135	46.9027	54.386	1.15955		714	positive (exact): Influenza A virus Hemagglutinin
	twist_31610	5.99889e-06	0.305943	0.531303	-0.485853	1.54846	8.84956	14.0351	1.58596		715	Hemagglutinin (2/2)
	twist_29742	6.01776e-06	0.306906	-0.696008	-2.03114	0.639122	9.73451	5.26316	0.54067		716	Genome polyprotein (6/6) & polyprotein (7/9) & VP1 (1/4) & coat protein VP1 & VP4
	twist_88894	6.01858e-06	0.306947	0.536427	-0.492672	1.56553	8.84956	14.0351	1.58596		717	YP_009222335.1 hypothetical protein LfeInf_097 [Lactobacillus phage LfeInf]
	agilent_7411	6.02391e-06	0.307219	-0.378426	-1.10482	0.347967	32.7434	26.3158	0.803698	UniRef90_P06473	718	Glycoprotein B precursor & glycoprotein B (1/2)	Envelope glycoprotein B n=908 Tax=Viruses TaxID=10239 RepID=GB_HCMVA
	agilent_182343	6.0405e-06	0.308066	-0.740756	-2.16514	0.683625	7.9646	5.26316	0.660819	UniRef90_K6B3W2	719	MH0068_GL0048984 (1/1) MPA_and_EM_topgraph_220218_subsample.csv	STN domain-containing protein n=30 Tax=Bacteroidales TaxID=171549 RepID=K6B3W2_9BACT
	twist_10617	6.04902e-06	0.3085	-0.820325	-2.39912	0.758472	7.9646	3.50877	0.440546		720	allergen_name False allergome_name Asp rh 1 (2/2) (1/1) allergenonline_name False SDAP_name False iedb_name False
	agilent_240514	6.05247e-06	0.308676	-1.12454	-3.28962	1.04054	5.30973	1.75439	0.330409	UniRef90_A0A0B2E0Q2	721	VFG000282(gb|NP_207318) (cag3) type IV secretion system protein Cag3, component outer membrane subcomplex [Type IV secretion system (VF0060)] [Helicobacter pylori 26695]	Sodium:calcium antiporter n=8 Tax=Helicobacter pylori TaxID=210 RepID=A0A0B2E0Q2_HELPX
	twist_49584	6.05443e-06	0.308776	-0.843059	-2.46654	0.780418	7.07965	3.50877	0.495614		722	DNA annealing helicase and endonuclease ZRANB3
	twist_25138	6.05927e-06	0.309023	-0.562989	-1.64769	0.521711	14.1593	8.77193	0.619518		723	allergen_name False allergome_name Ovi a 8 (5/5), Ovi a 9 (2/2) (1/1) allergenonline_name False SDAP_name False iedb_name False
	twist_97077	6.09997e-06	0.311098	-0.532418	-1.56263	0.497792	15.0442	10.5263	0.69969		724	AFN38687.1 hypothetical protein phi_MSA6_ORF022 [Staphylococcus phage MSA6]
	twist_95398	6.10784e-06	0.3115	-0.342736	-1.00647	0.320996	46.0177	38.5965	0.838731		725	YP_003344856.1 hypothetical protein [Streptococcus virus ALQ132]
	agilent_12512	6.11123e-06	0.311673	-0.689666	-2.02573	0.646398	9.73451	5.26316	0.54067	UniRef90_Q7DBI0	726	NP_310689.1 strains_non_MPA_non_topgraph_cdhit70_190118.csv	Flagellin n=88 Tax=Bacteria TaxID=2 RepID=Q7DBI0_ECO57
	agilent_12510	6.11123e-06	0.311673	-0.689666	-2.02573	0.646398	9.73451	5.26316	0.54067	UniRef90_Q09012	727	WP_000079828.1 strains_non_MPA_non_topgraph_cdhit70_190118.csv	Flagellin n=54 Tax=Enterobacteriaceae TaxID=543 RepID=Q09012_SHISO
	agilent_161265	6.11931e-06	0.312085	-0.817821	-2.40351	0.767864	7.9646	3.50877	0.440546	UniRef90_A0A0P0M1N3	728	T2D-176A_GL0037914 MPA_PNP_EM_seqs_non_topgraph_seqs_final_210318.csv	Exo-poly-alpha-D-galacturonosidase n=35 Tax=root TaxID=1 RepID=A0A0P0M1N3_BACVU
	twist_22556	6.12003e-06	0.312122	-0.557718	-1.63917	0.523731	14.1593	8.77193	0.619518		729	allergen_name False allergome_name Bub b 12 (2/2), Bub b 8 (4/6) (1/1) allergenonline_name False SDAP_name False iedb_name False
	agilent_158355	6.1251e-06	0.31238	-1.15352	-3.39146	1.08442	4.42478	1.75439	0.396491	UniRef90_R5VRW6	730	MH0003_GL0058089 MPA_PNP_EM_seqs_non_topgraph_seqs_final_210318.csv	Peripla_BP_4 domain-containing protein n=14 Tax=Lachnospiraceae TaxID=186803 RepID=R5VRW6_9FIRM
	agilent_123302	6.1251e-06	0.31238	-1.15352	-3.39146	1.08442	4.42478	1.75439	0.396491	UniRef90_A0A174IKR5	731	MH0386_GL0162444 MPA_PNP_EM_seqs_non_topgraph_seqs_final_210318.csv	D-galactose/ D-glucose-binding protein n=29 Tax=root TaxID=1 RepID=A0A174IKR5_9FIRM
	agilent_51197	6.12616e-06	0.312434	-0.835159	-2.45563	0.785312	7.07965	3.50877	0.495614	UniRef90_UPI000FEBEFBA	732	763435843-stool1_revised_scaffold1821_1_gene20649 MPA_PNP_EM_seqs_non_topgraph_seqs_final_210318.csv	ATP-dependent helicase n=1 Tax=Apibacter sp. HY039 TaxID=2501476 RepID=UPI000FEBEFBA
	agilent_25980	6.13729e-06	0.313002	-0.83259	-2.44997	0.784791	7.07965	3.50877	0.495614	UniRef90_A0A249DEN2	733	WP_005692765.1 (1/1) non_MPA_topgraph_sampling_040218.csv	Bacterial extracellular solute-binding s, 5 Middle family protein n=16 Tax=Lactobacillaceae TaxID=33958 RepID=A0A249DEN2_LACRH
	agilent_8993	6.14386e-06	0.313337	-0.337146	-0.992537	0.318244	63.7168	54.386	0.853558	UniRef90_P03204	734	EBNA-3C HHV 4 latent protein	Epstein-Barr nuclear antigen 6 n=14 Tax=Epstein-Barr virus (strain GD1) TaxID=10376 RepID=EBNA6_EBVB9
	twist_87581	6.14603e-06	0.313448	-1.1063	-3.25737	1.04477	5.30973	1.75439	0.330409		735	YP_007005285.1 radical SAM domain-containing protein [Campylobacter virus CP21]
	agilent_29665	6.1716e-06	0.314752	0.65008	-0.617335	1.9175	5.30973	8.77193	1.65205	UniRef90_A0A0A1GM27	736	WP_022527392.1 strains_non_MPA_non_topgraph_cdhit70_190118.csv	Solute-binding protein of the ABC-type sugar transport system n=85 Tax=Bifidobacterium TaxID=1678 RepID=A0A0A1GM27_BIFLN
	twist_11627	6.17327e-06	0.314837	0.371089	-0.352523	1.0947	28.3186	33.3333	1.17708		737	allergen_name False allergome_name Tri ur 37 (2/7) (1/1) allergenonline_name False SDAP_name False iedb_name False
	twist_23869	6.18354e-06	0.31536	-0.821363	-2.42473	0.782005	7.07965	3.50877	0.495614		738	allergen_name False allergome_name Gos h Vicilin (2/2) (1/1) allergenonline_name False SDAP_name False iedb_name False
	agilent_212164	6.19128e-06	0.315755	-0.607641	-1.79477	0.579492	11.5044	7.01754	0.609987	UniRef90_A0A508ZG25	739	WP_015438400.1 strains_non_MPA_non_topgraph_cdhit70_190118.csv	Lactose-binding protein n=31 Tax=Bifidobacterium TaxID=1678 RepID=A0A508ZG25_BIFBR
	agilent_204874	6.19678e-06	0.316036	-0.704136	-2.08059	0.672315	8.84956	5.26316	0.594737	UniRef90_A0A3V9NUN2	740	WP_001127942.1 (2/2) non_MPA_topgraph_sampling_040218.csv	Prepilin-type N-terminal cleavage/methylation domain-containing protein n=51 Tax=Salmonella TaxID=590 RepID=A0A3V9NUN2_SALGL
	agilent_227453	6.2043e-06	0.316419	-0.555435	-1.64206	0.531194	13.2743	8.77193	0.660819	UniRef90_P09616	741	VFG001293(gb|NP_645861) (hly/hla) Alpha-Hemolysin precursor [<alpha>-hemolysin (VF0001)] [Staphylococcus aureus subsp. aureus MW2]	Alpha-hemolysin n=273 Tax=Bacteria TaxID=2 RepID=HLA_STAAU
	twist_35986	6.2139e-06	0.316909	-0.702688	-2.07879	0.673414	8.84956	5.26316	0.594737		742	zinc metalloproteinase aureolysin
	agilent_2748	6.21578e-06	0.317005	0.381217	-0.365482	1.12792	20.354	28.0702	1.3791	UniRef90_P68950	743	positive (from uniprot): Human adenovirus C Pre-histone-like nucleoprotein	Pre-histone-like nucleoprotein n=24 Tax=root TaxID=1 RepID=NP_ADE02
	agilent_202092	6.22491e-06	0.31747	-0.825167	-2.443	0.792664	7.07965	3.50877	0.495614	UniRef90_A0A174ZFZ7	744	V1.CD38-0_GL0060643 MPA_PNP_EM_seqs_non_topgraph_seqs_final_210318.csv	Pectinesterase A n=15 Tax=Eubacterium TaxID=1730 RepID=A0A174ZFZ7_9FIRM
	agilent_110337	6.22649e-06	0.317551	-0.818459	-2.42341	0.786489	7.07965	3.50877	0.495614	UniRef90_F7JVT9	745	WP_024852370.1 strains_non_MPA_non_topgraph_cdhit70_190118.csv	Uncharacterized protein n=15 Tax=Clostridiales TaxID=186802 RepID=F7JVT9_9FIRM
	agilent_241118	6.26412e-06	0.31947	-0.363925	-1.0804	0.352545	34.5133	26.3158	0.762483	UniRef90_P15926	746	VFG001797(gb|NP_735749) (scpB) streptococcal C5a peptidase [C5a peptidase (VF0278)] [Streptococcus agalactiae NEM316]	C5a peptidase n=760 Tax=Bacteria TaxID=2 RepID=C5AP_STRPY
	twist_58263	6.27706e-06	0.32013	-0.541087	-1.6078	0.525621	15.9292	8.77193	0.550682		747	EBNA-3C HHV 4 latent protein
	agilent_221881	6.28189e-06	0.320376	-0.687456	-2.04341	0.668496	8.84956	5.26316	0.594737	UniRef90_Q50341	748	VFG002030(gb|NP_109830) (orf6/MgpC/crmA) cytadherence protein [Cytadherence organelle (VF0330)] [Mycoplasma pneumoniae M129]	Mgp-operon protein 3 n=22 Tax=Mycoplasma pneumoniae TaxID=2104 RepID=MGP3_MYCPN
	agilent_235426	6.32285e-06	0.322465	-1.0884	-3.24447	1.06767	5.30973	1.75439	0.330409	UniRef90_Q8GM74	749	VFG001150(gb|AAL79954) (hia) adhesin [Hia/Hsf (VF0039)] [Haemophilus influenzae nontypable strain 3179B]	Adhesin n=5 Tax=Haemophilus influenzae TaxID=727 RepID=Q8GM74_HAEIF
	agilent_42179	6.33423e-06	0.323046	-0.339756	-1.0136	0.334092	40.708	33.3333	0.818841	UniRef90_A0A381IPS4	750	WP_003460499.1 strains_non_MPA_non_topgraph_cdhit70_190118.csv	Cell wall binding repeat-containing protein/zinc carboxypeptidase n=15 Tax=Clostridium perfringens TaxID=1502 RepID=A0A381IPS4_CLOPF
	twist_36969	6.33863e-06	0.32327	-0.501936	-1.4979	0.494031	15.9292	10.5263	0.660819		751	Alpha-S2-casein precursor
	agilent_126598	6.34353e-06	0.32352	0.475637	-0.468634	1.41991	10.6195	15.7895	1.48684	UniRef90_A0A0Q1HMM5	752	MH0316_GL0084816 MPA_PNP_EM_seqs_non_topgraph_seqs_final_210318.csv	Flagellin n=6 Tax=Clostridiales TaxID=186802 RepID=A0A0Q1HMM5_9FIRM
	twist_7644	6.34894e-06	0.323796	-0.836688	-2.49869	0.825316	6.19469	3.50877	0.566416		753	allergen_name False allergome_name Epi br 2 (2/2) (1/1) allergenonline_name False SDAP_name False iedb_name False
	twist_53014	6.3501e-06	0.323855	0.728632	-0.718906	2.17617	3.53982	8.77193	2.47807		754	Trans-acting transcriptional protein ICP4
	agilent_193099	6.35967e-06	0.324343	-0.671043	-2.00552	0.663432	9.73451	5.26316	0.54067	UniRef90_A0A1C6BGW9	755	MH0251_GL0036528 MPA_PNP_EM_seqs_non_topgraph_seqs_final_210318.csv	Oligopeptide-binding protein AppA n=5 Tax=Clostridiales TaxID=186802 RepID=A0A1C6BGW9_9FIRM
	agilent_214049	6.36263e-06	0.324494	-0.679143	-2.03015	0.67186	8.84956	5.26316	0.594737	UniRef90_A0A174CNC0	756	V1.FI07_GL0102201 MPA_PNP_EM_seqs_non_topgraph_seqs_final_210318.csv	Beta-galactosidase n=69 Tax=Bacteroidaceae TaxID=815 RepID=A0A174CNC0_BACVU
	agilent_205514	6.37304e-06	0.325025	-0.397508	-1.18913	0.394114	26.5487	19.2982	0.726901	UniRef90_A0A158SJE1	757	WP_041807921.1 strains_non_MPA_non_topgraph_cdhit70_190118.csv	N-acetylmuramoyl-L-alanine amidase n=55 Tax=Lactobacillus TaxID=1578 RepID=A0A158SJE1_LACFE
	twist_92572	6.38152e-06	0.325457	-0.542475	-1.62376	0.538809	13.2743	8.77193	0.660819		758	YP_007501259.1 hypothetical protein [Salmonella phage vB_SenMS16]
	agilent_141708	6.38687e-06	0.325731	0.501913	-0.499086	1.50291	9.73451	14.0351	1.44179	UniRef90_A0A4P6M4H6	759	WP_018598481.1 strains_non_MPA_non_topgraph_cdhit70_190118.csv	Toxin A n=3 Tax=Blautia TaxID=572511 RepID=A0A4P6M4H6_9FIRM
	agilent_125546	6.39227e-06	0.326006	-0.800999	-2.3994	0.797397	7.07965	3.50877	0.495614	UniRef90_A0A0J9FCU0	760	WP_004319541.1 MPA_PNP_EM_seqs_non_topgraph_seqs_final_210318.csv	GP-PDE domain-containing protein n=37 Tax=Bacteroidaceae TaxID=815 RepID=A0A0J9FCU0_9BACE
	agilent_124801	6.39467e-06	0.326128	0.644549	-0.641975	1.93107	5.30973	8.77193	1.65205	UniRef90_A0AGG6	761	WP_003721832.1 strains_non_MPA_non_topgraph_cdhit70_190118.csv	Flagellar basal-body rod protein FlgC n=51 Tax=Listeria TaxID=1637 RepID=A0AGG6_LISW6
	twist_24274	6.39805e-06	0.326301	-0.388913	-1.16546	0.387636	27.4336	21.0526	0.767402		762	Allergen Gal d 1 & Ovomucoid precursor
	agilent_238433	6.40044e-06	0.326422	-0.536611	-1.60834	0.53512	14.1593	8.77193	0.619518	UniRef90_Q9I324	763	VFG000203(gb|NP_250399) (popB) type III secretion system hydrophobic translocator, pore protein PopB [TTSS (VF0083)] [Pseudomonas aeruginosa PAO1]	Translocator protein PopB n=209 Tax=Pseudomonadaceae TaxID=135621 RepID=Q9I324_PSEAE
	agilent_8927	6.41585e-06	0.327208	-0.35021	-1.05079	0.350374	38.9381	31.5789	0.811005	UniRef90_A7X0T9	764	Bifunctional autolysin precursor	Bifunctional autolysin n=763 Tax=Bacteria TaxID=2 RepID=ATL_STAA1
	twist_76536	6.41706e-06	0.32727	0.650644	-0.651115	1.9524	4.42478	8.77193	1.98246		765	AFU63091.1 major capsid protein [Lactobacillus phage ATCC 8014-B2]
	agilent_225311	6.42219e-06	0.327532	-0.798399	-2.39664	0.799842	7.07965	3.50877	0.495614	UniRef90_P71401	766	VFG001157(gb|AAC44560) (hsf) Hsf [Hia/Hsf (VF0039)] [Haemophilus influenzae C54]	Hsf n=19 Tax=Haemophilus influenzae TaxID=727 RepID=P71401_HAEIF
	twist_32174	6.43836e-06	0.328356	-0.452487	-1.35983	0.454851	87.6106	82.4561	0.941166		767	EBNA-1 HHV 4 & BKRF1
	agilent_60256	6.44216e-06	0.32855	-0.592421	-1.78083	0.595992	11.5044	7.01754	0.609987	UniRef90_R6CE75	768	MH0191_GL0003028 MPA_PNP_EM_seqs_non_topgraph_seqs_final_210318.csv	SBP_bac_5 domain-containing protein n=6 Tax=Firmicutes TaxID=1239 RepID=R6CE75_9FIRM
	twist_57489	6.46792e-06	0.329864	0.565124	-0.571612	1.70186	7.07965	10.5263	1.48684		769	BRCA1-associated protein
	twist_73447	6.4708e-06	0.330011	-0.793613	-2.39044	0.80321	7.07965	3.50877	0.495614		770	YP_007006998.1 pre-neck appendage [Clostridium phage phi24R]
	agilent_220672	6.47161e-06	0.330052	0.575023	-0.582075	1.73212	6.19469	10.5263	1.69925	UniRef90_Q54972	771	VFG005313(gb|NP_357715) (pspA) Surface protein pspA precursor [Choline-binding proteins (CVF122)] [Streptococcus pneumoniae R6]	Pneumococcal surface protein A n=17 Tax=Streptococcus pneumoniae TaxID=1313 RepID=Q54972_STREE
	agilent_153754	6.4821e-06	0.330587	-0.533404	-1.60794	0.541134	14.1593	8.77193	0.619518	UniRef90_A0A173XTU3	772	WP_004848213.1 (2/2) non_MPA_topgraph_sampling_040218.csv	LysM domain/BON superfamily protein n=7 Tax=Clostridiales TaxID=186802 RepID=A0A173XTU3_9FIRM
	twist_53233	6.48543e-06	0.330757	0.369822	-0.375443	1.11509	21.2389	29.8246	1.40424		773	phosphoprotein 150 & Large structural phosphoprotein
	agilent_234286	6.49276e-06	0.331131	-0.534575	-1.61268	0.543533	13.2743	8.77193	0.660819	UniRef90_A0A5B6XC71	774	VFG002092(gb|NP_232508) (vipA/mglA) type VI secretion system tubule-forming protein VipA [T6SS (VF0335)] [Vibrio cholerae O1 biovar El Tor str. N16961]	Type VI secretion system contractile sheath small subunit n=43 Tax=Gammaproteobacteria TaxID=1236 RepID=A0A5B6XC71_VIBMI
	agilent_193943	6.49443e-06	0.331216	-0.604066	-1.82254	0.614404	10.6195	7.01754	0.660819	UniRef90_A0A174HLQ5	775	MH0092_GL0002834 MPA_PNP_EM_seqs_non_topgraph_seqs_final_210318.csv	Autolysin n=21 Tax=Lachnospiraceae TaxID=186803 RepID=A0A174HLQ5_9FIRM
	twist_12102	6.49895e-06	0.331446	-1.09424	-3.30249	1.11402	5.30973	1.75439	0.330409		776	allergen_name False allergome_name Cas s 1 (1/6) (1/1) allergenonline_name Unassigned (1/1) (1/1) SDAP_name False iedb_name False
	agilent_222761	6.5147e-06	0.33225	0.46576	-0.475742	1.40726	11.5044	15.7895	1.37247	UniRef90_UPI000DA9B94C	777	VFG001290(gb|NP_647368) (clfB) Clumping factor B, adhesin [Clumping factor (VF0004)] [Staphylococcus aureus subsp. aureus MW2]	MSCRAMM family adhesin clumping factor ClfB n=15 Tax=Staphylococcus aureus TaxID=1280 RepID=UPI000DA9B94C
	agilent_154953	6.52729e-06	0.332892	-1.08538	-3.28233	1.11156	4.42478	1.75439	0.396491	UniRef90_A0A1Q6SXB0	778	MH0161_GL0136889 MPA_PNP_EM_seqs_non_topgraph_seqs_final_210318.csv	Peptidase_M23 domain-containing protein n=5 Tax=Ruminococcaceae TaxID=541000 RepID=A0A1Q6SXB0_9FIRM
	twist_1185	6.53453e-06	0.333261	-0.661417	-2.00123	0.678392	9.73451	5.26316	0.54067		779	allergen_name False allergome_name Onc m alpha2I (2/2) (1/1) allergenonline_name False SDAP_name False iedb_name False
	agilent_2709	6.54164e-06	0.333624	-0.461112	-1.39587	0.473647	18.5841	12.2807	0.660819	UniRef90_Q9UQF0	780	Syncytin-1	Syncytin-1 n=15 Tax=Catarrhini TaxID=9526 RepID=SYCY1_HUMAN
	agilent_62315	6.55084e-06	0.334093	-0.787959	-2.38685	0.810929	7.07965	3.50877	0.495614	UniRef90_E7GPZ1	781	764042746-stool1_revised_scaffold8151_1_gene3146 MPA_PNP_EM_seqs_non_topgraph_seqs_final_210318.csv	OmpR/PhoB-type domain-containing protein n=30 Tax=Clostridiales TaxID=186802 RepID=E7GPZ1_CLOSY
	agilent_4612	6.55297e-06	0.334201	0.526344	-0.541927	1.59461	7.9646	12.2807	1.54191	UniRef90_Q8WXG6	782	MAP kinase-activating death domain protein	MAP kinase-activating death domain protein n=101 Tax=Homininae TaxID=207598 RepID=MADD_HUMAN
	twist_30259	6.56035e-06	0.334578	0.35631	-0.367423	1.08004	23.0088	31.5789	1.37247		783	polyprotein (3/9) & structural protein (3/3) & VP1 (2/4) & capsid protein VP1 & VP1 protein (2/2) & VP1 protein, partial [Enterovirus A71]
	agilent_7767	6.57492e-06	0.335321	-1.08094	-3.27991	1.11803	5.30973	1.75439	0.330409	UniRef90_Q8NDV7	784	trinucleotide repeat containing 6A, isoform CRA_c & trinucleotide repeat-containing gene 6A protein	Trinucleotide repeat-containing gene 6A protein n=209 Tax=Euarchontoglires TaxID=314146 RepID=TNR6A_HUMAN
	agilent_8301	6.58471e-06	0.33582	-0.362304	-1.10011	0.375498	30.0885	24.5614	0.816305	UniRef90_P68950	785	positive (from uniprot): Human adenovirus C Pre-histone-like nucleoprotein	Pre-histone-like nucleoprotein n=24 Tax=root TaxID=1 RepID=NP_ADE02
	agilent_240385	6.59586e-06	0.336389	-0.32796	-0.996609	0.34069	51.3274	43.8596	0.854507	UniRef90_A0A4I7YG16	786	VFG001357(gb|NP_346601) (cbpA) choline binding protein A [CbpA/PspC (VF0150)] [Streptococcus pneumoniae TIGR4]	Choline binding protein A n=44 Tax=Streptococcus pneumoniae TaxID=1313 RepID=A0A4I7YG16_STREE
	twist_6249	6.60905e-06	0.337062	-1.1051	-3.36133	1.15113	4.42478	1.75439	0.396491		787	allergen_name False allergome_name Act e 1 (4/7) (1/1) allergenonline_name False SDAP_name False iedb_name False
	agilent_9407	6.60919e-06	0.337069	-0.651329	-1.98114	0.67848	9.73451	5.26316	0.54067	UniRef90_P03188	788	glycoprotein BALF4 & Glycoprotein GP110 precursor & BALF4	Envelope glycoprotein B n=86 Tax=Epstein-Barr virus (strain GD1) TaxID=10376 RepID=GB_EBVB9
	twist_46742	6.61686e-06	0.33746	0.384323	-0.40098	1.16963	18.5841	24.5614	1.32164		789	glycoprotein B (2/2)
	twist_34128	6.625e-06	0.337875	-0.400111	-1.21838	0.418155	23.8938	17.5439	0.734243		790	Bifunctional autolysin precursor
	twist_40897	6.6316e-06	0.338212	-0.650257	-1.98102	0.680509	9.73451	5.26316	0.54067		791	hypothetical protein PFB0460c
	agilent_54867	6.6445e-06	0.33887	-0.777676	-2.37138	0.816024	7.07965	3.50877	0.495614	UniRef90_A0A2M9V9V5	792	YP_097627.1 strains_non_MPA_non_topgraph_cdhit70_190118.csv	Arabinan endo-1,5-alpha-L-arabinosidase n=54 Tax=Bacteroides TaxID=816 RepID=A0A2M9V9V5_BACFG
	agilent_9840	6.64723e-06	0.339009	0.441809	-0.463856	1.34747	11.5044	17.5439	1.52497	UniRef90_O36634	793	Fusion glycoprotein F0 precursor (2/2) & fusion protein (1/2) & fusion glycoprotein	Fusion glycoprotein F0 n=1724 Tax=Pneumoviridae TaxID=11244 RepID=FUS_HRSVB
	agilent_188392	6.64761e-06	0.339028	-0.777606	-2.37168	0.816473	7.07965	3.50877	0.495614	UniRef90_D6CY96	794	MH0019_GL0024039 MPA_PNP_EM_seqs_non_topgraph_seqs_final_210318.csv	Uncharacterized protein n=82 Tax=Bacteroidaceae TaxID=815 RepID=D6CY96_9BACE
	agilent_18963	6.64762e-06	0.339029	-0.777525	-2.37144	0.816391	7.07965	3.50877	0.495614	UniRef90_C0EY41	795	MH0188_GL0203110 (2/2) MPA_and_EM_topgraph_220218_subsample.csv	Peptidase, S41 family n=9 Tax=Clostridiales TaxID=186802 RepID=C0EY41_9FIRM
	agilent_10117	6.64874e-06	0.339086	0.609458	-0.640071	1.85899	5.30973	8.77193	1.65205	UniRef90_P14738	796	fibronectin-binding protein A	Fibronectin-binding protein A n=540 Tax=Staphylococcaceae TaxID=90964 RepID=FNBA_STAA8
	agilent_243666	6.65468e-06	0.339389	-0.832059	-2.53904	0.874923	6.19469	3.50877	0.566416	UniRef90_C1IDV3	797	VFG002419(gb|NP_645021) (coa) staphylocoagulase precursor [Staphylocoagulase (VF0421)] [Staphylococcus aureus subsp. aureus MW2]	Staphylocoagulase n=45 Tax=Staphylococcaceae TaxID=90964 RepID=C1IDV3_STAAU
	agilent_72079	6.65575e-06	0.339443	-0.498873	-1.52244	0.524689	15.0442	10.5263	0.69969	UniRef90_W0U8M0	798	MH0014_GL0012091 MPA_PNP_EM_seqs_non_topgraph_seqs_final_210318.csv	Uncharacterized protein n=23 Tax=Ruminococcus TaxID=1263 RepID=W0U8M0_9FIRM
	agilent_45284	6.6621e-06	0.339767	0.554174	-0.583614	1.69196	86.7257	91.2281	1.05192	UniRef90_Q6GHS9	799	WP_000791575.1 strains_non_MPA_non_topgraph_cdhit70_190118.csv	Fibrinogen-binding protein n=22 Tax=Staphylococcus aureus TaxID=1280 RepID=FIB_STAAR
	agilent_7114	6.6748e-06	0.340415	-0.461576	-1.41052	0.487368	16.8142	12.2807	0.730379	UniRef90_P0C6Z0	800	early antigen protein D (EA-D) & DNA polymerase processivity factor BMRF1	DNA polymerase processivity factor BMRF1 n=54 Tax=Epstein-Barr virus (strain GD1) TaxID=10376 RepID=EAD_EBVA8
	agilent_113561	6.67895e-06	0.340626	-0.649467	-1.98528	0.686344	9.73451	5.26316	0.54067	UniRef90_A0A354D3V1	801	MH0436_GL0046035 MPA_PNP_EM_seqs_non_topgraph_seqs_final_210318.csv	Flagellin n=2 Tax=Clostridiales TaxID=186802 RepID=A0A354D3V1_9FIRM
	twist_28884	6.68778e-06	0.341077	-0.585398	-1.79056	0.61976	10.6195	7.01754	0.660819		802	Lipase 2 precursor (Glycerol ester hydrolase 2)
	twist_4346	6.68963e-06	0.341171	0.687657	-0.728299	2.10361	3.53982	8.77193	2.47807		803	allergen_name False allergome_name Bos d 8 (2/6), Bos d 9 (2/3) (1/1) allergenonline_name False SDAP_name False iedb_name False
	twist_79681	6.7002e-06	0.34171	0.609772	-0.647213	1.86676	5.30973	8.77193	1.65205		804	YP_008531984.1 putative thymidylate synthase [Klebsiella phage 0507-KN2-1]
	twist_58794	6.72708e-06	0.343081	0.320753	-0.342328	0.983833	38.9381	45.614	1.17145		805	positive (exact): Human herpesvirus 1 Envelope glycoprotein D
	twist_33322	6.74482e-06	0.343986	-0.428092	-1.31473	0.458548	19.469	15.7895	0.811005		806	45 kDa immediate-early protein 2
	twist_37907	6.75735e-06	0.344625	0.376444	-0.40426	1.15715	71.6814	78.9474	1.10136		807	pneumococcal histidine triad protein D (1/2) & histidine motif-containing protein, partial
	twist_55678	6.76404e-06	0.344966	0.623883	-0.670897	1.91866	6.19469	8.77193	1.41604		808	EBNA-3B nuclear protein [Human gammaherpesvirus 4] & Epstein-Barr nuclear antigen 4
	agilent_171315	6.77603e-06	0.345577	-0.566389	-1.74334	0.610561	11.5044	7.01754	0.609987	UniRef90_K5ZJ35	809	MH0020_GL0027100 (2/2) MPA_and_EM_topgraph_220218_subsample.csv	OMP_b-brl_2 domain-containing protein n=11 Tax=Parabacteroides TaxID=375288 RepID=K5ZJ35_9BACT
	twist_31718	6.77985e-06	0.345773	0.358296	-0.386541	1.10313	21.2389	29.8246	1.40424		810	pneumococcal histidine triad protein E & hydrolase & HIT family hydrolase
	agilent_5189	6.78287e-06	0.345926	0.522871	-0.564435	1.61018	85.8407	91.2281	1.06276	UniRef90_Q82081	811	positive (from uniprot): Rhinovirus B Genome polyprotein	Genome polyprotein n=46 Tax=Enterovirus TaxID=12059 RepID=POLG_HRV3
	agilent_229456	6.78436e-06	0.346002	-0.336653	-1.03683	0.363525	73.4513	66.6667	0.907631	UniRef90_Q54703	812	VFG000955(gb|NP_608047) (emm) M18 protein precursor [M protein (VF0242)] [Streptococcus pyogenes MGAS8232]	Emm18.1 protein n=9 Tax=Streptococcus pyogenes TaxID=1314 RepID=Q54703_STRPY
	agilent_41807	6.79449e-06	0.346519	-0.650744	-2.00562	0.704136	8.84956	5.26316	0.594737	UniRef90_A0A0G9FAG5	813	YP_004890585.1 strains_non_MPA_non_topgraph_cdhit70_190118.csv	Extracellular protein n=36 Tax=Lactobacillaceae TaxID=33958 RepID=A0A0G9FAG5_LACPN
	agilent_610	6.79827e-06	0.346712	-1.05914	-3.2652	1.14692	4.42478	1.75439	0.396491	UniRef90_P27958	814	Hepatitis C virus (HCV) polyprotein – includes core, envelope glycoproteins (E1, E2/NS1, gp35, gp70, hypervariable regions), and nonstructural proteins (NS3, NS4, NS5, NS5B, RNA-dependent RNA polymerase); covers structural and nonstructural regions, precue protein (1/2) & polyprotein precursor (1/3) & Polyprotein (1/2) & E2 protein (4/4) & precursor protein & Hepatitis C virus core, matrix, envel…	Genome polyprotein n=2057 Tax=Hepacivirus C TaxID=11103 RepID=POLG_HCVH
	twist_59618	6.79934e-06	0.346766	0.369077	-0.399754	1.13791	20.354	28.0702	1.3791		815	H3N2 A/Leningrad/360/1986 HA
	agilent_223687	6.80322e-06	0.346964	0.360113	-0.390353	1.11058	21.2389	28.0702	1.32164	UniRef90_UPI000F53326A	816	VFG000261(gb|NP_273742) (iga) IgA-specific serine endopeptidase [IgA1 protease (VF0080)] [Neisseria meningitidis MC58]	IgA-specific serine endopeptidase autotransporter n=1 Tax=Neisseria meningitidis TaxID=487 RepID=UPI000F53326A
	agilent_231226	6.82006e-06	0.347823	-0.529557	-1.63511	0.575993	12.3894	8.77193	0.70802	UniRef90_A0A5C1BAU8	817	VFG043504(gb|NP_357669) (pavB/pfbB) cell wall surface anchor family protein, Plasminogen- and Fibronectin-binding protein B [PavB (VF0524)] [Streptococcus pneumoniae R6]	YSIRK signal domain/LPXTG anchor domain surface protein n=148 Tax=Streptococcus pneumoniae TaxID=1313 RepID=A0A5C1BAU8_STREE
	agilent_194178	6.82074e-06	0.347858	0.45416	-0.494053	1.40237	10.6195	15.7895	1.48684	UniRef90_G1WNG6	818	WP_005335292.1 (2/2) non_MPA_topgraph_sampling_040218.csv	LysM domain-containing protein n=15 Tax=Dorea TaxID=189330 RepID=G1WNG6_9FIRM
	agilent_238925	6.82675e-06	0.348164	-0.566517	-1.75006	0.617031	11.5044	7.01754	0.609987	UniRef90_P11311	819	VFG002033(gb|NP_109829) (p1/MgPa/gapA) ADP1_MYCPN adhesin P1 [Cytadherence organelle (VF0330)] [Mycoplasma pneumoniae M129]	Adhesin P1 n=56 Tax=Mycoplasma pneumoniae TaxID=2104 RepID=ADP1_MYCPN
	twist_21142	6.82983e-06	0.348322	0.468229	-0.510299	1.44676	9.73451	15.7895	1.62201		820	allergen_name False allergome_name False allergenonline_name Unassigned (1/1) (1/1) SDAP_name Bos d 8 (6/13) (1/1) iedb_name False
	agilent_135214	6.83757e-06	0.348716	-0.647101	-2.00055	0.706349	8.84956	5.26316	0.594737	UniRef90_A0A379XTI8	821	WP_021294045.1 (1/1) non_MPA_topgraph_sampling_040218.csv	Putative flagellin structural protein n=133 Tax=Enterobacteriaceae TaxID=543 RepID=A0A379XTI8_SALER
	twist_44153	6.84101e-06	0.348891	0.622477	-0.679945	1.9249	4.42478	8.77193	1.98246		822	hypothetical protein PFD0985wa
	twist_22888	6.84628e-06	0.34916	-0.478368	-1.47983	0.52309	17.6991	10.5263	0.594737		823	allergen_name False allergome_name Aeg ta 37 (2/2) (1/1) allergenonline_name False SDAP_name False iedb_name False
	agilent_241029	6.85311e-06	0.349509	-0.411022	-1.27211	0.450069	22.1239	15.7895	0.713684	UniRef90_Q99WQ6	824	VFG001316(gb|NP_645114) (geh) glycerol ester hydrolase [Lipase (VF0012)] [Staphylococcus aureus subsp. aureus MW2]	Lipase 2 n=451 Tax=Bacteria TaxID=2 RepID=LIP2_STAAM
	twist_5927	6.85341e-06	0.349524	-0.761478	-2.35683	0.83387	7.07965	3.50877	0.495614		825	allergen_name False allergome_name Dan re PGM (4/4) (1/1) allergenonline_name False SDAP_name False iedb_name False
	twist_56294	6.85616e-06	0.349664	0.602993	-0.660686	1.86667	5.30973	8.77193	1.65205		826	immunoglobulin A1 protease
	twist_58649	6.85741e-06	0.349728	0.382122	-0.418788	1.18303	17.6991	22.807	1.2886		827	matrix protein 1 & matrix protein & M1 protein
	agilent_204074	6.87173e-06	0.350458	-0.779352	-2.41532	0.856613	6.19469	3.50877	0.566416	UniRef90_B1R5P4	828	WP_011590707.1 strains_non_MPA_non_topgraph_cdhit70_190118.csv	Mannosyl-glycoprotein endo-beta-N-acetylglucosamidase domain protein, possible enterotoxin n=1 Tax=Clostridium perfringens B str. ATCC 3626 TaxID=451754 RepID=B1R5P4_CLOPF
	agilent_74132	6.87424e-06	0.350586	-0.604136	-1.87264	0.664365	8.84956	7.01754	0.792982	UniRef90_A0A3A9Y6N9	829	YP_193106.1 strains_non_MPA_non_topgraph_cdhit70_190118.csv	N-acetylmuramidase n=3 Tax=Lactobacillus acidophilus TaxID=1579 RepID=A0A3A9Y6N9_LACAI
	twist_14067	6.87753e-06	0.350754	-0.394607	-1.22345	0.434235	23.8938	19.2982	0.807667		830	allergen_name False allergome_name Ovi a 8 (5/5), Ovi a 9 (2/2) (1/1) allergenonline_name False SDAP_name False iedb_name False
	agilent_819	6.88515e-06	0.351143	-0.353747	-1.09737	0.389871	30.9735	24.5614	0.792982	UniRef90_P81177	831	zinc metalloproteinase aureolysin	Zinc metalloproteinase aureolysin n=337 Tax=Bacilli TaxID=91061 RepID=AURE_STAAU
	agilent_190	6.892e-06	0.351492	-0.513607	-1.59405	0.56684	13.2743	8.77193	0.660819	UniRef90_P03300	832	Genome polyprotein (6/6) & polyprotein (7/9) & VP1 (1/4) & coat protein VP1 & VP4	Genome polyprotein n=1168 Tax=Enterovirus TaxID=12059 RepID=POLG_POL1M
	twist_25199	6.89421e-06	0.351605	-0.639182	-1.98411	0.705745	8.84956	5.26316	0.594737		833	allergen_name False allergome_name Oct f 2 (2/2) (1/1) allergenonline_name Unassigned (1/1) (1/1) SDAP_name False iedb_name False
	twist_27925	6.89663e-06	0.351728	-0.632298	-1.96308	0.698484	9.73451	5.26316	0.54067		834	Ovomucoid precursor
	agilent_9481	6.90012e-06	0.351906	0.308731	-0.341288	0.95875	47.7876	56.1404	1.17479	UniRef90_A0A098ZMW6	835	choline-binding protein D	Autolysin n=355 Tax=Streptococcus TaxID=1301 RepID=A0A098ZMW6_STREE
	agilent_104875	6.90117e-06	0.35196	-0.756181	-2.34846	0.836101	7.07965	3.50877	0.495614	UniRef90_A0A0P0M2X6	836	765701615-stool1_revised_scaffold44391_1_gene221686 MPA_PNP_EM_seqs_non_topgraph_seqs_final_210318.csv	Bifunctional metallophosphatase/5'-nucleotidase n=46 Tax=Bacteroides TaxID=816 RepID=A0A0P0M2X6_BACVU
	agilent_36892	6.93409e-06	0.353639	0.681312	-0.75833	2.12095	3.53982	7.01754	1.98246	UniRef90_A0A373VKN5	837	O2.UC8-2_GL0035924 MPA_PNP_EM_seqs_non_topgraph_seqs_final_210318.csv	ATP-dependent Clp protease ATP-binding subunit n=2 Tax=unclassified Blautia TaxID=2648079 RepID=A0A373VKN5_9FIRM
	twist_77319	6.95297e-06	0.354602	-0.425279	-1.32571	0.475154	18.5841	14.0351	0.755221		838	YP_009222325.1 endonuclease [Lactobacillus phage LfeInf]
	twist_46304	6.95554e-06	0.354733	-0.337292	-1.05163	0.377042	74.3363	68.4211	0.920426		839	positive (exact): Human herpesvirus 3 Envelope glycoprotein C
	twist_75494	6.95674e-06	0.354794	0.679748	-0.760041	2.11954	3.53982	7.01754	1.98246		840	YP_007003209.1 head-tail joining protein [Lactobacillus phage LF1]
	agilent_7826	6.95877e-06	0.354897	-0.3681	-1.14795	0.411749	27.4336	22.807	0.831353	UniRef90_P08318	841	phosphoprotein 150 & Large structural phosphoprotein	Large structural phosphoprotein n=145 Tax=root TaxID=1 RepID=PP150_HCMVA
	twist_47860	6.9667e-06	0.355302	-0.630595	-1.96768	0.706494	9.73451	5.26316	0.54067		842	positive (from uniprot): Rhinovirus B Genome polyprotein
	twist_29901	6.99452e-06	0.356721	0.340357	-0.383455	1.06417	24.7788	33.3333	1.34524		843	hypothetical protein PFD0985wa
	agilent_230634	6.99972e-06	0.356986	0.435946	-0.491658	1.36355	11.5044	17.5439	1.52497	UniRef90_A0A130BPV0	844	VFG001839(gb|YP_094495) (icmE/dotG) Dot/Icm type IV secretion system central channel protein IcmE/DotG [Dot/Icm (VF0156)] [Legionella pneumophila subsp. pneumophila str. Philadelphia 1]	50S ribosomal protein L13e n=39 Tax=Gammaproteobacteria TaxID=1236 RepID=A0A130BPV0_LEGPN
	twist_58289	7.01235e-06	0.35763	-0.509543	-1.5952	0.576115	13.2743	8.77193	0.660819		845	Genome polyprotein (6/6) & polyprotein (7/9) & VP1 (1/4) & coat protein VP1 & VP4
	agilent_202443	7.01682e-06	0.357858	0.448881	-0.50798	1.40574	10.6195	15.7895	1.48684	UniRef90_Q2G0D4	846	WP_000731642.1 strains_non_MPA_non_topgraph_cdhit70_190118.csv	Probable autolysin SsaALP n=204 Tax=Bacteria TaxID=2 RepID=SSAAL_STAA8
	agilent_9541	7.01731e-06	0.357883	-1.05271	-3.29686	1.19143	4.42478	1.75439	0.396491	UniRef90_P03204	847	EBNA-3C HHV 4 latent protein	Epstein-Barr nuclear antigen 6 n=14 Tax=Epstein-Barr virus (strain GD1) TaxID=10376 RepID=EBNA6_EBVB9
	agilent_3692	7.02736e-06	0.358396	0.31959	-0.36243	1.00161	52.2124	57.8947	1.10883	UniRef90_P06484	848	envelope glycoprotein G (2/2) & glycoprotein G (2/2)	Envelope glycoprotein G n=376 Tax=Human herpesvirus 1 TaxID=10298 RepID=GG_HHV11
	twist_54751	7.02852e-06	0.358454	0.48027	-0.544773	1.50531	9.73451	14.0351	1.44179		849	EBNA3A HHV4
	twist_48823	7.03025e-06	0.358543	-0.309476	-0.970116	0.351163	58.4071	52.6316	0.901116		850	polyprotein (9/9) & VP1 capsid protein (1/3) & Chain 2, Human Rhinovirus Serotype 2 (Hrv2)
	twist_58262	7.04112e-06	0.359097	-0.435659	-1.36673	0.495415	18.5841	12.2807	0.660819		851	EBNA-3C HHV 4 latent protein
	twist_51085	7.04488e-06	0.359289	-0.632261	-1.98405	0.719524	8.84956	5.26316	0.594737		852	HCMVUL99 & Tegument protein UL11 homolog
	agilent_241884	7.06746e-06	0.36044	-0.350246	-1.10087	0.400382	30.9735	22.807	0.736341	UniRef90_P15926	853	VFG000974(gb|NP_269970) (scpA) C5a peptidase precursor [C5a peptidase (VF0245)] [Streptococcus pyogenes M1 GAS]	C5a peptidase n=760 Tax=Bacteria TaxID=2 RepID=C5AP_STRPY
	twist_84706	7.06832e-06	0.360484	-0.621969	-1.95506	0.711124	10.6195	5.26316	0.495614		854	YP_007002967.1 putative HNH endonuclease [Lactobacillus phage JCL1032]
	agilent_144502	7.0924e-06	0.361712	-0.633138	-1.99365	0.727369	8.84956	5.26316	0.594737	UniRef90_A0A174M4X5	855	T2D-135A_GL0010406 MPA_PNP_EM_seqs_non_topgraph_seqs_final_210318.csv	Dipeptidyl aminopeptidase/acylaminoacyl peptidase n=60 Tax=Bacteroides TaxID=816 RepID=A0A174M4X5_BACVU
	agilent_132945	7.10182e-06	0.362193	-0.738827	-2.32803	0.850376	7.9646	3.50877	0.440546	UniRef90_A0A0E1RFZ8	856	WP_012952040.1 strains_non_MPA_non_topgraph_cdhit70_190118.csv	Heme sensor protein hssS n=212 Tax=Bacteria TaxID=2 RepID=A0A0E1RFZ8_LISMN
	agilent_6936	7.10186e-06	0.362195	0.3134	-0.36072	0.98752	58.4071	66.6667	1.14141	UniRef90_P12978	857	nuclear protein EBNA2 & EBNA-2 & Epstein-Barr nuclear antigen 2	Epstein-Barr nuclear antigen 2 n=125 Tax=Epstein-Barr virus (strain GD1) TaxID=10376 RepID=EBNA2_EBVB9
	twist_51732	7.11115e-06	0.362669	-0.312089	-0.984051	0.359874	46.0177	42.1053	0.91498		858	positive (exact): Norwalk virus Non-structural polyprotein
	agilent_224401	7.11176e-06	0.3627	-0.309129	-0.974762	0.356505	45.1327	36.8421	0.816305	UniRef90_UPI000B5938A4	859	VFG001356(gb|NP_345446) (lytB) endo-beta-N-acetylglucosaminidase [CBPs (VF0145)] [Streptococcus pneumoniae TIGR4]	endo-beta-N-acetylglucosaminidase n=2 Tax=Streptococcus pneumoniae TaxID=1313 RepID=UPI000B5938A4
	agilent_45732	7.11527e-06	0.362879	-0.628765	-1.98316	0.725633	8.84956	5.26316	0.594737	UniRef90_D4KRT3	860	MH0039_GL0003639 MPA_PNP_EM_seqs_non_topgraph_seqs_final_210318.csv	Uncharacterized protein n=9 Tax=Roseburia TaxID=841 RepID=D4KRT3_9FIRM
	agilent_228814	7.11566e-06	0.362899	-1.05975	-3.34262	1.22311	4.42478	1.75439	0.396491	UniRef90_O86489	861	VFG001281(gb|NP_645335) (sdrE) Ser-Asp rich fibrinogen-binding bone sialoprotein-binding protein [SDr (VF0019)] [Staphylococcus aureus subsp. aureus MW2]	Serine-aspartate repeat-containing protein E n=489 Tax=Bacteria TaxID=2 RepID=SDRE_STAAE
	agilent_200668	7.1242e-06	0.363334	-0.769642	-2.42907	0.889786	6.19469	3.50877	0.566416	UniRef90_P35829	862	YP_193101.1 strains_non_MPA_non_topgraph_cdhit70_190118.csv	S-layer protein n=17 Tax=Bacteria TaxID=2 RepID=SLAP_LACAC
	agilent_241053	7.12661e-06	0.363457	-1.02058	-3.22162	1.18046	4.42478	1.75439	0.396491	UniRef90_C7F880	863	VFG012362(gb|NP_290254) (espB) Type III secretion system translocator protein EspB, pore protein [TTSS (VF0191)] [Escherichia coli O157:H7 str. EDL933]	EaeB n=37 Tax=Enterobacteriaceae TaxID=543 RepID=C7F880_ECOLX
	agilent_1169	7.12971e-06	0.363615	-0.736911	-2.3267	0.852878	7.9646	3.50877	0.440546	UniRef90_A3PV79	864	RNA polymerase beta'-subunit	DNA-directed RNA polymerase subunit beta' n=6 Tax=Mycobacteriaceae TaxID=1762 RepID=RPOC_MYCSJ
	agilent_18547	7.13859e-06	0.364068	-0.62159	-1.96386	0.720675	9.73451	5.26316	0.54067	UniRef90_A0A161TT46	865	NP_831211.1 strains_non_MPA_non_topgraph_cdhit70_190118.csv	Murein DD-endopeptidase MepM n=540 Tax=Bacillaceae TaxID=186817 RepID=A0A161TT46_BACCE
	agilent_206026	7.14738e-06	0.364516	-0.304896	-0.963905	0.354113	59.292	50.8772	0.858078	UniRef90_K5ZQY0	866	O2.UC53-0_GL0020536 MPA_PNP_EM_seqs_non_topgraph_seqs_final_210318.csv	Uncharacterized protein n=16 Tax=Bacteroidales TaxID=171549 RepID=K5ZQY0_9BACT
	agilent_140542	7.16685e-06	0.365509	-0.627062	-1.98522	0.731095	8.84956	5.26316	0.594737	UniRef90_A0A3A9Y0E9	867	YP_194679.1 (2/2) non_MPA_topgraph_sampling_040218.csv	Murein L,D-transpeptidase n=2 Tax=Lactobacillus acidophilus TaxID=1579 RepID=A0A3A9Y0E9_LACAI
	twist_10138	7.17288e-06	0.365817	-0.408034	-1.29236	0.476295	20.354	14.0351	0.68955		868	allergen_name False allergome_name Lol p FT (2/3) (1/1) allergenonline_name False SDAP_name False iedb_name False
	twist_28807	7.17549e-06	0.36595	0.313709	-0.36638	0.993798	30.0885	36.8421	1.22446		869	Enterovirus polyprotein (VP0, VP1, VP2, VP4) – capsid proteins, Coxsackievirus A9 (2.9 Å structure, chains 1–4)
	agilent_44913	7.18428e-06	0.366398	0.467526	-0.54697	1.48202	8.84956	14.0351	1.58596	UniRef90_A0A2N8IAB3	870	WP_022197508.1 strains_non_MPA_non_topgraph_cdhit70_190118.csv	Uncharacterized protein n=25 Tax=Akkermansia TaxID=239934 RepID=A0A2N8IAB3_9BACT
	agilent_56393	7.19881e-06	0.36714	-0.74981	-2.37936	0.879741	7.07965	3.50877	0.495614	UniRef90_A0A414QQV5	871	WP_004848400.1 (1/1) non_MPA_topgraph_sampling_040218.csv	Uncharacterized protein n=54 Tax=root TaxID=1 RepID=A0A414QQV5_9FIRM
	agilent_241533	7.20516e-06	0.367463	-0.739759	-2.34855	0.869034	7.07965	3.50877	0.495614	UniRef90_Q8P2T7	872	VFG000976(gb|NP_268546) (slo) streptolysin O precursor [SLO (VF0250)] [Streptococcus pyogenes M1 GAS]	Streptolysin O n=132 Tax=Streptococcus TaxID=1301 RepID=TACY_STRP8
	twist_32572	7.21308e-06	0.367867	-0.42553	-1.35173	0.500673	19.469	14.0351	0.720893		873	EBNA3A HHV4
	agilent_147742	7.21419e-06	0.367924	-0.731547	-2.32401	0.860916	7.9646	3.50877	0.440546	UniRef90_A0A0E1XBT2	874	WP_001208900.1 strains_non_MPA_non_topgraph_cdhit70_190118.csv	Gram-positive signal peptide protein, YSIRK family n=24 Tax=Staphylococcaceae TaxID=90964 RepID=A0A0E1XBT2_STAAU
	agilent_237660	7.22182e-06	0.368313	-0.993584	-3.15822	1.17105	5.30973	1.75439	0.330409	UniRef90_A0A4I7YG16	875	VFG001357(gb|NP_346601) (cbpA) choline binding protein A [CbpA/PspC (VF0150)] [Streptococcus pneumoniae TIGR4]	Choline binding protein A n=44 Tax=Streptococcus pneumoniae TaxID=1313 RepID=A0A4I7YG16_STREE
	twist_63421	7.22513e-06	0.368482	-0.609583	-1.9381	0.718931	9.73451	5.26316	0.54067		876	YP_009150301.1 putative DNA-dependent RNA polymerase [Proteus phage PM 75]
	agilent_156142	7.22921e-06	0.36869	-0.748714	-2.38116	0.883729	6.19469	3.50877	0.566416	UniRef90_R5DN88	877	WP_092975188.1 (1/1) non_MPA_topgraph_sampling_040218.csv	Elongation factor 4 n=29 Tax=Clostridiales TaxID=186802 RepID=R5DN88_9FIRM
	agilent_159172	7.23264e-06	0.368864	-0.745765	-2.37237	0.880842	6.19469	3.50877	0.566416	UniRef90_C6Z0I2	878	V1.UC25-0_GL0088948 MPA_PNP_EM_seqs_non_topgraph_seqs_final_210318.csv	OMP_b-brl_3 domain-containing protein n=44 Tax=Bacteroides TaxID=816 RepID=C6Z0I2_9BACE
	twist_39408	7.2436e-06	0.369423	0.67393	-0.797712	2.14557	3.53982	7.01754	1.98246		879	positive (from uniprot): Enterovirus B Genome polyprotein
	agilent_19304	7.25512e-06	0.370011	0.450024	-0.533889	1.43394	10.6195	14.0351	1.32164	UniRef90_K0X949	880	MH0028_GL0014352 MPA_PNP_EM_seqs_non_topgraph_seqs_final_210318.csv	Por secretion system C-terminal sorting domain-containing protein n=3 Tax=Bacteroidales TaxID=171549 RepID=K0X949_9BACT
	twist_28860	7.25658e-06	0.370086	0.501753	-0.595429	1.59894	86.7257	91.2281	1.05192		881	positive (exact): Rhinovirus B Genome polyprotein
	twist_11747	7.25772e-06	0.370144	0.586986	-0.69673	1.8707	6.19469	8.77193	1.41604		882	allergen_name False allergome_name False allergenonline_name Unassigned (1/1) (1/1) SDAP_name False iedb_name False
	agilent_133424	7.26108e-06	0.370315	-0.616628	-1.96565	0.732398	8.84956	5.26316	0.594737	UniRef90_E1W2P1	883	WP_014064419.1 strains_non_MPA_non_topgraph_cdhit70_190118.csv	Uncharacterized protein n=61 Tax=Pasteurellaceae TaxID=712 RepID=E1W2P1_HAEP3
	agilent_35474	7.26146e-06	0.370334	-0.641894	-2.04625	0.762463	7.9646	5.26316	0.660819	UniRef90_P81177	884	WP_001819612.1 strains_non_MPA_non_topgraph_cdhit70_190118.csv	Zinc metalloproteinase aureolysin n=337 Tax=Bacilli TaxID=91061 RepID=AURE_STAAU
	agilent_11512	7.27085e-06	0.370813	0.337099	-0.401156	1.07535	23.0088	28.0702	1.21997	UniRef90_Q82081	885	positive (from uniprot): Rhinovirus B Genome polyprotein	Genome polyprotein n=46 Tax=Enterovirus TaxID=12059 RepID=POLG_HRV3
	agilent_3967	7.27215e-06	0.37088	-0.455218	-1.45229	0.541858	15.9292	12.2807	0.770955	UniRef90_P06725	886	tegument protein pp65 & 65 kDa lower matrix phosphoprotein & pp65 & HCMVUL83	65 kDa phosphoprotein n=77 Tax=Human cytomegalovirus TaxID=10359 RepID=PP65_HCMVA
	twist_34377	7.27845e-06	0.371201	0.294935	-0.351503	0.941373	45.1327	52.6316	1.16615		887	EBNA-1 HHV 4 & BKRF1
	twist_52560	7.27897e-06	0.371228	-0.364136	-1.16229	0.434021	26.5487	21.0526	0.792982		888	phosphoprotein 150 & Large structural phosphoprotein
	twist_57309	7.28051e-06	0.371306	-0.460399	-1.46972	0.548925	15.0442	10.5263	0.69969		889	HCMVUL132
	agilent_243229	7.28564e-06	0.371567	-0.441456	-1.40978	0.526869	15.9292	12.2807	0.770955	UniRef90_UPI000B5938A4	890	VFG001356(gb|NP_345446) (lytB) endo-beta-N-acetylglucosaminidase [CBPs (VF0145)] [Streptococcus pneumoniae TIGR4]	endo-beta-N-acetylglucosaminidase n=2 Tax=Streptococcus pneumoniae TaxID=1313 RepID=UPI000B5938A4
	agilent_226077	7.29197e-06	0.37189	-0.301614	-0.963644	0.360417	54.8673	49.1228	0.895303	UniRef90_P71401	891	VFG001157(gb|AAC44560) (hsf) Hsf [Hia/Hsf (VF0039)] [Haemophilus influenzae C54]	Hsf n=19 Tax=Haemophilus influenzae TaxID=727 RepID=P71401_HAEIF
	agilent_66018	7.29322e-06	0.371954	-0.431724	-1.37947	0.51602	17.6991	12.2807	0.69386	UniRef90_B2UM58	892	WP_012420717.1 (2/2) non_MPA_topgraph_sampling_040218.csv	TonB-dependent receptor n=97 Tax=Akkermansia TaxID=239934 RepID=B2UM58_AKKM8
	twist_75152	7.29634e-06	0.372113	-0.61758	-1.97378	0.738617	8.84956	5.26316	0.594737		893	AFU63107.1 lysin [Lactobacillus phage ATCC 8014-B2]
	agilent_77323	7.29657e-06	0.372125	-0.994835	-3.17953	1.18986	4.42478	1.75439	0.396491	UniRef90_A0A4P6M607	894	WP_018594521.1 strains_non_MPA_non_topgraph_cdhit70_190118.csv	D-galactose-binding periplasmic protein n=6 Tax=Lachnospiraceae TaxID=186803 RepID=A0A4P6M607_9FIRM
	twist_30716	7.30056e-06	0.372329	-0.465322	-1.48762	0.556978	14.1593	10.5263	0.743421		895	Serine-rich 25 kDa antigen protein
	twist_6595	7.3021e-06	0.372407	0.406144	-0.48629	1.29858	12.3894	17.5439	1.41604		896	allergen_name False allergome_name Tri a 26 (46/64) (1/1) allergenonline_name False SDAP_name False iedb_name False
	agilent_120883	7.31073e-06	0.372847	-0.645468	-2.06508	0.774148	7.9646	5.26316	0.660819	UniRef90_A6BJ99	897	411462.DORLON_02394 (2/2) MPA_and_EM_topgraph_220218_subsample.csv	DUF4097 domain-containing protein n=7 Tax=Dorea TaxID=189330 RepID=A6BJ99_9FIRM
	twist_1760	7.31169e-06	0.372896	-0.486954	-1.55805	0.584142	14.1593	10.5263	0.743421		898	allergen_name False allergome_name Lup a 1 (3/3) (1/1) allergenonline_name Unassigned (1/1) (1/1) SDAP_name False iedb_name False
	twist_27929	7.31615e-06	0.373123	-0.549707	-1.75941	0.659995	10.6195	7.01754	0.660819		899	virion spike glycoprotein precursor & negative (from uniprot): spike glycoprotein [Zaire ebolavirus]
	twist_22032	7.31766e-06	0.373201	0.476859	-0.572701	1.52642	7.9646	14.0351	1.76218		900	allergen_name False allergome_name Str py Streptokinase (11/12) (1/1) allergenonline_name False SDAP_name False iedb_name False
	agilent_209928	7.32053e-06	0.373347	-0.305139	-0.97695	0.366673	44.2478	36.8421	0.832632	UniRef90_A0A174RQL3	901	O2.UC53-2_GL0085658 MPA_PNP_EM_seqs_non_topgraph_seqs_final_210318.csv	Toxin A n=24 Tax=Lachnospiraceae TaxID=186803 RepID=A0A174RQL3_9FIRM
	twist_9442	7.33305e-06	0.373985	-0.722539	-2.31545	0.870372	7.07965	3.50877	0.495614		902	allergen_name False allergome_name False allergenonline_name False SDAP_name Asp f 1 (2/3) (1/1) iedb_name False
	agilent_186083	7.33629e-06	0.374151	0.511774	-0.616875	1.64042	7.9646	10.5263	1.32164	UniRef90_A0A1T4XPY4	903	MH0161_GL0044217 (4/4) MPA_and_EM_topgraph_220218_subsample.csv	ATP-binding cassette, subfamily B n=5 Tax=Ruminococcaceae TaxID=541000 RepID=A0A1T4XPY4_9FIRM
	agilent_151982	7.3672e-06	0.375727	0.484682	-0.587752	1.55712	7.9646	12.2807	1.54191	UniRef90_U6R7P0	904	MH0039_GL0042967 (1/1) MPA_and_EM_topgraph_220218_subsample.csv	SusC/RagA family TonB-linked outer membrane protein n=2 Tax=Bacteroides TaxID=816 RepID=U6R7P0_9BACE
	agilent_3414	7.36735e-06	0.375735	-0.402649	-1.29359	0.488289	86.7257	80.7018	0.930541	UniRef90_Q9ANY1	905	pneumococcal histidine triad protein E & hydrolase & HIT family hydrolase	Bvh-3 n=444 Tax=Bacteria TaxID=2 RepID=Q9ANY1_STREE
	twist_58288	7.369e-06	0.375819	-0.340095	-1.09275	0.412564	29.2035	22.807	0.780968		906	polyprotein (9/9) & VP1 capsid protein (1/3) & Chain 2, Human Rhinovirus Serotype 2 (Hrv2)
	twist_27167	7.37409e-06	0.376079	-0.407917	-1.31116	0.495328	18.5841	14.0351	0.755221		907	putative zinc metalloprotease
	agilent_39341	7.37671e-06	0.376212	-0.606383	-1.94947	0.736698	8.84956	5.26316	0.594737	UniRef90_A0A454A614	908	WP_016265893.1 strains_non_MPA_non_topgraph_cdhit70_190118.csv	Autotransporter domain-containing protein n=484 Tax=Gammaproteobacteria TaxID=1236 RepID=A0A454A614_ECOL5
	twist_54786	7.38374e-06	0.376571	-0.33502	-1.07762	0.407576	30.9735	26.3158	0.849624		909	phosphoprotein 150 & Large structural phosphoprotein
	agilent_4825	7.38442e-06	0.376606	-0.32301	-1.03904	0.393016	33.6283	29.8246	0.886888	UniRef90_P14738	910	fibronectin-binding protein A	Fibronectin-binding protein A n=540 Tax=Staphylococcaceae TaxID=90964 RepID=FNBA_STAA8
	agilent_40805	7.38587e-06	0.376679	-0.994716	-3.20008	1.21064	4.42478	1.75439	0.396491	UniRef90_A0A174WK63	911	MH0013_GL0019935 MPA_PNP_EM_seqs_non_topgraph_seqs_final_210318.csv	Carbohydrate-binding protein n=18 Tax=Bacteroides TaxID=816 RepID=A0A174WK63_9BACE
	twist_14051	7.38837e-06	0.376807	-0.606355	-1.95105	0.738338	8.84956	5.26316	0.594737		912	allergen_name False allergome_name Sec c GBSS_I (1/2) (1/1) allergenonline_name False SDAP_name False iedb_name False
	agilent_205647	7.39267e-06	0.377026	-0.305916	-0.98465	0.372817	39.823	33.3333	0.837037	UniRef90_A7X0T9	913	WP_001074519.1 strains_non_MPA_non_topgraph_cdhit70_190118.csv	Bifunctional autolysin n=763 Tax=Bacteria TaxID=2 RepID=ATL_STAA1
	agilent_131312	7.3934e-06	0.377064	-0.354629	-1.1415	0.432243	25.6637	21.0526	0.820327	UniRef90_Q8G4Z1	914	WP_025332084.1 (1/2) non_MPA_topgraph_sampling_040218.csv	Uncharacterized protein n=77 Tax=Bifidobacterium TaxID=1678 RepID=Q8G4Z1_BIFLO
	agilent_1726	7.40096e-06	0.377449	0.518596	-0.633027	1.67022	6.19469	10.5263	1.69925	UniRef90_P14738	915	fibronectin-binding protein A	Fibronectin-binding protein A n=540 Tax=Staphylococcaceae TaxID=90964 RepID=FNBA_STAA8
	agilent_242702	7.40361e-06	0.377584	0.520121	-0.635215	1.67546	6.19469	10.5263	1.69925	UniRef90_UPI000E01835F	916	VFG001313(gb|NP_644899) (spa) Immunoglobulin G binding protein A precursor [SpA (VF0017)] [Staphylococcus aureus subsp. aureus MW2]	staphylococcal protein A n=3 Tax=Staphylococcus aureus TaxID=1280 RepID=UPI000E01835F
	twist_57307	7.42758e-06	0.378807	0.558165	-0.684861	1.80119	5.30973	8.77193	1.65205		917	Collagen alpha-3(IV) chain & alpha-3 type IV collagen & type IV collagen alpha 3 chain & type IV collagen alpha3 chain
	twist_25694	7.43014e-06	0.378937	-0.485303	-1.56636	0.595755	13.2743	8.77193	0.660819		918	XvTALE (avrBs4)
	agilent_71450	7.4308e-06	0.378971	0.291726	-0.358168	0.94162	48.6726	56.1404	1.15343	UniRef90_UPI0004537308	919	WP_000728715.1 strains_non_MPA_non_topgraph_cdhit70_190118.csv	staphylococcal protein A n=1 Tax=Staphylococcus aureus TaxID=1280 RepID=UPI0004537308
	agilent_188441	7.43813e-06	0.379345	-0.330046	-1.06588	0.405792	35.3982	31.5789	0.892105	UniRef90_Q931I5	920	WP_000791402.1 strains_non_MPA_non_topgraph_cdhit70_190118.csv	Uncharacterized leukocidin-like protein 2 n=180 Tax=Bacteria TaxID=2 RepID=LUKL2_STAAM
	agilent_225569	7.44667e-06	0.37978	0.33398	-0.411309	1.07927	21.2389	28.0702	1.32164	UniRef90_P45387	921	VFG001149(gb|AAB03707) (hap) autotransporter, fibronectin-binding adhesin [Hap (VF0037)] [Haemophilus influenzae N187]	Adhesion and penetration protein autotransporter n=2 Tax=Haemophilus influenzae TaxID=727 RepID=HAP2_HAEIF
	twist_33402	7.44907e-06	0.379903	0.518682	-0.639074	1.67644	6.19469	10.5263	1.69925		922	hypothetical protein PFL0115w
	twist_28333	7.45598e-06	0.380255	0.56219	-0.69361	1.81799	5.30973	8.77193	1.65205		923	BZLF1 [Human gammaherpesvirus 4] & BZLF1 & Trans-activator protein BZLF1
	twist_63119	7.46874e-06	0.380906	0.741944	-0.91765	2.40154	2.65487	5.26316	1.98246		924	NP_695157.1 hypothetical protein phig1ep22 [Lactobacillus phage phig1e]
	agilent_11583	7.46944e-06	0.380941	-0.44666	-1.44583	0.552513	15.9292	10.5263	0.660819	UniRef90_P11089	925	Flagellar filament 41 kDa core protein	Flagellar filament 41 kDa core protein n=535 Tax=Borreliaceae TaxID=1643685 RepID=FLA1_BORBU
	agilent_220388	7.47172e-06	0.381058	0.350293	-0.4335	1.13409	17.6991	24.5614	1.38772	UniRef90_P09983	926	VFG000906(gb|NP_755445) (hlyA) Hemolysin A [Hemolysin (VF0225)] [Escherichia coli CFT073]	Hemolysin, chromosomal n=225 Tax=Bacteria TaxID=2 RepID=HLYAC_ECOLX
	twist_51364	7.48713e-06	0.381844	0.382968	-0.475351	1.24129	14.1593	19.2982	1.36294		927	immediate early protein IE2
	agilent_43205	7.50201e-06	0.382602	0.327341	-0.407475	1.06216	22.1239	29.8246	1.34807	UniRef90_K0XR49	928	O2.UC48-0_GL0083881 MPA_PNP_EM_seqs_non_topgraph_seqs_final_210318.csv	Por secretion system C-terminal sorting domain-containing protein n=5 Tax=Bacteroidales TaxID=171549 RepID=K0XR49_9BACT
	twist_8031	7.50334e-06	0.38267	-0.337492	-1.0952	0.420219	28.3186	22.807	0.805373		929	allergen_name False allergome_name Str pn PspC (2/2) (1/1) allergenonline_name False SDAP_name False iedb_name False
	twist_32766	7.50896e-06	0.382957	-0.401305	-1.30283	0.500218	20.354	14.0351	0.68955		930	Genome polyprotein (6/6) & polyprotein (7/9) & VP1 (1/4) & coat protein VP1 & VP4
	agilent_178307	7.516e-06	0.383316	-0.481515	-1.56404	0.601014	13.2743	8.77193	0.660819	UniRef90_Q2G222	931	WP_001125631.1 strains_non_MPA_non_topgraph_cdhit70_190118.csv	N-acetylmuramoyl-L-alanine amidase domain-containing protein SAOUHSC_02979 n=302 Tax=Bacteria TaxID=2 RepID=Y2979_STAA8
	agilent_117712	7.51627e-06	0.38333	-0.601294	-1.95315	0.750559	9.73451	5.26316	0.54067	UniRef90_A0A0H3EAX6	932	YP_003970227.1 strains_non_MPA_non_topgraph_cdhit70_190118.csv	1,4-beta-N-acetylmuramidase n=61 Tax=Bacteria TaxID=2 RepID=A0A0H3EAX6_BIFBP
	agilent_47783	7.53689e-06	0.384381	-0.494879	-1.60995	0.62019	11.5044	8.77193	0.762483	UniRef90_A0A1H4EYC0	933	MH0192_GL0120909 (2/2) MPA_and_EM_topgraph_220218_subsample.csv	TonB-linked outer membrane protein, SusC/RagA family n=7 Tax=Alistipes TaxID=239759 RepID=A0A1H4EYC0_9BACT
	agilent_154800	7.53885e-06	0.384482	-0.969961	-3.15595	1.21603	4.42478	1.75439	0.396491	UniRef90_D4J4E9	934	MH0246_GL0105472 (3/4) MPA_and_EM_topgraph_220218_subsample.csv	ABC-type transport system, involved in lipoprotein release, permease component n=38 Tax=Firmicutes TaxID=1239 RepID=D4J4E9_9FIRM
	agilent_36299	7.54147e-06	0.384615	-0.977721	-3.18182	1.22638	6.19469	1.75439	0.283208	UniRef90_A0A508YGM1	935	WP_003669346.1 strains_non_MPA_non_topgraph_cdhit70_190118.csv	Autolysin n=73 Tax=Lactobacillus TaxID=1578 RepID=A0A508YGM1_LACRE
	twist_1307	7.55502e-06	0.385306	-0.595234	-1.93903	0.748567	9.73451	5.26316	0.54067		936	allergen_name False allergome_name False allergenonline_name False SDAP_name Bos d 8 (9/13) (1/1) iedb_name False
	twist_63977	7.56929e-06	0.386034	-0.369244	-1.20413	0.465641	22.1239	17.5439	0.792982		937	YP_009148886.1 hypothetical protein [Salmonella phage SSE121]
	twist_54532	7.60039e-06	0.38762	-0.482643	-1.57758	0.612296	13.2743	8.77193	0.660819		938	Kappa-casein precursor
	agilent_241225	7.62308e-06	0.388777	0.322124	-0.410441	1.05469	23.8938	29.8246	1.24821	UniRef90_UPI000F53326A	939	VFG000261(gb|NP_273742) (iga) IgA-specific serine endopeptidase [IgA1 protease (VF0080)] [Neisseria meningitidis MC58]	IgA-specific serine endopeptidase autotransporter n=1 Tax=Neisseria meningitidis TaxID=487 RepID=UPI000F53326A
	agilent_235466	7.62912e-06	0.389085	-0.318207	-1.04233	0.40592	76.9912	70.1754	0.911474	UniRef90_Q99XV0	940	VFG000968(gb|NP_269973) (emm) M protein type 1 [M protein (VF0242)] [Streptococcus pyogenes M1 GAS]	M protein type 1 n=54 Tax=Streptococcus pyogenes TaxID=1314 RepID=Q99XV0_STRP1
	agilent_35533	7.63502e-06	0.389386	-0.442544	-1.45026	0.565169	15.9292	10.5263	0.660819	UniRef90_A0A381IPS4	941	WP_003460499.1 strains_non_MPA_non_topgraph_cdhit70_190118.csv	Cell wall binding repeat-containing protein/zinc carboxypeptidase n=15 Tax=Clostridium perfringens TaxID=1502 RepID=A0A381IPS4_CLOPF
	agilent_228674	7.63616e-06	0.389444	-0.355094	-1.16378	0.453587	26.5487	19.2982	0.726901	UniRef90_P71401	942	VFG001157(gb|AAC44560) (hsf) Hsf [Hia/Hsf (VF0039)] [Haemophilus influenzae C54]	Hsf n=19 Tax=Haemophilus influenzae TaxID=727 RepID=P71401_HAEIF
	agilent_106628	7.63806e-06	0.389541	0.303512	-0.387838	0.994862	27.4336	35.0877	1.279	UniRef90_A0A174RQL3	943	O2.UC53-2_GL0085658 MPA_PNP_EM_seqs_non_topgraph_seqs_final_210318.csv	Toxin A n=24 Tax=Lachnospiraceae TaxID=186803 RepID=A0A174RQL3_9FIRM
	agilent_227745	7.64758e-06	0.390027	-0.330847	-1.08523	0.42354	77.8761	71.9298	0.923644	UniRef90_Q48028	944	VFG001154(gb|AAA20524) (hmw2A) adhesin HMW2A, two-partner secretion (TPS) pathway TpsA exoprotein [HMW1/HMW2 (VF0038)] [Haemophilus influenzae str. 12]	Adhesin n=8 Tax=Haemophilus influenzae TaxID=727 RepID=Q48028_HAEIF
	agilent_3245	7.64934e-06	0.390116	-0.285264	-0.935836	0.365309	58.4071	52.6316	0.901116	UniRef90_A0A1D8D445	945	positive (from uniprot): Enterovirus C Genome polyprotein [on Uniprot the BLAST matches are "Capsid protein" from "Human poliovirus"	VP1 (Fragment) n=1 Tax=Human poliovirus 3 TaxID=12086 RepID=A0A1D8D445_9ENTO
	twist_81512	7.67549e-06	0.39145	-0.956891	-3.14533	1.23155	5.30973	1.75439	0.330409		946	YP_006908131.1 hypothetical protein [Campylobacter phage CP30A]
	agilent_11279	7.68682e-06	0.392028	0.299861	-0.386767	0.986488	30.9735	40.3509	1.30276		947	positive (exact): Norwalk virus Non-structural polyprotein
	twist_27789	7.69231e-06	0.392308	-0.521001	-1.71471	0.672705	10.6195	7.01754	0.660819		948	early antigen protein D (EA-D) & DNA polymerase processivity factor BMRF1
	agilent_123600	7.69672e-06	0.392533	0.547596	-0.70764	1.80283	5.30973	8.77193	1.65205	UniRef90_G1WUK1	949	WP_005336074.1 (3/3) non_MPA_topgraph_sampling_040218.csv	Wzz domain-containing protein n=14 Tax=Firmicutes TaxID=1239 RepID=G1WUK1_9FIRM
	agilent_201785	7.69843e-06	0.39262	0.492771	-0.637	1.62254	7.07965	10.5263	1.48684	UniRef90_C7H1Z9	950	V1.UC54-4_GL0096277 MPA_PNP_EM_seqs_non_topgraph_seqs_final_210318.csv	Uncharacterized protein n=12 Tax=Faecalibacterium TaxID=216851 RepID=C7H1Z9_9FIRM
	twist_36071	7.70841e-06	0.393129	0.29811	-0.386099	0.982319	33.6283	40.3509	1.19991		951	positive (exact): Influenza A virus Hemagglutinin
	agilent_6001	7.71481e-06	0.393455	0.314921	-0.40837	1.03821	23.8938	31.5789	1.32164	UniRef90_P03204	952	EBNA-3C HHV 4 latent protein	Epstein-Barr nuclear antigen 6 n=14 Tax=Epstein-Barr virus (strain GD1) TaxID=10376 RepID=EBNA6_EBVB9
	twist_58592	7.71607e-06	0.39352	-0.389459	-1.28407	0.505148	19.469	14.0351	0.720893		953	EBNA-1 HHV 4
	agilent_157325	7.71894e-06	0.393666	-0.584501	-1.92754	0.758543	8.84956	5.26316	0.594737	UniRef90_A0A381IRL2	954	WP_011590277.1 strains_non_MPA_non_topgraph_cdhit70_190118.csv	Cell wall binding repeat-containing protein n=21 Tax=Clostridium perfringens TaxID=1502 RepID=A0A381IRL2_CLOPF
	twist_22989	7.7323e-06	0.394347	-0.517962	-1.70983	0.673908	11.5044	7.01754	0.609987		955	allergen_name False allergome_name Cap h 12 (2/2), Cap h 8 (4/5) (1/1) allergenonline_name False SDAP_name False iedb_name False
	agilent_243228	7.73647e-06	0.39456	-0.721387	-2.3821	0.939326	6.19469	3.50877	0.566416	UniRef90_UPI000B5938A4	956	VFG001356(gb|NP_345446) (lytB) endo-beta-N-acetylglucosaminidase [CBPs (VF0145)] [Streptococcus pneumoniae TIGR4]	endo-beta-N-acetylglucosaminidase n=2 Tax=Streptococcus pneumoniae TaxID=1313 RepID=UPI000B5938A4
	twist_35871	7.75052e-06	0.395277	-0.29007	-0.958857	0.378717	67.2566	59.6491	0.886888		957	EBNA-3C HHV 4 latent protein
	twist_45703	7.75338e-06	0.395422	0.438189	-0.572413	1.44879	8.84956	14.0351	1.58596		958	BZLF1 [Human gammaherpesvirus 4] & BZLF1 & Trans-activator protein BZLF1
	agilent_108406	7.75388e-06	0.395448	-0.981564	-3.24548	1.28235	4.42478	1.75439	0.396491	UniRef90_A0A173SXQ5	959	MH0142_GL0047247 MPA_PNP_EM_seqs_non_topgraph_seqs_final_210318.csv	Cyclodextrin-binding protein n=5 Tax=Roseburia TaxID=841 RepID=A0A173SXQ5_9FIRM
	twist_60169	7.75545e-06	0.395528	-0.477551	-1.57918	0.624077	12.3894	8.77193	0.70802		960	YP_003934772.1 hypothetical protein SP18_gp147 [Shigella phage SP18]
	twist_54773	7.76014e-06	0.395767	-0.388803	-1.28616	0.508554	84.9558	82.4561	0.970577		961	positive (from uniprot): Enterovirus B Genome polyprotein
	agilent_21265	7.76032e-06	0.395776	-0.549582	-1.81804	0.718876	9.73451	7.01754	0.720893	UniRef90_C0Q5G7	962	WP_000755259.1 strains_non_MPA_non_topgraph_cdhit70_190118.csv	Uncharacterized protein n=115 Tax=Bacteria TaxID=2 RepID=C0Q5G7_SALPC
	agilent_4079	7.76549e-06	0.39604	0.455734	-0.596708	1.50818	7.9646	12.2807	1.54191	UniRef90_Q82081	963	positive (from uniprot): Rhinovirus B Genome polyprotein	Genome polyprotein n=46 Tax=Enterovirus TaxID=12059 RepID=POLG_HRV3
	twist_42986	7.77344e-06	0.396445	0.316582	-0.415138	1.0483	24.7788	29.8246	1.20363		964	Botulinum neurotoxin type B precursor & neurotoxin B
	agilent_241497	7.77432e-06	0.39649	-0.949239	-3.14344	1.24496	4.42478	1.75439	0.396491	UniRef90_C1IDV3	965	VFG002419(gb|NP_645021) (coa) staphylocoagulase precursor [Staphylocoagulase (VF0421)] [Staphylococcus aureus subsp. aureus MW2]	Staphylocoagulase n=45 Tax=Staphylococcaceae TaxID=90964 RepID=C1IDV3_STAAU
	agilent_100240	7.77652e-06	0.396602	-0.337473	-1.11774	0.442793	26.5487	21.0526	0.792982	UniRef90_S5N0F3	966	WP_045160255.1 (5/5) non_MPA_topgraph_sampling_040218.csv	Phage-related tail protein n=334 Tax=Salmonella TaxID=590 RepID=S5N0F3_SALBN
	twist_35063	7.78279e-06	0.396922	-0.465718	-1.54323	0.611791	13.2743	8.77193	0.660819		967	Y-box-binding protein 2
	twist_50962	7.78303e-06	0.396934	-0.344311	-1.14095	0.452325	25.6637	21.0526	0.820327		968	alpha S1 casein & Alpha-S1-casein
	twist_27542	7.80318e-06	0.397962	0.281629	-0.371399	0.934658	41.5929	49.1228	1.18104		969	BZLF1 [Human gammaherpesvirus 4] & BZLF1 & Trans-activator protein BZLF1
	agilent_174838	7.80514e-06	0.398062	-0.688118	-2.28403	0.907795	7.07965	3.50877	0.495614	UniRef90_S5RM75	970	WP_020917166.1 strains_non_MPA_non_topgraph_cdhit70_190118.csv	Inhibitor_I42 domain-containing protein n=19 Tax=Streptococcus TaxID=1301 RepID=S5RM75_9STRE
	agilent_129840	7.81054e-06	0.398337	0.316697	-0.41823	1.05162	24.7788	29.8246	1.20363	UniRef90_A0A173VM56	971	MH0044_GL0005871 MPA_PNP_EM_seqs_non_topgraph_seqs_final_210318.csv	Flagellin n=8 Tax=Roseburia TaxID=841 RepID=A0A173VM56_9FIRM
	agilent_223183	7.81652e-06	0.398642	-0.433747	-1.44095	0.573456	15.0442	10.5263	0.69969	UniRef90_P15926	972	VFG000974(gb|NP_269970) (scpA) C5a peptidase precursor [C5a peptidase (VF0245)] [Streptococcus pyogenes M1 GAS]	C5a peptidase n=760 Tax=Bacteria TaxID=2 RepID=C5AP_STRPY
	twist_47477	7.8194e-06	0.398789	-0.966649	-3.212	1.27871	4.42478	1.75439	0.396491		973	trinucleotide repeat containing 6A, isoform CRA_c & trinucleotide repeat-containing gene 6A protein
	agilent_7434	7.82727e-06	0.399191	0.362005	-0.479584	1.20359	15.0442	21.0526	1.39938	UniRef90_P14738	974	fibronectin-binding protein A	Fibronectin-binding protein A n=540 Tax=Staphylococcaceae TaxID=90964 RepID=FNBA_STAA8
	agilent_69388	7.832e-06	0.399432	-0.617158	-2.05266	0.818347	7.07965	5.26316	0.743421	UniRef90_A0A2S1FUJ1	975	WP_000769147.1 strains_non_MPA_non_topgraph_cdhit70_190118.csv	Superantigen-like protein 11 n=24 Tax=Bacteria TaxID=2 RepID=A0A2S1FUJ1_STAAU
	agilent_141701	7.83923e-06	0.399801	-0.511828	-1.70327	0.679612	10.6195	7.01754	0.660819	UniRef90_A0A3A9YAX1	976	YP_194478.1 (1/1) non_MPA_topgraph_sampling_040218.csv	YSIRK-type signal peptide-containing protein n=15 Tax=Lactobacillus acidophilus TaxID=1579 RepID=A0A3A9YAX1_LACAI
	agilent_1008	7.85452e-06	0.40058	-0.95774	-3.19087	1.27539	4.42478	1.75439	0.396491	UniRef90_P18892	977	butyrophilin precursor & Butyrophilin subfamily 1 member A1 & butyrophilin, partial	Butyrophilin subfamily 1 member A1 n=22 Tax=Pecora TaxID=35500 RepID=BT1A1_BOVIN
	agilent_235651	7.85678e-06	0.400696	0.533416	-0.710637	1.77747	5.30973	8.77193	1.65205	UniRef90_Q50341	978	VFG002030(gb|NP_109830) (orf6/MgpC/crmA) cytadherence protein [Cytadherence organelle (VF0330)] [Mycoplasma pneumoniae M129]	Mgp-operon protein 3 n=22 Tax=Mycoplasma pneumoniae TaxID=2104 RepID=MGP3_MYCPN
	agilent_168440	7.89334e-06	0.402561	0.48362	-0.648774	1.61601	7.9646	10.5263	1.32164	UniRef90_A0A4Q5IQQ4	979	MH0431_GL0183407 MPA_PNP_EM_seqs_non_topgraph_seqs_final_210318.csv	Sugar-binding protein n=5 Tax=Akkermansia muciniphila TaxID=239935 RepID=A0A4Q5IQQ4_9BACT
	agilent_1631	7.89396e-06	0.402592	-0.362821	-1.21242	0.486779	21.2389	15.7895	0.743421	UniRef90_Q66575	980	positive (from uniprot): Enterovirus B Genome polyprotein	Genome polyprotein n=20 Tax=Enterovirus B TaxID=138949 RepID=POLG_EC12T
	twist_3150	7.89671e-06	0.402732	-0.936384	-3.12972	1.25695	4.42478	1.75439	0.396491		981	allergen_name False allergome_name Str py SPEA (2/2) (1/1) allergenonline_name False SDAP_name False iedb_name False
	agilent_241703	7.91101e-06	0.403462	-0.32562	-1.08952	0.438279	27.4336	22.807	0.831353	UniRef90_P71401	982	VFG001157(gb|AAC44560) (hsf) Hsf [Hia/Hsf (VF0039)] [Haemophilus influenzae C54]	Hsf n=19 Tax=Haemophilus influenzae TaxID=727 RepID=P71401_HAEIF
	agilent_73129	7.93083e-06	0.404472	0.421782	-0.569842	1.41341	9.73451	14.0351	1.44179	UniRef90_R5NUP6	983	MH0437_GL0231446 MPA_PNP_EM_seqs_non_topgraph_seqs_final_210318.csv	Flagellin n=6 Tax=Clostridiales TaxID=186802 RepID=R5NUP6_9CLOT
	agilent_8064	7.936e-06	0.404736	-0.400768	-1.34352	0.54198	16.8142	12.2807	0.730379	UniRef90_P03211	984	EBNA-1 HHV 4 & BKRF1	Epstein-Barr nuclear antigen 1 n=37 Tax=Epstein-Barr virus (strain GD1) TaxID=10376 RepID=EBNA1_EBVB9
	agilent_63809	7.96281e-06	0.406103	-0.688608	-2.31318	0.935964	6.19469	3.50877	0.566416	UniRef90_A0A369ZK90	985	WP_014065289.1 strains_non_MPA_non_topgraph_cdhit70_190118.csv	Glucose-6-phosphate isomerase n=13 Tax=Haemophilus TaxID=724 RepID=A0A369ZK90_HAEPA
	agilent_77839	7.9706e-06	0.406501	0.695898	-0.947265	2.33906	2.65487	5.26316	1.98246	UniRef90_F9XZT3	986	WP_015439328.1 (2/6) non_MPA_topgraph_sampling_040218.csv	Phage infection protein n=49 Tax=Bacteria TaxID=2 RepID=F9XZT3_BIFBU
	twist_79853	7.97987e-06	0.406973	-0.533404	-1.79415	0.727345	8.84956	7.01754	0.792982		987	YP_007501131.1 hypothetical protein [Salmonella phage vB_SenMS16]
	agilent_233880	7.99095e-06	0.407538	-0.361058	-1.21548	0.493364	21.2389	15.7895	0.743421	UniRef90_P09983	988	VFG000906(gb|NP_755445) (hlyA) Hemolysin A [Hemolysin (VF0225)] [Escherichia coli CFT073]	Hemolysin, chromosomal n=225 Tax=Bacteria TaxID=2 RepID=HLYAC_ECOLX
	twist_6459	8.01599e-06	0.408816	-0.950894	-3.20727	1.30548	5.30973	1.75439	0.330409		989	allergen_name False allergome_name Cas s 1 (6/6) (1/1) allergenonline_name Unassigned (1/1) (1/1) SDAP_name False iedb_name False
	agilent_11278	8.01953e-06	0.408996	0.287854	-0.395457	0.971166	45.1327	50.8772	1.12728	UniRef90_O11283	990	positive (from uniprot): Influenza A virus Hemagglutinin	Hemagglutinin n=469 Tax=Influenza A virus TaxID=11320 RepID=HEMA_I89A2
	agilent_231039	8.03666e-06	0.40987	-0.497716	-1.68141	0.685973	11.5044	7.01754	0.609987	UniRef90_A0A4I7XYI6	991	VFG001361(gb|NP_344663) (pspA) pneumococcal surface protein A [PspA (VF0152)] [Streptococcus pneumoniae TIGR4]	Surface protein A n=87 Tax=Streptococcus pneumoniae TaxID=1313 RepID=A0A4I7XYI6_STREE
	twist_75592	8.03935e-06	0.410007	0.437622	-0.603454	1.4787	8.84956	12.2807	1.38772		992	YP_009222317.1 hypothetical protein LfeInf_079 [Lactobacillus phage LfeInf]
	agilent_81159	8.04059e-06	0.41007	-0.422621	-1.42815	0.582904	15.0442	10.5263	0.69969	UniRef90_Q6GHS9	993	WP_000791575.1 strains_non_MPA_non_topgraph_cdhit70_190118.csv	Fibrinogen-binding protein n=22 Tax=Staphylococcus aureus TaxID=1280 RepID=FIB_STAAR
	agilent_3244	8.04622e-06	0.410357	-0.276726	-0.935532	0.38208	56.6372	52.6316	0.929276	UniRef90_A0A1D8D445	994	positive (from uniprot): Enterovirus C Genome polyprotein [on Uniprot the BLAST matches are "Capsid protein" from "Human poliovirus"	VP1 (Fragment) n=1 Tax=Human poliovirus 3 TaxID=12086 RepID=A0A1D8D445_9ENTO
	twist_85221	8.05994e-06	0.411057	0.699816	-0.968743	2.36837	2.65487	5.26316	1.98246		995	YP_009284296.1 hypothetical protein BI096_gp32 [Enterobacter phage Arya]
	twist_59627	8.07012e-06	0.411576	0.442678	-0.613964	1.49932	7.9646	12.2807	1.54191		996	H3N2 B/Brisbane/60/2008 NP
	agilent_193456	8.07349e-06	0.411748	-0.45063	-1.52665	0.625387	13.2743	8.77193	0.660819	UniRef90_R5F0F4	997	V1.CD3-0-PN_GL0095213 MPA_PNP_EM_seqs_non_topgraph_seqs_final_210318.csv	Uncharacterized protein n=2 Tax=Bacteroides TaxID=816 RepID=R5F0F4_9BACE
	agilent_3962	8.08276e-06	0.412221	0.692107	-0.962184	2.3464	2.65487	5.26316	1.98246	UniRef90_P07210	998	polyprotein (9/9) & VP1 capsid protein (1/3) & Chain 2, Human Rhinovirus Serotype 2 (Hrv2)	Genome polyprotein n=273 Tax=Enterovirus TaxID=12059 RepID=POLG_HRV8A
	twist_67146	8.0919e-06	0.412687	-0.691296	-2.3453	0.962705	6.19469	3.50877	0.566416		999	YP_009284326.1 putative endolysin [Enterobacter phage Arya]
	twist_31183	8.09411e-06	0.4128	-0.562284	-1.90793	0.783366	8.84956	5.26316	0.594737		1000	liver stage antigen-1 & hypothetical protein PF14_0175
	agilent_145084	8.09757e-06	0.412976	-0.700958	-2.37912	0.977199	5.30973	3.50877	0.660819	UniRef90_K0X0W4	1001	MH0006_GL0083746 MPA_PNP_EM_seqs_non_topgraph_seqs_final_210318.csv	PKD domain-containing protein n=3 Tax=Bacteroidales TaxID=171549 RepID=K0X0W4_9BACT
	agilent_129819	8.09971e-06	0.413085	-0.310175	-1.05294	0.432586	30.0885	24.5614	0.816305	UniRef90_R7HD48	1002	MH0113_GL0055733 MPA_PNP_EM_seqs_non_topgraph_seqs_final_210318.csv	Flagellin n=1 Tax=Eubacterium sp. CAG:38 TaxID=1262889 RepID=R7HD48_9FIRM
	agilent_226780	8.10487e-06	0.413348	-0.274614	-0.932588	0.38336	61.0619	56.1404	0.9194	UniRef90_A0A098ZMW6	1003	VFG001355(gb|NP_346612) (cbpD) choline binding protein D [CBPs (VF0145)] [Streptococcus pneumoniae TIGR4]	Autolysin n=355 Tax=Streptococcus TaxID=1301 RepID=A0A098ZMW6_STREE
	agilent_69451	8.10743e-06	0.413479	0.532421	-0.743616	1.80846	6.19469	8.77193	1.41604	UniRef90_D4K2Y4	1004	MH0176_GL0133648 (1/1) MPA_and_EM_topgraph_220218_subsample.csv	Cell division protein FtsI/penicillin-binding protein 2 n=7 Tax=Faecalibacterium TaxID=216851 RepID=D4K2Y4_9FIRM
	agilent_223209	8.10828e-06	0.413522	-0.299849	-1.01855	0.418856	33.6283	26.3158	0.782548	UniRef90_Q54703	1005	VFG000955(gb|NP_608047) (emm) M18 protein precursor [M protein (VF0242)] [Streptococcus pyogenes MGAS8232]	Emm18.1 protein n=9 Tax=Streptococcus pyogenes TaxID=1314 RepID=Q54703_STRPY
	agilent_224378	8.11763e-06	0.413999	-0.407483	-1.38517	0.570207	15.0442	12.2807	0.816305	UniRef90_P44969	1006	VFG000337(gb|NP_439153) (iga1) immunoglobin A1 protease [IgA1 protease (VF0045)] [Haemophilus influenzae Rd KW20]	Immunoglobulin A1 protease autotransporter n=1 Tax=Haemophilus influenzae (strain ATCC 51907 / DSM 11121 / KW20 / Rd) TaxID=71421 RepID=IGA0_HAEIN
	agilent_171544	8.1177e-06	0.414003	-0.674692	-2.29352	0.944135	6.19469	3.50877	0.566416	UniRef90_F3PVF2	1007	WP_005824861.1 (3/4) MPA_and_EM_topgraph_220218_subsample.csv	Phosphatidylglycerol--prolipoprotein diacylglyceryl transferase n=47 Tax=root TaxID=1 RepID=F3PVF2_9BACE
	agilent_231204	8.12116e-06	0.414179	-0.68065	-2.31439	0.953091	7.07965	3.50877	0.495614	UniRef90_Q51104	1008	VFG000266(gb|NP_274673) (hmbR) hemoglobin receptor [HmbR (VF0048)] [Neisseria meningitidis MC58]	Hemoglobin receptor n=204 Tax=Proteobacteria TaxID=1224 RepID=Q51104_NEIME
	agilent_108474	8.1242e-06	0.414334	0.44063	-0.617351	1.49861	8.84956	12.2807	1.38772	UniRef90_S3Y4N2	1009	MH0039_GL0046690 MPA_PNP_EM_seqs_non_topgraph_seqs_final_210318.csv	DUF4296 domain-containing protein n=13 Tax=root TaxID=1 RepID=S3Y4N2_BACSE
	agilent_89024	8.1267e-06	0.414461	-0.51907	-1.76573	0.727589	94.6903	91.2281	0.963437	UniRef90_A0A374C239	1010	O2.UC12-1_GL0023688 MPA_PNP_EM_seqs_non_topgraph_seqs_final_210318.csv	Uncharacterized protein n=1 Tax=Prevotella sp. AM42-24 TaxID=2293125 RepID=A0A374C239_9BACT
	twist_94893	8.12875e-06	0.414566	0.410598	-0.575763	1.39696	10.6195	14.0351	1.32164		1011	YP_009277541.1 portal vertex of the head [Shigella phage SHFML-11]
	twist_38305	8.14405e-06	0.415347	-0.501862	-1.70948	0.705758	10.6195	7.01754	0.660819		1012	Dense granule protein 2 precursor
	agilent_11275	8.14418e-06	0.415353	0.278807	-0.392089	0.949703	41.5929	47.3684	1.13886		1013	positive (exact): Influenza A virus Hemagglutinin
	agilent_9904	8.14862e-06	0.415579	0.269767	-0.379692	0.919226	44.2478	52.6316	1.18947	UniRef90_P12978	1014	nuclear protein EBNA2 & EBNA-2 & Epstein-Barr nuclear antigen 2	Epstein-Barr nuclear antigen 2 n=125 Tax=Epstein-Barr virus (strain GD1) TaxID=10376 RepID=EBNA2_EBVB9
	twist_50400	8.16137e-06	0.41623	-0.555885	-1.89604	0.784265	8.84956	5.26316	0.594737		1015	ORF68
	agilent_93438	8.17295e-06	0.41682	-0.555592	-1.89673	0.78555	8.84956	5.26316	0.594737	UniRef90_R7JVJ7	1016	MH0356_GL0190005 MPA_PNP_EM_seqs_non_topgraph_seqs_final_210318.csv	SBP_bac_5 domain-containing protein n=25 Tax=Lachnospiraceae TaxID=186803 RepID=R7JVJ7_9FIRM
	twist_58053	8.18188e-06	0.417276	0.290376	-0.411247	0.991999	49.5575	54.386	1.09743		1017	positive (exact): Influenza A virus Hemagglutinin
	twist_29886	8.18479e-06	0.417424	-0.52578	-1.79661	0.745046	8.84956	7.01754	0.792982		1018	Serine-rich 25 kDa antigen protein
	agilent_149908	8.19176e-06	0.41778	0.389853	-0.553152	1.33286	82.3009	87.7193	1.06584	UniRef90_R7HR15	1019	MH0243_GL0087980 MPA_PNP_EM_seqs_non_topgraph_seqs_final_210318.csv	Inhibitor_I69 domain-containing protein n=1 Tax=Prevotella sp. CAG:279 TaxID=1262924 RepID=R7HR15_9BACT
	agilent_8991	8.19677e-06	0.418035	-0.271084	-0.927162	0.384995	63.7168	56.1404	0.881092	UniRef90_P03204	1020	EBNA-3C HHV 4 latent protein	Epstein-Barr nuclear antigen 6 n=14 Tax=Epstein-Barr virus (strain GD1) TaxID=10376 RepID=EBNA6_EBVB9
	agilent_3990	8.21032e-06	0.418726	0.305822	-0.43543	1.04707	22.1239	28.0702	1.26877	UniRef90_O36634	1021	Fusion glycoprotein F0 precursor (2/2) & fusion protein (1/2) & fusion glycoprotein	Fusion glycoprotein F0 n=1724 Tax=Pneumoviridae TaxID=11244 RepID=FUS_HRSVB
	agilent_19374	8.21777e-06	0.419106	-0.562978	-1.92864	0.802683	7.9646	5.26316	0.660819	UniRef90_A0A0I9TM41	1022	YP_098907.1 strains_non_MPA_non_topgraph_cdhit70_190118.csv	Uncharacterized protein n=24 Tax=Bacteroides TaxID=816 RepID=A0A0I9TM41_BACFG
	agilent_201486	8.24393e-06	0.42044	-0.666874	-2.28921	0.955464	6.19469	3.50877	0.566416	UniRef90_B0MVG8	1023	MH0006_GL0148774 MPA_PNP_EM_seqs_non_topgraph_seqs_final_210318.csv	Peptidase family M3 n=5 Tax=root TaxID=1 RepID=B0MVG8_9BACT
	twist_28811	8.2599e-06	0.421255	-0.274179	-0.942359	0.394001	41.5929	36.8421	0.885778		1024	polyprotein (9/9) & VP1 capsid protein (1/3) & Chain 2, Human Rhinovirus Serotype 2 (Hrv2)
	agilent_115477	8.27357e-06	0.421952	-0.554324	-1.90725	0.798604	8.84956	5.26316	0.594737	UniRef90_A0A417NJ28	1025	MH0192_GL0143211 MPA_PNP_EM_seqs_non_topgraph_seqs_final_210318.csv	Stage II sporulation protein P n=7 Tax=Firmicutes TaxID=1239 RepID=A0A417NJ28_9FIRM
	twist_49499	8.29191e-06	0.422888	0.593619	-0.858141	2.04538	3.53982	7.01754	1.98246		1026	granule antigen protein GRA7 & dense granule protein 7 & dense granule protein, putative
	agilent_242753	8.2935e-06	0.422968	-0.36719	-1.26535	0.530969	19.469	14.0351	0.720893	UniRef90_P44969	1027	VFG000337(gb|NP_439153) (iga1) immunoglobin A1 protease [IgA1 protease (VF0045)] [Haemophilus influenzae Rd KW20]	Immunoglobulin A1 protease autotransporter n=1 Tax=Haemophilus influenzae (strain ATCC 51907 / DSM 11121 / KW20 / Rd) TaxID=71421 RepID=IGA0_HAEIN
	twist_34803	8.29767e-06	0.423181	-0.413949	-1.42695	0.599049	15.0442	10.5263	0.69969		1028	DNA polymerase processivity factor
	twist_53967	8.32823e-06	0.42474	-0.46259	-1.59844	0.673255	12.3894	8.77193	0.70802		1029	EBNA3A HHV4
	agilent_55905	8.33479e-06	0.425075	-0.451796	-1.56194	0.658346	11.5044	8.77193	0.762483	UniRef90_A0A1G5CDV5	1030	WP_092975435.1 strains_non_MPA_non_topgraph_cdhit70_190118.csv	LPXTG-motif cell wall anchor domain-containing protein n=1 Tax=Ruminococcus bromii TaxID=40518 RepID=A0A1G5CDV5_9FIRM
	agilent_44109	8.33546e-06	0.425108	-0.49338	-1.70579	0.719031	9.73451	7.01754	0.720893	UniRef90_A0A174K340	1031	WP_005830324.1 MPA_PNP_EM_seqs_non_topgraph_seqs_final_210318.csv	Membrane protein n=27 Tax=Bacteroides TaxID=816 RepID=A0A174K340_BACUN
	twist_68925	8.33907e-06	0.425292	-0.660412	-2.28393	0.963102	6.19469	3.50877	0.566416		1032	YP_009320836.1 ribonucleotide reductase of class III (anaerobic) large subunit [Salmonella phage 100268_sal2]
	twist_25071	8.35186e-06	0.425945	0.421085	-0.615542	1.45771	8.84956	14.0351	1.58596		1033	allergen_name False allergome_name Str py Streptokinase (8/12) (1/1) allergenonline_name False SDAP_name False iedb_name False
	twist_26221	8.37992e-06	0.427376	0.503125	-0.739308	1.74556	5.30973	8.77193	1.65205		1034	fibronectin-binding protein A
	agilent_148625	8.38612e-06	0.427692	-0.3474	-1.20587	0.511068	20.354	15.7895	0.775744	UniRef90_S5N0F3	1035	WP_045160255.1 (5/5) non_MPA_topgraph_sampling_040218.csv	Phage-related tail protein n=334 Tax=Salmonella TaxID=590 RepID=S5N0F3_SALBN
	agilent_9701	8.39451e-06	0.42812	-0.346705	-1.20425	0.51084	22.1239	15.7895	0.713684	UniRef90_Q99WQ6	1036	Lipase 2 precursor (Glycerol ester hydrolase 2)	Lipase 2 n=451 Tax=Bacteria TaxID=2 RepID=LIP2_STAAM
	agilent_207470	8.42906e-06	0.429882	-0.360174	-1.25444	0.534093	18.5841	14.0351	0.755221	UniRef90_A0A174UY11	1037	435591.BDI_0665 MPA_PNP_EM_seqs_non_topgraph_seqs_final_210318.csv	Beta-hexosaminidase n=38 Tax=Bacteroidales TaxID=171549 RepID=A0A174UY11_9BACT
	twist_32238	8.43658e-06	0.430265	-0.383612	-1.33686	0.56964	17.6991	12.2807	0.69386		1038	Lipase 2 precursor (Glycerol ester hydrolase 2)
	twist_20427	8.43981e-06	0.43043	0.674137	-1.00165	2.34992	2.65487	5.26316	1.98246		1039	allergen_name False allergome_name Sola t 1 (7/9) (1/1) allergenonline_name False SDAP_name False iedb_name False
	agilent_3797	8.43986e-06	0.430433	0.394098	-0.585566	1.37376	10.6195	14.0351	1.32164	UniRef90_Q2G2B2	1040	cell wall surface anchor family protein	Surface protein G n=83 Tax=Staphylococcus aureus TaxID=1280 RepID=SASG_STAA8
	agilent_21512	8.4412e-06	0.430501	-0.34564	-1.20497	0.513694	20.354	15.7895	0.775744	UniRef90_A0A4P6M1P6	1041	WP_081624715.1 strains_non_MPA_non_topgraph_cdhit70_190118.csv	Toxin A n=4 Tax=Lachnospiraceae TaxID=186803 RepID=A0A4P6M1P6_9FIRM
	agilent_115049	8.44331e-06	0.430609	-0.479049	-1.67034	0.712246	10.6195	7.01754	0.660819	UniRef90_A0A087A310	1042	WP_015439335.1 strains_non_MPA_non_topgraph_cdhit70_190118.csv	MalE-type ABC sugar transport system periplasmic component n=37 Tax=Bacteria TaxID=2 RepID=A0A087A310_9BIFI
	agilent_198671	8.4561e-06	0.431261	-0.445114	-1.55359	0.663359	11.5044	8.77193	0.762483	UniRef90_Q9ZFS5	1043	WP_000769829.1 strains_non_MPA_non_topgraph_cdhit70_190118.csv	Exotoxin 1 n=31 Tax=Staphylococcus aureus TaxID=1280 RepID=Q9ZFS5_STAAU
	twist_20803	8.45771e-06	0.431343	-0.654483	-2.28464	0.975674	6.19469	3.50877	0.566416		1044	allergen_name False allergome_name Gad m CK (3/3) (1/1) allergenonline_name False SDAP_name False iedb_name False
	twist_34372	8.46092e-06	0.431507	-0.360975	-1.2604	0.538446	18.5841	14.0351	0.755221		1045	EBNA-1 HHV 4
	twist_51298	8.46098e-06	0.43151	-0.264327	-0.92294	0.394286	64.6018	57.8947	0.896179		1046	EBNA-3C HHV 4 latent protein
	agilent_177201	8.48841e-06	0.432909	0.276226	-0.414129	0.96658	30.0885	35.0877	1.16615	UniRef90_G2T5W2	1047	MH0268_GL0121737 MPA_PNP_EM_seqs_non_topgraph_seqs_final_210318.csv	Flagellin n=3 Tax=Roseburia TaxID=841 RepID=G2T5W2_ROSHA
	agilent_48955	8.49449e-06	0.433219	-0.664402	-2.32602	0.997218	6.19469	3.50877	0.566416	UniRef90_D4IK33	1048	MH0302_GL0007319 MPA_PNP_EM_seqs_non_topgraph_seqs_final_210318.csv	Membrane proteins related to metalloendopeptidases n=5 Tax=Alistipes TaxID=239759 RepID=D4IK33_9BACT
	agilent_183695	8.52398e-06	0.434723	-0.398945	-1.39995	0.602058	90.2655	85.9649	0.952356	UniRef90_G5SUU8	1049	MH0006_GL0014259 MPA_PNP_EM_seqs_non_topgraph_seqs_final_210318.csv	Peptidase C10 family protein n=3 Tax=Paraprevotella TaxID=577309 RepID=G5SUU8_9BACT
	twist_51602	8.52489e-06	0.43477	0.496232	-0.749001	1.74147	5.30973	8.77193	1.65205		1050	phosphoprotein 150 & Large structural phosphoprotein
	twist_52109	8.52611e-06	0.434831	0.660028	-0.996455	2.31651	2.65487	5.26316	1.98246		1051	latent membrane protein 1 (LMP1) HHV-4P-1 LYDMA gene
	agilent_86868	8.55047e-06	0.436074	-0.433431	-1.52417	0.657306	14.1593	8.77193	0.619518	UniRef90_P37710	1052	NP_814543.1 strains_non_MPA_non_topgraph_cdhit70_190118.csv	Autolysin n=202 Tax=Firmicutes TaxID=1239 RepID=ALYS_ENTFA
	agilent_223844	8.55545e-06	0.436328	-0.543211	-1.91097	0.824545	7.9646	5.26316	0.660819	UniRef90_Q5WVE4	1053	VFG045548(gb|YP_095924) (lpg1907) Dot/Icm type IV secretion system effector [Dot/Icm (VF0156)] [Legionella pneumophila subsp. pneumophila str. Philadelphia 1]	Uncharacterized protein n=32 Tax=Legionella pneumophila TaxID=446 RepID=Q5WVE4_LEGPL
	agilent_121077	8.55602e-06	0.436357	-0.662487	-2.33067	1.0057	5.30973	3.50877	0.660819	UniRef90_A0A412M4I2	1054	MH0091_GL0064430 MPA_PNP_EM_seqs_non_topgraph_seqs_final_210318.csv	Carboxypeptidase-like regulatory domain-containing protein n=26 Tax=Parabacteroides TaxID=375288 RepID=A0A412M4I2_9BACT
	twist_50675	8.55616e-06	0.436364	0.289554	-0.439574	1.01868	26.5487	33.3333	1.25556		1055	Trans-acting transcriptional protein ICP4
	twist_46937	8.55793e-06	0.436454	0.283341	-0.430283	0.996965	25.6637	33.3333	1.29885		1056	EBNA3A HHV4
	agilent_6487	8.56228e-06	0.436676	-0.268012	-0.943357	0.407332	40.708	35.0877	0.861937	UniRef90_P07210	1057	polyprotein (9/9) & VP1 capsid protein (1/3) & Chain 2, Human Rhinovirus Serotype 2 (Hrv2)	Genome polyprotein n=273 Tax=Enterovirus TaxID=12059 RepID=POLG_HRV8A
	twist_22039	8.56689e-06	0.436911	-0.532598	-1.87534	0.810143	8.84956	5.26316	0.594737		1058	allergen_name False allergome_name Gal d 1 (2/3) (1/1) allergenonline_name Unassigned (1/1) (1/1) SDAP_name False iedb_name False
	twist_27290	8.58043e-06	0.437602	0.266842	-0.406911	0.940594	40.708	45.614	1.12052		1059	glycoprotein B (2/2)
	agilent_83883	8.59167e-06	0.438175	-0.472044	-1.66541	0.721319	10.6195	7.01754	0.660819	UniRef90_A7LVX4	1060	MH0020_GL0063163 (1/1) MPA_and_EM_topgraph_220218_subsample.csv	TonB-linked outer membrane protein, SusC/RagA family n=54 Tax=Bacteroidales TaxID=171549 RepID=A7LVX4_BACO1
	twist_87619	8.63808e-06	0.440542	-0.663981	-2.35128	1.02332	5.30973	3.50877	0.660819		1061	YP_009277661.1 anti-termination protein [Shigella phage SHFML-11]
	twist_53579	8.64351e-06	0.440819	0.536954	-0.828374	1.90228	5.30973	7.01754	1.32164		1062	VP1 protein (1/2)
	twist_20848	8.65976e-06	0.441648	-0.276197	-0.979767	0.427373	37.1681	31.5789	0.849624		1063	allergen_name False allergome_name Bos d 8 (2/6), Bos d 9 (2/3) (1/1) allergenonline_name False SDAP_name False iedb_name False
	agilent_214044	8.66018e-06	0.441669	0.322585	-0.49919	1.14436	16.8142	21.0526	1.25208	UniRef90_A0A173T8A2	1064	V1.CD15-3_GL0052858 MPA_PNP_EM_seqs_non_topgraph_seqs_final_210318.csv	Flagellin n=21 Tax=Clostridiales TaxID=186802 RepID=A0A173T8A2_9FIRM
	agilent_240651	8.66497e-06	0.441913	-0.373174	-1.32433	0.577983	16.8142	12.2807	0.730379	UniRef90_A7X6I5	1065	VFG001283(gb|NP_647238) (fnbA) fibronectin-binding protein A [FnBPs (VF0010)] [Staphylococcus aureus subsp. aureus MW2]	Fibronectin-binding protein A n=697 Tax=Bacteria TaxID=2 RepID=FNBA_STAA1
	agilent_222861	8.66994e-06	0.442167	-0.263426	-0.935226	0.408374	62.8319	57.8947	0.921423	UniRef90_Q9KK48	1066	VFG005316(gb|NP_359586) (pspC/cbpA) Choline binding protein A [Choline-binding proteins (CVF122)] [Streptococcus pneumoniae R6]	Surface protein PspC n=12 Tax=Streptococcus pneumoniae TaxID=1313 RepID=Q9KK48_STREE
	agilent_48876	8.67596e-06	0.442474	-0.270801	-0.961874	0.420273	38.0531	31.5789	0.829865	UniRef90_E5WWA2	1067	MH0006_GL0012770 MPA_PNP_EM_seqs_non_topgraph_seqs_final_210318.csv	Chondroitin sulfate ABC lyase n=8 Tax=Bacteroidaceae TaxID=815 RepID=E5WWA2_9BACE
	agilent_193153	8.68364e-06	0.442866	0.348189	-0.54114	1.23752	14.1593	17.5439	1.23904	UniRef90_A0A1E3KV71	1068	YP_004890527.1 (1/1) non_MPA_topgraph_sampling_040218.csv	Gram_pos_anchor domain-containing protein n=52 Tax=Lactobacillaceae TaxID=33958 RepID=A0A1E3KV71_LACPN
	agilent_115718	8.6842e-06	0.442894	-0.660612	-2.34802	1.0268	5.30973	3.50877	0.660819	UniRef90_A0A1Q6U1L1	1069	NLM026_GL0059834 MPA_PNP_EM_seqs_non_topgraph_seqs_final_210318.csv	Dihydrofolate reductase n=9 Tax=Bacteria TaxID=2 RepID=A0A1Q6U1L1_9FIRM
	agilent_122417	8.69217e-06	0.443301	0.490013	-0.76275	1.74278	5.30973	8.77193	1.65205	UniRef90_A0A174F2X7	1070	O2.UC19-0_GL0007242 MPA_PNP_EM_seqs_non_topgraph_seqs_final_210318.csv	Transposase domain (DUF772) n=16 Tax=Firmicutes TaxID=1239 RepID=A0A174F2X7_9FIRM
	twist_85580	8.69452e-06	0.44342	-0.855346	-3.04269	1.332	5.30973	1.75439	0.330409		1071	AGI10763.1 hypothetical protein 936_0022 [Lactococcus phage 936]
	agilent_27036	8.69556e-06	0.443473	-0.34976	-1.24429	0.544773	18.5841	14.0351	0.755221	UniRef90_A0A1C6CHR2	1072	WP_024853014.1 strains_non_MPA_non_topgraph_cdhit70_190118.csv	D-gamma-glutamyl-meso-diaminopimelic acid endopeptidase CwlS n=27 Tax=Clostridiales TaxID=186802 RepID=A0A1C6CHR2_9FIRM
	agilent_62056	8.70568e-06	0.443989	-0.475885	-1.69437	0.742599	9.73451	7.01754	0.720893	UniRef90_Q9ZFS5	1073	WP_000769829.1 strains_non_MPA_non_topgraph_cdhit70_190118.csv	Exotoxin 1 n=31 Tax=Staphylococcus aureus TaxID=1280 RepID=Q9ZFS5_STAAU
	agilent_7902	8.70621e-06	0.444017	-0.638618	-2.27387	0.996635	6.19469	3.50877	0.566416	UniRef90_O43159	1074	Ribosomal RNA-processing protein 8	Ribosomal RNA-processing protein 8 n=17 Tax=Hominoidea TaxID=314295 RepID=RRP8_HUMAN
	agilent_180387	8.72192e-06	0.444818	0.644797	-1.00918	2.29878	2.65487	5.26316	1.98246	UniRef90_A0A1B1LEZ9	1075	NP_834897.1 strains_non_MPA_non_topgraph_cdhit70_190118.csv	Endopeptidase LytF n=106 Tax=Bacillus TaxID=55087 RepID=A0A1B1LEZ9_BACTU
	twist_54766	8.72385e-06	0.444916	-0.428413	-1.52758	0.670754	12.3894	8.77193	0.70802		1076	EBNA3A HHV4
	agilent_223901	8.72698e-06	0.445076	-0.629666	-2.24575	0.98642	6.19469	3.50877	0.566416	UniRef90_A0A4I7XYI6	1077	VFG001361(gb|NP_344663) (pspA) pneumococcal surface protein A [PspA (VF0152)] [Streptococcus pneumoniae TIGR4]	Surface protein A n=87 Tax=Streptococcus pneumoniae TaxID=1313 RepID=A0A4I7XYI6_STREE
	twist_50052	8.73418e-06	0.445443	0.475041	-0.745171	1.69525	6.19469	10.5263	1.69925		1078	positive (from uniprot): Rhinovirus B Genome polyprotein
	twist_34869	8.75788e-06	0.446652	0.495004	-0.77987	1.76988	6.19469	8.77193	1.41604		1079	EBNA-3C HHV 4 latent protein
	twist_34870	8.75788e-06	0.446652	0.495004	-0.77987	1.76988	6.19469	8.77193	1.41604		1080	EBNA-3C HHV 4 latent protein
	twist_58591	8.76762e-06	0.447149	-0.350213	-1.25317	0.552742	18.5841	14.0351	0.755221		1081	EBNA-1 HHV 4 & BKRF1
	agilent_3897	8.78042e-06	0.447801	0.436325	-0.69027	1.56292	7.07965	10.5263	1.48684	UniRef90_P03418	1082	Nucleoprotein (2/5)	Nucleoprotein n=747 Tax=root TaxID=1 RepID=NCAP_HRSVA
	agilent_105317	8.78074e-06	0.447818	0.335866	-0.531373	1.2031	76.1062	84.2105	1.10649	UniRef90_A0A166EPD7	1083	WP_000669541.1 strains_non_MPA_non_topgraph_cdhit70_190118.csv	Exported protein n=21 Tax=Staphylococcaceae TaxID=90964 RepID=A0A166EPD7_STAAU
	agilent_166420	8.81514e-06	0.449572	-0.421784	-1.51509	0.671524	12.3894	8.77193	0.70802	UniRef90_A0A385XME4	1084	YP_534942.1 (1/1) non_MPA_topgraph_sampling_040218.csv	Sensor histidine kinase WalK n=35 Tax=Lactobacillus TaxID=1578 RepID=A0A385XME4_9LACO
	agilent_78402	8.82263e-06	0.449954	-0.32058	-1.15226	0.511096	23.8938	17.5439	0.734243	UniRef90_A0A381IPJ2	1085	WP_011590251.1 strains_non_MPA_non_topgraph_cdhit70_190118.csv	Cell wall binding repeat-containing protein n=19 Tax=Clostridium perfringens TaxID=1502 RepID=A0A381IPJ2_CLOPF
	agilent_12010	8.83134e-06	0.450398	-0.270466	-0.972823	0.43189	69.9115	66.6667	0.953586		1086	positive (exact): Enterovirus C Genome polyprotein [on Uniprot the BLAST matches are "Capsid protein" from "Human poliovirus"
	twist_49721	8.83434e-06	0.450551	-0.275613	-0.991575	0.44035	32.7434	28.0702	0.857278		1087	Glycoprotein B precursor & glycoprotein B (1/2)
	agilent_11484	8.84158e-06	0.45092	-0.327354	-1.17842	0.523711	21.2389	15.7895	0.743421	UniRef90_P03204	1088	EBNA-3C HHV 4 latent protein	Epstein-Barr nuclear antigen 6 n=14 Tax=Epstein-Barr virus (strain GD1) TaxID=10376 RepID=EBNA6_EBVB9
	agilent_88762	8.85124e-06	0.451413	0.629563	-1.00898	2.2681	92.0354	96.4912	1.04841	UniRef90_A7X0T9	1089	WP_001074519.1 strains_non_MPA_non_topgraph_cdhit70_190118.csv	Bifunctional autolysin n=763 Tax=Bacteria TaxID=2 RepID=ATL_STAA1
	agilent_229054	8.85126e-06	0.451414	0.376903	-0.604051	1.35786	10.6195	14.0351	1.32164	UniRef90_P27951	1090	VFG001795(gb|BAC98831) (cba) c protein beta antigen [<beta>-C protein (VF0277)] [Streptococcus agalactiae FM027022]	IgA FC receptor n=71 Tax=Streptococcus TaxID=1301 RepID=BAG_STRAG
	twist_66223	8.86203e-06	0.451964	0.489205	-0.78558	1.76399	5.30973	8.77193	1.65205		1091	YP_008772101.1 unnamed protein product [Streptococcus phage TP-778L]
	twist_63872	8.88577e-06	0.453174	-0.46653	-1.68549	0.752429	9.73451	7.01754	0.720893		1092	YP_009190613.1 hypothetical protein JD18_032 [Klebsiella phage JD18]
	agilent_147532	8.89088e-06	0.453435	0.540977	-0.873313	1.95527	4.42478	7.01754	1.58596	UniRef90_E5V6W7	1093	NLF010_GL0005053 (2/2) MPA_and_EM_topgraph_220218_subsample.csv	TonB-dependent receptor n=34 Tax=root TaxID=1 RepID=E5V6W7_9BACE
	agilent_237617	8.89205e-06	0.453494	0.50546	-0.816153	1.82707	4.42478	8.77193	1.98246	UniRef90_Q50341	1094	VFG002030(gb|NP_109830) (orf6/MgpC/crmA) cytadherence protein [Cytadherence organelle (VF0330)] [Mycoplasma pneumoniae M129]	Mgp-operon protein 3 n=22 Tax=Mycoplasma pneumoniae TaxID=2104 RepID=MGP3_MYCPN
	agilent_64365	8.89933e-06	0.453866	-0.46392	-1.67792	0.750078	9.73451	7.01754	0.720893	UniRef90_B0PDI1	1095	552396.HMPREF0863_00439 MPA_PNP_EM_seqs_non_topgraph_seqs_final_210318.csv	Peptidase C51 domain-containing protein n=95 Tax=root TaxID=1 RepID=B0PDI1_9FIRM
	twist_27904	8.91345e-06	0.454586	-0.255811	-0.926292	0.41467	42.4779	36.8421	0.867325		1096	EBNA3A HHV4
	agilent_31975	8.9229e-06	0.455068	-0.519146	-1.88128	0.842991	7.9646	5.26316	0.660819	UniRef90_A0A1Q6NDJ7	1097	O2.UC32-1_GL0156524 MPA_PNP_EM_seqs_non_topgraph_seqs_final_210318.csv	Ferrous iron transport protein B n=1 Tax=Clostridiales bacterium 42_27 TaxID=1897045 RepID=A0A1Q6NDJ7_9FIRM
	agilent_227428	8.92877e-06	0.455367	0.392774	-0.638474	1.42402	8.84956	14.0351	1.58596	UniRef90_P27951	1098	VFG001795(gb|BAC98831) (cba) c protein beta antigen [<beta>-C protein (VF0277)] [Streptococcus agalactiae FM027022]	IgA FC receptor n=71 Tax=Streptococcus TaxID=1301 RepID=BAG_STRAG
	agilent_141966	8.93939e-06	0.455909	-0.518019	-1.87974	0.8437	7.9646	5.26316	0.660819	UniRef90_K0WUB3	1099	MH0128_GL0035420 MPA_PNP_EM_seqs_non_topgraph_seqs_final_210318.csv	Por secretion system C-terminal sorting domain-containing protein n=3 Tax=Bacteroidales TaxID=171549 RepID=K0WUB3_9BACT
	agilent_69593	8.94079e-06	0.45598	-0.641777	-2.32909	1.04553	5.30973	3.50877	0.660819	UniRef90_A0A174H7V1	1100	V1.CD22-0_GL0190719 MPA_PNP_EM_seqs_non_topgraph_seqs_final_210318.csv	Uncharacterized protein n=4 Tax=Coprococcus TaxID=33042 RepID=A0A174H7V1_9FIRM
	twist_36610	8.95404e-06	0.456656	-0.373461	-1.35681	0.609888	15.0442	12.2807	0.816305		1101	positive (from uniprot): Human respiratory syncytial virus Attachment glycoprotein
	agilent_6963	8.96294e-06	0.45711	-0.608859	-2.21365	0.995927	7.07965	3.50877	0.495614	UniRef90_Q59947	1102	immunoglobulin A1 protease	Immunoglobulin A1 protease n=446 Tax=Streptococcus pneumoniae TaxID=1313 RepID=IGA1_STRR6
	twist_17479	8.96978e-06	0.457459	-0.539945	-1.9642	0.884306	7.07965	5.26316	0.743421		1103	allergen_name Asp f 10 (1/1) (1/1) allergome_name Asp f 10 (2/2) (1/1) allergenonline_name Asp f 10.0101 (1/1) (1/1) SDAP_name Asp f 10 (1/1) (1/1) iedb_name False
	agilent_109851	8.97475e-06	0.457713	-0.612261	-2.22818	1.00365	6.19469	3.50877	0.566416	UniRef90_A0A0M6WSF3	1104	MH0062_GL0000166 MPA_PNP_EM_seqs_non_topgraph_seqs_final_210318.csv	GRAM_POS_ANCHORING domain-containing protein n=97 Tax=root TaxID=1 RepID=A0A0M6WSF3_9FIRM
	twist_6266	8.97484e-06	0.457717	-0.509957	-1.85588	0.835965	8.84956	5.26316	0.594737		1105	allergen_name False allergome_name Dan re alpha2I (2/2) (1/1) allergenonline_name False SDAP_name False iedb_name collagen, type I, alpha 2 (2/2) (1/1)
	agilent_1144	8.98233e-06	0.458099	-0.29105	-1.05987	0.477767	27.4336	21.0526	0.767402	UniRef90_P03300	1106	Genome polyprotein (6/6) & polyprotein (7/9) & VP1 (1/4) & coat protein VP1 & VP4	Genome polyprotein n=1168 Tax=Enterovirus TaxID=12059 RepID=POLG_POL1M
	agilent_2661	8.98805e-06	0.458391	0.401145	-0.659179	1.46147	7.9646	12.2807	1.54191	UniRef90_P03114	1107	Replication protein E1	Replication protein E1 n=962 Tax=root TaxID=1 RepID=VE1_HPV16
	agilent_220368	8.98886e-06	0.458432	0.626912	-1.03032	2.28414	2.65487	5.26316	1.98246	UniRef90_Q3JY46	1108	VFG002535(gb|YP_109915) (fliC) flagellin [Flagella (VF0430)] [Burkholderia pseudomallei K96243]	Flagellin n=43 Tax=Burkholderiaceae TaxID=119060 RepID=Q3JY46_BURP1
	agilent_228585	8.99651e-06	0.458822	-0.255142	-0.930191	0.419908	39.823	33.3333	0.837037	UniRef90_Q8GM74	1109	VFG001150(gb|AAL79954) (hia) adhesin [Hia/Hsf (VF0039)] [Haemophilus influenzae nontypable strain 3179B]	Adhesin n=5 Tax=Haemophilus influenzae TaxID=727 RepID=Q8GM74_HAEIF
	twist_32032	9.00181e-06	0.459092	-0.383508	-1.3988	0.631781	14.1593	10.5263	0.743421		1110	CagA
	twist_54095	9.00288e-06	0.459147	-0.255998	-0.933803	0.421807	46.9027	40.3509	0.860311		1111	Bifunctional autolysin precursor
	agilent_2469	9.0069e-06	0.459352	0.396667	-0.654066	1.4474	9.73451	12.2807	1.26156	UniRef90_R4LXM3	1112	phiRv1 phage protein	Bacteriophage protein n=2 Tax=Mycobacterium tuberculosis TaxID=1773 RepID=R4LXM3_MYCTX
	agilent_231419	9.01095e-06	0.459558	0.292603	-0.482832	1.06804	73.4513	78.9474	1.07483	UniRef90_P44602	1113	VFG000340(gb|NP_438433) (hxuA) heme-hemopexin utilization protein A, two-partner secretion (TPS) pathway TpsA protein, haem-haemopexin binding protein [HxuABC (VF0269)] [Haemophilus influenzae Rd KW20]	Heme/hemopexin-binding protein n=4 Tax=Haemophilus influenzae TaxID=727 RepID=HXUA1_HAEIN
	agilent_206029	9.0233e-06	0.460188	-0.248621	-0.908421	0.41118	62.8319	56.1404	0.893501	UniRef90_A0A3R6GJK9	1114	MH0057_GL0035569 MPA_PNP_EM_seqs_non_topgraph_seqs_final_210318.csv	Uncharacterized protein n=6 Tax=Parabacteroides merdae TaxID=46503 RepID=A0A3R6GJK9_9BACT
	twist_48198	9.02776e-06	0.460416	-0.253515	-0.926646	0.419616	62.8319	59.6491	0.949345		1115	Genome polyprotein (6/6) & polyprotein (7/9) & VP1 (1/4) & coat protein VP1 & VP4
	agilent_112962	9.03318e-06	0.460692	0.389137	-0.644735	1.42301	8.84956	12.2807	1.38772	UniRef90_A0A1Q6RJ96	1116	MH0257_GL0136324 MPA_PNP_EM_seqs_non_topgraph_seqs_final_210318.csv	Uncharacterized protein n=1 Tax=Oscillibacter sp. 57_20 TaxID=1897011 RepID=A0A1Q6RJ96_9FIRM
	agilent_160727	9.0342e-06	0.460744	-0.608231	-2.22439	1.00792	6.19469	3.50877	0.566416	UniRef90_B0G4V9	1117	WP_005332275.1 (1/1) non_MPA_topgraph_sampling_040218.csv	Uncharacterized protein n=11 Tax=Dorea TaxID=189330 RepID=B0G4V9_9FIRM
	agilent_198635	9.03875e-06	0.460976	-0.468753	-1.71494	0.777434	8.84956	7.01754	0.792982	UniRef90_Q9ZFS4	1118	WP_000778481.1 strains_non_MPA_non_topgraph_cdhit70_190118.csv	Exotoxin 5 n=38 Tax=Staphylococcus TaxID=1279 RepID=Q9ZFS4_STAAU
	twist_22609	9.04272e-06	0.461179	-0.495062	-1.81179	0.821663	8.84956	7.01754	0.792982		1119	allergen_name False allergome_name Str py Streptokinase (5/12) (1/1) allergenonline_name False SDAP_name False iedb_name False
	agilent_9680	9.04658e-06	0.461375	0.313546	-0.520764	1.14786	16.8142	22.807	1.35642	UniRef90_P36717	1120	minor core protein	Core-capsid bridging protein n=3 Tax=Human mastadenovirus A TaxID=129875 RepID=CORE5_ADE12
	twist_18247	9.05085e-06	0.461593	0.388754	-0.646178	1.42369	8.84956	12.2807	1.38772		1121	allergen_name False allergome_name Hom s Idursulfase (4/8) (1/1) allergenonline_name False SDAP_name False iedb_name False
	agilent_12005	9.05297e-06	0.461702	-0.251742	-0.922087	0.418602	67.2566	61.4035	0.912973		1122	positive (exact): Human herpesvirus 3 Envelope glycoprotein C
	agilent_236812	9.05903e-06	0.462011	-0.463683	-1.69924	0.771874	9.73451	7.01754	0.720893	UniRef90_Q9KK48	1123	VFG005316(gb|NP_359586) (pspC/cbpA) Choline binding protein A [Choline-binding proteins (CVF122)] [Streptococcus pneumoniae R6]	Surface protein PspC n=12 Tax=Streptococcus pneumoniae TaxID=1313 RepID=Q9KK48_STREE
	agilent_25683	9.05975e-06	0.462047	0.448256	-0.746292	1.6428	6.19469	10.5263	1.69925	UniRef90_A0A1C7FX89	1124	WP_004268716.1 strains_non_MPA_non_topgraph_cdhit70_190118.csv	Peptidase P60 n=10 Tax=Bifidobacterium animalis TaxID=28025 RepID=A0A1C7FX89_9BIFI
	agilent_221984	9.06132e-06	0.462127	0.370011	-0.6162	1.35622	9.73451	14.0351	1.44179	UniRef90_Q9JNH0	1125	VFG000972(gb|NP_269972) (sic) inhibitor of complement-mediated lysis [SIC (VF0255)] [Streptococcus pyogenes M1 GAS]	Sic1.225 n=20 Tax=Streptococcus pyogenes TaxID=1314 RepID=Q9JNH0_STRPY
	agilent_90858	9.0638e-06	0.462254	0.281368	-0.46879	1.03153	22.1239	26.3158	1.18947	UniRef90_P0ADA3	1126	NP_311623.1 strains_non_MPA_non_topgraph_cdhit70_190118.csv	Murein hydrolase activator NlpD n=742 Tax=Bacteria TaxID=2 RepID=NLPD_ECOLI
	twist_92719	9.06667e-06	0.4624	-0.606394	-2.22363	1.01085	6.19469	3.50877	0.566416		1127	YP_006507.1 Sit [Escherichia virus P1]
	twist_21	9.07001e-06	0.46257	0.39212	-0.654053	1.43829	9.73451	12.2807	1.26156		1128	allergen_name Hor v 5 (1/1) (1/1) allergome_name Hor v 5 (6/6) (1/1) allergenonline_name False SDAP_name Hor v 5.0101 (1/1) (1/1) iedb_name False
	agilent_239006	9.0793e-06	0.463044	0.373773	-0.624507	1.37205	9.73451	14.0351	1.44179	UniRef90_A6QIG2	1129	VFG001799(gb|CAB94853) (map) extracellular proteins Map [Eap/Map (VF0016)] [Staphylococcus aureus str. Newman D2C (ATCC 25904)]	65 kDa membrane protein n=124 Tax=Bacteria TaxID=2 RepID=OMP7_STAAE
	agilent_5601	9.08009e-06	0.463084	-0.268934	-0.987273	0.449405	37.1681	33.3333	0.896825	UniRef90_P81177	1130	zinc metalloproteinase aureolysin	Zinc metalloproteinase aureolysin n=337 Tax=Bacilli TaxID=91061 RepID=AURE_STAAU
	agilent_157295	9.08512e-06	0.463341	-0.869016	-3.19154	1.45351	3.53982	1.75439	0.495614	UniRef90_Q7MNW1	1131	WP_039447969.1 strains_non_MPA_non_topgraph_cdhit70_190118.csv	Penicillin-binding protein activator LpoA n=64 Tax=Vibrionaceae TaxID=641 RepID=LPOA_VIBVY
	agilent_200412	9.09302e-06	0.463744	-0.289061	-1.0623	0.484179	26.5487	21.0526	0.792982	UniRef90_P37710	1132	NP_814543.1 strains_non_MPA_non_topgraph_cdhit70_190118.csv	Autolysin n=202 Tax=Firmicutes TaxID=1239 RepID=ALYS_ENTFA
	agilent_200788	9.11418e-06	0.464823	-0.244972	-0.901858	0.411914	51.3274	45.614	0.888687	UniRef90_A0A3R6PDK7	1133	MH0462_GL0114644 MPA_PNP_EM_seqs_non_topgraph_seqs_final_210318.csv	Uncharacterized protein n=6 Tax=Parabacteroides merdae TaxID=46503 RepID=A0A3R6PDK7_9BACT
	agilent_107097	9.12408e-06	0.465328	-0.536798	-1.97784	0.90424	7.07965	5.26316	0.743421	UniRef90_B0G8D4	1134	WP_005334551.1 (1/1) non_MPA_topgraph_sampling_040218.csv	Pyridine nucleotide-disulfide oxidoreductase n=14 Tax=Lachnospiraceae TaxID=186803 RepID=B0G8D4_9FIRM
	agilent_179435	9.13976e-06	0.466128	0.246981	-0.417232	0.911194	35.3982	42.1053	1.18947	UniRef90_A0A166EPD7	1135	WP_000669541.1 strains_non_MPA_non_topgraph_cdhit70_190118.csv	Exported protein n=21 Tax=Staphylococcaceae TaxID=90964 RepID=A0A166EPD7_STAAU
	twist_47356	9.16137e-06	0.46723	0.246109	-0.417398	0.909616	46.0177	50.8772	1.1056		1136	envelope glycoprotein G (2/2) & glycoprotein G (2/2)
	twist_22942	9.16807e-06	0.467572	-0.373921	-1.38278	0.634938	14.1593	10.5263	0.743421		1137	allergen_name False allergome_name Sola l Peroxidase (3/3) (1/1) allergenonline_name False SDAP_name False iedb_name False
	twist_47862	9.1974e-06	0.469067	0.312	-0.532629	1.15663	15.9292	19.2982	1.2115		1138	P30 adhesin
	twist_5109	9.21177e-06	0.4698	-0.449323	-1.66771	0.769066	9.73451	7.01754	0.720893		1139	allergen_name False allergome_name Str c 1 (2/2) (1/1) allergenonline_name False SDAP_name False iedb_name False
	agilent_85590	9.21615e-06	0.470024	-0.446326	-1.6572	0.764546	11.5044	7.01754	0.609987	UniRef90_A0A174D4S3	1140	O2.UC16-1_GL0015012 MPA_PNP_EM_seqs_non_topgraph_seqs_final_210318.csv	Cellulase n=39 Tax=Bacteroides TaxID=816 RepID=A0A174D4S3_BACUN
	twist_27464	9.22686e-06	0.47057	0.24183	-0.415056	0.898715	54.8673	61.4035	1.11913		1141	heme transporter IsdB
	twist_57218	9.23547e-06	0.471009	-0.253948	-0.944433	0.436538	69.9115	64.9123	0.928492		1142	polyprotein (9/9) & VP1 capsid protein (1/3) & Chain 2, Human Rhinovirus Serotype 2 (Hrv2)
	agilent_73272	9.24067e-06	0.471274	-0.521603	-1.94069	0.897488	7.07965	5.26316	0.743421	UniRef90_A0A1C5XBP0	1143	MH0014_GL0019697 (1/2) MPA_and_EM_topgraph_220218_subsample.csv	Macrolide export ATP-binding/permease protein MacB n=22 Tax=Ruminococcus TaxID=1263 RepID=A0A1C5XBP0_9FIRM
	twist_98450	9.24376e-06	0.471432	-0.443345	-1.64995	0.763262	9.73451	7.01754	0.720893		1144	YP_001642351.1 putative recombination protein [Lactobacillus prophage Lj771]
	agilent_11511	9.24529e-06	0.47151	0.622677	-1.0723	2.31765	2.65487	5.26316	1.98246	UniRef90_P03300	1145	Genome polyprotein (6/6) & polyprotein (7/9) & VP1 (1/4) & coat protein VP1 & VP4	Genome polyprotein n=1168 Tax=Enterovirus TaxID=12059 RepID=POLG_POL1M
	agilent_23359	9.24967e-06	0.471733	-0.265842	-0.989848	0.458165	30.9735	26.3158	0.849624	UniRef90_A7X6T9	1146	WP_000751265.1 strains_non_MPA_non_topgraph_cdhit70_190118.csv	Probable transglycosylase IsaA n=197 Tax=Bacteria TaxID=2 RepID=ISAA_STAA1
	twist_35870	9.2599e-06	0.472255	-0.242082	-0.902157	0.417993	63.7168	56.1404	0.881092		1147	EBNA-3C HHV 4 latent protein
	agilent_2538	9.26652e-06	0.472592	-0.493545	-1.8403	0.85321	8.84956	5.26316	0.594737	UniRef90_Q9QL88	1148	Enterovirus polyprotein (VP0, VP1, VP2, VP4) – capsid proteins, Coxsackievirus A9 (2.9 Å structure, chains 1–4)	Genome polyprotein n=36 Tax=Enterovirus B TaxID=138949 RepID=POLG_CXB6S
	agilent_73216	9.26828e-06	0.472682	0.260609	-0.45067	0.971889	28.3186	33.3333	1.17708	UniRef90_C0FTT4	1149	WP_007886088.1 MPA_PNP_EM_seqs_non_topgraph_seqs_final_210318.csv	Flagellin n=5 Tax=Roseburia inulinivorans TaxID=360807 RepID=C0FTT4_9FIRM
	agilent_131887	9.27031e-06	0.472786	0.242957	-0.420298	0.906212	43.3628	47.3684	1.09237	UniRef90_C4ZDZ6	1150	WP_012744138.1 MPA_PNP_EM_seqs_non_topgraph_seqs_final_210318.csv	Flagellin n=1 Tax=Agathobacter rectalis (strain ATCC 33656 / DSM 3377 / JCM 17463 / KCTC 5835 / VPI 0990) TaxID=515619 RepID=C4ZDZ6_AGARV
	agilent_229166	9.28442e-06	0.473506	-0.248709	-0.928774	0.431355	38.9381	33.3333	0.856061	UniRef90_Q99XV0	1151	VFG000968(gb|NP_269973) (emm) M protein type 1 [M protein (VF0242)] [Streptococcus pyogenes M1 GAS]	M protein type 1 n=54 Tax=Streptococcus pyogenes TaxID=1314 RepID=Q99XV0_STRP1
	agilent_21927	9.28458e-06	0.473513	0.277682	-0.481618	1.03698	20.354	26.3158	1.29291	UniRef90_A0A1D7TS41	1152	YP_535927.1 strains_non_MPA_non_topgraph_cdhit70_190118.csv	Peptidoglycan-binding protein LysM n=5 Tax=Lactobacillus TaxID=1578 RepID=A0A1D7TS41_9LACO
	twist_44831	9.30322e-06	0.474464	0.293509	-0.510796	1.09781	16.8142	22.807	1.35642		1153	fibronectin-binding protein A
	agilent_4009	9.30505e-06	0.474557	-0.293861	-1.0993	0.511579	23.0088	19.2982	0.838731	UniRef90_Q66478	1154	polyprotein (3/9) & structural protein (3/3) & VP1 (2/4) & capsid protein VP1 & VP1 protein (2/2) & VP1 protein, partial [Enterovirus A71]	Genome polyprotein n=10068 Tax=root TaxID=1 RepID=POLG_HE71B
	agilent_75806	9.30679e-06	0.474646	0.463921	-0.80789	1.73573	5.30973	8.77193	1.65205	UniRef90_A0A078S111	1155	MH0230_GL0031627 MPA_PNP_EM_seqs_non_topgraph_seqs_final_210318.csv	Fibronectin type-III domain-containing protein n=58 Tax=Bacteroides TaxID=816 RepID=A0A078S111_BACUN
	agilent_3466	9.30975e-06	0.474797	-0.364778	-1.36513	0.63558	89.3805	85.9649	0.961786	UniRef90_P03211	1156	EBNA-1 HHV 4 & BKRF1	Epstein-Barr nuclear antigen 1 n=37 Tax=Epstein-Barr virus (strain GD1) TaxID=10376 RepID=EBNA1_EBVB9
	agilent_79810	9.31296e-06	0.474961	-0.317858	-1.18987	0.554151	20.354	15.7895	0.775744	UniRef90_R7HD48	1157	MH0113_GL0055733 MPA_PNP_EM_seqs_non_topgraph_seqs_final_210318.csv	Flagellin n=1 Tax=Eubacterium sp. CAG:38 TaxID=1262889 RepID=R7HD48_9FIRM
	twist_27571	9.31507e-06	0.475069	-0.4125	-1.54443	0.719427	11.5044	8.77193	0.762483		1158	Lipase 2 precursor (Glycerol ester hydrolase 2)
	agilent_223692	9.31764e-06	0.4752	-0.493139	-1.84674	0.860467	8.84956	5.26316	0.594737	UniRef90_Q54835	1159	VFG000950(gb|NP_665531) (emm) M protein type 3 [M protein (VF0242)] [Streptococcus pyogenes MGAS315]	M3 protein n=36 Tax=Streptococcus pyogenes TaxID=1314 RepID=Q54835_STRPY
	agilent_79020	9.32295e-06	0.475471	0.463115	-0.808858	1.73509	5.30973	8.77193	1.65205	UniRef90_C4ZGU4	1160	WP_012743452.1 MPA_PNP_EM_seqs_non_topgraph_seqs_final_210318.csv	N-acetylmuramoyl-L-alanine amidase n=2 Tax=[Eubacterium] rectale TaxID=39491 RepID=C4ZGU4_AGARV
	agilent_139400	9.3236e-06	0.475504	-0.252636	-0.946569	0.441297	35.3982	29.8246	0.842544	UniRef90_Q2FZL2	1161	WP_000676561.1 strains_non_MPA_non_topgraph_cdhit70_190118.csv	Glutamyl endopeptidase n=383 Tax=Bacilli TaxID=91061 RepID=SSPA_STAA8
	twist_96611	9.32573e-06	0.475612	0.51452	-0.899094	1.92813	4.42478	7.01754	1.58596		1162	YP_006908482.1 3D domain protein [Bacillus phage B4]
	agilent_220913	9.32955e-06	0.475807	-0.589836	-2.21109	1.03142	6.19469	3.50877	0.566416	UniRef90_P06653	1163	VFG005334(gb|NP_359346) (lytA) Autolysin (N-acetylmuramoyl-L-alanine amidase) [Choline-binding proteins (CVF122)] [Streptococcus pneumoniae R6]	Autolysin n=1457 Tax=root TaxID=1 RepID=ALYS_STRPN
	agilent_73393	9.33826e-06	0.476251	1.03984	-1.8212	3.90089	0.884956	1.75439	1.98246	UniRef90_D4S2X1	1164	MH0005_GL0011337 MPA_PNP_EM_seqs_non_topgraph_seqs_final_210318.csv	Flagellin n=3 Tax=Butyrivibrio TaxID=830 RepID=D4S2X1_9FIRM
	agilent_121369	9.34274e-06	0.47648	0.49761	-0.872237	1.86746	4.42478	7.01754	1.58596	UniRef90_K5YWW8	1165	MH0343_GL0152713 (2/2) MPA_and_EM_topgraph_220218_subsample.csv	Coenzyme A biosynthesis bifunctional protein CoaBC n=29 Tax=Parabacteroides TaxID=375288 RepID=K5YWW8_9BACT
	agilent_39198	9.35482e-06	0.477096	-0.32806	-1.23242	0.576304	87.6106	82.4561	0.941166	UniRef90_K0X2W1	1166	MH0028_GL0034983 MPA_PNP_EM_seqs_non_topgraph_seqs_final_210318.csv	Uncharacterized protein n=3 Tax=Bacteroidales TaxID=171549 RepID=K0X2W1_9BACT
	twist_44256	9.35811e-06	0.477264	0.396733	-0.69736	1.49083	86.7257	91.2281	1.05192		1167	polyprotein (9/9) & VP1 capsid protein (1/3) & Chain 2, Human Rhinovirus Serotype 2 (Hrv2)
	twist_78398	9.36002e-06	0.477361	0.498982	-0.87739	1.87535	4.42478	7.01754	1.58596		1168	YP_009222256.1 hypothetical protein LfeInf_018 [Lactobacillus phage LfeInf]
	agilent_6216	9.36077e-06	0.477399	-0.264676	-0.994813	0.46546	32.7434	28.0702	0.857278	UniRef90_A0A2U3RZL8	1169	pneumococcal histidine triad protein D (1/2) & histidine motif-containing protein, partial	Pneumococcal histidine triad protein D n=4 Tax=Streptococcus pneumoniae TaxID=1313 RepID=A0A2U3RZL8_STREE
	agilent_8907	9.36155e-06	0.477439	0.438908	-0.771974	1.64979	6.19469	8.77193	1.41604	UniRef90_P08392	1170	Trans-acting transcriptional protein ICP4	Major viral transcription factor ICP4 n=1 Tax=Human herpesvirus 1 (strain 17) TaxID=10299 RepID=ICP4_HHV11
	agilent_3437	9.37203e-06	0.477973	-0.639551	-2.40612	1.12702	4.42478	3.50877	0.792982	UniRef90_Q8NDV7	1171	trinucleotide repeat containing 6A, isoform CRA_c & trinucleotide repeat-containing gene 6A protein	Trinucleotide repeat-containing gene 6A protein n=209 Tax=Euarchontoglires TaxID=314146 RepID=TNR6A_HUMAN
	agilent_1173	9.37907e-06	0.478333	0.284975	-0.502827	1.07278	21.2389	26.3158	1.23904	UniRef90_Q9J3M8	1172	ORF68	Envelope glycoprotein E n=30 Tax=Human herpesvirus 3 TaxID=10335 RepID=GE_VZVO
	twist_36700	9.38934e-06	0.478856	-0.499052	-1.8803	0.8822	7.9646	5.26316	0.660819		1173	fibronectin-binding protein A
	agilent_69695	9.39278e-06	0.479032	0.46371	-0.820236	1.74766	5.30973	8.77193	1.65205	UniRef90_A0A0M1VZ83	1174	MH0002_GL0038337 (1/1) MPA_and_EM_topgraph_220218_subsample.csv	Plug domain-containing protein n=39 Tax=Bacteroides TaxID=816 RepID=A0A0M1VZ83_9BACE
	agilent_8460	9.39366e-06	0.479077	-0.497318	-1.87446	0.879824	7.9646	5.26316	0.660819	UniRef90_Q2FUY2	1175	Clumping factor B precursor (Fibrinogen-binding protein B) (Fibrinogen receptor B)	Clumping factor B n=3 Tax=Staphylococcus aureus TaxID=1280 RepID=CLFB_STAA8
	twist_32176	9.40571e-06	0.479691	-0.310745	-1.17244	0.550955	84.9558	80.7018	0.949927		1176	EBNA-1 HHV 4 & BKRF1
	twist_4309	9.41063e-06	0.479942	0.402773	-0.71476	1.52031	7.07965	12.2807	1.73465		1177	allergen_name False allergome_name Str py Streptokinase (5/12) (1/1) allergenonline_name False SDAP_name False iedb_name False
	twist_4264	9.41322e-06	0.480074	-0.241286	-0.910959	0.428387	42.4779	36.8421	0.867325		1178	allergen_name False allergome_name Str pn PspC (2/2) (1/1) allergenonline_name False SDAP_name False iedb_name False
	agilent_202464	9.42197e-06	0.48052	-0.491402	-1.85664	0.873838	7.9646	5.26316	0.660819	UniRef90_A0A149NQL8	1179	YP_101348.1 strains_non_MPA_non_topgraph_cdhit70_190118.csv	Peptidylprolyl isomerase n=30 Tax=Bacteroides TaxID=816 RepID=A0A149NQL8_BACFG
	agilent_12020	9.44199e-06	0.481541	-0.42115	-1.59394	0.751639	92.9204	89.4737	0.962907		1180	positive (exact): Human herpesvirus 4 Epstein-Barr nuclear antigen 1
	agilent_22148	9.44803e-06	0.481849	-0.491974	-1.86295	0.879004	7.9646	5.26316	0.660819	UniRef90_B0GA13	1181	WP_006426016.1 (1/1) non_MPA_topgraph_sampling_040218.csv	Uncharacterized protein n=10 Tax=Clostridiales TaxID=186802 RepID=B0GA13_9FIRM
	agilent_16426	9.45548e-06	0.482229	0.44783	-0.801216	1.69688	5.30973	8.77193	1.65205	UniRef90_A0A174ZBF0	1182	MH0002_GL0055178 MPA_PNP_EM_seqs_non_topgraph_seqs_final_210318.csv	Flagellar hook-associated protein 2 n=11 Tax=root TaxID=1 RepID=A0A174ZBF0_9FIRM
	agilent_141190	9.47318e-06	0.483132	-0.453376	-1.7205	0.813747	8.84956	7.01754	0.792982	UniRef90_A0A4V2UPI2	1183	WP_024852991.1 (2/2) non_MPA_topgraph_sampling_040218.csv	Type IV secretion system protein VirD4 n=2 Tax=Lachnospiraceae TaxID=186803 RepID=A0A4V2UPI2_9FIRM
	agilent_226611	9.47414e-06	0.483181	0.317208	-0.569445	1.20386	14.1593	17.5439	1.23904	UniRef90_Q9JNH0	1184	VFG000972(gb|NP_269972) (sic) inhibitor of complement-mediated lysis [SIC (VF0255)] [Streptococcus pyogenes M1 GAS]	Sic1.225 n=20 Tax=Streptococcus pyogenes TaxID=1314 RepID=Q9JNH0_STRPY
	twist_35869	9.49382e-06	0.484185	-0.235585	-0.8956	0.42443	64.6018	57.8947	0.896179		1185	EBNA-3C HHV 4 latent protein
	agilent_6649	9.49676e-06	0.484335	-0.322739	-1.22723	0.581756	17.6991	14.0351	0.792982	UniRef90_A7X0T9	1186	Bifunctional autolysin precursor	Bifunctional autolysin n=763 Tax=Bacteria TaxID=2 RepID=ATL_STAA1
	twist_92072	9.51024e-06	0.485022	-0.404455	-1.53975	0.73084	11.5044	8.77193	0.762483		1187	ADE87487.1 small subunit terminase [Deep-sea thermophilic phage D6E]
	agilent_241734	9.51117e-06	0.48507	0.417359	-0.754284	1.589	6.19469	10.5263	1.69925	UniRef90_Q5WTU7	1188	VFG041338(gb|YP_096511) (ceg32/sidI) Dot/Icm type IV secretion system effector Ceg32/SidI [Dot/Icm (SS047)] [Legionella pneumophila subsp. pneumophila str. Philadelphia 1]	Uncharacterized protein n=44 Tax=Legionella pneumophila TaxID=446 RepID=Q5WTU7_LEGPL
	agilent_241827	9.52334e-06	0.48569	-0.584425	-2.2274	1.05855	6.19469	3.50877	0.566416	UniRef90_A0A0H3K1N3	1189	VFG001282(gb|NP_647237) (fnbB) fibronectin-binding protein B [FnBPs (VF0010)] [Staphylococcus aureus subsp. aureus MW2]	FnbB protein n=80 Tax=Staphylococcus TaxID=1279 RepID=A0A0H3K1N3_STAAW
	agilent_73397	9.52779e-06	0.485917	0.48929	-0.886954	1.86553	4.42478	7.01754	1.58596	UniRef90_R7C7Y1	1190	MH0003_GL0115482 MPA_PNP_EM_seqs_non_topgraph_seqs_final_210318.csv	Flagellin n=5 Tax=Clostridiales TaxID=186802 RepID=R7C7Y1_9CLOT
	twist_43828	9.55018e-06	0.487059	0.49158	-0.894732	1.87789	4.42478	7.01754	1.58596		1191	NP
	agilent_1150	9.55229e-06	0.487167	-0.316594	-1.20964	0.576458	19.469	14.0351	0.720893	UniRef90_Q9QL88	1192	Enterovirus polyprotein (VP0, VP1, VP2, VP4) – capsid proteins, Coxsackievirus A9 (2.9 Å structure, chains 1–4)	Genome polyprotein n=36 Tax=Enterovirus B TaxID=138949 RepID=POLG_CXB6S
	agilent_26905	9.5667e-06	0.487902	-0.57365	-2.19454	1.04724	6.19469	3.50877	0.566416	UniRef90_A0A1V9QQ08	1193	YP_536259.1 strains_non_MPA_non_topgraph_cdhit70_190118.csv	Peptidoglycan-binding protein LysM n=26 Tax=Lactobacillus TaxID=1578 RepID=A0A1V9QQ08_9LACO
	agilent_79824	9.56952e-06	0.488046	-0.275355	-1.05365	0.502941	24.7788	21.0526	0.849624	UniRef90_A0A174WE81	1194	MH0061_GL0017930 MPA_PNP_EM_seqs_non_topgraph_seqs_final_210318.csv	Acetylhydrolase n=10 Tax=Bacteroides TaxID=816 RepID=A0A174WE81_9BACE
	agilent_149232	9.57445e-06	0.488297	-0.408313	-1.56309	0.746458	10.6195	8.77193	0.826023	UniRef90_L1Q5F4	1195	MH0088_GL0031470 (1/1) MPA_and_EM_topgraph_220218_subsample.csv	Ig-like_bact domain-containing protein n=19 Tax=Clostridiales TaxID=186802 RepID=L1Q5F4_ANAHA
	agilent_226835	9.58796e-06	0.488986	-0.347099	-1.3303	0.636106	15.0442	12.2807	0.816305	UniRef90_A0A3U8EBS2	1196	VFG000845(gb|YP_325655) (toxB) cytotoxin [ToxB (VF0203)] [Escherichia coli O157:H7 str. EDL933]	Toxin B n=50 Tax=Escherichia coli TaxID=562 RepID=A0A3U8EBS2_ECOLX
	agilent_178864	9.58877e-06	0.489027	-0.483047	-1.85147	0.885379	7.9646	5.26316	0.660819	UniRef90_A0A120A5I1	1197	MH0436_GL0026008 (2/2) MPA_and_EM_topgraph_220218_subsample.csv	Carboxypeptidase regulatory-like domain protein n=64 Tax=Bacteroides TaxID=816 RepID=A0A120A5I1_9BACE
	agilent_48632	9.58902e-06	0.48904	0.542701	-0.994763	2.08016	93.8053	94.7368	1.00993	UniRef90_K0X4I5	1198	O2.UC35-1_GL0132054 MPA_PNP_EM_seqs_non_topgraph_seqs_final_210318.csv	Uncharacterized protein n=2 Tax=Bacteroidales TaxID=171549 RepID=K0X4I5_9BACT
	twist_51927	9.60599e-06	0.489905	-0.253492	-0.973065	0.466081	30.9735	26.3158	0.849624		1199	nuclear protein EBNA2 & EBNA-2 & Epstein-Barr nuclear antigen 2
	agilent_4407	9.60969e-06	0.490094	-0.426589	-1.63805	0.784869	9.73451	7.01754	0.720893	UniRef90_Q9QL88	1200	Enterovirus polyprotein (VP0, VP1, VP2, VP4) – capsid proteins, Coxsackievirus A9 (2.9 Å structure, chains 1–4)	Genome polyprotein n=36 Tax=Enterovirus B TaxID=138949 RepID=POLG_CXB6S
	agilent_11123	9.61523e-06	0.490377	-0.480167	-1.84467	0.884334	7.9646	5.26316	0.660819	UniRef90_P07210	1201	polyprotein (9/9) & VP1 capsid protein (1/3) & Chain 2, Human Rhinovirus Serotype 2 (Hrv2)	Genome polyprotein n=273 Tax=Enterovirus TaxID=12059 RepID=POLG_HRV8A
	twist_99522	9.62228e-06	0.490736	-0.482741	-1.8557	0.890213	7.9646	5.26316	0.660819		1202	YP_358779.1 putative lysin [Lactobacillus phage Lc-Nu]
	agilent_182876	9.63223e-06	0.491244	-0.567176	-2.18216	1.04781	6.19469	3.50877	0.566416	UniRef90_A0A0B8QZ29	1203	WP_003722895.1 strains_non_MPA_non_topgraph_cdhit70_190118.csv	ComE operon protein 3 n=85 Tax=Listeria monocytogenes TaxID=1639 RepID=A0A0B8QZ29_LISMN
	agilent_6384	9.64849e-06	0.492073	-0.476178	-1.83465	0.882294	7.9646	5.26316	0.660819	UniRef90_Q99WQ6	1204	Lipase 2 precursor (Glycerol ester hydrolase 2)	Lipase 2 n=451 Tax=Bacteria TaxID=2 RepID=LIP2_STAAM
	agilent_60540	9.65125e-06	0.492214	0.479955	-0.889738	1.84965	4.42478	7.01754	1.58596	UniRef90_A0A3C1D014	1205	MH0356_GL0127272 MPA_PNP_EM_seqs_non_topgraph_seqs_final_210318.csv	Molybdate ABC transporter permease subunit (Fragment) n=1 Tax=Collinsella sp. TaxID=1965294 RepID=A0A3C1D014_9ACTN
	agilent_5001	9.66309e-06	0.492818	-0.30031	-1.15853	0.55791	20.354	15.7895	0.775744	UniRef90_Q66478	1206	polyprotein (3/9) & structural protein (3/3) & VP1 (2/4) & capsid protein VP1 & VP1 protein (2/2) & VP1 protein, partial [Enterovirus A71]	Genome polyprotein n=10068 Tax=root TaxID=1 RepID=POLG_HE71B
	agilent_143760	9.67758e-06	0.493556	-0.615328	-2.37681	1.14615	6.19469	3.50877	0.566416	UniRef90_A0A3D3RTP4	1207	V1.UC12-4_GL0063875 MPA_PNP_EM_seqs_non_topgraph_seqs_final_210318.csv	PG_binding_4 domain-containing protein (Fragment) n=24 Tax=Lachnospiraceae TaxID=186803 RepID=A0A3D3RTP4_9FIRM
	agilent_241693	9.68804e-06	0.49409	-0.398803	-1.54185	0.744248	10.6195	8.77193	0.826023	UniRef90_A0A4I7XYI6	1208	VFG001361(gb|NP_344663) (pspA) pneumococcal surface protein A [PspA (VF0152)] [Streptococcus pneumoniae TIGR4]	Surface protein A n=87 Tax=Streptococcus pneumoniae TaxID=1313 RepID=A0A4I7XYI6_STREE
	agilent_881	9.69039e-06	0.49421	0.22793	-0.425546	0.881406	39.823	47.3684	1.18947	UniRef90_Q66575	1209	positive (from uniprot): Enterovirus B Genome polyprotein	Genome polyprotein n=20 Tax=Enterovirus B TaxID=138949 RepID=POLG_EC12T
	twist_38692	9.69563e-06	0.494477	-0.377571	-1.46074	0.705596	12.3894	8.77193	0.70802		1210	positive (from uniprot): Enterovirus B Genome polyprotein
	agilent_242989	9.69775e-06	0.494585	-0.419591	-1.6236	0.784423	9.73451	7.01754	0.720893	UniRef90_A6X0K0	1211	VFG011399(gb|NP_539749) (fabZ) (3R)-hydroxymyristoyl ACP dehydratase [LPS (CVF383)] [Brucella melitensis bv. 1 str. 16M]	3-hydroxyacyl-[acyl-carrier-protein] dehydratase FabZ n=54 Tax=Rhizobiales TaxID=356 RepID=FABZ_OCHA4
	agilent_5172	9.70397e-06	0.494902	0.23469	-0.439247	0.908628	38.9381	42.1053	1.08134	UniRef90_Q9J3M8	1212	ORF68	Envelope glycoprotein E n=30 Tax=Human herpesvirus 3 TaxID=10335 RepID=GE_VZVO
	twist_14325	9.71431e-06	0.49543	0.253103	-0.474599	0.980806	29.2035	31.5789	1.08134		1213	allergen_name False allergome_name Tri a 37 (4/9) (1/1) allergenonline_name False SDAP_name False iedb_name False
	agilent_133306	9.72779e-06	0.496117	-0.381106	-1.47858	0.716368	11.5044	8.77193	0.762483	UniRef90_A0A0K4DLT7	1214	WP_001441996.1 strains_non_MPA_non_topgraph_cdhit70_190118.csv	Protein n=244 Tax=Enterobacteriaceae TaxID=543 RepID=A0A0K4DLT7_ECOLX
	twist_21096	9.72895e-06	0.496176	-0.417557	-1.62016	0.78505	9.73451	7.01754	0.720893		1215	allergen_name False allergome_name Por tr 2 (14/17) (1/1) allergenonline_name False SDAP_name False iedb_name False
	agilent_169153	9.73707e-06	0.49659	-0.349497	-1.35705	0.658059	14.1593	10.5263	0.743421	UniRef90_P33378	1216	WP_014929158.1 strains_non_MPA_non_topgraph_cdhit70_190118.csv	Phospholipase C n=130 Tax=Listeria monocytogenes TaxID=1639 RepID=PHLC_LISMO
	twist_31746	9.74706e-06	0.4971	-0.459464	-1.78561	0.866684	8.84956	7.01754	0.792982		1217	rhoptry protein, putative & rhoptry protein
	agilent_151622	9.7551e-06	0.49751	-0.559222	-2.17484	1.0564	6.19469	3.50877	0.566416	UniRef90_R6BPJ2	1218	MH0270_GL0193139 MPA_PNP_EM_seqs_non_topgraph_seqs_final_210318.csv	NPCBM domain-containing protein n=6 Tax=Firmicutes TaxID=1239 RepID=R6BPJ2_9FIRM
	agilent_45754	9.75881e-06	0.497699	-0.261699	-1.01809	0.494693	29.2035	22.807	0.780968	UniRef90_UPI0004537308	1219	WP_000728715.1 strains_non_MPA_non_topgraph_cdhit70_190118.csv	staphylococcal protein A n=1 Tax=Staphylococcus aureus TaxID=1280 RepID=UPI0004537308
	agilent_78727	9.76188e-06	0.497856	-0.419796	-1.63358	0.793988	9.73451	7.01754	0.720893	UniRef90_B0MTP6	1220	MH0002_GL0065375 (1/1) MPA_and_EM_topgraph_220218_subsample.csv	Ion-translocating oxidoreductase complex subunit G n=6 Tax=root TaxID=1 RepID=B0MTP6_9BACT
	agilent_71939	9.76959e-06	0.498249	0.32573	-0.616938	1.2684	12.3894	15.7895	1.27444	UniRef90_UPI0006C7ABC3	1221	V1.FI09_GL0113779 MPA_PNP_EM_seqs_non_topgraph_seqs_final_210318.csv	hypothetical protein n=1 Tax=Clostridia bacterium UC5.1-1D1 TaxID=1697794 RepID=UPI0006C7ABC3
	agilent_12014	9.77587e-06	0.498569	-0.282004	-1.09874	0.534729	81.4159	78.9474	0.96968	UniRef90_A0A1D8D445	1222	positive (from uniprot): Enterovirus C Genome polyprotein [on Uniprot the BLAST matches are "Capsid protein" from "Human poliovirus"	VP1 (Fragment) n=1 Tax=Human poliovirus 3 TaxID=12086 RepID=A0A1D8D445_9ENTO
	twist_40058	9.79262e-06	0.499424	0.477998	-0.909125	1.86512	4.42478	7.01754	1.58596		1223	polyprotein (3/9) & structural protein (3/3) & VP1 (2/4) & capsid protein VP1 & VP1 protein (2/2) & VP1 protein, partial [Enterovirus A71]
	agilent_234352	9.79357e-06	0.499472	-0.468269	-1.82731	0.890775	7.9646	5.26316	0.660819	UniRef90_Q99U09	1224	VFG001278(gb|NP_646186) (ebp) cell surface elastin binding protein [EbpS (VF0008)] [Staphylococcus aureus subsp. aureus MW2]	Elastin-binding protein EbpS n=445 Tax=Bacteria TaxID=2 RepID=EBPS_STAAM
	twist_6761	9.83232e-06	0.501448	-0.46551	-1.82279	0.891773	7.9646	5.26316	0.660819		1225	allergen_name False allergome_name Bla g Vitellogenin (2/2) (1/1) allergenonline_name False SDAP_name False iedb_name False
	agilent_8172	9.83371e-06	0.501519	0.472194	-0.904805	1.84919	4.42478	7.01754	1.58596	UniRef90_P17275	1226	Transcription factor jun-B	Transcription factor jun-B n=52 Tax=Eutheria TaxID=9347 RepID=JUNB_HUMAN
	agilent_56676	9.84764e-06	0.50223	0.445469	-0.855756	1.74669	5.30973	8.77193	1.65205	UniRef90_A0A354MMU3	1227	764649650-stool1_revised_scaffold13210_1_gene74009 (2/2) MPA_and_EM_topgraph_220218_subsample.csv	SusC/RagA family TonB-linked outer membrane protein n=6 Tax=Parabacteroides TaxID=375288 RepID=A0A354MMU3_9BACT
	agilent_2349	9.85771e-06	0.502743	0.333883	-0.642569	1.31034	10.6195	14.0351	1.32164	UniRef90_Q99WQ6	1228	Lipase 2 precursor (Glycerol ester hydrolase 2)	Lipase 2 n=451 Tax=Bacteria TaxID=2 RepID=LIP2_STAAM
	twist_32108	9.86373e-06	0.50305	0.220146	-0.424141	0.864434	46.9027	52.6316	1.12214		1229	EBNA-1 HHV 4 & BKRF1
	twist_54406	9.86969e-06	0.503354	0.307535	-0.59315	1.20822	12.3894	17.5439	1.41604		1230	polyprotein (9/9) & VP1 capsid protein (1/3) & Chain 2, Human Rhinovirus Serotype 2 (Hrv2)
	agilent_387	9.89042e-06	0.504411	-0.307562	-1.21056	0.595437	19.469	14.0351	0.720893	UniRef90_P75330	1231	P30 adhesin	P30 adhesin n=9 Tax=Mycoplasma pneumoniae TaxID=2104 RepID=P30_MYCPN
	twist_58124	9.89223e-06	0.504504	-0.563464	-2.21815	1.09122	5.30973	3.50877	0.660819		1232	Bifunctional autolysin precursor
	agilent_72410	9.8957e-06	0.504681	0.328937	-0.637429	1.2953	10.6195	14.0351	1.32164	UniRef90_A0A1C5XGK9	1233	MH0007_GL0015775 MPA_PNP_EM_seqs_non_topgraph_seqs_final_210318.csv	Flagellin n=12 Tax=root TaxID=1 RepID=A0A1C5XGK9_9CLOT
	twist_62435	9.89701e-06	0.504748	-0.423704	-1.66868	0.821268	8.84956	7.01754	0.792982		1234	AFQ97034.1 protein kinase [Enterobacteria phage T7M]
	agilent_200824	9.89879e-06	0.504838	0.228188	-0.442442	0.898818	33.6283	38.5965	1.14774	UniRef90_E1W618	1235	WP_014065439.1 strains_non_MPA_non_topgraph_cdhit70_190118.csv	Uncharacterized protein n=1 Tax=Haemophilus parainfluenzae (strain T3T1) TaxID=862965 RepID=E1W618_HAEP3
	agilent_60658	9.89918e-06	0.504858	0.410495	-0.795978	1.61697	6.19469	8.77193	1.41604	UniRef90_K0XH89	1236	MH0012_GL0225381 MPA_PNP_EM_seqs_non_topgraph_seqs_final_210318.csv	PKD domain-containing protein n=3 Tax=Bacteroidales TaxID=171549 RepID=K0XH89_9BACT
	twist_65044	9.90807e-06	0.505312	-0.306506	-1.20831	0.595297	17.6991	14.0351	0.792982		1237	YP_001469494.1 SegC homing endonuclease [Enterobacteria phage Phi1]
	twist_51531	9.91595e-06	0.505713	-0.473355	-1.86737	0.920665	7.9646	5.26316	0.660819		1238	Ribosomal RNA-processing protein 8
	twist_49495	9.9199e-06	0.505915	0.311108	-0.605534	1.22775	12.3894	15.7895	1.27444		1239	Nucleoprotein (2/5)
	agilent_224490	9.92206e-06	0.506025	0.268742	-0.523277	1.06076	18.5841	22.807	1.22723	UniRef90_Q99WQ6	1240	VFG001316(gb|NP_645114) (geh) glycerol ester hydrolase [Lipase (VF0012)] [Staphylococcus aureus subsp. aureus MW2]	Lipase 2 n=451 Tax=Bacteria TaxID=2 RepID=LIP2_STAAM
	twist_32175	9.92212e-06	0.506028	-0.336782	-1.32933	0.655769	89.3805	85.9649	0.961786		1241	EBNA-1 HHV 4 & BKRF1
	agilent_221864	9.93341e-06	0.506604	-0.221952	-0.876965	0.433062	58.4071	52.6316	0.901116	UniRef90_A0A4I7YG16	1242	VFG001357(gb|NP_346601) (cbpA) choline binding protein A [CbpA/PspC (VF0150)] [Streptococcus pneumoniae TIGR4]	Choline binding protein A n=44 Tax=Streptococcus pneumoniae TaxID=1313 RepID=A0A4I7YG16_STREE
	agilent_12387	9.93587e-06	0.506729	0.260466	-0.508436	1.02937	20.354	24.5614	1.20671	UniRef90_K6B887	1243	MH0374_GL0152176 (1/1) MPA_and_EM_topgraph_220218_subsample.csv	Biotin_lipoyl_2 domain-containing protein n=28 Tax=Bacteroidales TaxID=171549 RepID=K6B887_9BACT
	agilent_98530	9.94155e-06	0.507019	-0.461221	-1.82369	0.901245	7.9646	5.26316	0.660819	UniRef90_P0A1W3	1244	WP_000157810.1 (1/2) non_MPA_topgraph_sampling_040218.csv	Signal peptidase I n=1166 Tax=root TaxID=1 RepID=LEP_SALTI
	agilent_131883	9.94202e-06	0.507043	0.226815	-0.443243	0.896873	36.2832	40.3509	1.11211	UniRef90_R5NUP6	1245	MH0437_GL0231446 MPA_PNP_EM_seqs_non_topgraph_seqs_final_210318.csv	Flagellin n=6 Tax=Clostridiales TaxID=186802 RepID=R5NUP6_9CLOT
	agilent_73214	9.9449e-06	0.50719	0.327053	-0.639463	1.29357	10.6195	14.0351	1.32164	UniRef90_C4ZDZ6	1246	WP_012744138.1 MPA_PNP_EM_seqs_non_topgraph_seqs_final_210318.csv	Flagellin n=1 Tax=Agathobacter rectalis (strain ATCC 33656 / DSM 3377 / JCM 17463 / KCTC 5835 / VPI 0990) TaxID=515619 RepID=C4ZDZ6_AGARV
	twist_24985	9.94506e-06	0.507198	-0.411716	-1.62845	0.805021	9.73451	7.01754	0.720893		1247	allergen_name False allergome_name Equ as 3 (2/2) (1/1) allergenonline_name False SDAP_name False iedb_name False
	agilent_235500	9.94909e-06	0.507403	0.298416	-0.583915	1.18075	13.2743	17.5439	1.32164	UniRef90_A0A0K5P078	1248	VFG000743(gb|AAC38395) (espD) EspD [EspD (VF0180)] [Escherichia coli O127:H6 str. E2348/69]	Translocon EspD n=21 Tax=Escherichia coli TaxID=562 RepID=A0A0K5P078_ECOLX
	agilent_11153	9.95167e-06	0.507535	-0.240364	-0.951272	0.470544	35.3982	33.3333	0.941667	UniRef90_A0A2U3RZL8	1249	pneumococcal histidine triad protein D (1/2) & histidine motif-containing protein, partial	Pneumococcal histidine triad protein D n=4 Tax=Streptococcus pneumoniae TaxID=1313 RepID=A0A2U3RZL8_STREE
	agilent_241907	9.96214e-06	0.508069	-0.32544	-1.28918	0.638302	16.8142	12.2807	0.730379	UniRef90_Q8NX98	1250	VFG001296(gb|NP_645749) (sspA) serine protease; V8 protease; glutamyl endopeptidase [V8 protease (VF0023)] [Staphylococcus aureus subsp. aureus MW2]	Glutamyl endopeptidase n=99 Tax=Staphylococcaceae TaxID=90964 RepID=SSPA_STAAW
	agilent_214358	9.96369e-06	0.508148	-0.282945	-1.121	0.555111	20.354	17.5439	0.861937	UniRef90_A0A166DEL7	1251	WP_000728052.1 strains_non_MPA_non_topgraph_cdhit70_190118.csv	Exported protein n=20 Tax=Staphylococcus aureus TaxID=1280 RepID=A0A166DEL7_STAAU
	twist_58784	9.97462e-06	0.508706	-0.258608	-1.02559	0.508373	79.646	75.4386	0.947173		1252	positive (exact): Human herpesvirus 3 Envelope glycoprotein C
	agilent_32324	9.97852e-06	0.508904	-0.459874	-1.82441	0.904662	7.9646	5.26316	0.660819	UniRef90_B0NW55	1253	MH0051_GL0052167 MPA_PNP_EM_seqs_non_topgraph_seqs_final_210318.csv	Clostripain family n=12 Tax=Bacteroides TaxID=816 RepID=B0NW55_BACSE
	agilent_224035	9.98117e-06	0.50904	0.375117	-0.738283	1.48852	7.9646	10.5263	1.32164	UniRef90_Q327J1	1254	VFG012802(gb|NP_858136) (ospB) type III secretion system effector OspB [T3SS (SS011)] [Shigella flexneri 2a str. 301]	OspB n=95 Tax=Enterobacteriaceae TaxID=543 RepID=Q327J1_SHIDS
	agilent_908	9.98207e-06	0.509086	0.227199	-0.447232	0.901629	33.6283	38.5965	1.14774	UniRef90_P03460	1255	Hemagglutinin (2/2)	Hemagglutinin n=16903 Tax=Influenza B virus TaxID=11520 RepID=HEMA_INBLE
	twist_39924	9.98544e-06	0.509258	0.218026	-0.42944	0.865492	44.2478	49.1228	1.11018		1256	64 Kd autoantigen
	agilent_169687	9.99407e-06	0.509698	0.309334	-0.610242	1.22891	12.3894	15.7895	1.27444	UniRef90_E2QQR7	1257	WP_001529381.1 strains_non_MPA_non_topgraph_cdhit70_190118.csv	SnoH n=24 Tax=Escherichia coli TaxID=562 RepID=E2QQR7_ECOLX
	agilent_149779	1.0002e-05	0.5101	0.255731	-0.505219	1.01668	20.354	26.3158	1.29291	UniRef90_UPI0004537308	1258	WP_000728715.1 strains_non_MPA_non_topgraph_cdhit70_190118.csv	staphylococcal protein A n=1 Tax=Staphylococcus aureus TaxID=1280 RepID=UPI0004537308
	agilent_129839	1.00046e-05	0.510233	0.252751	-0.499568	1.00507	22.1239	26.3158	1.18947	UniRef90_A0A3D2TUV9	1259	MH0172_GL0065659 MPA_PNP_EM_seqs_non_topgraph_seqs_final_210318.csv	Flagellin n=7 Tax=Clostridiales TaxID=186802 RepID=A0A3D2TUV9_9FIRM
	twist_42208	1.00084e-05	0.510427	-0.351442	-1.398	0.695113	12.3894	10.5263	0.849624		1260	Glycoprotein B precursor & glycoprotein B (1/2)
	twist_31200	1.0017e-05	0.510866	0.233709	-0.462973	0.93039	27.4336	33.3333	1.21505		1261	positive (from uniprot): Rhinovirus B Genome polyprotein
	agilent_11483	1.00301e-05	0.511537	-0.27545	-1.09787	0.546967	23.0088	17.5439	0.762483	UniRef90_P03204	1262	EBNA-3C HHV 4 latent protein	Epstein-Barr nuclear antigen 6 n=14 Tax=Epstein-Barr virus (strain GD1) TaxID=10376 RepID=EBNA6_EBVB9
	agilent_61084	1.00313e-05	0.511594	0.465336	-0.924214	1.85489	92.0354	94.7368	1.02935	UniRef90_K0X0Z8	1263	158499257-stool2_revised_scaffold67395_1_gene40147 MPA_PNP_EM_seqs_non_topgraph_seqs_final_210318.csv	Ig-like domain-containing protein n=4 Tax=Bacteroidales TaxID=171549 RepID=K0X0Z8_9BACT
	twist_46140	1.00313e-05	0.511594	0.465336	-0.924214	1.85489	92.0354	94.7368	1.02935		1264	polyprotein (9/9) & VP1 capsid protein (1/3) & Chain 2, Human Rhinovirus Serotype 2 (Hrv2)
	agilent_123141	1.00316e-05	0.511609	-0.46731	-1.8628	0.928185	7.07965	5.26316	0.743421	UniRef90_A0A316NYM2	1265	MH0188_GL0058457 MPA_PNP_EM_seqs_non_topgraph_seqs_final_210318.csv	Uncharacterized protein n=1 Tax=Candidatus Gastranaerophilales bacterium TaxID=2137880 RepID=A0A316NYM2_9BACT
	agilent_4121	1.00321e-05	0.511636	-0.467051	-1.86186	0.927756	7.07965	5.26316	0.743421	UniRef90_Q59947	1266	immunoglobulin A1 protease	Immunoglobulin A1 protease n=446 Tax=Streptococcus pneumoniae TaxID=1313 RepID=IGA1_STRR6
	agilent_63822	1.00329e-05	0.511675	-0.405289	-1.61576	0.805187	9.73451	7.01754	0.720893	UniRef90_Q2FWV5	1267	WP_000727649.1 strains_non_MPA_non_topgraph_cdhit70_190118.csv	Chemotaxis inhibitory protein n=103 Tax=root TaxID=1 RepID=CHIPS_STAA8
	agilent_222116	1.00367e-05	0.51187	0.670159	-1.33233	2.67265	1.76991	3.50877	1.98246	UniRef90_Q669T5	1268	VFG043207(gb|YP_001006775) (cheB) chemotaxis-specific methylesterase CheB [peritrichous flagella (AI145)] [Yersinia enterocolitica subsp. enterocolitica 8081]	Protein-glutamate methylesterase/protein-glutamine glutaminase n=121 Tax=Enterobacterales TaxID=91347 RepID=CHEB_YERPS
	agilent_223567	1.0045e-05	0.512294	0.24259	-0.483017	0.968197	25.6637	29.8246	1.16213	UniRef90_Q2YX95	1269	VFG001318(gb|YP_001332075) (isdA) iron-regulated surface determinant protein A [Isd (VF0015)] [Staphylococcus aureus subsp. aureus str. Newman]	Iron-regulated surface determinant protein A n=287 Tax=Bacteria TaxID=2 RepID=ISDA_STAAB
	agilent_11485	1.00558e-05	0.512845	-0.285583	-1.1409	0.569736	21.2389	15.7895	0.743421	UniRef90_P03204	1270	EBNA-3C HHV 4 latent protein	Epstein-Barr nuclear antigen 6 n=14 Tax=Epstein-Barr virus (strain GD1) TaxID=10376 RepID=EBNA6_EBVB9
	twist_28809	1.00596e-05	0.513038	-0.241811	-0.966363	0.482742	30.0885	26.3158	0.874613		1271	polyprotein (9/9) & VP1 capsid protein (1/3) & Chain 2, Human Rhinovirus Serotype 2 (Hrv2)
	agilent_237918	1.00617e-05	0.513148	-0.225524	-0.901453	0.450405	64.6018	59.6491	0.923336	UniRef90_Q48028	1272	VFG001154(gb|AAA20524) (hmw2A) adhesin HMW2A, two-partner secretion (TPS) pathway TpsA exoprotein [HMW1/HMW2 (VF0038)] [Haemophilus influenzae str. 12]	Adhesin n=8 Tax=Haemophilus influenzae TaxID=727 RepID=Q48028_HAEIF
	agilent_130668	1.00686e-05	0.513497	0.411702	-0.823249	1.64665	6.19469	8.77193	1.41604	UniRef90_S2ZJA6	1273	WP_015438525.1 (1/2) non_MPA_topgraph_sampling_040218.csv	SBP_bac_5 domain-containing protein n=97 Tax=Bifidobacterium TaxID=1678 RepID=S2ZJA6_BIFBR
	agilent_7032	1.00889e-05	0.514533	-0.333603	-1.33676	0.669549	15.0442	10.5263	0.69969	UniRef90_A3PV79	1274	RNA polymerase beta'-subunit	DNA-directed RNA polymerase subunit beta' n=6 Tax=Mycobacteriaceae TaxID=1762 RepID=RPOC_MYCSJ
	agilent_134048	1.0096e-05	0.514895	0.221788	-0.445708	0.889284	33.6283	38.5965	1.14774	UniRef90_R5ESF2	1275	MH0043_GL0060107 MPA_PNP_EM_seqs_non_topgraph_seqs_final_210318.csv	SGNH_hydro domain-containing protein n=3 Tax=Bacteroidales TaxID=171549 RepID=R5ESF2_9BACE
	twist_47285	1.00997e-05	0.515083	-0.28577	-1.14621	0.574673	19.469	15.7895	0.811005		1276	early antigen protein D (EA-D) & DNA polymerase processivity factor BMRF1
	twist_58902	1.01031e-05	0.515256	-0.376119	-1.50907	0.756827	11.5044	8.77193	0.762483		1277	H3N2 A/Brisbane/10/2007 HA
	agilent_239266	1.01144e-05	0.515833	-0.286895	-1.15227	0.578478	21.2389	15.7895	0.743421	UniRef90_P71401	1278	VFG001157(gb|AAC44560) (hsf) Hsf [Hia/Hsf (VF0039)] [Haemophilus influenzae C54]	Hsf n=19 Tax=Haemophilus influenzae TaxID=727 RepID=P71401_HAEIF
	agilent_224251	1.01163e-05	0.515929	0.330153	-0.665931	1.32624	9.73451	14.0351	1.44179	UniRef90_A7X6I5	1279	VFG001283(gb|NP_647238) (fnbA) fibronectin-binding protein A [FnBPs (VF0010)] [Staphylococcus aureus subsp. aureus MW2]	Fibronectin-binding protein A n=697 Tax=Bacteria TaxID=2 RepID=FNBA_STAA1
	twist_34788	1.01513e-05	0.517715	0.36412	-0.739134	1.46737	7.9646	10.5263	1.32164		1280	positive (from uniprot): Enterovirus B Genome polyprotein
	twist_47284	1.0172e-05	0.518773	-0.337738	-1.36365	0.68817	13.2743	10.5263	0.792982		1281	early antigen protein D (EA-D) & DNA polymerase processivity factor BMRF1
	twist_39114	1.01754e-05	0.518946	-0.484957	-1.95866	0.98875	6.19469	5.26316	0.849624		1282	erythrocyte membrane protein 1 (2/9) & VAR2CSA & erythrocyte membrane protein 1 (PfEMP1)
	agilent_118543	1.01979e-05	0.520092	-0.741364	-3.00044	1.51772	3.53982	1.75439	0.495614	UniRef90_A0A0P0M1L8	1283	MH0012_GL0038697 MPA_PNP_EM_seqs_non_topgraph_seqs_final_210318.csv	ATP-dependent DNA helicase n=39 Tax=Bacteroides TaxID=816 RepID=A0A0P0M1L8_BACVU
	agilent_42055	1.02049e-05	0.520448	-0.45335	-1.83597	0.929274	7.9646	5.26316	0.660819	UniRef90_A0A166Q5A2	1284	WP_001081338.1 strains_non_MPA_non_topgraph_cdhit70_190118.csv	Iron(III) dicitrate-binding protein n=239 Tax=Bacteria TaxID=2 RepID=A0A166Q5A2_STAAU
	twist_58782	1.02504e-05	0.522773	-0.238404	-0.969556	0.492749	76.1062	71.9298	0.945124		1285	positive (exact): Human herpesvirus 3 Envelope glycoprotein C
	agilent_166519	1.02525e-05	0.522877	-0.33419	-1.35936	0.690983	13.2743	10.5263	0.792982	UniRef90_R7EMT3	1286	MH0002_GL0053999 MPA_PNP_EM_seqs_non_topgraph_seqs_final_210318.csv	TonB-dependent receptor n=1 Tax=Bacteroides uniformis CAG:3 TaxID=1263055 RepID=R7EMT3_9BACE
	agilent_240518	1.02534e-05	0.522921	0.315697	-0.652849	1.28424	10.6195	14.0351	1.32164	UniRef90_A7X6I5	1287	VFG001283(gb|NP_647238) (fnbA) fibronectin-binding protein A [FnBPs (VF0010)] [Staphylococcus aureus subsp. aureus MW2]	Fibronectin-binding protein A n=697 Tax=Bacteria TaxID=2 RepID=FNBA_STAA1
	agilent_223189	1.02569e-05	0.523103	0.21072	-0.436045	0.857486	49.5575	54.386	1.09743	UniRef90_A0A4I7YG16	1288	VFG001357(gb|NP_346601) (cbpA) choline binding protein A [CbpA/PspC (VF0150)] [Streptococcus pneumoniae TIGR4]	Choline binding protein A n=44 Tax=Streptococcus pneumoniae TaxID=1313 RepID=A0A4I7YG16_STREE
	agilent_198474	1.02601e-05	0.523267	0.456051	-0.944262	1.85636	4.42478	7.01754	1.58596	UniRef90_A0A1G6G7P6	1289	MH0456_GL0032128 MPA_PNP_EM_seqs_non_topgraph_seqs_final_210318.csv	Concanavalin A-like lectin/glucanases superfamily protein n=55 Tax=Bacteroidaceae TaxID=815 RepID=A0A1G6G7P6_BACOV
	agilent_138829	1.02671e-05	0.523622	-0.358066	-1.45845	0.742322	11.5044	8.77193	0.762483	UniRef90_A0A174B1N0	1290	WP_012743453.1 MPA_PNP_EM_seqs_non_topgraph_seqs_final_210318.csv	Toxin A n=2 Tax=[Eubacterium] rectale TaxID=39491 RepID=A0A174B1N0_9FIRM
	agilent_219934	1.02744e-05	0.523992	-0.210669	-0.85866	0.437323	48.6726	43.8596	0.901116	UniRef90_UPI000F53326A	1291	VFG000261(gb|NP_273742) (iga) IgA-specific serine endopeptidase [IgA1 protease (VF0080)] [Neisseria meningitidis MC58]	IgA-specific serine endopeptidase autotransporter n=1 Tax=Neisseria meningitidis TaxID=487 RepID=UPI000F53326A
	agilent_10960	1.02746e-05	0.524005	0.317076	-0.658244	1.2924	83.1858	87.7193	1.0545	UniRef90_A0A2U3RZL8	1292	pneumococcal histidine triad protein D (1/2) & histidine motif-containing protein, partial	Pneumococcal histidine triad protein D n=4 Tax=Streptococcus pneumoniae TaxID=1313 RepID=A0A2U3RZL8_STREE
	agilent_240382	1.02888e-05	0.52473	0.23979	-0.499091	0.978672	23.8938	28.0702	1.17479	UniRef90_Q8GM74	1293	VFG001150(gb|AAL79954) (hia) adhesin [Hia/Hsf (VF0039)] [Haemophilus influenzae nontypable strain 3179B]	Adhesin n=5 Tax=Haemophilus influenzae TaxID=727 RepID=Q8GM74_HAEIF
	agilent_158347	1.02924e-05	0.52491	-0.332543	-1.35767	0.692586	13.2743	10.5263	0.792982	UniRef90_A0A139KHP0	1294	MH0003_GL0049565 MPA_PNP_EM_seqs_non_topgraph_seqs_final_210318.csv	SusC/RagA family TonB-linked outer membrane protein n=31 Tax=Bacteroides TaxID=816 RepID=A0A139KHP0_BACUN
	twist_60273	1.02968e-05	0.525136	-0.25207	-1.02955	0.525409	25.6637	22.807	0.888687		1295	YP_009153096.1 hypothetical protein Sf101_0022 [Enterobacteria phage Sf101]
	agilent_200833	1.03051e-05	0.525559	-0.214245	-0.875734	0.447243	60.177	54.386	0.903767	UniRef90_K5Z2N5	1296	MH0244_GL0115989 MPA_PNP_EM_seqs_non_topgraph_seqs_final_210318.csv	Uncharacterized protein n=12 Tax=Parabacteroides TaxID=375288 RepID=K5Z2N5_9BACT
	twist_96182	1.03104e-05	0.525832	0.448198	-0.936539	1.83294	4.42478	8.77193	1.98246		1297	YP_006908106.1 putative baseplate wedge subunit [Campylobacter phage CP30A]
	agilent_61197	1.03212e-05	0.526381	-0.722229	-2.95657	1.51211	3.53982	1.75439	0.495614	UniRef90_D4J4E9	1298	MH0059_GL0029485 (3/4) MPA_and_EM_topgraph_220218_subsample.csv	ABC-type transport system, involved in lipoprotein release, permease component n=38 Tax=Firmicutes TaxID=1239 RepID=D4J4E9_9FIRM
	twist_38675	1.0357e-05	0.528205	0.224336	-0.472758	0.921431	64.6018	68.4211	1.05912		1299	pneumococcal histidine triad protein E & hydrolase & HIT family hydrolase
	agilent_150541	1.03595e-05	0.528336	-0.324336	-1.33249	0.683815	14.1593	10.5263	0.743421	UniRef90_A0A076JBG3	1300	WP_005841703.1 MPA_PNP_EM_seqs_non_topgraph_seqs_final_210318.csv	PorT family protein n=35 Tax=Bacteroides TaxID=816 RepID=A0A076JBG3_9BACE
	twist_5606	1.03696e-05	0.528852	-0.331083	-1.36149	0.699328	13.2743	10.5263	0.792982		1301	allergen_name False allergome_name Nas vi 12 (2/2) (1/1) allergenonline_name False SDAP_name False iedb_name False
	agilent_897	1.03828e-05	0.529521	-0.208335	-0.857776	0.441107	58.4071	52.6316	0.901116	UniRef90_P09256	1302	positive (from uniprot): Human herpesvirus 3 Envelope glycoprotein C	Envelope glycoprotein C n=119 Tax=Human herpesvirus 3 TaxID=10335 RepID=GC_VZVD
	agilent_234119	1.03929e-05	0.530039	-0.53134	-2.18978	1.1271	5.30973	3.50877	0.660819	UniRef90_Q5WWB4	1303	VFG045526(gb|YP_095518) (ravX) Dot/Icm type IV secretion system effector RavX [Dot/Icm (VF0156)] [Legionella pneumophila subsp. pneumophila str. Philadelphia 1]	Uncharacterized protein n=29 Tax=Legionella pneumophila TaxID=446 RepID=Q5WWB4_LEGPL
	agilent_212	1.0397e-05	0.530245	0.235213	-0.499309	0.969736	69.0265	73.6842	1.06748	UniRef90_P12978	1304	nuclear protein EBNA2 & EBNA-2 & Epstein-Barr nuclear antigen 2	Epstein-Barr nuclear antigen 2 n=125 Tax=Epstein-Barr virus (strain GD1) TaxID=10376 RepID=EBNA2_EBVB9
	twist_12244	1.04024e-05	0.530524	-0.383941	-1.58373	0.815842	9.73451	7.01754	0.720893		1305	allergen_name False allergome_name Cte f 9 (6/8) (1/1) allergenonline_name False SDAP_name False iedb_name False
	agilent_12144	1.0403e-05	0.530553	-0.435179	-1.79517	0.924814	7.9646	5.26316	0.660819	UniRef90_A0A416X5Y1	1306	MH0059_GL0107921 (1/1) MPA_and_EM_topgraph_220218_subsample.csv	Cell surface protein SprA n=4 Tax=Bacteroidales TaxID=171549 RepID=A0A416X5Y1_9BACE
	agilent_229425	1.04089e-05	0.530852	0.212626	-0.452342	0.877593	34.5133	40.3509	1.16914	UniRef90_A0A0H3K1N3	1307	VFG001282(gb|NP_647237) (fnbB) fibronectin-binding protein B [FnBPs (VF0010)] [Staphylococcus aureus subsp. aureus MW2]	FnbB protein n=80 Tax=Staphylococcus TaxID=1279 RepID=A0A0H3K1N3_STAAW
	twist_15962	1.04143e-05	0.531129	-0.347131	-1.43348	0.73922	12.3894	8.77193	0.70802		1308	allergen_name False allergome_name Nas vi AK (2/2) (1/1) allergenonline_name False SDAP_name False iedb_name False
	twist_11437	1.04221e-05	0.531527	-0.394616	-1.63077	0.841538	8.84956	7.01754	0.792982		1309	allergen_name Equ c 3 (1/1) (1/1) allergome_name Equ c 3 (2/3) (1/1) allergenonline_name Equ c 3.0101 (1/1) (1/1) SDAP_name Equ c 3 (1/1) (1/1) iedb_name False
	agilent_139105	1.04242e-05	0.531634	-0.529269	-2.18766	1.12912	5.30973	3.50877	0.660819	UniRef90_A0A087QB98	1310	WP_003657053.1 strains_non_MPA_non_topgraph_cdhit70_190118.csv	Lysozyme (Fragment) n=4 Tax=Lactobacillus gasseri TaxID=1596 RepID=A0A087QB98_LACGS
	agilent_219851	1.04368e-05	0.532278	0.21681	-0.463603	0.897222	32.7434	36.8421	1.12518	UniRef90_UPI000F53326A	1311	VFG000261(gb|NP_273742) (iga) IgA-specific serine endopeptidase [IgA1 protease (VF0080)] [Neisseria meningitidis MC58]	IgA-specific serine endopeptidase autotransporter n=1 Tax=Neisseria meningitidis TaxID=487 RepID=UPI000F53326A
	agilent_150244	1.04466e-05	0.532776	0.232379	-0.497779	0.962537	23.8938	28.0702	1.17479	UniRef90_R5F4N5	1312	158499257-stool2_revised_scaffold67727_1_gene85513 MPA_PNP_EM_seqs_non_topgraph_seqs_final_210318.csv	Glyco_hydro_85 domain-containing protein n=3 Tax=Bacteroidales TaxID=171549 RepID=R5F4N5_9BACE
	twist_49674	1.04501e-05	0.532954	-0.224471	-0.930092	0.481149	33.6283	29.8246	0.886888		1313	positive (from uniprot): Human herpesvirus 3 Envelope glycoprotein C
	twist_76975	1.04696e-05	0.533949	-0.433072	-1.79773	0.931591	7.9646	5.26316	0.660819		1314	ACZ63895.1 endolysin [Enterococcus phage phiFL1C]
	agilent_31468	1.04707e-05	0.534007	0.350694	-0.754543	1.45593	7.9646	10.5263	1.32164	UniRef90_A0A173UKQ3	1315	O2.UC43-1_GL0046095 MPA_PNP_EM_seqs_non_topgraph_seqs_final_210318.csv	Macrolide export ATP-binding/permease protein MacB n=29 Tax=Ruminococcaceae TaxID=541000 RepID=A0A173UKQ3_9FIRM
	agilent_234887	1.04864e-05	0.534807	-0.348561	-1.44923	0.752106	11.5044	8.77193	0.762483	UniRef90_P15926	1316	VFG001797(gb|NP_735749) (scpB) streptococcal C5a peptidase [C5a peptidase (VF0278)] [Streptococcus agalactiae NEM316]	C5a peptidase n=760 Tax=Bacteria TaxID=2 RepID=C5AP_STRPY
	agilent_119064	1.04869e-05	0.53483	0.260071	-0.561213	1.08136	17.6991	21.0526	1.18947	UniRef90_A0A1C6DAL4	1317	MH0211_GL0137678 MPA_PNP_EM_seqs_non_topgraph_seqs_final_210318.csv	Endo-1,4-beta-xylanase A n=5 Tax=Firmicutes TaxID=1239 RepID=A0A1C6DAL4_9CLOT
	agilent_136654	1.04873e-05	0.534852	-0.303822	-1.26332	0.655675	15.0442	12.2807	0.816305	UniRef90_A0A0P0GSM5	1318	675950834-stool1_revised_scaffold34866_1_gene47343 MPA_PNP_EM_seqs_non_topgraph_seqs_final_210318.csv	Streptopain n=9 Tax=Bacteroides TaxID=816 RepID=A0A0P0GSM5_9BACE
	agilent_64147	1.04999e-05	0.535496	-0.216157	-0.89988	0.467565	38.9381	35.0877	0.901116	UniRef90_A6LDM2	1319	MH0012_GL0221699 MPA_PNP_EM_seqs_non_topgraph_seqs_final_210318.csv	Uncharacterized protein n=36 Tax=Bacteroidales TaxID=171549 RepID=A6LDM2_PARD8
	twist_59092	1.0501e-05	0.535549	0.381103	-0.824514	1.58672	6.19469	8.77193	1.41604		1320	B B/Brisbane/60/2008 HA
	agilent_31896	1.05072e-05	0.535868	0.264498	-0.572893	1.10189	16.8142	21.0526	1.25208	UniRef90_D7HBW7	1321	WP_000782345.1 strains_non_MPA_non_topgraph_cdhit70_190118.csv	CBAH domain-containing protein n=93 Tax=Vibrio cholerae TaxID=666 RepID=D7HBW7_VIBCL
	twist_25254	1.0516e-05	0.536318	-0.373679	-1.55804	0.810684	9.73451	8.77193	0.901116		1322	allergen_name False allergome_name Bub b 8 (5/6), Bub b 9 (1/2) (1/1) allergenonline_name False SDAP_name False iedb_name False
	twist_50150	1.05391e-05	0.537494	-0.303539	-1.26838	0.661299	15.0442	12.2807	0.816305		1323	Capsid protein VP26 & capsid protein VP26 [Human gammaherpesvirus 4] & BFRF3
	twist_31619	1.05442e-05	0.537752	0.430407	-0.938564	1.79938	4.42478	7.01754	1.58596		1324	immunoglobulin A1 protease
	agilent_11272	1.05491e-05	0.538003	-0.344882	-1.44251	0.752744	91.1504	89.4737	0.981604		1325	positive (exact): Enterovirus B Genome polyprotein
	agilent_132716	1.05498e-05	0.53804	-0.279256	-1.1681	0.609588	18.5841	15.7895	0.849624	UniRef90_J8KDN0	1326	NP_831259.1 strains_non_MPA_non_topgraph_cdhit70_190118.csv	LysM domain-containing protein n=166 Tax=Bacillus TaxID=55087 RepID=J8KDN0_BACCE
	agilent_12513	1.05604e-05	0.538579	-0.382108	-1.59993	0.835716	9.73451	7.01754	0.720893	UniRef90_Q06971	1327	WP_000079833.1 strains_non_MPA_non_topgraph_cdhit70_190118.csv	Flagellin n=259 Tax=Salmonella TaxID=590 RepID=FLIC_SALDU
	agilent_169172	1.05645e-05	0.538788	-0.698877	-2.92743	1.52968	3.53982	1.75439	0.495614	UniRef90_A0A174MPU4	1328	T2D-189A_GL0064880 MPA_PNP_EM_seqs_non_topgraph_seqs_final_210318.csv	Flagellin n=3 Tax=Clostridiales TaxID=186802 RepID=A0A174MPU4_9FIRM
	twist_7919	1.05825e-05	0.539705	0.378651	-0.83151	1.58881	7.07965	8.77193	1.23904		1329	allergen_name False allergome_name Pha a 5 (5/5) (1/1) allergenonline_name Unassigned (1/1) (1/1) SDAP_name Pha a 5 (4/4) (1/1) iedb_name False
	twist_45861	1.05962e-05	0.540407	-0.339018	-1.42439	0.746355	12.3894	8.77193	0.70802		1330	RNA polymerase beta'-subunit
	agilent_88956	1.05971e-05	0.540452	0.213103	-0.469227	0.895434	56.6372	59.6491	1.05318	UniRef90_A0A3R6J631	1331	MH0105_GL0034973 MPA_PNP_EM_seqs_non_topgraph_seqs_final_210318.csv	Uncharacterized protein n=6 Tax=Parabacteroides TaxID=375288 RepID=A0A3R6J631_9BACT
	twist_28232	1.06252e-05	0.541886	-0.315442	-1.32904	0.698152	14.1593	10.5263	0.743421		1332	polyprotein (9/9) & VP1 capsid protein (1/3) & Chain 2, Human Rhinovirus Serotype 2 (Hrv2)
	twist_46426	1.06257e-05	0.541913	0.213783	-0.473201	0.900767	62.8319	68.4211	1.08895		1333	nuclear protein EBNA2 & EBNA-2 & Epstein-Barr nuclear antigen 2
	twist_49296	1.06283e-05	0.542044	0.209284	-0.463461	0.882029	40.708	43.8596	1.07742		1334	glycoprotein B (2/2)
	agilent_173004	1.06433e-05	0.542808	0.30019	-0.666601	1.26698	11.5044	14.0351	1.21997	UniRef90_B0G3Y5	1335	WP_052302907.1 strains_non_MPA_non_topgraph_cdhit70_190118.csv	N-acetylmuramoyl-L-alanine amidase n=2 Tax=Dorea formicigenerans TaxID=39486 RepID=B0G3Y5_9FIRM
	agilent_153499	1.06589e-05	0.543605	-0.251364	-1.06251	0.559779	22.1239	19.2982	0.872281	UniRef90_Q2FWV5	1336	WP_000727649.1 strains_non_MPA_non_topgraph_cdhit70_190118.csv	Chemotaxis inhibitory protein n=103 Tax=root TaxID=1 RepID=CHIPS_STAA8
	twist_99804	1.06629e-05	0.543809	0.425167	-0.947527	1.79786	4.42478	7.01754	1.58596		1337	AFN38822.1 hypothetical protein phi_MSA6_ORF149 [Staphylococcus phage MSA6]
	agilent_40320	1.06732e-05	0.544333	0.424707	-0.948289	1.7977	4.42478	7.01754	1.58596	UniRef90_D7VFB1	1338	YP_004890684.1 (2/2) non_MPA_topgraph_sampling_040218.csv	Uncharacterized protein n=5 Tax=Lactobacillus plantarum TaxID=1590 RepID=D7VFB1_LACPN
	twist_60212	1.06968e-05	0.545537	0.384466	-0.862162	1.63109	6.19469	8.77193	1.41604		1339	YP_007003037.1 hypothetical protein [Lactobacillus phage JCL1032]
	twist_1854	1.06996e-05	0.545677	-0.419646	-1.78082	0.941531	7.9646	5.26316	0.660819		1340	allergen_name False allergome_name Hor v GBSS_I (3/5) (1/1) allergenonline_name False SDAP_name False iedb_name False
	twist_47286	1.07022e-05	0.54581	-0.239504	-1.01662	0.537616	24.7788	21.0526	0.849624		1341	early antigen protein D (EA-D) & DNA polymerase processivity factor BMRF1
	twist_30015	1.07081e-05	0.546112	-0.339209	-1.44067	0.76225	12.3894	8.77193	0.70802		1342	Clumping factor B precursor (Fibrinogen-binding protein B) (Fibrinogen receptor B)
	twist_85996	1.07197e-05	0.546706	-0.507733	-2.15886	1.14339	5.30973	3.50877	0.660819		1343	NP_944906.1 Phage conserved protein [Salmonella phage FelixO1]
	agilent_7063	1.07258e-05	0.547015	-0.198335	-0.84381	0.447139	51.3274	45.614	0.888687	UniRef90_P03204	1344	EBNA-3C HHV 4 latent protein	Epstein-Barr nuclear antigen 6 n=14 Tax=Epstein-Barr virus (strain GD1) TaxID=10376 RepID=EBNA6_EBVB9
	twist_35329	1.07261e-05	0.54703	-0.238737	-1.01573	0.538253	24.7788	21.0526	0.849624		1345	positive (from uniprot): Rhinovirus B Genome polyprotein
	agilent_4777	1.07308e-05	0.547269	0.316656	-0.714543	1.34786	10.6195	12.2807	1.15643	UniRef90_P03460	1346	Hemagglutinin (2/2)	Hemagglutinin n=16903 Tax=Influenza B virus TaxID=11520 RepID=HEMA_INBLE
	twist_71861	1.07384e-05	0.547656	-0.690226	-2.94014	1.55969	3.53982	1.75439	0.495614		1347	YP_009190806.1 hypothetical protein JD18_225 [Klebsiella phage JD18]
	agilent_234840	1.07469e-05	0.548091	0.250784	-0.567577	1.06914	16.8142	21.0526	1.25208	UniRef90_UPI000E01835F	1348	VFG001313(gb|NP_644899) (spa) Immunoglobulin G binding protein A precursor [SpA (VF0017)] [Staphylococcus aureus subsp. aureus MW2]	staphylococcal protein A n=3 Tax=Staphylococcus aureus TaxID=1280 RepID=UPI000E01835F
	twist_81063	1.07578e-05	0.548646	-0.381726	-1.62911	0.865657	8.84956	7.01754	0.792982		1349	YP_009037492.1 modifier of transcription [Escherichia phage vB_EcoM_JS09]
	agilent_148788	1.07657e-05	0.549049	-0.350743	-1.49804	0.796553	10.6195	8.77193	0.826023	UniRef90_Q4W8L5	1350	WP_000744110.1 strains_non_MPA_non_topgraph_cdhit70_190118.csv	Staphylocoagulase n=113 Tax=Bacillales TaxID=1385 RepID=Q4W8L5_STAAU
	twist_94732	1.07669e-05	0.549109	-0.394327	-1.68439	0.89573	7.9646	7.01754	0.881092		1351	YP_006908363.1 hypothetical protein BCB4_0134 [Bacillus phage B4]
	agilent_114167	1.07675e-05	0.549144	0.366121	-0.831762	1.564	7.07965	8.77193	1.23904	UniRef90_A0A173S481	1352	MH0160_GL0068275 MPA_PNP_EM_seqs_non_topgraph_seqs_final_210318.csv	Flagellin n=15 Tax=Lachnospiraceae TaxID=186803 RepID=A0A173S481_9FIRM
	twist_1712	1.07845e-05	0.550011	0.476967	-1.08698	2.04091	3.53982	5.26316	1.48684		1353	allergen_name False allergome_name Man e 5 (3/6) (1/1) allergenonline_name False SDAP_name False iedb_name False
	agilent_233907	1.07958e-05	0.550586	0.363814	-0.830831	1.55846	7.07965	8.77193	1.23904	UniRef90_UPI000DA9B94C	1354	VFG001290(gb|NP_647368) (clfB) Clumping factor B, adhesin [Clumping factor (VF0004)] [Staphylococcus aureus subsp. aureus MW2]	MSCRAMM family adhesin clumping factor ClfB n=15 Tax=Staphylococcus aureus TaxID=1280 RepID=UPI000DA9B94C
	agilent_223654	1.07987e-05	0.550733	0.278723	-0.636851	1.1943	13.2743	15.7895	1.18947	UniRef90_P45387	1355	VFG001149(gb|AAB03707) (hap) autotransporter, fibronectin-binding adhesin [Hap (VF0037)] [Haemophilus influenzae N187]	Adhesion and penetration protein autotransporter n=2 Tax=Haemophilus influenzae TaxID=727 RepID=HAP2_HAEIF
	agilent_201607	1.08009e-05	0.550848	0.359157	-0.820973	1.53929	7.07965	10.5263	1.48684	UniRef90_A0A448F0Y5	1356	WP_003657051.1 strains_non_MPA_non_topgraph_cdhit70_190118.csv	Muramidase n=21 Tax=Lactobacillus TaxID=1578 RepID=A0A448F0Y5_LACAI
	agilent_135148	1.08015e-05	0.550877	0.427849	-0.978093	1.83379	92.9204	94.7368	1.01955	UniRef90_K0X4F7	1357	MH0271_GL0067298 MPA_PNP_EM_seqs_non_topgraph_seqs_final_210318.csv	Uncharacterized protein n=3 Tax=Bacteroidales TaxID=171549 RepID=K0X4F7_9BACT
	twist_3072	1.08042e-05	0.551016	-0.417494	-1.78989	0.954899	7.9646	5.26316	0.660819		1358	allergen_name Cas s 1 (1/1) (1/1) allergome_name Cas s 1 (3/6) (1/1) allergenonline_name Cas s 1.0101 (1/1) (1/1) SDAP_name False iedb_name False
	agilent_220725	1.08136e-05	0.551492	-0.216111	-0.927363	0.495142	34.5133	28.0702	0.813315	UniRef90_P75330	1359	VFG002036(gb|NP_110141) (p30/p32) 30K adhesin-related protein [Cytadherence organelle (VF0330)] [Mycoplasma pneumoniae M129]	P30 adhesin n=9 Tax=Mycoplasma pneumoniae TaxID=2104 RepID=P30_MYCPN
	twist_98287	1.08139e-05	0.551508	0.337586	-0.773504	1.44868	7.9646	10.5263	1.32164		1360	YP_009148980.1 ribonucleotide reductase of class III (anaerobic) activating protein [Salmonella phage SSE121]
	twist_73224	1.08204e-05	0.551843	0.3655	-0.838475	1.56947	6.19469	8.77193	1.41604		1361	YP_001293415.1 hypothetical protein ORF008 [Pseudomonas phage 73]
	agilent_209285	1.08245e-05	0.552049	0.601117	-1.38002	2.58225	1.76991	5.26316	2.97368	UniRef90_A0A4S3QN81	1362	WP_000171040.1 strains_non_MPA_non_topgraph_cdhit70_190118.csv	Murein hydrolase activator NlpD n=114 Tax=Vibrionaceae TaxID=641 RepID=A0A4S3QN81_VIBCL
	agilent_130807	1.08269e-05	0.55217	-0.231348	-0.994048	0.531352	78.7611	75.4386	0.957816	UniRef90_A0A4P6M4H6	1363	WP_018598481.1 strains_non_MPA_non_topgraph_cdhit70_190118.csv	Toxin A n=3 Tax=Blautia TaxID=572511 RepID=A0A4P6M4H6_9FIRM
	agilent_91287	1.083e-05	0.55233	0.365042	-0.838898	1.56898	6.19469	8.77193	1.41604	UniRef90_R5DW89	1364	MH0021_GL0008491 MPA_PNP_EM_seqs_non_topgraph_seqs_final_210318.csv	Flagellin n=2 Tax=Eubacterium TaxID=1730 RepID=R5DW89_9FIRM
	agilent_9543	1.08327e-05	0.55247	-0.42286	-1.81798	0.972262	7.07965	5.26316	0.743421	UniRef90_P03204	1365	EBNA-3C HHV 4 latent protein	Epstein-Barr nuclear antigen 6 n=14 Tax=Epstein-Barr virus (strain GD1) TaxID=10376 RepID=EBNA6_EBVB9
	twist_43391	1.08347e-05	0.552571	-0.254572	-1.09468	0.585539	21.2389	19.2982	0.908626		1366	55 kDa immediate-early protein 1
	twist_33965	1.08366e-05	0.552666	0.459667	-1.05764	1.97697	3.53982	7.01754	1.98246		1367	55 kDa immediate-early protein 1
	agilent_240794	1.08377e-05	0.552721	0.369131	-0.849495	1.58776	6.19469	8.77193	1.41604	UniRef90_P62575	1368	VFG001378(gb|NP_359129) (nanA) neuraminidase A [Neuraminidase (VF0148)] [Streptococcus pneumoniae R6]	Sialidase A n=43 Tax=Bacteria TaxID=2 RepID=NANA_STREE
	twist_2830	1.08455e-05	0.553122	-0.235361	-1.01315	0.542429	25.6637	22.807	0.888687		1369	allergen_name False allergome_name Bub b 8 (5/6), Bub b 9 (1/2) (1/1) allergenonline_name False SDAP_name False iedb_name False
	twist_47779	1.08519e-05	0.553447	0.291018	-0.671489	1.25352	11.5044	14.0351	1.21997		1370	Mediator of RNA polymerase II transcription subunit 13-like
	agilent_122606	1.08701e-05	0.554377	-0.347888	-1.50119	0.805413	11.5044	8.77193	0.762483	UniRef90_A0A1G8KSP5	1371	MH0003_GL0051134 MPA_PNP_EM_seqs_non_topgraph_seqs_final_210318.csv	RagB/SusD family nutrient uptake outer membrane protein n=47 Tax=Bacteroidaceae TaxID=815 RepID=A0A1G8KSP5_BACOV
	agilent_11271	1.08805e-05	0.554906	0.369304	-0.856634	1.59524	88.4956	92.9825	1.0507		1372	positive (exact): Enterovirus B Genome polyprotein
	twist_2100	1.08913e-05	0.555454	-0.290082	-1.25437	0.674204	16.8142	12.2807	0.730379		1373	allergen_name False allergome_name Tri m 37 (10/11) (1/1) allergenonline_name False SDAP_name False iedb_name False
	twist_78982	1.08938e-05	0.555586	0.288404	-0.670624	1.24743	11.5044	14.0351	1.21997		1374	YP_007003201.1 phage terminase small subunit [Lactobacillus phage LF1]
	agilent_234932	1.09016e-05	0.555981	-0.36411	-1.57609	0.847874	9.73451	7.01754	0.720893	UniRef90_Q5WSS9	1375	VFG045603(gb|YP_096878) (lpg2884) Dot/Icm type IV secretion system effector [Dot/Icm (VF0156)] [Legionella pneumophila subsp. pneumophila str. Philadelphia 1]	Uncharacterized protein n=23 Tax=Legionella pneumophila TaxID=446 RepID=Q5WSS9_LEGPL
	agilent_129842	1.09049e-05	0.556151	-0.668141	-2.89309	1.5568	3.53982	1.75439	0.495614	UniRef90_R5NUV8	1376	MH0002_GL0061182 MPA_PNP_EM_seqs_non_topgraph_seqs_final_210318.csv	Flagellin n=7 Tax=Clostridiales TaxID=186802 RepID=R5NUV8_9CLOT
	agilent_52200	1.09119e-05	0.556506	0.226397	-0.528196	0.98099	72.5664	77.193	1.06376	UniRef90_A0A073IBK2	1377	MH0012_GL0222931 MPA_PNP_EM_seqs_non_topgraph_seqs_final_210318.csv	Uncharacterized protein n=9 Tax=Bacteroidales TaxID=171549 RepID=A0A073IBK2_9PORP
	agilent_226533	1.09151e-05	0.556669	0.33032	-0.771106	1.43175	7.9646	10.5263	1.32164	UniRef90_Q50341	1378	VFG002030(gb|NP_109830) (orf6/MgpC/crmA) cytadherence protein [Cytadherence organelle (VF0330)] [Mycoplasma pneumoniae M129]	Mgp-operon protein 3 n=22 Tax=Mycoplasma pneumoniae TaxID=2104 RepID=MGP3_MYCPN
	twist_84196	1.0916e-05	0.556714	-0.494281	-2.14261	1.15405	5.30973	3.50877	0.660819		1379	YP_001285547.1 gp57 [Escherichia virus TLS]
	twist_27514	1.0916e-05	0.556716	-0.446959	-1.93749	1.04357	6.19469	5.26316	0.849624		1380	envelope glycoprotein G (1/2) & glycoprotein G (1/2)
	agilent_2036	1.09219e-05	0.557018	-0.420241	-1.82274	0.982261	7.07965	5.26316	0.743421	UniRef90_P03188	1381	glycoprotein BALF4 & Glycoprotein GP110 precursor & BALF4	Envelope glycoprotein B n=86 Tax=Epstein-Barr virus (strain GD1) TaxID=10376 RepID=GB_EBVB9
	agilent_196719	1.09226e-05	0.557053	-0.666776	-2.89226	1.5587	3.53982	1.75439	0.495614	UniRef90_D4IJ36	1382	MH0238_GL0000483 (1/1) MPA_and_EM_topgraph_220218_subsample.csv	Capsular exopolysaccharide family n=7 Tax=Rikenellaceae TaxID=171550 RepID=D4IJ36_9BACT
	agilent_12008	1.09256e-05	0.557208	-0.211654	-0.918363	0.495055	70.7965	68.4211	0.966447		1383	positive (exact): Enterovirus C Genome polyprotein [on Uniprot the BLAST matches are "Capsid protein" from "Human poliovirus"
	twist_31606	1.09272e-05	0.557288	-0.318572	-1.38249	0.74535	11.5044	10.5263	0.91498		1384	Surface protein pspA
	agilent_36653	1.09294e-05	0.557399	-0.363643	-1.57843	0.851147	93.8053	91.2281	0.972526	UniRef90_K0XBN9	1385	MH0128_GL0087103 MPA_PNP_EM_seqs_non_topgraph_seqs_final_210318.csv	Uncharacterized protein n=3 Tax=Bacteroidales TaxID=171549 RepID=K0XBN9_9BACT
	agilent_226521	1.09517e-05	0.558536	-0.493019	-2.14476	1.15872	5.30973	3.50877	0.660819	UniRef90_E4QTF2	1386	VFG016472(gb|YP_116003) (p216) protein P216, cilium adhesin p97 paralog [P97/P102 paralog family (VF0426)] [Mycoplasma hyopneumoniae 232]	p216 surface protein n=14 Tax=Mycoplasma hyopneumoniae TaxID=2099 RepID=E4QTF2_MYCH1
	twist_41103	1.09588e-05	0.558897	0.239017	-0.56249	1.04052	21.2389	22.807	1.07383		1387	alpha purothionin
	agilent_40684	1.0966e-05	0.559264	0.233901	-0.551183	1.01899	19.469	22.807	1.17145	UniRef90_D4IQV3	1388	MH0116_GL0003989 (2/2) MPA_and_EM_topgraph_220218_subsample.csv	TonB-dependent Receptor Plug Domain./TonB dependent receptor n=5 Tax=Alistipes TaxID=239759 RepID=D4IQV3_9BACT
	agilent_108423	1.09768e-05	0.559816	0.335094	-0.791224	1.46141	7.07965	10.5263	1.48684	UniRef90_A0A0A6VMD7	1389	WP_058102022.1 (1/1) non_MPA_topgraph_sampling_040218.csv	Big_4 domain-containing protein n=94 Tax=Bifidobacterium longum TaxID=216816 RepID=A0A0A6VMD7_BIFLN
	twist_48824	1.09784e-05	0.559899	-0.258166	-1.1261	0.609764	19.469	15.7895	0.811005		1390	polyprotein (9/9) & VP1 capsid protein (1/3) & Chain 2, Human Rhinovirus Serotype 2 (Hrv2)
	twist_47475	1.09865e-05	0.560312	-0.340084	-1.48462	0.804452	10.6195	8.77193	0.826023		1391	Kinesin-like protein KIF11
	agilent_124373	1.09872e-05	0.560346	-0.414466	-1.80945	0.98052	7.07965	5.26316	0.743421	UniRef90_B0G5S8	1392	WP_005332882.1 (1/4) non_MPA_topgraph_sampling_040218.csv	Uncharacterized protein n=12 Tax=Dorea TaxID=189330 RepID=B0G5S8_9FIRM
	agilent_9788	1.09918e-05	0.560584	0.204522	-0.484263	0.893306	31.8584	38.5965	1.2115	UniRef90_P08318	1393	phosphoprotein 150 & Large structural phosphoprotein	Large structural phosphoprotein n=145 Tax=root TaxID=1 RepID=PP150_HCMVA
	agilent_81845	1.09936e-05	0.560673	0.326409	-0.773116	1.42593	7.9646	10.5263	1.32164	UniRef90_D4IKB5	1394	MH0196_GL0222700 MPA_PNP_EM_seqs_non_topgraph_seqs_final_210318.csv	Chondroitin sulfate ABC lyase n=7 Tax=Rikenellaceae TaxID=171550 RepID=D4IKB5_9BACT
	agilent_125065	1.09975e-05	0.560871	-0.269866	-1.17938	0.63965	16.8142	14.0351	0.834718	UniRef90_A0A139LN71	1395	DOM017_GL0005686 MPA_PNP_EM_seqs_non_topgraph_seqs_final_210318.csv	Glycerophosphodiester phosphodiesterase n=12 Tax=Bacteroides TaxID=816 RepID=A0A139LN71_BACOV
	agilent_204518	1.09984e-05	0.560919	-0.221966	-0.970139	0.526207	28.3186	24.5614	0.867325	UniRef90_Q6GJK9	1396	WP_001170274.1 strains_non_MPA_non_topgraph_cdhit70_190118.csv	N-acetylmuramoyl-L-alanine amidase sle1 n=31 Tax=Staphylococcus aureus TaxID=1280 RepID=SLE1_STAAR
	agilent_37551	1.10013e-05	0.561064	0.360052	-0.854014	1.57412	6.19469	8.77193	1.41604	UniRef90_A0A508ZF14	1397	WP_015438931.1 (1/5) non_MPA_topgraph_sampling_040218.csv	ABC transporter permease YtrF n=70 Tax=Bacteria TaxID=2 RepID=A0A508ZF14_BIFBR
	agilent_73395	1.10055e-05	0.561279	-0.360296	-1.57585	0.855258	9.73451	7.01754	0.720893	UniRef90_A0A173VM56	1398	MH0044_GL0005871 MPA_PNP_EM_seqs_non_topgraph_seqs_final_210318.csv	Flagellin n=8 Tax=Roseburia TaxID=841 RepID=A0A173VM56_9FIRM
	agilent_188106	1.1006e-05	0.561306	0.364052	-0.864259	1.59236	6.19469	8.77193	1.41604	UniRef90_Q1WS65	1399	YP_536347.1 strains_non_MPA_non_topgraph_cdhit70_190118.csv	Uncharacterized protein n=36 Tax=Lactobacillus TaxID=1578 RepID=Q1WS65_LACS1
	twist_94855	1.1011e-05	0.561562	-0.287048	-1.25618	0.682085	15.0442	12.2807	0.816305		1400	YP_007003214.1 phage tail tape measure protein [Lactobacillus phage LF1]
	agilent_215637	1.1015e-05	0.561763	0.256472	-0.609874	1.12282	15.0442	19.2982	1.28277	UniRef90_B0P2M9	1401	SZEY-69A_GL0045916 MPA_PNP_EM_seqs_non_topgraph_seqs_final_210318.csv	Uncharacterized protein n=11 Tax=Clostridiales TaxID=186802 RepID=B0P2M9_9CLOT
	agilent_178076	1.10164e-05	0.561834	0.283244	-0.673711	1.2402	11.5044	14.0351	1.21997	UniRef90_A0A460AZD5	1402	WP_010959017.1 (1/1) non_MPA_topgraph_sampling_040218.csv	LPXTG cell wall anchor domain-containing protein n=248 Tax=Listeriaceae TaxID=186820 RepID=A0A460AZD5_LISMN
	agilent_199016	1.10226e-05	0.562152	0.303478	-0.722673	1.32963	10.6195	12.2807	1.15643	UniRef90_A0A174AWF9	1403	MH0187_GL0063508 (3/3) MPA_and_EM_topgraph_220218_subsample.csv	Probable multidrug resistance ABC transporter ATP-binding/permease protein YheH n=36 Tax=Clostridiales TaxID=186802 RepID=A0A174AWF9_9FIRM
	agilent_180131	1.10308e-05	0.562569	0.361365	-0.861824	1.58455	6.19469	8.77193	1.41604	UniRef90_A0A2N8IRW9	1404	WP_022198170.1 strains_non_MPA_non_topgraph_cdhit70_190118.csv	LysM domain-containing protein n=8 Tax=Akkermansia TaxID=239934 RepID=A0A2N8IRW9_9BACT
	agilent_129283	1.10349e-05	0.562779	0.597134	-1.4252	2.61946	1.76991	3.50877	1.98246	UniRef90_S3YFG8	1405	V1.UC52-1_GL0211392 MPA_PNP_EM_seqs_non_topgraph_seqs_final_210318.csv	Uncharacterized protein n=15 Tax=root TaxID=1 RepID=S3YFG8_BACSE
	agilent_118392	1.104e-05	0.563042	0.384113	-0.917649	1.68588	5.30973	8.77193	1.65205	UniRef90_A0A121XSS7	1406	NP_814183.1 strains_non_MPA_non_topgraph_cdhit70_190118.csv	Peptidoglycan DL-endopeptidase CwlO n=138 Tax=Bacilli TaxID=91061 RepID=A0A121XSS7_LISMN
	twist_55242	1.10419e-05	0.563139	0.301631	-0.720854	1.32412	9.73451	14.0351	1.44179		1407	EBNA-3B nuclear protein [Human gammaherpesvirus 4] & Epstein-Barr nuclear antigen 4
	agilent_3596	1.10467e-05	0.563381	-0.23185	-1.01828	0.554576	23.8938	21.0526	0.881092	UniRef90_Q66478	1408	polyprotein (3/9) & structural protein (3/3) & VP1 (2/4) & capsid protein VP1 & VP1 protein (2/2) & VP1 protein, partial [Enterovirus A71]	Genome polyprotein n=10068 Tax=root TaxID=1 RepID=POLG_HE71B
	agilent_73853	1.10573e-05	0.563925	-0.491881	-2.16265	1.17889	5.30973	3.50877	0.660819	UniRef90_C3R8Q2	1409	159369152-stool1_revised_C241355_1_gene48043 (2/2) MPA_and_EM_topgraph_220218_subsample.csv	Conjugative transposon TraM protein n=40 Tax=Bacteria TaxID=2 RepID=C3R8Q2_9BACE
	agilent_61545	1.10737e-05	0.564757	-0.408643	-1.79965	0.982361	7.07965	5.26316	0.743421	UniRef90_A5ZII4	1410	MH0013_GL0018199 MPA_PNP_EM_seqs_non_topgraph_seqs_final_210318.csv	Uncharacterized protein n=9 Tax=Bacteroides TaxID=816 RepID=A5ZII4_9BACE
	agilent_139785	1.10836e-05	0.565265	-0.298222	-1.31468	0.718238	13.2743	10.5263	0.792982	UniRef90_A0A015W0V2	1411	O2.UC29-0_GL0041089 MPA_PNP_EM_seqs_non_topgraph_seqs_final_210318.csv	Uncharacterized protein n=22 Tax=Bacteroidales TaxID=171549 RepID=A0A015W0V2_BACFG
	agilent_214282	1.10877e-05	0.565474	-0.324429	-1.43081	0.781951	11.5044	8.77193	0.762483	UniRef90_R7C520	1412	MH0003_GL0096874 MPA_PNP_EM_seqs_non_topgraph_seqs_final_210318.csv	SH3 type 3 domain protein n=7 Tax=Clostridiales TaxID=186802 RepID=R7C520_9CLOT
	twist_94021	1.11117e-05	0.566698	-0.299746	-1.32518	0.725685	13.2743	10.5263	0.792982		1413	NP_958218.1 gene 43 protein [Enterobacteria phage Sf6]
	agilent_15295	1.11121e-05	0.566718	-0.353125	-1.56123	0.854979	9.73451	7.01754	0.720893	UniRef90_A0A0M6WF57	1414	T2D-51A_GL0139746 MPA_PNP_EM_seqs_non_topgraph_seqs_final_210318.csv	Uncharacterized vancomycin resistance protein n=6 Tax=Roseburia TaxID=841 RepID=A0A0M6WF57_9FIRM
	agilent_56259	1.11144e-05	0.566835	0.204611	-0.49561	0.904831	30.0885	33.3333	1.10784	UniRef90_A0A174IP95	1415	T2D-105A_GL0053933 MPA_PNP_EM_seqs_non_topgraph_seqs_final_210318.csv	Flagellin n=3 Tax=Clostridiales TaxID=186802 RepID=A0A174IP95_9FIRM
	agilent_235302	1.11171e-05	0.566972	-0.322175	-1.42512	0.780765	90.2655	89.4737	0.991228	UniRef90_Q8P2T7	1416	VFG000976(gb|NP_268546) (slo) streptolysin O precursor [SLO (VF0250)] [Streptococcus pyogenes M1 GAS]	Streptolysin O n=132 Tax=Streptococcus TaxID=1301 RepID=TACY_STRP8
	agilent_30572	1.11216e-05	0.567201	-0.23749	-1.051	0.576019	22.1239	19.2982	0.872281	UniRef90_A0A264Y915	1417	MH0073_GL0045612 MPA_PNP_EM_seqs_non_topgraph_seqs_final_210318.csv	Uncharacterized protein n=1 Tax=Prevotella sp. 885 TaxID=2022527 RepID=A0A264Y915_9BACT
	agilent_65478	1.11278e-05	0.567518	-0.352097	-1.55917	0.854978	9.73451	7.01754	0.720893	UniRef90_J6PDD5	1418	NP_816789.1 strains_non_MPA_non_topgraph_cdhit70_190118.csv	WxL domain-containing protein n=92 Tax=Bacteria TaxID=2 RepID=J6PDD5_ENTFL
	twist_58791	1.1138e-05	0.568036	0.300113	-0.730127	1.33035	86.7257	89.4737	1.03169		1419	positive (exact): Rhinovirus B Genome polyprotein
	agilent_235257	1.1151e-05	0.568703	-0.318365	-1.41315	0.776416	11.5044	8.77193	0.762483	UniRef90_O33930	1420	VFG032821(gb|NP_463939) (inlF) internalin F [InlF (VF0447)] [Listeria monocytogenes EGD-e]	Class 1 internalin InlF n=194 Tax=Bacteria TaxID=2 RepID=O33930_LISMN
	agilent_1152	1.11651e-05	0.569422	0.216621	-0.529675	0.962918	22.1239	26.3158	1.18947	UniRef90_Q9QL88	1421	Enterovirus polyprotein (VP0, VP1, VP2, VP4) – capsid proteins, Coxsackievirus A9 (2.9 Å structure, chains 1–4)	Genome polyprotein n=36 Tax=Enterovirus B TaxID=138949 RepID=POLG_CXB6S
	agilent_103212	1.1169e-05	0.569617	-0.348539	-1.54992	0.852841	9.73451	7.01754	0.720893	UniRef90_A0A3E4P9Y0	1422	MH0364_GL0033618 (1/1) MPA_and_EM_topgraph_220218_subsample.csv	TPR_REGION domain-containing protein n=25 Tax=Bacteroidales TaxID=171549 RepID=A0A3E4P9Y0_9BACT
	agilent_11510	1.1171e-05	0.569722	-0.204766	-0.910768	0.501236	32.7434	28.0702	0.857278	UniRef90_P07210	1423	polyprotein (9/9) & VP1 capsid protein (1/3) & Chain 2, Human Rhinovirus Serotype 2 (Hrv2)	Genome polyprotein n=273 Tax=Enterovirus TaxID=12059 RepID=POLG_HRV8A
	twist_7553	1.11749e-05	0.569919	0.356557	-0.873423	1.58654	6.19469	8.77193	1.41604		1424	allergen_name False allergome_name Aeg um GBSS_I (3/3) (1/1) allergenonline_name False SDAP_name False iedb_name False
	agilent_78269	1.11763e-05	0.569992	0.29451	-0.721625	1.31065	10.6195	12.2807	1.15643	UniRef90_K0WUD6	1425	MH0012_GL0237066 (1/1) MPA_and_EM_topgraph_220218_subsample.csv	Uncharacterized protein n=3 Tax=Bacteroidales TaxID=171549 RepID=K0WUD6_9BACT
	twist_84608	1.11776e-05	0.570057	0.40206	-0.985383	1.7895	4.42478	7.01754	1.58596		1426	YP_006526.1 gp23 [Escherichia virus P1]
	agilent_8673	1.12333e-05	0.572899	0.214093	-0.530184	0.95837	23.0088	26.3158	1.14372	UniRef90_Q82081	1427	positive (from uniprot): Rhinovirus B Genome polyprotein	Genome polyprotein n=46 Tax=Enterovirus TaxID=12059 RepID=POLG_HRV3
	agilent_238476	1.12605e-05	0.574285	0.277664	-0.691111	1.24644	10.6195	14.0351	1.32164	UniRef90_UPI000F53326A	1428	VFG000261(gb|NP_273742) (iga) IgA-specific serine endopeptidase [IgA1 protease (VF0080)] [Neisseria meningitidis MC58]	IgA-specific serine endopeptidase autotransporter n=1 Tax=Neisseria meningitidis TaxID=487 RepID=UPI000F53326A
	agilent_53162	1.12626e-05	0.57439	-0.35058	-1.5741	0.872937	8.84956	7.01754	0.792982	UniRef90_U6RKM4	1429	MH0028_GL0078214 MPA_PNP_EM_seqs_non_topgraph_seqs_final_210318.csv	N-glycanase_N domain-containing protein n=3 Tax=Bacteroidaceae TaxID=815 RepID=U6RKM4_9BACE
	agilent_200616	1.12635e-05	0.57444	0.260548	-0.648876	1.16997	13.2743	15.7895	1.18947	UniRef90_K0WU03	1430	MH0012_GL0184715 MPA_PNP_EM_seqs_non_topgraph_seqs_final_210318.csv	PA14 domain-containing protein n=3 Tax=Bacteroidales TaxID=171549 RepID=K0WU03_9BACT
	agilent_236774	1.12721e-05	0.574877	0.311435	-0.776849	1.39972	7.9646	12.2807	1.54191	UniRef90_P10520	1431	VFG000975(gb|NP_269944) (ska) streptokinase A precursor [Streptokinase (VF0247)] [Streptococcus pyogenes M1 GAS]	Streptokinase A n=48 Tax=Streptococcus pyogenes TaxID=1314 RepID=STRP_STRP1
	agilent_164662	1.12898e-05	0.575779	0.883656	-2.21151	3.97883	0.884956	1.75439	1.98246	UniRef90_C0FT85	1432	WP_081453897.1 MPA_PNP_EM_seqs_non_topgraph_seqs_final_210318.csv	Flagellin n=3 Tax=Roseburia inulinivorans TaxID=360807 RepID=C0FT85_9FIRM
	agilent_6984	1.1294e-05	0.575993	-0.276125	-1.24385	0.691596	15.0442	12.2807	0.816305	UniRef90_P14738	1433	fibronectin-binding protein A	Fibronectin-binding protein A n=540 Tax=Staphylococcaceae TaxID=90964 RepID=FNBA_STAA8
	twist_4461	1.13041e-05	0.576508	0.577667	-1.44959	2.60492	1.76991	3.50877	1.98246		1434	allergen_name False allergome_name Ory s GBSS_I (15/54) (1/1) allergenonline_name False SDAP_name False iedb_name False
	agilent_241347	1.13111e-05	0.576867	0.187464	-0.471039	0.845967	39.823	43.8596	1.10136	UniRef90_A2T8Z5	1435	VFG000948(gb|NP_663908) (fbaB) fibronectin-bing protein SfbII [FBPs (VF0243)] [Streptococcus pyogenes MGAS315]	PrtF2 n=111 Tax=Streptococcus pyogenes TaxID=1314 RepID=A2T8Z5_STRPY
	twist_35317	1.13117e-05	0.576895	0.384724	-0.966792	1.73624	6.19469	7.01754	1.13283		1436	EBNA-3B nuclear protein [Human gammaherpesvirus 4] & Epstein-Barr nuclear antigen 4
	agilent_243890	1.13377e-05	0.578221	-0.189666	-0.85828	0.478947	40.708	36.8421	0.905034	UniRef90_A0A0H3K1N3	1437	VFG001282(gb|NP_647237) (fnbB) fibronectin-binding protein B [FnBPs (VF0010)] [Staphylococcus aureus subsp. aureus MW2]	FnbB protein n=80 Tax=Staphylococcus TaxID=1279 RepID=A0A0H3K1N3_STAAW
	agilent_230186	1.13475e-05	0.57872	-0.226475	-1.0259	0.572947	23.0088	19.2982	0.838731	UniRef90_A0A0G9FJC8	1438	VFG000904(gb|NP_752330) (vat) Haemoglobin protease [Tsh (VF0233)] [Escherichia coli CFT073]	Autotransporter n=304 Tax=Enterobacteriaceae TaxID=543 RepID=A0A0G9FJC8_ECOLX
	agilent_236929	1.13529e-05	0.578998	0.241126	-0.610634	1.09289	15.0442	19.2982	1.28277	UniRef90_A7X6I5	1439	VFG001283(gb|NP_647238) (fnbA) fibronectin-binding protein A [FnBPs (VF0010)] [Staphylococcus aureus subsp. aureus MW2]	Fibronectin-binding protein A n=697 Tax=Bacteria TaxID=2 RepID=FNBA_STAA1
	twist_33323	1.13558e-05	0.579146	-0.25213	-1.14311	0.638849	17.6991	15.7895	0.892105		1440	55 kDa immediate-early protein 1
	twist_20503	1.13624e-05	0.579481	-0.220288	-0.99943	0.558854	25.6637	22.807	0.888687		1441	allergen_name False allergome_name False allergenonline_name Unassigned (1/1) (1/1) SDAP_name Bos d 8 (6/13) (1/1) iedb_name False
	agilent_66164	1.13757e-05	0.58016	-0.269558	-1.22468	0.68556	15.0442	12.2807	0.816305	UniRef90_A0A2G9ACD4	1442	WP_001034480.1 strains_non_MPA_non_topgraph_cdhit70_190118.csv	Accessory colonization factor AcfD n=219 Tax=root TaxID=1 RepID=A0A2G9ACD4_ECOLX
	agilent_3006	1.13813e-05	0.580449	-0.501745	-2.28092	1.27743	4.42478	3.50877	0.792982	UniRef90_P03204	1443	EBNA-3C HHV 4 latent protein	Epstein-Barr nuclear antigen 6 n=14 Tax=Epstein-Barr virus (strain GD1) TaxID=10376 RepID=EBNA6_EBVB9
	twist_43321	1.13956e-05	0.581177	-0.246566	-1.12257	0.629435	18.5841	15.7895	0.849624		1444	alpha S1 casein & Alpha-S1-casein
	twist_882	1.14013e-05	0.581468	0.440639	-1.12607	2.00735	3.53982	5.26316	1.48684		1445	allergen_name False allergome_name Cul ob 8 (2/2) (1/1) allergenonline_name False SDAP_name False iedb_name False
	twist_27281	1.14039e-05	0.5816	-0.204022	-0.929682	0.521639	71.6814	70.1754	0.978991		1446	positive (exact): Enterovirus C Genome polyprotein [on Uniprot the BLAST matches are "Capsid protein" from "Human poliovirus"
	agilent_188501	1.14052e-05	0.581664	-0.262484	-1.19624	0.671274	15.9292	14.0351	0.881092	UniRef90_A0A3A9YAX1	1447	YP_194478.1 (1/1) non_MPA_topgraph_sampling_040218.csv	YSIRK-type signal peptide-containing protein n=15 Tax=Lactobacillus acidophilus TaxID=1579 RepID=A0A3A9YAX1_LACAI
	twist_63348	1.1415e-05	0.582163	-0.217419	-0.991885	0.557047	25.6637	22.807	0.888687		1448	YP_009037358.1 hypothetical protein JS09_035 [Escherichia phage vB_EcoM_JS09]
	twist_87344	1.14177e-05	0.582303	0.372305	-0.954375	1.69899	5.30973	7.01754	1.32164		1449	YP_001469501.1 gp20 portal vertex protein of head [Enterobacteria phage Phi1]
	twist_48742	1.14247e-05	0.582662	-0.251987	-1.15077	0.646802	17.6991	15.7895	0.892105		1450	DNA polymerase processivity factor
	agilent_15630	1.14404e-05	0.583462	-0.316521	-1.44789	0.81485	10.6195	8.77193	0.826023	UniRef90_Q9ZFS5	1451	WP_000769829.1 strains_non_MPA_non_topgraph_cdhit70_190118.csv	Exotoxin 1 n=31 Tax=Staphylococcus aureus TaxID=1280 RepID=Q9ZFS5_STAAU
	agilent_3327	1.14482e-05	0.583858	0.246455	-0.635398	1.12831	15.0442	17.5439	1.16615	UniRef90_P03211	1452	EBNA-1 HHV 4 & BKRF1	Epstein-Barr nuclear antigen 1 n=37 Tax=Epstein-Barr virus (strain GD1) TaxID=10376 RepID=EBNA1_EBVB9
	twist_34760	1.14558e-05	0.584248	-0.336281	-1.5408	0.868233	9.73451	7.01754	0.720893		1453	pertactin & Pertactin precursor & P.69 outer membrane protein precursor
	agilent_218855	1.14614e-05	0.584531	-0.458653	-2.10273	1.18542	5.30973	3.50877	0.660819	UniRef90_A0A1C6JTR2	1454	O2.UC35-2_GL0067534 (1/1) MPA_and_EM_topgraph_220218_subsample.csv	Transposase and inactivated derivatives n=1 Tax=uncultured Eubacterium sp. TaxID=165185 RepID=A0A1C6JTR2_9FIRM
	agilent_178022	1.14644e-05	0.584683	0.330709	-0.85522	1.51664	7.07965	8.77193	1.23904	UniRef90_E5C3L1	1455	WP_004319524.1 MPA_PNP_EM_seqs_non_topgraph_seqs_final_210318.csv	BACON domain-containing protein n=7 Tax=Bacteroides TaxID=816 RepID=E5C3L1_9BACE
	agilent_198958	1.14676e-05	0.584849	0.397595	-1.02882	1.82401	4.42478	7.01754	1.58596	UniRef90_P17327	1456	WP_000775022.1 (6/6) non_MPA_topgraph_sampling_040218.csv	Glycine betaine/proline betaine transport system permease protein ProW n=155 Tax=root TaxID=1 RepID=PROW_SALTY
	twist_43100	1.14712e-05	0.585032	-0.293306	-1.34609	0.759474	12.3894	10.5263	0.849624		1457	aldolase B
	agilent_15288	1.14801e-05	0.585483	-0.457381	-2.10105	1.18629	5.30973	3.50877	0.660819	UniRef90_A0A0U5JUD9	1458	WP_003667077.1 strains_non_MPA_non_topgraph_cdhit70_190118.csv	5'-nucleotidase n=45 Tax=Lactobacillus TaxID=1578 RepID=A0A0U5JUD9_LACRE
	twist_38296	1.14905e-05	0.586017	0.367954	-0.956236	1.69214	5.30973	7.01754	1.32164		1459	Mitochondrial import receptor subunit TOM70
	twist_43440	1.15145e-05	0.587239	-0.263254	-1.21375	0.687243	15.0442	14.0351	0.932921		1460	HCMVUL99 & Tegument protein UL11 homolog
	twist_26954	1.15186e-05	0.587449	0.304912	-0.79661	1.40643	7.9646	10.5263	1.32164		1461	BMLF1 protein
	twist_8935	1.1524e-05	0.587725	-0.455051	-2.10018	1.19008	5.30973	3.50877	0.660819		1462	allergen_name Len c 1 (2/2) (1/1) allergome_name Len c 1 (3/3) (1/1) allergenonline_name Len c 1.0102 (1/1) (1/1) SDAP_name Len c 1.0102 (1/1) (1/1) iedb_name False
	agilent_79646	1.15469e-05	0.588892	-0.201756	-0.933444	0.529932	75.2212	71.9298	0.956244	UniRef90_Q8XMR2	1463	WP_011590274.1 strains_non_MPA_non_topgraph_cdhit70_190118.csv	YkuD domain-containing protein n=22 Tax=Clostridium perfringens TaxID=1502 RepID=Q8XMR2_CLOPE
	twist_55260	1.15711e-05	0.590128	-0.183661	-0.851941	0.484618	43.3628	42.1053	0.970999		1464	Adhesin P1 precursor (Cytadhesin P1) (Attachment protein) & ADP1_MYCPN adhesin P1
	twist_50777	1.1581e-05	0.590632	-0.645876	-2.99918	1.70743	2.65487	1.75439	0.660819		1465	Mediator of RNA polymerase II transcription subunit 13-like
	twist_72458	1.15866e-05	0.590916	0.307164	-0.812874	1.4272	7.9646	10.5263	1.32164		1466	YP_006908362.1 Ig-like domain containing protein [Bacillus phage B4]
	agilent_222419	1.15879e-05	0.590982	-0.187717	-0.872324	0.496891	69.9115	64.9123	0.928492	UniRef90_Q54703	1467	VFG000955(gb|NP_608047) (emm) M18 protein precursor [M protein (VF0242)] [Streptococcus pyogenes MGAS8232]	Emm18.1 protein n=9 Tax=Streptococcus pyogenes TaxID=1314 RepID=Q54703_STRPY
	agilent_142700	1.16016e-05	0.59168	-0.28174	-1.31119	0.747711	12.3894	10.5263	0.849624	UniRef90_A0A166DEL7	1468	WP_000728052.1 strains_non_MPA_non_topgraph_cdhit70_190118.csv	Exported protein n=20 Tax=Staphylococcus aureus TaxID=1280 RepID=A0A166DEL7_STAAU
	twist_73232	1.16089e-05	0.592054	0.211363	-0.561715	0.98444	20.354	24.5614	1.20671		1469	YP_003934626.1 rIIA protector from prophage-induced early lysis [Shigella phage SP18]
	agilent_140746	1.16259e-05	0.592919	-0.334697	-1.56175	0.892352	9.73451	7.01754	0.720893	UniRef90_A0A1C5SSH8	1470	WP_005932362.1 (1/1) MPA_and_EM_topgraph_220218_subsample.csv	Penicillin-binding protein 2B n=11 Tax=Faecalibacterium TaxID=216851 RepID=A0A1C5SSH8_9FIRM
	agilent_235929	1.16281e-05	0.593034	0.176714	-0.471346	0.824774	47.7876	52.6316	1.10136	UniRef90_Q8P2T7	1471	VFG000976(gb|NP_268546) (slo) streptolysin O precursor [SLO (VF0250)] [Streptococcus pyogenes M1 GAS]	Streptolysin O n=132 Tax=Streptococcus TaxID=1301 RepID=TACY_STRP8
	twist_13630	1.16374e-05	0.59351	-0.194441	-0.908432	0.51955	35.3982	31.5789	0.892105		1472	allergen_name False allergome_name False allergenonline_name Unassigned (1/1) (1/1) SDAP_name Bos d 8 (6/13) (1/1) iedb_name False
	agilent_12009	1.16382e-05	0.593548	-0.236814	-1.10649	0.632862	84.0708	82.4561	0.980794		1473	positive (exact): Enterovirus C Genome polyprotein [on Uniprot the BLAST matches are "Capsid protein" from "Human poliovirus"
	twist_30796	1.16449e-05	0.593892	0.299172	-0.80053	1.39888	7.9646	10.5263	1.32164		1474	Tegument protein UL25
	agilent_233963	1.1645e-05	0.593896	0.41316	-1.10556	1.93188	4.42478	5.26316	1.18947	UniRef90_A0A4V0BAJ1	1475	VFG014369(gb|NP_249789) (fleS) two-component sensor [Deoxyhexose linking sugar, 209 Da capping structure (AI138)] [Pseudomonas aeruginosa PAO1]	Phosphate regulon sensor protein PhoR (SphS) n=173 Tax=Bacteria TaxID=2 RepID=A0A4V0BAJ1_STREQ
	twist_35320	1.16555e-05	0.594431	0.208927	-0.560172	0.978025	20.354	24.5614	1.20671		1476	EBNA-3C HHV 4 latent protein
	twist_21749	1.16685e-05	0.595096	-0.368969	-1.72967	0.991731	7.9646	5.26316	0.660819		1477	allergen_name False allergome_name Sep l 2 (2/2) (1/1) allergenonline_name False SDAP_name False iedb_name False
	agilent_230765	1.16703e-05	0.595184	-0.234275	-1.09845	0.629901	18.5841	15.7895	0.849624	UniRef90_A6QIG2	1478	VFG001799(gb|CAB94853) (map) extracellular proteins Map [Eap/Map (VF0016)] [Staphylococcus aureus str. Newman D2C (ATCC 25904)]	65 kDa membrane protein n=124 Tax=Bacteria TaxID=2 RepID=OMP7_STAAE
	twist_36361	1.16884e-05	0.59611	0.360148	-0.971691	1.69199	5.30973	7.01754	1.32164		1479	BMLF1 protein
	agilent_75769	1.16893e-05	0.596152	0.548864	-1.48108	2.57881	1.76991	3.50877	1.98246	UniRef90_A1JIS0	1480	WP_000527953.1 (1/1) non_MPA_topgraph_sampling_040218.csv	Adenylosuccinate synthetase n=1732 Tax=root TaxID=1 RepID=PURA_YERE8
	agilent_238459	1.16944e-05	0.596412	-0.325836	-1.53178	0.880105	10.6195	7.01754	0.660819	UniRef90_UPI000F53326A	1481	VFG000261(gb|NP_273742) (iga) IgA-specific serine endopeptidase [IgA1 protease (VF0080)] [Neisseria meningitidis MC58]	IgA-specific serine endopeptidase autotransporter n=1 Tax=Neisseria meningitidis TaxID=487 RepID=UPI000F53326A
	agilent_73858	1.16967e-05	0.596534	0.248005	-0.670182	1.16619	12.3894	15.7895	1.27444	UniRef90_I8ZDU0	1482	NLM005_GL0046950 (2/2) MPA_and_EM_topgraph_220218_subsample.csv	OMP_b-brl_3 domain-containing protein n=59 Tax=root TaxID=1 RepID=I8ZDU0_BACUN
	agilent_10659	1.16968e-05	0.596538	-0.188973	-0.888613	0.510667	32.7434	29.8246	0.910858	UniRef90_Q66575	1483	positive (from uniprot): Enterovirus B Genome polyprotein	Genome polyprotein n=20 Tax=Enterovirus B TaxID=138949 RepID=POLG_EC12T
	twist_51731	1.17051e-05	0.59696	-0.180164	-0.847959	0.487631	45.1327	43.8596	0.971792		1484	positive (exact): Norwalk virus Non-structural polyprotein
	twist_27916	1.17109e-05	0.597256	0.333791	-0.904435	1.57202	6.19469	8.77193	1.41604		1485	tegument protein pp65 & 65 kDa lower matrix phosphoprotein & pp65 & HCMVUL83
	agilent_3950	1.17196e-05	0.597699	-0.211701	-0.997975	0.574573	23.8938	21.0526	0.881092	UniRef90_A0A0N7AYT6	1486	positive (from uniprot): Human respiratory syncytial virus Attachment glycoprotein	Major surface glycoprotein G n=47 Tax=Pneumoviridae TaxID=11244 RepID=A0A0N7AYT6_HRSV
	agilent_6000	1.17211e-05	0.597774	0.190445	-0.517025	0.897915	27.4336	33.3333	1.21505	UniRef90_P03204	1487	EBNA-3C HHV 4 latent protein	Epstein-Barr nuclear antigen 6 n=14 Tax=Epstein-Barr virus (strain GD1) TaxID=10376 RepID=EBNA6_EBVB9
	agilent_8689	1.17231e-05	0.597881	-0.200167	-0.94397	0.543636	30.9735	28.0702	0.906266	UniRef90_P08318	1488	phosphoprotein 150 & Large structural phosphoprotein	Large structural phosphoprotein n=145 Tax=root TaxID=1 RepID=PP150_HCMVA
	twist_32081	1.17257e-05	0.598012	-0.277309	-1.30814	0.753519	13.2743	10.5263	0.792982		1489	putative zinc metalloprotease
	agilent_147336	1.17275e-05	0.598101	-0.217352	-1.0255	0.590797	82.3009	78.9474	0.959253	UniRef90_F3QVU8	1490	MH0006_GL0114400 MPA_PNP_EM_seqs_non_topgraph_seqs_final_210318.csv	Alginate_lyase domain-containing protein n=5 Tax=Paraprevotella TaxID=577309 RepID=F3QVU8_9BACT
	agilent_237561	1.17308e-05	0.598271	-0.235668	-1.11233	0.64099	18.5841	15.7895	0.849624	UniRef90_UPI000F53326A	1491	VFG000261(gb|NP_273742) (iga) IgA-specific serine endopeptidase [IgA1 protease (VF0080)] [Neisseria meningitidis MC58]	IgA-specific serine endopeptidase autotransporter n=1 Tax=Neisseria meningitidis TaxID=487 RepID=UPI000F53326A
	agilent_126254	1.17388e-05	0.598679	0.41506	-1.13064	1.96076	3.53982	5.26316	1.48684	UniRef90_A0A416JDV1	1492	MH0250_GL0256152 MPA_PNP_EM_seqs_non_topgraph_seqs_final_210318.csv	Flagellin (Fragment) n=1 Tax=Clostridium sp. AM49-4BH TaxID=2293035 RepID=A0A416JDV1_9CLOT
	agilent_174140	1.17412e-05	0.5988	-0.443159	-2.09405	1.20773	5.30973	3.50877	0.660819	UniRef90_U6RBT0	1493	MH0028_GL0082397 MPA_PNP_EM_seqs_non_topgraph_seqs_final_210318.csv	Cell division protein FtsZ n=28 Tax=root TaxID=1 RepID=U6RBT0_9BACE
	agilent_187062	1.17524e-05	0.59937	-0.295427	-1.39769	0.806836	11.5044	8.77193	0.762483	UniRef90_A0A381IRL2	1494	WP_011590277.1 strains_non_MPA_non_topgraph_cdhit70_190118.csv	Cell wall binding repeat-containing protein n=21 Tax=Clostridium perfringens TaxID=1502 RepID=A0A381IRL2_CLOPF
	agilent_2967	1.17583e-05	0.599675	0.32303	-0.88323	1.52929	6.19469	8.77193	1.41604	UniRef90_P08318	1495	phosphoprotein 150 & Large structural phosphoprotein	Large structural phosphoprotein n=145 Tax=root TaxID=1 RepID=PP150_HCMVA
	agilent_187024	1.17599e-05	0.599753	-0.261211	-1.23683	0.714412	15.9292	12.2807	0.770955	UniRef90_A0A0G9GVP9	1496	YP_004888341.1 strains_non_MPA_non_topgraph_cdhit70_190118.csv	Aggregation promoting factor n=38 Tax=Lactobacillus plantarum TaxID=1590 RepID=A0A0G9GVP9_LACPN
	agilent_28384	1.17673e-05	0.600131	0.413612	-1.13283	1.96006	3.53982	5.26316	1.48684	UniRef90_I9PKT0	1497	159551223-stool2_revised_scaffold49362_1_gene115337 (1/1) MPA_and_EM_topgraph_220218_subsample.csv	SusC/RagA family TonB-linked outer membrane protein n=13 Tax=Bacteroides TaxID=816 RepID=I9PKT0_9BACE
	agilent_184597	1.17716e-05	0.600354	-0.328187	-1.55599	0.899616	8.84956	7.01754	0.792982	UniRef90_K5Y925	1498	MH0020_GL0056409 MPA_PNP_EM_seqs_non_topgraph_seqs_final_210318.csv	OstA-like_N domain-containing protein n=18 Tax=Parabacteroides TaxID=375288 RepID=K5Y925_9BACT
	agilent_12000	1.17775e-05	0.600652	-0.182446	-0.865565	0.500673	69.0265	64.9123	0.940396		1499	positive (exact): Human respiratory syncytial virus Attachment glycoprotein
	agilent_169724	1.17788e-05	0.600716	0.356369	-0.978193	1.69093	6.19469	7.01754	1.13283	UniRef90_A0A1C3SKW8	1500	WP_020916184.1 strains_non_MPA_non_topgraph_cdhit70_190118.csv	Peptidase C51 domain-containing protein n=23 Tax=Streptococcus TaxID=1301 RepID=A0A1C3SKW8_STRMC
	agilent_230820	1.17813e-05	0.600846	-0.178916	-0.849176	0.491344	41.5929	36.8421	0.885778	UniRef90_Q2FWV6	1501	VFG002423(gb|YP_001332910) (scn) complement inhibitor SCIN [SCIN (VF0425)] [Staphylococcus aureus subsp. aureus str. Newman]	Staphylococcal complement inhibitor n=109 Tax=root TaxID=1 RepID=SCIN_STAA8
	agilent_17165	1.17824e-05	0.600903	-0.367999	-1.74682	1.01082	7.07965	5.26316	0.743421	UniRef90_A0A1C7H5J0	1502	158499257-stool2_revised_scaffold50574_1_gene187162 MPA_PNP_EM_seqs_non_topgraph_seqs_final_210318.csv	SusC/RagA family TonB-linked outer membrane protein n=47 Tax=Bacteria TaxID=2 RepID=A0A1C7H5J0_9BACE
	twist_23200	1.17869e-05	0.601133	-0.36773	-1.74642	1.01096	7.07965	5.26316	0.743421		1503	allergen_name False allergome_name Aix ga 1 (1/2), Aix sp 1 (1/1), Alo ae 1 (1/2), Ana ca 1 (1/2), Ana p 1 (1/2), Chl pi 1 (1/2), Cya cy 1 (1/2), Lop cu 1 (1/2), Lop sp 1 (1/2), Neo ju 1 (1/2), Sar ml 1 (1/2), Tad ra 1 (1/2) (1/1) allergenonline_name False SDAP_name False iedb_name False
	agilent_106728	1.17912e-05	0.601352	0.258758	-0.711955	1.22947	11.5044	14.0351	1.21997	UniRef90_C0BEV3	1504	MH0088_GL0045527 (1/1) MPA_and_EM_topgraph_220218_subsample.csv	LysM domain protein n=11 Tax=Coprococcus TaxID=33042 RepID=C0BEV3_9FIRM
	twist_25251	1.18003e-05	0.601816	-0.366921	-1.74516	1.01132	7.07965	5.26316	0.743421		1505	allergen_name False allergome_name Sus s 12 (2/2), Sus s 8 (6/8) (1/1) allergenonline_name False SDAP_name False iedb_name False
	agilent_83884	1.18021e-05	0.601906	-0.366673	-1.74432	1.01098	7.07965	5.26316	0.743421	UniRef90_B2URG0	1506	MH0054_GL0074264 MPA_PNP_EM_seqs_non_topgraph_seqs_final_210318.csv	Alpha-N-acetylglucosaminidase n=30 Tax=Akkermansia TaxID=239934 RepID=B2URG0_AKKM8
	agilent_223185	1.18125e-05	0.602439	-0.173331	-0.825521	0.478858	46.9027	43.8596	0.935121	UniRef90_UPI000E01835F	1507	VFG001313(gb|NP_644899) (spa) Immunoglobulin G binding protein A precursor [SpA (VF0017)] [Staphylococcus aureus subsp. aureus MW2]	staphylococcal protein A n=3 Tax=Staphylococcus aureus TaxID=1280 RepID=UPI000E01835F
	agilent_161585	1.18204e-05	0.602839	0.413182	-1.14321	1.96957	3.53982	5.26316	1.48684	UniRef90_K0X402	1508	V1.FI12_GL0135524 MPA_PNP_EM_seqs_non_topgraph_seqs_final_210318.csv	Por secretion system C-terminal sorting domain-containing protein n=3 Tax=Bacteroidales TaxID=171549 RepID=K0X402_9BACT
	twist_97947	1.18261e-05	0.603131	0.181901	-0.50384	0.867642	30.0885	35.0877	1.16615		1509	YP_009032592.1 endolysin [Lactoccocus phage WP-2]
	twist_99873	1.18312e-05	0.60339	-0.239497	-1.14302	0.664021	17.6991	14.0351	0.792982		1510	YP_001285556.1 gp66 [Escherichia virus TLS]
	twist_58154	1.18475e-05	0.604223	0.187474	-0.521412	0.896359	26.5487	31.5789	1.18947		1511	Capsid protein VP26 & capsid protein VP26 [Human gammaherpesvirus 4] & BFRF3
	agilent_124604	1.18593e-05	0.604822	-0.365969	-1.75209	1.02015	7.07965	5.26316	0.743421	UniRef90_G1WNG6	1512	WP_005335292.1 (1/2) non_MPA_topgraph_sampling_040218.csv	LysM domain-containing protein n=15 Tax=Dorea TaxID=189330 RepID=G1WNG6_9FIRM
	agilent_160350	1.18611e-05	0.604918	-0.322199	-1.54286	0.898462	8.84956	7.01754	0.792982	UniRef90_A0A174RB78	1513	MH0013_GL0029147 MPA_PNP_EM_seqs_non_topgraph_seqs_final_210318.csv	Beta-hexosaminidase n=16 Tax=Bacteroides TaxID=816 RepID=A0A174RB78_9BACE
	agilent_139935	1.18642e-05	0.605072	-0.435177	-2.08456	1.21421	5.30973	3.50877	0.660819	UniRef90_A0A171J956	1514	WP_014569630.1 (1/1) non_MPA_topgraph_sampling_040218.csv	LysM domain protein n=19 Tax=Lactobacillaceae TaxID=33958 RepID=A0A171J956_LACRH
	agilent_229777	1.18728e-05	0.605511	0.267425	-0.747389	1.28224	9.73451	12.2807	1.26156	UniRef90_P45387	1515	VFG001149(gb|AAB03707) (hap) autotransporter, fibronectin-binding adhesin [Hap (VF0037)] [Haemophilus influenzae N187]	Adhesion and penetration protein autotransporter n=2 Tax=Haemophilus influenzae TaxID=727 RepID=HAP2_HAEIF
	agilent_3552	1.18939e-05	0.606591	0.220545	-0.618885	1.05997	16.8142	19.2982	1.14774	UniRef90_A0A2U3RZL8	1516	pneumococcal histidine triad protein D (1/2) & histidine motif-containing protein, partial	Pneumococcal histidine triad protein D n=4 Tax=Streptococcus pneumoniae TaxID=1313 RepID=A0A2U3RZL8_STREE
	agilent_237093	1.18954e-05	0.606664	-0.170878	-0.821398	0.479642	55.7522	52.6316	0.944027	UniRef90_A0A4M7JVU5	1517	VFG001353(gb|NP_344916) (cbpG) choline binding protein G [CBPs (VF0145)] [Streptococcus pneumoniae TIGR4]	Choline binding protein G n=61 Tax=Streptococcus pneumoniae TaxID=1313 RepID=A0A4M7JVU5_STREE
	agilent_37483	1.19038e-05	0.607093	0.239292	-0.672765	1.15135	13.2743	15.7895	1.18947	UniRef90_A0A0E1X7G8	1518	WP_000824491.1 strains_non_MPA_non_topgraph_cdhit70_190118.csv	Uncharacterized protein n=10 Tax=Staphylococcus aureus TaxID=1280 RepID=A0A0E1X7G8_STAAU
	agilent_114834	1.19236e-05	0.608102	0.405994	-1.1458	1.95778	3.53982	5.26316	1.48684	UniRef90_A0A1Q6JQF1	1519	MH0220_GL0226081 MPA_PNP_EM_seqs_non_topgraph_seqs_final_210318.csv	Peptidase M23 n=2 Tax=Clostridiales TaxID=186802 RepID=A0A1Q6JQF1_9FIRM
	agilent_159126	1.19455e-05	0.609222	-0.237516	-1.14819	0.67316	86.7257	84.2105	0.970999	UniRef90_A0A381IPJ2	1520	WP_011590251.1 strains_non_MPA_non_topgraph_cdhit70_190118.csv	Cell wall binding repeat-containing protein n=19 Tax=Clostridium perfringens TaxID=1502 RepID=A0A381IPJ2_CLOPF
	twist_17161	1.19464e-05	0.609267	-0.182787	-0.883709	0.518135	34.5133	31.5789	0.91498		1521	allergen_name False allergome_name Str pn PspC (2/2) (1/1) allergenonline_name False SDAP_name False iedb_name False
	twist_17900	1.19508e-05	0.609489	-0.454812	-2.19993	1.29031	4.42478	3.50877	0.792982		1522	allergen_name False allergome_name Ory s GBSS_I (12/54) (1/1) allergenonline_name False SDAP_name False iedb_name False
	twist_16231	1.19508e-05	0.609489	-0.454812	-2.19993	1.29031	4.42478	3.50877	0.792982		1523	allergen_name False allergome_name Ory s GBSS_I (17/54) (1/1) allergenonline_name False SDAP_name False iedb_name False
	agilent_223646	1.19681e-05	0.610371	-0.17711	-0.858365	0.504145	40.708	40.3509	0.991228	UniRef90_Q9JNH0	1524	VFG000972(gb|NP_269972) (sic) inhibitor of complement-mediated lysis [SIC (VF0255)] [Streptococcus pyogenes M1 GAS]	Sic1.225 n=20 Tax=Streptococcus pyogenes TaxID=1314 RepID=Q9JNH0_STRPY
	agilent_209627	1.19746e-05	0.610706	-0.3557	-1.72519	1.01379	7.9646	5.26316	0.660819	UniRef90_A0A4Q1QKD7	1525	WP_014569134.1 (6/6) non_MPA_topgraph_sampling_040218.csv	ABC transporter n=7 Tax=Lactobacillaceae TaxID=33958 RepID=A0A4Q1QKD7_LACRH
	agilent_19835	1.19925e-05	0.611615	-0.443382	-2.15481	1.26805	4.42478	3.50877	0.792982	UniRef90_B0G6M5	1526	WP_005333649.1 strains_non_MPA_non_topgraph_cdhit70_190118.csv	Peripla_BP_4 domain-containing protein n=15 Tax=Dorea TaxID=189330 RepID=B0G6M5_9FIRM
	agilent_24542	1.19938e-05	0.611682	0.398485	-1.13994	1.93691	4.42478	5.26316	1.18947	UniRef90_A0A1C7IDY3	1527	WP_018595366.1 strains_non_MPA_non_topgraph_cdhit70_190118.csv	ABC transporter substrate-binding protein n=2 Tax=Blautia TaxID=572511 RepID=A0A1C7IDY3_9FIRM
	twist_36540	1.20036e-05	0.612186	-0.440695	-2.14448	1.26309	4.42478	3.50877	0.792982		1528	protease precursor
	agilent_157848	1.20182e-05	0.612931	0.723484	-2.07948	3.52644	0.884956	1.75439	1.98246	UniRef90_A0A174HY81	1529	MH0012_GL0148663 MPA_PNP_EM_seqs_non_topgraph_seqs_final_210318.csv	Aminopeptidase n=26 Tax=Bacteroidales TaxID=171549 RepID=A0A174HY81_9BACT
	twist_52503	1.2029e-05	0.613479	-0.169198	-0.825727	0.487331	56.6372	54.386	0.960252		1530	polyprotein (3/9) & structural protein (3/3) & VP1 (2/4) & capsid protein VP1 & VP1 protein (2/2) & VP1 protein, partial [Enterovirus A71]
	agilent_225940	1.20331e-05	0.613687	0.2335	-0.673069	1.14007	13.2743	15.7895	1.18947	UniRef90_P62575	1531	VFG001378(gb|NP_359129) (nanA) neuraminidase A [Neuraminidase (VF0148)] [Streptococcus pneumoniae R6]	Sialidase A n=43 Tax=Bacteria TaxID=2 RepID=NANA_STREE
	twist_28717	1.20426e-05	0.61417	-0.424312	-2.07396	1.22533	5.30973	3.50877	0.660819		1532	antigen 332, Ag332=Pf332 gene clone G1 product & erythrocyte membrane-associated giant protein antigen 332 & antigen 332, Ag332=Pf332 gene clone C1 product & antigen 332
	twist_50600	1.20435e-05	0.614219	0.212438	-0.613598	1.03847	78.7611	80.7018	1.02464		1533	polyprotein (3/9) & structural protein (3/3) & VP1 (2/4) & capsid protein VP1 & VP1 protein (2/2) & VP1 protein, partial [Enterovirus A71]
	agilent_11154	1.20447e-05	0.614281	-0.177728	-0.868916	0.513461	69.9115	66.6667	0.953586	UniRef90_Q9ANY1	1534	pneumococcal histidine triad protein E & hydrolase & HIT family hydrolase	Bvh-3 n=444 Tax=Bacteria TaxID=2 RepID=Q9ANY1_STREE
	agilent_206701	1.205e-05	0.614549	0.175137	-0.506494	0.856768	38.0531	40.3509	1.06038	UniRef90_D4KUB5	1535	SZEY-64A_GL0055442 MPA_PNP_EM_seqs_non_topgraph_seqs_final_210318.csv	Flagellin n=6 Tax=Roseburia TaxID=841 RepID=D4KUB5_9FIRM
	twist_48555	1.20503e-05	0.614565	0.168635	-0.487719	0.824988	54.8673	57.8947	1.05518		1536	putative BLRF2 protein [Human gammaherpesvirus 4] & Tegument protein BLRF2
	agilent_1516	1.20524e-05	0.614674	-0.262908	-1.2865	0.760688	13.2743	10.5263	0.792982	UniRef90_P07210	1537	polyprotein (9/9) & VP1 capsid protein (1/3) & Chain 2, Human Rhinovirus Serotype 2 (Hrv2)	Genome polyprotein n=273 Tax=Enterovirus TaxID=12059 RepID=POLG_HRV8A
	agilent_131886	1.20705e-05	0.615597	0.18015	-0.52307	0.88337	30.9735	33.3333	1.07619	UniRef90_A0A173T5V3	1538	MH0260_GL0103278 MPA_PNP_EM_seqs_non_topgraph_seqs_final_210318.csv	Flagellin n=2 Tax=Roseburia faecis TaxID=301302 RepID=A0A173T5V3_9FIRM
	agilent_224116	1.20728e-05	0.615713	0.281439	-0.817529	1.38041	7.9646	10.5263	1.32164	UniRef90_P46005	1539	VFG000849(gb|AAA57452) (aggC) usher protein [AAFs (VF0214)] [Escherichia coli 17-2]	Outer membrane usher protein AggC n=23 Tax=Escherichia coli TaxID=562 RepID=AGGC_ECOLX
	twist_31974	1.20858e-05	0.616376	-0.426561	-2.09533	1.24221	5.30973	3.50877	0.660819		1540	EMP1 (2/2)
	twist_53511	1.20926e-05	0.616725	-0.371058	-1.82413	1.08202	6.19469	5.26316	0.849624		1541	Chromodomain-helicase-DNA-binding protein 7
	twist_69336	1.20928e-05	0.616733	-0.352749	-1.73416	1.02866	7.07965	5.26316	0.743421		1542	YP_007005334.1 3''-phosphoadenosine 5''-phosphosulfate sulfotransferase/FAD synthetase-related enzyme [Clostridium phage phiCP34O]
	twist_46303	1.20932e-05	0.616752	0.165892	-0.483796	0.815581	49.5575	54.386	1.09743		1543	positive (exact): Human herpesvirus 3 Envelope glycoprotein C
	twist_24153	1.20986e-05	0.617027	-0.44408	-2.1846	1.29644	4.42478	3.50877	0.792982		1544	allergen_name False allergome_name Set it GBSS_I (4/5) (1/1) allergenonline_name False SDAP_name False iedb_name False
	agilent_17248	1.2104e-05	0.617304	0.319081	-0.932508	1.57067	6.19469	8.77193	1.41604	UniRef90_I9UMA1	1545	MH0274_GL0103868 (2/2) MPA_and_EM_topgraph_220218_subsample.csv	SusC/RagA family TonB-linked outer membrane protein n=21 Tax=Bacteroides TaxID=816 RepID=I9UMA1_BACVU
	agilent_224028	1.21168e-05	0.617956	0.360638	-1.05658	1.77786	4.42478	7.01754	1.58596	UniRef90_P75211	1546	VFG002032(gb|NP_110256) (p200) cyto adherence proteins [Cytadherence organelle (VF0330)] [Mycoplasma pneumoniae M129]	Protein P200 n=9 Tax=Mycoplasma pneumoniae TaxID=2104 RepID=P200_MYCPN
	twist_48016	1.21182e-05	0.61803	-0.168666	-0.831624	0.494291	61.9469	59.6491	0.962907		1547	positive (from uniprot): Enterovirus C Genome polyprotein [on Uniprot the BLAST matches are "Capsid protein" from "Human poliovirus"
	twist_15595	1.21212e-05	0.618183	-0.260205	-1.28341	0.762999	13.2743	10.5263	0.792982		1548	allergen_name False allergome_name Tri a GBSS_I (7/14) (1/1) allergenonline_name False SDAP_name False iedb_name False
	agilent_202527	1.21234e-05	0.618295	-0.35344	-1.74371	1.03683	7.07965	5.26316	0.743421	UniRef90_Q5LFP9	1549	YP_098680.1 strains_non_MPA_non_topgraph_cdhit70_190118.csv	Uncharacterized protein n=53 Tax=Bacteroides TaxID=816 RepID=Q5LFP9_BACFN
	agilent_26654	1.21283e-05	0.618541	0.175438	-0.51514	0.866016	58.4071	63.1579	1.08134	UniRef90_Q6GJK9	1550	WP_001170274.1 strains_non_MPA_non_topgraph_cdhit70_190118.csv	N-acetylmuramoyl-L-alanine amidase sle1 n=31 Tax=Staphylococcus aureus TaxID=1280 RepID=SLE1_STAAR
	agilent_13151	1.21288e-05	0.618567	-0.45934	-2.26758	1.3489	4.42478	3.50877	0.792982	UniRef90_S5NW69	1551	WP_011953516.1 strains_non_MPA_non_topgraph_cdhit70_190118.csv	Peptidoglycan-binding protein LysM n=46 Tax=Lactobacillaceae TaxID=33958 RepID=S5NW69_LACRE
	twist_29274	1.21429e-05	0.619287	-0.189426	-0.936655	0.557803	27.4336	26.3158	0.959253		1552	Genome polyprotein (3/6) & polyprotein (2/9) & envelope glycoprotein (1/8) & envelope protein (1/8) & polyprotein precursor (2/3) & envelope protein, partial & Capsid protein (2/2) & NS1 & nonstructural protein 1 (1/2) & Non-structural protein 1 & Nonstructural protein NS4A & nonstructural glycoprotein NS-1 & viral polyprotein & nonstructural protein NS1 & E protein & Dengue type 3 virus complete…
	twist_73205	1.21475e-05	0.619524	-0.177246	-0.876903	0.52241	33.6283	29.8246	0.886888		1553	YP_009222289.1 lysin [Lactobacillus phage LfeInf]
	twist_48652	1.21614e-05	0.620231	0.166539	-0.492179	0.825257	53.9823	59.6491	1.10498		1554	nuclear protein EBNA2 & EBNA-2 & Epstein-Barr nuclear antigen 2
	agilent_129884	1.21665e-05	0.620493	-0.247482	-1.22709	0.732127	14.1593	12.2807	0.867325	UniRef90_A0A151G536	1555	YP_004888989.1 (1/2) non_MPA_topgraph_sampling_040218.csv	NusG_II domain-containing protein n=25 Tax=Lactobacillus TaxID=1578 RepID=A0A151G536_LACPN
	agilent_212629	1.2172e-05	0.620771	-0.305045	-1.51347	0.903377	9.73451	7.01754	0.720893	UniRef90_R6BPC8	1556	MH0270_GL0030519 MPA_PNP_EM_seqs_non_topgraph_seqs_final_210318.csv	Ser/Thr phosphatase family protein n=5 Tax=Firmicutes TaxID=1239 RepID=R6BPC8_9FIRM
	agilent_24508	1.21749e-05	0.620919	-0.414178	-2.05562	1.22727	5.30973	3.50877	0.660819	UniRef90_G1WTS1	1557	WP_040015261.1 strains_non_MPA_non_topgraph_cdhit70_190118.csv	Peripla_BP_4 domain-containing protein n=15 Tax=Dorea TaxID=189330 RepID=G1WTS1_9FIRM
	twist_59501	1.21837e-05	0.621368	0.216987	-0.64407	1.07804	15.9292	19.2982	1.2115		1558	H3N2 A/Fujian/411/2002 HA
	agilent_79076	1.21847e-05	0.621422	-0.162805	-0.808954	0.483345	54.8673	50.8772	0.927278	UniRef90_A7X6T9	1559	WP_000751265.1 strains_non_MPA_non_topgraph_cdhit70_190118.csv	Probable transglycosylase IsaA n=197 Tax=Bacteria TaxID=2 RepID=ISAA_STAA1
	agilent_119265	1.21975e-05	0.622073	-0.312506	-1.55512	0.930105	8.84956	7.01754	0.792982	UniRef90_A0A066RJ34	1560	WP_000358651.1 strains_non_MPA_non_topgraph_cdhit70_190118.csv	Fimbrial protein n=839 Tax=Bacteria TaxID=2 RepID=A0A066RJ34_ECOLX
	agilent_72399	1.22052e-05	0.622464	0.276818	-0.825125	1.37876	7.9646	10.5263	1.32164	UniRef90_R5NUV8	1561	MH0002_GL0061182 MPA_PNP_EM_seqs_non_topgraph_seqs_final_210318.csv	Flagellin n=7 Tax=Clostridiales TaxID=186802 RepID=R5NUV8_9CLOT
	agilent_148358	1.22156e-05	0.622994	0.172937	-0.516531	0.862405	30.0885	33.3333	1.10784	UniRef90_R7HQD9	1562	V1.FI35_GL0037423 MPA_PNP_EM_seqs_non_topgraph_seqs_final_210318.csv	Peptidase C10 family n=1 Tax=Prevotella sp. CAG:279 TaxID=1262924 RepID=R7HQD9_9BACT
	agilent_171144	1.22219e-05	0.623315	-0.202424	-1.0102	0.605349	23.0088	21.0526	0.91498	UniRef90_P81177	1563	WP_001819612.1 strains_non_MPA_non_topgraph_cdhit70_190118.csv	Zinc metalloproteinase aureolysin n=337 Tax=Bacilli TaxID=91061 RepID=AURE_STAAU
	twist_52223	1.22317e-05	0.623816	-0.258934	-1.2937	0.775833	14.1593	10.5263	0.743421		1564	EBNA-3B nuclear protein [Human gammaherpesvirus 4] & Epstein-Barr nuclear antigen 4
	agilent_166003	1.22457e-05	0.62453	-0.207646	-1.03917	0.623873	20.354	17.5439	0.861937	UniRef90_D6ZV98	1565	WP_003830342.1 (2/4) non_MPA_topgraph_sampling_040218.csv	Uncharacterized protein n=26 Tax=Bacteria TaxID=2 RepID=D6ZV98_BIFLJ
	agilent_151860	1.22457e-05	0.624532	-0.241843	-1.21031	0.726622	14.1593	12.2807	0.867325	UniRef90_A0A508ZG25	1566	WP_015438400.1 strains_non_MPA_non_topgraph_cdhit70_190118.csv	Lactose-binding protein n=31 Tax=Bifidobacterium TaxID=1678 RepID=A0A508ZG25_BIFBR
	twist_23154	1.22579e-05	0.625153	-0.344545	-1.72676	1.03767	7.07965	5.26316	0.743421		1567	allergen_name False allergome_name Ovi a 10 (2/2), Ovi a 8 (3/5) (1/1) allergenonline_name False SDAP_name False iedb_name False
	agilent_230641	1.22579e-05	0.625153	-0.344545	-1.72676	1.03767	7.07965	5.26316	0.743421	UniRef90_P62575	1568	VFG001378(gb|NP_359129) (nanA) neuraminidase A [Neuraminidase (VF0148)] [Streptococcus pneumoniae R6]	Sialidase A n=43 Tax=Bacteria TaxID=2 RepID=NANA_STREE
	twist_51296	1.22591e-05	0.625215	-0.172419	-0.86424	0.519402	70.7965	66.6667	0.941667		1569	EBNA-3C HHV 4 latent protein
	agilent_30237	1.22677e-05	0.625652	0.297472	-0.897623	1.49257	7.07965	8.77193	1.23904	UniRef90_I9A5K4	1570	MH0349_GL0007090 MPA_PNP_EM_seqs_non_topgraph_seqs_final_210318.csv	TPM_phosphatase domain-containing protein n=49 Tax=Bacteroides TaxID=816 RepID=I9A5K4_BACVU
	twist_12245	1.22805e-05	0.626305	-0.302359	-1.51939	0.914669	8.84956	7.01754	0.792982		1571	allergen_name False allergome_name Cal s 2 (2/3) (1/1) allergenonline_name False SDAP_name False iedb_name False
	twist_20161	1.22805e-05	0.626305	-0.302359	-1.51939	0.914669	8.84956	7.01754	0.792982		1572	allergen_name Der f 20 (1/1) (1/1) allergome_name Der f 20 (3/4) (1/1) allergenonline_name Der f 20.0201 (1/1) (1/1) SDAP_name False iedb_name False
	agilent_166348	1.22975e-05	0.627172	-0.299239	-1.50674	0.908264	9.73451	7.01754	0.720893	UniRef90_A0A354D3V1	1573	MH0436_GL0046035 MPA_PNP_EM_seqs_non_topgraph_seqs_final_210318.csv	Flagellin n=2 Tax=Clostridiales TaxID=186802 RepID=A0A354D3V1_9FIRM
	agilent_7179	1.23025e-05	0.627428	0.274477	-0.83393	1.38288	8.84956	10.5263	1.18947	UniRef90_P11311	1574	Adhesin P1 precursor (Cytadhesin P1) (Attachment protein) & ADP1_MYCPN adhesin P1	Adhesin P1 n=56 Tax=Mycoplasma pneumoniae TaxID=2104 RepID=ADP1_MYCPN
	agilent_89422	1.23029e-05	0.627447	0.268188	-0.814882	1.35126	8.84956	10.5263	1.18947	UniRef90_A0A173RR50	1575	MH0188_GL0047837 MPA_PNP_EM_seqs_non_topgraph_seqs_final_210318.csv	Alanine--tRNA ligase n=9 Tax=Clostridiales TaxID=186802 RepID=A0A173RR50_9FIRM
	agilent_229423	1.23058e-05	0.627594	0.291934	-0.887535	1.4714	7.07965	8.77193	1.23904	UniRef90_A0A0H2UNT6	1576	VFG005301(gb|NP_344982) (rrgA) cell wall surface anchor family protein, pilus tip adhesin RrgA [PI-1 (VF0529)] [Streptococcus pneumoniae TIGR4]	Cell wall surface anchor family protein n=75 Tax=Streptococcus pneumoniae TaxID=1313 RepID=A0A0H2UNT6_STRPN
	agilent_133371	1.23074e-05	0.62768	-0.300995	-1.51738	0.915386	8.84956	7.01754	0.792982	UniRef90_A0A174RAJ5	1577	WP_044925903.1 MPA_PNP_EM_seqs_non_topgraph_seqs_final_210318.csv	Uncharacterized protein n=18 Tax=Clostridiales TaxID=186802 RepID=A0A174RAJ5_9FIRM
	agilent_94148	1.23176e-05	0.628199	0.170692	-0.520151	0.861535	30.0885	33.3333	1.10784	UniRef90_K0X7D9	1578	MH0012_GL0143983 MPA_PNP_EM_seqs_non_topgraph_seqs_final_210318.csv	Uncharacterized protein n=4 Tax=Bacteroidales TaxID=171549 RepID=K0X7D9_9BACT
	agilent_208068	1.23197e-05	0.628303	0.299861	-0.914135	1.51386	6.19469	8.77193	1.41604	UniRef90_R5E7L5	1579	MH0330_GL0067978 (3/3) MPA_and_EM_topgraph_220218_subsample.csv	Uncharacterized protein n=23 Tax=Ruminococcus TaxID=1263 RepID=R5E7L5_9FIRM
	agilent_220184	1.23243e-05	0.62854	-0.163408	-0.825427	0.498611	49.5575	45.614	0.920426	UniRef90_Q9KK48	1580	VFG005316(gb|NP_359586) (pspC/cbpA) Choline binding protein A [Choline-binding proteins (CVF122)] [Streptococcus pneumoniae R6]	Surface protein PspC n=12 Tax=Streptococcus pneumoniae TaxID=1313 RepID=Q9KK48_STREE
	twist_51733	1.23363e-05	0.629154	-0.165804	-0.838734	0.507125	39.823	38.5965	0.969201		1581	positive (exact): Norwalk virus Non-structural polyprotein
	twist_52554	1.23496e-05	0.629831	-0.193143	-0.978583	0.592296	24.7788	24.5614	0.991228		1582	45 kDa immediate-early protein 2
	agilent_200650	1.23503e-05	0.629867	0.172826	-0.530067	0.875719	65.4867	70.1754	1.0716	UniRef90_R5F602	1583	MH0458_GL0016438 MPA_PNP_EM_seqs_non_topgraph_seqs_final_210318.csv	F5/8 type C domain-containing protein n=3 Tax=Bacteroidales TaxID=171549 RepID=R5F602_9BACE
	agilent_192425	1.23503e-05	0.629868	-0.405685	-2.05563	1.24426	5.30973	3.50877	0.660819	UniRef90_A0A171J9T7	1584	WP_005685835.1 strains_non_MPA_non_topgraph_cdhit70_190118.csv	DNA-entry nuclease n=27 Tax=Lactobacillaceae TaxID=33958 RepID=A0A171J9T7_LACRH
	twist_2691	1.23526e-05	0.629984	-0.419724	-2.12734	1.28789	5.30973	3.50877	0.660819		1585	allergen_name False allergome_name Str pn PspC (2/2) (1/1) allergenonline_name False SDAP_name False iedb_name False
	twist_34276	1.23527e-05	0.629987	-0.159948	-0.810692	0.490795	51.3274	49.1228	0.957048		1586	pneumococcal histidine triad protein E & hydrolase & HIT family hydrolase
	agilent_233888	1.23547e-05	0.630089	0.229308	-0.703902	1.16252	13.2743	15.7895	1.18947	UniRef90_P15926	1587	VFG000974(gb|NP_269970) (scpA) C5a peptidase precursor [C5a peptidase (VF0245)] [Streptococcus pyogenes M1 GAS]	C5a peptidase n=760 Tax=Bacteria TaxID=2 RepID=C5AP_STRPY
	twist_8059	1.23569e-05	0.6302	-0.248961	-1.26248	0.764561	13.2743	10.5263	0.792982		1588	allergen_name Plo i 1 (1/1) (1/1) allergome_name Plo i 1 (2/2) (1/1) allergenonline_name Plo i 1.0101 (1/1) (1/1) SDAP_name Plo i 1.0101 (1/1) (1/1) iedb_name False
	agilent_73620	1.23652e-05	0.630623	-0.224297	-1.13854	0.689946	15.9292	14.0351	0.881092	UniRef90_A0A395YX58	1589	MH0006_GL0082408 (2/2) MPA_and_EM_topgraph_220218_subsample.csv	Anti-sigma factor n=28 Tax=Bacteroidales TaxID=171549 RepID=A0A395YX58_9BACT
	twist_10973	1.23659e-05	0.63066	-0.248664	-1.26234	0.765012	13.2743	10.5263	0.792982		1590	allergen_name False allergome_name Bomb m 1 (1/4) (1/1) allergenonline_name False SDAP_name False iedb_name False
	agilent_41924	1.23667e-05	0.630701	-0.340123	-1.7268	1.04655	8.84956	5.26316	0.594737	UniRef90_A0A1H0NAI1	1591	WP_020917636.1 strains_non_MPA_non_topgraph_cdhit70_190118.csv	LysM domain-containing protein n=15 Tax=Streptococcus TaxID=1301 RepID=A0A1H0NAI1_STREI
	agilent_11048	1.23727e-05	0.631007	0.193024	-0.594634	0.980681	72.5664	78.9474	1.08793	UniRef90_P07210	1592	polyprotein (9/9) & VP1 capsid protein (1/3) & Chain 2, Human Rhinovirus Serotype 2 (Hrv2)	Genome polyprotein n=273 Tax=Enterovirus TaxID=12059 RepID=POLG_HRV8A
	twist_46767	1.23728e-05	0.631012	-0.460479	-2.33955	1.41859	3.53982	3.50877	0.991228		1593	EBNA-3C HHV 4 latent protein
	agilent_113791	1.23771e-05	0.631231	-0.337693	-1.71659	1.04121	7.07965	5.26316	0.743421	UniRef90_I9A5F1	1594	MH0091_GL0038462 MPA_PNP_EM_seqs_non_topgraph_seqs_final_210318.csv	DUF4136 domain-containing protein n=32 Tax=Bacteroides TaxID=816 RepID=I9A5F1_BACVU
	agilent_1683	1.23792e-05	0.631342	-0.251261	-1.27757	0.775045	87.6106	87.7193	1.00124	UniRef90_Q66575	1595	positive (from uniprot): Enterovirus B Genome polyprotein	Genome polyprotein n=20 Tax=Enterovirus B TaxID=138949 RepID=POLG_EC12T
	agilent_241521	1.23894e-05	0.631861	-0.347317	-1.76814	1.07351	7.9646	5.26316	0.660819	UniRef90_P44969	1596	VFG000337(gb|NP_439153) (iga1) immunoglobin A1 protease [IgA1 protease (VF0045)] [Haemophilus influenzae Rd KW20]	Immunoglobulin A1 protease autotransporter n=1 Tax=Haemophilus influenzae (strain ATCC 51907 / DSM 11121 / KW20 / Rd) TaxID=71421 RepID=IGA0_HAEIN
	agilent_9756	1.23896e-05	0.63187	-0.417431	-2.12512	1.29026	5.30973	3.50877	0.660819	UniRef90_P03204	1597	EBNA-3C HHV 4 latent protein	Epstein-Barr nuclear antigen 6 n=14 Tax=Epstein-Barr virus (strain GD1) TaxID=10376 RepID=EBNA6_EBVB9
	agilent_6339	1.23901e-05	0.631895	-0.179862	-0.915726	0.556001	34.5133	33.3333	0.965812	UniRef90_P08318	1598	phosphoprotein 150 & Large structural phosphoprotein	Large structural phosphoprotein n=145 Tax=root TaxID=1 RepID=PP150_HCMVA
	agilent_55091	1.23987e-05	0.632332	0.323716	-1.00239	1.64982	5.30973	7.01754	1.32164	UniRef90_A0A174SXW8	1599	MH0002_GL0021858 (2/2) MPA_and_EM_topgraph_220218_subsample.csv	TonB-dependent receptor plug n=30 Tax=root TaxID=1 RepID=A0A174SXW8_BACUN
	agilent_230235	1.24047e-05	0.632641	-0.338348	-1.72565	1.04896	7.07965	5.26316	0.743421	UniRef90_Q99XV0	1600	VFG000968(gb|NP_269973) (emm) M protein type 1 [M protein (VF0242)] [Streptococcus pyogenes M1 GAS]	M protein type 1 n=54 Tax=Streptococcus pyogenes TaxID=1314 RepID=Q99XV0_STRP1
	agilent_188248	1.24117e-05	0.632994	0.417068	-1.29479	2.12892	2.65487	5.26316	1.98246	UniRef90_A0A4S3QN81	1601	WP_000171040.1 strains_non_MPA_non_topgraph_cdhit70_190118.csv	Murein hydrolase activator NlpD n=114 Tax=Vibrionaceae TaxID=641 RepID=A0A4S3QN81_VIBCL
	agilent_220823	1.24349e-05	0.634179	-0.247841	-1.26866	0.772978	13.2743	10.5263	0.792982	UniRef90_Q8P2T7	1602	VFG000976(gb|NP_268546) (slo) streptolysin O precursor [SLO (VF0250)] [Streptococcus pyogenes M1 GAS]	Streptolysin O n=132 Tax=Streptococcus TaxID=1301 RepID=TACY_STRP8
	twist_69747	1.24487e-05	0.634885	-0.404737	-2.07526	1.26579	5.30973	3.50877	0.660819		1603	YP_003934772.1 hypothetical protein SP18_gp147 [Shigella phage SP18]
	agilent_1148	1.24502e-05	0.634961	-0.171764	-0.880866	0.537339	32.7434	28.0702	0.857278	UniRef90_Q66575	1604	positive (from uniprot): Enterovirus B Genome polyprotein	Genome polyprotein n=20 Tax=Enterovirus B TaxID=138949 RepID=POLG_EC12T
	twist_70917	1.24526e-05	0.635081	-0.194105	-0.995726	0.607516	22.1239	19.2982	0.872281		1605	NP_680496.1 putative host interaction protein [Lactobacillus phage A2]
	twist_39975	1.24542e-05	0.635164	0.167768	-0.525256	0.860793	37.1681	42.1053	1.13283		1606	zinc metalloproteinase aureolysin
	agilent_73398	1.24581e-05	0.635365	0.268046	-0.839867	1.37596	7.9646	10.5263	1.32164	UniRef90_A0A173T8R6	1607	MH0001_GL0000932 MPA_PNP_EM_seqs_non_topgraph_seqs_final_210318.csv	Flagellin n=6 Tax=Roseburia TaxID=841 RepID=A0A173T8R6_9FIRM
	twist_40569	1.24638e-05	0.635653	-0.218654	-1.12318	0.685877	16.8142	14.0351	0.834718		1608	HCMVTRL10 = IRL10
	agilent_237676	1.24663e-05	0.635783	-0.247318	-1.27082	0.776185	13.2743	10.5263	0.792982	UniRef90_A7X6I5	1609	VFG001283(gb|NP_647238) (fnbA) fibronectin-binding protein A [FnBPs (VF0010)] [Staphylococcus aureus subsp. aureus MW2]	Fibronectin-binding protein A n=697 Tax=Bacteria TaxID=2 RepID=FNBA_STAA1
	agilent_8766	1.24693e-05	0.635932	0.284817	-0.894393	1.46403	7.9646	8.77193	1.10136	UniRef90_A0A1P8L367	1610	Phosphoprotein (Protein P)	P n=3 Tax=Pneumoviridae TaxID=11244 RepID=A0A1P8L367_HRSV
	twist_27988	1.24697e-05	0.635956	-0.221238	-1.13728	0.694804	17.6991	15.7895	0.892105		1611	EBNA-3B nuclear protein [Human gammaherpesvirus 4] & Epstein-Barr nuclear antigen 4
	twist_18575	1.2471e-05	0.63602	0.29552	-0.928321	1.51936	6.19469	8.77193	1.41604		1612	allergen_name False allergome_name Tri a 20 (32/49) (1/1) allergenonline_name False SDAP_name False iedb_name False
	twist_59401	1.24766e-05	0.636308	0.19123	-0.601391	0.983851	19.469	22.807	1.17145		1613	H3N2 B/Brisbane/60/2008 NP
	agilent_7473	1.24875e-05	0.636862	0.209628	-0.660676	1.07993	16.8142	17.5439	1.0434	UniRef90_P43840	1614	fimbrial protein (1/2) & Outer membrane protein P5 precursor (OMP P5) (Fimbrin)	Outer membrane protein P5 n=60 Tax=Pasteurellaceae TaxID=712 RepID=OMP5_HAEIN
	twist_46294	1.24954e-05	0.637266	0.293395	-0.926145	1.51294	6.19469	8.77193	1.41604		1615	EBNA-3B nuclear protein [Human gammaherpesvirus 4] & Epstein-Barr nuclear antigen 4
	twist_80471	1.25121e-05	0.638116	0.291375	-0.922835	1.50559	6.19469	8.77193	1.41604		1616	YP_007517701.1 hypothetical protein [Pelagibacter phage HTVC010P]
	twist_42197	1.25123e-05	0.638128	-0.230076	-1.18888	0.728724	15.0442	12.2807	0.816305		1617	Syncytin-1
	agilent_56127	1.25136e-05	0.638191	0.175943	-0.557405	0.909291	25.6637	28.0702	1.09377	UniRef90_F3QTC0	1618	MH0006_GL0176289 MPA_PNP_EM_seqs_non_topgraph_seqs_final_210318.csv	F5/8 type C domain protein n=4 Tax=Paraprevotella TaxID=577309 RepID=F3QTC0_9BACT
	agilent_1320	1.25139e-05	0.638208	0.260242	-0.824529	1.34501	8.84956	10.5263	1.18947	UniRef90_A0A2U3RZL8	1619	pneumococcal histidine triad protein D (1/2) & histidine motif-containing protein, partial	Pneumococcal histidine triad protein D n=4 Tax=Streptococcus pneumoniae TaxID=1313 RepID=A0A2U3RZL8_STREE
	agilent_1141	1.25191e-05	0.638474	-0.177416	-0.917529	0.562696	27.4336	24.5614	0.895303	UniRef90_P07210	1620	polyprotein (9/9) & VP1 capsid protein (1/3) & Chain 2, Human Rhinovirus Serotype 2 (Hrv2)	Genome polyprotein n=273 Tax=Enterovirus TaxID=12059 RepID=POLG_HRV8A
	agilent_225378	1.25193e-05	0.638487	-0.162906	-0.842514	0.516701	64.6018	63.1579	0.97765	UniRef90_A0A4I7XYI6	1621	VFG001361(gb|NP_344663) (pspA) pneumococcal surface protein A [PspA (VF0152)] [Streptococcus pneumoniae TIGR4]	Surface protein A n=87 Tax=Streptococcus pneumoniae TaxID=1313 RepID=A0A4I7XYI6_STREE
	agilent_3035	1.252e-05	0.638518	-0.164584	-0.851255	0.522087	39.823	38.5965	0.969201	UniRef90_P08318	1622	phosphoprotein 150 & Large structural phosphoprotein	Large structural phosphoprotein n=145 Tax=root TaxID=1 RepID=PP150_HCMVA
	agilent_2112	1.25262e-05	0.638836	0.231714	-0.735952	1.19938	11.5044	14.0351	1.21997	UniRef90_P0C6Z0	1623	early antigen protein D (EA-D) & DNA polymerase processivity factor BMRF1	DNA polymerase processivity factor BMRF1 n=54 Tax=Epstein-Barr virus (strain GD1) TaxID=10376 RepID=EAD_EBVA8
	twist_58044	1.25289e-05	0.638974	-0.225331	-1.16673	0.716066	15.0442	15.7895	1.04954		1624	positive (from uniprot): Norwalk virus Non-structural polyprotein
	agilent_237936	1.25331e-05	0.639188	0.449518	-1.4297	2.32873	2.65487	3.50877	1.32164	UniRef90_A1JSQ1	1625	VFG002321(gb|YP_001006728) (fliC) flagellin [Flagella (VF0394)] [Yersinia enterocolitica subsp. enterocolitica 8081]	Flagellin n=55 Tax=Yersinia TaxID=444888 RepID=A1JSQ1_YERE8
	agilent_237004	1.25345e-05	0.63926	0.165804	-0.527489	0.859097	30.0885	35.0877	1.16615	UniRef90_Q2FWV5	1626	VFG002422(gb|YP_001332911) (chp) chemotaxis-inhibiting protein CHIPS [CHIPS (VF0424)] [Staphylococcus aureus subsp. aureus str. Newman]	Chemotaxis inhibitory protein n=103 Tax=root TaxID=1 RepID=CHIPS_STAA8
	twist_58049	1.2542e-05	0.639644	-0.290545	-1.50682	0.925734	91.1504	91.2281	1.00085		1627	positive (exact): Enterovirus B Genome polyprotein
	agilent_73215	1.25551e-05	0.640309	-0.206114	-1.07067	0.658437	19.469	15.7895	0.811005	UniRef90_A0A173T5V3	1628	MH0260_GL0103278 MPA_PNP_EM_seqs_non_topgraph_seqs_final_210318.csv	Flagellin n=2 Tax=Roseburia faecis TaxID=301302 RepID=A0A173T5V3_9FIRM
	twist_93547	1.2567e-05	0.640916	-0.327877	-1.70567	1.04991	7.07965	5.26316	0.743421		1629	YP_009284266.1 putative large terminase subunit [Enterobacter phage Arya]
	twist_52778	1.26195e-05	0.643592	-0.417452	-2.18581	1.35091	5.30973	3.50877	0.660819		1630	EBNA-3C HHV 4 latent protein
	agilent_3872	1.26198e-05	0.643607	0.2396	-0.775413	1.25461	9.73451	12.2807	1.26156	UniRef90_P07210	1631	polyprotein (9/9) & VP1 capsid protein (1/3) & Chain 2, Human Rhinovirus Serotype 2 (Hrv2)	Genome polyprotein n=273 Tax=Enterovirus TaxID=12059 RepID=POLG_HRV8A
	agilent_182998	1.26227e-05	0.643756	0.31251	-1.01197	1.63699	5.30973	7.01754	1.32164	UniRef90_A0A3T2KDV1	1632	WP_009928427.1 strains_non_MPA_non_topgraph_cdhit70_190118.csv	LPXTG cell wall anchor domain-containing protein n=42 Tax=Listeria monocytogenes TaxID=1639 RepID=A0A3T2KDV1_LISMN
	agilent_223292	1.26373e-05	0.644503	-0.326315	-1.71242	1.05979	7.07965	5.26316	0.743421	UniRef90_Q5WSS9	1633	VFG045603(gb|YP_096878) (lpg2884) Dot/Icm type IV secretion system effector [Dot/Icm (VF0156)] [Legionella pneumophila subsp. pneumophila str. Philadelphia 1]	Uncharacterized protein n=23 Tax=Legionella pneumophila TaxID=446 RepID=Q5WSS9_LEGPL
	agilent_130111	1.26529e-05	0.645297	0.236672	-0.77107	1.24441	10.6195	12.2807	1.15643	UniRef90_D4S2X1	1634	MH0005_GL0011337 MPA_PNP_EM_seqs_non_topgraph_seqs_final_210318.csv	Flagellin n=3 Tax=Butyrivibrio TaxID=830 RepID=D4S2X1_9FIRM
	agilent_237631	1.26574e-05	0.645525	-0.173819	-0.914447	0.566808	76.1062	73.6842	0.968176	UniRef90_Q54835	1635	VFG000950(gb|NP_665531) (emm) M protein type 3 [M protein (VF0242)] [Streptococcus pyogenes MGAS315]	M3 protein n=36 Tax=Streptococcus pyogenes TaxID=1314 RepID=Q54835_STRPY
	twist_27552	1.26629e-05	0.645808	-0.179344	-0.944165	0.585478	76.1062	73.6842	0.968176		1636	nuclear protein EBNA2 & EBNA-2 & Epstein-Barr nuclear antigen 2
	twist_33039	1.26661e-05	0.645973	-0.386111	-2.03353	1.26131	5.30973	3.50877	0.660819		1637	protein disulfide-isomerase precursor
	agilent_236149	1.26739e-05	0.646369	-0.371919	-1.96069	1.21685	4.42478	5.26316	1.18947	UniRef90_A7X6I5	1638	VFG001283(gb|NP_647238) (fnbA) fibronectin-binding protein A [FnBPs (VF0010)] [Staphylococcus aureus subsp. aureus MW2]	Fibronectin-binding protein A n=697 Tax=Bacteria TaxID=2 RepID=FNBA_STAA1
	agilent_148497	1.26767e-05	0.646512	0.288537	-0.944575	1.52165	6.19469	8.77193	1.41604	UniRef90_A0JQG8	1639	YP_535698.1 strains_non_MPA_non_topgraph_cdhit70_190118.csv	Phage lysin n=18 Tax=Lactobacillus salivarius TaxID=1624 RepID=A0JQG8_LACS1
	agilent_24333	1.26918e-05	0.647284	0.327671	-1.07598	1.73132	4.42478	7.01754	1.58596	UniRef90_A0A078RVN9	1640	MH0002_GL0070565 (1/1) MPA_and_EM_topgraph_220218_subsample.csv	TonB-linked outer membrane, SusC/RagA family protein n=26 Tax=Bacteroides TaxID=816 RepID=A0A078RVN9_BACUN
	twist_24318	1.27221e-05	0.648829	-0.32379	-1.71736	1.06978	7.07965	5.26316	0.743421		1641	allergen_name False allergome_name Cand a PGK (2/2) (1/1) allergenonline_name False SDAP_name False iedb_name False
	twist_63959	1.27241e-05	0.648928	-0.290376	-1.54051	0.959758	7.9646	7.01754	0.881092		1642	YP_009168991.1 hypothetical phage protein [Campylobacter virus CPt10]
	agilent_169922	1.27405e-05	0.649766	-0.152001	-0.808076	0.504075	47.7876	43.8596	0.917804	UniRef90_A0A1C3SKW8	1643	WP_020916184.1 strains_non_MPA_non_topgraph_cdhit70_190118.csv	Peptidase C51 domain-containing protein n=23 Tax=Streptococcus TaxID=1301 RepID=A0A1C3SKW8_STRMC
	agilent_168512	1.27408e-05	0.649782	-0.320329	-1.70302	1.06236	7.07965	5.26316	0.743421	UniRef90_B0G7W2	1644	WP_005334232.1 (1/7) non_MPA_topgraph_sampling_040218.csv	Ferrous iron transport protein B n=13 Tax=Dorea TaxID=189330 RepID=B0G7W2_9FIRM
	agilent_6002	1.27427e-05	0.649878	0.165454	-0.548934	0.879841	26.5487	31.5789	1.18947	UniRef90_P03204	1645	EBNA-3C HHV 4 latent protein	Epstein-Barr nuclear antigen 6 n=14 Tax=Epstein-Barr virus (strain GD1) TaxID=10376 RepID=EBNA6_EBVB9
	agilent_88432	1.27486e-05	0.650181	-0.319366	-1.69959	1.06086	7.07965	5.26316	0.743421	UniRef90_A0A0E1R719	1646	WP_003725975.1 (1/1) non_MPA_topgraph_sampling_040218.csv	Endolytic murein transglycosylase n=258 Tax=Listeria TaxID=1637 RepID=A0A0E1R719_LISMN
	agilent_12024	1.27494e-05	0.650217	-0.219695	-1.16927	0.72988	87.6106	85.9649	0.981216	UniRef90_A0A0N7AYT6	1647	positive (from uniprot): Human respiratory syncytial virus Attachment glycoprotein	Major surface glycoprotein G n=47 Tax=Pneumoviridae TaxID=11244 RepID=A0A0N7AYT6_HRSV
	agilent_230764	1.27553e-05	0.650521	-0.320768	-1.7085	1.06696	7.07965	5.26316	0.743421	UniRef90_Q5WUD8	1648	VFG045563(gb|YP_096320) (ceg28) Dot/Icm type IV secretion system effector Ceg28 [Dot/Icm (VF0156)] [Legionella pneumophila subsp. pneumophila str. Philadelphia 1]	Uncharacterized protein n=28 Tax=Legionella pneumophila TaxID=446 RepID=Q5WUD8_LEGPL
	agilent_39688	1.27573e-05	0.650623	-0.155227	-0.82699	0.516536	49.5575	45.614	0.920426	UniRef90_A7X0T9	1649	WP_001074519.1 strains_non_MPA_non_topgraph_cdhit70_190118.csv	Bifunctional autolysin n=763 Tax=Bacteria TaxID=2 RepID=ATL_STAA1
	twist_38402	1.2761e-05	0.650812	-0.237784	-1.26742	0.79185	12.3894	10.5263	0.849624		1650	positive (from uniprot): Enterovirus B Genome polyprotein
	twist_86491	1.27647e-05	0.651	-0.317627	-1.69378	1.05853	7.07965	5.26316	0.743421		1651	YP_007006989.1 lysozyme-peptidase [Clostridium phage phi24R]
	agilent_26064	1.27787e-05	0.651712	0.184892	-0.617928	0.987711	20.354	22.807	1.12052	UniRef90_A0A4P6M4H6	1652	WP_018598481.1 strains_non_MPA_non_topgraph_cdhit70_190118.csv	Toxin A n=3 Tax=Blautia TaxID=572511 RepID=A0A4P6M4H6_9FIRM
	twist_28808	1.27831e-05	0.651939	0.152278	-0.509392	0.813948	38.9381	42.1053	1.08134		1653	Enterovirus polyprotein (VP0, VP1, VP2, VP4) – capsid proteins, Coxsackievirus A9 (2.9 Å structure, chains 1–4)
	twist_52398	1.27998e-05	0.652791	0.249452	-0.837298	1.3362	8.84956	10.5263	1.18947		1654	Syncytin-1
	twist_54558	1.28167e-05	0.653651	-0.327975	-1.76062	1.10467	6.19469	5.26316	0.849624		1655	Probable phospholipid-transporting ATPase VA
	agilent_11281	1.28199e-05	0.653815	-0.183283	-0.984295	0.617728	22.1239	21.0526	0.951579		1656	positive (exact): Norwalk virus Non-structural polyprotein
	agilent_61850	1.28443e-05	0.65506	0.702968	-2.38111	3.78704	0.884956	1.75439	1.98246	UniRef90_Q6GF50	1657	WP_000595617.1 strains_non_MPA_non_topgraph_cdhit70_190118.csv	Uncharacterized leukocidin-like protein 1 n=24 Tax=Staphylococcus TaxID=1279 RepID=LUKL1_STAAR
	twist_27102	1.28445e-05	0.655067	0.305139	-1.0336	1.64388	5.30973	7.01754	1.32164		1658	Surface protein pspA
	agilent_8675	1.28534e-05	0.655524	0.178541	-0.605886	0.962968	21.2389	22.807	1.07383	UniRef90_Q82081	1659	positive (from uniprot): Rhinovirus B Genome polyprotein	Genome polyprotein n=46 Tax=Enterovirus TaxID=12059 RepID=POLG_HRV3
	twist_16785	1.28609e-05	0.655906	0.228014	-0.774963	1.23099	10.6195	14.0351	1.32164		1660	allergen_name False allergome_name Epi p 13 (2/2) (1/1) allergenonline_name False SDAP_name False iedb_name False
	twist_30967	1.2863e-05	0.656015	-0.31307	-1.69066	1.06452	7.07965	5.26316	0.743421		1661	antigen 332, Ag332=Pf332 gene clone G1 product & erythrocyte membrane-associated giant protein antigen 332 & antigen 332, Ag332=Pf332 gene clone C1 product & antigen 332
	agilent_203238	1.28694e-05	0.656339	-0.235439	-1.27247	0.801592	12.3894	10.5263	0.849624	UniRef90_Q64R34	1662	YP_100581.1 strains_non_MPA_non_topgraph_cdhit70_190118.csv	Peptidase_M48 domain-containing protein n=39 Tax=Bacteroidaceae TaxID=815 RepID=Q64R34_BACFR
	agilent_9594	1.28698e-05	0.656362	-0.147876	-0.799267	0.503515	59.292	56.1404	0.946845	UniRef90_O36633	1663	Major surface glycoprotein G	Major surface glycoprotein G n=342 Tax=Pneumoviridae TaxID=11244 RepID=GLYC_HRSVB
	twist_32110	1.288e-05	0.656882	0.147248	-0.502428	0.796923	41.5929	45.614	1.09668		1664	EBNA-1 HHV 4 & BKRF1
	twist_45482	1.28927e-05	0.65753	-0.275872	-1.49551	0.94377	8.84956	7.01754	0.792982		1665	hypothetical protein PFF0380w
	agilent_239739	1.29055e-05	0.658179	-0.273822	-1.48686	0.939216	9.73451	7.01754	0.720893	UniRef90_P44969	1666	VFG000337(gb|NP_439153) (iga1) immunoglobin A1 protease [IgA1 protease (VF0045)] [Haemophilus influenzae Rd KW20]	Immunoglobulin A1 protease autotransporter n=1 Tax=Haemophilus influenzae (strain ATCC 51907 / DSM 11121 / KW20 / Rd) TaxID=71421 RepID=IGA0_HAEIN
	agilent_241858	1.29111e-05	0.658467	0.205816	-0.70677	1.1184	14.1593	15.7895	1.11513	UniRef90_Q50341	1667	VFG002030(gb|NP_109830) (orf6/MgpC/crmA) cytadherence protein [Cytadherence organelle (VF0330)] [Mycoplasma pneumoniae M129]	Mgp-operon protein 3 n=22 Tax=Mycoplasma pneumoniae TaxID=2104 RepID=MGP3_MYCPN
	twist_93850	1.29205e-05	0.658945	0.416615	-1.43342	2.26665	2.65487	3.50877	1.32164		1668	YP_009150301.1 putative DNA-dependent RNA polymerase [Proteus phage PM 75]
	agilent_223732	1.29448e-05	0.660186	-0.21717	-1.1853	0.75096	14.1593	12.2807	0.867325	UniRef90_D0W5Z8	1669	VFG000232(gb|NP_273117) (pilT) twitching motility protein PilT [Type IV pili (VF0075)] [Neisseria meningitidis MC58]	Twitching motility protein n=4 Tax=Neisseria TaxID=482 RepID=D0W5Z8_NEICI
	twist_28814	1.295e-05	0.660449	0.159592	-0.552447	0.871631	27.4336	29.8246	1.08715		1670	positive (from uniprot): Rhinovirus B Genome polyprotein
	twist_59624	1.29525e-05	0.660578	0.227549	-0.788102	1.2432	9.73451	12.2807	1.26156		1671	B B/Shanghai/361/2002 HA
	agilent_236695	1.29655e-05	0.66124	0.16356	-0.568	0.89512	23.8938	28.0702	1.17479	UniRef90_Q6GHV7	1672	VFG001317(gb|YP_001332074) (isdB) iron-regulated surface determinant protein B, haemoglobin receptor [Isd (VF0015)] [Staphylococcus aureus subsp. aureus str. Newman]	Iron-regulated surface determinant protein B n=509 Tax=Bacilli TaxID=91061 RepID=ISDB_STAAR
	twist_32271	1.29837e-05	0.662166	0.293693	-1.02376	1.61115	5.30973	7.01754	1.32164		1673	HCMVUS22
	twist_50464	1.29869e-05	0.66233	0.185054	-0.645493	1.0156	16.8142	21.0526	1.25208		1674	positive (from uniprot): Human adenovirus C Pre-histone-like nucleoprotein
	agilent_223905	1.29899e-05	0.662485	-0.187021	-1.02681	0.652765	20.354	17.5439	0.861937	UniRef90_Q8GM74	1675	VFG001150(gb|AAL79954) (hia) adhesin [Hia/Hsf (VF0039)] [Haemophilus influenzae nontypable strain 3179B]	Adhesin n=5 Tax=Haemophilus influenzae TaxID=727 RepID=Q8GM74_HAEIF
	agilent_222381	1.29903e-05	0.662508	-0.155588	-0.85428	0.543104	36.2832	36.8421	1.0154	UniRef90_A7X6I5	1676	VFG001283(gb|NP_647238) (fnbA) fibronectin-binding protein A [FnBPs (VF0010)] [Staphylococcus aureus subsp. aureus MW2]	Fibronectin-binding protein A n=697 Tax=Bacteria TaxID=2 RepID=FNBA_STAA1
	agilent_21712	1.29918e-05	0.662581	-0.271728	-1.49225	0.948791	8.84956	7.01754	0.792982	UniRef90_A0A139K1E2	1677	T2D-56A_GL0012413 MPA_PNP_EM_seqs_non_topgraph_seqs_final_210318.csv	Glycoside hydrolase family 2 n=19 Tax=Bacteroides TaxID=816 RepID=A0A139K1E2_BACUN
	twist_34247	1.30016e-05	0.663081	-0.252846	-1.39035	0.884656	9.73451	8.77193	0.901116		1678	HCMVUL57
	agilent_868	1.30031e-05	0.663157	0.165714	-0.57998	0.911408	25.6637	28.0702	1.09377	UniRef90_P03277	1679	Hexon protein	Hexon protein n=779 Tax=Adenoviridae TaxID=10508 RepID=CAPSH_ADE02
	agilent_5730	1.30046e-05	0.663232	-0.181125	-0.996358	0.634109	22.1239	19.2982	0.872281	UniRef90_Q9P266	1680	Junctional protein associated with coronary artery disease	Junctional protein associated with coronary artery disease n=49 Tax=Catarrhini TaxID=9526 RepID=JCAD_HUMAN
	agilent_225880	1.30068e-05	0.663348	-0.173842	-0.956584	0.6089	23.0088	21.0526	0.91498	UniRef90_P62575	1681	VFG001378(gb|NP_359129) (nanA) neuraminidase A [Neuraminidase (VF0148)] [Streptococcus pneumoniae R6]	Sialidase A n=43 Tax=Bacteria TaxID=2 RepID=NANA_STREE
	twist_34961	1.30095e-05	0.663482	0.355349	-1.24533	1.95603	3.53982	5.26316	1.48684		1682	Surface protein pspA
	twist_22088	1.3015e-05	0.663767	0.290184	-1.01813	1.5985	6.19469	7.01754	1.13283		1683	allergen_name False allergome_name Que ru 1 (2/2) (1/1) allergenonline_name False SDAP_name False iedb_name False
	twist_47945	1.30294e-05	0.664497	0.173673	-0.611162	0.958508	19.469	22.807	1.17145		1684	envelope glycoprotein gp350 [Human gammaherpesvirus 4] & major outer envelope glycoprotein gp350 [Human gammaherpesvirus 4] & BLLF1 & Envelope glycoprotein GP350 & major outer envelope glycoprotein gp350
	agilent_109730	1.30399e-05	0.665034	-0.269123	-1.48738	0.949131	9.73451	7.01754	0.720893	UniRef90_K8QJF7	1685	WP_014569972.1 strains_non_MPA_non_topgraph_cdhit70_190118.csv	Uncharacterized protein n=24 Tax=Lactobacillaceae TaxID=33958 RepID=K8QJF7_LACRH
	twist_10484	1.30432e-05	0.665201	0.307554	-1.08541	1.70052	4.42478	7.01754	1.58596		1686	allergen_name False allergome_name Str py Streptokinase (6/12) (1/1) allergenonline_name False SDAP_name False iedb_name False
	twist_97483	1.30449e-05	0.665288	-0.18082	-1.00001	0.638366	20.354	19.2982	0.948131		1687	YP_009099361.1 hypothetical protein P108_0024 [Staphylococcus phage P108]
	agilent_26147	1.30534e-05	0.665723	0.225896	-0.798921	1.25071	9.73451	12.2807	1.26156	UniRef90_B6VSZ9	1688	MH0184_GL0120904 (2/2) MPA_and_EM_topgraph_220218_subsample.csv	STN domain-containing protein n=28 Tax=Bacteroides TaxID=816 RepID=B6VSZ9_9BACE
	agilent_168007	1.3055e-05	0.665804	-0.244536	-1.35421	0.865133	10.6195	8.77193	0.826023	UniRef90_E5VBB8	1689	MH0003_GL0074909 MPA_PNP_EM_seqs_non_topgraph_seqs_final_210318.csv	Uncharacterized protein n=30 Tax=Bacteroides TaxID=816 RepID=E5VBB8_9BACE
	agilent_170679	1.30692e-05	0.66653	-0.191958	-1.06505	0.681137	18.5841	15.7895	0.849624	UniRef90_A0A173UKQ3	1690	O2.UC43-1_GL0046095 (1/4) MPA_and_EM_topgraph_220218_subsample.csv	Macrolide export ATP-binding/permease protein MacB n=29 Tax=Ruminococcaceae TaxID=541000 RepID=A0A173UKQ3_9FIRM
	agilent_210148	1.30722e-05	0.666682	0.238238	-0.845882	1.32236	8.84956	10.5263	1.18947	UniRef90_A0A4P6M6N2	1691	WP_018598489.1 strains_non_MPA_non_topgraph_cdhit70_190118.csv	Toxin A n=3 Tax=Blautia TaxID=572511 RepID=A0A4P6M6N2_9FIRM
	agilent_44948	1.30853e-05	0.66735	-0.243447	-1.35364	0.866746	10.6195	8.77193	0.826023	UniRef90_A6BI29	1692	MH0042_GL0020673 (2/2) MPA_and_EM_topgraph_220218_subsample.csv	LysM domain protein n=5 Tax=Dorea TaxID=189330 RepID=A6BI29_9FIRM
	agilent_1075	1.30879e-05	0.667482	0.146749	-0.522754	0.816252	34.5133	38.5965	1.11831	UniRef90_Q1HVF7	1693	EBNA-1 HHV 4	Epstein-Barr nuclear antigen 1 n=48 Tax=Epstein-Barr virus (strain GD1) TaxID=10376 RepID=EBNA1_EBVA8
	agilent_125554	1.31027e-05	0.668238	0.20839	-0.744639	1.16142	12.3894	14.0351	1.13283	UniRef90_A0A1C5PUG1	1694	V1.UC28-0_GL0019745 MPA_PNP_EM_seqs_non_topgraph_seqs_final_210318.csv	Histidine kinase n=84 Tax=Bacteria TaxID=2 RepID=A0A1C5PUG1_9FIRM
	agilent_12002	1.31107e-05	0.668646	-0.157983	-0.881431	0.565465	30.0885	26.3158	0.874613		1695	positive (exact): Human respiratory syncytial virus Attachment glycoprotein
	agilent_224087	1.31231e-05	0.66928	-0.159229	-0.889868	0.57141	30.0885	26.3158	0.874613	UniRef90_Q48031	1696	VFG001151(gb|AAA20527) (hmw1A) adhesin HMW1A, two-partner secretion (TPS) pathway TpsA exoprotein [HMW1/HMW2 (VF0038)] [Haemophilus influenzae str. 12]	Adhesin n=8 Tax=Haemophilus influenzae TaxID=727 RepID=Q48031_HAEIF
	agilent_199239	1.31273e-05	0.669491	-0.26487	-1.48108	0.951341	8.84956	7.01754	0.792982	UniRef90_C7H765	1697	MH0229_GL0196969 (1/1) MPA_and_EM_topgraph_220218_subsample.csv	Transglycosylase n=10 Tax=Faecalibacterium prausnitzii TaxID=853 RepID=C7H765_9FIRM
	agilent_794	1.31296e-05	0.669611	-0.264287	-1.47829	0.949715	8.84956	7.01754	0.792982	UniRef90_Q13875	1698	MOBP & myelin-associated oligodendrocyte basic protein isoform c	Myelin-associated oligodendrocyte basic protein n=42 Tax=Boreoeutheria TaxID=1437010 RepID=MOBP_HUMAN
	twist_60834	1.31365e-05	0.669961	-0.248734	-1.39258	0.895115	9.73451	8.77193	0.901116		1699	YP_001469494.1 SegC homing endonuclease [Enterobacteria phage Phi1]
	agilent_171523	1.3141e-05	0.670191	-0.363646	-2.03718	1.30989	6.19469	3.50877	0.566416	UniRef90_Q6GHS9	1700	WP_000791575.1 strains_non_MPA_non_topgraph_cdhit70_190118.csv	Fibrinogen-binding protein n=22 Tax=Staphylococcus aureus TaxID=1280 RepID=FIB_STAAR
	agilent_50247	1.31599e-05	0.671155	-0.195976	-1.10068	0.708731	16.8142	14.0351	0.834718	UniRef90_A0A354D3V1	1701	MH0436_GL0046035 MPA_PNP_EM_seqs_non_topgraph_seqs_final_210318.csv	Flagellin n=2 Tax=Clostridiales TaxID=186802 RepID=A0A354D3V1_9FIRM
	agilent_218068	1.31642e-05	0.671374	0.259561	-0.939531	1.45865	7.07965	8.77193	1.23904	UniRef90_A0A353BLN1	1702	MH0227_GL0096298 MPA_PNP_EM_seqs_non_topgraph_seqs_final_210318.csv	Big_4 domain-containing protein n=3 Tax=Ruminococcaceae TaxID=541000 RepID=A0A353BLN1_9FIRM
	agilent_17763	1.31962e-05	0.673009	-0.305851	-1.72629	1.11459	6.19469	5.26316	0.849624	UniRef90_A0A174CSM3	1703	WP_007856161.1 MPA_PNP_EM_seqs_non_topgraph_seqs_final_210318.csv	Beta-xylosidase n=22 Tax=Bacteroides TaxID=816 RepID=A0A174CSM3_BACVU
	agilent_148372	1.31995e-05	0.673174	0.179276	-0.653768	1.01232	16.8142	19.2982	1.14774	UniRef90_K0X778	1704	MH0012_GL0067549 MPA_PNP_EM_seqs_non_topgraph_seqs_final_210318.csv	Por secretion system C-terminal sorting domain-containing protein n=2 Tax=Bacteroidales TaxID=171549 RepID=K0X778_9BACT
	agilent_1606	1.3212e-05	0.673811	-0.194572	-1.10056	0.711421	16.8142	14.0351	0.834718	UniRef90_P04012	1705	major capsid protein (2/4) & major capsid protein L1 (2/3)	Major capsid protein L1 n=210 Tax=Papillomaviridae TaxID=151340 RepID=VL1_HPV11
	agilent_187025	1.32218e-05	0.674313	-0.207476	-1.17514	0.760184	15.9292	12.2807	0.770955	UniRef90_A0A0G9FAG5	1706	YP_004890585.1 strains_non_MPA_non_topgraph_cdhit70_190118.csv	Extracellular protein n=36 Tax=Lactobacillaceae TaxID=33958 RepID=A0A0G9FAG5_LACPN
	twist_29905	1.32245e-05	0.674449	0.183224	-0.671704	1.03815	15.0442	19.2982	1.28277		1707	ATP-dependant helicase, putative
	agilent_242339	1.32294e-05	0.674698	-0.236916	-1.34327	0.869436	10.6195	8.77193	0.826023	UniRef90_A0A0K5P078	1708	VFG000743(gb|AAC38395) (espD) EspD [EspD (VF0180)] [Escherichia coli O127:H6 str. E2348/69]	Translocon EspD n=21 Tax=Escherichia coli TaxID=562 RepID=A0A0K5P078_ECOLX
	twist_13611	1.32673e-05	0.676633	-0.18122	-1.03285	0.670413	19.469	17.5439	0.901116		1709	allergen_name False allergome_name False allergenonline_name Unassigned (1/1) (1/1) SDAP_name Bos d 8 (1/13) (1/1) iedb_name False
	twist_59399	1.32823e-05	0.677396	0.228843	-0.849289	1.30697	8.84956	10.5263	1.18947		1710	H3N2 A/Michigan/45/2015 M1
	agilent_229776	1.32865e-05	0.677613	0.229256	-0.851594	1.31011	8.84956	10.5263	1.18947	UniRef90_P45387	1711	VFG001149(gb|AAB03707) (hap) autotransporter, fibronectin-binding adhesin [Hap (VF0037)] [Haemophilus influenzae N187]	Adhesion and penetration protein autotransporter n=2 Tax=Haemophilus influenzae TaxID=727 RepID=HAP2_HAEIF
	twist_47714	1.32879e-05	0.677681	0.251093	-0.932974	1.43516	7.07965	8.77193	1.23904		1712	Adhesin P1 precursor (Cytadhesin P1) (Attachment protein) & ADP1_MYCPN adhesin P1
	twist_32235	1.32908e-05	0.677831	-0.265288	-1.51691	0.986332	7.9646	7.01754	0.881092		1713	VP1 protein (1/2)
	agilent_7062	1.32971e-05	0.678151	-0.13741	-0.786394	0.511573	48.6726	43.8596	0.901116	UniRef90_P03204	1714	EBNA-3C HHV 4 latent protein	Epstein-Barr nuclear antigen 6 n=14 Tax=Epstein-Barr virus (strain GD1) TaxID=10376 RepID=EBNA6_EBVB9
	twist_41527	1.32978e-05	0.678187	0.215327	-0.80177	1.23242	9.73451	12.2807	1.26156		1715	positive (from uniprot): Enterovirus B Genome polyprotein
	twist_92035	1.33028e-05	0.678441	-0.292327	-1.67429	1.08964	7.07965	5.26316	0.743421		1716	YP_009168989.1 Possible phage tail sheath protein [Campylobacter virus CPt10]
	agilent_241453	1.33061e-05	0.678611	0.179259	-0.668656	1.02717	15.9292	19.2982	1.2115	UniRef90_P09616	1717	VFG001293(gb|NP_645861) (hly/hla) Alpha-Hemolysin precursor [<alpha>-hemolysin (VF0001)] [Staphylococcus aureus subsp. aureus MW2]	Alpha-hemolysin n=273 Tax=Bacteria TaxID=2 RepID=HLA_STAAU
	agilent_127067	1.33127e-05	0.678946	-0.298506	-1.71203	1.11502	7.07965	5.26316	0.743421	UniRef90_A0A174D4S3	1718	O2.UC16-1_GL0015012 MPA_PNP_EM_seqs_non_topgraph_seqs_final_210318.csv	Cellulase n=39 Tax=Bacteroides TaxID=816 RepID=A0A174D4S3_BACUN
	agilent_2403	1.33142e-05	0.679024	0.144925	-0.541521	0.831372	37.1681	42.1053	1.13283	UniRef90_P08318	1719	phosphoprotein 150 & Large structural phosphoprotein	Large structural phosphoprotein n=145 Tax=root TaxID=1 RepID=PP150_HCMVA
	twist_93579	1.33223e-05	0.679438	-0.357187	-2.05134	1.33696	4.42478	3.50877	0.792982		1720	YP_007173615.1 tape measure protein [Lactobacillus phage phiAQ113]
	twist_75772	1.33239e-05	0.679517	-0.235073	-1.35032	0.880176	10.6195	8.77193	0.826023		1721	NP_695160.1 minor capsid protein [Lactobacillus phage phig1e]
[truncated: 829 more rows]
