# Supplementary material for: Systemic antibody responses against bacterial and viral antigens associate with fatigue in patients with inflammatory bowel disease
Source: iScience. 2026 Jul 20;29(8):116828. doi: 10.1016/j.isci.2026.116828 (PMC13393791; doi:10.1016/j.isci.2026.116828)
Supplement: Table S19. Logistic regression results for the association between individual antibody reactivity and fatigue status in the CD cohort comparing higher fatigue (Q3+Q4) with lower fatigue (Q1+Q2) [file mmc19.xlsx]

## Sheet: Table S19
	Table S19. Logistic regression results for the association between individual antibodies and fatigue status (Q1+2: minimally to moderately fatigued, n = 102; Q3+4: more to highly fatigued, n = 54) in the CD. Models were adjusted for age, sex, and smoking. Antibodies are ranked by p-value. Yellow-colored cells indicate nominal significance (p < 0.05), and orange cells indicate p < 0.1.
	Peptide-ID	Benjamini-Hochberg value	P-Value	Regression Coefficient	Lower Confidence Interval Value	Upper Confidence Interval Value	% of individuals with peptide present in lesser fatigued group (Q1+Q2)	% of individuals with peptide present in higher fatigued group (Q3+Q4)	Fold Change	UniRef-ID	Rank based on P-Value	Peptide Name	Function according to Universal Protein Reference database (UniRef)
	twist_38486	5.02683e-09	0.000256368	1.84045	0.853745	2.82716	8.91089	32.0755	3.59958		1	EBNA-1 HHV 4
	agilent_199016	7.11335e-08	0.00362781	1.52111	0.496191	2.54603	9.90099	24.5283	2.47736	UniRef90_A0A174AWF9	2	MH0187_GL0063508 (3/3) MPA_and_EM_topgraph_220218_subsample.csv	Probable multidrug resistance ABC transporter ATP-binding/permease protein YheH n=36 Tax=Clostridiales TaxID=186802 RepID=A0A174AWF9_9FIRM
	agilent_229642	8.77825e-08	0.00447691	1.20783	0.37499	2.04068	16.8317	35.8491	2.12986	UniRef90_P15276	3	VFG000117(gb|NP_253940) (algP/algR3) alginate regulatory protein AlgP [Alginate (VF0091)] [Pseudomonas aeruginosa PAO1]	Transcriptional regulatory protein AlgP n=6 Tax=Pseudomonas aeruginosa TaxID=287 RepID=ALGP_PSEAE
	agilent_206745	8.78951e-08	0.00448265	1.68731	0.523683	2.85093	5.94059	20.7547	3.49371	UniRef90_U6RAC5	4	158802708-stool1_revised_scaffold38795_2_gene43419 MPA_PNP_EM_seqs_non_topgraph_seqs_final_210318.csv	Uncharacterized protein n=3 Tax=Bacteroidaceae TaxID=815 RepID=U6RAC5_9BACE
	twist_5124	1.23488e-07	0.00629788	1.43209	0.404641	2.45955	7.92079	24.5283	3.0967		5	Allergen Ech gr EF-1 Echinococcus granulosus ranslation elongation factor dog tape worm
	agilent_186083	1.39728e-07	0.00712611	1.36699	0.371318	2.36267	10.8911	24.5283	2.25214	UniRef90_A0A1T4XPY4	6	MH0161_GL0044217 (4/4) MPA_and_EM_topgraph_220218_subsample.csv	ATP-binding cassette, subfamily B n=5 Tax=Ruminococcaceae TaxID=541000 RepID=A0A1T4XPY4_9FIRM
	agilent_130668	1.82377e-07	0.00930125	1.82362	0.449329	3.19792	4.9505	15.0943	3.04906	UniRef90_S2ZJA6	7	WP_015438525.1 (1/2) non_MPA_topgraph_sampling_040218.csv	SBP_bac_5 domain-containing protein n=97 Tax=Bifidobacterium TaxID=1678 RepID=S2ZJA6_BIFBR
	agilent_318	1.87865e-07	0.00958114	0.96907	0.2359	1.70224	45.5446	69.8113	1.53281	UniRef90_Q1HVF7	8	EBNA-1 HHV 4	Epstein-Barr nuclear antigen 1 n=48 Tax=Epstein-Barr virus (strain GD1) TaxID=10376 RepID=EBNA1_EBVA8
	twist_97947	1.91594e-07	0.00977131	1.1264	0.271965	1.98083	15.8416	32.0755	2.02476		9	YP_009032592.1 endolysin [Lactoccocus phage WP-2]
	twist_24043	2.09829e-07	0.0107013	1.51061	0.350583	2.67063	5.94059	18.8679	3.1761		10	allergen_name False allergome_name Epi co 2 (1/2) (1/1) allergenonline_name False SDAP_name False iedb_name False
	agilent_236678	2.35427e-07	0.0120068	2.3254	0.51099	4.13982	1.9802	11.3208	5.71698	UniRef90_Q6GHV7	11	VFG001317(gb|YP_001332074) (isdB) iron-regulated surface determinant protein B, haemoglobin receptor [Isd (VF0015)] [Staphylococcus aureus subsp. aureus str. Newman]	Iron-regulated surface determinant protein B n=509 Tax=Bacilli TaxID=91061 RepID=ISDB_STAAR
	agilent_229560	2.36902e-07	0.012082	2.75032	0.602477	4.89817	0.990099	15.0943	15.2453	UniRef90_Q93SM9	12	VFG002418(gb|YP_001331791) (vWbp) secreted von Willebrand factor-binding protein precursor [vWbp (VF0420)] [Staphylococcus aureus subsp. aureus str. Newman]	Coagulase n=92 Tax=Staphylococcus TaxID=1279 RepID=Q93SM9_STAAU
	agilent_240118	2.41848e-07	0.0123342	1.97026	0.427109	3.51342	2.9703	13.2075	4.44654	UniRef90_P27951	13	VFG001795(gb|BAC98831) (cba) c protein beta antigen [<beta>-C protein (VF0277)] [Streptococcus agalactiae FM027022]	IgA FC receptor n=71 Tax=Streptococcus TaxID=1301 RepID=BAG_STRAG
	twist_27464	2.46739e-07	0.0125837	1.00882	0.216442	1.80119	56.4356	77.3585	1.37074		14	heme transporter IsdB
	twist_69747	2.65545e-07	0.0135428	2.91376	0.60089	5.22664	0.990099	11.3208	11.434		15	YP_003934772.1 hypothetical protein SP18_gp147 [Shigella phage SP18]
	agilent_236774	2.69725e-07	0.013756	1.84258	0.376665	3.3085	2.9703	15.0943	5.08176	UniRef90_P10520	16	VFG000975(gb|NP_269944) (ska) streptokinase A precursor [Streptokinase (VF0247)] [Streptococcus pyogenes M1 GAS]	Streptokinase A n=48 Tax=Streptococcus pyogenes TaxID=1314 RepID=STRP_STRP1
	twist_60169	2.70254e-07	0.013783	1.83987	0.375692	3.30404	2.9703	15.0943	5.08176		17	YP_003934772.1 hypothetical protein SP18_gp147 [Shigella phage SP18]
	twist_27540	2.71775e-07	0.0138605	0.899373	0.183062	1.61568	41.5842	64.1509	1.54268		18	EBNA-1 HHV 4 & BKRF1
	twist_6232	3.0237e-07	0.0154209	2.39058	0.456315	4.32485	1.9802	9.43396	4.76415		19	allergen_name False allergome_name Str dy Streptokinase (8/8) (1/1) allergenonline_name False SDAP_name False iedb_name False
	twist_3120	3.0237e-07	0.0154209	2.39058	0.456315	4.32485	1.9802	9.43396	4.76415		20	allergen_name False allergome_name Str py Streptokinase (9/12) (1/1) allergenonline_name False SDAP_name False iedb_name False
	agilent_319	3.1432e-07	0.0160303	0.909387	0.169271	1.6495	48.5149	69.8113	1.43897	UniRef90_P03211	21	EBNA-1 HHV 4 & BKRF1	Epstein-Barr nuclear antigen 1 n=37 Tax=Epstein-Barr virus (strain GD1) TaxID=10376 RepID=EBNA1_EBVB9
	agilent_101119	3.21854e-07	0.0164146	1.50503	0.275722	2.73434	4.9505	18.8679	3.81132	UniRef90_C4Z6T6	22	MH0457_GL0056882 MPA_PNP_EM_seqs_non_topgraph_seqs_final_210318.csv	AAA_15 domain-containing protein n=18 Tax=Eubacterium TaxID=1730 RepID=C4Z6T6_EUBE2
	agilent_160350	3.27867e-07	0.0167212	1.67479	0.302944	3.04664	3.9604	15.0943	3.81132	UniRef90_A0A174RB78	23	MH0013_GL0029147 MPA_PNP_EM_seqs_non_topgraph_seqs_final_210318.csv	Beta-hexosaminidase n=16 Tax=Bacteroides TaxID=816 RepID=A0A174RB78_9BACE
	agilent_73214	3.40619e-07	0.0173716	-0.8839	-1.61219	-0.155612	54.4554	35.8491	0.658319	UniRef90_C4ZDZ6	24	WP_012744138.1 MPA_PNP_EM_seqs_non_topgraph_seqs_final_210318.csv	Flagellin n=1 Tax=Agathobacter rectalis (strain ATCC 33656 / DSM 3377 / JCM 17463 / KCTC 5835 / VPI 0990) TaxID=515619 RepID=C4ZDZ6_AGARV
	twist_34377	3.6337e-07	0.0185319	0.866279	0.145256	1.5873	41.5842	66.0377	1.58805		25	EBNA-1 HHV 4 & BKRF1
	twist_58004	3.83066e-07	0.0195364	1.23484	0.198393	2.27128	8.91089	22.6415	2.54088		26	Fusion glycoprotein F0 precursor (2/2) & fusion protein (1/2) & fusion glycoprotein
	twist_33736	3.88281e-07	0.0198024	0.938822	0.149122	1.72852	22.7723	37.7358	1.6571		27	fimbrial protein (1/2) & Outer membrane protein P5 precursor (OMP P5) (Fimbrin)
	twist_43100	3.88446e-07	0.0198108	1.75918	0.279326	3.23903	2.9703	15.0943	5.08176		28	aldolase B
	twist_55260	3.91608e-07	0.019972	0.861351	0.135821	1.58688	35.6436	52.8302	1.48218		29	Adhesin P1 precursor (Cytadhesin P1) (Attachment protein) & ADP1_MYCPN adhesin P1
	twist_55875	3.95135e-07	0.0201519	0.927051	0.14505	1.70905	59.4059	75.4717	1.27044		30	Major surface glycoprotein G
	agilent_239239	4.1644e-07	0.0212384	0.87543	0.130629	1.62023	51.4851	66.0377	1.28266	UniRef90_Q93SM9	31	VFG002418(gb|YP_001331791) (vWbp) secreted von Willebrand factor-binding protein precursor [vWbp (VF0420)] [Staphylococcus aureus subsp. aureus str. Newman]	Coagulase n=92 Tax=Staphylococcus TaxID=1279 RepID=Q93SM9_STAAU
	twist_51931	4.29271e-07	0.0218928	2.0511	0.297308	3.8049	1.9802	11.3208	5.71698		32	HCMVUL132
	agilent_242449	4.29875e-07	0.0219236	-1.22664	-2.27571	-0.177557	27.7228	9.43396	0.340296	UniRef90_P44602	33	VFG000340(gb|NP_438433) (hxuA) heme-hemopexin utilization protein A, two-partner secretion (TPS) pathway TpsA protein, haem-haemopexin binding protein [HxuABC (VF0269)] [Haemophilus influenzae Rd KW20]	Heme/hemopexin-binding protein n=4 Tax=Haemophilus influenzae TaxID=727 RepID=HXUA1_HAEIN
	twist_38683	4.38635e-07	0.0223704	1.41108	0.200203	2.62195	4.9505	16.9811	3.43019		34	heme transporter IsdB
	twist_27539	4.3928e-07	0.0224033	0.882725	0.125055	1.6404	21.7822	41.5094	1.90566		35	EBNA-1 HHV 4 & BKRF1
	twist_76831	4.44141e-07	0.0226512	0.994153	0.139271	1.84903	17.8218	30.1887	1.69392		36	YP_008772099.1 unnamed protein product [Streptococcus phage TP-778L]
	agilent_3647	4.6044e-07	0.0234824	-1.78343	-3.32634	-0.240517	16.8317	3.77358	0.224195	UniRef90_P03300	37	Genome polyprotein (6/6) & polyprotein (7/9) & VP1 (1/4) & coat protein VP1 & VP4	Genome polyprotein n=1168 Tax=Enterovirus TaxID=12059 RepID=POLG_POL1M
	agilent_73398	4.63088e-07	0.0236175	-0.917586	-1.71219	-0.122977	42.5743	24.5283	0.57613	UniRef90_A0A173T8R6	38	MH0001_GL0000932 MPA_PNP_EM_seqs_non_topgraph_seqs_final_210318.csv	Flagellin n=6 Tax=Roseburia TaxID=841 RepID=A0A173T8R6_9FIRM
	twist_49203	4.84897e-07	0.0247297	-0.89545	-1.677	-0.113899	40.5941	24.5283	0.604234		39	Enterovirus polyprotein (VP0, VP1, VP2, VP4) – capsid proteins, Coxsackievirus A9 (2.9 Å structure, chains 1–4)
	agilent_201764	4.86925e-07	0.0248332	-1.77684	-3.32879	-0.224897	16.8317	3.77358	0.224195	UniRef90_A0A417QP75	40	WP_005330461.1 strains_non_MPA_non_topgraph_cdhit70_190118.csv	Uncharacterized protein n=81 Tax=Firmicutes TaxID=1239 RepID=A0A417QP75_9FIRM
	agilent_151622	4.9842e-07	0.0254194	-2.36839	-4.44537	-0.291422	15.8416	1.88679	0.119104	UniRef90_R6BPJ2	41	MH0270_GL0193139 MPA_PNP_EM_seqs_non_topgraph_seqs_final_210318.csv	NPCBM domain-containing protein n=6 Tax=Firmicutes TaxID=1239 RepID=R6BPJ2_9FIRM
	twist_30719	5.0605e-07	0.0258085	1.50972	0.182268	2.83717	3.9604	15.0943	3.81132		42	phosphoprotein 150 & Large structural phosphoprotein
	agilent_225438	5.32776e-07	0.0271716	0.988766	0.111488	1.86604	16.8317	28.3019	1.68147	UniRef90_A7X6I5	43	VFG001283(gb|NP_647238) (fnbA) fibronectin-binding protein A [FnBPs (VF0010)] [Staphylococcus aureus subsp. aureus MW2]	Fibronectin-binding protein A n=697 Tax=Bacteria TaxID=2 RepID=FNBA_STAA1
	agilent_320	5.33317e-07	0.0271992	0.89501	0.100774	1.68925	58.4158	77.3585	1.32427	UniRef90_P03211	44	EBNA-1 HHV 4 & BKRF1	Epstein-Barr nuclear antigen 1 n=37 Tax=Epstein-Barr virus (strain GD1) TaxID=10376 RepID=EBNA1_EBVB9
	twist_71861	5.55258e-07	0.0283182	-1.73185	-3.27978	-0.183927	14.8515	3.77358	0.254088		45	YP_009190806.1 hypothetical protein JD18_225 [Klebsiella phage JD18]
	agilent_134334	5.55759e-07	0.0283437	2.76711	0.293475	5.24075	0.990099	7.54717	7.62264	UniRef90_B6W5P8	46	MH0006_GL0034162 (1/1) MPA_and_EM_topgraph_220218_subsample.csv	Plug domain-containing protein n=18 Tax=Bacteroides TaxID=816 RepID=B6W5P8_9BACE
	agilent_174779	5.58042e-07	0.0284602	-1.45313	-2.75311	-0.153161	23.7624	5.66038	0.238208	UniRef90_D4MVC3	47	MH0089_GL0093714 (1/3) MPA_and_EM_topgraph_220218_subsample.csv	ABC-type multidrug transport system, ATPase and permease components n=20 Tax=Firmicutes TaxID=1239 RepID=D4MVC3_ANAHA
	agilent_73129	5.62269e-07	0.0286757	-0.819912	-1.5544	-0.0854241	51.4851	35.8491	0.696299	UniRef90_R5NUP6	48	MH0437_GL0231446 MPA_PNP_EM_seqs_non_topgraph_seqs_final_210318.csv	Flagellin n=6 Tax=Clostridiales TaxID=186802 RepID=R5NUP6_9CLOT
	twist_74769	5.63297e-07	0.0287282	2.72864	0.283484	5.17379	0.990099	7.54717	7.62264		49	YP_009277725.1 hypothetical protein [Shigella phage SHFML-11]
	twist_43321	5.67639e-07	0.0289496	1.05104	0.107891	1.99419	14.8515	26.4151	1.77862		50	alpha S1 casein & Alpha-S1-casein
	twist_27538	5.78379e-07	0.0294973	0.794472	0.0791311	1.50981	44.5545	64.1509	1.43983		51	EBNA-1 HHV 4
	agilent_73213	5.86124e-07	0.0298923	-0.843828	-1.60545	-0.0822063	46.5347	28.3019	0.608189	UniRef90_A0A173UAU5	52	WP_007884712.1 MPA_PNP_EM_seqs_non_topgraph_seqs_final_210318.csv	Flagellin n=3 Tax=Roseburia inulinivorans TaxID=360807 RepID=A0A173UAU5_9FIRM
	twist_42031	6.10123e-07	0.0311163	0.798566	0.0724697	1.52466	34.6535	50.9434	1.47008		53	titin isoform IC
	agilent_100240	6.17924e-07	0.0315141	-1.08066	-2.06556	-0.0957561	27.7228	11.3208	0.408356	UniRef90_S5N0F3	54	WP_045160255.1 (5/5) non_MPA_topgraph_sampling_040218.csv	Phage-related tail protein n=334 Tax=Salmonella TaxID=590 RepID=S5N0F3_SALBN
	twist_73224	6.48885e-07	0.0330931	1.21963	0.0978633	2.3414	5.94059	18.8679	3.1761		55	YP_001293415.1 hypothetical protein ORF008 [Pseudomonas phage 73]
	agilent_18552	6.75712e-07	0.0344613	-2.27401	-4.38169	-0.166325	12.8713	1.88679	0.146589	UniRef90_A0A2M9VA06	56	YP_100397.1 strains_non_MPA_non_topgraph_cdhit70_190118.csv	Xanthan lyase n=60 Tax=Bacteroides TaxID=816 RepID=A0A2M9VA06_BACFG
	twist_54406	6.8168e-07	0.0347657	1.0929	0.078231	2.10757	7.92079	22.6415	2.85849		57	polyprotein (9/9) & VP1 capsid protein (1/3) & Chain 2, Human Rhinovirus Serotype 2 (Hrv2)
	agilent_222669	6.8182e-07	0.0347728	1.18227	0.084585	2.27996	6.93069	18.8679	2.72237	UniRef90_Q99Z19	58	VFG000966(gb|NP_269179) (hylP) hyaluronidase, phage associated [Hyaluronidase (VF0246)] [Streptococcus pyogenes M1 GAS]	Hyaluronidase-phage associated n=28 Tax=root TaxID=1 RepID=Q99Z19_STRP1
	agilent_235978	7.5269e-07	0.0383872	0.846581	0.0452716	1.64789	20.7921	33.9623	1.63342	UniRef90_P15276	59	VFG000117(gb|NP_253940) (algP/algR3) alginate regulatory protein AlgP [Alginate (VF0091)] [Pseudomonas aeruginosa PAO1]	Transcriptional regulatory protein AlgP n=6 Tax=Pseudomonas aeruginosa TaxID=287 RepID=ALGP_PSEAE
	twist_51547	7.55207e-07	0.0385155	-1.14008	-2.2199	-0.0602518	22.7723	9.43396	0.414274		60	Genome polyprotein (6/6) & polyprotein (7/9) & VP1 (1/4) & coat protein VP1 & VP4
	agilent_234887	7.57603e-07	0.0386378	-1.62108	-3.15745	-0.0847059	17.8218	3.77358	0.21174	UniRef90_P15926	61	VFG001797(gb|NP_735749) (scpB) streptococcal C5a peptidase [C5a peptidase (VF0278)] [Streptococcus agalactiae NEM316]	C5a peptidase n=760 Tax=Bacteria TaxID=2 RepID=C5AP_STRPY
	agilent_174922	7.63448e-07	0.0389359	1.60273	0.0814228	3.12404	2.9703	11.3208	3.81132	UniRef90_R5F400	62	MH0131_GL0122184 MPA_PNP_EM_seqs_non_topgraph_seqs_final_210318.csv	Uncharacterized protein n=3 Tax=Bacteroidales TaxID=171549 RepID=R5F400_9BACE
	twist_29742	7.69728e-07	0.0392561	1.6438	0.0809569	3.20665	2.9703	11.3208	3.81132		63	Genome polyprotein (6/6) & polyprotein (7/9) & VP1 (1/4) & coat protein VP1 & VP4
	twist_14067	7.7197e-07	0.0393705	0.85736	0.0417507	1.67297	24.7525	35.8491	1.4483		64	allergen_name False allergome_name Ovi a 8 (5/5), Ovi a 9 (2/2) (1/1) allergenonline_name False SDAP_name False iedb_name False
	twist_54214	7.74072e-07	0.0394777	-1.65787	-3.23586	-0.0798745	12.8713	3.77358	0.293179		65	polyprotein (9/9) & VP1 capsid protein (1/3) & Chain 2, Human Rhinovirus Serotype 2 (Hrv2)
	agilent_221215	8.26103e-07	0.0421312	1.01243	0.0359979	1.98886	9.90099	22.6415	2.28679	UniRef90_UPI000F53326A	66	VFG000261(gb|NP_273742) (iga) IgA-specific serine endopeptidase [IgA1 protease (VF0080)] [Neisseria meningitidis MC58]	IgA-specific serine endopeptidase autotransporter n=1 Tax=Neisseria meningitidis TaxID=487 RepID=UPI000F53326A
	twist_28164	8.31854e-07	0.0424246	0.881747	0.0301401	1.73335	18.8119	30.1887	1.60477		67	Ovomucoid precursor
	twist_35871	8.3694e-07	0.0426839	0.842655	0.0277834	1.65753	64.3564	79.2453	1.23135		68	EBNA-3C HHV 4 latent protein
	agilent_182998	8.50828e-07	0.0433922	-2.18816	-4.31138	-0.0649444	11.8812	1.88679	0.158805	UniRef90_A0A3T2KDV1	69	WP_009928427.1 strains_non_MPA_non_topgraph_cdhit70_190118.csv	LPXTG cell wall anchor domain-containing protein n=42 Tax=Listeria monocytogenes TaxID=1639 RepID=A0A3T2KDV1_LISMN
	twist_53656	8.55352e-07	0.0436229	-1.33686	-2.63546	-0.0382512	18.8119	5.66038	0.300894		70	HCMVUL35
	twist_78344	8.63755e-07	0.0440515	1.48524	0.0395625	2.93093	2.9703	13.2075	4.44654		71	YP_009277283.1 hypothetical protein phiCT19406A_09 (endogenous virus) [Clostridium phage phiCT19406A]
	agilent_3596	8.77875e-07	0.0447716	-0.941814	-1.86165	-0.0219779	25.7426	16.9811	0.659652	UniRef90_Q66478	72	polyprotein (3/9) & structural protein (3/3) & VP1 (2/4) & capsid protein VP1 & VP1 protein (2/2) & VP1 protein, partial [Enterovirus A71]	Genome polyprotein n=10068 Tax=root TaxID=1 RepID=POLG_HE71B
	agilent_77323	8.82698e-07	0.0450176	-2.22882	-4.40814	-0.0495089	10.8911	1.88679	0.173242	UniRef90_A0A4P6M607	73	WP_018594521.1 strains_non_MPA_non_topgraph_cdhit70_190118.csv	D-galactose-binding periplasmic protein n=6 Tax=Lachnospiraceae TaxID=186803 RepID=A0A4P6M607_9FIRM
	agilent_199155	9.05536e-07	0.0461824	-0.771556	-1.53005	-0.0130644	74.2574	60.3774	0.813082	UniRef90_Q8XMR4	74	WP_003460505.1 strains_non_MPA_non_topgraph_cdhit70_190118.csv	LYZ2 domain-containing protein n=27 Tax=Clostridium perfringens TaxID=1502 RepID=Q8XMR4_CLOPE
	agilent_2469	9.06774e-07	0.0462455	0.96792	0.0161139	1.91973	11.8812	22.6415	1.90566	UniRef90_R4LXM3	75	phiRv1 phage protein	Bacteriophage protein n=2 Tax=Mycobacterium tuberculosis TaxID=1773 RepID=R4LXM3_MYCTX
	twist_70489	9.18749e-07	0.0468562	1.44016	0.0200228	2.8603	4.9505	11.3208	2.28679		76	YP_001293423.1 hypothetical protein ORF016 [Pseudomonas phage 73]
	twist_28374	9.21881e-07	0.0470159	-0.805018	-1.59942	-0.0106163	38.6139	26.4151	0.684083		77	positive (from uniprot): Rhinovirus B Genome polyprotein
	agilent_129843	9.23943e-07	0.0471211	-0.842485	-1.67426	-0.010714	38.6139	20.7547	0.537494	UniRef90_A0A1C5XGK9	78	MH0007_GL0015775 MPA_PNP_EM_seqs_non_topgraph_seqs_final_210318.csv	Flagellin n=12 Tax=root TaxID=1 RepID=A0A1C5XGK9_9CLOT
	agilent_223732	9.25298e-07	0.0471902	1.03979	0.0129019	2.06667	10.8911	20.7547	1.90566	UniRef90_D0W5Z8	79	VFG000232(gb|NP_273117) (pilT) twitching motility protein PilT [Type IV pili (VF0075)] [Neisseria meningitidis MC58]	Twitching motility protein n=4 Tax=Neisseria TaxID=482 RepID=D0W5Z8_NEICI
	agilent_2349	9.37486e-07	0.0478118	1.10116	0.0106127	2.1917	6.93069	18.8679	2.72237	UniRef90_Q99WQ6	80	Lipase 2 precursor (Glycerol ester hydrolase 2)	Lipase 2 n=451 Tax=Bacteria TaxID=2 RepID=LIP2_STAAM
	twist_30864	9.51446e-07	0.0485237	0.770671	0.00499604	1.53635	25.7426	39.6226	1.53919		81	phosphoprotein 150 & Large structural phosphoprotein
	twist_22989	9.64031e-07	0.0491656	-1.18123	-2.35814	-0.00431682	19.802	7.54717	0.381132		82	allergen_name False allergome_name Cap h 12 (2/2), Cap h 8 (4/5) (1/1) allergenonline_name False SDAP_name False iedb_name False
	agilent_73127	9.64068e-07	0.0491675	-0.719521	-1.43642	-0.00262347	58.4158	43.3962	0.742885	UniRef90_A0A416JDV1	83	MH0250_GL0256152 MPA_PNP_EM_seqs_non_topgraph_seqs_final_210318.csv	Flagellin (Fragment) n=1 Tax=Clostridium sp. AM49-4BH TaxID=2293035 RepID=A0A416JDV1_9CLOT
	twist_18887	9.8829e-07	0.0504028	1.61244	-0.00283017	3.2277	3.9604	9.43396	2.38208		84	allergen_name False allergome_name Ore ni 2 (4/6) (1/1) allergenonline_name False SDAP_name False iedb_name False
	agilent_138733	1.00419e-06	0.0512135	2.40566	-0.0126808	4.82401	0.990099	7.54717	7.62264	UniRef90_R9I6B2	85	V1.CD12-0_GL0059331 MPA_PNP_EM_seqs_non_topgraph_seqs_final_210318.csv	SusC/RagA family TonB-linked outer membrane protein n=47 Tax=root TaxID=1 RepID=R9I6B2_9BACE
	agilent_17248	1.00419e-06	0.0512135	2.40566	-0.0126808	4.82401	0.990099	7.54717	7.62264	UniRef90_I9UMA1	86	MH0274_GL0103868 (2/2) MPA_and_EM_topgraph_220218_subsample.csv	SusC/RagA family TonB-linked outer membrane protein n=21 Tax=Bacteroides TaxID=816 RepID=I9UMA1_BACVU
	agilent_77100	1.00461e-06	0.0512349	1.58395	-0.00849596	3.1764	3.9604	9.43396	2.38208	UniRef90_A0A173Y3M1	87	WP_009242532.1 (4/4) non_MPA_topgraph_sampling_040218.csv	ABC transporter ATP-binding protein n=8 Tax=Clostridiales TaxID=186802 RepID=A0A173Y3M1_9FIRM
	agilent_161898	1.01803e-06	0.0519198	1.47205	-0.0122422	2.95634	3.9604	11.3208	2.85849	UniRef90_A0A3R6HP82	88	160582958-stool1_revised_scaffold9779_1_gene44654 (1/2) MPA_and_EM_topgraph_220218_subsample.csv	Nucleotide pyrophosphatase n=8 Tax=Parabacteroides TaxID=375288 RepID=A0A3R6HP82_9BACT
	agilent_7032	1.03198e-06	0.0526309	1.10719	-0.0125846	2.22697	6.93069	16.9811	2.45013	UniRef90_A3PV79	89	RNA polymerase beta'-subunit	DNA-directed RNA polymerase subunit beta' n=6 Tax=Mycobacteriaceae TaxID=1762 RepID=RPOC_MYCSJ
	agilent_24623	1.06336e-06	0.0542312	0.854422	-0.0155257	1.72437	68.3168	79.2453	1.15997	UniRef90_A0A166DEL7	90	WP_000728052.1 strains_non_MPA_non_topgraph_cdhit70_190118.csv	Exported protein n=20 Tax=Staphylococcus aureus TaxID=1280 RepID=A0A166DEL7_STAAU
	agilent_238097	1.07733e-06	0.0549437	0.708683	-0.0150066	1.43237	50.495	66.0377	1.30781	UniRef90_P15276	91	VFG000117(gb|NP_253940) (algP/algR3) alginate regulatory protein AlgP [Alginate (VF0091)] [Pseudomonas aeruginosa PAO1]	Transcriptional regulatory protein AlgP n=6 Tax=Pseudomonas aeruginosa TaxID=287 RepID=ALGP_PSEAE
	agilent_610	1.10233e-06	0.0562186	1.67296	-0.0443592	3.39027	1.9802	11.3208	5.71698	UniRef90_P27958	92	Hepatitis C virus (HCV) polyprotein – includes core, envelope glycoproteins (E1, E2/NS1, gp35, gp70, hypervariable regions), and nonstructural proteins (NS3, NS4, NS5, NS5B, RNA-dependent RNA polymerase); covers structural and nonstructural regions, precue protein (1/2) & polyprotein precursor (1/3) & Polyprotein (1/2) & E2 protein (4/4) & precursor protein & Hepatitis C virus core, matrix, envel…	Genome polyprotein n=2057 Tax=Hepacivirus C TaxID=11103 RepID=POLG_HCVH
	twist_85111	1.10742e-06	0.0564787	0.736979	-0.0203398	1.4943	26.7327	41.5094	1.55276		93	AIK68646.1 DNA methylase [Lactococcus phage phi145]
	twist_2830	1.11218e-06	0.0567209	0.775673	-0.0221895	1.57354	26.7327	35.8491	1.34102		94	allergen_name False allergome_name Bub b 8 (5/6), Bub b 9 (1/2) (1/1) allergenonline_name False SDAP_name False iedb_name False
	agilent_233272	1.11312e-06	0.0567693	-1.30168	-2.64087	0.0374988	14.8515	5.66038	0.381132	UniRef90_Q3JY46	95	VFG002535(gb|YP_109915) (fliC) flagellin [Flagella (VF0430)] [Burkholderia pseudomallei K96243]	Flagellin n=43 Tax=Burkholderiaceae TaxID=119060 RepID=Q3JY46_BURP1
	agilent_219870	1.1237e-06	0.0573085	-0.699272	-1.42025	0.0217083	64.3564	49.0566	0.762264	UniRef90_Q48824	96	VFG001854(gb|YP_095369) (fliC) flagellin [Flagella (VF0157)] [Legionella pneumophila subsp. pneumophila str. Philadelphia 1]	Flagellin n=45 Tax=Legionellaceae TaxID=444 RepID=Q48824_LEGPN
	twist_22032	1.12829e-06	0.057543	1.40483	-0.0449751	2.85464	3.9604	11.3208	2.85849		97	allergen_name False allergome_name Str py Streptokinase (11/12) (1/1) allergenonline_name False SDAP_name False iedb_name False
	agilent_238433	1.1367e-06	0.0579719	1.84147	-0.0622148	3.74516	1.9802	7.54717	3.81132	UniRef90_Q9I324	98	VFG000203(gb|NP_250399) (popB) type III secretion system hydrophobic translocator, pore protein PopB [TTSS (VF0083)] [Pseudomonas aeruginosa PAO1]	Translocator protein PopB n=209 Tax=Pseudomonadaceae TaxID=135621 RepID=Q9I324_PSEAE
	agilent_129	1.1416e-06	0.0582215	0.774026	-0.0269465	1.575	19.802	33.9623	1.71509	UniRef90_Q1HVF7	99	EBNA-1 HHV 4	Epstein-Barr nuclear antigen 1 n=48 Tax=Epstein-Barr virus (strain GD1) TaxID=10376 RepID=EBNA1_EBVA8
	agilent_69695	1.14526e-06	0.0584081	1.63366	-0.0581276	3.32545	2.9703	9.43396	3.1761	UniRef90_A0A0M1VZ83	100	MH0002_GL0038337 (1/1) MPA_and_EM_topgraph_220218_subsample.csv	Plug domain-containing protein n=39 Tax=Bacteroides TaxID=816 RepID=A0A0M1VZ83_9BACE
	twist_66117	1.14566e-06	0.0584288	-2.05441	-4.18209	0.0732729	9.90099	1.88679	0.190566		101	YP_007517701.1 hypothetical protein [Pelagibacter phage HTVC010P]
	agilent_80375	1.15936e-06	0.0591276	0.747027	-0.028785	1.52284	20.7921	35.8491	1.72417	UniRef90_A0A3U8EBS2	102	NP_052665.1 strains_non_MPA_non_topgraph_cdhit70_190118.csv	Toxin B n=50 Tax=Escherichia coli TaxID=562 RepID=A0A3U8EBS2_ECOLX
	agilent_119064	1.16386e-06	0.0593571	0.829703	-0.0327494	1.69216	19.802	28.3019	1.42925	UniRef90_A0A1C6DAL4	103	MH0211_GL0137678 MPA_PNP_EM_seqs_non_topgraph_seqs_final_210318.csv	Endo-1,4-beta-xylanase A n=5 Tax=Firmicutes TaxID=1239 RepID=A0A1C6DAL4_9CLOT
	twist_27514	1.17076e-06	0.0597086	1.16	-0.0474519	2.36746	5.94059	15.0943	2.54088		104	envelope glycoprotein G (1/2) & glycoprotein G (1/2)
	agilent_47783	1.18169e-06	0.060266	-1.49483	-3.0542	0.0645413	12.8713	3.77358	0.293179	UniRef90_A0A1H4EYC0	105	MH0192_GL0120909 (2/2) MPA_and_EM_topgraph_220218_subsample.csv	TonB-linked outer membrane protein, SusC/RagA family n=7 Tax=Alistipes TaxID=239759 RepID=A0A1H4EYC0_9BACT
	twist_88148	1.18284e-06	0.0603246	1.54331	-0.0670022	3.15362	2.9703	9.43396	3.1761		106	YP_001285535.1 TtpM [Escherichia virus TLS]
	twist_4309	1.18456e-06	0.0604127	1.54365	-0.0675691	3.15487	2.9703	9.43396	3.1761		107	allergen_name False allergome_name Str py Streptokinase (5/12) (1/1) allergenonline_name False SDAP_name False iedb_name False
	twist_31581	1.18456e-06	0.0604127	1.54365	-0.0675691	3.15487	2.9703	9.43396	3.1761		108	SKC-2 & streptokinase
	agilent_241118	1.1897e-06	0.0606745	-0.78599	-1.60722	0.0352398	37.6238	20.7547	0.551639	UniRef90_P15926	109	VFG001797(gb|NP_735749) (scpB) streptococcal C5a peptidase [C5a peptidase (VF0278)] [Streptococcus agalactiae NEM316]	C5a peptidase n=760 Tax=Bacteria TaxID=2 RepID=C5AP_STRPY
	agilent_177201	1.1934e-06	0.0608636	-0.6923	-1.41617	0.0315698	65.3465	50.9434	0.779588	UniRef90_G2T5W2	110	MH0268_GL0121737 MPA_PNP_EM_seqs_non_topgraph_seqs_final_210318.csv	Flagellin n=3 Tax=Roseburia TaxID=841 RepID=G2T5W2_ROSHA
	twist_20848	1.19804e-06	0.0611002	0.715717	-0.033323	1.46476	34.6535	45.283	1.30674		111	allergen_name False allergome_name Bos d 8 (2/6), Bos d 9 (2/3) (1/1) allergenonline_name False SDAP_name False iedb_name False
	agilent_183889	1.20425e-06	0.0614169	-1.12868	-2.31135	0.0539946	18.8119	7.54717	0.401192	UniRef90_A0A174HY43	112	WP_005425557.1 MPA_PNP_EM_seqs_non_topgraph_seqs_final_210318.csv	Uncharacterized protein n=25 Tax=Clostridiales TaxID=186802 RepID=A0A174HY43_9FIRM
	agilent_898	1.20592e-06	0.0615019	0.67987	-0.0327575	1.3925	41.5842	56.6038	1.36119	UniRef90_P09256	113	positive (from uniprot): Human herpesvirus 3 Envelope glycoprotein C	Envelope glycoprotein C n=119 Tax=Human herpesvirus 3 TaxID=10335 RepID=GC_VZVD
	agilent_198474	1.20712e-06	0.0615631	1.5565	-0.0753798	3.18838	2.9703	9.43396	3.1761	UniRef90_A0A1G6G7P6	114	MH0456_GL0032128 MPA_PNP_EM_seqs_non_topgraph_seqs_final_210318.csv	Concanavalin A-like lectin/glucanases superfamily protein n=55 Tax=Bacteroidaceae TaxID=815 RepID=A0A1G6G7P6_BACOV
	agilent_1606	1.20791e-06	0.0616034	0.963011	-0.0467944	1.97282	8.91089	20.7547	2.32914	UniRef90_P04012	115	major capsid protein (2/4) & major capsid protein L1 (2/3)	Major capsid protein L1 n=210 Tax=Papillomaviridae TaxID=151340 RepID=VL1_HPV11
	agilent_27180	1.21941e-06	0.0621901	1.36115	-0.0693561	2.79165	3.9604	11.3208	2.85849	UniRef90_A0A1T4WKH5	116	MH0416_GL0100391 (3/3) MPA_and_EM_topgraph_220218_subsample.csv	ATP-dependent zinc metalloprotease FtsH n=5 Tax=Ruminococcaceae TaxID=541000 RepID=A0A1T4WKH5_9FIRM
	twist_16861	1.22026e-06	0.0622331	-1.99829	-4.09874	0.102166	11.8812	1.88679	0.158805		117	allergen_name False allergome_name Hor v 20 (3/3) (1/1) allergenonline_name False SDAP_name False iedb_name False
	agilent_242591	1.23467e-06	0.0629683	0.806041	-0.0435871	1.65567	69.3069	81.1321	1.17062	UniRef90_P44602	118	VFG000340(gb|NP_438433) (hxuA) heme-hemopexin utilization protein A, two-partner secretion (TPS) pathway TpsA protein, haem-haemopexin binding protein [HxuABC (VF0269)] [Haemophilus influenzae Rd KW20]	Heme/hemopexin-binding protein n=4 Tax=Haemophilus influenzae TaxID=727 RepID=HXUA1_HAEIN
	twist_49495	1.24107e-06	0.0632944	-1.26637	-2.60287	0.0701306	17.8218	5.66038	0.31761		119	Nucleoprotein (2/5)
	agilent_114167	1.25561e-06	0.0640362	-0.806112	-1.65925	0.0470262	33.6634	18.8679	0.560488	UniRef90_A0A173S481	120	MH0160_GL0068275 MPA_PNP_EM_seqs_non_topgraph_seqs_final_210318.csv	Flagellin n=15 Tax=Lachnospiraceae TaxID=186803 RepID=A0A173S481_9FIRM
	twist_54860	1.25699e-06	0.0641063	1.46647	-0.0859592	3.01891	4.9505	9.43396	1.90566		121	immunoglobulin A1 protease
	agilent_56676	1.25737e-06	0.0641258	1.70156	-0.0998707	3.50299	1.9802	9.43396	4.76415	UniRef90_A0A354MMU3	122	764649650-stool1_revised_scaffold13210_1_gene74009 (2/2) MPA_and_EM_topgraph_220218_subsample.csv	SusC/RagA family TonB-linked outer membrane protein n=6 Tax=Parabacteroides TaxID=375288 RepID=A0A354MMU3_9BACT
	twist_97077	1.26415e-06	0.0644716	-1.24245	-2.55952	0.0746307	15.8416	5.66038	0.357311		123	AFN38687.1 hypothetical protein phi_MSA6_ORF022 [Staphylococcus phage MSA6]
	agilent_214044	1.27022e-06	0.0647814	-0.671899	-1.38498	0.0411851	57.4257	41.5094	0.722837	UniRef90_A0A173T8A2	124	V1.CD15-3_GL0052858 MPA_PNP_EM_seqs_non_topgraph_seqs_final_210318.csv	Flagellin n=21 Tax=Clostridiales TaxID=186802 RepID=A0A173T8A2_9FIRM
	agilent_229658	1.27125e-06	0.0648336	-0.933919	-1.92528	0.0574391	25.7426	11.3208	0.439768	UniRef90_Q5WUD8	125	VFG045563(gb|YP_096320) (ceg28) Dot/Icm type IV secretion system effector Ceg28 [Dot/Icm (VF0156)] [Legionella pneumophila subsp. pneumophila str. Philadelphia 1]	Uncharacterized protein n=28 Tax=Legionella pneumophila TaxID=446 RepID=Q5WUD8_LEGPL
	agilent_73215	1.30025e-06	0.0663127	-0.668071	-1.38113	0.044989	60.396	45.283	0.749768	UniRef90_A0A173T5V3	126	MH0260_GL0103278 MPA_PNP_EM_seqs_non_topgraph_seqs_final_210318.csv	Flagellin n=2 Tax=Roseburia faecis TaxID=301302 RepID=A0A173T5V3_9FIRM
	twist_34376	1.3016e-06	0.0663814	-1.11435	-2.30405	0.0753432	16.8317	7.54717	0.448391		127	EBNA-1 HHV 4 & BKRF1
	twist_27281	1.30777e-06	0.0666964	0.726063	-0.0499888	1.50212	59.4059	75.4717	1.27044		128	positive (exact): Enterovirus C Genome polyprotein [on Uniprot the BLAST matches are "Capsid protein" from "Human poliovirus"
	agilent_140424	1.32386e-06	0.0675168	-1.98269	-4.10826	0.142878	9.90099	1.88679	0.190566	UniRef90_Q08860	129	NP_707809.1 strains_non_MPA_non_topgraph_cdhit70_190118.csv	Flagellin n=40 Tax=Enterobacteriaceae TaxID=543 RepID=FLIC_SHIFL
	twist_55780	1.3298e-06	0.0678196	-1.10786	-2.29687	0.0811452	17.8218	7.54717	0.42348		130	Fusion glycoprotein F0 precursor (2/2) & fusion protein (1/2) & fusion glycoprotein
	agilent_21513	1.33892e-06	0.0682851	-0.840726	-1.74456	0.0631049	86.1386	75.4717	0.876166	UniRef90_A0A4P6M1P6	131	WP_081624715.1 strains_non_MPA_non_topgraph_cdhit70_190118.csv	Toxin A n=4 Tax=Lachnospiraceae TaxID=186803 RepID=A0A4P6M1P6_9FIRM
	twist_7644	1.34014e-06	0.0683473	1.4894	-0.112155	3.09095	2.9703	9.43396	3.1761		132	allergen_name False allergome_name Epi br 2 (2/2) (1/1) allergenonline_name False SDAP_name False iedb_name False
	twist_23592	1.36564e-06	0.0696474	1.20907	-0.097146	2.51528	4.9505	13.2075	2.66792		133	allergen_name False allergome_name Str pn PspC (2/2) (1/1) allergenonline_name False SDAP_name False iedb_name False
	twist_3119	1.37995e-06	0.0703776	2.31446	-0.19249	4.8214	0.990099	5.66038	5.71698		134	allergen_name False allergome_name Str py Streptokinase (10/12) (1/1) allergenonline_name False SDAP_name False iedb_name False
	agilent_3073	1.39013e-06	0.0708964	0.988735	-0.0842076	2.06168	9.90099	16.9811	1.71509	UniRef90_Q99WQ6	135	Lipase 2 precursor (Glycerol ester hydrolase 2)	Lipase 2 n=451 Tax=Bacteria TaxID=2 RepID=LIP2_STAAM
	agilent_37743	1.39635e-06	0.0712139	-1.44721	-3.01945	0.125021	12.8713	3.77358	0.293179	UniRef90_A0A4P6M4D4	136	WP_018594515.1 strains_non_MPA_non_topgraph_cdhit70_190118.csv	D-galactose-binding periplasmic protein n=4 Tax=Clostridiales TaxID=186802 RepID=A0A4P6M4D4_9FIRM
	twist_38693	1.39987e-06	0.0713936	-1.21773	-2.5415	0.106038	14.8515	5.66038	0.381132		137	polyprotein (3/9) & structural protein (3/3) & VP1 (2/4) & capsid protein VP1 & VP1 protein (2/2) & VP1 protein, partial [Enterovirus A71]
	agilent_126605	1.41945e-06	0.0723917	-0.810866	-1.69544	0.0737087	31.6832	16.9811	0.535967	UniRef90_R7C7Y1	138	MH0003_GL0115482 MPA_PNP_EM_seqs_non_topgraph_seqs_final_210318.csv	Flagellin n=5 Tax=Clostridiales TaxID=186802 RepID=R7C7Y1_9CLOT
	agilent_3616	1.43257e-06	0.0730609	-0.693263	-1.45132	0.0647892	75.2475	62.2642	0.827458	UniRef90_A0A098ZMW6	139	choline-binding protein D	Autolysin n=355 Tax=Streptococcus TaxID=1301 RepID=A0A098ZMW6_STREE
	agilent_908	1.43276e-06	0.0730706	0.665801	-0.0622473	1.39385	35.6436	47.1698	1.32338	UniRef90_P03460	140	Hemagglutinin (2/2)	Hemagglutinin n=16903 Tax=Influenza B virus TaxID=11520 RepID=HEMA_INBLE
	agilent_154829	1.44175e-06	0.0735294	1.92484	-0.18332	4.033	1.9802	5.66038	2.85849	UniRef90_A6BGR5	141	WP_044920775.1 (1/4) MPA_and_EM_topgraph_220218_subsample.csv	DNA internalization competence protein ComEC/Rec2-like protein n=6 Tax=Dorea TaxID=189330 RepID=A6BGR5_9FIRM
	agilent_90858	1.45526e-06	0.0742182	0.704291	-0.0689187	1.4775	23.7624	35.8491	1.50865	UniRef90_P0ADA3	142	NP_311623.1 strains_non_MPA_non_topgraph_cdhit70_190118.csv	Murein hydrolase activator NlpD n=742 Tax=Bacteria TaxID=2 RepID=NLPD_ECOLI
	agilent_6423	1.45986e-06	0.0744531	-0.855755	-1.79601	0.0845024	23.7624	15.0943	0.63522	UniRef90_P07210	143	polyprotein (9/9) & VP1 capsid protein (1/3) & Chain 2, Human Rhinovirus Serotype 2 (Hrv2)	Genome polyprotein n=273 Tax=Enterovirus TaxID=12059 RepID=POLG_HRV8A
	agilent_236703	1.47044e-06	0.0749924	0.955481	-0.0963004	2.00726	11.8812	18.8679	1.58805	UniRef90_P71401	144	VFG001157(gb|AAC44560) (hsf) Hsf [Hia/Hsf (VF0039)] [Haemophilus influenzae C54]	Hsf n=19 Tax=Haemophilus influenzae TaxID=727 RepID=P71401_HAEIF
	agilent_321	1.49517e-06	0.0762538	0.719782	-0.0759696	1.51553	61.3861	77.3585	1.26019	UniRef90_P03211	145	EBNA-1 HHV 4 & BKRF1	Epstein-Barr nuclear antigen 1 n=37 Tax=Epstein-Barr virus (strain GD1) TaxID=10376 RepID=EBNA1_EBVB9
	agilent_15049	1.49713e-06	0.0763538	1.67777	-0.177712	3.53326	1.9802	7.54717	3.81132	UniRef90_A0A073I5L7	146	MH0012_GL0054795 MPA_PNP_EM_seqs_non_topgraph_seqs_final_210318.csv	Peptidase_M23 domain-containing protein n=30 Tax=Bacteroidales TaxID=171549 RepID=A0A073I5L7_9PORP
	agilent_130111	1.50243e-06	0.0766239	-0.691391	-1.45672	0.0739349	42.5743	26.4151	0.620448	UniRef90_D4S2X1	147	MH0005_GL0011337 MPA_PNP_EM_seqs_non_topgraph_seqs_final_210318.csv	Flagellin n=3 Tax=Butyrivibrio TaxID=830 RepID=D4S2X1_9FIRM
	agilent_229700	1.5038e-06	0.0766935	1.15646	-0.123971	2.4369	5.94059	13.2075	2.22327	UniRef90_C1IDV3	148	VFG002419(gb|NP_645021) (coa) staphylocoagulase precursor [Staphylocoagulase (VF0421)] [Staphylococcus aureus subsp. aureus MW2]	Staphylocoagulase n=45 Tax=Staphylococcaceae TaxID=90964 RepID=C1IDV3_STAAU
	agilent_206569	1.50687e-06	0.0768505	0.96433	-0.103943	2.0326	6.93069	18.8679	2.72237	UniRef90_I9QA96	149	SZEY-24A_GL0007462 MPA_PNP_EM_seqs_non_topgraph_seqs_final_210318.csv	SGNH_hydro domain-containing protein n=38 Tax=Bacteroides TaxID=816 RepID=I9QA96_9BACE
	twist_51161	1.50791e-06	0.0769033	1.22295	-0.132061	2.57796	4.9505	11.3208	2.28679		150	Lipase 2 precursor (Glycerol ester hydrolase 2)
	twist_59198	1.51281e-06	0.0771533	1.05119	-0.114499	2.21687	6.93069	15.0943	2.1779		151	H3N2 A/Texas/1/77 HA
	agilent_4825	1.51594e-06	0.0773127	-0.852565	-1.7985	0.0933736	25.7426	13.2075	0.513062	UniRef90_P14738	152	fibronectin-binding protein A	Fibronectin-binding protein A n=540 Tax=Staphylococcaceae TaxID=90964 RepID=FNBA_STAA8
	agilent_11380	1.51779e-06	0.0774075	-0.733496	-1.54759	0.0805937	35.6436	24.5283	0.688155	UniRef90_P08392	153	Trans-acting transcriptional protein ICP4	Major viral transcription factor ICP4 n=1 Tax=Human herpesvirus 1 (strain 17) TaxID=10299 RepID=ICP4_HHV11
	agilent_119378	1.52004e-06	0.0775219	-0.678478	-1.43179	0.0748392	44.5545	30.1887	0.677568	UniRef90_D4KUB5	154	SZEY-64A_GL0055442 MPA_PNP_EM_seqs_non_topgraph_seqs_final_210318.csv	Flagellin n=6 Tax=Roseburia TaxID=841 RepID=D4KUB5_9FIRM
	twist_6761	1.52584e-06	0.0778178	-1.91667	-4.04687	0.213539	8.91089	1.88679	0.21174		155	allergen_name False allergome_name Bla g Vitellogenin (2/2) (1/1) allergenonline_name False SDAP_name False iedb_name False
	agilent_209928	1.53439e-06	0.0782536	-0.642434	-1.35749	0.072621	52.4752	35.8491	0.683161	UniRef90_A0A174RQL3	156	O2.UC53-2_GL0085658 MPA_PNP_EM_seqs_non_topgraph_seqs_final_210318.csv	Toxin A n=24 Tax=Lachnospiraceae TaxID=186803 RepID=A0A174RQL3_9FIRM
	twist_52590	1.53759e-06	0.0784169	0.654479	-0.0743815	1.38334	30.6931	45.283	1.47535		157	phosphoprotein 150 & Large structural phosphoprotein
	twist_65448	1.53815e-06	0.0784456	1.08979	-0.123971	2.30355	6.93069	13.2075	1.90566		158	YP_003934834.1 RNA polymerase ADP-ribosylase [Shigella phage SP18]
	agilent_16055	1.54533e-06	0.0788118	-1.17961	-2.49502	0.1358	15.8416	5.66038	0.357311	UniRef90_A0A414E509	159	MH0365_GL0086639 MPA_PNP_EM_seqs_non_topgraph_seqs_final_210318.csv	Alpha-amylase n=26 Tax=Ruminococcus TaxID=1263 RepID=A0A414E509_9FIRM
	agilent_118392	1.56454e-06	0.0797914	0.961431	-0.114185	2.03705	8.91089	16.9811	1.90566	UniRef90_A0A121XSS7	160	NP_814183.1 strains_non_MPA_non_topgraph_cdhit70_190118.csv	Peptidoglycan DL-endopeptidase CwlO n=138 Tax=Bacilli TaxID=91061 RepID=A0A121XSS7_LISMN
	agilent_25	1.58121e-06	0.0806418	-1.90996	-4.05278	0.23286	10.8911	1.88679	0.173242	UniRef90_P03418	161	Nucleoprotein (2/5)	Nucleoprotein n=747 Tax=root TaxID=1 RepID=NCAP_HRSVA
	twist_10973	1.59288e-06	0.081237	-0.964072	-2.0478	0.119661	18.8119	9.43396	0.50149		162	allergen_name False allergome_name Bomb m 1 (1/4) (1/1) allergenonline_name False SDAP_name False iedb_name False
	agilent_73399	1.59464e-06	0.0813267	-0.654385	-1.39021	0.0814393	49.505	37.7358	0.762264	UniRef90_A0A354D669	163	MH0193_GL0075334 MPA_PNP_EM_seqs_non_topgraph_seqs_final_210318.csv	Flagellin n=1 Tax=Lachnospiraceae bacterium TaxID=1898203 RepID=A0A354D669_9FIRM
	agilent_205439	1.60147e-06	0.081675	-0.795245	-1.69048	0.0999921	25.7426	16.9811	0.659652	UniRef90_D6D6J2	164	NOM028_GL0019456 MPA_PNP_EM_seqs_non_topgraph_seqs_final_210318.csv	Uncharacterized protein n=42 Tax=Bacteroides TaxID=816 RepID=D6D6J2_9BACE
	agilent_21712	1.60327e-06	0.0817666	1.24341	-0.156763	2.64359	3.9604	11.3208	2.85849	UniRef90_A0A139K1E2	165	T2D-56A_GL0012413 MPA_PNP_EM_seqs_non_topgraph_seqs_final_210318.csv	Glycoside hydrolase family 2 n=19 Tax=Bacteroides TaxID=816 RepID=A0A139K1E2_BACUN
	agilent_167207	1.60334e-06	0.0817705	-0.669495	-1.42341	0.0844164	42.5743	30.1887	0.709083	UniRef90_A0A381IPS4	166	WP_003460499.1 strains_non_MPA_non_topgraph_cdhit70_190118.csv	Cell wall binding repeat-containing protein/zinc carboxypeptidase n=15 Tax=Clostridium perfringens TaxID=1502 RepID=A0A381IPS4_CLOPF
	twist_48171	1.61033e-06	0.0821266	1.00632	-0.128207	2.14085	8.91089	15.0943	1.69392		167	cell wall anchor protein, partial (2/2)
	agilent_234932	1.61043e-06	0.0821318	2.06826	-0.263541	4.40006	3.9604	5.66038	1.42925	UniRef90_Q5WSS9	168	VFG045603(gb|YP_096878) (lpg2884) Dot/Icm type IV secretion system effector [Dot/Icm (VF0156)] [Legionella pneumophila subsp. pneumophila str. Philadelphia 1]	Uncharacterized protein n=23 Tax=Legionella pneumophila TaxID=446 RepID=Q5WSS9_LEGPL
	twist_48198	1.61205e-06	0.0822147	0.650737	-0.0831166	1.38459	53.4653	67.9245	1.27044		169	Genome polyprotein (6/6) & polyprotein (7/9) & VP1 (1/4) & coat protein VP1 & VP4
	agilent_232048	1.62206e-06	0.0827253	-0.727112	-1.54846	0.0942374	38.6139	22.6415	0.586357	UniRef90_Q48824	170	VFG001854(gb|YP_095369) (fliC) flagellin [Flagella (VF0157)] [Legionella pneumophila subsp. pneumophila str. Philadelphia 1]	Flagellin n=45 Tax=Legionellaceae TaxID=444 RepID=Q48824_LEGPN
	twist_58783	1.62807e-06	0.0830316	0.759795	-0.0993286	1.61892	13.8614	28.3019	2.04178		171	positive (exact): Human herpesvirus 3 Envelope glycoprotein C
	twist_94893	1.66308e-06	0.0848172	0.94301	-0.129447	2.01547	11.8812	16.9811	1.42925		172	YP_009277541.1 portal vertex of the head [Shigella phage SHFML-11]
	agilent_54978	1.66708e-06	0.0850212	-1.02669	-2.19507	0.141697	18.8119	7.54717	0.401192	UniRef90_A0A3A9Y9V3	173	YP_193899.1 (1/1) non_MPA_topgraph_sampling_040218.csv	LPXTG cell wall anchor domain-containing protein n=8 Tax=Lactobacillus acidophilus TaxID=1579 RepID=A0A3A9Y9V3_LACAI
	twist_42051	1.66909e-06	0.0851234	1.2194	-0.168749	2.60754	3.9604	11.3208	2.85849		174	45 kDa immediate-early protein 2
	agilent_175367	1.67139e-06	0.0852411	1.30306	-0.180885	2.787	2.9703	11.3208	3.81132	UniRef90_W0U8F1	175	MH0188_GL0013099 MPA_PNP_EM_seqs_non_topgraph_seqs_final_210318.csv	NLPC_P60 domain-containing protein n=22 Tax=Ruminococcus TaxID=1263 RepID=W0U8F1_9FIRM
	twist_13611	1.68104e-06	0.0857331	0.843428	-0.118594	1.80545	17.8218	24.5283	1.37631		176	allergen_name False allergome_name False allergenonline_name Unassigned (1/1) (1/1) SDAP_name Bos d 8 (1/13) (1/1) iedb_name False
	agilent_79810	1.68807e-06	0.0860917	-0.630511	-1.3505	0.0894785	54.4554	39.6226	0.727616	UniRef90_R7HD48	177	MH0113_GL0055733 MPA_PNP_EM_seqs_non_topgraph_seqs_final_210318.csv	Flagellin n=1 Tax=Eubacterium sp. CAG:38 TaxID=1262889 RepID=R7HD48_9FIRM
	agilent_231419	1.6886e-06	0.0861188	0.884203	-0.125568	1.89397	77.2277	88.6792	1.14828	UniRef90_P44602	178	VFG000340(gb|NP_438433) (hxuA) heme-hemopexin utilization protein A, two-partner secretion (TPS) pathway TpsA protein, haem-haemopexin binding protein [HxuABC (VF0269)] [Haemophilus influenzae Rd KW20]	Heme/hemopexin-binding protein n=4 Tax=Haemophilus influenzae TaxID=727 RepID=HXUA1_HAEIN
	agilent_235643	1.69449e-06	0.0864188	0.656832	-0.0939951	1.40766	27.7228	39.6226	1.42925	UniRef90_P11311	179	VFG002033(gb|NP_109829) (p1/MgPa/gapA) ADP1_MYCPN adhesin P1 [Cytadherence organelle (VF0330)] [Mycoplasma pneumoniae M129]	Adhesin P1 n=56 Tax=Mycoplasma pneumoniae TaxID=2104 RepID=ADP1_MYCPN
	twist_57369	1.70406e-06	0.0869068	-1.84329	-3.95362	0.267047	9.90099	1.88679	0.190566		180	MCE-FAMILY PROTEIN MCE1A
	agilent_73128	1.70426e-06	0.0869171	-0.627129	-1.34514	0.090879	62.3762	49.0566	0.786463	UniRef90_R5E067	181	MH0010_GL0007892 MPA_PNP_EM_seqs_non_topgraph_seqs_final_210318.csv	Flagellin n=2 Tax=Eubacterium TaxID=1730 RepID=R5E067_9FIRM
	agilent_48843	1.70679e-06	0.0870462	-1.94856	-4.18041	0.283284	7.92079	1.88679	0.238208	UniRef90_F9Z760	182	MH0012_GL0066575 MPA_PNP_EM_seqs_non_topgraph_seqs_final_210318.csv	Alkyl hydroperoxide reductase/ Thiol specific antioxidant/ Mal allergen n=9 Tax=Odoribacter TaxID=283168 RepID=F9Z760_ODOSD
	twist_1854	1.71196e-06	0.0873101	-1.36718	-2.93444	0.200071	12.8713	3.77358	0.293179		183	allergen_name False allergome_name Hor v GBSS_I (3/5) (1/1) allergenonline_name False SDAP_name False iedb_name False
	agilent_64780	1.71753e-06	0.0875942	1.15928	-0.17084	2.48939	5.94059	11.3208	1.90566	UniRef90_A0A1Q6L500	184	MH0188_GL0134690 MPA_PNP_EM_seqs_non_topgraph_seqs_final_210318.csv	Alpha/beta hydrolase n=6 Tax=Clostridiales TaxID=186802 RepID=A0A1Q6L500_9FIRM
	agilent_199239	1.72146e-06	0.0877944	0.946538	-0.140175	2.03325	7.92079	16.9811	2.14387	UniRef90_C7H765	185	MH0229_GL0196969 (1/1) MPA_and_EM_topgraph_220218_subsample.csv	Transglycosylase n=10 Tax=Faecalibacterium prausnitzii TaxID=853 RepID=C7H765_9FIRM
	agilent_115129	1.72212e-06	0.087828	1.17376	-0.173968	2.5215	5.94059	11.3208	1.90566	UniRef90_A0A069S3C5	186	158458797-stool1_revised_scaffold19117_2_gene52074 (2/2) MPA_and_EM_topgraph_220218_subsample.csv	Efflux transporter, RND family, MFP subunit n=29 Tax=Bacteroidales TaxID=171549 RepID=A0A069S3C5_9BACT
	agilent_147532	1.73808e-06	0.0886419	1.55673	-0.235309	3.34878	2.9703	7.54717	2.54088	UniRef90_E5V6W7	187	NLF010_GL0005053 (2/2) MPA_and_EM_topgraph_220218_subsample.csv	TonB-dependent receptor n=34 Tax=root TaxID=1 RepID=E5V6W7_9BACE
	agilent_224401	1.73811e-06	0.0886435	-0.619823	-1.33334	0.0936935	51.4851	37.7358	0.732946	UniRef90_UPI000B5938A4	188	VFG001356(gb|NP_345446) (lytB) endo-beta-N-acetylglucosaminidase [CBPs (VF0145)] [Streptococcus pneumoniae TIGR4]	endo-beta-N-acetylglucosaminidase n=2 Tax=Streptococcus pneumoniae TaxID=1313 RepID=UPI000B5938A4
	agilent_192425	1.74768e-06	0.0891316	0.893769	-0.136677	1.92421	9.90099	18.8679	1.90566	UniRef90_A0A171J9T7	189	WP_005685835.1 strains_non_MPA_non_topgraph_cdhit70_190118.csv	DNA-entry nuclease n=27 Tax=Lactobacillaceae TaxID=33958 RepID=A0A171J9T7_LACRH
	agilent_240514	1.74935e-06	0.0892166	-1.85037	-3.98428	0.283531	8.91089	1.88679	0.21174	UniRef90_A0A0B2E0Q2	190	VFG000282(gb|NP_207318) (cag3) type IV secretion system protein Cag3, component outer membrane subcomplex [Type IV secretion system (VF0060)] [Helicobacter pylori 26695]	Sodium:calcium antiporter n=8 Tax=Helicobacter pylori TaxID=210 RepID=A0A0B2E0Q2_HELPX
	agilent_5730	1.76319e-06	0.0899225	-1.01624	-2.19077	0.1583	17.8218	7.54717	0.42348	UniRef90_Q9P266	191	Junctional protein associated with coronary artery disease	Junctional protein associated with coronary artery disease n=49 Tax=Catarrhini TaxID=9526 RepID=JCAD_HUMAN
	agilent_182986	1.77404e-06	0.0904762	-1.85235	-3.99692	0.292229	8.91089	1.88679	0.21174	UniRef90_G1WRY6	192	WP_040015269.1 (2/2) non_MPA_topgraph_sampling_040218.csv	Uncharacterized protein n=18 Tax=Dorea TaxID=189330 RepID=G1WRY6_9FIRM
	agilent_169172	1.78168e-06	0.0908655	-0.942663	-2.03536	0.150033	20.7921	9.43396	0.453729	UniRef90_A0A174MPU4	193	T2D-189A_GL0064880 MPA_PNP_EM_seqs_non_topgraph_seqs_final_210318.csv	Flagellin n=3 Tax=Clostridiales TaxID=186802 RepID=A0A174MPU4_9FIRM
	agilent_8991	1.78221e-06	0.0908928	0.673758	-0.107301	1.45482	62.3762	75.4717	1.20994	UniRef90_P03204	194	EBNA-3C HHV 4 latent protein	Epstein-Barr nuclear antigen 6 n=14 Tax=Epstein-Barr virus (strain GD1) TaxID=10376 RepID=EBNA6_EBVB9
	agilent_71398	1.78879e-06	0.0912282	-0.926349	-2.00134	0.148642	20.7921	9.43396	0.453729	UniRef90_A0A173WZX5	195	MH0014_GL0042651 (1/2) MPA_and_EM_topgraph_220218_subsample.csv	D-gamma-glutamyl-meso-diaminopimelic acid endopeptidase CwlS n=68 Tax=Firmicutes TaxID=1239 RepID=A0A173WZX5_9FIRM
	agilent_1631	1.78915e-06	0.0912466	-0.912351	-1.97116	0.146456	17.8218	11.3208	0.63522	UniRef90_Q66575	196	positive (from uniprot): Enterovirus B Genome polyprotein	Genome polyprotein n=20 Tax=Enterovirus B TaxID=138949 RepID=POLG_EC12T
	twist_55292	1.78954e-06	0.0912666	-1.42263	-3.07372	0.228471	9.90099	3.77358	0.381132		197	EBNA-3C HHV 4 latent protein
	twist_593	1.79765e-06	0.0916803	-1.36539	-2.95209	0.221303	10.8911	3.77358	0.346484		198	allergen_name False allergome_name Dan re alpha2I (2/2) (1/1) allergenonline_name False SDAP_name False iedb_name collagen, type I, alpha 2 (2/2) (1/1)
	agilent_173697	1.80154e-06	0.0918783	1.16677	-0.189938	2.52349	5.94059	11.3208	1.90566	UniRef90_S1HSW3	199	WP_000468356.1 strains_non_MPA_non_topgraph_cdhit70_190118.csv	Uncharacterized protein n=36 Tax=root TaxID=1 RepID=S1HSW3_ECOLX
	agilent_235189	1.80408e-06	0.0920082	-1.17605	-2.5441	0.191995	11.8812	5.66038	0.476415	UniRef90_A0A2X6G300	200	VFG034880(gb|NP_290952) (espX6) Type III secretion system effector EspX6 [LEE encoded T3SS (SS020)] [Escherichia coli O157:H7 str. EDL933]	Non-LEE-encoded type III secreted effector n=7 Tax=Escherichia coli TaxID=562 RepID=A0A2X6G300_ECOLX
	agilent_56393	1.81298e-06	0.0924619	-1.16626	-2.52482	0.192289	12.8713	5.66038	0.439768	UniRef90_A0A414QQV5	201	WP_004848400.1 (1/1) non_MPA_topgraph_sampling_040218.csv	Uncharacterized protein n=54 Tax=root TaxID=1 RepID=A0A414QQV5_9FIRM
	twist_57801	1.81373e-06	0.0925002	-1.82339	-3.94766	0.300883	8.91089	1.88679	0.21174		202	HCMVUL35
	twist_10261	1.81607e-06	0.0926195	0.798067	-0.132031	1.72817	11.8812	22.6415	1.90566		203	allergen_name False allergome_name Str pn PspC (2/2) (1/1) allergenonline_name False SDAP_name False iedb_name False
	agilent_31468	1.81775e-06	0.0927053	-1.1457	-2.4813	0.189895	13.8614	5.66038	0.408356	UniRef90_A0A173UKQ3	204	O2.UC43-1_GL0046095 MPA_PNP_EM_seqs_non_topgraph_seqs_final_210318.csv	Macrolide export ATP-binding/permease protein MacB n=29 Tax=Ruminococcaceae TaxID=541000 RepID=A0A173UKQ3_9FIRM
	agilent_123141	1.83545e-06	0.0936078	1.61218	-0.272402	3.49676	1.9802	7.54717	3.81132	UniRef90_A0A316NYM2	205	MH0188_GL0058457 MPA_PNP_EM_seqs_non_topgraph_seqs_final_210318.csv	Uncharacterized protein n=1 Tax=Candidatus Gastranaerophilales bacterium TaxID=2137880 RepID=A0A316NYM2_9BACT
	agilent_8106	1.86231e-06	0.094978	-1.02029	-2.21794	0.177366	15.8416	7.54717	0.476415	UniRef90_P89479	206	tegument protein US11	Probable RNA-binding protein n=11 Tax=Human herpesvirus 2 TaxID=10310 RepID=RNB_HHV2H
	agilent_228577	1.8699e-06	0.0953651	1.69531	-0.297041	3.68766	4.9505	5.66038	1.1434	UniRef90_Q8GM74	207	VFG001150(gb|AAL79954) (hia) adhesin [Hia/Hsf (VF0039)] [Haemophilus influenzae nontypable strain 3179B]	Adhesin n=5 Tax=Haemophilus influenzae TaxID=727 RepID=Q8GM74_HAEIF
	agilent_12512	1.88876e-06	0.0963268	1.06907	-0.190959	2.32909	4.9505	13.2075	2.66792	UniRef90_Q7DBI0	208	NP_310689.1 strains_non_MPA_non_topgraph_cdhit70_190118.csv	Flagellin n=88 Tax=Bacteria TaxID=2 RepID=Q7DBI0_ECO57
	agilent_7473	1.889e-06	0.0963391	0.790139	-0.141171	1.72145	11.8812	22.6415	1.90566	UniRef90_P43840	209	fimbrial protein (1/2) & Outer membrane protein P5 precursor (OMP P5) (Fimbrin)	Outer membrane protein P5 n=60 Tax=Pasteurellaceae TaxID=712 RepID=OMP5_HAEIN
	agilent_129839	1.91601e-06	0.0977167	-0.600844	-1.31196	0.110276	61.3861	47.1698	0.768411	UniRef90_A0A3D2TUV9	210	MH0172_GL0065659 MPA_PNP_EM_seqs_non_topgraph_seqs_final_210318.csv	Flagellin n=7 Tax=Clostridiales TaxID=186802 RepID=A0A3D2TUV9_9FIRM
	twist_59092	1.92035e-06	0.097938	1.25099	-0.230577	2.73255	3.9604	9.43396	2.38208		211	B B/Brisbane/60/2008 HA
	agilent_243890	1.92473e-06	0.0981612	0.627145	-0.116086	1.37038	32.6733	41.5094	1.27044	UniRef90_A0A0H3K1N3	212	VFG001282(gb|NP_647237) (fnbB) fibronectin-binding protein B [FnBPs (VF0010)] [Staphylococcus aureus subsp. aureus MW2]	FnbB protein n=80 Tax=Staphylococcus TaxID=1279 RepID=A0A0H3K1N3_STAAW
	agilent_243165	1.94014e-06	0.0989471	0.893878	-0.167934	1.95569	8.91089	16.9811	1.90566	UniRef90_Q9JNH0	213	VFG000972(gb|NP_269972) (sic) inhibitor of complement-mediated lysis [SIC (VF0255)] [Streptococcus pyogenes M1 GAS]	Sic1.225 n=20 Tax=Streptococcus pyogenes TaxID=1314 RepID=Q9JNH0_STRPY
	agilent_117770	1.94037e-06	0.098959	1.1176	-0.210013	2.44522	3.9604	13.2075	3.33491	UniRef90_A0A374E4C7	214	MH0197_GL0075679 MPA_PNP_EM_seqs_non_topgraph_seqs_final_210318.csv	Peptidylprolyl isomerase n=21 Tax=Clostridiales TaxID=186802 RepID=A0A374E4C7_9FIRM
	agilent_92408	1.94948e-06	0.0994237	0.893493	-0.16936	1.95635	9.90099	16.9811	1.71509	UniRef90_A0A2S1FUJ1	215	WP_000769147.1 strains_non_MPA_non_topgraph_cdhit70_190118.csv	Superantigen-like protein 11 n=24 Tax=Bacteria TaxID=2 RepID=A0A2S1FUJ1_STAAU
	twist_36734	1.95531e-06	0.099721	0.970305	-0.184934	2.12554	6.93069	15.0943	2.1779		216	pol protein
	agilent_8566	1.95715e-06	0.0998149	1.10664	-0.211282	2.42455	4.9505	13.2075	2.66792	UniRef90_O36634	217	Fusion glycoprotein F0 precursor (2/2) & fusion protein (1/2) & fusion glycoprotein	Fusion glycoprotein F0 n=1724 Tax=Pneumoviridae TaxID=11244 RepID=FUS_HRSVB
	agilent_94064	1.96737e-06	0.100336	-1.77459	-3.89124	0.342058	9.90099	1.88679	0.190566	UniRef90_A0A174IKR5	218	MH0386_GL0162444 MPA_PNP_EM_seqs_non_topgraph_seqs_final_210318.csv	D-galactose/ D-glucose-binding protein n=29 Tax=root TaxID=1 RepID=A0A174IKR5_9FIRM
	twist_73963	1.96768e-06	0.100352	0.684667	-0.13201	1.50134	20.7921	30.1887	1.45193		219	YP_009032592.1 endolysin [Lactoccocus phage WP-2]
	agilent_3797	1.98747e-06	0.101361	-0.841772	-1.84882	0.165278	21.7822	11.3208	0.519726	UniRef90_Q2G2B2	220	cell wall surface anchor family protein	Surface protein G n=83 Tax=Staphylococcus aureus TaxID=1280 RepID=SASG_STAA8
	agilent_135255	2.00068e-06	0.102034	-0.63495	-1.39607	0.126167	73.2673	62.2642	0.849822	UniRef90_A0A381IPJ2	221	WP_011590251.1 strains_non_MPA_non_topgraph_cdhit70_190118.csv	Cell wall binding repeat-containing protein n=19 Tax=Clostridium perfringens TaxID=1502 RepID=A0A381IPJ2_CLOPF
	agilent_9680	2.00256e-06	0.102131	0.737678	-0.146827	1.62218	15.8416	24.5283	1.54835	UniRef90_P36717	222	minor core protein	Core-capsid bridging protein n=3 Tax=Human mastadenovirus A TaxID=129875 RepID=CORE5_ADE12
	agilent_223876	2.02713e-06	0.103384	0.694787	-0.141331	1.53091	17.8218	28.3019	1.58805	UniRef90_UPI000B5938A4	223	VFG001356(gb|NP_345446) (lytB) endo-beta-N-acetylglucosaminidase [CBPs (VF0145)] [Streptococcus pneumoniae TIGR4]	endo-beta-N-acetylglucosaminidase n=2 Tax=Streptococcus pneumoniae TaxID=1313 RepID=UPI000B5938A4
	agilent_137015	2.0317e-06	0.103617	0.976019	-0.199332	2.15137	6.93069	15.0943	2.1779	UniRef90_V5MD09	224	NP_833224.1 strains_non_MPA_non_topgraph_cdhit70_190118.csv	Beta-lactamase domain-containing protein n=363 Tax=Bacillaceae TaxID=186817 RepID=V5MD09_BACTU
	agilent_13151	2.03845e-06	0.103961	-1.75736	-3.87574	0.361015	9.90099	1.88679	0.190566	UniRef90_S5NW69	225	WP_011953516.1 strains_non_MPA_non_topgraph_cdhit70_190118.csv	Peptidoglycan-binding protein LysM n=46 Tax=Lactobacillaceae TaxID=33958 RepID=S5NW69_LACRE
	agilent_32	2.04783e-06	0.104439	0.650609	-0.134738	1.43596	19.802	33.9623	1.71509	UniRef90_P06473	226	Glycoprotein B precursor & glycoprotein B (1/2)	Envelope glycoprotein B n=908 Tax=Viruses TaxID=10239 RepID=GB_HCMVA
	agilent_26641	2.05776e-06	0.104946	-0.90857	-2.0069	0.189762	19.802	9.43396	0.476415	UniRef90_A0A1X3AI86	227	NP_816693.1 strains_non_MPA_non_topgraph_cdhit70_190118.csv	ABC-type enterochelin transport system, periplasmic component n=115 Tax=Bacilli TaxID=91061 RepID=A0A1X3AI86_ENTFL
	agilent_235068	2.06668e-06	0.105401	-0.78801	-1.74185	0.165828	23.7624	13.2075	0.555818	UniRef90_Q8P2T7	228	VFG000976(gb|NP_268546) (slo) streptolysin O precursor [SLO (VF0250)] [Streptococcus pyogenes M1 GAS]	Streptolysin O n=132 Tax=Streptococcus TaxID=1301 RepID=TACY_STRP8
	agilent_227810	2.07111e-06	0.105627	-1.32272	-2.92483	0.279391	10.8911	3.77358	0.346484	UniRef90_Q6GHV7	229	VFG001317(gb|YP_001332074) (isdB) iron-regulated surface determinant protein B, haemoglobin receptor [Isd (VF0015)] [Staphylococcus aureus subsp. aureus str. Newman]	Iron-regulated surface determinant protein B n=509 Tax=Bacilli TaxID=91061 RepID=ISDB_STAAR
	agilent_8689	2.07281e-06	0.105713	0.630675	-0.133404	1.39475	23.7624	35.8491	1.50865	UniRef90_P08318	230	phosphoprotein 150 & Large structural phosphoprotein	Large structural phosphoprotein n=145 Tax=root TaxID=1 RepID=PP150_HCMVA
	twist_48015	2.08709e-06	0.106442	0.604483	-0.129392	1.33836	54.4554	67.9245	1.24734		231	positive (from uniprot): Enterovirus C Genome polyprotein [on Uniprot the BLAST matches are "Capsid protein" from "Human poliovirus"
	agilent_8674	2.09568e-06	0.106879	-0.755077	-1.67293	0.162774	24.7525	16.9811	0.686038	UniRef90_Q82081	232	positive (from uniprot): Rhinovirus B Genome polyprotein	Genome polyprotein n=46 Tax=Enterovirus TaxID=12059 RepID=POLG_HRV3
	agilent_90348	2.12731e-06	0.108493	0.954606	-0.21112	2.12033	5.94059	15.0943	2.54088	UniRef90_A0A508YGM1	233	WP_003669346.1 strains_non_MPA_non_topgraph_cdhit70_190118.csv	Autolysin n=73 Tax=Lactobacillus TaxID=1578 RepID=A0A508YGM1_LACRE
	twist_9647	2.12955e-06	0.108607	0.971062	-0.215141	2.15726	8.91089	13.2075	1.48218		234	fummy_name Nec a calreticulin Calcium ion binding <bold><italic>Necator americanus</italic> (HOOKWORM)</bold>
	agilent_240812	2.1382e-06	0.109048	-1.27408	-2.83238	0.284219	14.8515	3.77358	0.254088	UniRef90_P09983	235	VFG000906(gb|NP_755445) (hlyA) Hemolysin A [Hemolysin (VF0225)] [Escherichia coli CFT073]	Hemolysin, chromosomal n=225 Tax=Bacteria TaxID=2 RepID=HLYAC_ECOLX
	agilent_4907	2.14466e-06	0.109378	0.823334	-0.184604	1.83127	12.8713	20.7547	1.61248	UniRef90_P07210	236	polyprotein (9/9) & VP1 capsid protein (1/3) & Chain 2, Human Rhinovirus Serotype 2 (Hrv2)	Genome polyprotein n=273 Tax=Enterovirus TaxID=12059 RepID=POLG_HRV8A
	agilent_7788	2.15276e-06	0.109791	0.763057	-0.172177	1.69829	13.8614	22.6415	1.63342	UniRef90_P08318	237	phosphoprotein 150 & Large structural phosphoprotein	Large structural phosphoprotein n=145 Tax=root TaxID=1 RepID=PP150_HCMVA
	twist_86689	2.15817e-06	0.110067	-1.31965	-2.93832	0.299022	9.90099	3.77358	0.381132		238	YP_009010490.1 hypothetical protein GBK2_19 [Geobacillus phage GBK2]
	twist_92072	2.16005e-06	0.110163	0.952263	-0.21609	2.12062	6.93069	15.0943	2.1779		239	ADE87487.1 small subunit terminase [Deep-sea thermophilic phage D6E]
	agilent_221881	2.16045e-06	0.110183	-1.09588	-2.44053	0.248759	12.8713	5.66038	0.439768	UniRef90_Q50341	240	VFG002030(gb|NP_109830) (orf6/MgpC/crmA) cytadherence protein [Cytadherence organelle (VF0330)] [Mycoplasma pneumoniae M129]	Mgp-operon protein 3 n=22 Tax=Mycoplasma pneumoniae TaxID=2104 RepID=MGP3_MYCPN
	agilent_220768	2.16211e-06	0.110268	0.933806	-0.21224	2.07985	7.92079	15.0943	1.90566	UniRef90_Q54835	241	VFG000950(gb|NP_665531) (emm) M protein type 3 [M protein (VF0242)] [Streptococcus pyogenes MGAS315]	M3 protein n=36 Tax=Streptococcus pyogenes TaxID=1314 RepID=Q54835_STRPY
	agilent_31896	2.16474e-06	0.110402	-0.883112	-1.96735	0.201127	18.8119	9.43396	0.50149	UniRef90_D7HBW7	242	WP_000782345.1 strains_non_MPA_non_topgraph_cdhit70_190118.csv	CBAH domain-containing protein n=93 Tax=Vibrio cholerae TaxID=666 RepID=D7HBW7_VIBCL
	twist_70213	2.16672e-06	0.110503	-1.11481	-2.48391	0.254285	11.8812	5.66038	0.476415		243	YP_007006998.1 pre-neck appendage [Clostridium phage phi24R]
	agilent_172984	2.17397e-06	0.110872	1.214	-0.278453	2.70645	3.9604	9.43396	2.38208	UniRef90_P75859	244	NP_706865.1 strains_non_MPA_non_topgraph_cdhit70_190118.csv	Uncharacterized fimbrial-like protein YcbU n=401 Tax=Bacteria TaxID=2 RepID=YCBU_ECOLI
	twist_84498	2.1762e-06	0.110986	-1.73031	-3.85817	0.397559	8.91089	1.88679	0.21174		245	YP_009191602.1 hypothetical protein [Salmonella phage f18SE]
	twist_73447	2.17676e-06	0.111015	-1.11526	-2.48687	0.256353	11.8812	5.66038	0.476415		246	YP_007006998.1 pre-neck appendage [Clostridium phage phi24R]
	agilent_182601	2.17779e-06	0.111067	0.73443	-0.168949	1.63781	13.8614	24.5283	1.76954	UniRef90_P0ADA3	247	NP_708547.2 (1/1) non_MPA_topgraph_sampling_040218.csv	Murein hydrolase activator NlpD n=742 Tax=Bacteria TaxID=2 RepID=NLPD_ECOLI
	twist_88089	2.18287e-06	0.111327	0.722363	-0.166817	1.61154	18.8119	24.5283	1.30387		248	YP_003344862.1 tail protein [Streptococcus virus ALQ132]
	agilent_4612	2.18532e-06	0.111452	1.99967	-0.46265	4.46199	0.990099	5.66038	5.71698	UniRef90_Q8WXG6	249	MAP kinase-activating death domain protein	MAP kinase-activating death domain protein n=101 Tax=Homininae TaxID=207598 RepID=MADD_HUMAN
	twist_25139	2.18654e-06	0.111513	0.945934	-0.219055	2.11092	8.91089	15.0943	1.69392		250	allergen_name False allergome_name Bub b 8 (5/6), Bub b 9 (1/2) (1/1) allergenonline_name False SDAP_name False iedb_name False
	agilent_72399	2.19469e-06	0.111929	-0.666993	-1.4894	0.155413	35.6436	22.6415	0.63522	UniRef90_R5NUV8	251	MH0002_GL0061182 MPA_PNP_EM_seqs_non_topgraph_seqs_final_210318.csv	Flagellin n=7 Tax=Clostridiales TaxID=186802 RepID=R5NUV8_9CLOT
	agilent_89931	2.20603e-06	0.112508	-1.08013	-2.4141	0.253827	13.8614	5.66038	0.408356	UniRef90_Q0SQA8	252	WP_003459331.1 strains_non_MPA_non_topgraph_cdhit70_190118.csv	Negative regulator of genetic competence MecB/ClpC n=38 Tax=Clostridium perfringens TaxID=1502 RepID=Q0SQA8_CLOPS
	agilent_7255	2.20747e-06	0.112581	-0.966506	-2.16038	0.227368	16.8317	7.54717	0.448391	UniRef90_P89479	253	tegument protein US11	Probable RNA-binding protein n=11 Tax=Human herpesvirus 2 TaxID=10310 RepID=RNB_HHV2H
	agilent_118543	2.22734e-06	0.113594	-1.29368	-2.89619	0.308835	9.90099	3.77358	0.381132	UniRef90_A0A0P0M1L8	254	MH0012_GL0038697 MPA_PNP_EM_seqs_non_topgraph_seqs_final_210318.csv	ATP-dependent DNA helicase n=39 Tax=Bacteroides TaxID=816 RepID=A0A0P0M1L8_BACVU
	twist_46303	2.22896e-06	0.113677	0.574719	-0.137363	1.2868	41.5842	54.717	1.31581		255	positive (exact): Human herpesvirus 3 Envelope glycoprotein C
	agilent_172041	2.23062e-06	0.113761	-1.09372	-2.44916	0.261726	11.8812	5.66038	0.476415	UniRef90_A0A073I9S0	256	MH0355_GL0086487 (3/3) MPA_and_EM_topgraph_220218_subsample.csv	Uncharacterized protein n=30 Tax=Bacteroidales TaxID=171549 RepID=A0A073I9S0_9PORP
	twist_5606	2.23574e-06	0.114023	-1.2634	-2.83027	0.303464	12.8713	3.77358	0.293179		257	allergen_name False allergome_name Nas vi 12 (2/2) (1/1) allergenonline_name False SDAP_name False iedb_name False
	agilent_130471	2.24245e-06	0.114365	1.10556	-0.266849	2.47798	3.9604	11.3208	2.85849	UniRef90_A0A4R3JKG7	258	WP_024852985.1 (1/2) non_MPA_topgraph_sampling_040218.csv	CHAP domain-containing protein n=2 Tax=Lachnospiraceae TaxID=186803 RepID=A0A4R3JKG7_9FIRM
	agilent_167108	2.25098e-06	0.1148	-1.72938	-3.87874	0.419993	8.91089	1.88679	0.21174	UniRef90_A0A2S3U8G5	259	YP_004890908.1 (1/1) non_MPA_topgraph_sampling_040218.csv	DUF3324 domain-containing protein n=30 Tax=Lactobacillus TaxID=1578 RepID=A0A2S3U8G5_LACPN
	twist_5109	2.26782e-06	0.115659	0.924901	-0.227339	2.07714	7.92079	15.0943	1.90566		260	allergen_name False allergome_name Str c 1 (2/2) (1/1) allergenonline_name False SDAP_name False iedb_name False
	twist_59436	2.27917e-06	0.116238	-1.29684	-2.91501	0.321329	9.90099	3.77358	0.381132		261	B B/Sichuan/379/99 HA
	agilent_206029	2.28475e-06	0.116522	-0.579369	-1.30286	0.144119	66.3366	54.717	0.824838	UniRef90_A0A3R6GJK9	262	MH0057_GL0035569 MPA_PNP_EM_seqs_non_topgraph_seqs_final_210318.csv	Uncharacterized protein n=6 Tax=Parabacteroides merdae TaxID=46503 RepID=A0A3R6GJK9_9BACT
	agilent_85452	2.2979e-06	0.117193	-1.05499	-2.37483	0.264847	15.8416	5.66038	0.357311	UniRef90_A0A0M6WAJ0	263	MH0356_GL0161949 (1/1) MPA_and_EM_topgraph_220218_subsample.csv	Bmp domain-containing protein n=6 Tax=Roseburia TaxID=841 RepID=A0A0M6WAJ0_9FIRM
	twist_34196	2.31477e-06	0.118053	-1.2748	-2.87337	0.323771	11.8812	3.77358	0.31761		264	immunoglobulin A1 protease
	twist_27541	2.31567e-06	0.118099	0.605099	-0.153777	1.36398	22.7723	39.6226	1.73995		265	EBNA-1 HHV 4 & BKRF1
	agilent_118201	2.33066e-06	0.118863	-0.9363	-2.11298	0.240386	17.8218	7.54717	0.42348	UniRef90_A0A0B8RBM1	266	WP_012952029.1 (1/1) non_MPA_topgraph_sampling_040218.csv	LysM peptidoglycan-binding domain-containing protein n=99 Tax=Bacteria TaxID=2 RepID=A0A0B8RBM1_LISMN
	twist_53305	2.33259e-06	0.118962	-0.8713	-1.96659	0.22399	17.8218	9.43396	0.52935		267	P30 adhesin
	agilent_51357	2.34525e-06	0.119608	0.926061	-0.240106	2.09223	6.93069	15.0943	2.1779	UniRef90_A0A249NLN6	268	WP_003647944.1 strains_non_MPA_non_topgraph_cdhit70_190118.csv	GRAM_POS_ANCHORING domain-containing protein n=3 Tax=Lactobacillus gasseri TaxID=1596 RepID=A0A249NLN6_LACGS
	agilent_90413	2.3605e-06	0.120386	-0.571186	-1.29198	0.149606	65.3465	52.8302	0.808462	UniRef90_A0A1C5VBJ4	269	MH0369_GL0102815 MPA_PNP_EM_seqs_non_topgraph_seqs_final_210318.csv	Flagellin n=16 Tax=Roseburia TaxID=841 RepID=A0A1C5VBJ4_9FIRM
	agilent_202587	2.36991e-06	0.120865	0.958732	-0.252678	2.17014	5.94059	13.2075	2.22327	UniRef90_U6R855	270	DOM015_GL0041013 (2/2) MPA_and_EM_topgraph_220218_subsample.csv	Uncharacterized protein n=5 Tax=Bacteroidaceae TaxID=815 RepID=U6R855_9BACE
	agilent_73395	2.3701e-06	0.120875	-0.638913	-1.44624	0.168409	38.6139	24.5283	0.63522	UniRef90_A0A173VM56	271	MH0044_GL0005871 MPA_PNP_EM_seqs_non_topgraph_seqs_final_210318.csv	Flagellin n=8 Tax=Roseburia TaxID=841 RepID=A0A173VM56_9FIRM
	agilent_10341	2.37011e-06	0.120876	1.01342	-0.267126	2.29397	6.93069	11.3208	1.63342	UniRef90_R4LXM3	272	phiRv1 phage protein	Bacteriophage protein n=2 Tax=Mycobacterium tuberculosis TaxID=1773 RepID=R4LXM3_MYCTX
	twist_35870	2.37153e-06	0.120948	0.595496	-0.157112	1.3481	59.4059	71.6981	1.20692		273	EBNA-3C HHV 4 latent protein
	agilent_72400	2.37329e-06	0.121038	-0.562517	-1.27362	0.148584	57.4257	45.283	0.788549	UniRef90_A0A0Q1HMM5	274	MH0316_GL0084816 MPA_PNP_EM_seqs_non_topgraph_seqs_final_210318.csv	Flagellin n=6 Tax=Clostridiales TaxID=186802 RepID=A0A0Q1HMM5_9FIRM
	agilent_91287	2.37856e-06	0.121306	-0.652835	-1.47871	0.173036	34.6535	20.7547	0.598922	UniRef90_R5DW89	275	MH0021_GL0008491 MPA_PNP_EM_seqs_non_topgraph_seqs_final_210318.csv	Flagellin n=2 Tax=Eubacterium TaxID=1730 RepID=R5DW89_9FIRM
	agilent_73620	2.40867e-06	0.122842	-0.731219	-1.66006	0.197625	23.7624	15.0943	0.63522	UniRef90_A0A395YX58	276	MH0006_GL0082408 (2/2) MPA_and_EM_topgraph_220218_subsample.csv	Anti-sigma factor n=28 Tax=Bacteroidales TaxID=171549 RepID=A0A395YX58_9BACT
	twist_81512	2.42002e-06	0.123421	-1.68857	-3.83683	0.459684	8.91089	1.88679	0.21174		277	YP_006908131.1 hypothetical protein [Campylobacter phage CP30A]
	agilent_714	2.42203e-06	0.123523	0.977117	-0.266341	2.22057	5.94059	13.2075	2.22327	UniRef90_P06491	278	major capsid protein (4/4) & UL19	Major capsid protein n=146 Tax=root TaxID=1 RepID=MCP_HHV11
	twist_73458	2.42297e-06	0.123571	1.22254	-0.333438	2.77853	3.9604	9.43396	2.38208		279	YP_009190618.1 hypothetical protein JD18_037 [Klebsiella phage JD18]
	twist_50962	2.42949e-06	0.123904	0.624125	-0.170929	1.41918	25.7426	33.9623	1.3193		280	alpha S1 casein & Alpha-S1-casein
	twist_98450	2.43794e-06	0.124335	0.755127	-0.207908	1.71816	15.8416	20.7547	1.31014		281	YP_001642351.1 putative recombination protein [Lactobacillus prophage Lj771]
	twist_60686	2.44436e-06	0.124663	1.20306	-0.332572	2.73869	2.9703	9.43396	3.1761		282	YP_006383459.1 minor capsid protein [Bacillus phage PBC1]
	agilent_11281	2.45123e-06	0.125013	-1.23903	-2.82205	0.343985	10.8911	3.77358	0.346484		283	positive (exact): Norwalk virus Non-structural polyprotein
	agilent_1463	2.45608e-06	0.12526	-0.584186	-1.33105	0.162674	41.5842	30.1887	0.725966	UniRef90_P07210	284	polyprotein (9/9) & VP1 capsid protein (1/3) & Chain 2, Human Rhinovirus Serotype 2 (Hrv2)	Genome polyprotein n=273 Tax=Enterovirus TaxID=12059 RepID=POLG_HRV8A
	agilent_231226	2.4746e-06	0.126204	0.671691	-0.189186	1.53257	16.8317	26.4151	1.56937	UniRef90_A0A5C1BAU8	285	VFG043504(gb|NP_357669) (pavB/pfbB) cell wall surface anchor family protein, Plasminogen- and Fibronectin-binding protein B [PavB (VF0524)] [Streptococcus pneumoniae R6]	YSIRK signal domain/LPXTG anchor domain surface protein n=148 Tax=Streptococcus pneumoniae TaxID=1313 RepID=A0A5C1BAU8_STREE
	agilent_73396	2.47928e-06	0.126443	-0.582451	-1.32942	0.164521	44.5545	33.9623	0.762264	UniRef90_A0A3D2TUV9	286	MH0172_GL0065659 MPA_PNP_EM_seqs_non_topgraph_seqs_final_210318.csv	Flagellin n=7 Tax=Clostridiales TaxID=186802 RepID=A0A3D2TUV9_9FIRM
	agilent_50246	2.48657e-06	0.126815	-0.556048	-1.26986	0.157763	63.3663	50.9434	0.80395	UniRef90_R5LM81	287	MH0092_GL0010172 MPA_PNP_EM_seqs_non_topgraph_seqs_final_210318.csv	Flagellin n=2 Tax=Clostridiales TaxID=186802 RepID=R5LM81_9FIRM
	agilent_138663	2.49264e-06	0.127125	0.993627	-0.282954	2.27021	6.93069	11.3208	1.63342	UniRef90_R9IFE0	288	WP_008782291.1 MPA_PNP_EM_seqs_non_topgraph_seqs_final_210318.csv	Alpha-N-arabinofuranosidase n=38 Tax=Bacteria TaxID=2 RepID=R9IFE0_9BACE
	agilent_37449	2.49662e-06	0.127328	-1.03793	-2.37213	0.29628	15.8416	5.66038	0.357311	UniRef90_A0A3R6ENC0	289	MH0315_GL0162216 MPA_PNP_EM_seqs_non_topgraph_seqs_final_210318.csv	T9SS C-terminal target domain-containing protein n=39 Tax=Bacteroidales TaxID=171549 RepID=A0A3R6ENC0_9BACT
	agilent_8131	2.49985e-06	0.127493	0.708033	-0.202505	1.61857	12.8713	24.5283	1.90566	UniRef90_P09256	290	positive (from uniprot): Human herpesvirus 3 Envelope glycoprotein C	Envelope glycoprotein C n=119 Tax=Human herpesvirus 3 TaxID=10335 RepID=GC_VZVD
	agilent_185712	2.50962e-06	0.127991	1.10734	-0.318574	2.53326	4.9505	9.43396	1.90566	UniRef90_A7X0T9	291	WP_001074519.1 strains_non_MPA_non_topgraph_cdhit70_190118.csv	Bifunctional autolysin n=763 Tax=Bacteria TaxID=2 RepID=ATL_STAA1
	agilent_161715	2.51611e-06	0.128322	0.967153	-0.279324	2.21363	4.9505	13.2075	2.66792	UniRef90_F7MCN8	292	MH0229_GL0170278 MPA_PNP_EM_seqs_non_topgraph_seqs_final_210318.csv	Uncharacterized protein n=12 Tax=Bacteroidales TaxID=171549 RepID=F7MCN8_9BACE
	agilent_210016	2.51611e-06	0.128322	0.967153	-0.279324	2.21363	4.9505	13.2075	2.66792	UniRef90_A7M5N9	293	WP_004302135.1 MPA_PNP_EM_seqs_non_topgraph_seqs_final_210318.csv	Glug domain-containing protein n=35 Tax=Bacteroidia TaxID=200643 RepID=A7M5N9_BACO1
	agilent_139934	2.52387e-06	0.128717	-0.748025	-1.71309	0.217036	22.7723	13.2075	0.579984	UniRef90_A0A174MPU4	294	T2D-189A_GL0064880 MPA_PNP_EM_seqs_non_topgraph_seqs_final_210318.csv	Flagellin n=3 Tax=Clostridiales TaxID=186802 RepID=A0A174MPU4_9FIRM
	agilent_126598	2.52912e-06	0.128985	-0.563219	-1.29036	0.163925	49.505	37.7358	0.762264	UniRef90_A0A0Q1HMM5	295	MH0316_GL0084816 MPA_PNP_EM_seqs_non_topgraph_seqs_final_210318.csv	Flagellin n=6 Tax=Clostridiales TaxID=186802 RepID=A0A0Q1HMM5_9FIRM
	agilent_140542	2.53686e-06	0.12938	-1.69921	-3.89524	0.496819	7.92079	1.88679	0.238208	UniRef90_A0A3A9Y0E9	296	YP_194679.1 (2/2) non_MPA_topgraph_sampling_040218.csv	Murein L,D-transpeptidase n=2 Tax=Lactobacillus acidophilus TaxID=1579 RepID=A0A3A9Y0E9_LACAI
	agilent_108423	2.54391e-06	0.12974	1.00089	-0.293858	2.29565	5.94059	11.3208	1.90566	UniRef90_A0A0A6VMD7	297	WP_058102022.1 (1/1) non_MPA_topgraph_sampling_040218.csv	Big_4 domain-containing protein n=94 Tax=Bifidobacterium longum TaxID=216816 RepID=A0A0A6VMD7_BIFLN
	agilent_72410	2.55607e-06	0.13036	-0.563697	-1.29407	0.166677	46.5347	35.8491	0.770373	UniRef90_A0A1C5XGK9	298	MH0007_GL0015775 MPA_PNP_EM_seqs_non_topgraph_seqs_final_210318.csv	Flagellin n=12 Tax=root TaxID=1 RepID=A0A1C5XGK9_9CLOT
	agilent_189818	2.56662e-06	0.130898	-0.77251	-1.77484	0.229821	23.7624	11.3208	0.476415	UniRef90_F9URS3	299	YP_004890426.1 strains_non_MPA_non_topgraph_cdhit70_190118.csv	Glycosyl hydrolase, family 25 n=68 Tax=Lactobacillaceae TaxID=33958 RepID=F9URS3_LACPL
	agilent_23950	2.57063e-06	0.131102	1.20139	-0.35824	2.76103	2.9703	9.43396	3.1761	UniRef90_B6W1Z1	300	O2.UC38-1_GL0148535 (2/2) MPA_and_EM_topgraph_220218_subsample.csv	STN domain-containing protein n=48 Tax=Bacteroides TaxID=816 RepID=B6W1Z1_9BACE
	twist_87344	2.58022e-06	0.131591	0.988063	-0.296256	2.27238	6.93069	11.3208	1.63342		301	YP_001469501.1 gp20 portal vertex protein of head [Enterobacteria phage Phi1]
	agilent_45732	2.60254e-06	0.13273	-1.65494	-3.81243	0.502549	7.92079	1.88679	0.238208	UniRef90_D4KRT3	302	MH0039_GL0003639 MPA_PNP_EM_seqs_non_topgraph_seqs_final_210318.csv	Uncharacterized protein n=9 Tax=Roseburia TaxID=841 RepID=D4KRT3_9FIRM
	agilent_242989	2.61148e-06	0.133186	-0.908844	-2.09507	0.27738	15.8416	7.54717	0.476415	UniRef90_A6X0K0	303	VFG011399(gb|NP_539749) (fabZ) (3R)-hydroxymyristoyl ACP dehydratase [LPS (CVF383)] [Brucella melitensis bv. 1 str. 16M]	3-hydroxyacyl-[acyl-carrier-protein] dehydratase FabZ n=54 Tax=Rhizobiales TaxID=356 RepID=FABZ_OCHA4
	agilent_62056	2.63483e-06	0.134376	-1.62475	-3.75187	0.502378	10.8911	1.88679	0.173242	UniRef90_Q9ZFS5	304	WP_000769829.1 strains_non_MPA_non_topgraph_cdhit70_190118.csv	Exotoxin 1 n=31 Tax=Staphylococcus aureus TaxID=1280 RepID=Q9ZFS5_STAAU
	agilent_12513	2.64272e-06	0.134779	0.883877	-0.274493	2.04225	5.94059	15.0943	2.54088	UniRef90_Q06971	305	WP_000079833.1 strains_non_MPA_non_topgraph_cdhit70_190118.csv	Flagellin n=259 Tax=Salmonella TaxID=590 RepID=FLIC_SALDU
	twist_47314	2.65733e-06	0.135524	-0.659146	-1.52464	0.206352	28.7129	18.8679	0.657124		306	Enterovirus polyprotein (VP0, VP1, VP2, VP4) – capsid proteins, Coxsackievirus A9 (2.9 Å structure, chains 1–4)
	agilent_212303	2.65923e-06	0.135621	0.719897	-0.225605	1.6654	13.8614	20.7547	1.4973	UniRef90_A0A173WVL9	307	O2.UC18-1_GL0086283 (1/6) MPA_and_EM_topgraph_220218_subsample.csv	Phosphoglycerol transferase and related proteins, alkaline phosphatase superfamily n=34 Tax=Clostridiales TaxID=186802 RepID=A0A173WVL9_9FIRM
	twist_22088	2.68021e-06	0.136691	-0.821243	-1.9028	0.260316	18.8119	9.43396	0.50149		308	allergen_name False allergome_name Que ru 1 (2/2) (1/1) allergenonline_name False SDAP_name False iedb_name False
	agilent_79646	2.68788e-06	0.137082	-0.647824	-1.50185	0.206196	84.1584	73.5849	0.874362	UniRef90_Q8XMR2	309	WP_011590274.1 strains_non_MPA_non_topgraph_cdhit70_190118.csv	YkuD domain-containing protein n=22 Tax=Clostridium perfringens TaxID=1502 RepID=Q8XMR2_CLOPE
	agilent_177491	2.69137e-06	0.13726	0.542404	-0.172967	1.25778	49.505	58.4906	1.18151	UniRef90_P52143	310	NP_311542.2 strains_non_MPA_non_topgraph_cdhit70_190118.csv	Uncharacterized outer membrane protein YpjA n=569 Tax=Bacteria TaxID=2 RepID=YPJA_ECOLI
	twist_34032	2.7141e-06	0.138419	1.05509	-0.340559	2.45074	3.9604	11.3208	2.85849		311	Hepatitis C virus (HCV) polyprotein – includes core, envelope glycoproteins (E1, E2/NS1, gp35, gp70, hypervariable regions), and nonstructural proteins (NS3, NS4, NS5, NS5B, RNA-dependent RNA polymerase); covers structural and nonstructural regions, precue protein (1/2) & polyprotein precursor (1/3) & Polyprotein (1/2) & E2 protein (4/4) & precursor protein & Hepatitis C virus core, matrix, envel…
	agilent_21926	2.7503e-06	0.140265	-1.19537	-2.78397	0.393235	10.8911	3.77358	0.346484	UniRef90_A0A508W2N3	312	YP_004890451.1 strains_non_MPA_non_topgraph_cdhit70_190118.csv	LysM domain-containing protein [Lactobacillus plantarum] n=1 Tax=Lactobacillus plantarum TaxID=1590 RepID=A0A508W2N3_LACPN
	agilent_212612	2.76575e-06	0.141053	-1.60789	-3.74898	0.533187	7.92079	1.88679	0.238208	UniRef90_R7JJN0	313	V1.CD16-0_GL0012863 MPA_PNP_EM_seqs_non_topgraph_seqs_final_210318.csv	Uncharacterized protein n=5 Tax=root TaxID=1 RepID=R7JJN0_9BACT
	agilent_6664	2.7976e-06	0.142678	0.533894	-0.179946	1.24773	50.495	64.1509	1.27044	UniRef90_Q82081	314	positive (from uniprot): Rhinovirus B Genome polyprotein	Genome polyprotein n=46 Tax=Enterovirus TaxID=12059 RepID=POLG_HRV3
	twist_33402	2.80966e-06	0.143293	1.34347	-0.455576	3.14252	1.9802	7.54717	3.81132		315	hypothetical protein PFL0115w
	twist_81047	2.82434e-06	0.144041	-1.59335	-3.731	0.544302	9.90099	1.88679	0.190566		316	YP_009037574.1 baseplate subunit [Escherichia phage vB_EcoM_JS09]
	twist_80471	2.82889e-06	0.144274	-1.1731	-2.74785	0.401653	11.8812	3.77358	0.31761		317	YP_007517701.1 hypothetical protein [Pelagibacter phage HTVC010P]
	twist_46897	2.84324e-06	0.145005	0.630849	-0.217538	1.47924	15.8416	28.3019	1.78656		318	glycoprotein B (2/2)
	agilent_122181	2.84835e-06	0.145266	1.09487	-0.378502	2.56824	4.9505	9.43396	1.90566	UniRef90_A0A4P6M723	319	WP_018598482.1 strains_non_MPA_non_topgraph_cdhit70_190118.csv	Toxin A n=4 Tax=Blautia TaxID=572511 RepID=A0A4P6M723_9FIRM
	agilent_2098	2.85747e-06	0.145731	-1.18622	-2.78436	0.411925	10.8911	3.77358	0.346484	UniRef90_P03300	320	Genome polyprotein (6/6) & polyprotein (7/9) & VP1 (1/4) & coat protein VP1 & VP4	Genome polyprotein n=1168 Tax=Enterovirus TaxID=12059 RepID=POLG_POL1M
	agilent_705	2.88523e-06	0.147147	1.37817	-0.485107	3.24144	3.9604	5.66038	1.42925	UniRef90_P03120	321	E2 protein (1/4) & Regulatory protein E2	Regulatory protein E2 n=788 Tax=Papillomaviridae TaxID=151340 RepID=VE2_HPV16
	twist_12245	2.89079e-06	0.14743	-0.804448	-1.89282	0.283924	17.8218	9.43396	0.52935		322	allergen_name False allergome_name Cal s 2 (2/3) (1/1) allergenonline_name False SDAP_name False iedb_name False
	twist_38305	2.89372e-06	0.14758	0.770935	-0.272481	1.81435	11.8812	16.9811	1.42925		323	Dense granule protein 2 precursor
	twist_93579	2.89575e-06	0.147683	1.05238	-0.372318	2.47708	4.9505	9.43396	1.90566		324	YP_007173615.1 tape measure protein [Lactobacillus phage phiAQ113]
	agilent_2143	2.91254e-06	0.14854	0.54764	-0.195316	1.2906	58.4158	69.8113	1.19508	UniRef90_P03300	325	Genome polyprotein (6/6) & polyprotein (7/9) & VP1 (1/4) & coat protein VP1 & VP4	Genome polyprotein n=1168 Tax=Enterovirus TaxID=12059 RepID=POLG_POL1M
	twist_48824	2.91929e-06	0.148884	-0.681555	-1.60697	0.243861	24.7525	15.0943	0.609811		326	polyprotein (9/9) & VP1 capsid protein (1/3) & Chain 2, Human Rhinovirus Serotype 2 (Hrv2)
	twist_12244	2.92635e-06	0.149244	-0.799955	-1.8871	0.287186	18.8119	9.43396	0.50149		327	allergen_name False allergome_name Cte f 9 (6/8) (1/1) allergenonline_name False SDAP_name False iedb_name False
	twist_34181	2.93492e-06	0.149681	-0.522014	-1.2322	0.188167	57.4257	47.1698	0.821405		328	positive (from uniprot): Enterovirus B Genome polyprotein
	agilent_122600	2.93656e-06	0.149764	0.885309	-0.319368	2.08999	5.94059	13.2075	2.22327	UniRef90_I8YZJ0	329	764649650-stool1_revised_C454888_1_gene81622 MPA_PNP_EM_seqs_non_topgraph_seqs_final_210318.csv	YD repeat (Two copies) n=64 Tax=Bacteroidaceae TaxID=815 RepID=I8YZJ0_BACOV
	agilent_73397	2.93732e-06	0.149803	-0.638386	-1.50715	0.230375	31.6832	18.8679	0.595519	UniRef90_R7C7Y1	330	MH0003_GL0115482 MPA_PNP_EM_seqs_non_topgraph_seqs_final_210318.csv	Flagellin n=5 Tax=Clostridiales TaxID=186802 RepID=R7C7Y1_9CLOT
	agilent_19374	2.94376e-06	0.150132	1.31952	-0.477628	3.11667	1.9802	7.54717	3.81132	UniRef90_A0A0I9TM41	331	YP_098907.1 strains_non_MPA_non_topgraph_cdhit70_190118.csv	Uncharacterized protein n=24 Tax=Bacteroides TaxID=816 RepID=A0A0I9TM41_BACFG
	twist_50206	2.9469e-06	0.150292	-1.58992	-3.7562	0.576353	11.8812	1.88679	0.158805		332	Genome polyprotein (2/6) & polyprotein (8/9) & hypothetical protein (16/16) & Polyprotein (2/2) & VP1 (4/4) & hepatitis virus A polyprotein precursor & VP3 & 1B VP2 mature peptide
	twist_36723	2.96017e-06	0.150969	0.827379	-0.301798	1.95656	6.93069	15.0943	2.1779		333	GRA 1 & dense granule protein 1 / major antigenp24, putative & Dense granule protein 1 precursor & dense granule protein 1 / major antigenp24 & P24 granule antigen
	agilent_214049	2.96048e-06	0.150984	-1.27177	-3.00751	0.463964	7.92079	3.77358	0.476415	UniRef90_A0A174CNC0	334	V1.FI07_GL0102201 MPA_PNP_EM_seqs_non_topgraph_seqs_final_210318.csv	Beta-galactosidase n=69 Tax=Bacteroidaceae TaxID=815 RepID=A0A174CNC0_BACVU
	twist_1307	2.96218e-06	0.151071	-0.972762	-2.30069	0.355163	14.8515	5.66038	0.381132		335	allergen_name False allergome_name False allergenonline_name False SDAP_name Bos d 8 (9/13) (1/1) iedb_name False
	twist_33487	2.96938e-06	0.151438	-1.18878	-2.81306	0.435491	8.91089	3.77358	0.42348		336	Enterovirus polyprotein (VP0, VP1, VP2, VP4) – capsid proteins, Coxsackievirus A9 (2.9 Å structure, chains 1–4)
	agilent_131318	2.97537e-06	0.151744	-0.980435	-2.32104	0.360167	12.8713	5.66038	0.439768	UniRef90_A0A173WZX5	337	WP_005334807.1 (1/2) non_MPA_topgraph_sampling_040218.csv	D-gamma-glutamyl-meso-diaminopimelic acid endopeptidase CwlS n=68 Tax=Firmicutes TaxID=1239 RepID=A0A173WZX5_9FIRM
	twist_86491	2.98469e-06	0.152219	-0.872772	-2.06754	0.322002	14.8515	7.54717	0.508176		338	YP_007006989.1 lysozyme-peptidase [Clostridium phage phi24R]
	twist_38332	2.99627e-06	0.15281	-1.15997	-2.75019	0.43025	10.8911	3.77358	0.346484		339	heme transporter IsdB
	twist_96182	2.99836e-06	0.152917	0.915396	-0.33986	2.17065	5.94059	13.2075	2.22327		340	YP_006908106.1 putative baseplate wedge subunit [Campylobacter phage CP30A]
	twist_58778	3.00326e-06	0.153166	0.66756	-0.248402	1.58352	76.2376	84.9057	1.1137		341	positive (exact): Human respiratory syncytial virus Attachment glycoprotein
	agilent_169687	3.02108e-06	0.154075	-0.859511	-2.04146	0.322436	17.8218	7.54717	0.42348	UniRef90_E2QQR7	342	WP_001529381.1 strains_non_MPA_non_topgraph_cdhit70_190118.csv	SnoH n=24 Tax=Escherichia coli TaxID=562 RepID=E2QQR7_ECOLX
	agilent_223641	3.02835e-06	0.154446	-0.519201	-1.23382	0.195415	53.4653	43.3962	0.81167	UniRef90_A0A4I7YG16	343	VFG001357(gb|NP_346601) (cbpA) choline binding protein A [CbpA/PspC (VF0150)] [Streptococcus pneumoniae TIGR4]	Choline binding protein A n=44 Tax=Streptococcus pneumoniae TaxID=1313 RepID=A0A4I7YG16_STREE
	agilent_242753	3.03232e-06	0.154649	0.928133	-0.349956	2.20622	4.9505	13.2075	2.66792	UniRef90_P44969	344	VFG000337(gb|NP_439153) (iga1) immunoglobin A1 protease [IgA1 protease (VF0045)] [Haemophilus influenzae Rd KW20]	Immunoglobulin A1 protease autotransporter n=1 Tax=Haemophilus influenzae (strain ATCC 51907 / DSM 11121 / KW20 / Rd) TaxID=71421 RepID=IGA0_HAEIN
	agilent_89024	3.03648e-06	0.154861	1.15248	-0.435362	2.74032	89.1089	96.2264	1.07987	UniRef90_A0A374C239	345	O2.UC12-1_GL0023688 MPA_PNP_EM_seqs_non_topgraph_seqs_final_210318.csv	Uncharacterized protein n=1 Tax=Prevotella sp. AM42-24 TaxID=2293125 RepID=A0A374C239_9BACT
	twist_49674	3.04058e-06	0.15507	0.536657	-0.203103	1.27642	26.7327	39.6226	1.48218		346	positive (from uniprot): Human herpesvirus 3 Envelope glycoprotein C
	agilent_203503	3.04282e-06	0.155184	-0.783712	-1.86433	0.296902	20.7921	9.43396	0.453729	UniRef90_Q74IZ8	347	WP_011162134.1 strains_non_MPA_non_topgraph_cdhit70_190118.csv	Uncharacterized protein n=3 Tax=Lactobacillus johnsonii TaxID=33959 RepID=Q74IZ8_LACJO
	agilent_223218	3.04554e-06	0.155323	1.18205	-0.448356	2.81245	3.9604	7.54717	1.90566	UniRef90_A0A0H3K1N3	348	VFG001282(gb|NP_647237) (fnbB) fibronectin-binding protein B [FnBPs (VF0010)] [Staphylococcus aureus subsp. aureus MW2]	FnbB protein n=80 Tax=Staphylococcus TaxID=1279 RepID=A0A0H3K1N3_STAAW
	agilent_26930	3.06296e-06	0.156211	-1.16398	-2.77292	0.444956	8.91089	3.77358	0.42348	UniRef90_A0A173RIM6	349	MH0001_GL0008804 (2/2) MPA_and_EM_topgraph_220218_subsample.csv	Penicillin-binding protein A n=7 Tax=Roseburia TaxID=841 RepID=A0A173RIM6_9FIRM
	agilent_169663	3.06358e-06	0.156243	1.08067	-0.413222	2.57456	2.9703	11.3208	3.81132	UniRef90_A6BI27	350	MH0147_GL0047345 (1/3) MPA_and_EM_topgraph_220218_subsample.csv	Putative phage holin, LL-H family n=4 Tax=Dorea TaxID=189330 RepID=A6BI27_9FIRM
	agilent_151982	3.07577e-06	0.156865	1.04536	-0.40189	2.4926	4.9505	9.43396	1.90566	UniRef90_U6R7P0	351	MH0039_GL0042967 (1/1) MPA_and_EM_topgraph_220218_subsample.csv	SusC/RagA family TonB-linked outer membrane protein n=2 Tax=Bacteroides TaxID=816 RepID=U6R7P0_9BACE
	twist_96611	3.08498e-06	0.157334	-1.1891	-2.83723	0.459018	7.92079	3.77358	0.476415		352	YP_006908482.1 3D domain protein [Bacillus phage B4]
	agilent_141966	3.08879e-06	0.157528	-1.55929	-3.72151	0.602929	6.93069	1.88679	0.272237	UniRef90_K0WUB3	353	MH0128_GL0035420 MPA_PNP_EM_seqs_non_topgraph_seqs_final_210318.csv	Por secretion system C-terminal sorting domain-containing protein n=3 Tax=Bacteroidales TaxID=171549 RepID=K0WUB3_9BACT
	agilent_11266	3.12253e-06	0.159249	-0.509769	-1.21958	0.20004	50.495	41.5094	0.82205	UniRef90_P54634	354	positive (from uniprot): Norwalk virus Non-structural polyprotein	Genome polyprotein n=5814 Tax=root TaxID=1 RepID=POLG_LORDV
	agilent_9788	3.12491e-06	0.15937	0.521807	-0.204976	1.24859	34.6535	43.3962	1.25229	UniRef90_P08318	355	phosphoprotein 150 & Large structural phosphoprotein	Large structural phosphoprotein n=145 Tax=root TaxID=1 RepID=PP150_HCMVA
	twist_63348	3.13242e-06	0.159753	0.604391	-0.238189	1.44697	18.8119	26.4151	1.40417		356	YP_009037358.1 hypothetical protein JS09_035 [Escherichia phage vB_EcoM_JS09]
	agilent_220437	3.14526e-06	0.160408	0.571347	-0.226416	1.36911	31.6832	37.7358	1.19104	UniRef90_O85626	357	VFG000799(gb|NP_290255) (espD) Type III secretion system translocator protein EspD, pore protein [EspD (VF0200)] [Escherichia coli O157:H7 str. EDL933]	L0021 n=35 Tax=Enterobacteriaceae TaxID=543 RepID=O85626_ECOLX
	twist_45861	3.15617e-06	0.160964	0.863126	-0.343646	2.0699	5.94059	13.2075	2.22327		358	RNA polymerase beta'-subunit
	twist_73226	3.15654e-06	0.160984	0.799782	-0.318478	1.91804	11.8812	15.0943	1.27044		359	YP_009277541.1 portal vertex of the head [Shigella phage SHFML-11]
	agilent_157848	3.16654e-06	0.161494	-0.972451	-2.33379	0.388892	11.8812	5.66038	0.476415	UniRef90_A0A174HY81	360	MH0012_GL0148663 MPA_PNP_EM_seqs_non_topgraph_seqs_final_210318.csv	Aminopeptidase n=26 Tax=Bacteroidales TaxID=171549 RepID=A0A174HY81_9BACT
	agilent_170771	3.16791e-06	0.161563	0.744456	-0.297887	1.7868	8.91089	16.9811	1.90566	UniRef90_R5F1M8	361	V1.FI22_GL0126837 MPA_PNP_EM_seqs_non_topgraph_seqs_final_210318.csv	Fibronectin type-III domain-containing protein n=3 Tax=Bacteroidales TaxID=171549 RepID=R5F1M8_9BACE
	agilent_3635	3.18824e-06	0.1626	0.509613	-0.205682	1.22491	39.604	49.0566	1.23868	UniRef90_Q9ANY1	362	pneumococcal histidine triad protein E & hydrolase & HIT family hydrolase	Bvh-3 n=444 Tax=Bacteria TaxID=2 RepID=Q9ANY1_STREE
	agilent_204343	3.1924e-06	0.162812	0.685316	-0.277082	1.64771	14.8515	20.7547	1.39748	UniRef90_A0A3R6J631	363	MH0105_GL0034973 MPA_PNP_EM_seqs_non_topgraph_seqs_final_210318.csv	Uncharacterized protein n=6 Tax=Parabacteroides TaxID=375288 RepID=A0A3R6J631_9BACT
	agilent_153754	3.21006e-06	0.163713	0.674153	-0.274597	1.6229	12.8713	20.7547	1.61248	UniRef90_A0A173XTU3	364	WP_004848213.1 (2/2) non_MPA_topgraph_sampling_040218.csv	LysM domain/BON superfamily protein n=7 Tax=Clostridiales TaxID=186802 RepID=A0A173XTU3_9FIRM
	agilent_1140	3.22164e-06	0.164304	-0.566423	-1.36468	0.231834	37.6238	30.1887	0.802383	UniRef90_P07210	365	polyprotein (9/9) & VP1 capsid protein (1/3) & Chain 2, Human Rhinovirus Serotype 2 (Hrv2)	Genome polyprotein n=273 Tax=Enterovirus TaxID=12059 RepID=POLG_HRV8A
	agilent_139506	3.22164e-06	0.164304	0.864502	-0.353836	2.08284	5.94059	13.2075	2.22327	UniRef90_A0A0K6BVP1	366	YP_099897.1 strains_non_MPA_non_topgraph_cdhit70_190118.csv	LysM peptidoglycan-binding domain-containing protein n=45 Tax=Bacteroidaceae TaxID=815 RepID=A0A0K6BVP1_BACFG
	agilent_8688	3.23543e-06	0.165007	-0.553372	-1.33453	0.227791	34.6535	24.5283	0.707817	UniRef90_Q66478	367	polyprotein (3/9) & structural protein (3/3) & VP1 (2/4) & capsid protein VP1 & VP1 protein (2/2) & VP1 protein, partial [Enterovirus A71]	Genome polyprotein n=10068 Tax=root TaxID=1 RepID=POLG_HE71B
	agilent_58858	3.25272e-06	0.165889	-0.996386	-2.40586	0.413091	9.90099	5.66038	0.571698	UniRef90_E5VBB8	368	MH0003_GL0074909 MPA_PNP_EM_seqs_non_topgraph_seqs_final_210318.csv	Uncharacterized protein n=30 Tax=Bacteroides TaxID=816 RepID=E5VBB8_9BACE
	agilent_235929	3.25394e-06	0.165951	-0.498899	-1.20474	0.206942	54.4554	41.5094	0.762264	UniRef90_Q8P2T7	369	VFG000976(gb|NP_268546) (slo) streptolysin O precursor [SLO (VF0250)] [Streptococcus pyogenes M1 GAS]	Streptolysin O n=132 Tax=Streptococcus TaxID=1301 RepID=TACY_STRP8
	agilent_239127	3.25798e-06	0.166157	-1.59278	-3.84734	0.661777	5.94059	1.88679	0.31761	UniRef90_A0A0E1NMC8	370	VFG002348(gb|YP_001006761) (flgE) flagellar hook protein FlgE [Flagella (VF0394)] [Yersinia enterocolitica subsp. enterocolitica 8081]	Flagellar hook protein FlgE n=21 Tax=Yersinia TaxID=444888 RepID=A0A0E1NMC8_YEREN
	agilent_47052	3.25798e-06	0.166157	-1.59278	-3.84734	0.661777	5.94059	1.88679	0.31761	UniRef90_B6FIV8	371	765620695-stool1_revised_scaffold4629_1_gene93858 MPA_PNP_EM_seqs_non_topgraph_seqs_final_210318.csv	F5/8 type C domain protein n=6 Tax=Clostridiales TaxID=186802 RepID=B6FIV8_9FIRM
	twist_15602	3.261e-06	0.166311	-0.603007	-1.45687	0.250851	30.6931	18.8679	0.614729		372	allergen_name False allergome_name Hor v 37 (5/6) (1/1) allergenonline_name False SDAP_name False iedb_name False
	agilent_130938	3.26566e-06	0.166549	-0.838984	-2.02765	0.349684	15.8416	7.54717	0.476415	UniRef90_A0A1C5V0K8	373	O2.UC16-1_GL0025718 (3/3) MPA_and_EM_topgraph_220218_subsample.csv	Lipoteichoic acid synthase 1 n=14 Tax=Clostridiales TaxID=186802 RepID=A0A1C5V0K8_9FIRM
	agilent_15672	3.26605e-06	0.166568	1.02039	-0.42536	2.46614	3.9604	9.43396	2.38208	UniRef90_Q2FVE7	374	WP_001229076.1 strains_non_MPA_non_topgraph_cdhit70_190118.csv	Metal-staphylopine-binding protein CntA n=261 Tax=Bacteria TaxID=2 RepID=CNTA_STAA8
	twist_58590	3.26711e-06	0.166623	0.790278	-0.329579	1.91014	6.93069	15.0943	2.1779		375	EBNA-1 HHV 4 & BKRF1
	twist_85996	3.26781e-06	0.166658	0.814256	-0.339675	1.96819	5.94059	15.0943	2.54088		376	NP_944906.1 Phage conserved protein [Salmonella phage FelixO1]
	twist_51297	3.26869e-06	0.166703	0.517745	-0.216061	1.25155	57.4257	67.9245	1.18282		377	EBNA-3C HHV 4 latent protein
	twist_17426	3.27083e-06	0.166812	-0.958046	-2.31625	0.400153	11.8812	5.66038	0.476415		378	allergen_name Hor v 20 (1/1) (1/1) allergome_name Hor v 20 (2/3) (1/1) allergenonline_name Unassigned (1/1) (1/1) SDAP_name Hor v 21 (1/1) (1/1) iedb_name False
	twist_79236	3.28296e-06	0.167431	-1.50467	-3.6409	0.631572	8.91089	1.88679	0.21174		379	YP_009210509.1 hypothetical protein SE25_061 [Listeria phage vB_LmoS_293]
	agilent_52480	3.29162e-06	0.167872	-1.51171	-3.66018	0.636761	9.90099	1.88679	0.190566	UniRef90_Q4W8L5	380	WP_000744110.1 strains_non_MPA_non_topgraph_cdhit70_190118.csv	Staphylocoagulase n=113 Tax=Bacillales TaxID=1385 RepID=Q4W8L5_STAAU
	twist_56007	3.30299e-06	0.168452	0.52659	-0.22283	1.27601	29.703	37.7358	1.27044		381	phosphoprotein 150 & Large structural phosphoprotein
	twist_36384	3.3093e-06	0.168774	0.557162	-0.236367	1.35069	19.802	32.0755	1.61981		382	Glycoprotein B precursor & glycoprotein B (1/2)
	agilent_92683	3.31982e-06	0.169311	1.46917	-0.625906	3.56424	1.9802	5.66038	2.85849	UniRef90_A0A414HGH8	383	MH0012_GL0154153 (2/2) MPA_and_EM_topgraph_220218_subsample.csv	TonB-dependent receptor n=27 Tax=Bacteroides TaxID=816 RepID=A0A414HGH8_BACVU
	agilent_117669	3.32371e-06	0.169509	0.767725	-0.327582	1.86303	6.93069	16.9811	2.45013	UniRef90_A0A1C6HNE0	384	WP_044922804.1 MPA_PNP_EM_seqs_non_topgraph_seqs_final_210318.csv	Fibronectin type III domain n=12 Tax=Clostridiales TaxID=186802 RepID=A0A1C6HNE0_9FIRM
	agilent_205649	3.328e-06	0.169728	0.773495	-0.33061	1.8776	7.92079	15.0943	1.90566	UniRef90_Q9ZFS3	385	WP_000778504.1 strains_non_MPA_non_topgraph_cdhit70_190118.csv	Exotoxin 4 n=27 Tax=Staphylococcus aureus TaxID=1280 RepID=Q9ZFS3_STAAU
	agilent_6000	3.3369e-06	0.170182	-0.545996	-1.32619	0.2342	34.6535	24.5283	0.707817	UniRef90_P03204	386	EBNA-3C HHV 4 latent protein	Epstein-Barr nuclear antigen 6 n=14 Tax=Epstein-Barr virus (strain GD1) TaxID=10376 RepID=EBNA6_EBVB9
	agilent_5001	3.34641e-06	0.170667	-0.731259	-1.77737	0.314853	18.8119	11.3208	0.601787	UniRef90_Q66478	387	polyprotein (3/9) & structural protein (3/3) & VP1 (2/4) & capsid protein VP1 & VP1 protein (2/2) & VP1 protein, partial [Enterovirus A71]	Genome polyprotein n=10068 Tax=root TaxID=1 RepID=POLG_HE71B
	twist_8059	3.36192e-06	0.171458	-0.709324	-1.72593	0.307286	19.802	11.3208	0.571698		388	allergen_name Plo i 1 (1/1) (1/1) allergome_name Plo i 1 (2/2) (1/1) allergenonline_name Plo i 1.0101 (1/1) (1/1) SDAP_name Plo i 1.0101 (1/1) (1/1) iedb_name False
	twist_79853	3.37184e-06	0.171964	-1.11407	-2.71264	0.48451	9.90099	3.77358	0.381132		389	YP_007501131.1 hypothetical protein [Salmonella phage vB_SenMS16]
	agilent_202464	3.38327e-06	0.172547	-1.10867	-2.70166	0.484326	9.90099	3.77358	0.381132	UniRef90_A0A149NQL8	390	YP_101348.1 strains_non_MPA_non_topgraph_cdhit70_190118.csv	Peptidylprolyl isomerase n=30 Tax=Bacteroides TaxID=816 RepID=A0A149NQL8_BACFG
	twist_87004	3.39905e-06	0.173351	-0.756068	-1.84446	0.332328	17.8218	9.43396	0.52935		391	AFQ97034.1 protein kinase [Enterobacteria phage T7M]
	agilent_139935	3.40221e-06	0.173513	-0.920785	-2.2468	0.405226	15.8416	5.66038	0.357311	UniRef90_A0A171J956	392	WP_014569630.1 (1/1) non_MPA_topgraph_sampling_040218.csv	LysM domain protein n=19 Tax=Lactobacillaceae TaxID=33958 RepID=A0A171J956_LACRH
	twist_98002	3.4023e-06	0.173517	-1.10612	-2.69906	0.486808	9.90099	3.77358	0.381132		393	YP_005102508.1 putative phage terminase large subunit [Bacteroides phage B124-14]
	twist_53116	3.40382e-06	0.173595	0.612633	-0.269781	1.49505	15.8416	24.5283	1.54835		394	granule antigen protein GRA6 & granule antigen protein GRA6, putative & dense granule antigen & dense granule protein
	agilent_11123	3.40957e-06	0.173888	-1.55125	-3.78713	0.684637	5.94059	1.88679	0.31761	UniRef90_P07210	395	polyprotein (9/9) & VP1 capsid protein (1/3) & Chain 2, Human Rhinovirus Serotype 2 (Hrv2)	Genome polyprotein n=273 Tax=Enterovirus TaxID=12059 RepID=POLG_HRV8A
	twist_84196	3.42258e-06	0.174552	-1.48651	-3.63239	0.659367	7.92079	1.88679	0.238208		396	YP_001285547.1 gp57 [Escherichia virus TLS]
	agilent_163523	3.42568e-06	0.17471	-1.09386	-2.67349	0.485777	11.8812	3.77358	0.31761	UniRef90_Q69HT9	397	WP_000277154.1 strains_non_MPA_non_topgraph_cdhit70_190118.csv	Multicopper oxidase mco n=129 Tax=Bacteria TaxID=2 RepID=MCO_STAAU
	agilent_239721	3.434e-06	0.175134	-0.841717	-2.05843	0.375	13.8614	7.54717	0.544474	UniRef90_O84091	398	VFG002125(gb|NP_219592) (copN) Type III secretion system effector CopN [TTSS (VF0344)] [Chlamydia trachomatis D/UW-3/CX]	Low Calcium Response E n=20 Tax=Chlamydia trachomatis TaxID=813 RepID=O84091_CHLTR
	twist_49675	3.43491e-06	0.175181	0.550048	-0.245142	1.34524	19.802	32.0755	1.61981		399	positive (from uniprot): Human herpesvirus 3 Envelope glycoprotein C
	agilent_236149	3.44193e-06	0.175538	1.43188	-0.639867	3.50362	1.9802	5.66038	2.85849	UniRef90_A7X6I5	400	VFG001283(gb|NP_647238) (fnbA) fibronectin-binding protein A [FnBPs (VF0010)] [Staphylococcus aureus subsp. aureus MW2]	Fibronectin-binding protein A n=697 Tax=Bacteria TaxID=2 RepID=FNBA_STAA1
	agilent_241029	3.44812e-06	0.175854	-0.668436	-1.63629	0.299413	22.7723	13.2075	0.579984	UniRef90_Q99WQ6	401	VFG001316(gb|NP_645114) (geh) glycerol ester hydrolase [Lipase (VF0012)] [Staphylococcus aureus subsp. aureus MW2]	Lipase 2 n=451 Tax=Bacteria TaxID=2 RepID=LIP2_STAAM
	agilent_211357	3.45186e-06	0.176045	-0.966668	-2.36695	0.433618	10.8911	5.66038	0.519726	UniRef90_Q64V66	402	YP_099146.1 strains_non_MPA_non_topgraph_cdhit70_190118.csv	Uncharacterized protein n=55 Tax=Bacteroides fragilis TaxID=817 RepID=Q64V66_BACFR
	twist_51364	3.46851e-06	0.176894	0.725156	-0.327347	1.77766	8.91089	16.9811	1.90566		403	immediate early protein IE2
	twist_60306	3.49442e-06	0.178215	0.647074	-0.294967	1.58911	16.8317	20.7547	1.23307		404	YP_001642351.1 putative recombination protein [Lactobacillus prophage Lj771]
	agilent_26654	3.49739e-06	0.178367	0.519357	-0.237012	1.27572	55.4455	60.3774	1.08895	UniRef90_Q6GJK9	405	WP_001170274.1 strains_non_MPA_non_topgraph_cdhit70_190118.csv	N-acetylmuramoyl-L-alanine amidase sle1 n=31 Tax=Staphylococcus aureus TaxID=1280 RepID=SLE1_STAAR
	agilent_4121	3.50018e-06	0.178509	-0.941302	-2.31262	0.430018	10.8911	5.66038	0.519726	UniRef90_Q59947	406	immunoglobulin A1 protease	Immunoglobulin A1 protease n=446 Tax=Streptococcus pneumoniae TaxID=1313 RepID=IGA1_STRR6
	agilent_220184	3.50044e-06	0.178522	0.502714	-0.229679	1.23511	54.4554	66.0377	1.21269	UniRef90_Q9KK48	407	VFG005316(gb|NP_359586) (pspC/cbpA) Choline binding protein A [Choline-binding proteins (CVF122)] [Streptococcus pneumoniae R6]	Surface protein PspC n=12 Tax=Streptococcus pneumoniae TaxID=1313 RepID=Q9KK48_STREE
	agilent_135336	3.50062e-06	0.178532	-1.46877	-3.60864	0.671094	9.90099	1.88679	0.190566	UniRef90_A0A174A0Y7	408	MH0087_GL0039588 MPA_PNP_EM_seqs_non_topgraph_seqs_final_210318.csv	Chromosome segregation protein n=36 Tax=Clostridiales TaxID=186802 RepID=A0A174A0Y7_9FIRM
	agilent_205432	3.52354e-06	0.1797	0.645816	-0.297611	1.58924	13.8614	20.7547	1.4973	UniRef90_U6RBT0	409	MH0028_GL0082397 MPA_PNP_EM_seqs_non_topgraph_seqs_final_210318.csv	Cell division protein FtsZ n=28 Tax=root TaxID=1 RepID=U6RBT0_9BACE
	twist_47779	3.52795e-06	0.179925	-0.659068	-1.62235	0.304216	22.7723	15.0943	0.662838		410	Mediator of RNA polymerase II transcription subunit 13-like
	twist_10999	3.5289e-06	0.179974	-0.827739	-2.03768	0.382207	12.8713	7.54717	0.586357		411	allergen_name False allergome_name Bla g 9 (4/4) (1/1) allergenonline_name False SDAP_name False iedb_name False
	agilent_240518	3.53896e-06	0.180487	0.860801	-0.398955	2.12056	7.92079	11.3208	1.42925	UniRef90_A7X6I5	412	VFG001283(gb|NP_647238) (fnbA) fibronectin-binding protein A [FnBPs (VF0010)] [Staphylococcus aureus subsp. aureus MW2]	Fibronectin-binding protein A n=697 Tax=Bacteria TaxID=2 RepID=FNBA_STAA1
	agilent_50247	3.54785e-06	0.18094	-0.485632	-1.19708	0.225816	56.4356	43.3962	0.768951	UniRef90_A0A354D3V1	413	MH0436_GL0046035 MPA_PNP_EM_seqs_non_topgraph_seqs_final_210318.csv	Flagellin n=2 Tax=Clostridiales TaxID=186802 RepID=A0A354D3V1_9FIRM
	agilent_9701	3.55084e-06	0.181093	-0.702995	-1.73324	0.327248	19.802	11.3208	0.571698	UniRef90_Q99WQ6	414	Lipase 2 precursor (Glycerol ester hydrolase 2)	Lipase 2 n=451 Tax=Bacteria TaxID=2 RepID=LIP2_STAAM
	agilent_129842	3.57642e-06	0.182398	-0.701125	-1.7317	0.329451	19.802	11.3208	0.571698	UniRef90_R5NUV8	415	MH0002_GL0061182 MPA_PNP_EM_seqs_non_topgraph_seqs_final_210318.csv	Flagellin n=7 Tax=Clostridiales TaxID=186802 RepID=R5NUV8_9CLOT
	agilent_55905	3.58375e-06	0.182771	-0.916984	-2.266	0.432033	13.8614	5.66038	0.408356	UniRef90_A0A1G5CDV5	416	WP_092975435.1 strains_non_MPA_non_topgraph_cdhit70_190118.csv	LPXTG-motif cell wall anchor domain-containing protein n=1 Tax=Ruminococcus bromii TaxID=40518 RepID=A0A1G5CDV5_9FIRM
	agilent_207595	3.58736e-06	0.182955	-0.906918	-2.24169	0.427852	14.8515	5.66038	0.381132	UniRef90_W0U8M0	417	MH0014_GL0012091 MPA_PNP_EM_seqs_non_topgraph_seqs_final_210318.csv	Uncharacterized protein n=23 Tax=Ruminococcus TaxID=1263 RepID=W0U8M0_9FIRM
	agilent_196719	3.59906e-06	0.183552	-1.12155	-2.77445	0.531358	7.92079	3.77358	0.476415	UniRef90_D4IJ36	418	MH0238_GL0000483 (1/1) MPA_and_EM_topgraph_220218_subsample.csv	Capsular exopolysaccharide family n=7 Tax=Rikenellaceae TaxID=171550 RepID=D4IJ36_9BACT
	twist_51298	3.59908e-06	0.183553	0.533199	-0.252616	1.31902	65.3465	75.4717	1.15495		419	EBNA-3C HHV 4 latent protein
	twist_26221	3.60915e-06	0.184067	0.860233	-0.409042	2.12951	5.94059	11.3208	1.90566		420	fibronectin-binding protein A
	agilent_203238	3.61261e-06	0.184243	0.735504	-0.350169	1.82118	8.91089	15.0943	1.69392	UniRef90_Q64R34	421	YP_100581.1 strains_non_MPA_non_topgraph_cdhit70_190118.csv	Peptidase_M48 domain-containing protein n=39 Tax=Bacteroidaceae TaxID=815 RepID=Q64R34_BACFR
	agilent_186462	3.6199e-06	0.184615	-1.08834	-2.69619	0.519514	8.91089	3.77358	0.42348	UniRef90_I9I5W6	422	764042746-stool1_revised_scaffold7260_1_gene33715 MPA_PNP_EM_seqs_non_topgraph_seqs_final_210318.csv	DUF4842 domain-containing protein n=28 Tax=Bacteroides TaxID=816 RepID=I9I5W6_BACOV
	agilent_240017	3.62742e-06	0.184998	0.660311	-0.316049	1.63667	14.8515	18.8679	1.27044	UniRef90_P71401	423	VFG001157(gb|AAC44560) (hsf) Hsf [Hia/Hsf (VF0039)] [Haemophilus influenzae C54]	Hsf n=19 Tax=Haemophilus influenzae TaxID=727 RepID=P71401_HAEIF
	agilent_128883	3.63253e-06	0.185259	-0.505616	-1.25368	0.24245	72.2772	60.3774	0.835358	UniRef90_A0A174Z6Y0	424	MH0077_GL0059567 MPA_PNP_EM_seqs_non_topgraph_seqs_final_210318.csv	Flagellin n=3 Tax=Eubacterium TaxID=1730 RepID=A0A174Z6Y0_9FIRM
	agilent_132876	3.64242e-06	0.185763	0.842771	-0.405551	2.09109	7.92079	11.3208	1.42925	UniRef90_G2T5W2	425	MH0268_GL0121737 MPA_PNP_EM_seqs_non_topgraph_seqs_final_210318.csv	Flagellin n=3 Tax=Roseburia TaxID=841 RepID=G2T5W2_ROSHA
	agilent_131887	3.64644e-06	0.185968	-0.51603	-1.28073	0.248675	76.2376	64.1509	0.84146	UniRef90_C4ZDZ6	426	WP_012744138.1 MPA_PNP_EM_seqs_non_topgraph_seqs_final_210318.csv	Flagellin n=1 Tax=Agathobacter rectalis (strain ATCC 33656 / DSM 3377 / JCM 17463 / KCTC 5835 / VPI 0990) TaxID=515619 RepID=C4ZDZ6_AGARV
	agilent_121617	3.65242e-06	0.186273	0.890598	-0.430096	2.21129	4.9505	11.3208	2.28679	UniRef90_W0U6R6	427	V1.CD1-0-PT_GL0044963 (1/10) MPA_and_EM_topgraph_220218_subsample.csv	Putative alginate O-acetyltransferase n=26 Tax=Ruminococcus TaxID=1263 RepID=W0U6R6_9FIRM
	twist_30929	3.6537e-06	0.186339	0.880923	-0.425617	2.18746	5.94059	11.3208	1.90566		428	SAG1-related sequence 2
	agilent_237561	3.65647e-06	0.18648	0.619259	-0.299489	1.53801	14.8515	22.6415	1.52453	UniRef90_UPI000F53326A	429	VFG000261(gb|NP_273742) (iga) IgA-specific serine endopeptidase [IgA1 protease (VF0080)] [Neisseria meningitidis MC58]	IgA-specific serine endopeptidase autotransporter n=1 Tax=Neisseria meningitidis TaxID=487 RepID=UPI000F53326A
	agilent_78727	3.66166e-06	0.186745	0.605233	-0.293246	1.50371	14.8515	22.6415	1.52453	UniRef90_B0MTP6	430	MH0002_GL0065375 (1/1) MPA_and_EM_topgraph_220218_subsample.csv	Ion-translocating oxidoreductase complex subunit G n=6 Tax=root TaxID=1 RepID=B0MTP6_9BACT
	agilent_3035	3.66185e-06	0.186754	0.48437	-0.234701	1.20344	34.6535	45.283	1.30674	UniRef90_P08318	431	phosphoprotein 150 & Large structural phosphoprotein	Large structural phosphoprotein n=145 Tax=root TaxID=1 RepID=PP150_HCMVA
	twist_63129	3.67104e-06	0.187223	-1.09985	-2.73436	0.534666	7.92079	3.77358	0.476415		432	YP_008532047.1 putative tail fiber protein [Klebsiella phage 0507-KN2-1]
	agilent_229777	3.67462e-06	0.187406	-1.46467	-3.64226	0.71292	6.93069	1.88679	0.272237	UniRef90_P45387	433	VFG001149(gb|AAB03707) (hap) autotransporter, fibronectin-binding adhesin [Hap (VF0037)] [Haemophilus influenzae N187]	Adhesion and penetration protein autotransporter n=2 Tax=Haemophilus influenzae TaxID=727 RepID=HAP2_HAEIF
	twist_15962	3.67694e-06	0.187524	-0.688457	-1.71229	0.335376	18.8119	11.3208	0.601787		434	allergen_name False allergome_name Nas vi AK (2/2) (1/1) allergenonline_name False SDAP_name False iedb_name False
	agilent_243736	3.68299e-06	0.187833	-0.516482	-1.2851	0.252138	41.5842	28.3019	0.680593	UniRef90_P12255	435	VFG000001(gb|NP_880571) (fhaB) filamentous hemagglutinin/adhesin [FHA (VF0025)] [Bordetella pertussis Tohama I]	Filamentous hemagglutinin n=89 Tax=Bordetella TaxID=517 RepID=FHAB_BORPE
	twist_27916	3.68302e-06	0.187834	-1.44747	-3.60159	0.70664	6.93069	1.88679	0.272237		436	tegument protein pp65 & 65 kDa lower matrix phosphoprotein & pp65 & HCMVUL83
	twist_69537	3.68675e-06	0.188024	-0.62895	-1.56535	0.307449	24.7525	15.0943	0.609811		437	YP_006908491.1 hypothetical protein BCB4_0262 [Bacillus phage B4]
	agilent_104204	3.70339e-06	0.188873	0.500925	-0.246301	1.24815	53.4653	66.0377	1.23515	UniRef90_Q6GE15	438	WP_000792567.1 strains_non_MPA_non_topgraph_cdhit70_190118.csv	Immunoglobulin-binding protein Sbi n=35 Tax=Staphylococcus aureus TaxID=1280 RepID=SBI_STAAR
	twist_10921	3.70454e-06	0.188931	-1.07608	-2.68146	0.52931	8.91089	3.77358	0.42348		439	allergen_name False allergome_name Tri a GBSS_I (7/14) (1/1) allergenonline_name False SDAP_name False iedb_name False
	agilent_167235	3.7068e-06	0.189047	-0.734153	-1.82971	0.361407	16.8317	9.43396	0.560488	UniRef90_B0MY53	440	MH0170_GL0112448 (2/2) MPA_and_EM_topgraph_220218_subsample.csv	PASTA domain protein n=4 Tax=root TaxID=1 RepID=B0MY53_9BACT
	agilent_3246	3.70749e-06	0.189082	0.476534	-0.234644	1.18771	50.495	62.2642	1.23307	UniRef90_A0A1D8D445	441	positive (from uniprot): Enterovirus C Genome polyprotein [on Uniprot the BLAST matches are "Capsid protein" from "Human poliovirus"	VP1 (Fragment) n=1 Tax=Human poliovirus 3 TaxID=12086 RepID=A0A1D8D445_9ENTO
	agilent_106304	3.72857e-06	0.190157	0.65145	-0.323136	1.62603	11.8812	18.8679	1.58805	UniRef90_B8K1G7	442	WP_001047565.1 (1/2) non_MPA_topgraph_sampling_040218.csv	Gp23 n=116 Tax=root TaxID=1 RepID=B8K1G7_9CAUD
	twist_32175	3.73164e-06	0.190313	1.0595	-0.526097	2.64509	87.1287	96.2264	1.10442		443	EBNA-1 HHV 4 & BKRF1
	twist_41527	3.74496e-06	0.190993	-0.758541	-1.89548	0.378397	15.8416	9.43396	0.595519		444	positive (from uniprot): Enterovirus B Genome polyprotein
	twist_29901	3.75975e-06	0.191747	-0.551679	-1.37997	0.276609	29.703	20.7547	0.698742		445	hypothetical protein PFD0985wa
	agilent_17165	3.76109e-06	0.191815	0.913822	-0.458397	2.28604	3.9604	11.3208	2.85849	UniRef90_A0A1C7H5J0	446	158499257-stool2_revised_scaffold50574_1_gene187162 MPA_PNP_EM_seqs_non_topgraph_seqs_final_210318.csv	SusC/RagA family TonB-linked outer membrane protein n=47 Tax=Bacteria TaxID=2 RepID=A0A1C7H5J0_9BACE
	twist_43440	3.76532e-06	0.192031	-0.683901	-1.71136	0.343562	17.8218	11.3208	0.63522		447	HCMVUL99 & Tegument protein UL11 homolog
	twist_58726	3.76936e-06	0.192237	0.794663	-0.399757	1.98908	84.1584	92.4528	1.09856		448	positive (exact): Human adenovirus C Pre-histone-like nucleoprotein
	twist_38157	3.77637e-06	0.192595	-1.44149	-3.60987	0.726886	8.91089	1.88679	0.21174		449	myelin basic protein (3/3)
	twist_9813	3.78095e-06	0.192828	-0.797645	-1.99814	0.402851	13.8614	7.54717	0.544474		450	allergen_name False allergome_name Nas vi AK (2/2) (1/1) allergenonline_name False SDAP_name False iedb_name False
	agilent_75020	3.78788e-06	0.193182	1.24736	-0.631473	3.12619	2.9703	5.66038	1.90566	UniRef90_A0A168G0T0	451	YP_004890681.1 (1/2) non_MPA_topgraph_sampling_040218.csv	GRAM_POS_ANCHORING domain-containing protein n=138 Tax=Lactobacillaceae TaxID=33958 RepID=A0A168G0T0_LACPN
	agilent_138829	3.81285e-06	0.194455	-0.609117	-1.52922	0.310989	22.7723	15.0943	0.662838	UniRef90_A0A174B1N0	452	WP_012743453.1 MPA_PNP_EM_seqs_non_topgraph_seqs_final_210318.csv	Toxin A n=2 Tax=[Eubacterium] rectale TaxID=39491 RepID=A0A174B1N0_9FIRM
	agilent_9755	3.81308e-06	0.194467	-0.813356	-2.04201	0.415296	12.8713	7.54717	0.586357	UniRef90_P03204	453	EBNA-3C HHV 4 latent protein	Epstein-Barr nuclear antigen 6 n=14 Tax=Epstein-Barr virus (strain GD1) TaxID=10376 RepID=EBNA6_EBVB9
	twist_61257	3.82311e-06	0.194979	0.857625	-0.439386	2.15463	4.9505	11.3208	2.28679		454	YP_006908429.1 putative DNA polymerase 2 [Bacillus phage B4]
	agilent_11271	3.83072e-06	0.195367	0.607476	-0.312026	1.52698	77.2277	84.9057	1.09942		455	positive (exact): Enterovirus B Genome polyprotein
	agilent_4009	3.84106e-06	0.195894	0.588114	-0.303132	1.47936	12.8713	26.4151	2.05225	UniRef90_Q66478	456	polyprotein (3/9) & structural protein (3/3) & VP1 (2/4) & capsid protein VP1 & VP1 protein (2/2) & VP1 protein, partial [Enterovirus A71]	Genome polyprotein n=10068 Tax=root TaxID=1 RepID=POLG_HE71B
	agilent_237672	3.84806e-06	0.196251	-1.06486	-2.67986	0.550148	7.92079	3.77358	0.476415	UniRef90_C1IDV3	457	VFG002419(gb|NP_645021) (coa) staphylocoagulase precursor [Staphylocoagulase (VF0421)] [Staphylococcus aureus subsp. aureus MW2]	Staphylocoagulase n=45 Tax=Staphylococcaceae TaxID=90964 RepID=C1IDV3_STAAU
	twist_6459	3.85294e-06	0.1965	-0.893051	-2.24824	0.462139	11.8812	5.66038	0.476415		458	allergen_name False allergome_name Cas s 1 (6/6) (1/1) allergenonline_name Unassigned (1/1) (1/1) SDAP_name False iedb_name False
	twist_40058	3.85536e-06	0.196623	-1.10114	-2.77256	0.570283	7.92079	3.77358	0.476415		459	polyprotein (3/9) & structural protein (3/3) & VP1 (2/4) & capsid protein VP1 & VP1 protein (2/2) & VP1 protein, partial [Enterovirus A71]
	agilent_8673	3.85594e-06	0.196653	-0.566272	-1.42588	0.293331	27.7228	22.6415	0.816712	UniRef90_Q82081	460	positive (from uniprot): Rhinovirus B Genome polyprotein	Genome polyprotein n=46 Tax=Enterovirus TaxID=12059 RepID=POLG_HRV3
	twist_29274	3.88116e-06	0.197939	0.481272	-0.2514	1.21394	28.7129	39.6226	1.37996		461	Genome polyprotein (3/6) & polyprotein (2/9) & envelope glycoprotein (1/8) & envelope protein (1/8) & polyprotein precursor (2/3) & envelope protein, partial & Capsid protein (2/2) & NS1 & nonstructural protein 1 (1/2) & Non-structural protein 1 & Nonstructural protein NS4A & nonstructural glycoprotein NS-1 & viral polyprotein & nonstructural protein NS1 & E protein & Dengue type 3 virus complete…
	agilent_166869	3.88227e-06	0.197996	-0.594409	-1.49943	0.310614	86.1386	77.3585	0.89807	UniRef90_A0A3E5AF49	462	MH0026_GL0026830 MPA_PNP_EM_seqs_non_topgraph_seqs_final_210318.csv	Inhibitor_I69 domain-containing protein n=10 Tax=Prevotella TaxID=838 RepID=A0A3E5AF49_9BACT
	agilent_103212	3.89688e-06	0.198741	-0.885216	-2.23525	0.464818	11.8812	5.66038	0.476415	UniRef90_A0A3E4P9Y0	463	MH0364_GL0033618 (1/1) MPA_and_EM_topgraph_220218_subsample.csv	TPR_REGION domain-containing protein n=25 Tax=Bacteroidales TaxID=171549 RepID=A0A3E4P9Y0_9BACT
	agilent_6384	3.91244e-06	0.199535	-1.08502	-2.74271	0.572661	6.93069	3.77358	0.544474	UniRef90_Q99WQ6	464	Lipase 2 precursor (Glycerol ester hydrolase 2)	Lipase 2 n=451 Tax=Bacteria TaxID=2 RepID=LIP2_STAAM
	agilent_194332	3.91362e-06	0.199595	0.768851	-0.405946	1.94365	6.93069	13.2075	1.90566	UniRef90_A0A1Y5BI51	465	WP_001366880.1 strains_non_MPA_non_topgraph_cdhit70_190118.csv	Chaperone protein PapD n=111 Tax=root TaxID=1 RepID=A0A1Y5BI51_ECOLX
	twist_14325	3.914e-06	0.199614	-0.518377	-1.31049	0.273732	36.6337	24.5283	0.669556		466	allergen_name False allergome_name Tri a 37 (4/9) (1/1) allergenonline_name False SDAP_name False iedb_name False
	agilent_236420	3.91482e-06	0.199656	-1.40126	-3.54267	0.740144	8.91089	1.88679	0.21174	UniRef90_C1IDV3	467	VFG002419(gb|NP_645021) (coa) staphylocoagulase precursor [Staphylocoagulase (VF0421)] [Staphylococcus aureus subsp. aureus MW2]	Staphylocoagulase n=45 Tax=Staphylococcaceae TaxID=90964 RepID=C1IDV3_STAAU
	agilent_234352	3.92441e-06	0.200145	1.07701	-0.570664	2.72468	2.9703	7.54717	2.54088	UniRef90_Q99U09	468	VFG001278(gb|NP_646186) (ebp) cell surface elastin binding protein [EbpS (VF0008)] [Staphylococcus aureus subsp. aureus MW2]	Elastin-binding protein EbpS n=445 Tax=Bacteria TaxID=2 RepID=EBPS_STAAM
	twist_32766	3.93571e-06	0.200721	-0.783534	-1.98377	0.4167	14.8515	7.54717	0.508176		469	Genome polyprotein (6/6) & polyprotein (7/9) & VP1 (1/4) & coat protein VP1 & VP4
	twist_93547	3.94492e-06	0.201191	-1.04693	-2.65231	0.558452	9.90099	3.77358	0.381132		470	YP_009284266.1 putative large terminase subunit [Enterobacter phage Arya]
	agilent_381	3.95131e-06	0.201517	-0.457847	-1.16043	0.244732	57.4257	43.3962	0.755693	UniRef90_A7X0T9	471	Bifunctional autolysin precursor	Bifunctional autolysin n=763 Tax=Bacteria TaxID=2 RepID=ATL_STAA1
	twist_32056	3.95348e-06	0.201628	-0.668191	-1.6938	0.357419	18.8119	11.3208	0.601787		472	tegument protein US11
	twist_52777	3.9874e-06	0.203357	0.488388	-0.264119	1.24089	27.7228	37.7358	1.36119		473	Glycoprotein B precursor & glycoprotein B (1/2)
	agilent_7062	3.99483e-06	0.203736	0.462108	-0.250505	1.17472	49.505	62.2642	1.25774	UniRef90_P03204	474	EBNA-3C HHV 4 latent protein	Epstein-Barr nuclear antigen 6 n=14 Tax=Epstein-Barr virus (strain GD1) TaxID=10376 RepID=EBNA6_EBVB9
	agilent_56259	4.00437e-06	0.204223	-0.469134	-1.19336	0.255092	69.3069	58.4906	0.843935	UniRef90_A0A174IP95	475	T2D-105A_GL0053933 MPA_PNP_EM_seqs_non_topgraph_seqs_final_210318.csv	Flagellin n=3 Tax=Clostridiales TaxID=186802 RepID=A0A174IP95_9FIRM
	twist_99804	4.00609e-06	0.20431	0.79887	-0.434624	2.03236	6.93069	11.3208	1.63342		476	AFN38822.1 hypothetical protein phi_MSA6_ORF149 [Staphylococcus phage MSA6]
	agilent_60130	4.01544e-06	0.204787	1.16975	-0.638304	2.9778	2.9703	5.66038	1.90566	UniRef90_A0A4P8LD83	477	YP_099216.1 strains_non_MPA_non_topgraph_cdhit70_190118.csv	Type VI secretion system protein TssR n=55 Tax=Bacteroides fragilis TaxID=817 RepID=A0A4P8LD83_BACFG
	twist_59399	4.01728e-06	0.204881	-0.805652	-2.05119	0.439883	12.8713	7.54717	0.586357		478	H3N2 A/Michigan/45/2015 M1
	agilent_226835	4.0242e-06	0.205234	0.575685	-0.315016	1.46639	12.8713	24.5283	1.90566	UniRef90_A0A3U8EBS2	479	VFG000845(gb|YP_325655) (toxB) cytotoxin [ToxB (VF0203)] [Escherichia coli O157:H7 str. EDL933]	Toxin B n=50 Tax=Escherichia coli TaxID=562 RepID=A0A3U8EBS2_ECOLX
	twist_34885	4.03902e-06	0.20599	-1.4199	-3.62043	0.780636	5.94059	1.88679	0.31761		480	positive (from uniprot): Norwalk virus Non-structural polyprotein
	twist_7553	4.04317e-06	0.206202	-1.02957	-2.62594	0.566788	9.90099	3.77358	0.381132		481	allergen_name False allergome_name Aeg um GBSS_I (3/3) (1/1) allergenonline_name False SDAP_name False iedb_name False
	agilent_179201	4.05026e-06	0.206563	-1.05072	-2.68117	0.579728	7.92079	3.77358	0.476415	UniRef90_A0A3Z5V395	482	WP_000030577.1 (2/2) non_MPA_topgraph_sampling_040218.csv	Cell envelope integrity protein TolA n=29 Tax=Salmonella TaxID=590 RepID=A0A3Z5V395_SALET
	agilent_240382	4.07179e-06	0.207662	0.506807	-0.281531	1.29514	28.7129	33.9623	1.18282	UniRef90_Q8GM74	483	VFG001150(gb|AAL79954) (hia) adhesin [Hia/Hsf (VF0039)] [Haemophilus influenzae nontypable strain 3179B]	Adhesin n=5 Tax=Haemophilus influenzae TaxID=727 RepID=Q8GM74_HAEIF
	twist_32960	4.07585e-06	0.207868	-1.39204	-3.55833	0.774262	6.93069	1.88679	0.272237		484	Glycoprotein M
	twist_31607	4.10069e-06	0.209135	0.623579	-0.349545	1.5967	79.2079	86.7925	1.09575		485	positive (from uniprot): Rhinovirus B Genome polyprotein
	agilent_17763	4.1063e-06	0.209422	0.887495	-0.498353	2.27334	4.9505	9.43396	1.90566	UniRef90_A0A174CSM3	486	WP_007856161.1 MPA_PNP_EM_seqs_non_topgraph_seqs_final_210318.csv	Beta-xylosidase n=22 Tax=Bacteroides TaxID=816 RepID=A0A174CSM3_BACVU
	agilent_241497	4.11041e-06	0.209631	0.999381	-0.561897	2.56066	3.9604	7.54717	1.90566	UniRef90_C1IDV3	487	VFG002419(gb|NP_645021) (coa) staphylocoagulase precursor [Staphylocoagulase (VF0421)] [Staphylococcus aureus subsp. aureus MW2]	Staphylocoagulase n=45 Tax=Staphylococcaceae TaxID=90964 RepID=C1IDV3_STAAU
	agilent_21927	4.1151e-06	0.20987	-0.481476	-1.23405	0.271103	37.6238	28.3019	0.752234	UniRef90_A0A1D7TS41	488	YP_535927.1 strains_non_MPA_non_topgraph_cdhit70_190118.csv	Peptidoglycan-binding protein LysM n=5 Tax=Lactobacillus TaxID=1578 RepID=A0A1D7TS41_9LACO
	twist_1185	4.12545e-06	0.210398	-0.876496	-2.24811	0.495113	10.8911	5.66038	0.519726		489	allergen_name False allergome_name Onc m alpha2I (2/2) (1/1) allergenonline_name False SDAP_name False iedb_name False
	agilent_2403	4.13695e-06	0.210984	0.461041	-0.26136	1.18344	36.6337	45.283	1.2361	UniRef90_P08318	490	phosphoprotein 150 & Large structural phosphoprotein	Large structural phosphoprotein n=145 Tax=root TaxID=1 RepID=PP150_HCMVA
	agilent_6001	4.1372e-06	0.210997	-0.510798	-1.31118	0.289589	31.6832	22.6415	0.714623	UniRef90_P03204	491	EBNA-3C HHV 4 latent protein	Epstein-Barr nuclear antigen 6 n=14 Tax=Epstein-Barr virus (strain GD1) TaxID=10376 RepID=EBNA6_EBVB9
	agilent_234119	4.14021e-06	0.21115	0.672551	-0.381645	1.72675	7.92079	16.9811	2.14387	UniRef90_Q5WWB4	492	VFG045526(gb|YP_095518) (ravX) Dot/Icm type IV secretion system effector RavX [Dot/Icm (VF0156)] [Legionella pneumophila subsp. pneumophila str. Philadelphia 1]	Uncharacterized protein n=29 Tax=Legionella pneumophila TaxID=446 RepID=Q5WWB4_LEGPL
	twist_62977	4.17404e-06	0.212876	-0.801646	-2.06295	0.459655	10.8911	7.54717	0.692967		493	YP_008532023.1 hypothetical protein [Klebsiella phage 0507-KN2-1]
	twist_25071	4.17653e-06	0.213003	0.874897	-0.502039	2.25183	4.9505	9.43396	1.90566		494	allergen_name False allergome_name Str py Streptokinase (8/12) (1/1) allergenonline_name False SDAP_name False iedb_name False
	agilent_3244	4.1949e-06	0.21394	0.45046	-0.259938	1.16086	50.495	62.2642	1.23307	UniRef90_A0A1D8D445	495	positive (from uniprot): Enterovirus C Genome polyprotein [on Uniprot the BLAST matches are "Capsid protein" from "Human poliovirus"	VP1 (Fragment) n=1 Tax=Human poliovirus 3 TaxID=12086 RepID=A0A1D8D445_9ENTO
	twist_58800	4.19934e-06	0.214166	-0.766781	-1.97663	0.443068	12.8713	7.54717	0.586357		496	positive (exact): Human herpesvirus 5 Envelope glycoprotein M
	twist_54558	4.2079e-06	0.214603	0.82099	-0.475626	2.11761	4.9505	11.3208	2.28679		497	Probable phospholipid-transporting ATPase VA
	agilent_236457	4.21248e-06	0.214837	0.621972	-0.360829	1.60477	16.8317	20.7547	1.23307	UniRef90_Q9X5C4	498	VFG000960(gb|NP_269464) (grab) protein GRAB (protein G-related alpha 2M-binding protein) [GRAB (VF0254)] [Streptococcus pyogenes M1 GAS]	GRAB n=44 Tax=Streptococcus pyogenes TaxID=1314 RepID=Q9X5C4_STRPY
	twist_52250	4.21431e-06	0.21493	-0.49558	-1.27882	0.287663	33.6634	24.5283	0.728635		499	EBNA-3C HHV 4 latent protein
	twist_52249	4.21431e-06	0.21493	-0.49558	-1.27882	0.287663	33.6634	24.5283	0.728635		500	EBNA-3C HHV 4 latent protein
	agilent_24542	4.22775e-06	0.215615	0.778967	-0.453999	2.01193	6.93069	11.3208	1.63342	UniRef90_A0A1C7IDY3	501	WP_018595366.1 strains_non_MPA_non_topgraph_cdhit70_190118.csv	ABC transporter substrate-binding protein n=2 Tax=Blautia TaxID=572511 RepID=A0A1C7IDY3_9FIRM
	agilent_198500	4.23136e-06	0.215799	-0.585707	-1.51315	0.341734	22.7723	15.0943	0.662838	UniRef90_A0A1X3AI86	502	NP_816693.1 strains_non_MPA_non_topgraph_cdhit70_190118.csv	ABC-type enterochelin transport system, periplasmic component n=115 Tax=Bacilli TaxID=91061 RepID=A0A1X3AI86_ENTFL
	twist_47945	4.2456e-06	0.216526	0.58179	-0.340907	1.50449	15.8416	20.7547	1.31014		503	envelope glycoprotein gp350 [Human gammaherpesvirus 4] & major outer envelope glycoprotein gp350 [Human gammaherpesvirus 4] & BLLF1 & Envelope glycoprotein GP350 & major outer envelope glycoprotein gp350
	agilent_225335	4.24645e-06	0.216569	0.777899	-0.455936	2.01173	6.93069	11.3208	1.63342	UniRef90_P35671	504	VFG000558(gb|NP_461818) (invE) type III secretion system gatekeeper invE [TTSS(SPI-1 encode) (VF0116)] [Salmonella enterica subsp. enterica serovar Typhimurium str. LT2]	Invasion protein InvE n=504 Tax=Salmonella TaxID=590 RepID=INVE_SALTY
	twist_58291	4.25082e-06	0.216792	-0.714156	-1.84744	0.419125	13.8614	9.43396	0.680593		505	positive (from uniprot): Enterovirus B Genome polyprotein
	agilent_223901	4.26545e-06	0.217538	0.882126	-0.519978	2.28423	4.9505	9.43396	1.90566	UniRef90_A0A4I7XYI6	506	VFG001361(gb|NP_344663) (pspA) pneumococcal surface protein A [PspA (VF0152)] [Streptococcus pneumoniae TIGR4]	Surface protein A n=87 Tax=Streptococcus pneumoniae TaxID=1313 RepID=A0A4I7XYI6_STREE
	twist_63977	4.279e-06	0.218229	-0.754245	-1.95489	0.446399	15.8416	7.54717	0.476415		507	YP_009148886.1 hypothetical protein [Salmonella phage SSE121]
	twist_20163	4.28672e-06	0.218622	-0.641501	-1.66354	0.380544	18.8119	11.3208	0.601787		508	allergen_name False allergome_name Cte f 9 (2/8) (1/1) allergenonline_name False SDAP_name False iedb_name False
	agilent_229776	4.28731e-06	0.218653	1.42129	-0.843271	3.68585	4.9505	3.77358	0.762264	UniRef90_P45387	509	VFG001149(gb|AAB03707) (hap) autotransporter, fibronectin-binding adhesin [Hap (VF0037)] [Haemophilus influenzae N187]	Adhesion and penetration protein autotransporter n=2 Tax=Haemophilus influenzae TaxID=727 RepID=HAP2_HAEIF
	agilent_171284	4.29764e-06	0.21918	0.486669	-0.289634	1.26297	27.7228	33.9623	1.22507	UniRef90_Q5HEA4	510	WP_000752015.1 strains_non_MPA_non_topgraph_cdhit70_190118.csv	Probable transglycosylase SceD n=172 Tax=Bacteria TaxID=2 RepID=SCED_STAAC
	twist_50400	4.30509e-06	0.21956	0.800035	-0.477183	2.07725	5.94059	11.3208	1.90566		511	ORF68
	twist_10998	4.31606e-06	0.220119	-0.640171	-1.66342	0.383072	18.8119	11.3208	0.601787		512	allergen_name False allergome_name Bla g 9 (1/4), Per a 9 (1/4) (1/1) allergenonline_name Unassigned (1/1), Unassigned (1/1) (1/1) SDAP_name False iedb_name False
	twist_54532	4.3282e-06	0.220738	-0.58183	-1.51307	0.34941	22.7723	15.0943	0.662838		513	Kappa-casein precursor
	agilent_222381	4.33029e-06	0.220845	-0.529974	-1.37841	0.318464	30.6931	18.8679	0.614729	UniRef90_A7X6I5	514	VFG001283(gb|NP_647238) (fnbA) fibronectin-binding protein A [FnBPs (VF0010)] [Staphylococcus aureus subsp. aureus MW2]	Fibronectin-binding protein A n=697 Tax=Bacteria TaxID=2 RepID=FNBA_STAA1
	twist_55914	4.34386e-06	0.221537	-0.454372	-1.18287	0.274125	62.3762	54.717	0.877209		515	polyprotein (9/9) & VP1 capsid protein (1/3) & Chain 2, Human Rhinovirus Serotype 2 (Hrv2)
	agilent_7063	4.34978e-06	0.221839	0.446572	-0.269887	1.16303	50.495	62.2642	1.23307	UniRef90_P03204	516	EBNA-3C HHV 4 latent protein	Epstein-Barr nuclear antigen 6 n=14 Tax=Epstein-Barr virus (strain GD1) TaxID=10376 RepID=EBNA6_EBVB9
	twist_27265	4.35789e-06	0.222252	-1.00826	-2.6273	0.61079	8.91089	3.77358	0.42348		517	huntingtin & Huntingtin
	agilent_205650	4.35798e-06	0.222257	0.832896	-0.504573	2.17037	6.93069	9.43396	1.36119	UniRef90_A0A3S4NMH7	518	WP_000668994.1 strains_non_MPA_non_topgraph_cdhit70_190118.csv	Exotoxin n=39 Tax=Staphylococcaceae TaxID=90964 RepID=A0A3S4NMH7_STAAU
	agilent_47707	4.35986e-06	0.222353	-0.755432	-1.96876	0.457896	13.8614	7.54717	0.544474	UniRef90_R6XBP1	519	MH0408_GL0052554 MPA_PNP_EM_seqs_non_topgraph_seqs_final_210318.csv	Uncharacterized protein n=24 Tax=Parabacteroides TaxID=375288 RepID=R6XBP1_9BACT
	agilent_238690	4.38074e-06	0.223418	0.539049	-0.328734	1.40683	18.8119	24.5283	1.30387	UniRef90_UPI000DA9B94C	520	VFG001290(gb|NP_647368) (clfB) Clumping factor B, adhesin [Clumping factor (VF0004)] [Staphylococcus aureus subsp. aureus MW2]	MSCRAMM family adhesin clumping factor ClfB n=15 Tax=Staphylococcus aureus TaxID=1280 RepID=UPI000DA9B94C
	agilent_131888	4.39243e-06	0.224014	-0.439346	-1.14753	0.268842	62.3762	50.9434	0.816712	UniRef90_C0FTT4	521	WP_007886088.1 MPA_PNP_EM_seqs_non_topgraph_seqs_final_210318.csv	Flagellin n=5 Tax=Roseburia inulinivorans TaxID=360807 RepID=C0FTT4_9FIRM
	twist_28803	4.39547e-06	0.224169	-0.457396	-1.19493	0.280134	40.5941	35.8491	0.883111		522	positive (from uniprot): Enterovirus B Genome polyprotein
	agilent_9747	4.40387e-06	0.224597	-0.4499	-1.17601	0.276214	46.5347	39.6226	0.851465	UniRef90_Q66575	523	positive (from uniprot): Enterovirus B Genome polyprotein	Genome polyprotein n=20 Tax=Enterovirus B TaxID=138949 RepID=POLG_EC12T
	agilent_101098	4.40981e-06	0.2249	0.675578	-0.41548	1.76664	9.90099	15.0943	1.52453	UniRef90_C0ET85	524	WP_044921670.1 MPA_PNP_EM_seqs_non_topgraph_seqs_final_210318.csv	BIG2 domain-containing protein n=3 Tax=Clostridiales TaxID=186802 RepID=C0ET85_9FIRM
	agilent_48005	4.4149e-06	0.22516	-0.841298	-2.20076	0.518159	10.8911	5.66038	0.519726	UniRef90_A0A4P6LZT0	525	WP_026255328.1 strains_non_MPA_non_topgraph_cdhit70_190118.csv	Cell shape-determining protein MreC n=5 Tax=Lachnospiraceae TaxID=186803 RepID=A0A4P6LZT0_9FIRM
	twist_51296	4.41793e-06	0.225314	0.51093	-0.314959	1.33682	70.297	79.2453	1.12729		526	EBNA-3C HHV 4 latent protein
	agilent_192153	4.41916e-06	0.225377	-0.690664	-1.80723	0.425906	14.8515	9.43396	0.63522	UniRef90_F4XFQ9	527	O2.UC59-0_GL0071908 MPA_PNP_EM_seqs_non_topgraph_seqs_final_210318.csv	Phage protein n=66 Tax=root TaxID=1 RepID=F4XFQ9_9FIRM
	agilent_2243	4.42053e-06	0.225447	-1.37411	-3.59591	0.847694	4.9505	1.88679	0.381132	UniRef90_P14738	528	fibronectin-binding protein A	Fibronectin-binding protein A n=540 Tax=Staphylococcaceae TaxID=90964 RepID=FNBA_STAA8
	agilent_8172	4.4224e-06	0.225542	-0.998742	-2.61394	0.61646	8.91089	3.77358	0.42348	UniRef90_P17275	529	Transcription factor jun-B	Transcription factor jun-B n=52 Tax=Eutheria TaxID=9347 RepID=JUNB_HUMAN
	agilent_1877	4.43851e-06	0.226364	0.783932	-0.486117	2.05398	6.93069	11.3208	1.63342	UniRef90_P03230	530	latent membrane protein 1 (LMP1) HHV-4P-1 LYDMA gene	Latent membrane protein 1 n=42 Tax=Epstein-Barr virus (strain GD1) TaxID=10376 RepID=LMP1_EBVB9
	agilent_158137	4.43903e-06	0.226391	-0.87767	-2.29967	0.544326	8.91089	5.66038	0.63522	UniRef90_R5GML6	531	MH0188_GL0104354 (1/1) MPA_and_EM_topgraph_220218_subsample.csv	L-lactate dehydrogenase n=10 Tax=Clostridiales TaxID=186802 RepID=R5GML6_9FIRM
	agilent_106745	4.44701e-06	0.226797	-0.632455	-1.65805	0.393143	21.7822	15.0943	0.692967	UniRef90_K6ARU9	532	435591.BDI_2669 (1/1) MPA_and_EM_topgraph_220218_subsample.csv	AsmA domain-containing protein n=42 Tax=Bacteroidales TaxID=171549 RepID=K6ARU9_9BACT
	twist_1162	4.44861e-06	0.226879	-0.486696	-1.27607	0.302676	33.6634	24.5283	0.728635		533	allergen_name False allergome_name Str pn PspC (2/2) (1/1) allergenonline_name False SDAP_name False iedb_name False
	agilent_229718	4.45392e-06	0.22715	0.577143	-0.359471	1.51376	17.8218	20.7547	1.16457	UniRef90_A7X6I5	534	VFG001283(gb|NP_647238) (fnbA) fibronectin-binding protein A [FnBPs (VF0010)] [Staphylococcus aureus subsp. aureus MW2]	Fibronectin-binding protein A n=697 Tax=Bacteria TaxID=2 RepID=FNBA_STAA1
	agilent_160014	4.45815e-06	0.227366	0.661644	-0.412601	1.73589	9.90099	15.0943	1.52453	UniRef90_D4IQG0	535	MH0196_GL0028267 MPA_PNP_EM_seqs_non_topgraph_seqs_final_210318.csv	Peptidase family S41 n=7 Tax=Rikenellaceae TaxID=171550 RepID=D4IQG0_9BACT
	agilent_9594	4.4623e-06	0.227577	0.442769	-0.276437	1.16198	52.4752	58.4906	1.11463	UniRef90_O36633	536	Major surface glycoprotein G	Major surface glycoprotein G n=342 Tax=Pneumoviridae TaxID=11244 RepID=GLYC_HRSVB
	twist_54045	4.46644e-06	0.227789	-0.48353	-1.2693	0.302243	33.6634	24.5283	0.728635		537	Hemagglutinin (2/2)
	agilent_233963	4.46654e-06	0.227793	0.874788	-0.546825	2.2964	3.9604	9.43396	2.38208	UniRef90_A0A4V0BAJ1	538	VFG014369(gb|NP_249789) (fleS) two-component sensor [Deoxyhexose linking sugar, 209 Da capping structure (AI138)] [Pseudomonas aeruginosa PAO1]	Phosphate regulon sensor protein PhoR (SphS) n=173 Tax=Bacteria TaxID=2 RepID=A0A4V0BAJ1_STREQ
	twist_57078	4.4703e-06	0.227985	-0.58886	-1.54621	0.368488	19.802	15.0943	0.762264		539	Genome polyprotein (6/6) & polyprotein (7/9) & VP1 (1/4) & coat protein VP1 & VP4
	agilent_222853	4.4854e-06	0.228755	0.936297	-0.588423	2.46102	2.9703	9.43396	3.1761	UniRef90_P81177	540	VFG001314(gb|NP_647375) (aur) zinc metalloproteinase aureolysin [Aureolysin (VF0024)] [Staphylococcus aureus subsp. aureus MW2]	Zinc metalloproteinase aureolysin n=337 Tax=Bacilli TaxID=91061 RepID=AURE_STAAU
	twist_48402	4.48595e-06	0.228783	0.93654	-0.588667	2.46175	2.9703	9.43396	3.1761		541	Adhesin P1 precursor (Cytadhesin P1) (Attachment protein) & ADP1_MYCPN adhesin P1
	agilent_121687	4.49052e-06	0.229017	-0.825046	-2.16935	0.51926	12.8713	5.66038	0.439768	UniRef90_A7LY99	542	T2D-48A_GL0057154 MPA_PNP_EM_seqs_non_topgraph_seqs_final_210318.csv	Uncharacterized protein n=30 Tax=Bacteroides TaxID=816 RepID=A7LY99_BACO1
	twist_301	4.49585e-06	0.229289	-0.9995	-2.62901	0.630008	8.91089	3.77358	0.42348		543	allergen_name False allergome_name Act d 1 (10/13) (1/1) allergenonline_name False SDAP_name False iedb_name False
	agilent_12021	4.49866e-06	0.229432	0.444755	-0.280563	1.17007	37.6238	45.283	1.20357		544	positive (exact): Human herpesvirus 5 Envelope glycoprotein M
	agilent_12023	4.49866e-06	0.229432	0.444755	-0.280563	1.17007	37.6238	45.283	1.20357		545	positive (exact): Human herpesvirus 5 Envelope glycoprotein M
	twist_58799	4.49866e-06	0.229432	0.444755	-0.280563	1.17007	37.6238	45.283	1.20357		546	positive (exact): Human herpesvirus 5 Envelope glycoprotein M
	twist_58801	4.49866e-06	0.229432	0.444755	-0.280563	1.17007	37.6238	45.283	1.20357		547	positive (exact): Human herpesvirus 5 Envelope glycoprotein M
	agilent_12511	4.50034e-06	0.229517	0.992795	-0.626576	2.61217	2.9703	7.54717	2.54088	UniRef90_Q9S0U1	548	WP_000079699.1 strains_non_MPA_non_topgraph_cdhit70_190118.csv	Flagellin n=50 Tax=Enterobacteriaceae TaxID=543 RepID=Q9S0U1_ECOLX
	agilent_241053	4.50088e-06	0.229545	1.09379	-0.690424	2.87801	3.9604	5.66038	1.42925	UniRef90_C7F880	549	VFG012362(gb|NP_290254) (espB) Type III secretion system translocator protein EspB, pore protein [TTSS (VF0191)] [Escherichia coli O157:H7 str. EDL933]	EaeB n=37 Tax=Enterobacteriaceae TaxID=543 RepID=C7F880_ECOLX
	agilent_243666	4.51278e-06	0.230152	-1.34018	-3.52916	0.848801	6.93069	1.88679	0.272237	UniRef90_C1IDV3	550	VFG002419(gb|NP_645021) (coa) staphylocoagulase precursor [Staphylocoagulase (VF0421)] [Staphylococcus aureus subsp. aureus MW2]	Staphylocoagulase n=45 Tax=Staphylococcaceae TaxID=90964 RepID=C1IDV3_STAAU
	twist_52906	4.51541e-06	0.230286	-0.558287	-1.47043	0.353852	24.7525	16.9811	0.686038		551	polyprotein (9/9) & VP1 capsid protein (1/3) & Chain 2, Human Rhinovirus Serotype 2 (Hrv2)
	agilent_101196	4.51793e-06	0.230415	0.684101	-0.433903	1.80211	7.92079	15.0943	1.90566	UniRef90_P66208	552	WP_003726143.1 strains_non_MPA_non_topgraph_cdhit70_190118.csv	50S ribosomal protein L32-2 n=26 Tax=Listeria TaxID=1637 RepID=RL322_LISIN
	agilent_231580	4.51911e-06	0.230475	-1.32753	-3.49734	0.842288	6.93069	1.88679	0.272237	UniRef90_P0C2E9	553	VFG002275(gb|NP_561079) (pfoA) perfringolysin O [theta-toxin/PFO (VF0382)] [Clostridium perfringens str. 13]	Perfringolysin O n=33 Tax=Clostridium perfringens TaxID=1502 RepID=TACY_CLOPE
	agilent_7064	4.52963e-06	0.231011	0.443258	-0.282071	1.16859	56.4356	66.0377	1.17014	UniRef90_P03204	554	EBNA-3C HHV 4 latent protein	Epstein-Barr nuclear antigen 6 n=14 Tax=Epstein-Barr virus (strain GD1) TaxID=10376 RepID=EBNA6_EBVB9
	twist_47475	4.53438e-06	0.231253	0.798262	-0.50866	2.10518	4.9505	11.3208	2.28679		555	Kinesin-like protein KIF11
	twist_25199	4.53576e-06	0.231324	-0.734212	-1.93645	0.468029	13.8614	7.54717	0.544474		556	allergen_name False allergome_name Oct f 2 (2/2) (1/1) allergenonline_name Unassigned (1/1) (1/1) SDAP_name False iedb_name False
	agilent_139400	4.54279e-06	0.231682	0.523554	-0.334402	1.38151	23.7624	26.4151	1.11164	UniRef90_Q2FZL2	557	WP_000676561.1 strains_non_MPA_non_topgraph_cdhit70_190118.csv	Glutamyl endopeptidase n=383 Tax=Bacilli TaxID=91061 RepID=SSPA_STAA8
	agilent_9904	4.55207e-06	0.232156	0.432837	-0.277179	1.14285	52.4752	60.3774	1.15059	UniRef90_P12978	558	nuclear protein EBNA2 & EBNA-2 & Epstein-Barr nuclear antigen 2	Epstein-Barr nuclear antigen 2 n=125 Tax=Epstein-Barr virus (strain GD1) TaxID=10376 RepID=EBNA2_EBVB9
	agilent_190	4.55447e-06	0.232278	-0.582531	-1.53835	0.37329	18.8119	15.0943	0.802383	UniRef90_P03300	559	Genome polyprotein (6/6) & polyprotein (7/9) & VP1 (1/4) & coat protein VP1 & VP4	Genome polyprotein n=1168 Tax=Enterovirus TaxID=12059 RepID=POLG_POL1M
	twist_76871	4.56258e-06	0.232691	0.563915	-0.36218	1.49001	17.8218	22.6415	1.27044		560	NP_510993.1 tail tape measure protein [Listeria phage 2389]
	twist_77700	4.56973e-06	0.233056	-1.31647	-3.48016	0.847208	6.93069	1.88679	0.272237		561	YP_001469491.1 gp12 Short tail fibers [Enterobacteria phage Phi1]
	agilent_241521	4.57903e-06	0.23353	0.834027	-0.538124	2.20618	6.93069	9.43396	1.36119	UniRef90_P44969	562	VFG000337(gb|NP_439153) (iga1) immunoglobin A1 protease [IgA1 protease (VF0045)] [Haemophilus influenzae Rd KW20]	Immunoglobulin A1 protease autotransporter n=1 Tax=Haemophilus influenzae (strain ATCC 51907 / DSM 11121 / KW20 / Rd) TaxID=71421 RepID=IGA0_HAEIN
	agilent_192424	4.58489e-06	0.233829	-0.967711	-2.56082	0.625396	10.8911	3.77358	0.346484	UniRef90_A0A0E7QX42	563	WP_000751209.1 strains_non_MPA_non_topgraph_cdhit70_190118.csv	CHAP domain protein n=226 Tax=Bacteria TaxID=2 RepID=A0A0E7QX42_STAAU
	twist_33965	4.60302e-06	0.234754	0.988722	-0.642195	2.61964	2.9703	7.54717	2.54088		564	55 kDa immediate-early protein 1
	twist_3940	4.61617e-06	0.235425	-0.621558	-1.6483	0.405185	17.8218	11.3208	0.63522		565	allergen_name False allergome_name Cte f 9 (6/8) (1/1) allergenonline_name False SDAP_name False iedb_name False
	agilent_7263	4.61767e-06	0.235501	-0.632486	-1.67745	0.412479	16.8317	11.3208	0.672586	UniRef90_P12978	566	nuclear protein EBNA2 & EBNA-2 & Epstein-Barr nuclear antigen 2	Epstein-Barr nuclear antigen 2 n=125 Tax=Epstein-Barr virus (strain GD1) TaxID=10376 RepID=EBNA2_EBVB9
	twist_35479	4.63246e-06	0.236255	0.699848	-0.458273	1.85797	6.93069	13.2075	1.90566		567	erythrocyte membrane protein 1 (3/9)
	agilent_45161	4.63486e-06	0.236378	0.598703	-0.3923	1.58971	82.1782	86.7925	1.05615	UniRef90_UPI0004537308	568	WP_000728715.1 strains_non_MPA_non_topgraph_cdhit70_190118.csv	staphylococcal protein A n=1 Tax=Staphylococcus aureus TaxID=1280 RepID=UPI0004537308
	twist_25138	4.64915e-06	0.237106	0.713222	-0.469175	1.89562	9.90099	13.2075	1.33396		569	allergen_name False allergome_name Ovi a 8 (5/5), Ovi a 9 (2/2) (1/1) allergenonline_name False SDAP_name False iedb_name False
	twist_34374	4.65045e-06	0.237173	-0.639023	-1.69856	0.420516	14.8515	11.3208	0.762264		570	EBNA-1 HHV 4
	twist_36610	4.65634e-06	0.237473	0.570434	-0.375986	1.51685	13.8614	20.7547	1.4973		571	positive (from uniprot): Human respiratory syncytial virus Attachment glycoprotein
	agilent_158166	4.65753e-06	0.237534	-0.840012	-2.23387	0.55385	9.90099	5.66038	0.571698	UniRef90_Q7MIZ7	572	WP_017422029.1 strains_non_MPA_non_topgraph_cdhit70_190118.csv	Uncharacterized protein n=23 Tax=Vibrio TaxID=662 RepID=Q7MIZ7_VIBVY
	agilent_40684	4.66727e-06	0.238031	-0.577227	-1.53606	0.381602	23.7624	13.2075	0.555818	UniRef90_D4IQV3	573	MH0116_GL0003989 (2/2) MPA_and_EM_topgraph_220218_subsample.csv	TonB-dependent Receptor Plug Domain./TonB dependent receptor n=5 Tax=Alistipes TaxID=239759 RepID=D4IQV3_9BACT
	twist_50777	4.67759e-06	0.238557	0.762129	-0.50526	2.02952	5.94059	11.3208	1.90566		574	Mediator of RNA polymerase II transcription subunit 13-like
	twist_58787	4.68083e-06	0.238722	0.464296	-0.308081	1.23667	63.3663	73.5849	1.16126		575	positive (exact): Enterovirus C Genome polyprotein [on Uniprot the BLAST matches are "Capsid protein" from "Human poliovirus"
	agilent_48876	4.68261e-06	0.238813	-0.439969	-1.17202	0.29208	42.5743	32.0755	0.753401	UniRef90_E5WWA2	576	MH0006_GL0012770 MPA_PNP_EM_seqs_non_topgraph_seqs_final_210318.csv	Chondroitin sulfate ABC lyase n=8 Tax=Bacteroidaceae TaxID=815 RepID=E5WWA2_9BACE
	agilent_45754	4.69573e-06	0.239482	-0.48511	-1.29342	0.323198	30.6931	22.6415	0.737675	UniRef90_UPI0004537308	577	WP_000728715.1 strains_non_MPA_non_topgraph_cdhit70_190118.csv	staphylococcal protein A n=1 Tax=Staphylococcus aureus TaxID=1280 RepID=UPI0004537308
	agilent_111172	4.69603e-06	0.239498	-0.577872	-1.54077	0.385031	22.7723	13.2075	0.579984	UniRef90_Q92CG8	578	WP_026747284.1 strains_non_MPA_non_topgraph_cdhit70_190118.csv	Lin1204 protein n=84 Tax=Listeria TaxID=1637 RepID=Q92CG8_LISIN
	agilent_70667	4.69844e-06	0.23962	0.622349	-0.414936	1.65963	12.8713	16.9811	1.3193	UniRef90_Q2FZL2	579	WP_000676561.1 strains_non_MPA_non_topgraph_cdhit70_190118.csv	Glutamyl endopeptidase n=383 Tax=Bacilli TaxID=91061 RepID=SSPA_STAA8
	twist_30015	4.70269e-06	0.239837	0.63622	-0.424674	1.69711	10.8911	15.0943	1.38593		580	Clumping factor B precursor (Fibrinogen-binding protein B) (Fibrinogen receptor B)
	twist_31240	4.7077e-06	0.240093	-0.626768	-1.67247	0.418933	16.8317	11.3208	0.672586		581	EBNA-1 HHV 4
	agilent_202092	4.70777e-06	0.240096	0.69344	-0.463505	1.85038	6.93069	13.2075	1.90566	UniRef90_A0A174ZFZ7	582	V1.CD38-0_GL0060643 MPA_PNP_EM_seqs_non_topgraph_seqs_final_210318.csv	Pectinesterase A n=15 Tax=Eubacterium TaxID=1730 RepID=A0A174ZFZ7_9FIRM
	agilent_37310	4.7208e-06	0.240761	-0.661541	-1.76683	0.443745	15.8416	9.43396	0.595519	UniRef90_R7HQD9	583	V1.FI35_GL0037423 MPA_PNP_EM_seqs_non_topgraph_seqs_final_210318.csv	Peptidase C10 family n=1 Tax=Prevotella sp. CAG:279 TaxID=1262924 RepID=R7HQD9_9BACT
	twist_32109	4.72459e-06	0.240954	-0.422153	-1.12777	0.283459	52.4752	45.283	0.862941		584	EBNA-1 HHV 4 & BKRF1
	agilent_28384	4.72486e-06	0.240968	0.846523	-0.568449	2.2615	3.9604	9.43396	2.38208	UniRef90_I9PKT0	585	159551223-stool2_revised_scaffold49362_1_gene115337 (1/1) MPA_and_EM_topgraph_220218_subsample.csv	SusC/RagA family TonB-linked outer membrane protein n=13 Tax=Bacteroides TaxID=816 RepID=I9PKT0_9BACE
	twist_30263	4.72662e-06	0.241058	0.77557	-0.52105	2.07219	4.9505	11.3208	2.28679		586	polyprotein (3/9) & structural protein (3/3) & VP1 (2/4) & capsid protein VP1 & VP1 protein (2/2) & VP1 protein, partial [Enterovirus A71]
	agilent_9025	4.72714e-06	0.241084	0.956739	-0.642855	2.55633	89.1089	96.2264	1.07987	UniRef90_Q9ANY1	587	pneumococcal histidine triad protein E & hydrolase & HIT family hydrolase	Bvh-3 n=444 Tax=Bacteria TaxID=2 RepID=Q9ANY1_STREE
	agilent_6649	4.72726e-06	0.24109	-0.561273	-1.49969	0.377145	23.7624	15.0943	0.63522	UniRef90_A7X0T9	588	Bifunctional autolysin precursor	Bifunctional autolysin n=763 Tax=Bacteria TaxID=2 RepID=ATL_STAA1
	twist_28197	4.73018e-06	0.241239	0.485557	-0.326525	1.29764	20.7921	28.3019	1.36119		589	phosphoprotein 150 & Large structural phosphoprotein
	agilent_112424	4.73295e-06	0.24138	-0.829293	-2.21668	0.558095	9.90099	5.66038	0.571698	UniRef90_A0A2N8IRZ8	590	WP_031930870.1 strains_non_MPA_non_topgraph_cdhit70_190118.csv	Cell division protein CpoB n=29 Tax=Akkermansia TaxID=239934 RepID=A0A2N8IRZ8_9BACT
	agilent_222162	4.74163e-06	0.241823	-0.809844	-2.16597	0.546281	13.8614	5.66038	0.408356	UniRef90_Q9JNH0	591	VFG000972(gb|NP_269972) (sic) inhibitor of complement-mediated lysis [SIC (VF0255)] [Streptococcus pyogenes M1 GAS]	Sic1.225 n=20 Tax=Streptococcus pyogenes TaxID=1314 RepID=Q9JNH0_STRPY
	twist_55551	4.745e-06	0.241995	0.55314	-0.373459	1.47974	15.8416	20.7547	1.31014		592	minor core protein
	agilent_115718	4.74759e-06	0.242127	0.696739	-0.47074	1.86422	6.93069	13.2075	1.90566	UniRef90_A0A1Q6U1L1	593	NLM026_GL0059834 MPA_PNP_EM_seqs_non_topgraph_seqs_final_210318.csv	Dihydrofolate reductase n=9 Tax=Bacteria TaxID=2 RepID=A0A1Q6U1L1_9FIRM
	agilent_148625	4.75919e-06	0.242719	-0.710825	-1.9034	0.481753	16.8317	7.54717	0.448391	UniRef90_S5N0F3	594	WP_045160255.1 (5/5) non_MPA_topgraph_sampling_040218.csv	Phage-related tail protein n=334 Tax=Salmonella TaxID=590 RepID=S5N0F3_SALBN
	twist_53511	4.76954e-06	0.243247	-0.949232	-2.54358	0.645116	10.8911	3.77358	0.346484		595	Chromodomain-helicase-DNA-binding protein 7
	agilent_226351	4.77018e-06	0.243279	0.465439	-0.316375	1.24725	65.3465	73.5849	1.12607	UniRef90_A2T8Z5	596	VFG000948(gb|NP_663908) (fbaB) fibronectin-bing protein SfbII [FBPs (VF0243)] [Streptococcus pyogenes MGAS315]	PrtF2 n=111 Tax=Streptococcus pyogenes TaxID=1314 RepID=A2T8Z5_STRPY
	agilent_103772	4.78953e-06	0.244266	0.913309	-0.624022	2.45064	3.9604	7.54717	1.90566	UniRef90_Q88XZ0	597	YP_004888954.1 strains_non_MPA_non_topgraph_cdhit70_190118.csv	30S ribosomal protein S12 n=23 Tax=Lactobacillus TaxID=1578 RepID=RS12_LACPL
	agilent_8797	4.79425e-06	0.244507	0.430334	-0.294397	1.15506	54.4554	66.0377	1.21269	UniRef90_P03300	598	Genome polyprotein (6/6) & polyprotein (7/9) & VP1 (1/4) & coat protein VP1 & VP4	Genome polyprotein n=1168 Tax=Enterovirus TaxID=12059 RepID=POLG_POL1M
	twist_236	4.79616e-06	0.244604	0.905353	-0.619679	2.43039	3.9604	7.54717	1.90566		599	allergen_name False allergome_name Alt a TCTP (1/2) (1/1) allergenonline_name Unassigned (1/1) (1/1) SDAP_name False iedb_name False
	agilent_868	4.82402e-06	0.246025	-0.577043	-1.55198	0.397894	22.7723	13.2075	0.579984	UniRef90_P03277	600	Hexon protein	Hexon protein n=779 Tax=Adenoviridae TaxID=10508 RepID=CAPSH_ADE02
	agilent_11147	4.82819e-06	0.246238	1.53925	-1.06254	4.14103	0.990099	3.77358	3.81132	UniRef90_P14738	601	fibronectin-binding protein A	Fibronectin-binding protein A n=540 Tax=Staphylococcaceae TaxID=90964 RepID=FNBA_STAA8
	twist_28862	4.83231e-06	0.246448	-0.476318	-1.2818	0.32916	33.6634	24.5283	0.728635		602	positive (exact): Rhinovirus B Genome polyprotein
	agilent_12022	4.8359e-06	0.246631	0.432702	-0.299303	1.16471	33.6634	41.5094	1.23307		603	positive (exact): Human herpesvirus 5 Envelope glycoprotein M
	twist_28333	4.83754e-06	0.246715	-0.966095	-2.60074	0.668545	7.92079	3.77358	0.476415		604	BZLF1 [Human gammaherpesvirus 4] & BZLF1 & Trans-activator protein BZLF1
	twist_42437	4.8383e-06	0.246753	0.430841	-0.298204	1.15989	33.6634	41.5094	1.23307		605	HCMVUS27
	agilent_166288	4.84498e-06	0.247094	-0.966556	-2.60329	0.670178	7.92079	3.77358	0.476415	UniRef90_K0XG12	606	MH0012_GL0139045 MPA_PNP_EM_seqs_non_topgraph_seqs_final_210318.csv	5_nucleotid_C domain-containing protein n=3 Tax=Bacteroidales TaxID=171549 RepID=K0XG12_9BACT
	agilent_220672	4.86814e-06	0.248275	-0.717413	-1.93529	0.500468	13.8614	7.54717	0.544474	UniRef90_Q54972	607	VFG005313(gb|NP_357715) (pspA) Surface protein pspA precursor [Choline-binding proteins (CVF122)] [Streptococcus pneumoniae R6]	Pneumococcal surface protein A n=17 Tax=Streptococcus pneumoniae TaxID=1313 RepID=Q54972_STREE
	agilent_5189	4.8855e-06	0.249161	1.27937	-0.896555	3.45529	93.0693	98.1132	1.0542	UniRef90_Q82081	608	positive (from uniprot): Rhinovirus B Genome polyprotein	Genome polyprotein n=46 Tax=Enterovirus TaxID=12059 RepID=POLG_HRV3
	agilent_30985	4.88895e-06	0.249337	-0.823185	-2.22376	0.577393	9.90099	5.66038	0.571698	UniRef90_A0A139K1E2	609	T2D-56A_GL0012413 MPA_PNP_EM_seqs_non_topgraph_seqs_final_210318.csv	Glycoside hydrolase family 2 n=19 Tax=Bacteroides TaxID=816 RepID=A0A139K1E2_BACUN
	agilent_1543	4.88899e-06	0.249338	0.904788	-0.634636	2.44421	3.9604	7.54717	1.90566	UniRef90_P08318	610	phosphoprotein 150 & Large structural phosphoprotein	Large structural phosphoprotein n=145 Tax=root TaxID=1 RepID=PP150_HCMVA
	twist_81063	4.89985e-06	0.249892	-0.942846	-2.5489	0.663208	9.90099	3.77358	0.381132		611	YP_009037492.1 modifier of transcription [Escherichia phage vB_EcoM_JS09]
	twist_28806	4.90116e-06	0.249959	-0.515258	-1.39308	0.362562	24.7525	20.7547	0.838491		612	Enterovirus polyprotein (VP0, VP1, VP2, VP4) – capsid proteins, Coxsackievirus A9 (2.9 Å structure, chains 1–4)
	twist_48016	4.90679e-06	0.250246	0.427138	-0.300998	1.15528	56.4356	66.0377	1.17014		613	positive (from uniprot): Enterovirus C Genome polyprotein [on Uniprot the BLAST matches are "Capsid protein" from "Human poliovirus"
	agilent_73623	4.92758e-06	0.251306	-0.794841	-2.15283	0.563147	12.8713	5.66038	0.439768	UniRef90_A0A1C5R2C8	614	MH0062_GL0024816 (1/2) MPA_and_EM_topgraph_220218_subsample.csv	Putative serine protease HtrA n=9 Tax=Faecalibacterium TaxID=216851 RepID=A0A1C5R2C8_9FIRM
	agilent_230764	4.93171e-06	0.251517	-1.28064	-3.4696	0.908314	5.94059	1.88679	0.31761	UniRef90_Q5WUD8	615	VFG045563(gb|YP_096320) (ceg28) Dot/Icm type IV secretion system effector Ceg28 [Dot/Icm (VF0156)] [Legionella pneumophila subsp. pneumophila str. Philadelphia 1]	Uncharacterized protein n=28 Tax=Legionella pneumophila TaxID=446 RepID=Q5WUD8_LEGPL
	twist_27283	4.93728e-06	0.251801	0.420195	-0.298459	1.13885	54.4554	64.1509	1.17804		616	positive (exact): Enterovirus C Genome polyprotein [on Uniprot the BLAST matches are "Capsid protein" from "Human poliovirus"
	agilent_6871	4.93919e-06	0.251899	0.890354	-0.63272	2.41343	3.9604	7.54717	1.90566	UniRef90_Q9PZT0	617	Probable coat protein VP1 & VP2 (1/2) & VP1 capsid protein (2/3) & viral protein 2 & VP2 protein & VP1u	Minor capsid protein VP1 n=1787 Tax=Erythroparvovirus TaxID=40121 RepID=CAPSD_PAVHV
	agilent_169922	4.94703e-06	0.252299	0.419601	-0.29879	1.13799	53.4653	64.1509	1.19986	UniRef90_A0A1C3SKW8	618	WP_020916184.1 strains_non_MPA_non_topgraph_cdhit70_190118.csv	Peptidase C51 domain-containing protein n=23 Tax=Streptococcus TaxID=1301 RepID=A0A1C3SKW8_STRMC
	agilent_111970	4.94847e-06	0.252372	-0.962763	-2.61135	0.68582	8.91089	3.77358	0.42348	UniRef90_C0FTT4	619	WP_007886088.1 MPA_PNP_EM_seqs_non_topgraph_seqs_final_210318.csv	Flagellin n=5 Tax=Roseburia inulinivorans TaxID=360807 RepID=C0FTT4_9FIRM
	agilent_68928	4.95762e-06	0.252838	0.98622	-0.704192	2.67663	4.9505	5.66038	1.1434	UniRef90_W4N8Z7	620	MH0131_GL0034718 (3/3) MPA_and_EM_topgraph_220218_subsample.csv	ATP-dependent zinc metalloprotease FtsH n=67 Tax=Bacteria TaxID=2 RepID=W4N8Z7_9BIFI
	twist_53218	4.96351e-06	0.253139	0.663357	-0.474378	1.80109	8.91089	13.2075	1.48218		621	phosphoprotein 150 & Large structural phosphoprotein
	agilent_9756	4.96762e-06	0.253348	-0.72678	-1.97384	0.520283	11.8812	7.54717	0.63522	UniRef90_P03204	622	EBNA-3C HHV 4 latent protein	Epstein-Barr nuclear antigen 6 n=14 Tax=Epstein-Barr virus (strain GD1) TaxID=10376 RepID=EBNA6_EBVB9
	agilent_90665	4.9768e-06	0.253817	-1.279	-3.47578	0.917771	5.94059	1.88679	0.31761	UniRef90_A5ZWW4	623	WP_005424032.1 MPA_PNP_EM_seqs_non_topgraph_seqs_final_210318.csv	DUF4179 domain-containing protein n=18 Tax=Clostridiales TaxID=186802 RepID=A5ZWW4_9FIRM
	agilent_241533	4.98051e-06	0.254006	-0.951397	-2.58614	0.683344	7.92079	3.77358	0.476415	UniRef90_Q8P2T7	624	VFG000976(gb|NP_268546) (slo) streptolysin O precursor [SLO (VF0250)] [Streptococcus pyogenes M1 GAS]	Streptolysin O n=132 Tax=Streptococcus TaxID=1301 RepID=TACY_STRP8
	twist_62435	4.98148e-06	0.254056	-1.2786	-3.47578	0.918585	5.94059	1.88679	0.31761		625	AFQ97034.1 protein kinase [Enterobacteria phage T7M]
	agilent_221374	4.98538e-06	0.254254	0.514047	-0.369678	1.39777	20.7921	24.5283	1.17969	UniRef90_A0A0K5P078	626	VFG000743(gb|AAC38395) (espD) EspD [EspD (VF0180)] [Escherichia coli O127:H6 str. E2348/69]	Translocon EspD n=21 Tax=Escherichia coli TaxID=562 RepID=A0A0K5P078_ECOLX
	agilent_8993	4.98866e-06	0.254422	0.427877	-0.307968	1.16372	59.4059	67.9245	1.1434	UniRef90_P03204	627	EBNA-3C HHV 4 latent protein	Epstein-Barr nuclear antigen 6 n=14 Tax=Epstein-Barr virus (strain GD1) TaxID=10376 RepID=EBNA6_EBVB9
	agilent_114814	4.99407e-06	0.254698	0.784022	-0.565088	2.13313	5.94059	9.43396	1.58805	UniRef90_A0A0B5BH65	628	WP_011743329.1 strains_non_MPA_non_topgraph_cdhit70_190118.csv	Excalibur domain-containing protein n=34 Tax=Bifidobacterium TaxID=1678 RepID=A0A0B5BH65_BIFAD
	agilent_7668	4.99616e-06	0.254804	0.783705	-0.565163	2.13257	5.94059	9.43396	1.58805	UniRef90_B2RM93	629	protease precursor	Gingipain R1 n=47 Tax=Porphyromonas gingivalis TaxID=837 RepID=CPG1_PORG3
	twist_58938	5.00238e-06	0.255122	0.497899	-0.359629	1.35543	17.8218	24.5283	1.37631		630	B B/Ann Arbor/1/86 HA
	twist_10996	5.02714e-06	0.256384	-0.598304	-1.6315	0.434891	16.8317	11.3208	0.672586		631	allergen_name False allergome_name Art fr 2 (2/2) (1/1) allergenonline_name False SDAP_name False iedb_name False
	twist_13630	5.03495e-06	0.256782	0.431443	-0.314228	1.17711	36.6337	41.5094	1.1331		632	allergen_name False allergome_name False allergenonline_name Unassigned (1/1) (1/1) SDAP_name Bos d 8 (6/13) (1/1) iedb_name False
	agilent_141373	5.0444e-06	0.257264	-0.596461	-1.62838	0.435459	17.8218	11.3208	0.63522	UniRef90_A0A174HLQ5	633	MH0092_GL0002834 MPA_PNP_EM_seqs_non_topgraph_seqs_final_210318.csv	Autolysin n=21 Tax=Lachnospiraceae TaxID=186803 RepID=A0A174HLQ5_9FIRM
	agilent_237660	5.05416e-06	0.257762	-1.00406	-2.74298	0.734853	6.93069	3.77358	0.544474	UniRef90_A0A4I7YG16	634	VFG001357(gb|NP_346601) (cbpA) choline binding protein A [CbpA/PspC (VF0150)] [Streptococcus pneumoniae TIGR4]	Choline binding protein A n=44 Tax=Streptococcus pneumoniae TaxID=1313 RepID=A0A4I7YG16_STREE
	agilent_3710	5.05417e-06	0.257762	0.478315	-0.35007	1.3067	19.802	26.4151	1.33396	UniRef90_P14738	635	fibronectin-binding protein A	Fibronectin-binding protein A n=540 Tax=Staphylococcaceae TaxID=90964 RepID=FNBA_STAA8
	twist_72932	5.06627e-06	0.25838	-0.788989	-2.1572	0.579221	10.8911	5.66038	0.519726		636	YP_009030625.1 tail sheath protein [Escherichia phage vB_EcoM_JS09]
	twist_45495	5.07572e-06	0.258862	0.648003	-0.476857	1.77286	8.91089	15.0943	1.69392		637	hypothetical protein PFD0985wa
	twist_10972	5.0761e-06	0.258881	-0.698121	-1.91003	0.513787	12.8713	7.54717	0.586357		638	allergen_name False allergome_name Oct v 2 (2/2) (1/1) allergenonline_name False SDAP_name False iedb_name False
	agilent_134190	5.0864e-06	0.259406	-0.787284	-2.15548	0.580914	10.8911	5.66038	0.519726	UniRef90_A0A139KXE4	639	MH0003_GL0052312 MPA_PNP_EM_seqs_non_topgraph_seqs_final_210318.csv	Uncharacterized protein n=26 Tax=Bacteroides TaxID=816 RepID=A0A139KXE4_BACOV
	agilent_62315	5.09133e-06	0.259658	0.706982	-0.522311	1.93628	5.94059	13.2075	2.22327	UniRef90_E7GPZ1	640	764042746-stool1_revised_scaffold8151_1_gene3146 MPA_PNP_EM_seqs_non_topgraph_seqs_final_210318.csv	OmpR/PhoB-type domain-containing protein n=30 Tax=Clostridiales TaxID=186802 RepID=E7GPZ1_CLOSY
	agilent_242702	5.10691e-06	0.260452	0.657892	-0.487952	1.80374	7.92079	13.2075	1.66745	UniRef90_UPI000E01835F	641	VFG001313(gb|NP_644899) (spa) Immunoglobulin G binding protein A precursor [SpA (VF0017)] [Staphylococcus aureus subsp. aureus MW2]	staphylococcal protein A n=3 Tax=Staphylococcus aureus TaxID=1280 RepID=UPI000E01835F
	agilent_12005	5.12993e-06	0.261626	0.416854	-0.310966	1.14467	50.495	62.2642	1.23307		642	positive (exact): Human herpesvirus 3 Envelope glycoprotein C
	agilent_40576	5.13013e-06	0.261637	0.87551	-0.65315	2.40417	3.9604	7.54717	1.90566	UniRef90_G2T5W2	643	MH0268_GL0121737 MPA_PNP_EM_seqs_non_topgraph_seqs_final_210318.csv	Flagellin n=3 Tax=Roseburia TaxID=841 RepID=G2T5W2_ROSHA
	agilent_7179	5.13846e-06	0.262062	-0.558044	-1.53327	0.417181	18.8119	13.2075	0.702085	UniRef90_P11311	644	Adhesin P1 precursor (Cytadhesin P1) (Attachment protein) & ADP1_MYCPN adhesin P1	Adhesin P1 n=56 Tax=Mycoplasma pneumoniae TaxID=2104 RepID=ADP1_MYCPN
	agilent_39523	5.1481e-06	0.262553	-0.95238	-2.61845	0.713693	6.93069	3.77358	0.544474	UniRef90_A0A544KL08	645	WP_000826868.1 strains_non_MPA_non_topgraph_cdhit70_190118.csv	Uncharacterized protein n=44 Tax=Vibrio TaxID=662 RepID=A0A544KL08_VIBCL
	agilent_6002	5.15038e-06	0.262669	-0.448115	-1.23223	0.335998	32.6733	24.5283	0.750715	UniRef90_P03204	646	EBNA-3C HHV 4 latent protein	Epstein-Barr nuclear antigen 6 n=14 Tax=Epstein-Barr virus (strain GD1) TaxID=10376 RepID=EBNA6_EBVB9
	twist_22570	5.15153e-06	0.262728	-0.598801	-1.64672	0.449113	15.8416	11.3208	0.714623		647	allergen_name False allergome_name Str pn PspC (2/2) (1/1) allergenonline_name False SDAP_name False iedb_name False
	agilent_241970	5.16539e-06	0.263435	-1.24973	-3.44002	0.940562	5.94059	1.88679	0.31761	UniRef90_P55981	648	VFG000279(gb|NP_207680) (vacA) vacuolating cytotoxin [VacA (VF0058)] [Helicobacter pylori 26695]	Vacuolating cytotoxin autotransporter n=8 Tax=Helicobacter pylori TaxID=210 RepID=VACA_HELPY
	twist_57218	5.16643e-06	0.263488	-0.435555	-1.199	0.327889	71.2871	62.2642	0.873428		649	polyprotein (9/9) & VP1 capsid protein (1/3) & Chain 2, Human Rhinovirus Serotype 2 (Hrv2)
	agilent_7341	5.16901e-06	0.263619	0.776138	-0.584657	2.13693	5.94059	9.43396	1.58805	UniRef90_Q59947	650	immunoglobulin A1 protease	Immunoglobulin A1 protease n=446 Tax=Streptococcus pneumoniae TaxID=1313 RepID=IGA1_STRR6
	agilent_154953	5.1814e-06	0.264251	-0.803677	-2.21462	0.607269	8.91089	5.66038	0.63522	UniRef90_A0A1Q6SXB0	651	MH0161_GL0136889 MPA_PNP_EM_seqs_non_topgraph_seqs_final_210318.csv	Peptidase_M23 domain-containing protein n=5 Tax=Ruminococcaceae TaxID=541000 RepID=A0A1Q6SXB0_9FIRM
	agilent_56757	5.18903e-06	0.26464	-0.817189	-2.25303	0.618647	8.91089	5.66038	0.63522	UniRef90_A0A085PQB2	652	WP_001882860.1 strains_non_MPA_non_topgraph_cdhit70_190118.csv	PEGA domain-containing protein n=76 Tax=Vibrio TaxID=662 RepID=A0A085PQB2_VIBCL
	twist_21096	5.19711e-06	0.265052	-0.628396	-1.73347	0.476675	15.8416	9.43396	0.595519		653	allergen_name False allergome_name Por tr 2 (14/17) (1/1) allergenonline_name False SDAP_name False iedb_name False
	twist_35869	5.20551e-06	0.265481	0.428372	-0.325621	1.18236	62.3762	71.6981	1.14945		654	EBNA-3C HHV 4 latent protein
	twist_11747	5.212e-06	0.265812	-0.950006	-2.6233	0.723292	6.93069	3.77358	0.544474		655	allergen_name False allergome_name False allergenonline_name Unassigned (1/1) (1/1) SDAP_name False iedb_name False
	agilent_228204	5.22307e-06	0.266377	-0.923222	-2.55127	0.704821	7.92079	3.77358	0.476415	UniRef90_Q06114	656	VFG000379(gb|NP_395163) (yopB) type III secretion system hydrophobic translocator, pore protein YopB [TTSS (VF0140)] [Yersinia pestis CO92]	Protein YopB n=28 Tax=Yersinia TaxID=444888 RepID=YOPB_YERPS
	agilent_40863	5.22474e-06	0.266462	0.521235	-0.398093	1.44056	13.8614	20.7547	1.4973	UniRef90_Q1WS65	657	YP_536347.1 strains_non_MPA_non_topgraph_cdhit70_190118.csv	Uncharacterized protein n=36 Tax=Lactobacillus TaxID=1578 RepID=Q1WS65_LACS1
	twist_95398	5.23996e-06	0.267238	-0.414702	-1.14732	0.317917	41.5842	32.0755	0.771339		658	YP_003344856.1 hypothetical protein [Streptococcus virus ALQ132]
	twist_55606	5.24402e-06	0.267445	-0.725851	-2.00871	0.557003	10.8911	7.54717	0.692967		659	Interleukin-1 receptor type 1
	twist_58058	5.2485e-06	0.267673	-0.430438	-1.19155	0.330673	35.6436	28.3019	0.794025		660	positive (exact): Norwalk virus Non-structural polyprotein
	agilent_869	5.25697e-06	0.268106	-0.520443	-1.44153	0.400648	25.7426	15.0943	0.586357	UniRef90_P03277	661	Hexon protein	Hexon protein n=779 Tax=Adenoviridae TaxID=10508 RepID=CAPSH_ADE02
	agilent_224035	5.26369e-06	0.268448	0.992849	-0.765574	2.75127	4.9505	5.66038	1.1434	UniRef90_Q327J1	662	VFG012802(gb|NP_858136) (ospB) type III secretion system effector OspB [T3SS (SS011)] [Shigella flexneri 2a str. 301]	OspB n=95 Tax=Enterobacteriaceae TaxID=543 RepID=Q327J1_SHIDS
	twist_46270	5.26991e-06	0.268765	0.519291	-0.401029	1.43961	13.8614	20.7547	1.4973		663	Twist-related protein 1
	twist_35319	5.2806e-06	0.269311	-0.547937	-1.52013	0.424258	19.802	13.2075	0.666981		664	EBNA-3C HHV 4 latent protein
	agilent_224087	5.28222e-06	0.269393	-0.573987	-1.59258	0.444603	22.7723	11.3208	0.497129	UniRef90_Q48031	665	VFG001151(gb|AAA20527) (hmw1A) adhesin HMW1A, two-partner secretion (TPS) pathway TpsA exoprotein [HMW1/HMW2 (VF0038)] [Haemophilus influenzae str. 12]	Adhesin n=8 Tax=Haemophilus influenzae TaxID=727 RepID=Q48031_HAEIF
	agilent_219967	5.28512e-06	0.269541	0.50066	-0.38808	1.3894	19.802	26.4151	1.33396	UniRef90_Q9X5C4	666	VFG000960(gb|NP_269464) (grab) protein GRAB (protein G-related alpha 2M-binding protein) [GRAB (VF0254)] [Streptococcus pyogenes M1 GAS]	GRAB n=44 Tax=Streptococcus pyogenes TaxID=1314 RepID=Q9X5C4_STRPY
	twist_58792	5.28526e-06	0.269548	-0.933477	-2.59055	0.723598	7.92079	3.77358	0.476415		667	positive (from uniprot): Enterovirus C Genome polyprotein [on Uniprot the BLAST matches are "Capsid protein" from "Human poliovirus"
	twist_58050	5.28894e-06	0.269736	0.44082	-0.342015	1.22366	60.396	71.6981	1.18713		668	positive (exact): Enterovirus B Genome polyprotein
	agilent_72079	5.29025e-06	0.269803	-0.759004	-2.10708	0.589068	12.8713	5.66038	0.439768	UniRef90_W0U8M0	669	MH0014_GL0012091 MPA_PNP_EM_seqs_non_topgraph_seqs_final_210318.csv	Uncharacterized protein n=23 Tax=Ruminococcus TaxID=1263 RepID=W0U8M0_9FIRM
	agilent_133424	5.2983e-06	0.270213	-1.2425	-3.45121	0.966207	6.93069	1.88679	0.272237	UniRef90_E1W2P1	670	WP_014064419.1 strains_non_MPA_non_topgraph_cdhit70_190118.csv	Uncharacterized protein n=61 Tax=Pasteurellaceae TaxID=712 RepID=E1W2P1_HAEP3
	agilent_231668	5.3015e-06	0.270377	0.459698	-0.357753	1.27715	24.7525	28.3019	1.1434	UniRef90_P71401	671	VFG001157(gb|AAC44560) (hsf) Hsf [Hia/Hsf (VF0039)] [Haemophilus influenzae C54]	Hsf n=19 Tax=Haemophilus influenzae TaxID=727 RepID=P71401_HAEIF
	agilent_39341	5.30287e-06	0.270446	-0.902444	-2.50744	0.702548	9.90099	3.77358	0.381132	UniRef90_A0A454A614	672	WP_016265893.1 strains_non_MPA_non_topgraph_cdhit70_190118.csv	Autotransporter domain-containing protein n=484 Tax=Gammaproteobacteria TaxID=1236 RepID=A0A454A614_ECOL5
	agilent_229757	5.31125e-06	0.270874	-0.521177	-1.44892	0.406561	20.7921	15.0943	0.725966	UniRef90_A0A4I7YG16	673	VFG001357(gb|NP_346601) (cbpA) choline binding protein A [CbpA/PspC (VF0150)] [Streptococcus pneumoniae TIGR4]	Choline binding protein A n=44 Tax=Streptococcus pneumoniae TaxID=1313 RepID=A0A4I7YG16_STREE
	agilent_7826	5.31701e-06	0.271167	0.437795	-0.341994	1.21758	22.7723	32.0755	1.40853	UniRef90_P08318	674	phosphoprotein 150 & Large structural phosphoprotein	Large structural phosphoprotein n=145 Tax=root TaxID=1 RepID=PP150_HCMVA
	agilent_23664	5.32781e-06	0.271718	-0.394862	-1.09899	0.309264	58.4158	50.9434	0.872082	UniRef90_A0A563X9J4	675	NP_814228.1 strains_non_MPA_non_topgraph_cdhit70_190118.csv	LysM domain-containing protein n=60 Tax=Bacilli TaxID=91061 RepID=A0A563X9J4_ENTFL
	agilent_241725	5.33327e-06	0.271997	0.44795	-0.351308	1.24721	21.7822	32.0755	1.47256	UniRef90_A2T8Z5	676	VFG000948(gb|NP_663908) (fbaB) fibronectin-bing protein SfbII [FBPs (VF0243)] [Streptococcus pyogenes MGAS315]	PrtF2 n=111 Tax=Streptococcus pyogenes TaxID=1314 RepID=A2T8Z5_STRPY
	agilent_43110	5.34238e-06	0.272461	-0.399795	-1.11382	0.314233	49.505	37.7358	0.762264	UniRef90_A0A1C5VBJ4	677	MH0369_GL0102815 MPA_PNP_EM_seqs_non_topgraph_seqs_final_210318.csv	Flagellin n=16 Tax=Roseburia TaxID=841 RepID=A0A1C5VBJ4_9FIRM
	agilent_15288	5.34683e-06	0.272688	-0.903482	-2.51785	0.71089	8.91089	3.77358	0.42348	UniRef90_A0A0U5JUD9	678	WP_003667077.1 strains_non_MPA_non_topgraph_cdhit70_190118.csv	5'-nucleotidase n=45 Tax=Lactobacillus TaxID=1578 RepID=A0A0U5JUD9_LACRE
	twist_15595	5.34847e-06	0.272772	-0.576633	-1.60716	0.453894	20.7921	11.3208	0.544474		679	allergen_name False allergome_name Tri a GBSS_I (7/14) (1/1) allergenonline_name False SDAP_name False iedb_name False
	agilent_229260	5.35168e-06	0.272936	0.844302	-0.665103	2.35371	5.94059	7.54717	1.27044	UniRef90_Q51104	680	VFG000266(gb|NP_274673) (hmbR) hemoglobin receptor [HmbR (VF0048)] [Neisseria meningitidis MC58]	Hemoglobin receptor n=204 Tax=Proteobacteria TaxID=1224 RepID=Q51104_NEIME
	agilent_219988	5.35454e-06	0.273081	0.516514	-0.407167	1.4402	12.8713	20.7547	1.61248	UniRef90_Q99WQ6	681	VFG001316(gb|NP_645114) (geh) glycerol ester hydrolase [Lipase (VF0012)] [Staphylococcus aureus subsp. aureus MW2]	Lipase 2 n=451 Tax=Bacteria TaxID=2 RepID=LIP2_STAAM
	agilent_233907	5.36671e-06	0.273702	-1.20738	-3.36932	0.954569	9.90099	1.88679	0.190566	UniRef90_UPI000DA9B94C	682	VFG001290(gb|NP_647368) (clfB) Clumping factor B, adhesin [Clumping factor (VF0004)] [Staphylococcus aureus subsp. aureus MW2]	MSCRAMM family adhesin clumping factor ClfB n=15 Tax=Staphylococcus aureus TaxID=1280 RepID=UPI000DA9B94C
	agilent_12010	5.37408e-06	0.274078	0.422649	-0.334746	1.18004	61.3861	71.6981	1.16799		683	positive (exact): Enterovirus C Genome polyprotein [on Uniprot the BLAST matches are "Capsid protein" from "Human poliovirus"
	agilent_12008	5.37506e-06	0.274128	0.430283	-0.340872	1.20144	63.3663	73.5849	1.16126		684	positive (exact): Enterovirus C Genome polyprotein [on Uniprot the BLAST matches are "Capsid protein" from "Human poliovirus"
	twist_43590	5.37918e-06	0.274338	0.390975	-0.310039	1.09199	41.5842	52.8302	1.27044		685	glycoprotein B (2/2)
	twist_10138	5.39158e-06	0.27497	-0.579545	-1.62003	0.460942	16.8317	11.3208	0.672586		686	allergen_name False allergome_name Lol p FT (2/3) (1/1) allergenonline_name False SDAP_name False iedb_name False
	agilent_61850	5.39471e-06	0.27513	0.77009	-0.612953	2.15313	4.9505	9.43396	1.90566	UniRef90_Q6GF50	687	WP_000595617.1 strains_non_MPA_non_topgraph_cdhit70_190118.csv	Uncharacterized leukocidin-like protein 1 n=24 Tax=Staphylococcus TaxID=1279 RepID=LUKL1_STAAR
	twist_51758	5.39654e-06	0.275224	0.775831	-0.617794	2.16946	4.9505	9.43396	1.90566		688	Glycoprotein M
	twist_23200	5.39807e-06	0.275302	1.00118	-0.79753	2.79988	2.9703	5.66038	1.90566		689	allergen_name False allergome_name Aix ga 1 (1/2), Aix sp 1 (1/1), Alo ae 1 (1/2), Ana ca 1 (1/2), Ana p 1 (1/2), Chl pi 1 (1/2), Cya cy 1 (1/2), Lop cu 1 (1/2), Lop sp 1 (1/2), Neo ju 1 (1/2), Sar ml 1 (1/2), Tad ra 1 (1/2) (1/1) allergenonline_name False SDAP_name False iedb_name False
	agilent_2661	5.41414e-06	0.276121	-0.902469	-2.52661	0.721668	8.91089	3.77358	0.42348	UniRef90_P03114	690	Replication protein E1	Replication protein E1 n=962 Tax=root TaxID=1 RepID=VE1_HPV16
	agilent_29665	5.41593e-06	0.276213	-0.898468	-2.51571	0.718777	8.91089	3.77358	0.42348	UniRef90_A0A0A1GM27	691	WP_022527392.1 strains_non_MPA_non_topgraph_cdhit70_190118.csv	Solute-binding protein of the ABC-type sugar transport system n=85 Tax=Bifidobacterium TaxID=1678 RepID=A0A0A1GM27_BIFLN
	twist_31816	5.44957e-06	0.277928	-0.513427	-1.4409	0.41405	20.7921	15.0943	0.725966		692	tegument protein pp65 & 65 kDa lower matrix phosphoprotein & pp65 & HCMVUL83
	twist_59501	5.44989e-06	0.277944	0.678734	-0.547401	1.90487	6.93069	11.3208	1.63342		693	H3N2 A/Fujian/411/2002 HA
	twist_55678	5.45962e-06	0.278441	-0.694673	-1.9509	0.561553	10.8911	7.54717	0.692967		694	EBNA-3B nuclear protein [Human gammaherpesvirus 4] & Epstein-Barr nuclear antigen 4
	twist_23370	5.46232e-06	0.278578	-0.539963	-1.5167	0.43677	22.7723	13.2075	0.579984		695	allergen_name False allergome_name Sec c 37 (1/2) (1/1) allergenonline_name False SDAP_name False iedb_name False
	agilent_226048	5.47846e-06	0.279401	-1.26134	-3.54687	1.02419	3.9604	1.88679	0.476415	UniRef90_Q9Z4N7	696	VFG002179(gb|AAD09858) (esp) Enterococcal surface protein; Esp [Esp (VF0353)] [Enterococcus faecalis str. MMH594]	EF0056 n=75 Tax=Bacteria TaxID=2 RepID=Q9Z4N7_ENTFL
	twist_47759	5.48587e-06	0.27978	-0.89193	-2.50937	0.725508	8.91089	3.77358	0.42348		697	immunoglobulin A1 protease
	twist_26511	5.49844e-06	0.28042	0.529004	-0.431578	1.48959	75.2475	86.7925	1.15343		698	EBNA-1 HHV 4
	twist_25251	5.5013e-06	0.280567	0.559084	-0.456427	1.5746	9.90099	16.9811	1.71509		699	allergen_name False allergome_name Sus s 12 (2/2), Sus s 8 (6/8) (1/1) allergenonline_name False SDAP_name False iedb_name False
	agilent_8061	5.51374e-06	0.281201	-0.630511	-1.77727	0.516249	12.8713	9.43396	0.732946	UniRef90_Q1HVF7	700	EBNA-1 HHV 4	Epstein-Barr nuclear antigen 1 n=48 Tax=Epstein-Barr virus (strain GD1) TaxID=10376 RepID=EBNA1_EBVA8
	twist_3150	5.52126e-06	0.281584	-0.880031	-2.48189	0.721829	10.8911	3.77358	0.346484		701	allergen_name False allergome_name Str py SPEA (2/2) (1/1) allergenonline_name False SDAP_name False iedb_name False
	twist_28963	5.52403e-06	0.281725	-0.675138	-1.9044	0.554128	12.8713	7.54717	0.586357		702	Trans-acting transcriptional protein ICP4
	agilent_223895	5.52576e-06	0.281814	-1.20121	-3.38874	0.986315	6.93069	1.88679	0.272237	UniRef90_P81177	703	VFG001314(gb|NP_647375) (aur) zinc metalloproteinase aureolysin [Aureolysin (VF0024)] [Staphylococcus aureus subsp. aureus MW2]	Zinc metalloproteinase aureolysin n=337 Tax=Bacilli TaxID=91061 RepID=AURE_STAAU
	agilent_200789	5.53274e-06	0.28217	-0.399963	-1.12887	0.328948	67.3267	60.3774	0.896781	UniRef90_A0A3R5Z1C7	704	MH0188_GL0111429 MPA_PNP_EM_seqs_non_topgraph_seqs_final_210318.csv	Uncharacterized protein n=8 Tax=Parabacteroides TaxID=375288 RepID=A0A3R5Z1C7_9BACT
	agilent_37652	5.53718e-06	0.282396	-0.567803	-1.60308	0.467475	16.8317	11.3208	0.672586	UniRef90_A0A4P6LV93	705	WP_018594597.1 strains_non_MPA_non_topgraph_cdhit70_190118.csv	Autolysin n=3 Tax=Blautia TaxID=572511 RepID=A0A4P6LV93_9FIRM
	twist_27187	5.54277e-06	0.282681	0.628942	-0.51849	1.77637	7.92079	13.2075	1.66745		706	putative BLRF2 protein [Human gammaherpesvirus 4] & Tegument protein BLRF2
	agilent_18832	5.54394e-06	0.282741	-1.22275	-3.4538	1.00829	4.9505	1.88679	0.381132	UniRef90_B0MZZ7	707	MH0002_GL0026121 MPA_PNP_EM_seqs_non_topgraph_seqs_final_210318.csv	Outer membrane efflux protein n=7 Tax=root TaxID=1 RepID=B0MZZ7_9BACT
	agilent_220368	5.54604e-06	0.282848	-0.493721	-1.39477	0.407328	25.7426	16.9811	0.659652	UniRef90_Q3JY46	708	VFG002535(gb|YP_109915) (fliC) flagellin [Flagella (VF0430)] [Burkholderia pseudomallei K96243]	Flagellin n=43 Tax=Burkholderiaceae TaxID=119060 RepID=Q3JY46_BURP1
	agilent_12014	5.5497e-06	0.283035	0.439956	-0.363283	1.24319	69.3069	77.3585	1.11617	UniRef90_A0A1D8D445	709	positive (from uniprot): Enterovirus C Genome polyprotein [on Uniprot the BLAST matches are "Capsid protein" from "Human poliovirus"	VP1 (Fragment) n=1 Tax=Human poliovirus 3 TaxID=12086 RepID=A0A1D8D445_9ENTO
	agilent_226597	5.55138e-06	0.283121	0.579099	-0.478364	1.63656	11.8812	15.0943	1.27044	UniRef90_A0A0K5P078	710	VFG000743(gb|AAC38395) (espD) EspD [EspD (VF0180)] [Escherichia coli O127:H6 str. E2348/69]	Translocon EspD n=21 Tax=Escherichia coli TaxID=562 RepID=A0A0K5P078_ECOLX
	agilent_203587	5.57854e-06	0.284505	1.43774	-1.19521	4.07069	0.990099	3.77358	3.81132	UniRef90_B0P3X3	711	MH0088_GL0102357 (1/2) MPA_and_EM_topgraph_220218_subsample.csv	Glycosyltransferase, group 2 family protein n=14 Tax=Clostridiales TaxID=186802 RepID=B0P3X3_9CLOT
	twist_20503	5.57884e-06	0.284521	0.427445	-0.355364	1.21025	27.7228	32.0755	1.15701		712	allergen_name False allergome_name False allergenonline_name Unassigned (1/1) (1/1) SDAP_name Bos d 8 (6/13) (1/1) iedb_name False
	twist_28807	5.59161e-06	0.285172	-0.417041	-1.18183	0.347747	34.6535	30.1887	0.871159		713	Enterovirus polyprotein (VP0, VP1, VP2, VP4) – capsid proteins, Coxsackievirus A9 (2.9 Å structure, chains 1–4)
	agilent_222779	5.59761e-06	0.285478	-1.19969	-3.40115	1.00176	5.94059	1.88679	0.31761	UniRef90_Q06131	714	VFG000378(gb|NP_395162) (yopD) type III secretion system hydrophobic translocator, pore protein YopD [TTSS (VF0140)] [Yersinia pestis CO92]	Protein YopD n=25 Tax=Yersinia TaxID=444888 RepID=YOPD_YERPS
	twist_39713	5.60489e-06	0.285849	0.637393	-0.533131	1.80792	6.93069	13.2075	1.90566		715	phosphoprotein 150 & Large structural phosphoprotein
	agilent_18547	5.61206e-06	0.286215	-1.20521	-3.42017	1.00975	4.9505	1.88679	0.381132	UniRef90_A0A161TT46	716	NP_831211.1 strains_non_MPA_non_topgraph_cdhit70_190118.csv	Murein DD-endopeptidase MepM n=540 Tax=Bacillaceae TaxID=186817 RepID=A0A161TT46_BACCE
	twist_28154	5.61592e-06	0.286412	0.391874	-0.328614	1.11236	38.6139	45.283	1.17271		717	Glycoprotein M
	twist_17128	5.61853e-06	0.286545	-0.56078	-1.5921	0.470538	17.8218	11.3208	0.63522		718	allergen_name False allergome_name Der f 20 (4/4) (1/1) allergenonline_name Der f 20.0101 (1/1) (1/1) SDAP_name False iedb_name False
	agilent_240487	5.62995e-06	0.287127	-0.521653	-1.48217	0.438868	26.7327	13.2075	0.49406	UniRef90_P71401	719	VFG001157(gb|AAC44560) (hsf) Hsf [Hia/Hsf (VF0039)] [Haemophilus influenzae C54]	Hsf n=19 Tax=Haemophilus influenzae TaxID=727 RepID=P71401_HAEIF
	twist_48100	5.63585e-06	0.287428	-0.736531	-2.09355	0.620492	13.8614	5.66038	0.408356		720	butyrophilin precursor & Butyrophilin subfamily 1 member A1 & butyrophilin, partial
	twist_66218	5.63759e-06	0.287517	0.652514	-0.549933	1.85496	5.94059	13.2075	2.22327		721	YP_009322870.1 hypothetical protein BPS11Q3_63 [Salmonella phage BPS11Q3]
	agilent_1726	5.64094e-06	0.287688	-1.17602	-3.34396	0.991911	7.92079	1.88679	0.238208	UniRef90_P14738	722	fibronectin-binding protein A	Fibronectin-binding protein A n=540 Tax=Staphylococcaceae TaxID=90964 RepID=FNBA_STAA8
	twist_67146	5.64134e-06	0.287708	-1.17797	-3.34958	0.993644	7.92079	1.88679	0.238208		723	YP_009284326.1 putative endolysin [Enterobacter phage Arya]
	twist_27925	5.64958e-06	0.288129	0.66014	-0.557905	1.87818	6.93069	11.3208	1.63342		724	Ovomucoid precursor
	agilent_135214	5.65425e-06	0.288367	0.757124	-0.64056	2.15481	4.9505	9.43396	1.90566	UniRef90_A0A379XTI8	725	WP_021294045.1 (1/1) non_MPA_topgraph_sampling_040218.csv	Putative flagellin structural protein n=133 Tax=Enterobacteriaceae TaxID=543 RepID=A0A379XTI8_SALER
	twist_58263	5.65437e-06	0.288373	0.549471	-0.464889	1.56383	13.8614	16.9811	1.22507		726	EBNA-3C HHV 4 latent protein
	twist_46426	5.65505e-06	0.288407	-0.439038	-1.24959	0.371513	76.2376	69.8113	0.915707		727	nuclear protein EBNA2 & EBNA-2 & Epstein-Barr nuclear antigen 2
	agilent_198635	5.66155e-06	0.288739	0.742858	-0.629549	2.11527	5.94059	9.43396	1.58805	UniRef90_Q9ZFS4	728	WP_000778481.1 strains_non_MPA_non_topgraph_cdhit70_190118.csv	Exotoxin 5 n=38 Tax=Staphylococcus TaxID=1279 RepID=Q9ZFS4_STAAU
	agilent_223567	5.66308e-06	0.288817	-0.418101	-1.19065	0.354452	34.6535	26.4151	0.762264	UniRef90_Q2YX95	729	VFG001318(gb|YP_001332075) (isdA) iron-regulated surface determinant protein A [Isd (VF0015)] [Staphylococcus aureus subsp. aureus str. Newman]	Iron-regulated surface determinant protein A n=287 Tax=Bacteria TaxID=2 RepID=ISDA_STAAB
	agilent_76173	5.67376e-06	0.289362	0.969501	-0.823936	2.76294	2.9703	5.66038	1.90566	UniRef90_A0A174Z2U6	730	V1.UC13-0_GL0049070 MPA_PNP_EM_seqs_non_topgraph_seqs_final_210318.csv	Methionine aminopeptidase n=12 Tax=Eubacterium TaxID=1730 RepID=A0A174Z2U6_9FIRM
	agilent_8460	5.67692e-06	0.289523	0.607278	-0.516474	1.73103	9.90099	13.2075	1.33396	UniRef90_Q2FUY2	731	Clumping factor B precursor (Fibrinogen-binding protein B) (Fibrinogen receptor B)	Clumping factor B n=3 Tax=Staphylococcus aureus TaxID=1280 RepID=CLFB_STAA8
	twist_21947	5.683e-06	0.289833	0.762251	-0.649182	2.17368	3.9604	9.43396	2.38208		732	allergen_name False allergome_name Str py Streptokinase (5/12) (1/1) allergenonline_name False SDAP_name False iedb_name False
	twist_52620	5.68306e-06	0.289836	-0.522046	-1.48871	0.444614	20.7921	13.2075	0.63522		733	Junctional protein associated with coronary artery disease
	agilent_69451	5.68812e-06	0.290094	-1.18068	-3.36808	1.00672	6.93069	1.88679	0.272237	UniRef90_D4K2Y4	734	MH0176_GL0133648 (1/1) MPA_and_EM_topgraph_220218_subsample.csv	Cell division protein FtsI/penicillin-binding protein 2 n=7 Tax=Faecalibacterium TaxID=216851 RepID=D4K2Y4_9FIRM
	agilent_201607	5.70224e-06	0.290814	-1.17909	-3.3668	1.00863	6.93069	1.88679	0.272237	UniRef90_A0A448F0Y5	735	WP_003657051.1 strains_non_MPA_non_topgraph_cdhit70_190118.csv	Muramidase n=21 Tax=Lactobacillus TaxID=1578 RepID=A0A448F0Y5_LACAI
	agilent_193475	5.70375e-06	0.290891	-0.648227	-1.85116	0.554708	14.8515	7.54717	0.508176	UniRef90_A0A0B8REE2	736	WP_010989342.1 strains_non_MPA_non_topgraph_cdhit70_190118.csv	ATP phosphoribosyltransferase regulatory subunit n=304 Tax=Bacteria TaxID=2 RepID=A0A0B8REE2_LISMN
	agilent_166519	5.707e-06	0.291057	-0.725309	-2.07175	0.621132	14.8515	5.66038	0.381132	UniRef90_R7EMT3	737	MH0002_GL0053999 MPA_PNP_EM_seqs_non_topgraph_seqs_final_210318.csv	TonB-dependent receptor n=1 Tax=Bacteroides uniformis CAG:3 TaxID=1263055 RepID=R7EMT3_9BACE
	twist_47027	5.70821e-06	0.291118	-0.670993	-1.91676	0.574776	10.8911	7.54717	0.692967		738	nuclear protein EBNA2 & EBNA-2 & Epstein-Barr nuclear antigen 2
	twist_59624	5.71687e-06	0.291561	-0.74334	-2.12469	0.638014	9.90099	5.66038	0.571698		739	B B/Shanghai/361/2002 HA
	agilent_138817	5.73782e-06	0.292629	-0.608796	-1.74263	0.525041	15.8416	9.43396	0.595519	UniRef90_K0X429	740	MH0012_GL0120519 MPA_PNP_EM_seqs_non_topgraph_seqs_final_210318.csv	Por secretion system C-terminal sorting domain-containing protein n=4 Tax=Bacteria TaxID=2 RepID=K0X429_9BACT
	agilent_220823	5.75497e-06	0.293503	-0.728628	-2.0881	0.630848	11.8812	5.66038	0.476415	UniRef90_Q8P2T7	741	VFG000976(gb|NP_268546) (slo) streptolysin O precursor [SLO (VF0250)] [Streptococcus pyogenes M1 GAS]	Streptolysin O n=132 Tax=Streptococcus TaxID=1301 RepID=TACY_STRP8
	agilent_76826	5.76625e-06	0.294079	-0.38277	-1.0978	0.332255	53.4653	49.0566	0.91754	UniRef90_A0A4P6LV93	742	WP_018594597.1 strains_non_MPA_non_topgraph_cdhit70_190118.csv	Autolysin n=3 Tax=Blautia TaxID=572511 RepID=A0A4P6LV93_9FIRM
	agilent_9078	5.77436e-06	0.294492	-0.870183	-2.4971	0.756735	7.92079	3.77358	0.476415	UniRef90_P06725	743	tegument protein pp65 & 65 kDa lower matrix phosphoprotein & pp65 & HCMVUL83	65 kDa phosphoprotein n=77 Tax=Human cytomegalovirus TaxID=10359 RepID=PP65_HCMVA
	agilent_78371	5.78195e-06	0.29488	0.571109	-0.497509	1.63973	8.91089	15.0943	1.69392	UniRef90_A0A336Q741	744	WP_011590270.1 strains_non_MPA_non_topgraph_cdhit70_190118.csv	N-acetylmuramoyl-L-alanine amidase n=56 Tax=Clostridium perfringens TaxID=1502 RepID=A0A336Q741_CLOPF
	agilent_19835	5.80282e-06	0.295944	-0.86889	-2.49828	0.760501	7.92079	3.77358	0.476415	UniRef90_B0G6M5	745	WP_005333649.1 strains_non_MPA_non_topgraph_cdhit70_190118.csv	Peripla_BP_4 domain-containing protein n=15 Tax=Dorea TaxID=189330 RepID=B0G6M5_9FIRM
	twist_35063	5.82627e-06	0.29714	-1.18083	-3.40067	1.03902	4.9505	1.88679	0.381132		746	Y-box-binding protein 2
	twist_38675	5.8396e-06	0.29782	-0.475508	-1.37068	0.419661	82.1782	77.3585	0.94135		747	pneumococcal histidine triad protein E & hydrolase & HIT family hydrolase
	agilent_184597	5.84547e-06	0.298119	0.66156	-0.584633	1.90775	5.94059	11.3208	1.90566	UniRef90_K5Y925	748	MH0020_GL0056409 MPA_PNP_EM_seqs_non_topgraph_seqs_final_210318.csv	OstA-like_N domain-containing protein n=18 Tax=Parabacteroides TaxID=375288 RepID=K5Y925_9BACT
	agilent_3872	5.8476e-06	0.298228	0.540277	-0.477682	1.55824	9.90099	16.9811	1.71509	UniRef90_P07210	749	polyprotein (9/9) & VP1 capsid protein (1/3) & Chain 2, Human Rhinovirus Serotype 2 (Hrv2)	Genome polyprotein n=273 Tax=Enterovirus TaxID=12059 RepID=POLG_HRV8A
	agilent_237676	5.84903e-06	0.2983	-0.515462	-1.48681	0.455888	20.7921	13.2075	0.63522	UniRef90_A7X6I5	750	VFG001283(gb|NP_647238) (fnbA) fibronectin-binding protein A [FnBPs (VF0010)] [Staphylococcus aureus subsp. aureus MW2]	Fibronectin-binding protein A n=697 Tax=Bacteria TaxID=2 RepID=FNBA_STAA1
	twist_58057	5.85044e-06	0.298373	-0.418527	-1.20733	0.370274	30.6931	24.5283	0.799148		751	positive (exact): Norwalk virus Non-structural polyprotein
	agilent_235311	5.85557e-06	0.298634	0.678736	-0.601176	1.95865	4.9505	11.3208	2.28679	UniRef90_Q93SM9	752	VFG002418(gb|YP_001331791) (vWbp) secreted von Willebrand factor-binding protein precursor [vWbp (VF0420)] [Staphylococcus aureus subsp. aureus str. Newman]	Coagulase n=92 Tax=Staphylococcus TaxID=1279 RepID=Q93SM9_STAAU
	twist_21142	5.85611e-06	0.298661	-0.564768	-1.62983	0.500291	18.8119	11.3208	0.601787		753	allergen_name False allergome_name False allergenonline_name Unassigned (1/1) (1/1) SDAP_name Bos d 8 (6/13) (1/1) iedb_name False
	agilent_240581	5.86802e-06	0.299269	-0.389359	-1.12455	0.345832	63.3663	58.4906	0.923054	UniRef90_A0A098ZMW6	754	VFG001355(gb|NP_346612) (cbpD) choline binding protein D [CBPs (VF0145)] [Streptococcus pneumoniae TIGR4]	Autolysin n=355 Tax=Streptococcus TaxID=1301 RepID=A0A098ZMW6_STREE
	twist_51731	5.88331e-06	0.300049	-0.394316	-1.14007	0.351438	36.6337	30.1887	0.824069		755	positive (exact): Norwalk virus Non-structural polyprotein
	agilent_236818	5.88775e-06	0.300275	0.394749	-0.352173	1.14167	29.703	35.8491	1.20692	UniRef90_UPI000F53326A	756	VFG000261(gb|NP_273742) (iga) IgA-specific serine endopeptidase [IgA1 protease (VF0080)] [Neisseria meningitidis MC58]	IgA-specific serine endopeptidase autotransporter n=1 Tax=Neisseria meningitidis TaxID=487 RepID=UPI000F53326A
	twist_52503	5.89142e-06	0.300463	-0.378522	-1.09502	0.337973	58.4158	52.8302	0.904381		757	polyprotein (3/9) & structural protein (3/3) & VP1 (2/4) & capsid protein VP1 & VP1 protein (2/2) & VP1 protein, partial [Enterovirus A71]
	agilent_127484	5.90177e-06	0.300991	0.775534	-0.694061	2.24513	5.94059	7.54717	1.27044	UniRef90_D6D3V1	758	MH0003_GL0028868 MPA_PNP_EM_seqs_non_topgraph_seqs_final_210318.csv	RagB/SusD domain-containing protein n=60 Tax=Bacteroidaceae TaxID=815 RepID=D6D3V1_9BACE
	twist_47862	5.90853e-06	0.301335	-0.509951	-1.47697	0.457067	20.7921	13.2075	0.63522		759	P30 adhesin
	agilent_42883	5.91212e-06	0.301518	-0.595252	-1.72445	0.53395	13.8614	9.43396	0.680593	UniRef90_A0A0U1MQG2	760	WP_000669729.1 strains_non_MPA_non_topgraph_cdhit70_190118.csv	Protein map n=15 Tax=Staphylococcaceae TaxID=90964 RepID=A0A0U1MQG2_STAAU
	twist_77319	5.91852e-06	0.301844	0.401377	-0.360555	1.16331	23.7624	33.9623	1.42925		761	YP_009222325.1 endonuclease [Lactobacillus phage LfeInf]
	twist_12614	5.93573e-06	0.302722	-0.454927	-1.32008	0.410228	28.7129	18.8679	0.657124		762	allergen_name False allergome_name Tri ur 37 (3/7) (1/1) allergenonline_name False SDAP_name False iedb_name False
	agilent_164669	5.94407e-06	0.303148	-0.638363	-1.85343	0.576709	13.8614	7.54717	0.544474	UniRef90_A0A173UAU5	763	WP_007884712.1 MPA_PNP_EM_seqs_non_topgraph_seqs_final_210318.csv	Flagellin n=3 Tax=Roseburia inulinivorans TaxID=360807 RepID=A0A173UAU5_9FIRM
	agilent_188119	5.94693e-06	0.303293	0.56332	-0.509237	1.63588	8.91089	15.0943	1.69392	UniRef90_A0A0E0VL48	764	WP_000702714.1 strains_non_MPA_non_topgraph_cdhit70_190118.csv	Exotoxin n=60 Tax=Staphylococcaceae TaxID=90964 RepID=A0A0E0VL48_STAA5
	agilent_166980	5.94885e-06	0.303392	0.625015	-0.565251	1.81528	5.94059	13.2075	2.22327	UniRef90_A0A2N5PBF4	765	WP_024853610.1 strains_non_MPA_non_topgraph_cdhit70_190118.csv	Uncharacterized protein n=12 Tax=Lachnospiraceae TaxID=186803 RepID=A0A2N5PBF4_RUMGN
	twist_25694	5.95316e-06	0.303611	-0.648326	-1.88355	0.586894	11.8812	7.54717	0.63522		766	XvTALE (avrBs4)
	twist_52112	5.96534e-06	0.304232	0.626892	-0.569026	1.82281	8.91089	11.3208	1.27044		767	phiRv1 phage protein
	agilent_200496	5.96713e-06	0.304324	0.650107	-0.590332	1.89055	5.94059	11.3208	1.90566	UniRef90_A0A2N0UXX5	768	MH0382_GL0184757 (3/4) MPA_and_EM_topgraph_220218_subsample.csv	ABC transporter permease YtrF n=24 Tax=Ruminococcus TaxID=1263 RepID=A0A2N0UXX5_9FIRM
	agilent_8065	5.97765e-06	0.30486	-0.549658	-1.5996	0.500283	14.8515	11.3208	0.762264	UniRef90_P03211	769	EBNA-1 HHV 4 & BKRF1	Epstein-Barr nuclear antigen 1 n=37 Tax=Epstein-Barr virus (strain GD1) TaxID=10376 RepID=EBNA1_EBVB9
	agilent_241401	5.98374e-06	0.305171	-0.46359	-1.3497	0.422516	24.7525	16.9811	0.686038	UniRef90_Q9Z4J8	770	VFG001377(gb|NP_359024) (lytC) 1,4-beta-N-acetylmuramidase [CBPs (VF0145)] [Streptococcus pneumoniae R6]	1,4-beta-N-acetylmuramidase n=231 Tax=Streptococcus TaxID=1301 RepID=Q9Z4J8_STREE
	agilent_239214	5.98492e-06	0.305231	-0.747768	-2.17723	0.681693	7.92079	5.66038	0.714623	UniRef90_P11311	771	VFG002033(gb|NP_109829) (p1/MgPa/gapA) ADP1_MYCPN adhesin P1 [Cytadherence organelle (VF0330)] [Mycoplasma pneumoniae M129]	Adhesin P1 n=56 Tax=Mycoplasma pneumoniae TaxID=2104 RepID=ADP1_MYCPN
	agilent_3245	5.99017e-06	0.305499	0.370897	-0.338516	1.08031	50.495	60.3774	1.19571	UniRef90_A0A1D8D445	772	positive (from uniprot): Enterovirus C Genome polyprotein [on Uniprot the BLAST matches are "Capsid protein" from "Human poliovirus"	VP1 (Fragment) n=1 Tax=Human poliovirus 3 TaxID=12086 RepID=A0A1D8D445_9ENTO
	agilent_12006	5.99199e-06	0.305592	0.39173	-0.357674	1.14113	59.4059	67.9245	1.1434		773	positive (exact): Human herpesvirus 3 Envelope glycoprotein C
	agilent_239633	5.99429e-06	0.305709	0.710769	-0.649307	2.07085	5.94059	9.43396	1.58805	UniRef90_Q05129	774	VFG000744(gb|AAC38396) (espB) EspB [EspB (VF0179)] [Escherichia coli O127:H6 str. E2348/69]	Protein EaeB n=79 Tax=Escherichia TaxID=561 RepID=EAEB_ECO27
	twist_42511	5.99893e-06	0.305945	-0.50878	-1.48282	0.46526	18.8119	13.2075	0.702085		775	CELL SURFACE LIPOPROTEIN MPT83 (LIPOPROTEIN P23)
	agilent_187062	6.00415e-06	0.306212	-0.841252	-2.45269	0.770181	9.90099	3.77358	0.381132	UniRef90_A0A381IRL2	776	WP_011590277.1 strains_non_MPA_non_topgraph_cdhit70_190118.csv	Cell wall binding repeat-containing protein n=21 Tax=Clostridium perfringens TaxID=1502 RepID=A0A381IRL2_CLOPF
	twist_57309	6.00552e-06	0.306281	0.60293	-0.552159	1.75802	7.92079	13.2075	1.66745		777	HCMVUL132
	twist_34608	6.00875e-06	0.306446	-0.647284	-1.88777	0.593201	11.8812	7.54717	0.63522		778	putative zinc metalloprotease
	agilent_41055	6.02141e-06	0.307092	-1.12671	-3.28886	1.03545	9.90099	1.88679	0.190566	UniRef90_UPI000D3C16C0	779	WP_014569703.1 (1/1) non_MPA_topgraph_sampling_040218.csv	peptidase n=12 Tax=Lactobacillus TaxID=1578 RepID=UPI000D3C16C0
	twist_48017	6.03052e-06	0.307556	0.378592	-0.348626	1.10581	57.4257	66.0377	1.14997		780	positive (from uniprot): Enterovirus C Genome polyprotein [on Uniprot the BLAST matches are "Capsid protein" from "Human poliovirus"
	agilent_53537	6.03621e-06	0.307847	-1.14561	-3.34748	1.05626	5.94059	1.88679	0.31761	UniRef90_A0A0P0SPT5	781	WP_001032962.1 strains_non_MPA_non_topgraph_cdhit70_190118.csv	Exopolygalacturonate lyase n=137 Tax=Enterobacteriaceae TaxID=543 RepID=A0A0P0SPT5_ECOLX
	twist_11437	6.04718e-06	0.308406	0.763872	-0.705991	2.23373	4.9505	7.54717	1.52453		782	allergen_name Equ c 3 (1/1) (1/1) allergome_name Equ c 3 (2/3) (1/1) allergenonline_name Equ c 3.0101 (1/1) (1/1) SDAP_name Equ c 3 (1/1) (1/1) iedb_name False
	twist_54623	6.05085e-06	0.308594	0.453429	-0.419409	1.32627	17.8218	22.6415	1.27044		783	putative zinc metalloprotease
	agilent_223183	6.0609e-06	0.309106	0.637007	-0.590514	1.86453	10.8911	11.3208	1.03945	UniRef90_P15926	784	VFG000974(gb|NP_269970) (scpA) C5a peptidase precursor [C5a peptidase (VF0245)] [Streptococcus pyogenes M1 GAS]	C5a peptidase n=760 Tax=Bacteria TaxID=2 RepID=C5AP_STRPY
	twist_17479	6.07479e-06	0.309814	0.710096	-0.660272	2.08046	4.9505	9.43396	1.90566		785	allergen_name Asp f 10 (1/1) (1/1) allergome_name Asp f 10 (2/2) (1/1) allergenonline_name Asp f 10.0101 (1/1) (1/1) SDAP_name Asp f 10 (1/1) (1/1) iedb_name False
	twist_35165	6.08362e-06	0.310265	0.366228	-0.34119	1.07365	50.495	60.3774	1.19571		786	Genome polyprotein (6/6) & polyprotein (7/9) & VP1 (1/4) & coat protein VP1 & VP4
	agilent_200412	6.08532e-06	0.310351	0.409207	-0.381372	1.19979	25.7426	30.1887	1.17271	UniRef90_P37710	787	NP_814543.1 strains_non_MPA_non_topgraph_cdhit70_190118.csv	Autolysin n=202 Tax=Firmicutes TaxID=1239 RepID=ALYS_ENTFA
	agilent_156142	6.0887e-06	0.310524	-0.844647	-2.47707	0.787775	7.92079	3.77358	0.476415	UniRef90_R5DN88	788	WP_092975188.1 (1/1) non_MPA_topgraph_sampling_040218.csv	Elongation factor 4 n=29 Tax=Clostridiales TaxID=186802 RepID=R5DN88_9FIRM
	agilent_44913	6.11026e-06	0.311623	-0.708593	-2.08118	0.663997	10.8911	5.66038	0.519726	UniRef90_A0A2N8IAB3	789	WP_022197508.1 strains_non_MPA_non_topgraph_cdhit70_190118.csv	Uncharacterized protein n=25 Tax=Akkermansia TaxID=239934 RepID=A0A2N8IAB3_9BACT
	agilent_131883	6.11256e-06	0.311741	-0.373683	-1.09771	0.350341	67.3267	58.4906	0.868757	UniRef90_R5NUP6	790	MH0437_GL0231446 MPA_PNP_EM_seqs_non_topgraph_seqs_final_210318.csv	Flagellin n=6 Tax=Clostridiales TaxID=186802 RepID=R5NUP6_9CLOT
	twist_29710	6.11979e-06	0.312109	0.772386	-0.725279	2.27005	4.9505	7.54717	1.52453		791	HCMVUL80
	agilent_26064	6.12033e-06	0.312137	-0.401619	-1.18041	0.377169	31.6832	26.4151	0.833726	UniRef90_A0A4P6M4H6	792	WP_018598481.1 strains_non_MPA_non_topgraph_cdhit70_190118.csv	Toxin A n=3 Tax=Blautia TaxID=572511 RepID=A0A4P6M4H6_9FIRM
	agilent_24508	6.12253e-06	0.312249	-0.864461	-2.54115	0.812223	7.92079	3.77358	0.476415	UniRef90_G1WTS1	793	WP_040015261.1 strains_non_MPA_non_topgraph_cdhit70_190118.csv	Peripla_BP_4 domain-containing protein n=15 Tax=Dorea TaxID=189330 RepID=G1WTS1_9FIRM
	agilent_3544	6.14016e-06	0.313148	0.382303	-0.36058	1.12519	31.6832	37.7358	1.19104	UniRef90_Q69091	794	Glycoprotein D HHV-1	Envelope glycoprotein D n=279 Tax=root TaxID=1 RepID=GD_HHV11
	agilent_19521	6.14739e-06	0.313517	0.55135	-0.520838	1.62354	9.90099	15.0943	1.52453	UniRef90_A0A1G7KLH9	795	O2.CD2-0_GL0014258 MPA_PNP_EM_seqs_non_topgraph_seqs_final_210318.csv	Rod shape-determining protein MreB n=1 Tax=Bacteroidales bacterium KHT7 TaxID=1855373 RepID=A0A1G7KLH9_9BACT
	agilent_173004	6.15115e-06	0.313709	0.555696	-0.525372	1.63676	11.8812	15.0943	1.27044	UniRef90_B0G3Y5	796	WP_052302907.1 strains_non_MPA_non_topgraph_cdhit70_190118.csv	N-acetylmuramoyl-L-alanine amidase n=2 Tax=Dorea formicigenerans TaxID=39486 RepID=B0G3Y5_9FIRM
	twist_11627	6.162e-06	0.314262	-0.401087	-1.18227	0.380093	39.604	28.3019	0.714623		797	allergen_name False allergome_name Tri ur 37 (2/7) (1/1) allergenonline_name False SDAP_name False iedb_name False
	agilent_52620	6.16574e-06	0.314453	-0.852859	-2.51459	0.808872	7.92079	3.77358	0.476415	UniRef90_A0A3E4V6B7	798	WP_024853414.1 (1/1) non_MPA_topgraph_sampling_040218.csv	Uncharacterized protein n=4 Tax=Ruminococcus gnavus TaxID=33038 RepID=A0A3E4V6B7_RUMGN
	agilent_12009	6.16894e-06	0.314616	0.418026	-0.39674	1.23279	69.3069	77.3585	1.11617		799	positive (exact): Enterovirus C Genome polyprotein [on Uniprot the BLAST matches are "Capsid protein" from "Human poliovirus"
	twist_32235	6.182e-06	0.315282	-0.515507	-1.52166	0.490642	17.8218	13.2075	0.74109		800	VP1 protein (1/2)
	twist_36146	6.18321e-06	0.315344	0.624416	-0.594453	1.84328	7.92079	11.3208	1.42925		801	DNA polymerase processivity factor
	agilent_146164	6.19519e-06	0.315955	-0.560712	-1.65661	0.535189	14.8515	11.3208	0.762264	UniRef90_A0A174CCG1	802	BGI-28A_GL0108101 MPA_PNP_EM_seqs_non_topgraph_seqs_final_210318.csv	Oligopeptide-binding protein AppA n=59 Tax=Clostridiales TaxID=186802 RepID=A0A174CCG1_9FIRM
	twist_30967	6.19842e-06	0.316119	-0.525402	-1.55264	0.501836	14.8515	13.2075	0.889308		803	antigen 332, Ag332=Pf332 gene clone G1 product & erythrocyte membrane-associated giant protein antigen 332 & antigen 332, Ag332=Pf332 gene clone C1 product & antigen 332
	agilent_241884	6.19932e-06	0.316165	-0.413539	-1.22214	0.395066	34.6535	22.6415	0.653369	UniRef90_P15926	804	VFG000974(gb|NP_269970) (scpA) C5a peptidase precursor [C5a peptidase (VF0245)] [Streptococcus pyogenes M1 GAS]	C5a peptidase n=760 Tax=Bacteria TaxID=2 RepID=C5AP_STRPY
	agilent_178864	6.20773e-06	0.316594	-0.722181	-2.13554	0.691174	7.92079	5.66038	0.714623	UniRef90_A0A120A5I1	805	MH0436_GL0026008 (2/2) MPA_and_EM_topgraph_220218_subsample.csv	Carboxypeptidase regulatory-like domain protein n=64 Tax=Bacteroides TaxID=816 RepID=A0A120A5I1_9BACE
	agilent_47238	6.2163e-06	0.317032	-1.11689	-3.30469	1.07091	6.93069	1.88679	0.272237	UniRef90_A0A4P6LZP8	806	WP_018593969.1 strains_non_MPA_non_topgraph_cdhit70_190118.csv	Uncharacterized protein n=4 Tax=Clostridiales TaxID=186802 RepID=A0A4P6LZP8_9FIRM
	agilent_12001	6.22074e-06	0.317258	0.454096	-0.435819	1.34401	77.2277	83.0189	1.07499		807	positive (exact): Human respiratory syncytial virus Attachment glycoprotein
	agilent_220657	6.2253e-06	0.31749	0.368703	-0.35421	1.09162	57.4257	66.0377	1.14997	UniRef90_P15276	808	VFG000117(gb|NP_253940) (algP/algR3) alginate regulatory protein AlgP [Alginate (VF0091)] [Pseudomonas aeruginosa PAO1]	Transcriptional regulatory protein AlgP n=6 Tax=Pseudomonas aeruginosa TaxID=287 RepID=ALGP_PSEAE
	agilent_11512	6.23088e-06	0.317775	0.373054	-0.35882	1.10493	33.6634	41.5094	1.23307	UniRef90_Q82081	809	positive (from uniprot): Rhinovirus B Genome polyprotein	Genome polyprotein n=46 Tax=Enterovirus TaxID=12059 RepID=POLG_HRV3
	agilent_130807	6.23294e-06	0.31788	-0.449201	-1.33065	0.432253	84.1584	77.3585	0.919201	UniRef90_A0A4P6M4H6	810	WP_018598481.1 strains_non_MPA_non_topgraph_cdhit70_190118.csv	Toxin A n=3 Tax=Blautia TaxID=572511 RepID=A0A4P6M4H6_9FIRM
	agilent_22148	6.24196e-06	0.31834	-1.16194	-3.44414	1.12027	3.9604	1.88679	0.476415	UniRef90_B0GA13	811	WP_006426016.1 (1/1) non_MPA_topgraph_sampling_040218.csv	Uncharacterized protein n=10 Tax=Clostridiales TaxID=186802 RepID=B0GA13_9FIRM
	agilent_897	6.24803e-06	0.318649	0.357141	-0.344781	1.05906	45.5446	54.717	1.20139	UniRef90_P09256	812	positive (from uniprot): Human herpesvirus 3 Envelope glycoprotein C	Envelope glycoprotein C n=119 Tax=Human herpesvirus 3 TaxID=10335 RepID=GC_VZVD
	twist_1712	6.24985e-06	0.318742	0.672493	-0.649475	1.99446	5.94059	9.43396	1.58805		813	allergen_name False allergome_name Man e 5 (3/6) (1/1) allergenonline_name False SDAP_name False iedb_name False
	agilent_32166	6.28573e-06	0.320572	-0.360101	-1.07066	0.350457	52.4752	45.283	0.862941	UniRef90_A0A174IP95	814	T2D-105A_GL0053933 MPA_PNP_EM_seqs_non_topgraph_seqs_final_210318.csv	Flagellin n=3 Tax=Clostridiales TaxID=186802 RepID=A0A174IP95_9FIRM
	twist_57410	6.33085e-06	0.322873	-0.372109	-1.10986	0.365644	37.6238	32.0755	0.852532		815	heme transporter IsdB
	agilent_73243	6.34326e-06	0.323506	0.422225	-0.415984	1.26043	72.2772	79.2453	1.09641	UniRef90_A0A091BTX1	816	WP_020917102.1 strains_non_MPA_non_topgraph_cdhit70_190118.csv	N-acetylmuramidase n=11 Tax=Streptococcus TaxID=1301 RepID=A0A091BTX1_STREI
	agilent_241598	6.35822e-06	0.324269	0.631701	-0.624342	1.88774	10.8911	11.3208	1.03945	UniRef90_Q8GM74	817	VFG001150(gb|AAL79954) (hia) adhesin [Hia/Hsf (VF0039)] [Haemophilus influenzae nontypable strain 3179B]	Adhesin n=5 Tax=Haemophilus influenzae TaxID=727 RepID=Q8GM74_HAEIF
	agilent_230186	6.38395e-06	0.325582	0.398126	-0.395639	1.19189	24.7525	30.1887	1.21962	UniRef90_A0A0G9FJC8	818	VFG000904(gb|NP_752330) (vat) Haemoglobin protease [Tsh (VF0233)] [Escherichia coli CFT073]	Autotransporter n=304 Tax=Enterobacteriaceae TaxID=543 RepID=A0A0G9FJC8_ECOLX
	agilent_239266	6.39789e-06	0.326292	0.495178	-0.493536	1.48389	17.8218	16.9811	0.95283	UniRef90_P71401	819	VFG001157(gb|AAC44560) (hsf) Hsf [Hia/Hsf (VF0039)] [Haemophilus influenzae C54]	Hsf n=19 Tax=Haemophilus influenzae TaxID=727 RepID=P71401_HAEIF
	twist_41103	6.40881e-06	0.326849	-0.42905	-1.28671	0.428614	27.7228	18.8679	0.680593		820	alpha purothionin
	twist_27571	6.41239e-06	0.327032	0.499463	-0.499333	1.49826	10.8911	16.9811	1.55918		821	Lipase 2 precursor (Glycerol ester hydrolase 2)
	agilent_54867	6.42324e-06	0.327585	-0.634778	-1.90562	0.636065	9.90099	7.54717	0.762264	UniRef90_A0A2M9V9V5	822	YP_097627.1 strains_non_MPA_non_topgraph_cdhit70_190118.csv	Arabinan endo-1,5-alpha-L-arabinosidase n=54 Tax=Bacteroides TaxID=816 RepID=A0A2M9V9V5_BACFG
	twist_32108	6.42796e-06	0.327826	-0.355749	-1.06832	0.356825	56.4356	52.8302	0.936114		823	EBNA-1 HHV 4 & BKRF1
	agilent_30572	6.43388e-06	0.328128	-0.443122	-1.33126	0.445016	25.7426	16.9811	0.659652	UniRef90_A0A264Y915	824	MH0073_GL0045612 MPA_PNP_EM_seqs_non_topgraph_seqs_final_210318.csv	Uncharacterized protein n=1 Tax=Prevotella sp. 885 TaxID=2022527 RepID=A0A264Y915_9BACT
	twist_72458	6.44936e-06	0.328917	0.7755	-0.781354	2.33235	3.9604	7.54717	1.90566		825	YP_006908362.1 Ig-like domain containing protein [Bacillus phage B4]
	agilent_3327	6.45703e-06	0.329309	0.41383	-0.417627	1.24529	17.8218	26.4151	1.48218	UniRef90_P03211	826	EBNA-1 HHV 4 & BKRF1	Epstein-Barr nuclear antigen 1 n=37 Tax=Epstein-Barr virus (strain GD1) TaxID=10376 RepID=EBNA1_EBVB9
	agilent_79076	6.45942e-06	0.329431	-0.351884	-1.05906	0.355291	53.4653	45.283	0.84696	UniRef90_A7X6T9	827	WP_000751265.1 strains_non_MPA_non_topgraph_cdhit70_190118.csv	Probable transglycosylase IsaA n=197 Tax=Bacteria TaxID=2 RepID=ISAA_STAA1
	twist_40897	6.47669e-06	0.330311	-1.10666	-3.33474	1.12142	4.9505	1.88679	0.381132		828	hypothetical protein PFB0460c
	twist_26522	6.47756e-06	0.330356	-0.365807	-1.10237	0.370756	37.6238	33.9623	0.902681		829	EBNA-3C HHV 4 latent protein
	agilent_171144	6.48396e-06	0.330682	0.465586	-0.472518	1.40369	14.8515	18.8679	1.27044	UniRef90_P81177	830	WP_001819612.1 strains_non_MPA_non_topgraph_cdhit70_190118.csv	Zinc metalloproteinase aureolysin n=337 Tax=Bacilli TaxID=91061 RepID=AURE_STAAU
	agilent_148358	6.48909e-06	0.330944	0.359526	-0.36527	1.08432	31.6832	39.6226	1.25059	UniRef90_R7HQD9	831	V1.FI35_GL0037423 MPA_PNP_EM_seqs_non_topgraph_seqs_final_210318.csv	Peptidase C10 family n=1 Tax=Prevotella sp. CAG:279 TaxID=1262924 RepID=R7HQD9_9BACT
	agilent_222910	6.48927e-06	0.330953	-0.606891	-1.83039	0.616612	12.8713	7.54717	0.586357	UniRef90_A0A4I7YG16	832	VFG001357(gb|NP_346601) (cbpA) choline binding protein A [CbpA/PspC (VF0150)] [Streptococcus pneumoniae TIGR4]	Choline binding protein A n=44 Tax=Streptococcus pneumoniae TaxID=1313 RepID=A0A4I7YG16_STREE
	twist_30259	6.49185e-06	0.331084	0.412467	-0.4193	1.24423	16.8317	28.3019	1.68147		833	polyprotein (3/9) & structural protein (3/3) & VP1 (2/4) & capsid protein VP1 & VP1 protein (2/2) & VP1 protein, partial [Enterovirus A71]
	agilent_60256	6.4977e-06	0.331383	-0.500975	-1.51185	0.509898	17.8218	13.2075	0.74109	UniRef90_R6CE75	834	MH0191_GL0003028 MPA_PNP_EM_seqs_non_topgraph_seqs_final_210318.csv	SBP_bac_5 domain-containing protein n=6 Tax=Firmicutes TaxID=1239 RepID=R6CE75_9FIRM
	twist_49793	6.50216e-06	0.33161	-0.83913	-2.53313	0.854871	5.94059	3.77358	0.63522		835	calcium channel BI-1
	twist_31841	6.50457e-06	0.331733	-0.481938	-1.4551	0.491226	20.7921	13.2075	0.63522		836	putative BLRF2 protein [Human gammaherpesvirus 4] & Tegument protein BLRF2
	agilent_1151	6.51074e-06	0.332048	-0.403905	-1.22003	0.41222	30.6931	24.5283	0.799148	UniRef90_Q9QL88	837	Enterovirus polyprotein (VP0, VP1, VP2, VP4) – capsid proteins, Coxsackievirus A9 (2.9 Å structure, chains 1–4)	Genome polyprotein n=36 Tax=Enterovirus B TaxID=138949 RepID=POLG_CXB6S
	twist_59695	6.52595e-06	0.332823	-0.824872	-2.49427	0.844529	6.93069	3.77358	0.544474		838	B B/Florida/4/2006 HA
	agilent_235339	6.52823e-06	0.33294	-0.837223	-2.53203	0.857583	5.94059	3.77358	0.63522	UniRef90_Q99WQ6	839	VFG001316(gb|NP_645114) (geh) glycerol ester hydrolase [Lipase (VF0012)] [Staphylococcus aureus subsp. aureus MW2]	Lipase 2 n=451 Tax=Bacteria TaxID=2 RepID=LIP2_STAAM
	agilent_8927	6.53377e-06	0.333222	-0.351691	-1.06404	0.36066	48.5149	39.6226	0.816712	UniRef90_A7X0T9	840	Bifunctional autolysin precursor	Bifunctional autolysin n=763 Tax=Bacteria TaxID=2 RepID=ATL_STAA1
	agilent_66346	6.53911e-06	0.333494	-0.645283	-1.95304	0.662475	8.91089	7.54717	0.84696	UniRef90_B0N069	841	O2.UC41-2_GL0077108 MPA_PNP_EM_seqs_non_topgraph_seqs_final_210318.csv	Uncharacterized protein n=3 Tax=root TaxID=1 RepID=B0N069_9BACT
	twist_34372	6.54212e-06	0.333648	-0.514513	-1.55758	0.528553	15.8416	11.3208	0.714623		842	EBNA-1 HHV 4
	agilent_220721	6.54639e-06	0.333866	0.389597	-0.400584	1.17978	20.7921	32.0755	1.54268	UniRef90_Q54972	843	VFG005313(gb|NP_357715) (pspA) Surface protein pspA precursor [Choline-binding proteins (CVF122)] [Streptococcus pneumoniae R6]	Pneumococcal surface protein A n=17 Tax=Streptococcus pneumoniae TaxID=1313 RepID=Q54972_STREE
	twist_16064	6.54667e-06	0.33388	0.536987	-0.552162	1.62614	11.8812	15.0943	1.27044		844	allergen_name False allergome_name Ory s GBSS_I (25/54) (1/1) allergenonline_name False SDAP_name False iedb_name False
	agilent_115646	6.55219e-06	0.334162	-0.673066	-2.03901	0.692882	11.8812	5.66038	0.476415	UniRef90_C0Q0R5	845	WP_023994321.1 (3/3) non_MPA_topgraph_sampling_040218.csv	Uncharacterized protein n=436 Tax=Salmonella TaxID=590 RepID=C0Q0R5_SALPC
	twist_75772	6.55292e-06	0.334199	0.551067	-0.567378	1.66951	8.91089	13.2075	1.48218		846	NP_695160.1 minor capsid protein [Lactobacillus phage phig1e]
	agilent_106172	6.55704e-06	0.334409	-1.07308	-3.25195	1.10579	7.92079	1.88679	0.238208	UniRef90_A0A3D0XCG3	847	WP_092976286.1 (1/7) non_MPA_topgraph_sampling_040218.csv	CPBP family intramembrane metalloprotease n=2 Tax=Ruminococcus TaxID=1263 RepID=A0A3D0XCG3_9FIRM
	agilent_222116	6.55923e-06	0.334521	-0.519369	-1.57418	0.535443	16.8317	11.3208	0.672586	UniRef90_Q669T5	848	VFG043207(gb|YP_001006775) (cheB) chemotaxis-specific methylesterase CheB [peritrichous flagella (AI145)] [Yersinia enterocolitica subsp. enterocolitica 8081]	Protein-glutamate methylesterase/protein-glutamine glutaminase n=121 Tax=Enterobacterales TaxID=91347 RepID=CHEB_YERPS
	agilent_136533	6.55923e-06	0.334521	-0.802185	-2.43138	0.827013	10.8911	3.77358	0.346484	UniRef90_Q6GJK9	849	WP_001170274.1 strains_non_MPA_non_topgraph_cdhit70_190118.csv	N-acetylmuramoyl-L-alanine amidase sle1 n=31 Tax=Staphylococcus aureus TaxID=1280 RepID=SLE1_STAAR
	twist_72254	6.56649e-06	0.334891	0.657927	-0.679313	1.99517	5.94059	9.43396	1.58805		850	YP_009321608.1 major head protein II [Campylobacter phage PC14]
	agilent_240644	6.57048e-06	0.335095	-0.435381	-1.32067	0.449906	23.7624	16.9811	0.714623	UniRef90_A0A0E8T3C9	851	VFG001354(gb|NP_345414) (pce) choline binding protein E [CBPs (VF0145)] [Streptococcus pneumoniae TIGR4]	Choline binding protein E CbpE n=250 Tax=Bacteria TaxID=2 RepID=A0A0E8T3C9_STREE
	agilent_161807	6.57575e-06	0.335363	-1.08004	-3.27737	1.11729	5.94059	1.88679	0.31761	UniRef90_A6LA41	852	MH0012_GL0159926 (3/4) MPA_and_EM_topgraph_220218_subsample.csv	Putative ABC transporter permease n=38 Tax=Bacteroidales TaxID=171549 RepID=A6LA41_PARD8
	agilent_881	6.5768e-06	0.335417	-0.349363	-1.06022	0.361492	45.5446	39.6226	0.869975	UniRef90_Q66575	853	positive (from uniprot): Enterovirus B Genome polyprotein	Genome polyprotein n=20 Tax=Enterovirus B TaxID=138949 RepID=POLG_EC12T
	agilent_73216	6.57967e-06	0.335563	-0.354056	-1.07468	0.366567	66.3366	58.4906	0.881723	UniRef90_C0FTT4	854	WP_007886088.1 MPA_PNP_EM_seqs_non_topgraph_seqs_final_210318.csv	Flagellin n=5 Tax=Roseburia inulinivorans TaxID=360807 RepID=C0FTT4_9FIRM
	twist_4346	6.58404e-06	0.335786	-1.06993	-3.24859	1.10874	7.92079	1.88679	0.238208		855	allergen_name False allergome_name Bos d 8 (2/6), Bos d 9 (2/3) (1/1) allergenonline_name False SDAP_name False iedb_name False
	agilent_228681	6.58673e-06	0.335923	0.629204	-0.652391	1.9108	7.92079	9.43396	1.19104	UniRef90_P15926	856	VFG000974(gb|NP_269970) (scpA) C5a peptidase precursor [C5a peptidase (VF0245)] [Streptococcus pyogenes M1 GAS]	C5a peptidase n=760 Tax=Bacteria TaxID=2 RepID=C5AP_STRPY
	agilent_88762	6.59403e-06	0.336296	-0.552646	-1.67917	0.57388	89.1089	86.7925	0.974004	UniRef90_A7X0T9	857	WP_001074519.1 strains_non_MPA_non_topgraph_cdhit70_190118.csv	Bifunctional autolysin n=763 Tax=Bacteria TaxID=2 RepID=ATL_STAA1
	twist_34234	6.59614e-06	0.336403	-0.677905	-2.06007	0.704258	9.90099	5.66038	0.571698		858	huntingtin & Huntingtin
	twist_34804	6.60696e-06	0.336955	0.358336	-0.373102	1.08977	33.6634	43.3962	1.28912		859	Glycoprotein D HHV-1
	agilent_88956	6.61615e-06	0.337424	-0.34679	-1.05535	0.361767	62.3762	54.717	0.877209	UniRef90_A0A3R6J631	860	MH0105_GL0034973 MPA_PNP_EM_seqs_non_topgraph_seqs_final_210318.csv	Uncharacterized protein n=6 Tax=Parabacteroides TaxID=375288 RepID=A0A3R6J631_9BACT
	agilent_108450	6.62241e-06	0.337743	0.426974	-0.445991	1.29994	17.8218	22.6415	1.27044	UniRef90_C0B7L9	861	MH0127_GL0085140 (1/5) MPA_and_EM_topgraph_220218_subsample.csv	Magnesium transporter MgtE n=6 Tax=Coprococcus TaxID=33042 RepID=C0B7L9_9FIRM
	agilent_89806	6.62384e-06	0.337816	-0.442352	-1.3469	0.46219	20.7921	16.9811	0.816712	UniRef90_Q5FMK0	862	YP_193105.1 strains_non_MPA_non_topgraph_cdhit70_190118.csv	S-layer protein n=14 Tax=Lactobacillus acidophilus TaxID=1579 RepID=Q5FMK0_LACAC
	agilent_225940	6.62747e-06	0.338001	-0.548207	-1.66963	0.573221	13.8614	9.43396	0.680593	UniRef90_P62575	863	VFG001378(gb|NP_359129) (nanA) neuraminidase A [Neuraminidase (VF0148)] [Streptococcus pneumoniae R6]	Sialidase A n=43 Tax=Bacteria TaxID=2 RepID=NANA_STREE
	twist_59814	6.62991e-06	0.338126	-0.4074	-1.24101	0.426205	27.7228	20.7547	0.748652		864	YP_006908363.1 hypothetical protein BCB4_0134 [Bacillus phage B4]
	twist_39967	6.64456e-06	0.338873	0.445514	-0.467489	1.35852	15.8416	20.7547	1.31014		865	immunoglobulin A1 protease
	agilent_225880	6.65831e-06	0.339574	0.363706	-0.382729	1.11014	30.6931	37.7358	1.22946	UniRef90_P62575	866	VFG001378(gb|NP_359129) (nanA) neuraminidase A [Neuraminidase (VF0148)] [Streptococcus pneumoniae R6]	Sialidase A n=43 Tax=Bacteria TaxID=2 RepID=NANA_STREE
	twist_56934	6.68297e-06	0.340831	0.411923	-0.435672	1.25952	15.8416	26.4151	1.66745		867	EBNA3A HHV4
	agilent_7411	6.68955e-06	0.341167	0.367982	-0.389724	1.12569	26.7327	33.9623	1.27044	UniRef90_P06473	868	Glycoprotein B precursor & glycoprotein B (1/2)	Envelope glycoprotein B n=908 Tax=Viruses TaxID=10239 RepID=GB_HCMVA
	twist_50807	6.68975e-06	0.341177	0.459168	-0.486318	1.40465	14.8515	18.8679	1.27044		869	glycoprotein B precursor
	agilent_29812	6.69017e-06	0.341199	-1.06812	-3.26762	1.13137	5.94059	1.88679	0.31761	UniRef90_A0A1C5XBP0	870	MH0014_GL0019697 (1/2) MPA_and_EM_topgraph_220218_subsample.csv	Macrolide export ATP-binding/permease protein MacB n=22 Tax=Ruminococcus TaxID=1263 RepID=A0A1C5XBP0_9FIRM
	twist_50031	6.69151e-06	0.341267	-1.08359	-3.31527	1.14808	4.9505	1.88679	0.381132		871	EBNA3A HHV4
	twist_52251	6.69872e-06	0.341635	-0.43297	-1.32536	0.459416	22.7723	16.9811	0.745693		872	EBNA-3C HHV 4 latent protein
	twist_30937	6.70142e-06	0.341773	-0.476919	-1.46017	0.50633	19.802	13.2075	0.666981		873	Glycoprotein B precursor (Glycoprotein II)
	agilent_112962	6.70161e-06	0.341782	0.484632	-0.514538	1.4838	10.8911	16.9811	1.55918	UniRef90_A0A1Q6RJ96	874	MH0257_GL0136324 MPA_PNP_EM_seqs_non_topgraph_seqs_final_210318.csv	Uncharacterized protein n=1 Tax=Oscillibacter sp. 57_20 TaxID=1897011 RepID=A0A1Q6RJ96_9FIRM
	agilent_6984	6.71202e-06	0.342313	0.534914	-0.569136	1.63896	12.8713	13.2075	1.02612	UniRef90_P14738	875	fibronectin-binding protein A	Fibronectin-binding protein A n=540 Tax=Staphylococcaceae TaxID=90964 RepID=FNBA_STAA8
	twist_29790	6.71212e-06	0.342318	0.655716	-0.697681	2.00911	4.9505	9.43396	1.90566		876	hypothetical protein PFD0985wa
	agilent_1772	6.71345e-06	0.342386	-0.518003	-1.58731	0.551305	15.8416	11.3208	0.714623	UniRef90_Q66478	877	polyprotein (3/9) & structural protein (3/3) & VP1 (2/4) & capsid protein VP1 & VP1 protein (2/2) & VP1 protein, partial [Enterovirus A71]	Genome polyprotein n=10068 Tax=root TaxID=1 RepID=POLG_HE71B
	agilent_7301	6.72665e-06	0.343059	0.425732	-0.454329	1.30579	71.2871	83.0189	1.16457	UniRef90_P03211	878	EBNA-1 HHV 4 & BKRF1	Epstein-Barr nuclear antigen 1 n=37 Tax=Epstein-Barr virus (strain GD1) TaxID=10376 RepID=EBNA1_EBVB9
	twist_48854	6.72745e-06	0.3431	-0.430717	-1.32116	0.459725	23.7624	16.9811	0.714623		879	fibronectin-binding protein A
	agilent_41163	6.73151e-06	0.343307	0.484075	-0.517106	1.48526	10.8911	16.9811	1.55918	UniRef90_A0A413MR02	880	NLM010_GL0019665 MPA_PNP_EM_seqs_non_topgraph_seqs_final_210318.csv	DUF5033 domain-containing protein n=11 Tax=Bacteroides TaxID=816 RepID=A0A413MR02_9BACE
	twist_44069	6.73818e-06	0.343647	-0.428677	-1.31591	0.458552	25.7426	16.9811	0.659652		881	putative BLRF2 protein [Human gammaherpesvirus 4] & Tegument protein BLRF2
	agilent_21920	6.74196e-06	0.34384	0.354275	-0.379259	1.08781	39.604	41.5094	1.04811	UniRef90_Q931I5	882	WP_000791402.1 strains_non_MPA_non_topgraph_cdhit70_190118.csv	Uncharacterized leukocidin-like protein 2 n=180 Tax=Bacteria TaxID=2 RepID=LUKL2_STAAM
	agilent_235513	6.75275e-06	0.34439	0.556314	-0.596859	1.70949	7.92079	13.2075	1.66745	UniRef90_A0A4I7YG16	883	VFG001357(gb|NP_346601) (cbpA) choline binding protein A [CbpA/PspC (VF0150)] [Streptococcus pneumoniae TIGR4]	Choline binding protein A n=44 Tax=Streptococcus pneumoniae TaxID=1313 RepID=A0A4I7YG16_STREE
	agilent_125620	6.75368e-06	0.344437	-0.660444	-2.0296	0.708712	11.8812	5.66038	0.476415	UniRef90_A0A0U5JUD9	884	WP_003667077.1 strains_non_MPA_non_topgraph_cdhit70_190118.csv	5'-nucleotidase n=45 Tax=Lactobacillus TaxID=1578 RepID=A0A0U5JUD9_LACRE
	twist_58361	6.75429e-06	0.344469	-0.657718	-2.02131	0.705875	13.8614	5.66038	0.408356		885	Flagellar filament 41 kDa core protein
	agilent_72861	6.7618e-06	0.344852	-0.344884	-1.06047	0.370704	43.5644	37.7358	0.866209	UniRef90_A0A174WHL6	886	469589.HMPREF0103_2196 MPA_PNP_EM_seqs_non_topgraph_seqs_final_210318.csv	Streptopain n=22 Tax=Bacteroidales TaxID=171549 RepID=A0A174WHL6_9BACT
	agilent_115477	6.77027e-06	0.345284	-0.779905	-2.39955	0.839743	9.90099	3.77358	0.381132	UniRef90_A0A417NJ28	887	MH0192_GL0143211 MPA_PNP_EM_seqs_non_topgraph_seqs_final_210318.csv	Stage II sporulation protein P n=7 Tax=Firmicutes TaxID=1239 RepID=A0A417NJ28_9FIRM
	twist_28804	6.77237e-06	0.345391	-0.37256	-1.14644	0.401316	33.6634	28.3019	0.840733		888	positive (from uniprot): Enterovirus B Genome polyprotein
	agilent_107097	6.77829e-06	0.345693	-1.06528	-3.27945	1.14889	4.9505	1.88679	0.381132	UniRef90_B0G8D4	889	WP_005334551.1 (1/1) non_MPA_topgraph_sampling_040218.csv	Pyridine nucleotide-disulfide oxidoreductase n=14 Tax=Lachnospiraceae TaxID=186803 RepID=B0G8D4_9FIRM
	agilent_132716	6.79866e-06	0.346731	0.486538	-0.526904	1.49998	9.90099	16.9811	1.71509	UniRef90_J8KDN0	890	NP_831259.1 strains_non_MPA_non_topgraph_cdhit70_190118.csv	LysM domain-containing protein n=166 Tax=Bacillus TaxID=55087 RepID=J8KDN0_BACCE
	agilent_217424	6.80421e-06	0.347015	-0.586926	-1.81019	0.63634	15.8416	7.54717	0.476415	UniRef90_A0A0E0VLX7	891	WP_000782834.1 strains_non_MPA_non_topgraph_cdhit70_190118.csv	Exotoxin n=44 Tax=Staphylococcus TaxID=1279 RepID=A0A0E0VLX7_STAA5
	twist_40222	6.80599e-06	0.347106	0.76038	-0.824696	2.34546	2.9703	7.54717	2.54088		892	titin isoform IC
	agilent_229423	6.80637e-06	0.347125	0.793464	-0.860644	2.44757	5.94059	5.66038	0.95283	UniRef90_A0A0H2UNT6	893	VFG005301(gb|NP_344982) (rrgA) cell wall surface anchor family protein, pilus tip adhesin RrgA [PI-1 (VF0529)] [Streptococcus pneumoniae TIGR4]	Cell wall surface anchor family protein n=75 Tax=Streptococcus pneumoniae TaxID=1313 RepID=A0A0H2UNT6_STRPN
	agilent_1150	6.81043e-06	0.347332	-0.467524	-1.44257	0.507526	17.8218	15.0943	0.84696	UniRef90_Q9QL88	894	Enterovirus polyprotein (VP0, VP1, VP2, VP4) – capsid proteins, Coxsackievirus A9 (2.9 Å structure, chains 1–4)	Genome polyprotein n=36 Tax=Enterovirus B TaxID=138949 RepID=POLG_CXB6S
	agilent_184666	6.81649e-06	0.347641	-0.581988	-1.79654	0.632563	12.8713	7.54717	0.586357	UniRef90_A0A385XPB5	895	YP_536157.1 (1/1) non_MPA_topgraph_sampling_040218.csv	N-acetylmuramoyl-L-alanine amidase sle1 n=34 Tax=Lactobacillus TaxID=1578 RepID=A0A385XPB5_9LACO
	agilent_186597	6.82434e-06	0.348041	-0.79326	-2.45009	0.86357	7.92079	3.77358	0.476415	UniRef90_A0A3R6KAI3	896	MH0020_GL0043089 (1/3) MPA_and_EM_topgraph_220218_subsample.csv	Membrane protein insertase YidC n=21 Tax=Parabacteroides TaxID=375288 RepID=A0A3R6KAI3_9BACT
	agilent_203030	6.82461e-06	0.348055	-1.0498	-3.24251	1.14291	6.93069	1.88679	0.272237	UniRef90_A0A162ELA1	897	YP_004890412.1 (1/1) non_MPA_topgraph_sampling_040218.csv	Uncharacterized protein n=36 Tax=Lactobacillus TaxID=1578 RepID=A0A162ELA1_LACPN
	agilent_11043	6.83801e-06	0.348739	0.577662	-0.630609	1.78593	6.93069	11.3208	1.63342	UniRef90_Q8JUX5	898	structural polyprotein (1/3) & E2 protein (2/4)	Structural polyprotein n=2218 Tax=root TaxID=1 RepID=POLS_CHIKS
	agilent_159573	6.84131e-06	0.348907	0.641672	-0.700954	1.9843	5.94059	9.43396	1.58805	UniRef90_R6WN88	899	MH0196_GL0089710 (1/1) MPA_and_EM_topgraph_220218_subsample.csv	TonB-dependent Receptor Plug Domain./TonB dependent receptor n=6 Tax=Alistipes TaxID=239759 RepID=R6WN88_9BACT
	agilent_46084	6.85017e-06	0.349359	-0.66519	-2.05833	0.727951	9.90099	5.66038	0.571698	UniRef90_A0A139TN04	900	764143897-stool1_revised_scaffold19089_3_gene114080 MPA_PNP_EM_seqs_non_topgraph_seqs_final_210318.csv	Methionine synthase n=68 Tax=unclassified Akkermansia TaxID=2608915 RepID=A0A139TN04_9BACT
	twist_22556	6.85205e-06	0.349454	-0.44931	-1.39051	0.491889	20.7921	15.0943	0.725966		901	allergen_name False allergome_name Bub b 12 (2/2), Bub b 8 (4/6) (1/1) allergenonline_name False SDAP_name False iedb_name False
	agilent_131886	6.858e-06	0.349758	-0.346424	-1.07256	0.379711	67.3267	58.4906	0.868757	UniRef90_A0A173T5V3	902	MH0260_GL0103278 MPA_PNP_EM_seqs_non_topgraph_seqs_final_210318.csv	Flagellin n=2 Tax=Roseburia faecis TaxID=301302 RepID=A0A173T5V3_9FIRM
	agilent_77651	6.85806e-06	0.349761	0.482274	-0.52862	1.49317	9.90099	16.9811	1.71509	UniRef90_A0A367GBE2	903	763840445-stool2_revised_scaffold53879_2_gene110689 MPA_PNP_EM_seqs_non_topgraph_seqs_final_210318.csv	Peptidase_M23 domain-containing protein n=4 Tax=Ruminococcaceae TaxID=541000 RepID=A0A367GBE2_9FIRM
	twist_22039	6.8916e-06	0.351472	0.611407	-0.674721	1.89753	7.92079	9.43396	1.19104		904	allergen_name False allergome_name Gal d 1 (2/3) (1/1) allergenonline_name Unassigned (1/1) (1/1) SDAP_name False iedb_name False
	agilent_141708	6.89401e-06	0.351595	0.523739	-0.578256	1.62573	10.8911	15.0943	1.38593	UniRef90_A0A4P6M4H6	905	WP_018598481.1 strains_non_MPA_non_topgraph_cdhit70_190118.csv	Toxin A n=3 Tax=Blautia TaxID=572511 RepID=A0A4P6M4H6_9FIRM
	twist_22609	6.90059e-06	0.35193	0.759042	-0.839165	2.35725	2.9703	7.54717	2.54088		906	allergen_name False allergome_name Str py Streptokinase (5/12) (1/1) allergenonline_name False SDAP_name False iedb_name False
	agilent_113148	6.9058e-06	0.352196	0.586319	-0.648892	1.82153	5.94059	11.3208	1.90566	UniRef90_R5ASD5	907	V1.CD20-4_GL0045840 MPA_PNP_EM_seqs_non_topgraph_seqs_final_210318.csv	Putative DNA methylase n=1 Tax=Prevotella sp. CAG:1031 TaxID=1262917 RepID=R5ASD5_9BACT
	agilent_187025	6.90589e-06	0.352201	0.503119	-0.556823	1.56306	8.91089	15.0943	1.69392	UniRef90_A0A0G9FAG5	908	YP_004890585.1 strains_non_MPA_non_topgraph_cdhit70_190118.csv	Extracellular protein n=36 Tax=Lactobacillaceae TaxID=33958 RepID=A0A0G9FAG5_LACPN
	twist_30803	6.91369e-06	0.352598	0.795522	-0.881821	2.47286	3.9604	5.66038	1.42925		909	Immunoglobulin G-binding protein G precursor & Immunoglobulin G-binding protein G
	agilent_226077	6.93239e-06	0.353552	-0.331936	-1.0332	0.369332	57.4257	47.1698	0.821405	UniRef90_P71401	910	VFG001157(gb|AAC44560) (hsf) Hsf [Hia/Hsf (VF0039)] [Haemophilus influenzae C54]	Hsf n=19 Tax=Haemophilus influenzae TaxID=727 RepID=P71401_HAEIF
	twist_34337	6.93969e-06	0.353924	0.353351	-0.393737	1.10044	29.703	35.8491	1.20692		911	zinc metalloproteinase aureolysin
	twist_35955	6.9406e-06	0.353971	-0.785192	-2.44548	0.875097	7.92079	3.77358	0.476415		912	polyprotein (9/9) & VP1 capsid protein (1/3) & Chain 2, Human Rhinovirus Serotype 2 (Hrv2)
	agilent_31975	6.94764e-06	0.35433	0.640402	-0.71474	1.99554	4.9505	9.43396	1.90566	UniRef90_A0A1Q6NDJ7	913	O2.UC32-1_GL0156524 MPA_PNP_EM_seqs_non_topgraph_seqs_final_210318.csv	Ferrous iron transport protein B n=1 Tax=Clostridiales bacterium 42_27 TaxID=1897045 RepID=A0A1Q6NDJ7_9FIRM
	agilent_11276	6.95261e-06	0.354583	-0.356486	-1.11124	0.398265	36.6337	30.1887	0.824069		914	positive (exact): Influenza A virus Hemagglutinin
	agilent_103272	6.95359e-06	0.354633	0.860505	-0.961543	2.68255	1.9802	7.54717	3.81132	UniRef90_A6BI27	915	MH0147_GL0047345 (1/3) MPA_and_EM_topgraph_220218_subsample.csv	Putative phage holin, LL-H family n=4 Tax=Dorea TaxID=189330 RepID=A6BI27_9FIRM
	twist_34870	6.95891e-06	0.354904	-0.508181	-1.58482	0.568456	13.8614	11.3208	0.816712		916	EBNA-3C HHV 4 latent protein
	agilent_1414	6.95914e-06	0.354916	-0.404738	-1.26224	0.452765	82.1782	75.4717	0.918391	UniRef90_A0A2U3RZL8	917	pneumococcal histidine triad protein D (1/2) & histidine motif-containing protein, partial	Pneumococcal histidine triad protein D n=4 Tax=Streptococcus pneumoniae TaxID=1313 RepID=A0A2U3RZL8_STREE
	agilent_7854	6.98501e-06	0.356236	-0.41956	-1.31091	0.471786	24.7525	16.9811	0.686038	UniRef90_P14738	918	fibronectin-binding protein A	Fibronectin-binding protein A n=540 Tax=Staphylococcaceae TaxID=90964 RepID=FNBA_STAA8
	twist_58262	6.98652e-06	0.356312	0.45284	-0.509363	1.41504	14.8515	18.8679	1.27044		919	EBNA-3C HHV 4 latent protein
	agilent_223209	6.99095e-06	0.356539	-0.365446	-1.14232	0.411426	31.6832	26.4151	0.833726	UniRef90_Q54703	920	VFG000955(gb|NP_608047) (emm) M18 protein precursor [M protein (VF0242)] [Streptococcus pyogenes MGAS8232]	Emm18.1 protein n=9 Tax=Streptococcus pyogenes TaxID=1314 RepID=Q54703_STRPY
	agilent_206027	7.0023e-06	0.357117	-0.378538	-1.18421	0.427134	29.703	22.6415	0.762264	UniRef90_K5ZDW3	921	764447348-stool1_revised_C488760_1_gene19628 MPA_PNP_EM_seqs_non_topgraph_seqs_final_210318.csv	Uncharacterized protein n=14 Tax=Parabacteroides TaxID=375288 RepID=K5ZDW3_9BACT
	twist_29560	7.00648e-06	0.35733	0.677765	-0.765415	2.12095	5.94059	7.54717	1.27044		922	major DNA-binding protein [Human gammaherpesvirus 4] & BALF2 [Human gammaherpesvirus 4] & single-stranded DNA binding protein [Human gammaherpesvirus 4] & Major DNA-binding protein
	twist_52307	7.03519e-06	0.358795	0.526915	-0.59848	1.65231	7.92079	13.2075	1.66745		923	Tegument protein UL25
	agilent_9318	7.03954e-06	0.359017	-0.649572	-2.03758	0.738436	10.8911	5.66038	0.519726	UniRef90_Q9J3M8	924	ORF68	Envelope glycoprotein E n=30 Tax=Human herpesvirus 3 TaxID=10335 RepID=GE_VZVO
	twist_34247	7.04524e-06	0.359307	0.647979	-0.737464	2.03342	4.9505	9.43396	1.90566		925	HCMVUL57
	twist_43411	7.04611e-06	0.359352	-1.05793	-3.32011	1.20424	5.94059	1.88679	0.31761		926	putative zinc metalloprotease
	agilent_144773	7.05069e-06	0.359585	0.441584	-0.503111	1.38628	13.8614	18.8679	1.36119	UniRef90_A7B6A6	927	WP_081741110.1 strains_non_MPA_non_topgraph_cdhit70_190118.csv	Uncharacterized protein n=20 Tax=Clostridiales TaxID=186802 RepID=A7B6A6_RUMGV
	twist_35416	7.05278e-06	0.359692	-0.57715	-1.81214	0.657841	10.8911	7.54717	0.692967		928	EBNA-1 HHV 4 & BKRF1
	agilent_170679	7.0567e-06	0.359892	-0.520961	-1.63618	0.59426	14.8515	9.43396	0.63522	UniRef90_A0A173UKQ3	929	O2.UC43-1_GL0046095 (1/4) MPA_and_EM_topgraph_220218_subsample.csv	Macrolide export ATP-binding/permease protein MacB n=29 Tax=Ruminococcaceae TaxID=541000 RepID=A0A173UKQ3_9FIRM
	agilent_226611	7.06038e-06	0.360079	0.491682	-0.561273	1.54464	11.8812	15.0943	1.27044	UniRef90_Q9JNH0	930	VFG000972(gb|NP_269972) (sic) inhibitor of complement-mediated lysis [SIC (VF0255)] [Streptococcus pyogenes M1 GAS]	Sic1.225 n=20 Tax=Streptococcus pyogenes TaxID=1314 RepID=Q9JNH0_STRPY
	agilent_224254	7.06461e-06	0.360295	0.483497	-0.552394	1.51939	11.8812	15.0943	1.27044	UniRef90_D8H130	931	VFG016338(gb|YP_026915) (inhA) immune inhibitor A metalloprotease [InhA (VF0536)] [Bacillus anthracis str. Sterne]	Immune inhibitor A, metalloprotease n=671 Tax=Bacillaceae TaxID=186817 RepID=D8H130_BACAI
	agilent_77798	7.06888e-06	0.360513	-0.340546	-1.0705	0.389404	42.5743	41.5094	0.974989	UniRef90_Q5FMK0	932	YP_193105.1 strains_non_MPA_non_topgraph_cdhit70_190118.csv	S-layer protein n=14 Tax=Lactobacillus acidophilus TaxID=1579 RepID=Q5FMK0_LACAC
	agilent_53162	7.08327e-06	0.361247	-1.03277	-3.24988	1.18433	6.93069	1.88679	0.272237	UniRef90_U6RKM4	933	MH0028_GL0078214 MPA_PNP_EM_seqs_non_topgraph_seqs_final_210318.csv	N-glycanase_N domain-containing protein n=3 Tax=Bacteroidaceae TaxID=815 RepID=U6RKM4_9BACE
	agilent_227453	7.08741e-06	0.361458	0.505474	-0.580129	1.59108	7.92079	15.0943	1.90566	UniRef90_P09616	934	VFG001293(gb|NP_645861) (hly/hla) Alpha-Hemolysin precursor [<alpha>-hemolysin (VF0001)] [Staphylococcus aureus subsp. aureus MW2]	Alpha-hemolysin n=273 Tax=Bacteria TaxID=2 RepID=HLA_STAAU
	twist_92656	7.10353e-06	0.36228	0.574772	-0.661776	1.81132	5.94059	11.3208	1.90566		935	YP_001469480.1 gp5.1 conserved hypothetical protein [Enterobacteria phage Phi1]
	agilent_201486	7.1068e-06	0.362447	0.780716	-0.899479	2.46091	3.9604	5.66038	1.42925	UniRef90_B0MVG8	936	MH0006_GL0148774 MPA_PNP_EM_seqs_non_topgraph_seqs_final_210318.csv	Peptidase family M3 n=5 Tax=root TaxID=1 RepID=B0MVG8_9BACT
	twist_45196	7.1096e-06	0.36259	0.497539	-0.573544	1.56862	8.91089	15.0943	1.69392		937	polyprotein (3/9) & structural protein (3/3) & VP1 (2/4) & capsid protein VP1 & VP1 protein (2/2) & VP1 protein, partial [Enterovirus A71]
	agilent_5557	7.11046e-06	0.362633	0.442038	-0.509651	1.39373	15.8416	18.8679	1.19104	UniRef90_Q9ANY1	938	pneumococcal histidine triad protein E & hydrolase & HIT family hydrolase	Bvh-3 n=444 Tax=Bacteria TaxID=2 RepID=Q9ANY1_STREE
	agilent_65478	7.11107e-06	0.362665	0.572801	-0.660496	1.8061	5.94059	11.3208	1.90566	UniRef90_J6PDD5	939	NP_816789.1 strains_non_MPA_non_topgraph_cdhit70_190118.csv	WxL domain-containing protein n=92 Tax=Bacteria TaxID=2 RepID=J6PDD5_ENTFL
	twist_95117	7.11755e-06	0.362995	0.677874	-0.78266	2.13841	5.94059	7.54717	1.27044		940	YP_008767331.1 hypothetical protein PL1_25 [Lactobacillus phage PL-1]
	twist_28809	7.12742e-06	0.363498	-0.350628	-1.10688	0.405621	40.5941	35.8491	0.883111		941	polyprotein (9/9) & VP1 capsid protein (1/3) & Chain 2, Human Rhinovirus Serotype 2 (Hrv2)
	agilent_228932	7.12747e-06	0.363501	0.363047	-0.419992	1.14609	32.6733	35.8491	1.0972	UniRef90_P71401	942	VFG001157(gb|AAC44560) (hsf) Hsf [Hia/Hsf (VF0039)] [Haemophilus influenzae C54]	Hsf n=19 Tax=Haemophilus influenzae TaxID=727 RepID=P71401_HAEIF
	agilent_164349	7.128e-06	0.363528	-0.571296	-1.80357	0.660975	11.8812	7.54717	0.63522	UniRef90_R5VF48	943	MH0098_GL0098662 (1/1) MPA_and_EM_topgraph_220218_subsample.csv	Glycosyltransferase Family 51 candidate bifunctional family GT51 b-glycosyltransferase/PBP transpeptidase (Candidate murein polymerase) n=7 Tax=Roseburia TaxID=841 RepID=R5VF48_9FIRM
	twist_25201	7.13334e-06	0.3638	-0.452465	-1.42897	0.524045	18.8119	13.2075	0.702085		944	allergen_name False allergome_name Der f 20 (4/4) (1/1) allergenonline_name Der f 20.0101 (1/1) (1/1) SDAP_name False iedb_name False
	agilent_186478	7.13955e-06	0.364117	-0.760324	-2.40234	0.88169	7.92079	3.77358	0.476415	UniRef90_A0A1Q6S9M0	945	T2D-45A_GL0062268 MPA_PNP_EM_seqs_non_topgraph_seqs_final_210318.csv	TGFb_propeptide domain-containing protein (Fragment) n=8 Tax=Firmicutes TaxID=1239 RepID=A0A1Q6S9M0_9FIRM
	agilent_126254	7.14035e-06	0.364158	-0.456671	-1.44299	0.529651	19.802	13.2075	0.666981	UniRef90_A0A416JDV1	946	MH0250_GL0256152 MPA_PNP_EM_seqs_non_topgraph_seqs_final_210318.csv	Flagellin (Fragment) n=1 Tax=Clostridium sp. AM49-4BH TaxID=2293035 RepID=A0A416JDV1_9CLOT
	agilent_202527	7.14559e-06	0.364425	-0.759785	-2.40169	0.88212	7.92079	3.77358	0.476415	UniRef90_Q5LFP9	947	YP_098680.1 strains_non_MPA_non_topgraph_cdhit70_190118.csv	Uncharacterized protein n=53 Tax=Bacteroides TaxID=816 RepID=Q5LFP9_BACFN
	agilent_40254	7.15848e-06	0.365082	-0.63288	-2.00242	0.736657	12.8713	5.66038	0.439768	UniRef90_K0WUB3	948	MH0128_GL0035420 MPA_PNP_EM_seqs_non_topgraph_seqs_final_210318.csv	Por secretion system C-terminal sorting domain-containing protein n=3 Tax=Bacteroidales TaxID=171549 RepID=K0WUB3_9BACT
	agilent_120883	7.17175e-06	0.365759	0.675499	-0.78833	2.13933	5.94059	7.54717	1.27044	UniRef90_A6BJ99	949	411462.DORLON_02394 (2/2) MPA_and_EM_topgraph_220218_subsample.csv	DUF4097 domain-containing protein n=7 Tax=Dorea TaxID=189330 RepID=A6BJ99_9FIRM
	agilent_81159	7.17936e-06	0.366147	0.46173	-0.539665	1.46313	11.8812	16.9811	1.42925	UniRef90_Q6GHS9	950	WP_000791575.1 strains_non_MPA_non_topgraph_cdhit70_190118.csv	Fibrinogen-binding protein n=22 Tax=Staphylococcus aureus TaxID=1280 RepID=FIB_STAAR
	twist_50643	7.18598e-06	0.366485	0.33301	-0.389728	1.05575	36.6337	41.5094	1.1331		951	phosphoprotein 150 & Large structural phosphoprotein
	twist_20161	7.18975e-06	0.366677	-0.512426	-1.625	0.600147	14.8515	9.43396	0.63522		952	allergen_name Der f 20 (1/1) (1/1) allergome_name Der f 20 (3/4) (1/1) allergenonline_name Der f 20.0201 (1/1) (1/1) SDAP_name False iedb_name False
	agilent_5601	7.19563e-06	0.366977	0.324374	-0.380344	1.02909	40.5941	49.0566	1.20847	UniRef90_P81177	953	zinc metalloproteinase aureolysin	Zinc metalloproteinase aureolysin n=337 Tax=Bacilli TaxID=91061 RepID=AURE_STAAU
	agilent_237411	7.20792e-06	0.367604	0.435914	-0.51237	1.3842	20.7921	20.7547	0.998203	UniRef90_UPI000F53326A	954	VFG000261(gb|NP_273742) (iga) IgA-specific serine endopeptidase [IgA1 protease (VF0080)] [Neisseria meningitidis MC58]	IgA-specific serine endopeptidase autotransporter n=1 Tax=Neisseria meningitidis TaxID=487 RepID=UPI000F53326A
	agilent_4946	7.2106e-06	0.367741	0.437151	-0.514095	1.3884	12.8713	18.8679	1.46589	UniRef90_A0A0N7AYT6	955	positive (from uniprot): Human respiratory syncytial virus Attachment glycoprotein	Major surface glycoprotein G n=47 Tax=Pneumoviridae TaxID=11244 RepID=A0A0N7AYT6_HRSV
	agilent_35295	7.21691e-06	0.368062	-0.632596	-2.01006	0.744866	10.8911	5.66038	0.519726	UniRef90_A0A380ZH52	956	MH0014_GL0094101 MPA_PNP_EM_seqs_non_topgraph_seqs_final_210318.csv	Beta-galactosidase n=30 Tax=Bacteroidaceae TaxID=815 RepID=A0A380ZH52_BACVU
	twist_58712	7.22233e-06	0.368339	-0.519988	-1.6529	0.612927	12.8713	9.43396	0.732946		957	histone H5
	agilent_188106	7.22971e-06	0.368715	-0.639182	-2.03288	0.75452	8.91089	5.66038	0.63522	UniRef90_Q1WS65	958	YP_536347.1 strains_non_MPA_non_topgraph_cdhit70_190118.csv	Uncharacterized protein n=36 Tax=Lactobacillus TaxID=1578 RepID=Q1WS65_LACS1
	agilent_83922	7.23197e-06	0.368831	-0.521925	-1.66023	0.616378	15.8416	9.43396	0.595519	UniRef90_C4ZGU4	959	WP_012743452.1 MPA_PNP_EM_seqs_non_topgraph_seqs_final_210318.csv	N-acetylmuramoyl-L-alanine amidase n=2 Tax=[Eubacterium] rectale TaxID=39491 RepID=C4ZGU4_AGARV
	agilent_15630	7.23285e-06	0.368876	-0.554183	-1.76295	0.654587	15.8416	7.54717	0.476415	UniRef90_Q9ZFS5	960	WP_000769829.1 strains_non_MPA_non_topgraph_cdhit70_190118.csv	Exotoxin 1 n=31 Tax=Staphylococcus aureus TaxID=1280 RepID=Q9ZFS5_STAAU
	twist_58867	7.23732e-06	0.369103	-0.639431	-2.03481	0.755944	10.8911	5.66038	0.519726		961	H1N1 A/Solomon Islands/3/2006 NA
	agilent_77839	7.23814e-06	0.369145	-0.673108	-2.1421	0.795886	8.91089	5.66038	0.63522	UniRef90_F9XZT3	962	WP_015439328.1 (2/6) non_MPA_topgraph_sampling_040218.csv	Phage infection protein n=49 Tax=Bacteria TaxID=2 RepID=F9XZT3_BIFBU
	twist_47443	7.26684e-06	0.370609	-0.75046	-2.39328	0.892363	7.92079	3.77358	0.476415		963	Enterovirus polyprotein (VP0, VP1, VP2, VP4) – capsid proteins, Coxsackievirus A9 (2.9 Å structure, chains 1–4)
	agilent_76377	7.27561e-06	0.371056	0.567028	-0.675408	1.80946	5.94059	11.3208	1.90566	UniRef90_B7JEJ8	964	NP_834706.1 strains_non_MPA_non_topgraph_cdhit70_190118.csv	Neutral metalloproteinase n=667 Tax=Bacillaceae TaxID=186817 RepID=B7JEJ8_BACC0
	agilent_164670	7.28475e-06	0.371522	-0.51009	-1.62886	0.608676	15.8416	9.43396	0.595519	UniRef90_C4ZDZ6	965	WP_012744138.1 MPA_PNP_EM_seqs_non_topgraph_seqs_final_210318.csv	Flagellin n=1 Tax=Agathobacter rectalis (strain ATCC 33656 / DSM 3377 / JCM 17463 / KCTC 5835 / VPI 0990) TaxID=515619 RepID=C4ZDZ6_AGARV
	agilent_9495	7.28606e-06	0.371589	0.390163	-0.46569	1.24602	22.7723	24.5283	1.07711	UniRef90_P08563	966	polyprotein (5/9) & unnamed protein product (6/8) & structural polyprotein (3/3) & 110 kd polyprotein precursor & Structural polyprotein (1/2) & E1 protein	Structural polyprotein n=1562 Tax=Rubella virus TaxID=11041 RepID=POLS_RUBVM
	agilent_226521	7.32027e-06	0.373334	-0.76316	-2.44333	0.917012	5.94059	3.77358	0.63522	UniRef90_E4QTF2	967	VFG016472(gb|YP_116003) (p216) protein P216, cilium adhesin p97 paralog [P97/P102 paralog family (VF0426)] [Mycoplasma hyopneumoniae 232]	p216 surface protein n=14 Tax=Mycoplasma hyopneumoniae TaxID=2099 RepID=E4QTF2_MYCH1
	agilent_166348	7.32103e-06	0.373373	-0.364381	-1.16667	0.437905	33.6634	22.6415	0.672586	UniRef90_A0A354D3V1	968	MH0436_GL0046035 MPA_PNP_EM_seqs_non_topgraph_seqs_final_210318.csv	Flagellin n=2 Tax=Clostridiales TaxID=186802 RepID=A0A354D3V1_9FIRM
	agilent_58674	7.32839e-06	0.373748	-0.736234	-2.35853	0.886063	9.90099	3.77358	0.381132	UniRef90_K0WYA3	969	V1.FI15_GL0102470 MPA_PNP_EM_seqs_non_topgraph_seqs_final_210318.csv	Por secretion system C-terminal sorting domain-containing protein n=3 Tax=Bacteroidales TaxID=171549 RepID=K0WYA3_9BACT
	agilent_101070	7.32928e-06	0.373793	0.675709	-0.813362	2.16478	4.9505	7.54717	1.52453	UniRef90_A0A174DKM9	970	O2.UC53-2_GL0015479 MPA_PNP_EM_seqs_non_topgraph_seqs_final_210318.csv	Succinate dehydrogenase/fumarate reductase iron-sulfur subunit n=19 Tax=Lachnospiraceae TaxID=186803 RepID=A0A174DKM9_9FIRM
	twist_35317	7.32986e-06	0.373823	-0.532352	-1.70558	0.640874	10.8911	9.43396	0.866209		971	EBNA-3B nuclear protein [Human gammaherpesvirus 4] & Epstein-Barr nuclear antigen 4
	twist_34803	7.33483e-06	0.374076	-0.559645	-1.79367	0.674384	11.8812	7.54717	0.63522		972	DNA polymerase processivity factor
	twist_31746	7.34796e-06	0.374746	-0.637197	-2.0442	0.769806	8.91089	5.66038	0.63522		973	rhoptry protein, putative & rhoptry protein
	agilent_75769	7.34812e-06	0.374754	-0.637721	-2.04591	0.770465	8.91089	5.66038	0.63522	UniRef90_A1JIS0	974	WP_000527953.1 (1/1) non_MPA_topgraph_sampling_040218.csv	Adenylosuccinate synthetase n=1732 Tax=root TaxID=1 RepID=PURA_YERE8
	agilent_230641	7.35536e-06	0.375123	-1.00702	-3.23241	1.21836	5.94059	1.88679	0.31761	UniRef90_P62575	975	VFG001378(gb|NP_359129) (nanA) neuraminidase A [Neuraminidase (VF0148)] [Streptococcus pneumoniae R6]	Sialidase A n=43 Tax=Bacteria TaxID=2 RepID=NANA_STREE
	agilent_227833	7.35852e-06	0.375285	0.320182	-0.387615	1.02798	42.5743	52.8302	1.2409	UniRef90_A0A4I7YG16	976	VFG001357(gb|NP_346601) (cbpA) choline binding protein A [CbpA/PspC (VF0150)] [Streptococcus pneumoniae TIGR4]	Choline binding protein A n=44 Tax=Streptococcus pneumoniae TaxID=1313 RepID=A0A4I7YG16_STREE
	twist_94021	7.35928e-06	0.375323	-0.402947	-1.29378	0.487883	23.7624	16.9811	0.714623		977	NP_958218.1 gene 43 protein [Enterobacteria phage Sf6]
	agilent_5090	7.36637e-06	0.375685	0.616104	-0.747002	1.97921	87.1287	94.3396	1.08276	UniRef90_P14348	978	Capsid protein VP26 & capsid protein VP26 [Human gammaherpesvirus 4] & BFRF3	Small capsomere-interacting protein n=30 Tax=Epstein-Barr virus (strain GD1) TaxID=10376 RepID=SCP_EBVB9
	agilent_132945	7.36711e-06	0.375723	-0.481887	-1.54813	0.584353	15.8416	11.3208	0.714623	UniRef90_A0A0E1RFZ8	979	WP_012952040.1 strains_non_MPA_non_topgraph_cdhit70_190118.csv	Heme sensor protein hssS n=212 Tax=Bacteria TaxID=2 RepID=A0A0E1RFZ8_LISMN
	agilent_134048	7.36751e-06	0.375743	0.348133	-0.422192	1.11846	27.7228	32.0755	1.15701	UniRef90_R5ESF2	980	MH0043_GL0060107 MPA_PNP_EM_seqs_non_topgraph_seqs_final_210318.csv	SGNH_hydro domain-containing protein n=3 Tax=Bacteroidales TaxID=171549 RepID=R5ESF2_9BACE
	agilent_240582	7.37238e-06	0.375991	0.352454	-0.427838	1.13275	24.7525	30.1887	1.21962	UniRef90_Q6GHV7	981	VFG001317(gb|YP_001332074) (isdB) iron-regulated surface determinant protein B, haemoglobin receptor [Isd (VF0015)] [Staphylococcus aureus subsp. aureus str. Newman]	Iron-regulated surface determinant protein B n=509 Tax=Bacilli TaxID=91061 RepID=ISDB_STAAR
	twist_46739	7.37669e-06	0.376211	0.522372	-0.63463	1.67937	7.92079	13.2075	1.66745		982	GRB2-associated-binding protein 1
	agilent_236687	7.40011e-06	0.377406	0.501419	-0.611959	1.6148	9.90099	13.2075	1.33396	UniRef90_Q831L8	983	VFG002181(gb|NP_816132) (cpsJ) ABC transporter, ATP-binding protein [Capsule (VF0361)] [Enterococcus faecalis V583]	Teichoic acids export ATP-binding protein TagH n=62 Tax=Bacilli TaxID=91061 RepID=TAGH_ENTFA
	agilent_10	7.40205e-06	0.377505	0.443663	-0.541674	1.429	11.8812	16.9811	1.42925	UniRef90_Q99WQ6	984	Lipase 2 precursor (Glycerol ester hydrolase 2)	Lipase 2 n=451 Tax=Bacteria TaxID=2 RepID=LIP2_STAAM
	agilent_496	7.40321e-06	0.377564	-0.622262	-2.00442	0.7599	9.90099	5.66038	0.571698	UniRef90_Q8VKQ6	985	MCE-FAMILY PROTEIN MCE1A	Virulence factor n=190 Tax=Mycobacterium tuberculosis complex TaxID=77643 RepID=Q8VKQ6_MYCTO
	agilent_134645	7.40458e-06	0.377634	0.339606	-0.414833	1.09405	48.5149	52.8302	1.08895	UniRef90_A0A4V6L8I8	986	WP_000739205.1 strains_non_MPA_non_topgraph_cdhit70_190118.csv	Extracellular fibrinogen-binding protein n=26 Tax=Staphylococcus TaxID=1279 RepID=A0A4V6L8I8_STAHY
	twist_54786	7.40611e-06	0.377711	0.349836	-0.427457	1.12713	23.7624	32.0755	1.34984		987	phosphoprotein 150 & Large structural phosphoprotein
	twist_47714	7.42477e-06	0.378663	-0.63008	-2.03284	0.772678	8.91089	5.66038	0.63522		988	Adhesin P1 precursor (Cytadhesin P1) (Attachment protein) & ADP1_MYCPN adhesin P1
	twist_27988	7.45258e-06	0.380082	-0.397532	-1.2852	0.490138	21.7822	18.8679	0.866209		989	EBNA-3B nuclear protein [Human gammaherpesvirus 4] & Epstein-Barr nuclear antigen 4
	agilent_1256	7.45311e-06	0.380108	-0.31907	-1.03158	0.393438	44.5545	41.5094	0.931656	UniRef90_P03204	990	EBNA-3C HHV 4 latent protein	Epstein-Barr nuclear antigen 6 n=14 Tax=Epstein-Barr virus (strain GD1) TaxID=10376 RepID=EBNA6_EBVB9
	agilent_11484	7.45721e-06	0.380318	0.406586	-0.50175	1.31492	16.8317	20.7547	1.23307	UniRef90_P03204	991	EBNA-3C HHV 4 latent protein	Epstein-Barr nuclear antigen 6 n=14 Tax=Epstein-Barr virus (strain GD1) TaxID=10376 RepID=EBNA6_EBVB9
	twist_39924	7.45829e-06	0.380373	0.321331	-0.396624	1.03928	36.6337	41.5094	1.1331		992	64 Kd autoantigen
	agilent_1088	7.45918e-06	0.380418	-0.402195	-1.30091	0.496522	20.7921	16.9811	0.816712	UniRef90_P06725	993	tegument protein pp65 & 65 kDa lower matrix phosphoprotein & pp65 & HCMVUL83	65 kDa phosphoprotein n=77 Tax=Human cytomegalovirus TaxID=10359 RepID=PP65_HCMVA
	twist_34104	7.46873e-06	0.380905	-0.41461	-1.34202	0.512796	23.7624	15.0943	0.63522		994	fibronectin-binding protein A
	twist_57307	7.48084e-06	0.381523	-0.547597	-1.77406	0.678867	11.8812	7.54717	0.63522		995	Collagen alpha-3(IV) chain & alpha-3 type IV collagen & type IV collagen alpha 3 chain & type IV collagen alpha3 chain
	twist_5585	7.48527e-06	0.381749	-0.419452	-1.35935	0.520448	18.8119	15.0943	0.802383		996	allergen_name False allergome_name Lim p 2 (2/2) (1/1) allergenonline_name False SDAP_name False iedb_name False
	agilent_236613	7.50893e-06	0.382955	0.33382	-0.416097	1.08374	63.3663	67.9245	1.07193	UniRef90_Q5XAT9	997	VFG000956(gb|NP_607775) (sda) streptodornase [DNase (VF0252)] [Streptococcus pyogenes MGAS8232]	Sda n=3 Tax=root TaxID=1 RepID=Q5XAT9_STRP6
	twist_78982	7.51789e-06	0.383412	-0.557124	-1.80989	0.695641	10.8911	7.54717	0.692967		998	YP_007003201.1 phage terminase small subunit [Lactobacillus phage LF1]
	agilent_210454	7.52188e-06	0.383616	0.327315	-0.40901	1.06364	49.505	54.717	1.10528	UniRef90_A0A0U1MQG2	999	WP_000669729.1 strains_non_MPA_non_topgraph_cdhit70_190118.csv	Protein map n=15 Tax=Staphylococcaceae TaxID=90964 RepID=A0A0U1MQG2_STAAU
	agilent_180387	7.52361e-06	0.383704	0.576873	-0.721096	1.87484	6.93069	9.43396	1.36119	UniRef90_A0A1B1LEZ9	1000	NP_834897.1 strains_non_MPA_non_topgraph_cdhit70_190118.csv	Endopeptidase LytF n=106 Tax=Bacillus TaxID=55087 RepID=A0A1B1LEZ9_BACTU
	twist_25205	7.5273e-06	0.383892	-0.545076	-1.77199	0.681835	11.8812	7.54717	0.63522		1001	allergen_name False allergome_name Bla g 9 (3/4) (1/1) allergenonline_name False SDAP_name False iedb_name False
	twist_41261	7.52894e-06	0.383976	0.388251	-0.485817	1.26232	19.802	22.6415	1.1434		1002	positive (from uniprot): Rhinovirus B Genome polyprotein
	agilent_6216	7.52942e-06	0.384	-0.320058	-1.04064	0.400524	41.5842	35.8491	0.862084	UniRef90_A0A2U3RZL8	1003	pneumococcal histidine triad protein D (1/2) & histidine motif-containing protein, partial	Pneumococcal histidine triad protein D n=4 Tax=Streptococcus pneumoniae TaxID=1313 RepID=A0A2U3RZL8_STREE
	twist_46937	7.53095e-06	0.384078	0.337282	-0.422203	1.09677	24.7525	33.9623	1.37208		1004	EBNA3A HHV4
	twist_35986	7.54096e-06	0.384589	0.575383	-0.721646	1.87241	6.93069	9.43396	1.36119		1005	zinc metalloproteinase aureolysin
	twist_47860	7.54162e-06	0.384622	-0.55626	-1.81027	0.697749	10.8911	7.54717	0.692967		1006	positive (from uniprot): Rhinovirus B Genome polyprotein
	agilent_23359	7.54745e-06	0.38492	0.325513	-0.408769	1.05979	30.6931	37.7358	1.22946	UniRef90_A7X6T9	1007	WP_000751265.1 strains_non_MPA_non_topgraph_cdhit70_190118.csv	Probable transglycosylase IsaA n=197 Tax=Bacteria TaxID=2 RepID=ISAA_STAA1
	agilent_193278	7.55025e-06	0.385063	0.440289	-0.5532	1.43378	10.8911	16.9811	1.55918	UniRef90_A0A1E3KVD0	1008	YP_004890586.1 strains_non_MPA_non_topgraph_cdhit70_190118.csv	Gamma-D-glutamyl-meso-diaminopimelate peptidase n=41 Tax=Lactobacillaceae TaxID=33958 RepID=A0A1E3KVD0_LACPN
	agilent_164665	7.55041e-06	0.385071	-0.545573	-1.77665	0.685505	12.8713	7.54717	0.586357	UniRef90_A0A354D3V1	1009	MH0436_GL0046035 MPA_PNP_EM_seqs_non_topgraph_seqs_final_210318.csv	Flagellin n=2 Tax=Clostridiales TaxID=186802 RepID=A0A354D3V1_9FIRM
	agilent_203254	7.57745e-06	0.38645	-0.756908	-2.46983	0.95601	6.93069	3.77358	0.544474	UniRef90_A0A0E1R3B1	1010	WP_003740459.1 (1/1) non_MPA_topgraph_sampling_040218.csv	Uncharacterized protein n=56 Tax=Listeria monocytogenes TaxID=1639 RepID=A0A0E1R3B1_LISMN
	agilent_142700	7.58137e-06	0.38665	-0.491876	-1.60548	0.621731	15.8416	9.43396	0.595519	UniRef90_A0A166DEL7	1011	WP_000728052.1 strains_non_MPA_non_topgraph_cdhit70_190118.csv	Exported protein n=20 Tax=Staphylococcus aureus TaxID=1280 RepID=A0A166DEL7_STAAU
	agilent_205702	7.59402e-06	0.387295	-0.977046	-3.19208	1.23799	5.94059	1.88679	0.31761	UniRef90_A0A412T903	1012	MH0134_GL0068643 (1/1) MPA_and_EM_topgraph_220218_subsample.csv	TonB-dependent receptor n=70 Tax=root TaxID=1 RepID=A0A412T903_BACSE
	agilent_225311	7.60186e-06	0.387695	0.488315	-0.619666	1.5963	9.90099	13.2075	1.33396	UniRef90_P71401	1013	VFG001157(gb|AAC44560) (hsf) Hsf [Hia/Hsf (VF0039)] [Haemophilus influenzae C54]	Hsf n=19 Tax=Haemophilus influenzae TaxID=727 RepID=P71401_HAEIF
	twist_30077	7.62466e-06	0.388858	-0.972079	-3.18313	1.23897	5.94059	1.88679	0.31761		1014	Bifunctional autolysin precursor
	agilent_84836	7.66907e-06	0.391122	-0.494125	-1.62342	0.635172	12.8713	9.43396	0.732946	UniRef90_A0A2N8IRZ8	1015	MH0002_GL0006995 MPA_PNP_EM_seqs_non_topgraph_seqs_final_210318.csv	Cell division protein CpoB n=29 Tax=Akkermansia TaxID=239934 RepID=A0A2N8IRZ8_9BACT
	twist_85580	7.67207e-06	0.391275	0.52966	-0.681241	1.74056	6.93069	11.3208	1.63342		1016	AGI10763.1 hypothetical protein 936_0022 [Lactococcus phage 936]
	agilent_71960	7.68137e-06	0.39175	0.472524	-0.608837	1.55389	8.91089	15.0943	1.69392	UniRef90_I9A896	1017	WP_011965802.1 MPA_PNP_EM_seqs_non_topgraph_seqs_final_210318.csv	Uncharacterized protein n=38 Tax=Bacteroides TaxID=816 RepID=I9A896_BACVU
	twist_66217	7.69097e-06	0.39224	0.423431	-0.546585	1.39345	10.8911	18.8679	1.73242		1018	YP_009191582.1 hypothetical protein [Salmonella phage f18SE]
	twist_36518	7.71183e-06	0.393303	0.311954	-0.404293	1.0282	39.604	45.283	1.1434		1019	phosphoprotein 150 & Large structural phosphoprotein
	agilent_199622	7.72319e-06	0.393883	0.408773	-0.53092	1.34847	14.8515	18.8679	1.27044	UniRef90_A0A2N8HER6	1020	WP_012419884.1 strains_non_MPA_non_topgraph_cdhit70_190118.csv	Chaperone protein ClpB n=85 Tax=Bacteria TaxID=2 RepID=A0A2N8HER6_9BACT
	agilent_141701	7.73414e-06	0.394441	0.77663	-1.01081	2.56407	2.9703	5.66038	1.90566	UniRef90_A0A3A9YAX1	1021	YP_194478.1 (1/1) non_MPA_topgraph_sampling_040218.csv	YSIRK-type signal peptide-containing protein n=15 Tax=Lactobacillus acidophilus TaxID=1579 RepID=A0A3A9YAX1_LACAI
	agilent_239180	7.74418e-06	0.394953	0.347671	-0.453372	1.14871	23.7624	28.3019	1.19104	UniRef90_P15926	1022	VFG000974(gb|NP_269970) (scpA) C5a peptidase precursor [C5a peptidase (VF0245)] [Streptococcus pyogenes M1 GAS]	C5a peptidase n=760 Tax=Bacteria TaxID=2 RepID=C5AP_STRPY
	agilent_8064	7.75104e-06	0.395303	-0.460188	-1.52126	0.600881	13.8614	11.3208	0.816712	UniRef90_P03211	1023	EBNA-1 HHV 4 & BKRF1	Epstein-Barr nuclear antigen 1 n=37 Tax=Epstein-Barr virus (strain GD1) TaxID=10376 RepID=EBNA1_EBVB9
	agilent_235286	7.7623e-06	0.395877	-0.492329	-1.62889	0.64423	13.8614	9.43396	0.680593	UniRef90_O86489	1024	VFG001281(gb|NP_645335) (sdrE) Ser-Asp rich fibrinogen-binding bone sialoprotein-binding protein [SDr (VF0019)] [Staphylococcus aureus subsp. aureus MW2]	Serine-aspartate repeat-containing protein E n=489 Tax=Bacteria TaxID=2 RepID=SDRE_STAAE
	agilent_35132	7.76693e-06	0.396113	-0.598924	-1.98225	0.784404	9.90099	5.66038	0.571698	UniRef90_A0A0M0VLA5	1025	MH0188_GL0103785 MPA_PNP_EM_seqs_non_topgraph_seqs_final_210318.csv	Phosphate-binding protein PstS n=64 Tax=Bifidobacterium TaxID=1678 RepID=A0A0M0VLA5_BIFLN
	agilent_83883	7.78744e-06	0.397159	0.635469	-0.835522	2.10646	5.94059	7.54717	1.27044	UniRef90_A7LVX4	1026	MH0020_GL0063163 (1/1) MPA_and_EM_topgraph_220218_subsample.csv	TonB-linked outer membrane protein, SusC/RagA family n=54 Tax=Bacteroidales TaxID=171549 RepID=A7LVX4_BACO1
	twist_91487	7.7969e-06	0.397642	-0.709547	-2.3537	0.934602	8.91089	3.77358	0.42348		1027	YP_007005337.1 predicted P-loop ATPase [Clostridium phage phiCP34O]
	agilent_192983	7.80214e-06	0.397909	0.306455	-0.404058	1.01697	50.495	58.4906	1.15834	UniRef90_R5ENZ6	1028	MH0012_GL0173413 (2/2) MPA_and_EM_topgraph_220218_subsample.csv	MurNAc-LAA domain-containing protein n=3 Tax=Bacteroidales TaxID=171549 RepID=R5ENZ6_9BACE
	agilent_133306	7.80488e-06	0.398049	0.485411	-0.640345	1.61117	7.92079	13.2075	1.66745	UniRef90_A0A0K4DLT7	1029	WP_001441996.1 strains_non_MPA_non_topgraph_cdhit70_190118.csv	Protein n=244 Tax=Enterobacteriaceae TaxID=543 RepID=A0A0K4DLT7_ECOLX
	agilent_162437	7.83332e-06	0.399499	0.622006	-0.82498	2.06899	4.9505	7.54717	1.52453	UniRef90_Q06971	1030	WP_000079833.1 strains_non_MPA_non_topgraph_cdhit70_190118.csv	Flagellin n=259 Tax=Salmonella TaxID=590 RepID=FLIC_SALDU
	agilent_10251	7.8348e-06	0.399575	-0.338008	-1.12445	0.448433	29.703	26.4151	0.889308	UniRef90_Q9QL88	1031	Enterovirus polyprotein (VP0, VP1, VP2, VP4) – capsid proteins, Coxsackievirus A9 (2.9 Å structure, chains 1–4)	Genome polyprotein n=36 Tax=Enterovirus B TaxID=138949 RepID=POLG_CXB6S
	agilent_182343	7.8375e-06	0.399713	-0.71115	-2.36627	0.943964	6.93069	3.77358	0.544474	UniRef90_K6B3W2	1032	MH0068_GL0048984 (1/1) MPA_and_EM_topgraph_220218_subsample.csv	STN domain-containing protein n=30 Tax=Bacteroidales TaxID=171549 RepID=K6B3W2_9BACT
	agilent_56020	7.8407e-06	0.399876	-0.712952	-2.37283	0.94693	6.93069	3.77358	0.544474	UniRef90_A0A173WDW5	1033	MH0417_GL0169767 MPA_PNP_EM_seqs_non_topgraph_seqs_final_210318.csv	Benzoyl-CoA reductase subunit B n=15 Tax=Dorea TaxID=189330 RepID=A0A173WDW5_9FIRM
	twist_69249	7.84842e-06	0.400269	0.371535	-0.494189	1.23726	20.7921	22.6415	1.08895		1034	AFU63107.1 lysin [Lactobacillus phage ATCC 8014-B2]
	agilent_220951	7.85814e-06	0.400765	-0.408087	-1.35998	0.543808	19.802	15.0943	0.762264	UniRef90_A0A4I7XYI6	1035	VFG001361(gb|NP_344663) (pspA) pneumococcal surface protein A [PspA (VF0152)] [Streptococcus pneumoniae TIGR4]	Surface protein A n=87 Tax=Streptococcus pneumoniae TaxID=1313 RepID=A0A4I7XYI6_STREE
	agilent_164667	7.86275e-06	0.401	-0.610687	-2.03588	0.814501	8.91089	5.66038	0.63522	UniRef90_A0A173T5V3	1036	MH0260_GL0103278 MPA_PNP_EM_seqs_non_topgraph_seqs_final_210318.csv	Flagellin n=2 Tax=Roseburia faecis TaxID=301302 RepID=A0A173T5V3_9FIRM
	agilent_164666	7.86275e-06	0.401	-0.610687	-2.03588	0.814501	8.91089	5.66038	0.63522	UniRef90_A0A1C5VBJ4	1037	MH0369_GL0102815 MPA_PNP_EM_seqs_non_topgraph_seqs_final_210318.csv	Flagellin n=16 Tax=Roseburia TaxID=841 RepID=A0A1C5VBJ4_9FIRM
	twist_50600	7.8628e-06	0.401003	-0.373923	-1.24657	0.498722	81.1881	77.3585	0.95283		1038	polyprotein (3/9) & structural protein (3/3) & VP1 (2/4) & capsid protein VP1 & VP1 protein (2/2) & VP1 protein, partial [Enterovirus A71]
	agilent_64948	7.88465e-06	0.402117	0.457356	-0.612533	1.52725	8.91089	15.0943	1.69392	UniRef90_B7C9D6	1039	MH0204_GL0135594 (1/10) MPA_and_EM_topgraph_220218_subsample.csv	Na/Pi-cotransporter II-like protein n=15 Tax=Firmicutes TaxID=1239 RepID=B7C9D6_9FIRM
	agilent_225551	7.88905e-06	0.402341	-0.584791	-1.95344	0.783857	12.8713	5.66038	0.439768	UniRef90_Q97T80	1040	VFG001362(gb|NP_344620) (zmpC) immunoglobulin A1 protease [IgA1 protease (VF0147)] [Streptococcus pneumoniae TIGR4]	Zinc metalloprotease ZmpC n=66 Tax=Terrabacteria group TaxID=1783272 RepID=ZMPC_STRPN
	twist_92035	7.89231e-06	0.402508	-0.495571	-1.65582	0.664675	10.8911	9.43396	0.866209		1041	YP_009168989.1 Possible phage tail sheath protein [Campylobacter virus CPt10]
	agilent_62251	7.90051e-06	0.402926	0.473889	-0.636582	1.58436	8.91089	13.2075	1.48218	UniRef90_R5DVL4	1042	N085A_GL0053942 (1/2) MPA_and_EM_topgraph_220218_subsample.csv	Uncharacterized protein n=24 Tax=Ruminococcus TaxID=1263 RepID=R5DVL4_9FIRM
	twist_28860	7.90214e-06	0.403009	0.720605	-0.968297	2.40951	92.0792	96.2264	1.04504		1043	positive (exact): Rhinovirus B Genome polyprotein
	agilent_40430	7.90781e-06	0.403298	-0.744568	-2.49071	1.00157	4.9505	3.77358	0.762264	UniRef90_A0A174KMR6	1044	MH0003_GL0096731 MPA_PNP_EM_seqs_non_topgraph_seqs_final_210318.csv	Alpha-glycosidase n=47 Tax=Bacteroidaceae TaxID=815 RepID=A0A174KMR6_BACVU
	agilent_34618	7.91706e-06	0.40377	0.622114	-0.838313	2.08254	4.9505	7.54717	1.52453	UniRef90_I8UVD1	1045	MH0013_GL0009074 (1/1) MPA_and_EM_topgraph_220218_subsample.csv	SusC/RagA family TonB-linked outer membrane protein n=11 Tax=root TaxID=1 RepID=I8UVD1_9BACE
	agilent_234083	7.91874e-06	0.403856	-0.630693	-2.11153	0.850143	8.91089	5.66038	0.63522	UniRef90_Q7W135	1046	VFG000028(gb|NP_882012) (brkB) serum resistance protein [Brk (VF0034)] [Bordetella pertussis Tohama I]	Serum resistance protein n=18 Tax=Bordetella TaxID=517 RepID=Q7W135_BORPA
	twist_59335	7.93333e-06	0.4046	-0.699388	-2.34412	0.945343	8.91089	3.77358	0.42348		1047	H3N2 B/Brisbane/60/2008 NP
	agilent_56127	7.93794e-06	0.404835	0.358796	-0.485397	1.20299	21.7822	24.5283	1.12607	UniRef90_F3QTC0	1048	MH0006_GL0176289 MPA_PNP_EM_seqs_non_topgraph_seqs_final_210318.csv	F5/8 type C domain protein n=4 Tax=Paraprevotella TaxID=577309 RepID=F3QTC0_9BACT
	agilent_205514	7.93892e-06	0.404885	-0.334217	-1.12066	0.452228	32.6733	24.5283	0.750715	UniRef90_A0A158SJE1	1049	WP_041807921.1 strains_non_MPA_non_topgraph_cdhit70_190118.csv	N-acetylmuramoyl-L-alanine amidase n=55 Tax=Lactobacillus TaxID=1578 RepID=A0A158SJE1_LACFE
	agilent_61470	7.95169e-06	0.405536	0.464115	-0.629509	1.55774	7.92079	15.0943	1.90566	UniRef90_A0A173SVY9	1050	V1.FI07_GL0111911 MPA_PNP_EM_seqs_non_topgraph_seqs_final_210318.csv	mRNA interferase EndoA n=4 Tax=Faecalibacterium TaxID=216851 RepID=A0A173SVY9_9FIRM
	twist_56156	7.9584e-06	0.405878	0.306397	-0.416113	1.02891	38.6139	43.3962	1.12385		1051	positive (from uniprot): Human herpesvirus 5 Envelope glycoprotein M
	agilent_8775	7.96089e-06	0.406005	0.304669	-0.41396	1.0233	38.6139	45.283	1.17271	UniRef90_P08318	1052	phosphoprotein 150 & Large structural phosphoprotein	Large structural phosphoprotein n=145 Tax=root TaxID=1 RepID=PP150_HCMVA
	agilent_133371	7.96403e-06	0.406165	-0.523526	-1.7588	0.711746	10.8911	7.54717	0.692967	UniRef90_A0A174RAJ5	1053	WP_044925903.1 MPA_PNP_EM_seqs_non_topgraph_seqs_final_210318.csv	Uncharacterized protein n=18 Tax=Clostridiales TaxID=186802 RepID=A0A174RAJ5_9FIRM
	agilent_9481	7.9715e-06	0.406546	-0.309463	-1.04024	0.421316	62.3762	58.4906	0.937706	UniRef90_A0A098ZMW6	1054	choline-binding protein D	Autolysin n=355 Tax=Streptococcus TaxID=1301 RepID=A0A098ZMW6_STREE
	agilent_82717	7.98003e-06	0.406982	-0.415367	-1.39714	0.566408	19.802	13.2075	0.666981	UniRef90_K0XAX2	1055	MH0012_GL0168243 MPA_PNP_EM_seqs_non_topgraph_seqs_final_210318.csv	M6 family metalloprotease domain-containing protein n=3 Tax=Bacteroidales TaxID=171549 RepID=K0XAX2_9BACT
	agilent_205930	7.9881e-06	0.407393	0.369621	-0.504794	1.24403	16.8317	22.6415	1.34517	UniRef90_A0A4P6M5E2	1056	WP_018596369.1 strains_non_MPA_non_topgraph_cdhit70_190118.csv	Uncharacterized protein n=5 Tax=Clostridiales TaxID=186802 RepID=A0A4P6M5E2_9FIRM
	twist_34961	7.99948e-06	0.407974	0.503182	-0.688673	1.69504	7.92079	11.3208	1.42925		1057	Surface protein pspA
	twist_73232	8.01323e-06	0.408675	0.347999	-0.477518	1.17352	22.7723	26.4151	1.15997		1058	YP_003934626.1 rIIA protector from prophage-induced early lysis [Shigella phage SP18]
	twist_88459	8.01477e-06	0.408753	-0.932915	-3.14633	1.2805	5.94059	1.88679	0.31761		1059	YP_009222256.1 hypothetical protein LfeInf_018 [Lactobacillus phage LfeInf]
	agilent_2920	8.01635e-06	0.408834	-0.524985	-1.77077	0.720799	10.8911	7.54717	0.692967	UniRef90_Q66575	1060	positive (from uniprot): Enterovirus B Genome polyprotein	Genome polyprotein n=20 Tax=Enterovirus B TaxID=138949 RepID=POLG_EC12T
	agilent_237004	8.02049e-06	0.409045	0.327572	-0.450104	1.10525	25.7426	32.0755	1.24601	UniRef90_Q2FWV5	1061	VFG002422(gb|YP_001332911) (chp) chemotaxis-inhibiting protein CHIPS [CHIPS (VF0424)] [Staphylococcus aureus subsp. aureus str. Newman]	Chemotaxis inhibitory protein n=103 Tax=root TaxID=1 RepID=CHIPS_STAA8
	twist_59514	8.02379e-06	0.409213	-0.360334	-1.2161	0.495428	24.7525	20.7547	0.838491		1062	B B/Beijing/184/93 HA
	agilent_205570	8.02925e-06	0.409492	-0.301743	-1.01878	0.415296	61.3861	56.6038	0.922094	UniRef90_A0A3R6JN00	1063	MH0067_GL0008919 MPA_PNP_EM_seqs_non_topgraph_seqs_final_210318.csv	Uncharacterized protein n=4 Tax=Parabacteroides merdae TaxID=46503 RepID=A0A3R6JN00_9BACT
	agilent_3329	8.03818e-06	0.409947	0.346903	-0.478254	1.17206	18.8119	26.4151	1.40417	UniRef90_P03211	1064	EBNA-1 HHV 4 & BKRF1	Epstein-Barr nuclear antigen 1 n=37 Tax=Epstein-Barr virus (strain GD1) TaxID=10376 RepID=EBNA1_EBVB9
	agilent_202934	8.0388e-06	0.409979	0.594102	-0.819146	2.00735	6.93069	7.54717	1.08895	UniRef90_F9ZA18	1065	MH0012_GL0186444 MPA_PNP_EM_seqs_non_topgraph_seqs_final_210318.csv	Uncharacterized protein n=5 Tax=Odoribacter TaxID=283168 RepID=F9ZA18_ODOSD
	twist_8120	8.05002e-06	0.410551	-0.941034	-3.1823	1.30023	5.94059	1.88679	0.31761		1066	allergen_name False allergome_name Mer un 4 (2/2) (1/1) allergenonline_name False SDAP_name False iedb_name False
	agilent_48632	8.06464e-06	0.411297	-0.442103	-1.49674	0.612536	90.099	84.9057	0.94236	UniRef90_K0X4I5	1067	O2.UC35-1_GL0132054 MPA_PNP_EM_seqs_non_topgraph_seqs_final_210318.csv	Uncharacterized protein n=2 Tax=Bacteroidales TaxID=171549 RepID=K0X4I5_9BACT
	twist_76536	8.06615e-06	0.411374	-0.60114	-2.0354	0.833119	8.91089	5.66038	0.63522		1068	AFU63091.1 major capsid protein [Lactobacillus phage ATCC 8014-B2]
	twist_58725	8.06723e-06	0.411428	0.412256	-0.57146	1.39597	80.198	86.7925	1.08223		1069	positive (exact): Human adenovirus C Pre-histone-like nucleoprotein
	twist_2691	8.08357e-06	0.412262	0.559597	-0.778082	1.89728	5.94059	9.43396	1.58805		1070	allergen_name False allergome_name Str pn PspC (2/2) (1/1) allergenonline_name False SDAP_name False iedb_name False
	agilent_204518	8.09165e-06	0.412674	0.335073	-0.466605	1.13675	27.7228	30.1887	1.08895	UniRef90_Q6GJK9	1071	WP_001170274.1 strains_non_MPA_non_topgraph_cdhit70_190118.csv	N-acetylmuramoyl-L-alanine amidase sle1 n=31 Tax=Staphylococcus aureus TaxID=1280 RepID=SLE1_STAAR
	agilent_182996	8.09483e-06	0.412836	-0.541026	-1.8359	0.753851	11.8812	7.54717	0.63522	UniRef90_A0A1C5US59	1072	MH0003_GL0083467 MPA_PNP_EM_seqs_non_topgraph_seqs_final_210318.csv	Glutamyl-and glutaminyl-tRNA synthetases n=58 Tax=Bacteroidaceae TaxID=815 RepID=A0A1C5US59_9BACE
	twist_84608	8.10936e-06	0.413577	0.441134	-0.61634	1.49861	8.91089	15.0943	1.69392		1073	YP_006526.1 gp23 [Escherichia virus P1]
	agilent_123632	8.11975e-06	0.414107	-0.922915	-3.13782	1.29199	5.94059	1.88679	0.31761	UniRef90_A0A174IN05	1074	MH0188_GL0177478 (1/1) MPA_and_EM_topgraph_220218_subsample.csv	Penicillin-binding protein 2 n=11 Tax=Clostridiales TaxID=186802 RepID=A0A174IN05_9FIRM
	agilent_115049	8.12077e-06	0.414159	0.51961	-0.727539	1.76676	6.93069	11.3208	1.63342	UniRef90_A0A087A310	1075	WP_015439335.1 strains_non_MPA_non_topgraph_cdhit70_190118.csv	MalE-type ABC sugar transport system periplasmic component n=37 Tax=Bacteria TaxID=2 RepID=A0A087A310_9BIFI
	agilent_241665	8.13074e-06	0.414668	0.315338	-0.442349	1.07303	59.4059	69.8113	1.17516	UniRef90_Q2FE79	1076	VFG002421(gb|NP_647158) (sbi) IgG-binding protein SBI [Sbi (VF0423)] [Staphylococcus aureus subsp. aureus MW2]	Immunoglobulin-binding protein Sbi n=295 Tax=Bacteria TaxID=2 RepID=SBI_STAA3
	agilent_2463	8.13282e-06	0.414774	-0.679429	-2.31232	0.95346	8.91089	3.77358	0.42348	UniRef90_Q66478	1077	polyprotein (3/9) & structural protein (3/3) & VP1 (2/4) & capsid protein VP1 & VP1 protein (2/2) & VP1 protein, partial [Enterovirus A71]	Genome polyprotein n=10068 Tax=root TaxID=1 RepID=POLG_HE71B
	agilent_1142	8.13426e-06	0.414847	-0.315218	-1.07291	0.442472	38.6139	33.9623	0.879536	UniRef90_P07210	1078	polyprotein (9/9) & VP1 capsid protein (1/3) & Chain 2, Human Rhinovirus Serotype 2 (Hrv2)	Genome polyprotein n=273 Tax=Enterovirus TaxID=12059 RepID=POLG_HRV8A
	twist_36361	8.14546e-06	0.415419	0.540091	-0.759719	1.8399	5.94059	9.43396	1.58805		1079	BMLF1 protein
	twist_44153	8.14657e-06	0.415475	0.620322	-0.872757	2.1134	3.9604	7.54717	1.90566		1080	hypothetical protein PFD0985wa
	agilent_30237	8.15016e-06	0.415658	-0.436802	-1.48857	0.614968	14.8515	11.3208	0.762264	UniRef90_I9A5K4	1081	MH0349_GL0007090 MPA_PNP_EM_seqs_non_topgraph_seqs_final_210318.csv	TPM_phosphatase domain-containing protein n=49 Tax=Bacteroides TaxID=816 RepID=I9A5K4_BACVU
	twist_55461	8.15147e-06	0.415725	0.554631	-0.781049	1.89031	5.94059	9.43396	1.58805		1082	Collagen type II alpha-1 chain (precursor, isoforms 1 & 2)
	agilent_202443	8.15462e-06	0.415886	-0.573372	-1.95466	0.807916	13.8614	5.66038	0.408356	UniRef90_Q2G0D4	1083	WP_000731642.1 strains_non_MPA_non_topgraph_cdhit70_190118.csv	Probable autolysin SsaALP n=204 Tax=Bacteria TaxID=2 RepID=SSAAL_STAA8
	twist_6266	8.16244e-06	0.416284	-0.918878	-3.1344	1.29665	5.94059	1.88679	0.31761		1084	allergen_name False allergome_name Dan re alpha2I (2/2) (1/1) allergenonline_name False SDAP_name False iedb_name collagen, type I, alpha 2 (2/2) (1/1)
	agilent_86177	8.18326e-06	0.417346	0.687964	-0.974586	2.35051	93.0693	96.2264	1.03392	UniRef90_S5QWV8	1085	WP_020916641.1 strains_non_MPA_non_topgraph_cdhit70_190118.csv	Uncharacterized protein n=4 Tax=Streptococcus TaxID=1301 RepID=S5QWV8_9STRE
	agilent_164673	8.18905e-06	0.417641	-0.71431	-2.44162	1.013	6.93069	3.77358	0.544474	UniRef90_D4KUB5	1086	SZEY-64A_GL0055442 MPA_PNP_EM_seqs_non_topgraph_seqs_final_210318.csv	Flagellin n=6 Tax=Roseburia TaxID=841 RepID=D4KUB5_9FIRM
	agilent_200833	8.19964e-06	0.418181	-0.29373	-1.00484	0.41738	62.3762	56.6038	0.907457	UniRef90_K5Z2N5	1087	MH0244_GL0115989 MPA_PNP_EM_seqs_non_topgraph_seqs_final_210318.csv	Uncharacterized protein n=12 Tax=Parabacteroides TaxID=375288 RepID=K5Z2N5_9BACT
	twist_22942	8.2002e-06	0.41821	0.45866	-0.651809	1.56913	9.90099	13.2075	1.33396		1088	allergen_name False allergome_name Sola l Peroxidase (3/3) (1/1) allergenonline_name False SDAP_name False iedb_name False
	agilent_3468	8.20207e-06	0.418305	0.35358	-0.502652	1.20981	70.297	81.1321	1.15413	UniRef90_P03211	1089	EBNA-1 HHV 4 & BKRF1	Epstein-Barr nuclear antigen 1 n=37 Tax=Epstein-Barr virus (strain GD1) TaxID=10376 RepID=EBNA1_EBVB9
	twist_24318	8.2086e-06	0.418638	0.612269	-0.871468	2.096	3.9604	7.54717	1.90566		1090	allergen_name False allergome_name Cand a PGK (2/2) (1/1) allergenonline_name False SDAP_name False iedb_name False
	agilent_12510	8.21135e-06	0.418779	0.462056	-0.658002	1.58211	7.92079	13.2075	1.66745	UniRef90_Q09012	1091	WP_000079828.1 strains_non_MPA_non_topgraph_cdhit70_190118.csv	Flagellin n=54 Tax=Enterobacteriaceae TaxID=543 RepID=Q09012_SHISO
	agilent_2331	8.21668e-06	0.419051	-0.582542	-1.99549	0.830407	7.92079	5.66038	0.714623	UniRef90_P20810	1092	Calpastatin	Calpastatin n=278 Tax=Simiiformes TaxID=314293 RepID=ICAL_HUMAN
	agilent_189058	8.22272e-06	0.419359	-0.461855	-1.58282	0.659112	14.8515	9.43396	0.63522	UniRef90_C2EQT9	1093	YP_193207.1 strains_non_MPA_non_topgraph_cdhit70_190118.csv	ATPase family associated with various cellular activities (AAA) n=3 Tax=Lactobacillus TaxID=1578 RepID=C2EQT9_9LACO
	agilent_6706	8.22689e-06	0.419571	-0.684951	-2.34815	0.978251	6.93069	3.77358	0.544474	UniRef90_Q9QL88	1094	Enterovirus polyprotein (VP0, VP1, VP2, VP4) – capsid proteins, Coxsackievirus A9 (2.9 Å structure, chains 1–4)	Genome polyprotein n=36 Tax=Enterovirus B TaxID=138949 RepID=POLG_CXB6S
	twist_50462	8.23607e-06	0.42004	-0.347758	-1.19304	0.497522	29.703	20.7547	0.698742		1095	positive (from uniprot): Human adenovirus C Pre-histone-like nucleoprotein
	agilent_220150	8.24518e-06	0.420504	0.291819	-0.418201	1.00184	53.4653	58.4906	1.09399	UniRef90_A0A4I7XYI6	1096	VFG001361(gb|NP_344663) (pspA) pneumococcal surface protein A [PspA (VF0152)] [Streptococcus pneumoniae TIGR4]	Surface protein A n=87 Tax=Streptococcus pneumoniae TaxID=1313 RepID=A0A4I7XYI6_STREE
	agilent_236929	8.27705e-06	0.422129	-0.382641	-1.3169	0.551621	23.7624	15.0943	0.63522	UniRef90_A7X6I5	1097	VFG001283(gb|NP_647238) (fnbA) fibronectin-binding protein A [FnBPs (VF0010)] [Staphylococcus aureus subsp. aureus MW2]	Fibronectin-binding protein A n=697 Tax=Bacteria TaxID=2 RepID=FNBA_STAA1
	agilent_213170	8.30233e-06	0.423419	0.53411	-0.773612	1.84183	5.94059	9.43396	1.58805	UniRef90_A0A3E5A441	1098	MH0009_GL0056469 MPA_PNP_EM_seqs_non_topgraph_seqs_final_210318.csv	Inhibitor_I69 domain-containing protein n=6 Tax=Prevotella TaxID=838 RepID=A0A3E5A441_9BACT
	agilent_17770	8.30981e-06	0.4238	-0.39712	-1.37023	0.575994	19.802	13.2075	0.666981	UniRef90_D0R5M6	1099	WP_004897884.1 strains_non_MPA_non_topgraph_cdhit70_190118.csv	Aggregation promoting factor n=20 Tax=Lactobacillaceae TaxID=33958 RepID=D0R5M6_LACJF
	agilent_205647	8.3322e-06	0.424942	-0.304241	-1.0516	0.44312	40.5941	32.0755	0.790152	UniRef90_A7X0T9	1100	WP_001074519.1 strains_non_MPA_non_topgraph_cdhit70_190118.csv	Bifunctional autolysin n=763 Tax=Bacteria TaxID=2 RepID=ATL_STAA1
	twist_75746	8.33476e-06	0.425073	0.460558	-0.67111	1.59223	7.92079	13.2075	1.66745		1101	YP_008772082.1 unnamed protein product [Streptococcus phage TP-778L]
	twist_59391	8.33599e-06	0.425136	-0.506158	-1.75004	0.737726	11.8812	7.54717	0.63522		1102	H1N1 A/USSR/90/77 NA
	twist_29882	8.34933e-06	0.425816	-0.428558	-1.48329	0.626173	14.8515	11.3208	0.762264		1103	HCMVUL99 & Tegument protein UL11 homolog
	agilent_236018	8.35363e-06	0.426035	-0.353001	-1.22219	0.516188	23.7624	18.8679	0.794025	UniRef90_A0A4I7XYI6	1104	VFG001361(gb|NP_344663) (pspA) pneumococcal surface protein A [PspA (VF0152)] [Streptococcus pneumoniae TIGR4]	Surface protein A n=87 Tax=Streptococcus pneumoniae TaxID=1313 RepID=A0A4I7XYI6_STREE
	twist_58054	8.3591e-06	0.426314	-0.29184	-1.01087	0.427187	41.5842	37.7358	0.907457		1105	positive (exact): Influenza A virus Hemagglutinin
	agilent_7913	8.36047e-06	0.426384	0.694233	-1.01646	2.40492	2.9703	5.66038	1.90566	UniRef90_P54634	1106	positive (from uniprot): Norwalk virus Non-structural polyprotein	Genome polyprotein n=5814 Tax=root TaxID=1 RepID=POLG_LORDV
	twist_92306	8.37114e-06	0.426928	0.662526	-0.971953	2.297	4.9505	5.66038	1.1434		1107	NP_945017.1 Putative HNH endonuclease [Salmonella phage FelixO1]
	agilent_48668	8.37795e-06	0.427275	-0.701532	-2.43354	1.03048	4.9505	3.77358	0.762264	UniRef90_U6RH14	1108	N037A_GL0109873 MPA_PNP_EM_seqs_non_topgraph_seqs_final_210318.csv	Peptidyl-prolyl cis-trans isomerase n=3 Tax=Bacteroidaceae TaxID=815 RepID=U6RH14_9BACE
	agilent_45284	8.39154e-06	0.427969	0.417931	-0.615445	1.45131	82.1782	86.7925	1.05615	UniRef90_Q6GHS9	1109	WP_000791575.1 strains_non_MPA_non_topgraph_cdhit70_190118.csv	Fibrinogen-binding protein n=22 Tax=Staphylococcus aureus TaxID=1280 RepID=FIB_STAAR
	agilent_124047	8.40085e-06	0.428443	0.657888	-0.970479	2.28625	4.9505	5.66038	1.1434	UniRef90_B0G7P7	1110	WP_040015567.1 (3/4) non_MPA_topgraph_sampling_040218.csv	Cobalamin biosynthesis protein CobD n=23 Tax=Dorea TaxID=189330 RepID=B0G7P7_9FIRM
	agilent_200616	8.4038e-06	0.428594	0.475883	-0.702381	1.65415	9.90099	11.3208	1.1434	UniRef90_K0WU03	1111	MH0012_GL0184715 MPA_PNP_EM_seqs_non_topgraph_seqs_final_210318.csv	PA14 domain-containing protein n=3 Tax=Bacteroidales TaxID=171549 RepID=K0WU03_9BACT
	agilent_41807	8.41649e-06	0.429241	-0.423545	-1.47369	0.626603	16.8317	11.3208	0.672586	UniRef90_A0A0G9FAG5	1112	YP_004890585.1 strains_non_MPA_non_topgraph_cdhit70_190118.csv	Extracellular protein n=36 Tax=Lactobacillaceae TaxID=33958 RepID=A0A0G9FAG5_LACPN
	twist_58158	8.43092e-06	0.429977	-0.298734	-1.04061	0.443137	40.5941	35.8491	0.883111		1113	Trans-acting transcriptional protein ICP4
	twist_11359	8.44429e-06	0.430659	0.49274	-0.732734	1.71821	5.94059	11.3208	1.90566		1114	allergen_name False allergome_name Tak ru 2 (5/7) (1/1) allergenonline_name False SDAP_name False iedb_name False
	agilent_122606	8.44474e-06	0.430682	-0.664339	-2.31667	0.987993	7.92079	3.77358	0.476415	UniRef90_A0A1G8KSP5	1115	MH0003_GL0051134 MPA_PNP_EM_seqs_non_topgraph_seqs_final_210318.csv	RagB/SusD family nutrient uptake outer membrane protein n=47 Tax=Bacteroidaceae TaxID=815 RepID=A0A1G8KSP5_BACOV
	agilent_34763	8.45868e-06	0.431393	0.705284	-1.05159	2.46216	2.9703	5.66038	1.90566	UniRef90_E8MX38	1116	WP_058101887.1 (1/1) non_MPA_topgraph_sampling_040218.csv	Putative xylanase n=131 Tax=Bacteria TaxID=2 RepID=E8MX38_BIFL1
	agilent_230235	8.46427e-06	0.431678	-0.681153	-2.37897	1.01667	5.94059	3.77358	0.63522	UniRef90_Q99XV0	1117	VFG000968(gb|NP_269973) (emm) M protein type 1 [M protein (VF0242)] [Streptococcus pyogenes M1 GAS]	M protein type 1 n=54 Tax=Streptococcus pyogenes TaxID=1314 RepID=Q99XV0_STRP1
	twist_2130	8.46744e-06	0.431839	-0.490484	-1.71348	0.732509	13.8614	7.54717	0.544474		1118	allergen_name False allergome_name Tri a GBSS_I (3/14) (1/1) allergenonline_name False SDAP_name False iedb_name False
	twist_64633	8.48229e-06	0.432597	-0.892719	-3.12233	1.33689	4.9505	1.88679	0.381132		1119	NP_076617.1 Orf45 [Lactococcus phage bIL285]
	twist_94732	8.48366e-06	0.432667	-0.496163	-1.73554	0.743215	12.8713	7.54717	0.586357		1120	YP_006908363.1 hypothetical protein BCB4_0134 [Bacillus phage B4]
	agilent_182876	8.48714e-06	0.432844	-0.565604	-1.97899	0.847778	7.92079	5.66038	0.714623	UniRef90_A0A0B8QZ29	1121	WP_003722895.1 strains_non_MPA_non_topgraph_cdhit70_190118.csv	ComE operon protein 3 n=85 Tax=Listeria monocytogenes TaxID=1639 RepID=A0A0B8QZ29_LISMN
	twist_31907	8.4997e-06	0.433485	-0.492448	-1.72474	0.73984	11.8812	7.54717	0.63522		1122	Replication protein E1
	twist_28232	8.50496e-06	0.433753	-0.381472	-1.33661	0.573669	18.8119	15.0943	0.802383		1123	polyprotein (9/9) & VP1 capsid protein (1/3) & Chain 2, Human Rhinovirus Serotype 2 (Hrv2)
	twist_23869	8.50733e-06	0.433874	-0.564424	-1.97802	0.849171	7.92079	5.66038	0.714623		1124	allergen_name False allergome_name Gos h Vicilin (2/2) (1/1) allergenonline_name False SDAP_name False iedb_name False
	agilent_1320	8.52805e-06	0.43493	0.390248	-0.589375	1.36987	14.8515	16.9811	1.1434	UniRef90_A0A2U3RZL8	1125	pneumococcal histidine triad protein D (1/2) & histidine motif-containing protein, partial	Pneumococcal histidine triad protein D n=4 Tax=Streptococcus pneumoniae TaxID=1313 RepID=A0A2U3RZL8_STREE
	agilent_5479	8.55829e-06	0.436473	-0.88735	-3.12232	1.34762	4.9505	1.88679	0.381132	UniRef90_Q66575	1126	positive (from uniprot): Enterovirus B Genome polyprotein	Genome polyprotein n=20 Tax=Enterovirus B TaxID=138949 RepID=POLG_EC12T
	twist_45482	8.56256e-06	0.436691	0.489697	-0.744292	1.72369	5.94059	11.3208	1.90566		1127	hypothetical protein PFF0380w
	agilent_96760	8.56756e-06	0.436945	0.599627	-0.912215	2.11147	3.9604	7.54717	1.90566	UniRef90_A0A1G5HI57	1128	WP_092978492.1 strains_non_MPA_non_topgraph_cdhit70_190118.csv	Uncharacterized protein n=1 Tax=Ruminococcus bromii TaxID=40518 RepID=A0A1G5HI57_9FIRM
	twist_55253	8.57117e-06	0.437129	0.281891	-0.429126	0.992907	48.5149	60.3774	1.24451		1129	EBNA-3B nuclear protein [Human gammaherpesvirus 4] & Epstein-Barr nuclear antigen 4
	twist_98287	8.58395e-06	0.437781	0.47568	-0.725842	1.6772	9.90099	11.3208	1.1434		1130	YP_009148980.1 ribonucleotide reductase of class III (anaerobic) activating protein [Salmonella phage SSE121]
	agilent_93438	8.58607e-06	0.43789	0.87265	-1.3321	3.0774	1.9802	3.77358	1.90566	UniRef90_R7JVJ7	1131	MH0356_GL0190005 MPA_PNP_EM_seqs_non_topgraph_seqs_final_210318.csv	SBP_bac_5 domain-containing protein n=25 Tax=Lachnospiraceae TaxID=186803 RepID=R7JVJ7_9FIRM
	twist_48652	8.60008e-06	0.438604	0.286403	-0.438324	1.01113	58.4158	64.1509	1.09818		1132	nuclear protein EBNA2 & EBNA-2 & Epstein-Barr nuclear antigen 2
	agilent_200824	8.61442e-06	0.439335	-0.288306	-1.01901	0.442403	42.5743	35.8491	0.842036	UniRef90_E1W618	1133	WP_014065439.1 strains_non_MPA_non_topgraph_cdhit70_190118.csv	Uncharacterized protein n=1 Tax=Haemophilus parainfluenzae (strain T3T1) TaxID=862965 RepID=E1W618_HAEP3
	agilent_113561	8.62299e-06	0.439772	-0.479612	-1.69635	0.737124	15.8416	7.54717	0.476415	UniRef90_A0A354D3V1	1134	MH0436_GL0046035 MPA_PNP_EM_seqs_non_topgraph_seqs_final_210318.csv	Flagellin n=2 Tax=Clostridiales TaxID=186802 RepID=A0A354D3V1_9FIRM
	agilent_15295	8.62846e-06	0.440052	-0.483565	-1.71108	0.743948	11.8812	7.54717	0.63522	UniRef90_A0A0M6WF57	1135	T2D-51A_GL0139746 MPA_PNP_EM_seqs_non_topgraph_seqs_final_210318.csv	Uncharacterized vancomycin resistance protein n=6 Tax=Roseburia TaxID=841 RepID=A0A0M6WF57_9FIRM
	twist_28717	8.6323e-06	0.440247	-0.460461	-1.62983	0.708904	10.8911	9.43396	0.866209		1136	antigen 332, Ag332=Pf332 gene clone G1 product & erythrocyte membrane-associated giant protein antigen 332 & antigen 332, Ag332=Pf332 gene clone C1 product & antigen 332
	agilent_7303	8.63961e-06	0.44062	0.36442	-0.561798	1.29064	75.2475	84.9057	1.12835	UniRef90_P03211	1137	EBNA-1 HHV 4 & BKRF1	Epstein-Barr nuclear antigen 1 n=37 Tax=Epstein-Barr virus (strain GD1) TaxID=10376 RepID=EBNA1_EBVB9
	twist_37775	8.64518e-06	0.440904	-0.653102	-2.31408	1.00787	7.92079	3.77358	0.476415		1138	Hexon protein
	twist_4264	8.66145e-06	0.441734	0.296231	-0.458515	1.05098	27.7228	33.9623	1.22507		1139	allergen_name False allergome_name Str pn PspC (2/2) (1/1) allergenonline_name False SDAP_name False iedb_name False
	twist_58055	8.6639e-06	0.441859	-0.287142	-1.01893	0.444647	37.6238	33.9623	0.902681		1140	positive (exact): Influenza A virus Hemagglutinin
	twist_3072	8.6666e-06	0.441997	-0.412286	-1.46332	0.638752	14.8515	11.3208	0.762264		1141	allergen_name Cas s 1 (1/1) (1/1) allergome_name Cas s 1 (3/6) (1/1) allergenonline_name Cas s 1.0101 (1/1) (1/1) SDAP_name False iedb_name False
	agilent_2750	8.67302e-06	0.442324	-0.340583	-1.20945	0.528287	26.7327	18.8679	0.7058	UniRef90_P68950	1142	positive (from uniprot): Human adenovirus C Pre-histone-like nucleoprotein	Pre-histone-like nucleoprotein n=24 Tax=root TaxID=1 RepID=NP_ADE02
	twist_72396	8.70743e-06	0.444079	0.559189	-0.872874	1.99125	5.94059	7.54717	1.27044		1143	YP_002003938.1 gp1 [Enterobacteria phage 13a]
	twist_27552	8.71252e-06	0.444339	-0.370773	-1.32085	0.579305	83.1683	81.1321	0.975517		1144	nuclear protein EBNA2 & EBNA-2 & Epstein-Barr nuclear antigen 2
	twist_44134	8.71645e-06	0.444539	-0.541258	-1.9288	0.846284	9.90099	5.66038	0.571698		1145	Uncharacterized protein UL48A
	agilent_139647	8.72015e-06	0.444728	-0.474536	-1.69154	0.742466	13.8614	7.54717	0.544474	UniRef90_A0A158SJE1	1146	WP_041807921.1 strains_non_MPA_non_topgraph_cdhit70_190118.csv	N-acetylmuramoyl-L-alanine amidase n=55 Tax=Lactobacillus TaxID=1578 RepID=A0A158SJE1_LACFE
	agilent_2748	8.74053e-06	0.445767	-0.336511	-1.20151	0.528483	26.7327	18.8679	0.7058	UniRef90_P68950	1147	positive (from uniprot): Human adenovirus C Pre-histone-like nucleoprotein	Pre-histone-like nucleoprotein n=24 Tax=root TaxID=1 RepID=NP_ADE02
	agilent_161575	8.7588e-06	0.446699	0.576413	-0.908283	2.06111	3.9604	7.54717	1.90566	UniRef90_A0A1Y4CBV1	1148	MH0262_GL0172360 MPA_PNP_EM_seqs_non_topgraph_seqs_final_210318.csv	Uncharacterized protein n=1 Tax=Flavonifractor sp. An306 TaxID=1965629 RepID=A0A1Y4CBV1_9FIRM
	agilent_192601	8.76587e-06	0.44706	-0.638939	-2.28599	1.00811	7.92079	3.77358	0.476415	UniRef90_A0A0K9CPU5	1149	T2D-149A_GL0084358 (2/2) MPA_and_EM_topgraph_220218_subsample.csv	OmpA-like domain-containing protein n=66 Tax=Bacteria TaxID=2 RepID=A0A0K9CPU5_9BACE
	agilent_223646	8.77494e-06	0.447522	-0.290165	-1.03891	0.458581	38.6139	30.1887	0.781809	UniRef90_Q9JNH0	1150	VFG000972(gb|NP_269972) (sic) inhibitor of complement-mediated lysis [SIC (VF0255)] [Streptococcus pyogenes M1 GAS]	Sic1.225 n=20 Tax=Streptococcus pyogenes TaxID=1314 RepID=Q9JNH0_STRPY
	agilent_14706	8.79427e-06	0.448508	-0.634735	-2.27618	1.00671	8.91089	3.77358	0.42348	UniRef90_A0A380YT47	1151	YP_097475.1 strains_non_MPA_non_topgraph_cdhit70_190118.csv	Beta-galactosidase n=49 Tax=Bacteroides TaxID=816 RepID=A0A380YT47_BACFG
	agilent_40320	8.79797e-06	0.448696	-0.53919	-1.93413	0.855749	8.91089	5.66038	0.63522	UniRef90_D7VFB1	1152	YP_004890684.1 (2/2) non_MPA_topgraph_sampling_040218.csv	Uncharacterized protein n=5 Tax=Lactobacillus plantarum TaxID=1590 RepID=D7VFB1_LACPN
	twist_91008	8.79909e-06	0.448754	-0.639679	-2.2948	1.01545	7.92079	3.77358	0.476415		1153	YP_009168575.1 putative DNA methylase [Lactobacillus phage LBR48]
	agilent_65775	8.80339e-06	0.448973	-0.445293	-1.59801	0.707428	11.8812	9.43396	0.794025	UniRef90_A0A174XCR6	1154	MH0020_GL0053675 MPA_PNP_EM_seqs_non_topgraph_seqs_final_210318.csv	Periplasmic beta-glucosidase n=38 Tax=Bacteroidales TaxID=171549 RepID=A0A174XCR6_9BACT
	agilent_183695	8.80513e-06	0.449062	0.430338	-0.683887	1.54456	84.1584	90.566	1.07614	UniRef90_G5SUU8	1155	MH0006_GL0014259 MPA_PNP_EM_seqs_non_topgraph_seqs_final_210318.csv	Peptidase C10 family protein n=3 Tax=Paraprevotella TaxID=577309 RepID=G5SUU8_9BACT
	agilent_178076	8.80954e-06	0.449287	-0.483115	-1.73461	0.768381	9.90099	7.54717	0.762264	UniRef90_A0A460AZD5	1156	WP_010959017.1 (1/1) non_MPA_topgraph_sampling_040218.csv	LPXTG cell wall anchor domain-containing protein n=248 Tax=Listeriaceae TaxID=186820 RepID=A0A460AZD5_LISMN
	agilent_110337	8.81954e-06	0.449796	0.403597	-0.643086	1.45028	8.91089	16.9811	1.90566	UniRef90_F7JVT9	1157	WP_024852370.1 strains_non_MPA_non_topgraph_cdhit70_190118.csv	Uncharacterized protein n=15 Tax=Clostridiales TaxID=186802 RepID=F7JVT9_9FIRM
	agilent_220658	8.82284e-06	0.449965	-0.312574	-1.1235	0.498353	31.6832	22.6415	0.714623	UniRef90_P15926	1158	VFG000974(gb|NP_269970) (scpA) C5a peptidase precursor [C5a peptidase (VF0245)] [Streptococcus pyogenes M1 GAS]	C5a peptidase n=760 Tax=Bacteria TaxID=2 RepID=C5AP_STRPY
	twist_30408	8.82309e-06	0.449978	0.275281	-0.438914	0.989475	56.4356	60.3774	1.06984		1159	immunoglobulin A1 protease
	twist_25498	8.82816e-06	0.450236	-0.431575	-1.5519	0.688753	15.8416	9.43396	0.595519		1160	allergen_name False allergome_name Bub b 12 (2/2), Bub b 8 (4/6) (1/1) allergenonline_name False SDAP_name False iedb_name False
	twist_9814	8.82883e-06	0.45027	-0.403829	-1.45221	0.644552	14.8515	11.3208	0.762264		1161	allergen_name False allergome_name Bom hy AK (1/2) (1/1) allergenonline_name False SDAP_name False iedb_name False
	twist_29332	8.82959e-06	0.450309	-0.649086	-2.33432	1.03615	5.94059	3.77358	0.63522		1162	Proline-rich 28 kDa antigen
	agilent_160727	8.86022e-06	0.451871	-0.471683	-1.70056	0.757192	11.8812	7.54717	0.63522	UniRef90_B0G4V9	1163	WP_005332275.1 (1/1) non_MPA_topgraph_sampling_040218.csv	Uncharacterized protein n=11 Tax=Dorea TaxID=189330 RepID=B0G4V9_9FIRM
	agilent_153063	8.86196e-06	0.45196	0.375259	-0.602595	1.35311	14.8515	16.9811	1.1434	UniRef90_A0A1C5S902	1164	WP_005331845.1 (1/3) non_MPA_topgraph_sampling_040218.csv	Histidine kinase n=22 Tax=Dorea TaxID=189330 RepID=A0A1C5S902_9FIRM
	agilent_71450	8.87092e-06	0.452417	0.272181	-0.437789	0.982151	54.4554	60.3774	1.10875	UniRef90_UPI0004537308	1165	WP_000728715.1 strains_non_MPA_non_topgraph_cdhit70_190118.csv	staphylococcal protein A n=1 Tax=Staphylococcus aureus TaxID=1280 RepID=UPI0004537308
	agilent_131885	8.88096e-06	0.452929	-0.2964	-1.07042	0.47762	75.2475	67.9245	0.902681	UniRef90_R5E067	1166	MH0010_GL0007892 MPA_PNP_EM_seqs_non_topgraph_seqs_final_210318.csv	Flagellin n=2 Tax=Eubacterium TaxID=1730 RepID=R5E067_9FIRM
	agilent_129283	8.88594e-06	0.453183	-0.50478	-1.8237	0.814145	8.91089	7.54717	0.84696	UniRef90_S3YFG8	1167	V1.UC52-1_GL0211392 MPA_PNP_EM_seqs_non_topgraph_seqs_final_210318.csv	Uncharacterized protein n=15 Tax=root TaxID=1 RepID=S3YFG8_BACSE
	agilent_4240	8.91456e-06	0.454642	-0.313603	-1.13566	0.508454	28.7129	22.6415	0.788549	UniRef90_P03460	1168	Hemagglutinin (2/2)	Hemagglutinin n=16903 Tax=Influenza B virus TaxID=11520 RepID=HEMA_INBLE
	agilent_180726	8.91732e-06	0.454783	0.313063	-0.507835	1.13396	70.297	73.5849	1.04677	UniRef90_Q2G0D4	1169	WP_000731642.1 strains_non_MPA_non_topgraph_cdhit70_190118.csv	Probable autolysin SsaALP n=204 Tax=Bacteria TaxID=2 RepID=SSAAL_STAA8
	twist_47724	8.9182e-06	0.454828	-0.295461	-1.07028	0.47936	31.6832	28.3019	0.893278		1170	Glycoprotein D HHV-1
	agilent_166003	8.9187e-06	0.454854	0.354052	-0.57447	1.28257	14.8515	18.8679	1.27044	UniRef90_D6ZV98	1171	WP_003830342.1 (2/4) non_MPA_topgraph_sampling_040218.csv	Uncharacterized protein n=26 Tax=Bacteria TaxID=2 RepID=D6ZV98_BIFLJ
	agilent_164668	8.92065e-06	0.454953	-0.665277	-2.41039	1.07984	5.94059	3.77358	0.63522	UniRef90_C0FTT4	1172	WP_007886088.1 MPA_PNP_EM_seqs_non_topgraph_seqs_final_210318.csv	Flagellin n=5 Tax=Roseburia inulinivorans TaxID=360807 RepID=C0FTT4_9FIRM
	agilent_206025	8.92645e-06	0.455249	-0.272188	-0.986641	0.442266	61.3861	56.6038	0.922094	UniRef90_A7AIR2	1173	MH0108_GL0011167 MPA_PNP_EM_seqs_non_topgraph_seqs_final_210318.csv	Uncharacterized protein n=14 Tax=Bacteria TaxID=2 RepID=A7AIR2_9BACT
	agilent_214358	8.94055e-06	0.455968	0.332121	-0.541042	1.20528	18.8119	22.6415	1.20357	UniRef90_A0A166DEL7	1174	WP_000728052.1 strains_non_MPA_non_topgraph_cdhit70_190118.csv	Exported protein n=20 Tax=Staphylococcus aureus TaxID=1280 RepID=A0A166DEL7_STAAU
	twist_46140	8.94165e-06	0.456024	-0.668088	-2.42475	1.08857	97.0297	94.3396	0.972276		1175	polyprotein (9/9) & VP1 capsid protein (1/3) & Chain 2, Human Rhinovirus Serotype 2 (Hrv2)
	agilent_197502	8.94888e-06	0.456393	-0.370841	-1.34672	0.605038	17.8218	15.0943	0.84696	UniRef90_A0A414QQV5	1176	WP_004848400.1 (1/1) non_MPA_topgraph_sampling_040218.csv	Uncharacterized protein n=54 Tax=root TaxID=1 RepID=A0A414QQV5_9FIRM
	twist_46764	8.95221e-06	0.456563	-0.47245	-1.71619	0.771286	10.8911	7.54717	0.692967		1177	fibronectin-binding protein A
	agilent_173492	8.958e-06	0.456858	0.391943	-0.640534	1.42442	10.8911	15.0943	1.38593	UniRef90_A0A1C5RFI9	1178	V1.UC10-2_GL0112511 MPA_PNP_EM_seqs_non_topgraph_seqs_final_210318.csv	Sulfate starvation-induced protein 7 n=20 Tax=Faecalibacterium TaxID=216851 RepID=A0A1C5RFI9_9FIRM
	agilent_191243	8.96333e-06	0.45713	-0.474675	-1.72584	0.776494	9.90099	7.54717	0.762264	UniRef90_B2GDH5	1179	WP_012391510.1 strains_non_MPA_non_topgraph_cdhit70_190118.csv	Extracellular protein n=15 Tax=Lactobacillus fermentum TaxID=1613 RepID=B2GDH5_LACF3
	agilent_223185	8.97248e-06	0.457597	0.264562	-0.433506	0.962631	47.5248	54.717	1.15134	UniRef90_UPI000E01835F	1180	VFG001313(gb|NP_644899) (spa) Immunoglobulin G binding protein A precursor [SpA (VF0017)] [Staphylococcus aureus subsp. aureus MW2]	staphylococcal protein A n=3 Tax=Staphylococcus aureus TaxID=1280 RepID=UPI000E01835F
	agilent_12024	8.99239e-06	0.458612	0.424127	-0.697497	1.54575	86.1386	90.566	1.0514	UniRef90_A0A0N7AYT6	1181	positive (from uniprot): Human respiratory syncytial virus Attachment glycoprotein	Major surface glycoprotein G n=47 Tax=Pneumoviridae TaxID=11244 RepID=A0A0N7AYT6_HRSV
	twist_15000	9.00873e-06	0.459445	-0.617008	-2.25174	1.01773	9.90099	3.77358	0.381132		1182	allergen_name False allergome_name Tri a 28 (25/27) (1/1) allergenonline_name False SDAP_name False iedb_name False
	agilent_220913	9.01325e-06	0.459676	-0.53883	-1.96717	0.88951	8.91089	5.66038	0.63522	UniRef90_P06653	1183	VFG005334(gb|NP_359346) (lytA) Autolysin (N-acetylmuramoyl-L-alanine amidase) [Choline-binding proteins (CVF122)] [Streptococcus pneumoniae R6]	Autolysin n=1457 Tax=root TaxID=1 RepID=ALYS_STRPN
	agilent_136654	9.01849e-06	0.459943	-0.419908	-1.53367	0.693855	15.8416	9.43396	0.595519	UniRef90_A0A0P0GSM5	1184	675950834-stool1_revised_scaffold34866_1_gene47343 MPA_PNP_EM_seqs_non_topgraph_seqs_final_210318.csv	Streptopain n=9 Tax=Bacteroides TaxID=816 RepID=A0A0P0GSM5_9BACE
	agilent_144502	9.01996e-06	0.460018	-0.843554	-3.08137	1.39426	4.9505	1.88679	0.381132	UniRef90_A0A174M4X5	1185	T2D-135A_GL0010406 MPA_PNP_EM_seqs_non_topgraph_seqs_final_210318.csv	Dipeptidyl aminopeptidase/acylaminoacyl peptidase n=60 Tax=Bacteroides TaxID=816 RepID=A0A174M4X5_BACVU
	agilent_223034	9.02188e-06	0.460116	-0.288405	-1.05366	0.476855	37.6238	28.3019	0.752234	UniRef90_A0A4I7XYI6	1186	VFG001361(gb|NP_344663) (pspA) pneumococcal surface protein A [PspA (VF0152)] [Streptococcus pneumoniae TIGR4]	Surface protein A n=87 Tax=Streptococcus pneumoniae TaxID=1313 RepID=A0A4I7XYI6_STREE
	twist_47284	9.02331e-06	0.460189	-0.389919	-1.42471	0.644868	19.802	11.3208	0.571698		1187	early antigen protein D (EA-D) & DNA polymerase processivity factor BMRF1
	agilent_153499	9.02613e-06	0.460332	-0.375625	-1.3728	0.621547	17.8218	13.2075	0.74109	UniRef90_Q2FWV5	1188	WP_000727649.1 strains_non_MPA_non_topgraph_cdhit70_190118.csv	Chemotaxis inhibitory protein n=103 Tax=root TaxID=1 RepID=CHIPS_STAA8
	twist_38692	9.0272e-06	0.460387	-0.470504	-1.71971	0.778697	10.8911	7.54717	0.692967		1189	positive (from uniprot): Enterovirus B Genome polyprotein
	twist_12068	9.03527e-06	0.460799	-0.371443	-1.35854	0.615653	17.8218	13.2075	0.74109		1190	allergen_name False allergome_name Bom hy AK (1/2) (1/1) allergenonline_name False SDAP_name False iedb_name False
	agilent_7061	9.03532e-06	0.460801	0.275006	-0.455816	1.00583	31.6832	37.7358	1.19104	UniRef90_P08392	1191	Trans-acting transcriptional protein ICP4	Major viral transcription factor ICP4 n=1 Tax=Human herpesvirus 1 (strain 17) TaxID=10299 RepID=ICP4_HHV11
	twist_33998	9.04498e-06	0.461294	0.273584	-0.454259	1.00143	32.6733	41.5094	1.27044		1192	positive (from uniprot): Enterovirus B Genome polyprotein
	agilent_30625	9.06804e-06	0.46247	-0.430135	-1.57747	0.717205	11.8812	9.43396	0.794025	UniRef90_A0A369ZK90	1193	WP_014065289.1 strains_non_MPA_non_topgraph_cdhit70_190118.csv	Glucose-6-phosphate isomerase n=13 Tax=Haemophilus TaxID=724 RepID=A0A369ZK90_HAEPA
	agilent_171315	9.0901e-06	0.463595	0.432837	-0.724617	1.59029	7.92079	13.2075	1.66745	UniRef90_K5ZJ35	1194	MH0020_GL0027100 (2/2) MPA_and_EM_topgraph_220218_subsample.csv	OMP_b-brl_2 domain-containing protein n=11 Tax=Parabacteroides TaxID=375288 RepID=K5ZJ35_9BACT
	agilent_225863	9.09508e-06	0.463849	0.435356	-0.729497	1.60021	12.8713	11.3208	0.879536	UniRef90_P15926	1195	VFG001797(gb|NP_735749) (scpB) streptococcal C5a peptidase [C5a peptidase (VF0278)] [Streptococcus agalactiae NEM316]	C5a peptidase n=760 Tax=Bacteria TaxID=2 RepID=C5AP_STRPY
	agilent_198014	9.10297e-06	0.464251	0.266695	-0.447525	0.980915	37.6238	43.3962	1.15343	UniRef90_B0G3Z1	1196	WP_005331743.1 strains_non_MPA_non_topgraph_cdhit70_190118.csv	ErfK/YbiS/YcfS/YnhG n=4 Tax=Dorea formicigenerans TaxID=39486 RepID=B0G3Z1_9FIRM
	twist_14051	9.10571e-06	0.464391	-0.458423	-1.68648	0.769637	12.8713	7.54717	0.586357		1197	allergen_name False allergome_name Sec c GBSS_I (1/2) (1/1) allergenonline_name False SDAP_name False iedb_name False
	agilent_5548	9.10702e-06	0.464458	-0.408906	-1.50448	0.686668	12.8713	11.3208	0.879536	UniRef90_Q82081	1198	positive (from uniprot): Rhinovirus B Genome polyprotein	Genome polyprotein n=46 Tax=Enterovirus TaxID=12059 RepID=POLG_HRV3
	agilent_225569	9.10939e-06	0.464579	0.281761	-0.47336	1.03688	25.7426	33.9623	1.3193	UniRef90_P45387	1199	VFG001149(gb|AAB03707) (hap) autotransporter, fibronectin-binding adhesin [Hap (VF0037)] [Haemophilus influenzae N187]	Adhesion and penetration protein autotransporter n=2 Tax=Haemophilus influenzae TaxID=727 RepID=HAP2_HAEIF
	agilent_204067	9.1311e-06	0.465686	-0.389904	-1.43744	0.657636	15.8416	11.3208	0.714623	UniRef90_R5VRW6	1200	MH0003_GL0058089 MPA_PNP_EM_seqs_non_topgraph_seqs_final_210318.csv	Peripla_BP_4 domain-containing protein n=14 Tax=Lachnospiraceae TaxID=186803 RepID=R5VRW6_9FIRM
	twist_52109	9.14041e-06	0.466161	0.443219	-0.748831	1.63527	7.92079	11.3208	1.42925		1201	latent membrane protein 1 (LMP1) HHV-4P-1 LYDMA gene
	twist_53967	9.14921e-06	0.466609	-0.427949	-1.58009	0.724189	11.8812	9.43396	0.794025		1202	EBNA3A HHV4
	twist_2100	9.15105e-06	0.466704	-0.391284	-1.44493	0.662367	17.8218	11.3208	0.63522		1203	allergen_name False allergome_name Tri m 37 (10/11) (1/1) allergenonline_name False SDAP_name False iedb_name False
	agilent_61186	9.15564e-06	0.466938	-0.849283	-3.13744	1.43887	3.9604	1.88679	0.476415	UniRef90_A0A1C7H3S6	1204	MH0020_GL0007196 MPA_PNP_EM_seqs_non_topgraph_seqs_final_210318.csv	Uncharacterized protein n=68 Tax=Bacteroidaceae TaxID=815 RepID=A0A1C7H3S6_9BACE
	agilent_240829	9.15643e-06	0.466978	-0.427665	-1.57999	0.724661	12.8713	9.43396	0.732946	UniRef90_P0C2J9	1205	VFG001363(gb|NP_346351) (ply) pneumolysin [Pneumolysin (VF0149)] [Streptococcus pneumoniae TIGR4]	Pneumolysin n=256 Tax=Bacteria TaxID=2 RepID=TACY_STRPN
	agilent_235500	9.16066e-06	0.467194	-0.455406	-1.68307	0.772262	12.8713	7.54717	0.586357	UniRef90_A0A0K5P078	1206	VFG000743(gb|AAC38395) (espD) EspD [EspD (VF0180)] [Escherichia coli O127:H6 str. E2348/69]	Translocon EspD n=21 Tax=Escherichia coli TaxID=562 RepID=A0A0K5P078_ECOLX
	twist_49412	9.16115e-06	0.467219	0.459737	-0.779677	1.69915	87.1287	92.4528	1.06111		1207	EBNA-1 HHV 4
	agilent_3950	9.16276e-06	0.467301	0.301675	-0.511766	1.11512	21.7822	26.4151	1.21269	UniRef90_A0A0N7AYT6	1208	positive (from uniprot): Human respiratory syncytial virus Attachment glycoprotein	Major surface glycoprotein G n=47 Tax=Pneumoviridae TaxID=11244 RepID=A0A0N7AYT6_HRSV
	twist_18921	9.16561e-06	0.467446	-0.424969	-1.57124	0.721298	11.8812	9.43396	0.794025		1209	allergen_name Ani s 14 (1/1) (1/1) allergome_name Ani s 14 (1/4) (1/1) allergenonline_name Ani s 14.0101 (1/1) (1/1) SDAP_name False iedb_name False
	agilent_7811	9.16814e-06	0.467575	0.264645	-0.449387	0.978676	40.5941	45.283	1.11551	UniRef90_P08318	1210	phosphoprotein 150 & Large structural phosphoprotein	Large structural phosphoprotein n=145 Tax=root TaxID=1 RepID=PP150_HCMVA
	agilent_242556	9.16933e-06	0.467636	0.434553	-0.738063	1.60717	7.92079	11.3208	1.42925	UniRef90_Q00879	1211	VFG000009(gb|NP_880574) (fimD) fimbrial adhesin [Fimbriae (VF0031)] [Bordetella pertussis Tohama I]	Protein FhaE n=35 Tax=Bordetella TaxID=517 RepID=FHAE_BORPE
	twist_63743	9.17953e-06	0.468156	0.470583	-0.800745	1.74191	6.93069	9.43396	1.36119		1212	AIK68654.1 HNH endonuclease [Lactococcus phage phi145]
	agilent_164728	9.18444e-06	0.468407	0.382865	-0.652066	1.4178	10.8911	15.0943	1.38593	UniRef90_A0A2N8HER6	1213	MH0268_GL0146331 MPA_PNP_EM_seqs_non_topgraph_seqs_final_210318.csv	Chaperone protein ClpB n=85 Tax=Bacteria TaxID=2 RepID=A0A2N8HER6_9BACT
	twist_24985	9.19635e-06	0.469014	0.522425	-0.891684	1.93653	5.94059	7.54717	1.27044		1214	allergen_name False allergome_name Equ as 3 (2/2) (1/1) allergenonline_name False SDAP_name False iedb_name False
	agilent_243372	9.20002e-06	0.469201	-0.838064	-3.10751	1.43138	3.9604	1.88679	0.476415	UniRef90_A0A129LTP0	1215	VFG001883(gb|YP_096644) (enhC) enhanced entry protein EnhC [enh loci (VF0163)] [Legionella pneumophila subsp. pneumophila str. Philadelphia 1]	Sel1 repeat n=46 Tax=Gammaproteobacteria TaxID=1236 RepID=A0A129LTP0_LEGPN
	agilent_91999	9.21317e-06	0.469872	-0.836465	-3.105	1.43207	3.9604	1.88679	0.476415	UniRef90_P33379	1216	WP_025370531.1 (1/1) non_MPA_topgraph_sampling_040218.csv	Actin assembly-inducing protein n=1136 Tax=Bacteria TaxID=2 RepID=ACTA_LISMO
	agilent_236540	9.2138e-06	0.469904	-0.284668	-1.05676	0.487422	34.6535	26.4151	0.762264	UniRef90_P12255	1217	VFG000001(gb|NP_880571) (fhaB) filamentous hemagglutinin/adhesin [FHA (VF0025)] [Bordetella pertussis Tohama I]	Filamentous hemagglutinin n=89 Tax=Bordetella TaxID=517 RepID=FHAB_BORPE
	agilent_180131	9.24751e-06	0.471623	0.480986	-0.828631	1.7906	6.93069	9.43396	1.36119	UniRef90_A0A2N8IRW9	1218	WP_022198170.1 strains_non_MPA_non_topgraph_cdhit70_190118.csv	LysM domain-containing protein n=8 Tax=Akkermansia TaxID=239934 RepID=A0A2N8IRW9_9BACT
	twist_35647	9.24781e-06	0.471638	-0.456481	-1.69942	0.786457	10.8911	7.54717	0.692967		1219	HCMVUL112; HCMVUL113
	twist_77613	9.24787e-06	0.471641	-0.842873	-3.13792	1.45217	3.9604	1.88679	0.476415		1220	YP_009196377.1 internal virion protein C [Enterobacter phage phiEap-1]
	twist_73726	9.24846e-06	0.471672	-0.865493	-3.22229	1.49131	2.9703	1.88679	0.63522		1221	NP_944804.1 hypothetical protein Felix01p028 [Salmonella phage FelixO1]
	agilent_237594	9.255e-06	0.472005	-0.820334	-3.05584	1.41518	5.94059	1.88679	0.31761	UniRef90_UPI000DA9B94C	1222	VFG001290(gb|NP_647368) (clfB) Clumping factor B, adhesin [Clumping factor (VF0004)] [Staphylococcus aureus subsp. aureus MW2]	MSCRAMM family adhesin clumping factor ClfB n=15 Tax=Staphylococcus aureus TaxID=1280 RepID=UPI000DA9B94C
	agilent_160375	9.26178e-06	0.472351	-0.45655	-1.70167	0.788575	10.8911	7.54717	0.692967	UniRef90_A0A173YNI1	1223	MH0055_GL0056550 MPA_PNP_EM_seqs_non_topgraph_seqs_final_210318.csv	Glucan endo-1,3-beta-glucosidase A1 n=16 Tax=Lachnospiraceae TaxID=186803 RepID=A0A173YNI1_9FIRM
	agilent_223802	9.2664e-06	0.472586	-0.516594	-1.92623	0.893037	7.92079	5.66038	0.714623	UniRef90_Q5WVT8	1224	VFG002005(gb|YP_095785) (fliG) flagellar motor switch protein G [Flagella (VF0157)] [Legionella pneumophila subsp. pneumophila str. Philadelphia 1]	Flagellar motor switch protein FliG n=11 Tax=Legionella TaxID=445 RepID=Q5WVT8_LEGPL
	twist_61938	9.2686e-06	0.472698	-0.609048	-2.27138	1.05328	8.91089	3.77358	0.42348		1225	YP_009150309.1 putative internal core protein [Proteus phage PM 75]
	agilent_125554	9.27626e-06	0.473089	0.31879	-0.552081	1.18966	17.8218	22.6415	1.27044	UniRef90_A0A1C5PUG1	1226	V1.UC28-0_GL0019745 MPA_PNP_EM_seqs_non_topgraph_seqs_final_210318.csv	Histidine kinase n=84 Tax=Bacteria TaxID=2 RepID=A0A1C5PUG1_9FIRM
	agilent_122417	9.27885e-06	0.473221	-0.817572	-3.05168	1.41654	5.94059	1.88679	0.31761	UniRef90_A0A174F2X7	1227	O2.UC19-0_GL0007242 MPA_PNP_EM_seqs_non_topgraph_seqs_final_210318.csv	Transposase domain (DUF772) n=16 Tax=Firmicutes TaxID=1239 RepID=A0A174F2X7_9FIRM
	agilent_221241	9.28081e-06	0.473321	0.291795	-0.50575	1.08934	27.7228	30.1887	1.08895	UniRef90_UPI000F53326A	1228	VFG000261(gb|NP_273742) (iga) IgA-specific serine endopeptidase [IgA1 protease (VF0080)] [Neisseria meningitidis MC58]	IgA-specific serine endopeptidase autotransporter n=1 Tax=Neisseria meningitidis TaxID=487 RepID=UPI000F53326A
	twist_51746	9.29929e-06	0.474264	-0.395409	-1.47846	0.687644	16.8317	11.3208	0.672586		1229	alpha S1 casein & Alpha-S1-casein
	twist_37560	9.30686e-06	0.47465	-0.282046	-1.05526	0.491172	34.6535	32.0755	0.925606		1230	positive (from uniprot): Rhinovirus B Genome polyprotein
	agilent_1141	9.32521e-06	0.475585	-0.283236	-1.06136	0.494891	31.6832	28.3019	0.893278	UniRef90_P07210	1231	polyprotein (9/9) & VP1 capsid protein (1/3) & Chain 2, Human Rhinovirus Serotype 2 (Hrv2)	Genome polyprotein n=273 Tax=Enterovirus TaxID=12059 RepID=POLG_HRV8A
	twist_99262	9.32541e-06	0.475596	-0.281281	-1.05406	0.491494	34.6535	26.4151	0.762264		1232	YP_009222289.1 lysin [Lactobacillus phage LfeInf]
	twist_27282	9.3305e-06	0.475855	0.276869	-0.484232	1.03797	64.3564	71.6981	1.11408		1233	positive (exact): Enterovirus C Genome polyprotein [on Uniprot the BLAST matches are "Capsid protein" from "Human poliovirus"
	agilent_292	9.33122e-06	0.475892	0.700673	-1.22561	2.62695	3.9604	3.77358	0.95283	UniRef90_P14348	1234	Capsid protein VP26 & capsid protein VP26 [Human gammaherpesvirus 4] & BFRF3	Small capsomere-interacting protein n=30 Tax=Epstein-Barr virus (strain GD1) TaxID=10376 RepID=SCP_EBVB9
	twist_70917	9.3332e-06	0.475993	0.31634	-0.553537	1.18622	20.7921	22.6415	1.08895		1235	NP_680496.1 putative host interaction protein [Lactobacillus phage A2]
	agilent_11048	9.3333e-06	0.475998	0.297344	-0.520307	1.115	74.2574	77.3585	1.04176	UniRef90_P07210	1236	polyprotein (9/9) & VP1 capsid protein (1/3) & Chain 2, Human Rhinovirus Serotype 2 (Hrv2)	Genome polyprotein n=273 Tax=Enterovirus TaxID=12059 RepID=POLG_HRV8A
	agilent_205050	9.3353e-06	0.4761	0.401361	-0.702576	1.5053	8.91089	13.2075	1.48218	UniRef90_A0A1Q6JQF1	1237	MH0220_GL0226081 MPA_PNP_EM_seqs_non_topgraph_seqs_final_210318.csv	Peptidase M23 n=2 Tax=Clostridiales TaxID=186802 RepID=A0A1Q6JQF1_9FIRM
	agilent_125546	9.33531e-06	0.476101	-0.384955	-1.44377	0.673859	13.8614	11.3208	0.816712	UniRef90_A0A0J9FCU0	1238	WP_004319541.1 MPA_PNP_EM_seqs_non_topgraph_seqs_final_210318.csv	GP-PDE domain-containing protein n=37 Tax=Bacteroidaceae TaxID=815 RepID=A0A0J9FCU0_9BACE
	agilent_222726	9.34856e-06	0.476777	-0.41256	-1.54904	0.723922	17.8218	9.43396	0.52935	UniRef90_Q2FE79	1239	VFG002421(gb|NP_647158) (sbi) IgG-binding protein SBI [Sbi (VF0423)] [Staphylococcus aureus subsp. aureus MW2]	Immunoglobulin-binding protein Sbi n=295 Tax=Bacteria TaxID=2 RepID=SBI_STAA3
	agilent_10959	9.35587e-06	0.477149	-0.417887	-1.57002	0.734242	13.8614	9.43396	0.680593	UniRef90_Q69091	1240	Glycoprotein D HHV-1	Envelope glycoprotein D n=279 Tax=root TaxID=1 RepID=GD_HHV11
	twist_58788	9.35704e-06	0.477209	0.259133	-0.455403	0.97367	55.4455	62.2642	1.12298		1241	positive (exact): Enterovirus C Genome polyprotein [on Uniprot the BLAST matches are "Capsid protein" from "Human poliovirus"
	agilent_7114	9.36269e-06	0.477497	-0.341117	-1.28233	0.600099	22.7723	15.0943	0.662838	UniRef90_P0C6Z0	1242	early antigen protein D (EA-D) & DNA polymerase processivity factor BMRF1	DNA polymerase processivity factor BMRF1 n=54 Tax=Epstein-Barr virus (strain GD1) TaxID=10376 RepID=EAD_EBVA8
	twist_51531	9.36589e-06	0.47766	-0.444829	-1.67266	0.783004	12.8713	7.54717	0.586357		1243	Ribosomal RNA-processing protein 8
	agilent_224490	9.37094e-06	0.477918	0.305878	-0.538913	1.15067	18.8119	24.5283	1.30387	UniRef90_Q99WQ6	1244	VFG001316(gb|NP_645114) (geh) glycerol ester hydrolase [Lipase (VF0012)] [Staphylococcus aureus subsp. aureus MW2]	Lipase 2 n=451 Tax=Bacteria TaxID=2 RepID=LIP2_STAAM
	agilent_195778	9.37964e-06	0.478362	0.303553	-0.535661	1.14277	19.802	24.5283	1.23868	UniRef90_E1W618	1245	WP_014065439.1 strains_non_MPA_non_topgraph_cdhit70_190118.csv	Uncharacterized protein n=1 Tax=Haemophilus parainfluenzae (strain T3T1) TaxID=862965 RepID=E1W618_HAEP3
	twist_28808	9.38038e-06	0.4784	-0.268962	-1.01261	0.474685	38.6139	35.8491	0.928399		1246	Enterovirus polyprotein (VP0, VP1, VP2, VP4) – capsid proteins, Coxsackievirus A9 (2.9 Å structure, chains 1–4)
	agilent_129840	9.39745e-06	0.47927	-0.25588	-0.96476	0.453	57.4257	50.9434	0.887118	UniRef90_A0A173VM56	1247	MH0044_GL0005871 MPA_PNP_EM_seqs_non_topgraph_seqs_final_210318.csv	Flagellin n=8 Tax=Roseburia TaxID=841 RepID=A0A173VM56_9FIRM
	agilent_220388	9.4023e-06	0.479517	0.320477	-0.567858	1.20881	16.8317	20.7547	1.23307	UniRef90_P09983	1248	VFG000906(gb|NP_755445) (hlyA) Hemolysin A [Hemolysin (VF0225)] [Escherichia coli CFT073]	Hemolysin, chromosomal n=225 Tax=Bacteria TaxID=2 RepID=HLYAC_ECOLX
	agilent_179435	9.42035e-06	0.480438	-0.295284	-1.1155	0.524936	37.6238	26.4151	0.702085	UniRef90_A0A166EPD7	1249	WP_000669541.1 strains_non_MPA_non_topgraph_cdhit70_190118.csv	Exported protein n=21 Tax=Staphylococcaceae TaxID=90964 RepID=A0A166EPD7_STAAU
	twist_63421	9.42151e-06	0.480497	-0.410543	-1.55108	0.72999	11.8812	9.43396	0.794025		1250	YP_009150301.1 putative DNA-dependent RNA polymerase [Proteus phage PM 75]
	agilent_201785	9.42962e-06	0.480911	0.425462	-0.757631	1.60855	7.92079	11.3208	1.42925	UniRef90_C7H1Z9	1251	V1.UC54-4_GL0096277 MPA_PNP_EM_seqs_non_topgraph_seqs_final_210318.csv	Uncharacterized protein n=12 Tax=Faecalibacterium TaxID=216851 RepID=C7H1Z9_9FIRM
	twist_46742	9.43354e-06	0.481111	0.333606	-0.594484	1.2617	15.8416	20.7547	1.31014		1252	glycoprotein B (2/2)
	agilent_197328	9.43747e-06	0.481311	0.420288	-0.749487	1.59006	7.92079	11.3208	1.42925	UniRef90_A0A173ZSK8	1253	WP_004845365.1 (2/2) non_MPA_topgraph_sampling_040218.csv	Exoglucanase B n=10 Tax=Clostridiales TaxID=186802 RepID=A0A173ZSK8_9FIRM
	agilent_10960	9.44391e-06	0.481639	-0.710819	-2.6907	1.26906	95.0495	96.2264	1.01238	UniRef90_A0A2U3RZL8	1254	pneumococcal histidine triad protein D (1/2) & histidine motif-containing protein, partial	Pneumococcal histidine triad protein D n=4 Tax=Streptococcus pneumoniae TaxID=1313 RepID=A0A2U3RZL8_STREE
	agilent_240248	9.44496e-06	0.481693	0.500613	-0.893941	1.89517	10.8911	7.54717	0.692967	UniRef90_P71401	1255	VFG001157(gb|AAC44560) (hsf) Hsf [Hia/Hsf (VF0039)] [Haemophilus influenzae C54]	Hsf n=19 Tax=Haemophilus influenzae TaxID=727 RepID=P71401_HAEIF
	agilent_870	9.46359e-06	0.482643	-0.32377	-1.22765	0.580112	23.7624	16.9811	0.714623	UniRef90_P03277	1256	Hexon protein	Hexon protein n=779 Tax=Adenoviridae TaxID=10508 RepID=CAPSH_ADE02
	agilent_220340	9.47e-06	0.48297	0.421465	-0.756036	1.59897	7.92079	11.3208	1.42925	UniRef90_P12255	1257	VFG000001(gb|NP_880571) (fhaB) filamentous hemagglutinin/adhesin [FHA (VF0025)] [Bordetella pertussis Tohama I]	Filamentous hemagglutinin n=89 Tax=Bordetella TaxID=517 RepID=FHAB_BORPE
	agilent_71939	9.47339e-06	0.483143	-0.442161	-1.67797	0.793647	11.8812	7.54717	0.63522	UniRef90_UPI0006C7ABC3	1258	V1.FI09_GL0113779 MPA_PNP_EM_seqs_non_topgraph_seqs_final_210318.csv	hypothetical protein n=1 Tax=Clostridia bacterium UC5.1-1D1 TaxID=1697794 RepID=UPI0006C7ABC3
	twist_65730	9.47882e-06	0.48342	0.458833	-0.824386	1.74205	6.93069	9.43396	1.36119		1259	NP_944975.1 Putative exodeoxyribonuclease [Salmonella phage FelixO1]
	agilent_6983	9.48856e-06	0.483916	-0.501502	-1.90565	0.902643	9.90099	5.66038	0.571698	UniRef90_Q9ANY1	1260	pneumococcal histidine triad protein E & hydrolase & HIT family hydrolase	Bvh-3 n=444 Tax=Bacteria TaxID=2 RepID=Q9ANY1_STREE
	twist_32032	9.48875e-06	0.483926	0.363074	-0.653511	1.37966	11.8812	15.0943	1.27044		1261	CagA
	agilent_113791	9.49853e-06	0.484425	0.562622	-1.01449	2.13973	5.94059	5.66038	0.95283	UniRef90_I9A5F1	1262	MH0091_GL0038462 MPA_PNP_EM_seqs_non_topgraph_seqs_final_210318.csv	DUF4136 domain-containing protein n=32 Tax=Bacteroides TaxID=816 RepID=I9A5F1_BACVU
	agilent_10659	9.52124e-06	0.485583	0.302564	-0.547818	1.15295	17.8218	24.5283	1.37631	UniRef90_Q66575	1263	positive (from uniprot): Enterovirus B Genome polyprotein	Genome polyprotein n=20 Tax=Enterovirus B TaxID=138949 RepID=POLG_EC12T
	twist_48386	9.5219e-06	0.485617	-0.265026	-1.00996	0.47991	34.6535	32.0755	0.925606		1264	positive (exact): Enterovirus B Genome polyprotein
	agilent_193153	9.52284e-06	0.485665	-0.334576	-1.2751	0.605953	19.802	15.0943	0.762264	UniRef90_A0A1E3KV71	1265	YP_004890527.1 (1/1) non_MPA_topgraph_sampling_040218.csv	Gram_pos_anchor domain-containing protein n=52 Tax=Lactobacillaceae TaxID=33958 RepID=A0A1E3KV71_LACPN
	agilent_230765	9.52667e-06	0.48586	-0.355276	-1.35444	0.64389	15.8416	13.2075	0.833726	UniRef90_A6QIG2	1266	VFG001799(gb|CAB94853) (map) extracellular proteins Map [Eap/Map (VF0016)] [Staphylococcus aureus str. Newman D2C (ATCC 25904)]	65 kDa membrane protein n=124 Tax=Bacteria TaxID=2 RepID=OMP7_STAAE
	twist_30163	9.52702e-06	0.485878	0.322117	-0.583833	1.22807	15.8416	22.6415	1.42925		1267	Genome polyprotein (6/6) & polyprotein (7/9) & VP1 (1/4) & coat protein VP1 & VP4
	agilent_218855	9.54271e-06	0.486678	-0.380132	-1.45121	0.690947	13.8614	11.3208	0.816712	UniRef90_A0A1C6JTR2	1268	O2.UC35-2_GL0067534 (1/1) MPA_and_EM_topgraph_220218_subsample.csv	Transposase and inactivated derivatives n=1 Tax=uncultured Eubacterium sp. TaxID=165185 RepID=A0A1C6JTR2_9FIRM
	agilent_234840	9.54684e-06	0.486889	0.316457	-0.575639	1.20855	19.802	20.7547	1.04811	UniRef90_UPI000E01835F	1269	VFG001313(gb|NP_644899) (spa) Immunoglobulin G binding protein A precursor [SpA (VF0017)] [Staphylococcus aureus subsp. aureus MW2]	staphylococcal protein A n=3 Tax=Staphylococcus aureus TaxID=1280 RepID=UPI000E01835F
	twist_31225	9.5728e-06	0.488213	-0.437963	-1.67635	0.800422	10.8911	7.54717	0.692967		1270	GRA 1 & dense granule protein 1 / major antigenp24, putative & Dense granule protein 1 precursor & dense granule protein 1 / major antigenp24 & P24 granule antigen
	agilent_6329	9.57317e-06	0.488231	0.360171	-0.658294	1.37864	12.8713	15.0943	1.17271	UniRef90_P14738	1271	fibronectin-binding protein A	Fibronectin-binding protein A n=540 Tax=Staphylococcaceae TaxID=90964 RepID=FNBA_STAA8
	twist_34982	9.57969e-06	0.488564	-0.589747	-2.25866	1.07917	6.93069	3.77358	0.544474		1272	pneumococcal histidine triad protein E & hydrolase & HIT family hydrolase
	agilent_85705	9.58195e-06	0.48868	0.487626	-0.892667	1.86792	5.94059	9.43396	1.58805	UniRef90_A0A416JDV1	1273	MH0250_GL0256152 MPA_PNP_EM_seqs_non_topgraph_seqs_final_210318.csv	Flagellin (Fragment) n=1 Tax=Clostridium sp. AM49-4BH TaxID=2293035 RepID=A0A416JDV1_9CLOT
	agilent_156737	9.58404e-06	0.488786	-0.790037	-3.02689	1.44682	5.94059	1.88679	0.31761	UniRef90_K8Q794	1274	WP_014570243.1 (2/2) non_MPA_topgraph_sampling_040218.csv	Periplasmic component of efflux system n=25 Tax=Lactobacillaceae TaxID=33958 RepID=K8Q794_LACRH
	twist_18575	9.5897e-06	0.489075	0.566231	-1.03802	2.17048	4.9505	5.66038	1.1434		1275	allergen_name False allergome_name Tri a 20 (32/49) (1/1) allergenonline_name False SDAP_name False iedb_name False
	twist_69876	9.59886e-06	0.489542	0.506749	-0.930525	1.94402	4.9505	7.54717	1.52453		1276	YP_003934796.1 short tail fibers [Shigella phage SP18]
	twist_27102	9.60927e-06	0.490073	0.426226	-0.784142	1.63659	8.91089	11.3208	1.27044		1277	Surface protein pspA
	twist_38402	9.6123e-06	0.490227	-0.500126	-1.92086	0.920605	7.92079	5.66038	0.714623		1278	positive (from uniprot): Enterovirus B Genome polyprotein
	agilent_161799	9.61412e-06	0.49032	-0.585831	-2.25038	1.07872	6.93069	3.77358	0.544474	UniRef90_E5VDQ4	1279	V1.FI19_GL0078193 (1/2) MPA_and_EM_topgraph_220218_subsample.csv	ABC transporter permease n=53 Tax=Bacteroides TaxID=816 RepID=E5VDQ4_9BACE
	twist_34788	9.6195e-06	0.490595	-0.496589	-1.90847	0.915288	7.92079	5.66038	0.714623		1280	positive (from uniprot): Enterovirus B Genome polyprotein
	agilent_89422	9.6212e-06	0.490681	-0.397455	-1.52771	0.732795	14.8515	9.43396	0.63522	UniRef90_A0A173RR50	1281	MH0188_GL0047837 MPA_PNP_EM_seqs_non_topgraph_seqs_final_210318.csv	Alanine--tRNA ligase n=9 Tax=Clostridiales TaxID=186802 RepID=A0A173RR50_9FIRM
	agilent_7902	9.63143e-06	0.491203	-0.430355	-1.65564	0.794926	12.8713	7.54717	0.586357	UniRef90_O43159	1282	Ribosomal RNA-processing protein 8	Ribosomal RNA-processing protein 8 n=17 Tax=Hominoidea TaxID=314295 RepID=RRP8_HUMAN
	agilent_241214	9.63581e-06	0.491426	0.257149	-0.475368	0.989665	58.4158	64.1509	1.09818	UniRef90_Q9KK48	1283	VFG005316(gb|NP_359586) (pspC/cbpA) Choline binding protein A [Choline-binding proteins (CVF122)] [Streptococcus pneumoniae R6]	Surface protein PspC n=12 Tax=Streptococcus pneumoniae TaxID=1313 RepID=Q9KK48_STREE
	twist_48565	9.63746e-06	0.49151	0.389237	-0.719763	1.49824	8.91089	13.2075	1.48218		1284	glycoprotein BALF4 & Glycoprotein GP110 precursor & BALF4
	agilent_78022	9.63772e-06	0.491524	0.329549	-0.609418	1.26852	13.8614	18.8679	1.36119	UniRef90_A0A174R002	1285	MH0417_GL0121824 MPA_PNP_EM_seqs_non_topgraph_seqs_final_210318.csv	Hyaluronoglucosaminidase n=7 Tax=Bacteroides TaxID=816 RepID=A0A174R002_9BACE
	agilent_174140	9.63988e-06	0.491634	0.580294	-1.07353	2.23412	3.9604	5.66038	1.42925	UniRef90_U6RBT0	1286	MH0028_GL0082397 MPA_PNP_EM_seqs_non_topgraph_seqs_final_210318.csv	Cell division protein FtsZ n=28 Tax=root TaxID=1 RepID=U6RBT0_9BACE
	agilent_185336	9.64312e-06	0.491799	0.369869	-0.68465	1.42439	9.90099	15.0943	1.52453	UniRef90_Q7BS42	1287	NP_708747.3 (1/1) non_MPA_topgraph_sampling_040218.csv	Serine protease pic autotransporter n=149 Tax=Enterobacteriaceae TaxID=543 RepID=PIC_ECO44
	agilent_235082	9.64437e-06	0.491863	0.583648	-1.08061	2.24791	93.0693	96.2264	1.03392	UniRef90_A0A4I7YG16	1288	VFG001357(gb|NP_346601) (cbpA) choline binding protein A [CbpA/PspC (VF0150)] [Streptococcus pneumoniae TIGR4]	Choline binding protein A n=44 Tax=Streptococcus pneumoniae TaxID=1313 RepID=A0A4I7YG16_STREE
	agilent_236639	9.654e-06	0.492354	0.264279	-0.490164	1.01872	67.3267	67.9245	1.00888	UniRef90_UPI000E01835F	1289	VFG001313(gb|NP_644899) (spa) Immunoglobulin G binding protein A precursor [SpA (VF0017)] [Staphylococcus aureus subsp. aureus MW2]	staphylococcal protein A n=3 Tax=Staphylococcus aureus TaxID=1280 RepID=UPI000E01835F
	twist_7919	9.67286e-06	0.493316	-0.588473	-2.27214	1.09519	6.93069	3.77358	0.544474		1290	allergen_name False allergome_name Pha a 5 (5/5) (1/1) allergenonline_name Unassigned (1/1) (1/1) SDAP_name Pha a 5 (4/4) (1/1) iedb_name False
	twist_36070	9.67607e-06	0.49348	-0.497707	-1.92222	0.92681	7.92079	5.66038	0.714623		1291	positive (exact): Influenza A virus Hemagglutinin
	agilent_235793	9.68277e-06	0.493821	-0.394665	-1.52515	0.735824	12.8713	9.43396	0.732946	UniRef90_Q50341	1292	VFG002030(gb|NP_109830) (orf6/MgpC/crmA) cytadherence protein [Cytadherence organelle (VF0330)] [Mycoplasma pneumoniae M129]	Mgp-operon protein 3 n=22 Tax=Mycoplasma pneumoniae TaxID=2104 RepID=MGP3_MYCPN
	agilent_161107	9.69188e-06	0.494286	-0.494228	-1.91143	0.922974	7.92079	5.66038	0.714623	UniRef90_C0M170	1293	WP_058914712.1 (2/2) non_MPA_topgraph_sampling_040218.csv	CmeA n=102 Tax=Campylobacter TaxID=194 RepID=C0M170_CAMCO
	agilent_204874	9.69646e-06	0.494519	-0.5824	-2.25334	1.08854	6.93069	3.77358	0.544474	UniRef90_A0A3V9NUN2	1294	WP_001127942.1 (2/2) non_MPA_topgraph_sampling_040218.csv	Prepilin-type N-terminal cleavage/methylation domain-containing protein n=51 Tax=Salmonella TaxID=590 RepID=A0A3V9NUN2_SALGL
	agilent_219934	9.69993e-06	0.494696	-0.2481	-0.960204	0.464005	45.5446	41.5094	0.911403	UniRef90_UPI000F53326A	1295	VFG000261(gb|NP_273742) (iga) IgA-specific serine endopeptidase [IgA1 protease (VF0080)] [Neisseria meningitidis MC58]	IgA-specific serine endopeptidase autotransporter n=1 Tax=Neisseria meningitidis TaxID=487 RepID=UPI000F53326A
	twist_3668	9.70079e-06	0.49474	-0.406799	-1.57453	0.760928	10.8911	9.43396	0.866209		1296	allergen_name False allergome_name Ory s 11 (2/2) (1/1) allergenonline_name False SDAP_name False iedb_name False
	agilent_1379	9.70166e-06	0.494785	-0.344147	-1.33213	0.643838	18.8119	13.2075	0.702085	UniRef90_Q2FUY2	1297	Clumping factor B precursor (Fibrinogen-binding protein B) (Fibrinogen receptor B)	Clumping factor B n=3 Tax=Staphylococcus aureus TaxID=1280 RepID=CLFB_STAA8
	agilent_229425	9.70414e-06	0.494911	0.269834	-0.505039	1.04471	26.7327	30.1887	1.12928	UniRef90_A0A0H3K1N3	1298	VFG001282(gb|NP_647237) (fnbB) fibronectin-binding protein B [FnBPs (VF0010)] [Staphylococcus aureus subsp. aureus MW2]	FnbB protein n=80 Tax=Staphylococcus TaxID=1279 RepID=A0A0H3K1N3_STAAW
	twist_59400	9.70614e-06	0.495013	-0.421266	-1.63129	0.788755	11.8812	9.43396	0.794025		1299	H3N2 A/Hong Kong/4801/2014 M1
	twist_48890	9.71426e-06	0.495427	0.24904	-0.466977	0.965057	41.5842	45.283	1.08895		1300	phosphoprotein 150 & Large structural phosphoprotein
	twist_58798	9.72295e-06	0.49587	0.432213	-0.811722	1.67615	86.1386	92.4528	1.0733		1301	positive (exact): Human herpesvirus 4 Epstein-Barr nuclear antigen 1
	agilent_165952	9.72673e-06	0.496063	-0.495558	-1.92244	0.931327	7.92079	5.66038	0.714623	UniRef90_B2UPA9	1302	WP_042448428.1 (3/12) non_MPA_topgraph_sampling_040218.csv	Cytochrome c assembly protein n=35 Tax=Akkermansia TaxID=239934 RepID=B2UPA9_AKKM8
	agilent_206026	9.72951e-06	0.496205	-0.246017	-0.954617	0.462584	61.3861	56.6038	0.922094	UniRef90_K5ZQY0	1303	O2.UC53-0_GL0020536 MPA_PNP_EM_seqs_non_topgraph_seqs_final_210318.csv	Uncharacterized protein n=16 Tax=Bacteroidales TaxID=171549 RepID=K5ZQY0_9BACT
	twist_34869	9.73053e-06	0.496257	-0.358543	-1.39138	0.674291	13.8614	13.2075	0.95283		1304	EBNA-3C HHV 4 latent protein
	agilent_44948	9.73623e-06	0.496548	0.366274	-0.689545	1.42209	12.8713	15.0943	1.17271	UniRef90_A6BI29	1305	MH0042_GL0020673 (2/2) MPA_and_EM_topgraph_220218_subsample.csv	LysM domain protein n=5 Tax=Dorea TaxID=189330 RepID=A6BI29_9FIRM
	agilent_1683	9.73967e-06	0.496723	0.322051	-0.606668	1.25077	78.2178	84.9057	1.0855	UniRef90_Q66575	1306	positive (from uniprot): Enterovirus B Genome polyprotein	Genome polyprotein n=20 Tax=Enterovirus B TaxID=138949 RepID=POLG_EC12T
	twist_59224	9.74758e-06	0.497127	0.355429	-0.670506	1.38136	10.8911	15.0943	1.38593		1307	B B/Ann Arbor/1/86 HA
	agilent_241827	9.74931e-06	0.497215	-0.581078	-2.25868	1.09653	6.93069	3.77358	0.544474	UniRef90_A0A0H3K1N3	1308	VFG001282(gb|NP_647237) (fnbB) fibronectin-binding protein B [FnBPs (VF0010)] [Staphylococcus aureus subsp. aureus MW2]	FnbB protein n=80 Tax=Staphylococcus TaxID=1279 RepID=A0A0H3K1N3_STAAW
	agilent_42	9.75228e-06	0.497366	-0.376168	-1.46257	0.710235	13.8614	11.3208	0.816712	UniRef90_P68950	1309	positive (from uniprot): Human adenovirus C Pre-histone-like nucleoprotein	Pre-histone-like nucleoprotein n=24 Tax=root TaxID=1 RepID=NP_ADE02
	agilent_223692	9.75666e-06	0.49759	-0.437741	-1.70263	0.827146	8.91089	7.54717	0.84696	UniRef90_Q54835	1310	VFG000950(gb|NP_665531) (emm) M protein type 3 [M protein (VF0242)] [Streptococcus pyogenes MGAS315]	M3 protein n=36 Tax=Streptococcus pyogenes TaxID=1314 RepID=Q54835_STRPY
	twist_72914	9.77273e-06	0.498409	0.301318	-0.571027	1.17366	15.8416	22.6415	1.42925		1311	YP_001469501.1 gp20 portal vertex protein of head [Enterobacteria phage Phi1]
	twist_34128	9.79252e-06	0.499418	0.281297	-0.535001	1.0976	19.802	26.4151	1.33396		1312	Bifunctional autolysin precursor
	twist_46342	9.79274e-06	0.49943	-0.572662	-2.23452	1.08919	6.93069	3.77358	0.544474		1313	DNA polymerase processivity factor
	agilent_78269	9.79728e-06	0.499661	0.351787	-0.669645	1.37322	11.8812	15.0943	1.27044	UniRef90_K0WUD6	1314	MH0012_GL0237066 (1/1) MPA_and_EM_topgraph_220218_subsample.csv	Uncharacterized protein n=3 Tax=Bacteroidales TaxID=171549 RepID=K0WUD6_9BACT
	agilent_119265	9.79891e-06	0.499744	0.445258	-0.847821	1.73834	5.94059	9.43396	1.58805	UniRef90_A0A066RJ34	1315	WP_000358651.1 strains_non_MPA_non_topgraph_cdhit70_190118.csv	Fimbrial protein n=839 Tax=Bacteria TaxID=2 RepID=A0A066RJ34_ECOLX
	agilent_12898	9.82426e-06	0.501037	0.369159	-0.706161	1.44448	10.8911	13.2075	1.21269	UniRef90_A0A173SW06	1316	MH0004_GL0030372 (2/2) MPA_and_EM_topgraph_220218_subsample.csv	D-galactose/ D-glucose-binding protein n=36 Tax=Clostridiales TaxID=186802 RepID=A0A173SW06_9FIRM
	twist_34744	9.8289e-06	0.501274	-0.424496	-1.66169	0.812699	11.8812	7.54717	0.63522		1317	zinc metalloproteinase aureolysin
	twist_16774	9.83775e-06	0.501725	0.558968	-1.07187	2.1898	3.9604	5.66038	1.42925		1318	allergen_name Alt a 6 (1/1) (1/1) allergome_name Alt a 6 (2/2) (1/1) allergenonline_name Alt a 6.0101 (1/1) (1/1) SDAP_name Alt a 6 (1/1) (1/1) iedb_name False
	agilent_81845	9.83974e-06	0.501827	0.368448	-0.706783	1.44368	10.8911	13.2075	1.21269	UniRef90_D4IKB5	1319	MH0196_GL0222700 MPA_PNP_EM_seqs_non_topgraph_seqs_final_210318.csv	Chondroitin sulfate ABC lyase n=7 Tax=Rikenellaceae TaxID=171550 RepID=D4IKB5_9BACT
	agilent_240059	9.84862e-06	0.50228	0.348334	-0.669277	1.36594	11.8812	15.0943	1.27044	UniRef90_A0A380Q2U5	1320	VFG042312(gb|YP_002348854) (yapE) autotransporter protein YapE [YapE (VF0505)] [Yersinia pestis CO92]	Autotransporter protein n=84 Tax=Yersinia TaxID=444888 RepID=A0A380Q2U5_YERPU
	agilent_37551	9.86573e-06	0.503152	0.55731	-1.07412	2.18874	3.9604	5.66038	1.42925	UniRef90_A0A508ZF14	1321	WP_015438931.1 (1/5) non_MPA_topgraph_sampling_040218.csv	ABC transporter permease YtrF n=70 Tax=Bacteria TaxID=2 RepID=A0A508ZF14_BIFBR
	agilent_11511	9.88446e-06	0.504108	0.385104	-0.744753	1.51496	7.92079	13.2075	1.66745	UniRef90_P03300	1322	Genome polyprotein (6/6) & polyprotein (7/9) & VP1 (1/4) & coat protein VP1 & VP4	Genome polyprotein n=1168 Tax=Enterovirus TaxID=12059 RepID=POLG_POL1M
	agilent_4413	9.88839e-06	0.504308	0.246326	-0.476709	0.969361	38.6139	41.5094	1.07499	UniRef90_P16733	1323	positive (from uniprot): Human herpesvirus 5 Envelope glycoprotein M	Envelope glycoprotein M n=53 Tax=Human cytomegalovirus TaxID=10359 RepID=GM_HCMVA
	twist_24274	9.90538e-06	0.505174	0.277947	-0.539565	1.09546	22.7723	26.4151	1.15997		1324	Allergen Gal d 1 & Ovomucoid precursor
	agilent_147293	9.91463e-06	0.505646	0.489506	-0.951851	1.93086	4.9505	7.54717	1.52453	UniRef90_Q6GF50	1325	WP_000595617.1 strains_non_MPA_non_topgraph_cdhit70_190118.csv	Uncharacterized leukocidin-like protein 1 n=24 Tax=Staphylococcus TaxID=1279 RepID=LUKL1_STAAR
	agilent_224288	9.91834e-06	0.505835	0.389135	-0.757188	1.53546	11.8812	11.3208	0.95283	UniRef90_P44969	1326	VFG000337(gb|NP_439153) (iga1) immunoglobin A1 protease [IgA1 protease (VF0045)] [Haemophilus influenzae Rd KW20]	Immunoglobulin A1 protease autotransporter n=1 Tax=Haemophilus influenzae (strain ATCC 51907 / DSM 11121 / KW20 / Rd) TaxID=71421 RepID=IGA0_HAEIN
	agilent_54340	9.92138e-06	0.505991	0.483182	-0.940707	1.90707	4.9505	7.54717	1.52453	UniRef90_A0A0P0M0Z8	1327	V1.CD15-0_GL0032971 MPA_PNP_EM_seqs_non_topgraph_seqs_final_210318.csv	RagB/SusD Domain-Containing Protein n=32 Tax=root TaxID=1 RepID=A0A0P0M0Z8_BACVU
	agilent_132331	9.92407e-06	0.506128	-0.356989	-1.40934	0.695362	14.8515	11.3208	0.762264	UniRef90_A0A2Y2VXK6	1328	NP_706220.1 strains_non_MPA_non_topgraph_cdhit70_190118.csv	Putative Rhs-family protein n=15 Tax=Shigella TaxID=620 RepID=A0A2Y2VXK6_SHIFL
	agilent_221282	9.95512e-06	0.507711	0.507044	-0.993227	2.00732	3.9604	7.54717	1.90566	UniRef90_Q48028	1329	VFG001154(gb|AAA20524) (hmw2A) adhesin HMW2A, two-partner secretion (TPS) pathway TpsA exoprotein [HMW1/HMW2 (VF0038)] [Haemophilus influenzae str. 12]	Adhesin n=8 Tax=Haemophilus influenzae TaxID=727 RepID=Q48028_HAEIF
	twist_77674	9.95529e-06	0.50772	-0.773331	-3.06155	1.51489	4.9505	1.88679	0.381132		1330	AFN38712.1 hypothetical protein phi_MSA6_ORF048 [Staphylococcus phage MSA6]
	twist_1184	9.96387e-06	0.508158	0.407017	-0.798555	1.61259	6.93069	11.3208	1.63342		1331	Allergen Bos d alpha 2 (I) collagen type I
	agilent_17417	9.96468e-06	0.508199	0.308192	-0.604753	1.22114	16.8317	20.7547	1.23307	UniRef90_A0A4P6M4H6	1332	WP_018598481.1 strains_non_MPA_non_topgraph_cdhit70_190118.csv	Toxin A n=3 Tax=Blautia TaxID=572511 RepID=A0A4P6M4H6_9FIRM
	agilent_226780	9.96825e-06	0.508381	-0.238661	-0.945941	0.468619	62.3762	56.6038	0.907457	UniRef90_A0A098ZMW6	1333	VFG001355(gb|NP_346612) (cbpD) choline binding protein D [CBPs (VF0145)] [Streptococcus pneumoniae TIGR4]	Autolysin n=355 Tax=Streptococcus TaxID=1301 RepID=A0A098ZMW6_STREE
	agilent_241112	9.97777e-06	0.508866	0.482792	-0.949616	1.9152	4.9505	7.54717	1.52453	UniRef90_P27951	1334	VFG001795(gb|BAC98831) (cba) c protein beta antigen [<beta>-C protein (VF0277)] [Streptococcus agalactiae FM027022]	IgA FC receptor n=71 Tax=Streptococcus TaxID=1301 RepID=BAG_STRAG
	twist_37914	9.98878e-06	0.509428	-0.237959	-0.944901	0.468984	45.5446	39.6226	0.869975		1335	choline-binding protein D
	agilent_220456	1.001e-05	0.51051	0.328293	-0.649516	1.3061	11.8812	16.9811	1.42925	UniRef90_Q99WQ6	1336	VFG001316(gb|NP_645114) (geh) glycerol ester hydrolase [Lipase (VF0012)] [Staphylococcus aureus subsp. aureus MW2]	Lipase 2 n=451 Tax=Bacteria TaxID=2 RepID=LIP2_STAAM
	agilent_55091	1.00278e-05	0.51142	0.71557	-1.42033	2.85147	1.9802	3.77358	1.90566	UniRef90_A0A174SXW8	1337	MH0002_GL0021858 (2/2) MPA_and_EM_topgraph_220218_subsample.csv	TonB-dependent receptor plug n=30 Tax=root TaxID=1 RepID=A0A174SXW8_BACUN
	agilent_133710	1.00487e-05	0.512482	0.431865	-0.860452	1.72418	5.94059	9.43396	1.58805	UniRef90_K5Y925	1338	MH0020_GL0056409 MPA_PNP_EM_seqs_non_topgraph_seqs_final_210318.csv	OstA-like_N domain-containing protein n=18 Tax=Parabacteroides TaxID=375288 RepID=K5Y925_9BACT
	agilent_67447	1.00495e-05	0.512525	-0.765582	-3.05675	1.52559	4.9505	1.88679	0.381132	UniRef90_A0A2N5P287	1339	WP_024854426.1 (1/3) non_MPA_topgraph_sampling_040218.csv	ATPase P n=19 Tax=Clostridiales TaxID=186802 RepID=A0A2N5P287_RUMGN
	agilent_129884	1.00499e-05	0.512544	0.291956	-0.581825	1.16574	15.8416	22.6415	1.42925	UniRef90_A0A151G536	1340	YP_004888989.1 (1/2) non_MPA_topgraph_sampling_040218.csv	NusG_II domain-containing protein n=25 Tax=Lactobacillus TaxID=1578 RepID=A0A151G536_LACPN
	agilent_9542	1.00562e-05	0.512868	0.478775	-0.955231	1.91278	4.9505	7.54717	1.52453	UniRef90_P03204	1341	EBNA-3C HHV 4 latent protein	Epstein-Barr nuclear antigen 6 n=14 Tax=Epstein-Barr virus (strain GD1) TaxID=10376 RepID=EBNA6_EBVB9
	agilent_224709	1.00562e-05	0.512868	0.652934	-1.3027	2.60857	3.9604	3.77358	0.95283	UniRef90_Q5WVE4	1342	VFG045548(gb|YP_095924) (lpg1907) Dot/Icm type IV secretion system effector [Dot/Icm (VF0156)] [Legionella pneumophila subsp. pneumophila str. Philadelphia 1]	Uncharacterized protein n=32 Tax=Legionella pneumophila TaxID=446 RepID=Q5WVE4_LEGPL
	agilent_11278	1.0075e-05	0.513824	-0.234666	-0.939124	0.469792	45.5446	41.5094	0.911403	UniRef90_O11283	1343	positive (from uniprot): Influenza A virus Hemagglutinin	Hemagglutinin n=469 Tax=Influenza A virus TaxID=11320 RepID=HEMA_I89A2
	twist_47461	1.0076e-05	0.513878	0.413613	-0.828195	1.65542	86.1386	92.4528	1.0733		1344	positive (exact): Human herpesvirus 4 Epstein-Barr nuclear antigen 1
	agilent_42625	1.00902e-05	0.514599	-0.553515	-2.21821	1.11118	7.92079	3.77358	0.476415	UniRef90_A0A1Q6T816	1345	V1.FI36_GL0100331 MPA_PNP_EM_seqs_non_topgraph_seqs_final_210318.csv	Uncharacterized protein n=1 Tax=Subdoligranulum sp. 60_17 TaxID=1897022 RepID=A0A1Q6T816_9FIRM
	twist_78257	1.00991e-05	0.515056	-0.416154	-1.6691	0.836789	9.90099	7.54717	0.762264		1346	YP_006383486.1 DNA polymerase [Bacillus phage PBC1]
	twist_36132	1.01158e-05	0.515906	0.254451	-0.513194	1.0221	25.7426	32.0755	1.24601		1347	polyprotein (9/9) & VP1 capsid protein (1/3) & Chain 2, Human Rhinovirus Serotype 2 (Hrv2)
	agilent_43205	1.01218e-05	0.516212	0.278558	-0.562427	1.11954	19.802	24.5283	1.23868	UniRef90_K0XR49	1348	O2.UC48-0_GL0083881 MPA_PNP_EM_seqs_non_topgraph_seqs_final_210318.csv	Por secretion system C-terminal sorting domain-containing protein n=5 Tax=Bacteroidales TaxID=171549 RepID=K0XR49_9BACT
	twist_49499	1.01226e-05	0.516251	0.46428	-0.937542	1.8661	6.93069	7.54717	1.08895		1349	granule antigen protein GRA7 & dense granule protein 7 & dense granule protein, putative
	twist_73805	1.01229e-05	0.516268	-0.556951	-2.23865	1.12475	5.94059	3.77358	0.63522		1350	YP_009043441.1 DNA helicase [Listeria phage List-36]
	twist_32081	1.01369e-05	0.516983	0.335415	-0.679088	1.34992	13.8614	15.0943	1.08895		1351	putative zinc metalloprotease
	agilent_60579	1.01484e-05	0.51757	-0.274203	-1.10472	0.556319	28.7129	20.7547	0.722837	UniRef90_UPI0004537308	1352	WP_000728715.1 strains_non_MPA_non_topgraph_cdhit70_190118.csv	staphylococcal protein A n=1 Tax=Staphylococcus aureus TaxID=1280 RepID=UPI0004537308
	twist_57489	1.01559e-05	0.51795	0.479355	-0.973863	1.93257	5.94059	7.54717	1.27044		1353	BRCA1-associated protein
	agilent_116244	1.01566e-05	0.517985	-0.553089	-2.22998	1.1238	7.92079	3.77358	0.476415	UniRef90_A0A0K2HGL4	1354	MH0318_GL0253184 MPA_PNP_EM_seqs_non_topgraph_seqs_final_210318.csv	RagB/SusD family nutrient uptake outer membrane protein n=28 Tax=Bacteroides TaxID=816 RepID=A0A0K2HGL4_9BACE
	agilent_243958	1.01778e-05	0.519068	-0.260352	-1.05175	0.531048	28.7129	26.4151	0.919974	UniRef90_Q9KK48	1355	VFG005316(gb|NP_359586) (pspC/cbpA) Choline binding protein A [Choline-binding proteins (CVF122)] [Streptococcus pneumoniae R6]	Surface protein PspC n=12 Tax=Streptococcus pneumoniae TaxID=1313 RepID=Q9KK48_STREE
	agilent_155324	1.01805e-05	0.519205	0.357449	-0.729455	1.44435	9.90099	13.2075	1.33396	UniRef90_K8QHQ9	1356	WP_014569529.1 strains_non_MPA_non_topgraph_cdhit70_190118.csv	Alpha-galactosidase n=4 Tax=Lactobacillus rhamnosus TaxID=47715 RepID=K8QHQ9_LACRH
	agilent_241825	1.01817e-05	0.519264	-0.460904	-1.86259	0.940777	8.91089	5.66038	0.63522	UniRef90_A7X6I5	1357	VFG001283(gb|NP_647238) (fnbA) fibronectin-binding protein A [FnBPs (VF0010)] [Staphylococcus aureus subsp. aureus MW2]	Fibronectin-binding protein A n=697 Tax=Bacteria TaxID=2 RepID=FNBA_STAA1
	twist_63959	1.01831e-05	0.519339	0.439598	-0.897528	1.77672	4.9505	9.43396	1.90566		1358	YP_009168991.1 hypothetical phage protein [Campylobacter virus CPt10]
	agilent_104875	1.01942e-05	0.519906	0.476009	-0.973834	1.92585	4.9505	7.54717	1.52453	UniRef90_A0A0P0M2X6	1359	765701615-stool1_revised_scaffold44391_1_gene221686 MPA_PNP_EM_seqs_non_topgraph_seqs_final_210318.csv	Bifunctional metallophosphatase/5'-nucleotidase n=46 Tax=Bacteroides TaxID=816 RepID=A0A0P0M2X6_BACVU
	twist_27719	1.01944e-05	0.519917	0.314443	-0.643323	1.27221	16.8317	16.9811	1.00888		1360	early antigen protein D (EA-D) & DNA polymerase processivity factor BMRF1
	twist_30889	1.0198e-05	0.520096	0.3163	-0.647535	1.28013	13.8614	16.9811	1.22507		1361	HCMVTRL10 = IRL10
	agilent_113801	1.0199e-05	0.520147	-0.462411	-1.87165	0.946829	8.91089	5.66038	0.63522	UniRef90_A0A162ELA1	1362	YP_004890412.1 (1/1) non_MPA_topgraph_sampling_040218.csv	Uncharacterized protein n=36 Tax=Lactobacillus TaxID=1578 RepID=A0A162ELA1_LACPN
	twist_59494	1.02107e-05	0.520748	0.467513	-0.959328	1.89435	4.9505	7.54717	1.52453		1363	H3N2 B/Brisbane/60/2008 M1
	twist_53612	1.02244e-05	0.521445	0.546578	-1.12436	2.21752	3.9604	5.66038	1.42925		1364	Genome polyprotein (5/6) & envelope glycoprotein (7/8) & envelope protein (7/8) & prM protein
	agilent_221820	1.02253e-05	0.521489	0.45048	-0.926826	1.82779	8.91089	7.54717	0.84696	UniRef90_Q8GM74	1365	VFG001150(gb|AAL79954) (hia) adhesin [Hia/Hsf (VF0039)] [Haemophilus influenzae nontypable strain 3179B]	Adhesin n=5 Tax=Haemophilus influenzae TaxID=727 RepID=Q8GM74_HAEIF
	twist_10213	1.02542e-05	0.522964	0.424233	-0.87743	1.7259	5.94059	9.43396	1.58805		1366	allergen_name Que a 1 (3/3) (1/1) allergome_name Que a 1 (5/5) (1/1) allergenonline_name Que a 1.0301 (1/1) (1/1) SDAP_name Que a 1.0301 (1/1) (1/1) iedb_name False
	agilent_131884	1.02611e-05	0.523318	-0.23585	-0.960119	0.48842	66.3366	60.3774	0.910166	UniRef90_A0A173UAU5	1367	WP_007884712.1 MPA_PNP_EM_seqs_non_topgraph_seqs_final_210318.csv	Flagellin n=3 Tax=Roseburia inulinivorans TaxID=360807 RepID=A0A173UAU5_9FIRM
	agilent_230820	1.02879e-05	0.524681	-0.244525	-0.997907	0.508856	42.5743	32.0755	0.753401	UniRef90_Q2FWV6	1368	VFG002423(gb|YP_001332910) (scn) complement inhibitor SCIN [SCIN (VF0425)] [Staphylococcus aureus subsp. aureus str. Newman]	Staphylococcal complement inhibitor n=109 Tax=root TaxID=1 RepID=SCIN_STAA8
	agilent_168693	1.02979e-05	0.525195	0.273169	-0.56951	1.11585	17.8218	24.5283	1.37631	UniRef90_I9IA10	1369	MH0012_GL0147423 MPA_PNP_EM_seqs_non_topgraph_seqs_final_210318.csv	F5/8 type C domain-containing protein n=7 Tax=Bacteroides TaxID=816 RepID=I9IA10_9BACE
	twist_10203	1.03022e-05	0.52541	-0.340449	-1.39122	0.71032	14.8515	11.3208	0.762264		1370	allergen_name False allergome_name Por tr 2 (1/17) (1/1) allergenonline_name False SDAP_name False iedb_name False
	twist_12102	1.03104e-05	0.525829	-0.454592	-1.85908	0.949892	8.91089	5.66038	0.63522		1371	allergen_name False allergome_name Cas s 1 (1/6) (1/1) allergenonline_name Unassigned (1/1) (1/1) SDAP_name False iedb_name False
	twist_35329	1.03233e-05	0.526487	-0.272234	-1.11465	0.570184	26.7327	24.5283	0.91754		1372	positive (from uniprot): Rhinovirus B Genome polyprotein
	agilent_223729	1.03285e-05	0.526753	0.250336	-0.524817	1.02549	27.7228	32.0755	1.15701	UniRef90_UPI000F53326A	1373	VFG000261(gb|NP_273742) (iga) IgA-specific serine endopeptidase [IgA1 protease (VF0080)] [Neisseria meningitidis MC58]	IgA-specific serine endopeptidase autotransporter n=1 Tax=Neisseria meningitidis TaxID=487 RepID=UPI000F53326A
	twist_52398	1.03402e-05	0.527351	0.467283	-0.981733	1.9163	4.9505	7.54717	1.52453		1374	Syncytin-1
	agilent_20730	1.03407e-05	0.527373	0.512304	-1.0764	2.10101	4.9505	5.66038	1.1434	UniRef90_K5ZIF6	1375	MH0139_GL0119905 MPA_PNP_EM_seqs_non_topgraph_seqs_final_210318.csv	Translation initiation factor IF-2 n=19 Tax=Parabacteroides TaxID=375288 RepID=K5ZIF6_9BACT
	twist_48555	1.03526e-05	0.527981	0.226191	-0.476285	0.928666	48.5149	50.9434	1.05006		1376	putative BLRF2 protein [Human gammaherpesvirus 4] & Tegument protein BLRF2
	agilent_103902	1.03648e-05	0.528605	0.38233	-0.806859	1.57152	6.93069	11.3208	1.63342	UniRef90_A0A3A9Y4J3	1377	YP_193148.1 strains_non_MPA_non_topgraph_cdhit70_190118.csv	SlpA domain-containing protein n=3 Tax=Lactobacillus acidophilus TaxID=1579 RepID=A0A3A9Y4J3_LACAI
	twist_23602	1.03675e-05	0.528744	0.465334	-0.982519	1.91319	4.9505	7.54717	1.52453		1378	allergen_name False allergome_name Hom g 2 (2/2) (1/1) allergenonline_name False SDAP_name False iedb_name False
	agilent_8992	1.03718e-05	0.528964	0.227411	-0.48054	0.935362	51.4851	58.4906	1.13607	UniRef90_P03204	1379	EBNA-3C HHV 4 latent protein	Epstein-Barr nuclear antigen 6 n=14 Tax=Epstein-Barr virus (strain GD1) TaxID=10376 RepID=EBNA6_EBVB9
	twist_59401	1.03746e-05	0.529104	-0.277752	-1.14271	0.587208	25.7426	18.8679	0.732946		1380	H3N2 B/Brisbane/60/2008 NP
	agilent_79003	1.0379e-05	0.529331	0.330361	-0.699	1.35972	12.8713	15.0943	1.17271	UniRef90_Q8XMR4	1381	WP_003460505.1 strains_non_MPA_non_topgraph_cdhit70_190118.csv	LYZ2 domain-containing protein n=27 Tax=Clostridium perfringens TaxID=1502 RepID=Q8XMR4_CLOPE
	agilent_70265	1.04023e-05	0.530519	0.34496	-0.732997	1.42292	12.8713	13.2075	1.02612	UniRef90_A0A3R6B1D0	1382	MH0009_GL0052424 MPA_PNP_EM_seqs_non_topgraph_seqs_final_210318.csv	Peptidase C10 family protein n=11 Tax=Prevotella copri TaxID=165179 RepID=A0A3R6B1D0_9BACT
	twist_843	1.0408e-05	0.530809	-0.292138	-1.20568	0.621401	20.7921	16.9811	0.816712		1383	allergen_name False allergome_name Ovi a 12 (1/2), Ovi a 8 (2/5) (1/1) allergenonline_name False SDAP_name False iedb_name False
	agilent_12002	1.04094e-05	0.530879	0.24998	-0.531861	1.03182	25.7426	30.1887	1.17271		1384	positive (exact): Human respiratory syncytial virus Attachment glycoprotein
	agilent_169474	1.04136e-05	0.531091	0.519817	-1.10681	2.14644	4.9505	5.66038	1.1434	UniRef90_A0A139K0Z0	1385	MH0010_GL0020383 MPA_PNP_EM_seqs_non_topgraph_seqs_final_210318.csv	SusF/SusE family outer membrane protein n=25 Tax=root TaxID=1 RepID=A0A139K0Z0_BACUN
	twist_35320	1.0417e-05	0.531266	-0.27746	-1.14606	0.591145	22.7723	18.8679	0.828548		1386	EBNA-3C HHV 4 latent protein
	twist_94237	1.0437e-05	0.532288	0.536151	-1.14649	2.21879	2.9703	5.66038	1.90566		1387	YP_009098678.1 collagen repeats protein [Lactobacillus phage Ld17]
	twist_92147	1.04443e-05	0.532658	-0.540698	-2.23914	1.15774	5.94059	3.77358	0.63522		1388	AFQ97075.1 internal virion protein D [Enterobacteria phage T7M]
	agilent_7302	1.0447e-05	0.532798	0.296909	-0.636062	1.22988	76.2376	84.9057	1.1137	UniRef90_P03211	1389	EBNA-1 HHV 4 & BKRF1	Epstein-Barr nuclear antigen 1 n=37 Tax=Epstein-Barr virus (strain GD1) TaxID=10376 RepID=EBNA1_EBVB9
	twist_75494	1.04515e-05	0.533026	0.469516	-1.00665	1.94569	3.9604	7.54717	1.90566		1390	YP_007003209.1 head-tail joining protein [Lactobacillus phage LF1]
	twist_28586	1.04649e-05	0.533709	-0.365983	-1.51856	0.786598	90.099	88.6792	0.984242		1391	positive (from uniprot): Rhinovirus B Genome polyprotein
	agilent_188869	1.04663e-05	0.53378	-0.237471	-0.985464	0.510521	69.3069	66.0377	0.95283	UniRef90_R5ENJ3	1392	MH0195_GL0084233 MPA_PNP_EM_seqs_non_topgraph_seqs_final_210318.csv	NAGPA domain-containing protein n=3 Tax=Bacteroidales TaxID=171549 RepID=R5ENJ3_9BACE
	twist_58805	1.04808e-05	0.53452	-0.449615	-1.86839	0.969157	7.92079	5.66038	0.714623		1393	H3N2 A/Hong Kong/4801/2014 M1
	agilent_80555	1.04854e-05	0.534755	-0.228921	-0.951704	0.493861	57.4257	56.6038	0.985686	UniRef90_Q2G2J2	1394	WP_000717394.1 strains_non_MPA_non_topgraph_cdhit70_190118.csv	Staphylococcal secretory antigen ssaA2 n=207 Tax=Bacteria TaxID=2 RepID=SSAA2_STAA8
	agilent_222359	1.05018e-05	0.535593	0.42962	-0.929625	1.78887	9.90099	7.54717	0.762264	UniRef90_P71401	1395	VFG001157(gb|AAC44560) (hsf) Hsf [Hia/Hsf (VF0039)] [Haemophilus influenzae C54]	Hsf n=19 Tax=Haemophilus influenzae TaxID=727 RepID=P71401_HAEIF
	agilent_212164	1.05237e-05	0.53671	-0.396166	-1.65301	0.860677	9.90099	7.54717	0.762264	UniRef90_A0A508ZG25	1396	WP_015438400.1 strains_non_MPA_non_topgraph_cdhit70_190118.csv	Lactose-binding protein n=31 Tax=Bifidobacterium TaxID=1678 RepID=A0A508ZG25_BIFBR
	twist_31974	1.05356e-05	0.537315	-0.53194	-2.22204	1.15816	5.94059	3.77358	0.63522		1397	EMP1 (2/2)
	twist_59065	1.0551e-05	0.538102	0.255451	-0.557748	1.06865	21.7822	26.4151	1.21269		1398	H3N2 A/Wuhan/359/95 HA
	twist_59694	1.0552e-05	0.538153	-0.244237	-1.02184	0.533362	31.6832	26.4151	0.833726		1399	B B/Ann Arbor/1/86 HA
	agilent_5172	1.05533e-05	0.538219	-0.239666	-1.00283	0.523503	34.6535	28.3019	0.816712	UniRef90_Q9J3M8	1400	ORF68	Envelope glycoprotein E n=30 Tax=Human herpesvirus 3 TaxID=10335 RepID=GE_VZVO
	agilent_8766	1.05583e-05	0.538471	-0.52979	-2.21785	1.15827	5.94059	3.77358	0.63522	UniRef90_A0A1P8L367	1401	Phosphoprotein (Protein P)	P n=3 Tax=Pneumoviridae TaxID=11244 RepID=A0A1P8L367_HRSV
	twist_33645	1.0564e-05	0.538765	0.26426	-0.578354	1.10687	17.8218	26.4151	1.48218		1402	EBNA3A HHV4
	agilent_60658	1.05753e-05	0.539338	-0.393806	-1.65126	0.863652	9.90099	7.54717	0.762264	UniRef90_K0XH89	1403	MH0012_GL0225381 MPA_PNP_EM_seqs_non_topgraph_seqs_final_210318.csv	PKD domain-containing protein n=3 Tax=Bacteroidales TaxID=171549 RepID=K0XH89_9BACT
	agilent_12530	1.0604e-05	0.540802	0.268243	-0.591381	1.12787	17.8218	22.6415	1.27044	UniRef90_A0A4V0Z735	1404	WP_018593186.1 strains_non_MPA_non_topgraph_cdhit70_190118.csv	Uncharacterized protein n=3 Tax=Blautia TaxID=572511 RepID=A0A4V0Z735_9FIRM
	agilent_230634	1.06207e-05	0.541655	0.289244	-0.639636	1.21812	13.8614	18.8679	1.36119	UniRef90_A0A130BPV0	1405	VFG001839(gb|YP_094495) (icmE/dotG) Dot/Icm type IV secretion system central channel protein IcmE/DotG [Dot/Icm (VF0156)] [Legionella pneumophila subsp. pneumophila str. Philadelphia 1]	50S ribosomal protein L13e n=39 Tax=Gammaproteobacteria TaxID=1236 RepID=A0A130BPV0_LEGPN
	agilent_108088	1.06207e-05	0.541658	0.35321	-0.781099	1.48752	7.92079	13.2075	1.66745	UniRef90_D0TFD0	1406	MH0020_GL0036134 (4/5) MPA_and_EM_topgraph_220218_subsample.csv	Hydrophobic domain protein n=26 Tax=Bacteroidales TaxID=171549 RepID=D0TFD0_9BACE
	agilent_200788	1.06212e-05	0.541683	-0.21709	-0.914303	0.480124	53.4653	47.1698	0.88225	UniRef90_A0A3R6PDK7	1407	MH0462_GL0114644 MPA_PNP_EM_seqs_non_topgraph_seqs_final_210318.csv	Uncharacterized protein n=6 Tax=Parabacteroides merdae TaxID=46503 RepID=A0A3R6PDK7_9BACT
	twist_58288	1.06243e-05	0.541841	0.225421	-0.498832	0.949674	32.6733	41.5094	1.27044		1408	polyprotein (9/9) & VP1 capsid protein (1/3) & Chain 2, Human Rhinovirus Serotype 2 (Hrv2)
	twist_31183	1.0678e-05	0.544577	-0.381257	-1.61453	0.85202	12.8713	7.54717	0.586357		1409	liver stage antigen-1 & hypothetical protein PF14_0175
	agilent_201606	1.06928e-05	0.545333	-0.261431	-1.10869	0.585829	22.7723	20.7547	0.911403	UniRef90_Q74LM8	1410	WP_011161370.1 strains_non_MPA_non_topgraph_cdhit70_190118.csv	LYZ2 domain-containing protein n=25 Tax=Lactobacillus TaxID=1578 RepID=Q74LM8_LACJO
	agilent_238925	1.06934e-05	0.545362	0.360973	-0.808969	1.53091	7.92079	11.3208	1.42925	UniRef90_P11311	1411	VFG002033(gb|NP_109829) (p1/MgPa/gapA) ADP1_MYCPN adhesin P1 [Cytadherence organelle (VF0330)] [Mycoplasma pneumoniae M129]	Adhesin P1 n=56 Tax=Mycoplasma pneumoniae TaxID=2104 RepID=ADP1_MYCPN
	agilent_241737	1.0708e-05	0.546109	0.327223	-0.73531	1.38976	11.8812	13.2075	1.11164	UniRef90_Q48031	1412	VFG001151(gb|AAA20527) (hmw1A) adhesin HMW1A, two-partner secretion (TPS) pathway TpsA exoprotein [HMW1/HMW2 (VF0038)] [Haemophilus influenzae str. 12]	Adhesin n=8 Tax=Haemophilus influenzae TaxID=727 RepID=Q48031_HAEIF
	agilent_27755	1.07103e-05	0.546224	-0.523557	-2.22409	1.17698	5.94059	3.77358	0.63522	UniRef90_A0A069SCX9	1413	MH0020_GL0003463 MPA_PNP_EM_seqs_non_topgraph_seqs_final_210318.csv	Uncharacterized protein n=25 Tax=Bacteroidales TaxID=171549 RepID=A0A069SCX9_9BACT
	agilent_8212	1.07197e-05	0.546705	0.233815	-0.526539	0.994169	28.7129	32.0755	1.11711	UniRef90_P08318	1414	phosphoprotein 150 & Large structural phosphoprotein	Large structural phosphoprotein n=145 Tax=root TaxID=1 RepID=PP150_HCMVA
	twist_38302	1.07224e-05	0.546842	-0.445289	-1.89384	1.00326	6.93069	5.66038	0.816712		1415	positive (from uniprot): Norwalk virus Non-structural polyprotein
	twist_8495	1.0743e-05	0.547891	-0.324885	-1.38452	0.734754	13.8614	11.3208	0.816712		1416	allergen_name Que a 1 (1/3) (1/1) allergome_name Que a 1 (2/5) (1/1) allergenonline_name Que a 1.0201 (1/1) (1/1) SDAP_name Que a 1.0201 (1/1) (1/1) iedb_name False
	twist_57645	1.07445e-05	0.547969	0.379023	-0.857434	1.61548	9.90099	9.43396	0.95283		1417	alpha S1 casein & Alpha-S1-casein
	twist_83701	1.07482e-05	0.548156	-0.38083	-1.62376	0.862104	10.8911	7.54717	0.692967		1418	YP_007005329.1 phage terminase large subunit [Clostridium phage phiCP34O]
	agilent_168512	1.07527e-05	0.548389	-0.40017	-1.70698	0.906643	7.92079	7.54717	0.95283	UniRef90_B0G7W2	1419	WP_005334232.1 (1/7) non_MPA_topgraph_sampling_040218.csv	Ferrous iron transport protein B n=13 Tax=Dorea TaxID=189330 RepID=B0G7W2_9FIRM
	twist_27117	1.07555e-05	0.548529	0.270981	-0.614256	1.15622	16.8317	20.7547	1.23307		1420	Immunoglobulin G-binding protein G precursor & Immunoglobulin G-binding protein G
	agilent_222015	1.07671e-05	0.54912	0.333424	-0.757415	1.42426	9.90099	13.2075	1.33396	UniRef90_Q54972	1421	VFG005313(gb|NP_357715) (pspA) Surface protein pspA precursor [Choline-binding proteins (CVF122)] [Streptococcus pneumoniae R6]	Pneumococcal surface protein A n=17 Tax=Streptococcus pneumoniae TaxID=1313 RepID=Q54972_STREE
	twist_59190	1.07687e-05	0.549206	-0.696521	-2.97577	1.58273	4.9505	1.88679	0.381132		1422	B B/Phuket/3073/2013 HA
	twist_8779	1.0785e-05	0.550035	-0.43926	-1.87965	1.00113	6.93069	5.66038	0.816712		1423	allergen_name False allergome_name Por tr 2 (14/17) (1/1) allergenonline_name False SDAP_name False iedb_name False
	agilent_178307	1.07853e-05	0.550049	-0.37836	-1.6191	0.862376	11.8812	7.54717	0.63522	UniRef90_Q2G222	1424	WP_001125631.1 strains_non_MPA_non_topgraph_cdhit70_190118.csv	N-acetylmuramoyl-L-alanine amidase domain-containing protein SAOUHSC_02979 n=302 Tax=Bacteria TaxID=2 RepID=Y2979_STAA8
	twist_16231	1.08004e-05	0.550818	0.426941	-0.97581	1.82969	5.94059	7.54717	1.27044		1425	allergen_name False allergome_name Ory s GBSS_I (17/54) (1/1) allergenonline_name False SDAP_name False iedb_name False
	agilent_200370	1.08125e-05	0.551435	0.322183	-0.738017	1.38238	86.1386	88.6792	1.02949	UniRef90_K0XBG8	1426	158499257-stool2_revised_scaffold68132_2_gene181542 MPA_PNP_EM_seqs_non_topgraph_seqs_final_210318.csv	Uncharacterized protein n=5 Tax=Bacteroidales TaxID=171549 RepID=K0XBG8_9BACT
	agilent_11485	1.0817e-05	0.551668	0.271598	-0.622666	1.16586	17.8218	20.7547	1.16457	UniRef90_P03204	1427	EBNA-3C HHV 4 latent protein	Epstein-Barr nuclear antigen 6 n=14 Tax=Epstein-Barr virus (strain GD1) TaxID=10376 RepID=EBNA6_EBVB9
	agilent_105317	1.08334e-05	0.552502	-0.230122	-0.989413	0.52917	74.2574	64.1509	0.863899	UniRef90_A0A166EPD7	1428	WP_000669541.1 strains_non_MPA_non_topgraph_cdhit70_190118.csv	Exported protein n=21 Tax=Staphylococcaceae TaxID=90964 RepID=A0A166EPD7_STAAU
	agilent_25980	1.08429e-05	0.552988	-0.358109	-1.54114	0.824925	9.90099	9.43396	0.95283	UniRef90_A0A249DEN2	1429	WP_005692765.1 (1/1) non_MPA_topgraph_sampling_040218.csv	Bacterial extracellular solute-binding s, 5 Middle family protein n=16 Tax=Lactobacillaceae TaxID=33958 RepID=A0A249DEN2_LACRH
	twist_51733	1.08473e-05	0.553214	-0.226919	-0.976985	0.523148	33.6634	30.1887	0.896781		1430	positive (exact): Norwalk virus Non-structural polyprotein
	twist_54947	1.08656e-05	0.554144	0.210318	-0.486509	0.907146	45.5446	50.9434	1.11854		1431	positive (from uniprot): Rhinovirus B Genome polyprotein
	twist_64561	1.08659e-05	0.554162	-0.282443	-1.21827	0.653389	19.802	15.0943	0.762264		1432	YP_008532047.1 putative tail fiber protein [Klebsiella phage 0507-KN2-1]
	agilent_238918	1.09163e-05	0.556732	0.256297	-0.598444	1.11104	20.7921	22.6415	1.08895	UniRef90_O86487	1433	VFG001279(gb|NP_645333) (sdrC) Ser-Asp rich fibrinogen-binding bone sialoprotein-binding protein [SDr (VF0019)] [Staphylococcus aureus subsp. aureus MW2]	Serine-aspartate repeat-containing protein C n=909 Tax=Staphylococcaceae TaxID=90964 RepID=SDRC_STAAE
	agilent_64147	1.09258e-05	0.557215	-0.212041	-0.920057	0.495974	44.5545	41.5094	0.931656	UniRef90_A6LDM2	1434	MH0012_GL0221699 MPA_PNP_EM_seqs_non_topgraph_seqs_final_210318.csv	Uncharacterized protein n=36 Tax=Bacteroidales TaxID=171549 RepID=A6LDM2_PARD8
	agilent_190190	1.09326e-05	0.557561	0.301562	-0.706252	1.30938	16.8317	15.0943	0.896781	UniRef90_Q4W8L5	1435	WP_000744110.1 strains_non_MPA_non_topgraph_cdhit70_190118.csv	Staphylocoagulase n=113 Tax=Bacillales TaxID=1385 RepID=Q4W8L5_STAAU
	twist_23604	1.09332e-05	0.557594	-0.248863	-1.08063	0.582902	24.7525	22.6415	0.914717		1436	allergen_name False allergome_name Art fr 2 (2/2) (1/1) allergenonline_name False SDAP_name False iedb_name False
	agilent_206719	1.0941e-05	0.557991	-0.377352	-1.63983	0.885128	9.90099	7.54717	0.762264	UniRef90_A0A2V2E9Z5	1437	MH0188_GL0033238 MPA_PNP_EM_seqs_non_topgraph_seqs_final_210318.csv	Molybdopterin molybdenumtransferase n=1 Tax=Coriobacteriia bacterium TaxID=2052159 RepID=A0A2V2E9Z5_9ACTN
	agilent_10951	1.09467e-05	0.558284	0.472015	-1.10835	2.05238	4.9505	5.66038	1.1434	UniRef90_A7X0T9	1438	Bifunctional autolysin precursor	Bifunctional autolysin n=763 Tax=Bacteria TaxID=2 RepID=ATL_STAA1
	twist_69666	1.09474e-05	0.558317	0.247563	-0.581379	1.07651	22.7723	24.5283	1.07711		1439	YP_008767323.1 host interaction protein [Lactobacillus phage PL-1]
	agilent_3467	1.095e-05	0.55845	0.337482	-0.792927	1.46789	83.1683	90.566	1.08895	UniRef90_P03211	1440	EBNA-1 HHV 4 & BKRF1	Epstein-Barr nuclear antigen 1 n=37 Tax=Epstein-Barr virus (strain GD1) TaxID=10376 RepID=EBNA1_EBVB9
	twist_54773	1.0967e-05	0.559318	0.256062	-0.603524	1.11565	74.2574	81.1321	1.09258		1441	positive (from uniprot): Enterovirus B Genome polyprotein
	twist_49584	1.0994e-05	0.560696	0.370902	-0.878573	1.62038	5.94059	11.3208	1.90566		1442	DNA annealing helicase and endonuclease ZRANB3
	agilent_10117	1.09944e-05	0.560715	-0.368765	-1.6111	0.873572	10.8911	7.54717	0.692967	UniRef90_P14738	1443	fibronectin-binding protein A	Fibronectin-binding protein A n=540 Tax=Staphylococcaceae TaxID=90964 RepID=FNBA_STAA8
	agilent_228606	1.10017e-05	0.561086	0.253596	-0.601555	1.10875	19.802	22.6415	1.1434	UniRef90_P44969	1444	VFG000337(gb|NP_439153) (iga1) immunoglobin A1 protease [IgA1 protease (VF0045)] [Haemophilus influenzae Rd KW20]	Immunoglobulin A1 protease autotransporter n=1 Tax=Haemophilus influenzae (strain ATCC 51907 / DSM 11121 / KW20 / Rd) TaxID=71421 RepID=IGA0_HAEIN
	twist_58292	1.10058e-05	0.561297	-0.385962	-1.68817	0.916242	8.91089	7.54717	0.84696		1445	Enterovirus polyprotein (VP0, VP1, VP2, VP4) – capsid proteins, Coxsackievirus A9 (2.9 Å structure, chains 1–4)
	agilent_106628	1.101e-05	0.561508	0.213181	-0.506463	0.932826	35.6436	41.5094	1.16457	UniRef90_A0A174RQL3	1446	O2.UC53-2_GL0085658 MPA_PNP_EM_seqs_non_topgraph_seqs_final_210318.csv	Toxin A n=24 Tax=Lachnospiraceae TaxID=186803 RepID=A0A174RQL3_9FIRM
	agilent_4080	1.1021e-05	0.562072	0.225364	-0.536505	0.987233	26.7327	32.0755	1.19986	UniRef90_P07210	1447	polyprotein (9/9) & VP1 capsid protein (1/3) & Chain 2, Human Rhinovirus Serotype 2 (Hrv2)	Genome polyprotein n=273 Tax=Enterovirus TaxID=12059 RepID=POLG_HRV8A
	agilent_223217	1.10235e-05	0.562199	-0.492633	-2.15857	1.17331	7.92079	3.77358	0.476415	UniRef90_A7X6I5	1448	VFG001283(gb|NP_647238) (fnbA) fibronectin-binding protein A [FnBPs (VF0010)] [Staphylococcus aureus subsp. aureus MW2]	Fibronectin-binding protein A n=697 Tax=Bacteria TaxID=2 RepID=FNBA_STAA1
	agilent_112869	1.10745e-05	0.564798	0.354524	-0.852387	1.56144	6.93069	11.3208	1.63342	UniRef90_R7IBA0	1449	MH0012_GL0104868 MPA_PNP_EM_seqs_non_topgraph_seqs_final_210318.csv	Uncharacterized protein n=4 Tax=Clostridiales TaxID=186802 RepID=R7IBA0_9FIRM
	agilent_227745	1.1119e-05	0.567068	0.26378	-0.639472	1.16703	79.2079	83.0189	1.04811	UniRef90_Q48028	1450	VFG001154(gb|AAA20524) (hmw2A) adhesin HMW2A, two-partner secretion (TPS) pathway TpsA exoprotein [HMW1/HMW2 (VF0038)] [Haemophilus influenzae str. 12]	Adhesin n=8 Tax=Haemophilus influenzae TaxID=727 RepID=Q48028_HAEIF
	agilent_224217	1.11234e-05	0.567292	0.283245	-0.687222	1.25371	14.8515	16.9811	1.1434	UniRef90_C1IDV3	1451	VFG002419(gb|NP_645021) (coa) staphylocoagulase precursor [Staphylocoagulase (VF0421)] [Staphylococcus aureus subsp. aureus MW2]	Staphylocoagulase n=45 Tax=Staphylococcaceae TaxID=90964 RepID=C1IDV3_STAAU
	agilent_1167	1.11302e-05	0.567641	0.214043	-0.51998	0.948065	58.4158	64.1509	1.09818	UniRef90_P06484	1452	envelope glycoprotein G (2/2) & glycoprotein G (2/2)	Envelope glycoprotein G n=376 Tax=Human herpesvirus 1 TaxID=10298 RepID=GG_HHV11
	agilent_225962	1.11644e-05	0.569382	-0.653906	-2.90648	1.59867	6.93069	1.88679	0.272237	UniRef90_P71401	1453	VFG001157(gb|AAC44560) (hsf) Hsf [Hia/Hsf (VF0039)] [Haemophilus influenzae C54]	Hsf n=19 Tax=Haemophilus influenzae TaxID=727 RepID=P71401_HAEIF
	agilent_143760	1.11653e-05	0.569432	-0.675985	-3.00493	1.65296	3.9604	1.88679	0.476415	UniRef90_A0A3D3RTP4	1454	V1.UC12-4_GL0063875 MPA_PNP_EM_seqs_non_topgraph_seqs_final_210318.csv	PG_binding_4 domain-containing protein (Fragment) n=24 Tax=Lachnospiraceae TaxID=186803 RepID=A0A3D3RTP4_9FIRM
	agilent_19018	1.11653e-05	0.569432	-0.675985	-3.00493	1.65296	3.9604	1.88679	0.476415	UniRef90_K0X949	1455	MH0028_GL0014352 MPA_PNP_EM_seqs_non_topgraph_seqs_final_210318.csv	Por secretion system C-terminal sorting domain-containing protein n=3 Tax=Bacteroidales TaxID=171549 RepID=K0X949_9BACT
	agilent_167634	1.11683e-05	0.569583	-0.2745	-1.22059	0.671593	17.8218	15.0943	0.84696	UniRef90_A0A0G9GVP9	1456	YP_004888341.1 strains_non_MPA_non_topgraph_cdhit70_190118.csv	Aggregation promoting factor n=38 Tax=Lactobacillus plantarum TaxID=1590 RepID=A0A0G9GVP9_LACPN
	agilent_210148	1.11684e-05	0.569587	0.315676	-0.772347	1.4037	11.8812	13.2075	1.11164	UniRef90_A0A4P6M6N2	1457	WP_018598489.1 strains_non_MPA_non_topgraph_cdhit70_190118.csv	Toxin A n=3 Tax=Blautia TaxID=572511 RepID=A0A4P6M6N2_9FIRM
	agilent_85590	1.11728e-05	0.56981	0.336977	-0.825132	1.49909	7.92079	11.3208	1.42925	UniRef90_A0A174D4S3	1458	O2.UC16-1_GL0015012 MPA_PNP_EM_seqs_non_topgraph_seqs_final_210318.csv	Cellulase n=39 Tax=Bacteroides TaxID=816 RepID=A0A174D4S3_BACUN
	agilent_2232	1.11768e-05	0.570017	-0.325531	-1.44877	0.797707	14.8515	9.43396	0.63522	UniRef90_P14738	1459	fibronectin-binding protein A	Fibronectin-binding protein A n=540 Tax=Staphylococcaceae TaxID=90964 RepID=FNBA_STAA8
	agilent_196645	1.11915e-05	0.570767	0.456818	-1.12249	2.03613	4.9505	5.66038	1.1434	UniRef90_B0NR33	1460	MH0038_GL0057749 MPA_PNP_EM_seqs_non_topgraph_seqs_final_210318.csv	Uncharacterized protein n=13 Tax=Bacteroides TaxID=816 RepID=B0NR33_BACSE
	agilent_42039	1.12007e-05	0.571235	-0.356438	-1.59021	0.877338	12.8713	7.54717	0.586357	UniRef90_Q2G222	1461	WP_001125631.1 strains_non_MPA_non_topgraph_cdhit70_190118.csv	N-acetylmuramoyl-L-alanine amidase domain-containing protein SAOUHSC_02979 n=302 Tax=Bacteria TaxID=2 RepID=Y2979_STAA8
	agilent_48033	1.12042e-05	0.571412	0.266229	-0.655722	1.18818	15.8416	18.8679	1.19104	UniRef90_R7P730	1462	MH0081_GL0068106 MPA_PNP_EM_seqs_non_topgraph_seqs_final_210318.csv	Uncharacterized protein n=1 Tax=Clostridium sp. CAG:609 TaxID=1262827 RepID=R7P730_9CLOT
	agilent_223056	1.12067e-05	0.571541	-0.30106	-1.34398	0.741859	18.8119	11.3208	0.601787	UniRef90_Q8GM74	1463	VFG001150(gb|AAL79954) (hia) adhesin [Hia/Hsf (VF0039)] [Haemophilus influenzae nontypable strain 3179B]	Adhesin n=5 Tax=Haemophilus influenzae TaxID=727 RepID=Q8GM74_HAEIF
	agilent_171523	1.12139e-05	0.571908	0.460314	-1.13581	2.05644	4.9505	5.66038	1.1434	UniRef90_Q6GHS9	1464	WP_000791575.1 strains_non_MPA_non_topgraph_cdhit70_190118.csv	Fibrinogen-binding protein n=22 Tax=Staphylococcus aureus TaxID=1280 RepID=FIB_STAAR
	agilent_4836	1.12147e-05	0.571951	-0.20589	-0.919886	0.508106	60.396	58.4906	0.96845	UniRef90_B2RM93	1465	protease precursor	Gingipain R1 n=47 Tax=Porphyromonas gingivalis TaxID=837 RepID=CPG1_PORG3
	twist_53579	1.12188e-05	0.57216	-0.411945	-1.84129	1.0174	7.92079	5.66038	0.714623		1466	VP1 protein (1/2)
	agilent_236127	1.12263e-05	0.572542	0.205011	-0.507032	0.917055	37.6238	43.3962	1.15343	UniRef90_Q54972	1467	VFG005313(gb|NP_357715) (pspA) Surface protein pspA precursor [Choline-binding proteins (CVF122)] [Streptococcus pneumoniae R6]	Pneumococcal surface protein A n=17 Tax=Streptococcus pneumoniae TaxID=1313 RepID=Q54972_STREE
	agilent_133116	1.12264e-05	0.572547	0.231428	-0.572376	1.03523	22.7723	28.3019	1.24282	UniRef90_A0A2N0UJ56	1468	ED10A_GL0135741 (1/1) MPA_and_EM_topgraph_220218_subsample.csv	Phosphoserine phosphatase RsbU n=23 Tax=root TaxID=1 RepID=A0A2N0UJ56_9FIRM
	agilent_120430	1.12304e-05	0.572749	-0.239957	-1.07383	0.593911	24.7525	22.6415	0.914717	UniRef90_A0A4P6M4H6	1469	WP_018598481.1 strains_non_MPA_non_topgraph_cdhit70_190118.csv	Toxin A n=3 Tax=Blautia TaxID=572511 RepID=A0A4P6M4H6_9FIRM
	twist_33322	1.12482e-05	0.573656	-0.304266	-1.36411	0.755581	13.8614	11.3208	0.816712		1470	45 kDa immediate-early protein 2
	twist_20162	1.12528e-05	0.573891	-0.364622	-1.63549	0.906242	8.91089	7.54717	0.84696		1471	allergen_name Der p 20 (1/1) (1/1) allergome_name Der p 20 (2/2) (1/1) allergenonline_name Der p 20.0101 (1/1) (1/1) SDAP_name Der p 20 (1/1) (1/1) iedb_name False
	agilent_203304	1.12546e-05	0.573983	-0.333029	-1.49406	0.828	10.8911	9.43396	0.866209	UniRef90_A0A174XCR6	1472	MH0020_GL0053675 MPA_PNP_EM_seqs_non_topgraph_seqs_final_210318.csv	Periplasmic beta-glucosidase n=38 Tax=Bacteroidales TaxID=171549 RepID=A0A174XCR6_9BACT
	agilent_48638	1.1257e-05	0.574107	0.353877	-0.880233	1.58799	5.94059	11.3208	1.90566	UniRef90_A0A2N8ISR3	1473	WP_012421014.1 strains_non_MPA_non_topgraph_cdhit70_190118.csv	Uncharacterized protein n=27 Tax=Akkermansia TaxID=239934 RepID=A0A2N8ISR3_9BACT
	twist_31610	1.12704e-05	0.574793	0.395553	-0.986373	1.77748	4.9505	9.43396	1.90566		1474	Hemagglutinin (2/2)
	twist_69609	1.12775e-05	0.575154	0.360757	-0.900795	1.62231	6.93069	9.43396	1.36119		1475	NP_695158.1 minor capsid protein [Lactobacillus phage phig1e]
	twist_84400	1.13045e-05	0.576529	0.291464	-0.731449	1.31438	10.8911	15.0943	1.38593		1476	YP_009037366.1 hypothetical protein JS09_043 [Escherichia phage vB_EcoM_JS09]
	agilent_11583	1.13092e-05	0.576769	-0.204748	-0.923777	0.514281	44.5545	37.7358	0.84696	UniRef90_P11089	1477	Flagellar filament 41 kDa core protein	Flagellar filament 41 kDa core protein n=535 Tax=Borreliaceae TaxID=1643685 RepID=FLA1_BORBU
	agilent_158347	1.13161e-05	0.57712	-0.349468	-1.57786	0.87892	14.8515	7.54717	0.508176	UniRef90_A0A139KHP0	1478	MH0003_GL0049565 MPA_PNP_EM_seqs_non_topgraph_seqs_final_210318.csv	SusC/RagA family TonB-linked outer membrane protein n=31 Tax=Bacteroides TaxID=816 RepID=A0A139KHP0_BACUN
	twist_95690	1.13203e-05	0.577336	0.358597	-0.902595	1.61979	6.93069	9.43396	1.36119		1479	AFU63124.1 endolysin [Lactobacillus phage ATCC 8014-B2]
	agilent_20117	1.13206e-05	0.577353	-0.301388	-1.36142	0.758647	14.8515	11.3208	0.762264	UniRef90_Q6GE15	1480	WP_000792567.1 strains_non_MPA_non_topgraph_cdhit70_190118.csv	Immunoglobulin-binding protein Sbi n=35 Tax=Staphylococcus aureus TaxID=1280 RepID=SBI_STAAR
	twist_33960	1.13265e-05	0.577652	0.245022	-0.61744	1.10748	17.8218	22.6415	1.27044		1481	Tegument protein UL25
	agilent_218068	1.13372e-05	0.578196	0.395622	-0.998935	1.79018	5.94059	7.54717	1.27044	UniRef90_A0A353BLN1	1482	MH0227_GL0096298 MPA_PNP_EM_seqs_non_topgraph_seqs_final_210318.csv	Big_4 domain-containing protein n=3 Tax=Ruminococcaceae TaxID=541000 RepID=A0A353BLN1_9FIRM
	twist_27364	1.13438e-05	0.578534	-0.32794	-1.48495	0.82907	10.8911	9.43396	0.866209		1483	pneumococcal histidine triad protein D (1/2) & histidine motif-containing protein, partial
	agilent_121	1.13449e-05	0.578592	-0.4043	-1.83094	1.02234	7.92079	5.66038	0.714623	UniRef90_Q59947	1484	immunoglobulin A1 protease	Immunoglobulin A1 protease n=446 Tax=Streptococcus pneumoniae TaxID=1313 RepID=IGA1_STRR6
	agilent_235426	1.13591e-05	0.579314	-0.392228	-1.7789	0.994441	12.8713	5.66038	0.439768	UniRef90_Q8GM74	1485	VFG001150(gb|AAL79954) (hia) adhesin [Hia/Hsf (VF0039)] [Haemophilus influenzae nontypable strain 3179B]	Adhesin n=5 Tax=Haemophilus influenzae TaxID=727 RepID=Q8GM74_HAEIF
	agilent_40805	1.13676e-05	0.579748	0.447806	-1.13717	2.03278	4.9505	5.66038	1.1434	UniRef90_A0A174WK63	1486	MH0013_GL0019935 MPA_PNP_EM_seqs_non_topgraph_seqs_final_210318.csv	Carbohydrate-binding protein n=18 Tax=Bacteroides TaxID=816 RepID=A0A174WK63_9BACE
	agilent_233888	1.13732e-05	0.580035	0.337983	-0.859188	1.53516	6.93069	11.3208	1.63342	UniRef90_P15926	1487	VFG000974(gb|NP_269970) (scpA) C5a peptidase precursor [C5a peptidase (VF0245)] [Streptococcus pyogenes M1 GAS]	C5a peptidase n=760 Tax=Bacteria TaxID=2 RepID=C5AP_STRPY
	agilent_2112	1.13907e-05	0.580924	-0.262754	-1.19564	0.670136	22.7723	15.0943	0.662838	UniRef90_P0C6Z0	1488	early antigen protein D (EA-D) & DNA polymerase processivity factor BMRF1	DNA polymerase processivity factor BMRF1 n=54 Tax=Epstein-Barr virus (strain GD1) TaxID=10376 RepID=EAD_EBVA8
	twist_50052	1.14014e-05	0.581473	-0.297428	-1.35496	0.760105	12.8713	13.2075	1.02612		1489	positive (from uniprot): Rhinovirus B Genome polyprotein
	agilent_12509	1.14131e-05	0.582067	0.334203	-0.855957	1.52436	6.93069	11.3208	1.63342	UniRef90_P06177	1490	WP_020438185.1 strains_non_MPA_non_topgraph_cdhit70_190118.csv	Flagellin n=155 Tax=Salmonella TaxID=590 RepID=FLIC_SALMU
	twist_93691	1.14367e-05	0.583271	0.362194	-0.931773	1.65616	5.94059	9.43396	1.58805		1491	YP_009102607.1 hypothetical protein ECML134_132 [Escherichia phage ECML-134]
	twist_58813	1.14465e-05	0.583771	-0.34816	-1.59364	0.897321	10.8911	7.54717	0.692967		1492	H3N2 A/Michigan/45/2015 M1
	agilent_221880	1.14532e-05	0.584112	-0.390135	-1.78704	1.00677	9.90099	5.66038	0.571698	UniRef90_P44969	1493	VFG000337(gb|NP_439153) (iga1) immunoglobin A1 protease [IgA1 protease (VF0045)] [Haemophilus influenzae Rd KW20]	Immunoglobulin A1 protease autotransporter n=1 Tax=Haemophilus influenzae (strain ATCC 51907 / DSM 11121 / KW20 / Rd) TaxID=71421 RepID=IGA0_HAEIN
	agilent_11270	1.14638e-05	0.584655	0.220883	-0.57115	1.01292	69.3069	75.4717	1.08895		1494	positive (exact): Enterovirus B Genome polyprotein
	twist_49223	1.14771e-05	0.58533	0.244894	-0.634814	1.1246	17.8218	20.7547	1.16457		1495	phosphoprotein 150 & Large structural phosphoprotein
	twist_30164	1.14807e-05	0.585517	-0.210814	-0.968478	0.546851	33.6634	32.0755	0.95283		1496	Genome polyprotein (6/6) & polyprotein (7/9) & VP1 (1/4) & coat protein VP1 & VP4
	agilent_329	1.14841e-05	0.585691	-0.344168	-1.58168	0.893346	13.8614	7.54717	0.544474	UniRef90_P36717	1497	minor core protein	Core-capsid bridging protein n=3 Tax=Human mastadenovirus A TaxID=129875 RepID=CORE5_ADE12
	agilent_49182	1.14971e-05	0.586353	-0.323051	-1.48669	0.840586	10.8911	9.43396	0.866209	UniRef90_A0A457MNA8	1498	WP_012952037.1 strains_non_MPA_non_topgraph_cdhit70_190118.csv	Collagen-binding protein n=343 Tax=Bacteria TaxID=2 RepID=A0A457MNA8_LISMN
	agilent_121077	1.14994e-05	0.586467	0.380971	-0.991713	1.75366	6.93069	7.54717	1.08895	UniRef90_A0A412M4I2	1499	MH0091_GL0064430 MPA_PNP_EM_seqs_non_topgraph_seqs_final_210318.csv	Carboxypeptidase-like regulatory domain-containing protein n=26 Tax=Parabacteroides TaxID=375288 RepID=A0A412M4I2_9BACT
	twist_26236	1.15104e-05	0.58703	0.26564	-0.692935	1.22421	13.8614	16.9811	1.22507		1500	matrix protein 1 & matrix protein & M1 protein
	twist_36700	1.15224e-05	0.587644	-0.34423	-1.58844	0.899982	13.8614	7.54717	0.544474		1501	fibronectin-binding protein A
	agilent_198671	1.15298e-05	0.588019	0.347547	-0.909918	1.60501	8.91089	9.43396	1.0587	UniRef90_Q9ZFS5	1502	WP_000769829.1 strains_non_MPA_non_topgraph_cdhit70_190118.csv	Exotoxin 1 n=31 Tax=Staphylococcus aureus TaxID=1280 RepID=Q9ZFS5_STAAU
	agilent_8060	1.15313e-05	0.588098	-0.33238	-1.53522	0.870462	8.91089	9.43396	1.0587	UniRef90_Q1HVF7	1503	EBNA-1 HHV 4	Epstein-Barr nuclear antigen 1 n=48 Tax=Epstein-Barr virus (strain GD1) TaxID=10376 RepID=EBNA1_EBVA8
	twist_32110	1.15357e-05	0.588322	-0.192864	-0.891236	0.505508	50.495	47.1698	0.934147		1504	EBNA-1 HHV 4 & BKRF1
	twist_95165	1.15394e-05	0.588508	-0.274464	-1.26881	0.719882	16.8317	13.2075	0.784684		1505	AFU63124.1 endolysin [Lactobacillus phage ATCC 8014-B2]
	agilent_1173	1.15562e-05	0.589365	-0.272789	-1.26334	0.717763	17.8218	13.2075	0.74109	UniRef90_Q9J3M8	1506	ORF68	Envelope glycoprotein E n=30 Tax=Human herpesvirus 3 TaxID=10335 RepID=GE_VZVO
	agilent_236729	1.15571e-05	0.589414	-0.393548	-1.82279	1.03569	7.92079	5.66038	0.714623	UniRef90_Q50341	1507	VFG002030(gb|NP_109830) (orf6/MgpC/crmA) cytadherence protein [Cytadherence organelle (VF0330)] [Mycoplasma pneumoniae M129]	Mgp-operon protein 3 n=22 Tax=Mycoplasma pneumoniae TaxID=2104 RepID=MGP3_MYCPN
	agilent_79443	1.15749e-05	0.590321	-0.466895	-2.16665	1.23286	5.94059	3.77358	0.63522	UniRef90_D8H130	1508	NP_830479.1 strains_non_MPA_non_topgraph_cdhit70_190118.csv	Immune inhibitor A, metalloprotease n=671 Tax=Bacillaceae TaxID=186817 RepID=D8H130_BACAI
	agilent_149320	1.15789e-05	0.590522	0.29269	-0.773438	1.35882	10.8911	13.2075	1.21269	UniRef90_A0A139LB75	1509	WP_004298498.1 MPA_PNP_EM_seqs_non_topgraph_seqs_final_210318.csv	Uncharacterized protein n=42 Tax=Bacteroides TaxID=816 RepID=A0A139LB75_BACOV
	twist_31917	1.15832e-05	0.590743	-0.46171	-2.1445	1.22108	6.93069	3.77358	0.544474		1510	Liver stage antigen-3 precursor & Liver stage antigen-3
	agilent_198657	1.15988e-05	0.591536	-0.295646	-1.37549	0.784197	90.099	86.7925	0.963301	UniRef90_Q2G0D4	1511	WP_000731642.1 strains_non_MPA_non_topgraph_cdhit70_190118.csv	Probable autolysin SsaALP n=204 Tax=Bacteria TaxID=2 RepID=SSAAL_STAA8
	agilent_179678	1.16006e-05	0.591628	0.294561	-0.781586	1.37071	9.90099	13.2075	1.33396	UniRef90_E3EMG2	1512	YP_003971337.1 strains_non_MPA_non_topgraph_cdhit70_190118.csv	Putative serine/cysteine peptidase n=18 Tax=Bacteria TaxID=2 RepID=E3EMG2_BIFBS
	agilent_182676	1.16194e-05	0.592588	-0.377488	-1.76018	1.0052	94.0594	92.4528	0.98292	UniRef90_A0A264Y915	1513	MH0073_GL0045612 MPA_PNP_EM_seqs_non_topgraph_seqs_final_210318.csv	Uncharacterized protein n=1 Tax=Prevotella sp. 885 TaxID=2022527 RepID=A0A264Y915_9BACT
	twist_94855	1.16323e-05	0.593249	0.242631	-0.647686	1.13295	16.8317	22.6415	1.34517		1514	YP_007003214.1 phage tail tape measure protein [Lactobacillus phage LF1]
	twist_31133	1.16393e-05	0.593605	-0.295198	-1.37945	0.789054	12.8713	11.3208	0.879536		1515	positive (from uniprot): Enterovirus B Genome polyprotein
	agilent_108539	1.16398e-05	0.593628	-0.336935	-1.57456	0.900691	12.8713	7.54717	0.586357	UniRef90_A0A174FE65	1516	WP_004847598.1 strains_non_MPA_non_topgraph_cdhit70_190118.csv	Beta-N-acetylhexosaminidase n=9 Tax=root TaxID=1 RepID=A0A174FE65_9FIRM
	agilent_69593	1.16542e-05	0.594364	0.507868	-1.36135	2.37709	4.9505	3.77358	0.762264	UniRef90_A0A174H7V1	1517	V1.CD22-0_GL0190719 MPA_PNP_EM_seqs_non_topgraph_seqs_final_210318.csv	Uncharacterized protein n=4 Tax=Coprococcus TaxID=33042 RepID=A0A174H7V1_9FIRM
	agilent_84757	1.16553e-05	0.594419	0.313558	-0.840673	1.46779	9.90099	11.3208	1.1434	UniRef90_Q931I5	1518	WP_000791402.1 strains_non_MPA_non_topgraph_cdhit70_190118.csv	Uncharacterized leukocidin-like protein 2 n=180 Tax=Bacteria TaxID=2 RepID=LUKL2_STAAM
	agilent_28564	1.16695e-05	0.595145	-0.206969	-0.970339	0.556402	38.6139	28.3019	0.732946	UniRef90_P81177	1519	WP_001819612.1 strains_non_MPA_non_topgraph_cdhit70_190118.csv	Zinc metalloproteinase aureolysin n=337 Tax=Bacilli TaxID=91061 RepID=AURE_STAAU
	agilent_108474	1.16833e-05	0.595848	-0.622835	-2.92445	1.67878	3.9604	1.88679	0.476415	UniRef90_S3Y4N2	1520	MH0039_GL0046690 MPA_PNP_EM_seqs_non_topgraph_seqs_final_210318.csv	DUF4296 domain-containing protein n=13 Tax=root TaxID=1 RepID=S3Y4N2_BACSE
	agilent_201897	1.16852e-05	0.595945	0.289432	-0.780417	1.35928	10.8911	13.2075	1.21269	UniRef90_A0A367FWU6	1521	MH0367_GL0106810 MPA_PNP_EM_seqs_non_topgraph_seqs_final_210318.csv	Peptidase_C39_2 domain-containing protein n=4 Tax=root TaxID=1 RepID=A0A367FWU6_9FIRM
	agilent_222759	1.16933e-05	0.596357	-0.312557	-1.46918	0.844066	11.8812	9.43396	0.794025	UniRef90_UPI000DA9B94C	1522	VFG001290(gb|NP_647368) (clfB) Clumping factor B, adhesin [Clumping factor (VF0004)] [Staphylococcus aureus subsp. aureus MW2]	MSCRAMM family adhesin clumping factor ClfB n=15 Tax=Staphylococcus aureus TaxID=1280 RepID=UPI000DA9B94C
	twist_38296	1.16943e-05	0.596408	-0.383686	-1.80372	1.03635	7.92079	5.66038	0.714623		1523	Mitochondrial import receptor subunit TOM70
	agilent_164671	1.1695e-05	0.596444	-0.402215	-1.89097	1.08654	7.92079	5.66038	0.714623	UniRef90_A0A174IP95	1524	T2D-105A_GL0053933 MPA_PNP_EM_seqs_non_topgraph_seqs_final_210318.csv	Flagellin n=3 Tax=Clostridiales TaxID=186802 RepID=A0A174IP95_9FIRM
	agilent_25858	1.16956e-05	0.596476	0.289042	-0.780909	1.35899	10.8911	13.2075	1.21269	UniRef90_A0A508VF25	1525	WP_014569233.1 strains_non_MPA_non_topgraph_cdhit70_190118.csv	Uncharacterized protein n=2 Tax=Lactobacillus rhamnosus TaxID=47715 RepID=A0A508VF25_LACRH
	agilent_214305	1.1713e-05	0.597363	0.342655	-0.928825	1.61414	6.93069	9.43396	1.36119	UniRef90_A0A173W9F4	1526	MH0364_GL0095644 (3/3) MPA_and_EM_topgraph_220218_subsample.csv	Uncharacterized protein n=8 Tax=Lachnospiraceae TaxID=186803 RepID=A0A173W9F4_9FIRM
	agilent_21512	1.17145e-05	0.597438	-0.233306	-1.09921	0.632596	22.7723	18.8679	0.828548	UniRef90_A0A4P6M1P6	1527	WP_081624715.1 strains_non_MPA_non_topgraph_cdhit70_190118.csv	Toxin A n=4 Tax=Lachnospiraceae TaxID=186803 RepID=A0A4P6M1P6_9FIRM
	twist_46767	1.17165e-05	0.597541	0.342403	-0.928759	1.61356	6.93069	9.43396	1.36119		1528	EBNA-3C HHV 4 latent protein
	twist_32271	1.17197e-05	0.597702	-0.462837	-2.18186	1.25619	4.9505	3.77358	0.762264		1529	HCMVUS22
	agilent_70626	1.17217e-05	0.597805	-0.473525	-2.23274	1.28569	5.94059	3.77358	0.63522	UniRef90_D4MYA1	1530	MH0088_GL0134456 (1/4) MPA_and_EM_topgraph_220218_subsample.csv	Chromosome segregation protein n=15 Tax=Clostridiales TaxID=186802 RepID=D4MYA1_ANAHA
	agilent_151860	1.17243e-05	0.59794	-0.270675	-1.27665	0.735296	14.8515	13.2075	0.889308	UniRef90_A0A508ZG25	1531	WP_015438400.1 strains_non_MPA_non_topgraph_cdhit70_190118.csv	Lactose-binding protein n=31 Tax=Bifidobacterium TaxID=1678 RepID=A0A508ZG25_BIFBR
	agilent_74695	1.17267e-05	0.598063	-0.22289	-1.05154	0.605764	24.7525	22.6415	0.914717	UniRef90_A0A4P6M6N2	1532	WP_018598489.1 strains_non_MPA_non_topgraph_cdhit70_190118.csv	Toxin A n=3 Tax=Blautia TaxID=572511 RepID=A0A4P6M6N2_9FIRM
	agilent_51197	1.17273e-05	0.598092	0.35255	-0.958253	1.66335	5.94059	9.43396	1.58805	UniRef90_UPI000FEBEFBA	1533	763435843-stool1_revised_scaffold1821_1_gene20649 MPA_PNP_EM_seqs_non_topgraph_seqs_final_210318.csv	ATP-dependent helicase n=1 Tax=Apibacter sp. HY039 TaxID=2501476 RepID=UPI000FEBEFBA
	twist_50660	1.17316e-05	0.598314	-0.231807	-1.0942	0.630589	24.7525	18.8679	0.762264		1534	phosphoprotein 150 & Large structural phosphoprotein
	agilent_18111	1.17364e-05	0.598559	0.307025	-0.835971	1.45002	9.90099	11.3208	1.1434	UniRef90_E1WSL3	1535	YP_098689.1 strains_non_MPA_non_topgraph_cdhit70_190118.csv	DUF4595 domain-containing protein n=43 Tax=Bacteroides TaxID=816 RepID=E1WSL3_BACF6
	twist_36540	1.17387e-05	0.598671	-0.451333	-2.13208	1.22941	6.93069	3.77358	0.544474		1536	protease precursor
	twist_30716	1.17409e-05	0.598787	-0.284575	-1.34465	0.775503	15.8416	11.3208	0.714623		1537	Serine-rich 25 kDa antigen protein
	twist_36993	1.17464e-05	0.599066	-0.359635	-1.70035	0.981078	6.93069	7.54717	1.08895		1538	EBNA3A HHV4
	agilent_152193	1.17484e-05	0.599171	0.343582	-0.937651	1.62482	5.94059	9.43396	1.58805	UniRef90_A0A397WJH7	1539	V1.UC23-0_GL0009955 (1/10) MPA_and_EM_topgraph_220218_subsample.csv	Peptidoglycan O-acetyltransferase n=36 Tax=Bacteroides TaxID=816 RepID=A0A397WJH7_BACVU
	agilent_164703	1.17485e-05	0.599172	-0.315387	-1.49148	0.860711	12.8713	9.43396	0.732946	UniRef90_R5WFA2	1540	MH0379_GL0128099 MPA_PNP_EM_seqs_non_topgraph_seqs_final_210318.csv	Flagellin n=4 Tax=Clostridiales TaxID=186802 RepID=R5WFA2_9CLOT
	twist_41824	1.17501e-05	0.599255	-0.336726	-1.59268	0.91923	9.90099	7.54717	0.762264		1541	Junctional protein associated with coronary artery disease
	agilent_227075	1.17566e-05	0.599586	0.245619	-0.671349	1.16259	17.8218	18.8679	1.0587	UniRef90_P09983	1542	VFG000906(gb|NP_755445) (hlyA) Hemolysin A [Hemolysin (VF0225)] [Escherichia coli CFT073]	Hemolysin, chromosomal n=225 Tax=Bacteria TaxID=2 RepID=HLYAC_ECOLX
	twist_48385	1.17569e-05	0.5996	0.231917	-0.63393	1.09776	77.2277	81.1321	1.05056		1543	positive (exact): Enterovirus B Genome polyprotein
	agilent_3897	1.17718e-05	0.60036	-0.391045	-1.85403	1.07194	5.94059	5.66038	0.95283	UniRef90_P03418	1544	Nucleoprotein (2/5)	Nucleoprotein n=747 Tax=root TaxID=1 RepID=NCAP_HRSVA
	twist_94411	1.17809e-05	0.600825	0.310581	-0.852856	1.47402	9.90099	11.3208	1.1434		1545	YP_009148980.1 ribonucleotide reductase of class III (anaerobic) activating protein [Salmonella phage SSE121]
	agilent_210568	1.17838e-05	0.600976	0.419634	-1.15297	1.99224	5.94059	5.66038	0.95283	UniRef90_A6L8U4	1546	MH0012_GL0151455 MPA_PNP_EM_seqs_non_topgraph_seqs_final_210318.csv	Uncharacterized protein n=23 Tax=Bacteroidales TaxID=171549 RepID=A6L8U4_PARD8
	agilent_140746	1.18053e-05	0.602069	-0.336625	-1.60195	0.928696	9.90099	7.54717	0.762264	UniRef90_A0A1C5SSH8	1547	WP_005932362.1 (1/1) MPA_and_EM_topgraph_220218_subsample.csv	Penicillin-binding protein 2B n=11 Tax=Faecalibacterium TaxID=216851 RepID=A0A1C5SSH8_9FIRM
	agilent_6963	1.18053e-05	0.602069	-0.336625	-1.60195	0.928696	9.90099	7.54717	0.762264	UniRef90_Q59947	1548	immunoglobulin A1 protease	Immunoglobulin A1 protease n=446 Tax=Streptococcus pneumoniae TaxID=1313 RepID=IGA1_STRR6
	agilent_101646	1.1806e-05	0.602104	0.35465	-0.978551	1.68785	4.9505	9.43396	1.90566	UniRef90_Q8G5R1	1549	WP_074709731.1 strains_non_MPA_non_topgraph_cdhit70_190118.csv	ATP-dependent Clp protease ATP-binding subunit ClpX n=97 Tax=Bifidobacterium TaxID=1678 RepID=CLPX_BIFLO
	agilent_229243	1.18167e-05	0.602649	0.259139	-0.716483	1.23476	85.1485	84.9057	0.997148	UniRef90_A0A098ZMW6	1550	VFG001355(gb|NP_346612) (cbpD) choline binding protein D [CBPs (VF0145)] [Streptococcus pneumoniae TIGR4]	Autolysin n=355 Tax=Streptococcus TaxID=1301 RepID=A0A098ZMW6_STREE
	twist_87290	1.1817e-05	0.60267	-0.266777	-1.27121	0.737657	14.8515	13.2075	0.889308		1551	YP_001469494.1 SegC homing endonuclease [Enterobacteria phage Phi1]
	agilent_117712	1.18445e-05	0.604072	0.495566	-1.37751	2.36864	4.9505	3.77358	0.762264	UniRef90_A0A0H3EAX6	1552	YP_003970227.1 strains_non_MPA_non_topgraph_cdhit70_190118.csv	1,4-beta-N-acetylmuramidase n=61 Tax=Bacteria TaxID=2 RepID=A0A0H3EAX6_BIFBP
	agilent_140151	1.18539e-05	0.604547	-0.190236	-0.910209	0.529738	46.5347	37.7358	0.810919	UniRef90_P37710	1553	NP_814543.1 strains_non_MPA_non_topgraph_cdhit70_190118.csv	Autolysin n=202 Tax=Firmicutes TaxID=1239 RepID=ALYS_ENTFA
	agilent_223825	1.1865e-05	0.605115	-0.331168	-1.58649	0.924157	9.90099	7.54717	0.762264	UniRef90_Q9KK48	1554	VFG005316(gb|NP_359586) (pspC/cbpA) Choline binding protein A [Choline-binding proteins (CVF122)] [Streptococcus pneumoniae R6]	Surface protein PspC n=12 Tax=Streptococcus pneumoniae TaxID=1313 RepID=Q9KK48_STREE
	agilent_240385	1.18672e-05	0.605228	0.190101	-0.53072	0.910921	56.4356	62.2642	1.10328	UniRef90_A0A4I7YG16	1555	VFG001357(gb|NP_346601) (cbpA) choline binding protein A [CbpA/PspC (VF0150)] [Streptococcus pneumoniae TIGR4]	Choline binding protein A n=44 Tax=Streptococcus pneumoniae TaxID=1313 RepID=A0A4I7YG16_STREE
	agilent_8926	1.18689e-05	0.605313	-0.384888	-1.84465	1.07487	6.93069	5.66038	0.816712	UniRef90_Q59947	1556	immunoglobulin A1 protease	Immunoglobulin A1 protease n=446 Tax=Streptococcus pneumoniae TaxID=1313 RepID=IGA1_STRR6
	twist_58786	1.18701e-05	0.605374	0.225981	-0.631238	1.0832	17.8218	22.6415	1.27044		1557	positive (exact): Enterovirus C Genome polyprotein [on Uniprot the BLAST matches are "Capsid protein" from "Human poliovirus"
	twist_75152	1.18759e-05	0.60567	0.299687	-0.838056	1.43743	9.90099	11.3208	1.1434		1558	AFU63107.1 lysin [Lactobacillus phage ATCC 8014-B2]
	agilent_67882	1.18782e-05	0.605788	-0.330554	-1.58589	0.924784	9.90099	7.54717	0.762264	UniRef90_A0A173TJV6	1559	MH0068_GL0058773 MPA_PNP_EM_seqs_non_topgraph_seqs_final_210318.csv	Phage protein D n=27 Tax=Bacteroidales TaxID=171549 RepID=A0A173TJV6_9BACT
	agilent_225378	1.18804e-05	0.605903	-0.196669	-0.943794	0.550456	71.2871	66.0377	0.926363	UniRef90_A0A4I7XYI6	1560	VFG001361(gb|NP_344663) (pspA) pneumococcal surface protein A [PspA (VF0152)] [Streptococcus pneumoniae TIGR4]	Surface protein A n=87 Tax=Streptococcus pneumoniae TaxID=1313 RepID=A0A4I7XYI6_STREE
	agilent_86868	1.18885e-05	0.606315	0.223292	-0.625943	1.07253	20.7921	22.6415	1.08895	UniRef90_P37710	1561	NP_814543.1 strains_non_MPA_non_topgraph_cdhit70_190118.csv	Autolysin n=202 Tax=Firmicutes TaxID=1239 RepID=ALYS_ENTFA
	agilent_64436	1.18981e-05	0.606803	0.300517	-0.843972	1.44501	9.90099	11.3208	1.1434	UniRef90_R5EP71	1562	MH0062_GL0064339 MPA_PNP_EM_seqs_non_topgraph_seqs_final_210318.csv	NAGPA domain-containing protein n=3 Tax=Bacteroidales TaxID=171549 RepID=R5EP71_9BACE
	twist_56294	1.18993e-05	0.606867	0.433457	-1.21761	2.08453	3.9604	5.66038	1.42925		1563	immunoglobulin A1 protease
	agilent_56582	1.19021e-05	0.607007	0.51501	-1.44747	2.47749	2.9703	3.77358	1.27044	UniRef90_P0AB42	1564	WP_000800146.1 (2/2) non_MPA_topgraph_sampling_040218.csv	Multiple stress resistance protein BhsA n=471 Tax=Bacteria TaxID=2 RepID=BHSA_ECO57
	twist_50675	1.1908e-05	0.607308	0.198762	-0.559267	0.956791	26.7327	32.0755	1.19986		1565	Trans-acting transcriptional protein ICP4
	twist_1603	1.19268e-05	0.608268	0.264698	-0.747496	1.27689	15.8416	15.0943	0.95283		1566	Allergen Gal d 1 & Ovomucoid precursor
	twist_58049	1.19313e-05	0.608497	0.295867	-0.836241	1.42798	86.1386	90.566	1.0514		1567	positive (exact): Enterovirus B Genome polyprotein
	agilent_39540	1.19438e-05	0.609132	-0.300513	-1.45244	0.851413	11.8812	9.43396	0.794025	UniRef90_A0A1T4WGE9	1568	MH0161_GL0161160 MPA_PNP_EM_seqs_non_topgraph_seqs_final_210318.csv	Peptide/nickel transport system substrate-binding protein n=4 Tax=Ruminococcaceae TaxID=541000 RepID=A0A1T4WGE9_9FIRM
	twist_52223	1.19453e-05	0.609211	0.224477	-0.636176	1.08513	17.8218	22.6415	1.27044		1569	EBNA-3B nuclear protein [Human gammaherpesvirus 4] & Epstein-Barr nuclear antigen 4
	agilent_224304	1.19893e-05	0.611453	-0.182293	-0.885616	0.521029	48.5149	43.3962	0.894494	UniRef90_A0A0E8T3C9	1570	VFG001354(gb|NP_345414) (pce) choline binding protein E [CBPs (VF0145)] [Streptococcus pneumoniae TIGR4]	Choline binding protein E CbpE n=250 Tax=Bacteria TaxID=2 RepID=A0A0E8T3C9_STREE
	agilent_12020	1.20036e-05	0.612186	0.366418	-1.05021	1.78304	89.1089	94.3396	1.0587		1571	positive (exact): Human herpesvirus 4 Epstein-Barr nuclear antigen 1
	agilent_16181	1.20092e-05	0.61247	-0.353453	-1.72104	1.01414	7.92079	7.54717	0.95283	UniRef90_E5V5Z6	1572	V1.CD27-0_GL0119995 MPA_PNP_EM_seqs_non_topgraph_seqs_final_210318.csv	Uncharacterized protein n=25 Tax=Bacteroides TaxID=816 RepID=E5V5Z6_9BACE
	agilent_226269	1.20107e-05	0.612543	-0.200191	-0.974938	0.574556	31.6832	26.4151	0.833726	UniRef90_Q99XV0	1573	VFG000968(gb|NP_269973) (emm) M protein type 1 [M protein (VF0242)] [Streptococcus pyogenes M1 GAS]	M protein type 1 n=54 Tax=Streptococcus pyogenes TaxID=1314 RepID=Q99XV0_STRP1
	agilent_61197	1.2032e-05	0.613634	0.351217	-1.01219	1.71462	6.93069	7.54717	1.08895	UniRef90_D4J4E9	1574	MH0059_GL0029485 (3/4) MPA_and_EM_topgraph_220218_subsample.csv	ABC-type transport system, involved in lipoprotein release, permease component n=38 Tax=Firmicutes TaxID=1239 RepID=D4J4E9_9FIRM
	agilent_53519	1.20372e-05	0.613899	-0.296628	-1.44898	0.855724	12.8713	9.43396	0.732946	UniRef90_A0A4U5DTR8	1575	NP_816482.1 strains_non_MPA_non_topgraph_cdhit70_190118.csv	Uncharacterized protein n=132 Tax=Bacilli TaxID=91061 RepID=A0A4U5DTR8_ENTFL
	agilent_147742	1.20624e-05	0.615184	-0.362266	-1.77473	1.0502	8.91089	5.66038	0.63522	UniRef90_A0A0E1XBT2	1576	WP_001208900.1 strains_non_MPA_non_topgraph_cdhit70_190118.csv	Gram-positive signal peptide protein, YSIRK family n=24 Tax=Staphylococcaceae TaxID=90964 RepID=A0A0E1XBT2_STAAU
	agilent_229692	1.20683e-05	0.615482	0.332252	-0.964281	1.62878	7.92079	9.43396	1.19104	UniRef90_P44969	1577	VFG000337(gb|NP_439153) (iga1) immunoglobin A1 protease [IgA1 protease (VF0045)] [Haemophilus influenzae Rd KW20]	Immunoglobulin A1 protease autotransporter n=1 Tax=Haemophilus influenzae (strain ATCC 51907 / DSM 11121 / KW20 / Rd) TaxID=71421 RepID=IGA0_HAEIN
	agilent_16154	1.20694e-05	0.615541	0.207269	-0.601684	1.01622	22.7723	26.4151	1.15997	UniRef90_A7X0T9	1578	WP_001074519.1 strains_non_MPA_non_topgraph_cdhit70_190118.csv	Bifunctional autolysin n=763 Tax=Bacteria TaxID=2 RepID=ATL_STAA1
	agilent_191430	1.20733e-05	0.61574	0.200403	-0.582193	0.982999	23.7624	30.1887	1.27044	UniRef90_U6RSF2	1579	MH0002_GL0031714 MPA_PNP_EM_seqs_non_topgraph_seqs_final_210318.csv	GTPase HflX n=32 Tax=root TaxID=1 RepID=U6RSF2_9BACE
	agilent_45366	1.20816e-05	0.616159	0.225427	-0.655937	1.10679	19.802	20.7547	1.04811	UniRef90_A0A173ZMW8	1580	MH0006_GL0111091 (2/2) MPA_and_EM_topgraph_220218_subsample.csv	LysM domain-containing protein n=31 Tax=Clostridiales TaxID=186802 RepID=A0A173ZMW8_9FIRM
	agilent_223292	1.20876e-05	0.616468	0.485017	-1.41294	2.38298	4.9505	3.77358	0.762264	UniRef90_Q5WSS9	1581	VFG045603(gb|YP_096878) (lpg2884) Dot/Icm type IV secretion system effector [Dot/Icm (VF0156)] [Legionella pneumophila subsp. pneumophila str. Philadelphia 1]	Uncharacterized protein n=23 Tax=Legionella pneumophila TaxID=446 RepID=Q5WSS9_LEGPL
	agilent_193943	1.20903e-05	0.616604	0.404504	-1.179	1.98801	5.94059	5.66038	0.95283	UniRef90_A0A174HLQ5	1582	MH0092_GL0002834 MPA_PNP_EM_seqs_non_topgraph_seqs_final_210318.csv	Autolysin n=21 Tax=Lachnospiraceae TaxID=186803 RepID=A0A174HLQ5_9FIRM
	twist_50464	1.2125e-05	0.618377	-0.22627	-1.11652	0.663982	23.7624	18.8679	0.794025		1583	positive (from uniprot): Human adenovirus C Pre-histone-like nucleoprotein
	agilent_238110	1.21273e-05	0.618494	0.306518	-0.899868	1.5129	7.92079	11.3208	1.42925	UniRef90_P06653	1584	VFG001358(gb|NP_346365) (lytA) autolysin [Autolysin (VF0143)] [Streptococcus pneumoniae TIGR4]	Autolysin n=1457 Tax=root TaxID=1 RepID=ALYS_STRPN
	agilent_51292	1.21442e-05	0.619354	-0.56837	-2.81084	1.6741	6.93069	1.88679	0.272237	UniRef90_A0A173VWM0	1585	MH0073_GL0015196 MPA_PNP_EM_seqs_non_topgraph_seqs_final_210318.csv	Hydrolase n=11 Tax=Roseburia TaxID=841 RepID=A0A173VWM0_9FIRM
	agilent_206701	1.21453e-05	0.61941	-0.190606	-0.942752	0.56154	71.2871	66.0377	0.926363	UniRef90_D4KUB5	1586	SZEY-64A_GL0055442 MPA_PNP_EM_seqs_non_topgraph_seqs_final_210318.csv	Flagellin n=6 Tax=Roseburia TaxID=841 RepID=D4KUB5_9FIRM
	twist_69336	1.2147e-05	0.619496	-0.426648	-2.11065	1.25735	6.93069	3.77358	0.544474		1587	YP_007005334.1 3''-phosphoadenosine 5''-phosphosulfate sulfotransferase/FAD synthetase-related enzyme [Clostridium phage phiCP34O]
	agilent_193057	1.21551e-05	0.619908	-0.583045	-2.88706	1.72097	3.9604	1.88679	0.476415	UniRef90_A0A174N033	1588	160704339-stool1_revised_scaffold21700_1_gene53377 (1/1) MPA_and_EM_topgraph_220218_subsample.csv	SusC/RagA family TonB-linked outer membrane protein n=13 Tax=Bacteroides TaxID=816 RepID=A0A174N033_9BACE
	agilent_229734	1.21578e-05	0.62005	-0.191769	-0.949888	0.566351	34.6535	30.1887	0.871159	UniRef90_Q9KK48	1589	VFG005316(gb|NP_359586) (pspC/cbpA) Choline binding protein A [Choline-binding proteins (CVF122)] [Streptococcus pneumoniae R6]	Surface protein PspC n=12 Tax=Streptococcus pneumoniae TaxID=1313 RepID=Q9KK48_STREE
	agilent_220708	1.21599e-05	0.620156	0.362031	-1.06962	1.79368	4.9505	7.54717	1.52453	UniRef90_P15926	1590	VFG000974(gb|NP_269970) (scpA) C5a peptidase precursor [C5a peptidase (VF0245)] [Streptococcus pyogenes M1 GAS]	C5a peptidase n=760 Tax=Bacteria TaxID=2 RepID=C5AP_STRPY
	twist_32174	1.2163e-05	0.620312	0.290639	-0.859205	1.44048	86.1386	90.566	1.0514		1591	EBNA-1 HHV 4 & BKRF1
	agilent_204624	1.21655e-05	0.620441	0.186995	-0.55308	0.927071	62.3762	64.1509	1.02845	UniRef90_A0A0E1XBT2	1592	WP_001208900.1 strains_non_MPA_non_topgraph_cdhit70_190118.csv	Gram-positive signal peptide protein, YSIRK family n=24 Tax=Staphylococcaceae TaxID=90964 RepID=A0A0E1XBT2_STAAU
	agilent_114177	1.21705e-05	0.620698	-0.419669	-2.08182	1.24248	8.91089	3.77358	0.42348	UniRef90_F7M4X1	1593	MH0003_GL0051133 (1/1) MPA_and_EM_topgraph_220218_subsample.csv	STN domain-containing protein n=61 Tax=Bacteroidaceae TaxID=815 RepID=F7M4X1_9BACE
	agilent_25733	1.2178e-05	0.621076	-0.252096	-1.25164	0.747445	15.8416	13.2075	0.833726	UniRef90_A0A1Q6NWS0	1594	MH0003_GL0111647 MPA_PNP_EM_seqs_non_topgraph_seqs_final_210318.csv	Uncharacterized protein n=4 Tax=Clostridiales TaxID=186802 RepID=A0A1Q6NWS0_9FIRM
	agilent_224378	1.21965e-05	0.622024	0.270693	-0.805504	1.34689	9.90099	13.2075	1.33396	UniRef90_P44969	1595	VFG000337(gb|NP_439153) (iga1) immunoglobin A1 protease [IgA1 protease (VF0045)] [Haemophilus influenzae Rd KW20]	Immunoglobulin A1 protease autotransporter n=1 Tax=Haemophilus influenzae (strain ATCC 51907 / DSM 11121 / KW20 / Rd) TaxID=71421 RepID=IGA0_HAEIN
	twist_55904	1.22167e-05	0.623052	-0.369633	-1.84354	1.10427	5.94059	5.66038	0.95283		1596	Neurovirulence factor ICP34.5
	agilent_21265	1.22194e-05	0.623188	-0.250286	-1.24869	0.748117	15.8416	13.2075	0.833726	UniRef90_C0Q5G7	1597	WP_000755259.1 strains_non_MPA_non_topgraph_cdhit70_190118.csv	Uncharacterized protein n=115 Tax=Bacteria TaxID=2 RepID=C0Q5G7_SALPC
	twist_58885	1.22228e-05	0.623365	-0.359099	-1.79229	1.07409	8.91089	5.66038	0.63522		1598	H1N1 A/Michigan/45/2015 NA
	twist_92719	1.22267e-05	0.623562	-0.314928	-1.57254	0.942686	9.90099	7.54717	0.762264		1599	YP_006507.1 Sit [Escherichia virus P1]
	twist_40569	1.22323e-05	0.623849	0.222431	-0.666546	1.11141	16.8317	20.7547	1.23307		1600	HCMVTRL10 = IRL10
	agilent_55961	1.22338e-05	0.623926	-0.185291	-0.925999	0.555416	68.3168	64.1509	0.939021	UniRef90_R5FJF8	1601	MH0059_GL0009188 MPA_PNP_EM_seqs_non_topgraph_seqs_final_210318.csv	SGNH_hydro domain-containing protein n=4 Tax=Bacteria TaxID=2 RepID=R5FJF8_9ACTN
	twist_51085	1.22454e-05	0.624513	-0.314844	-1.57558	0.945888	10.8911	7.54717	0.692967		1602	HCMVUL99 & Tegument protein UL11 homolog
	agilent_171544	1.22538e-05	0.624945	0.399234	-1.20141	1.99988	3.9604	5.66038	1.42925	UniRef90_F3PVF2	1603	WP_005824861.1 (3/4) MPA_and_EM_topgraph_220218_subsample.csv	Phosphatidylglycerol--prolipoprotein diacylglyceryl transferase n=47 Tax=root TaxID=1 RepID=F3PVF2_9BACE
	agilent_3414	1.22673e-05	0.625634	-0.290459	-1.45732	0.876399	90.099	88.6792	0.984242	UniRef90_Q9ANY1	1604	pneumococcal histidine triad protein E & hydrolase & HIT family hydrolase	Bvh-3 n=444 Tax=Bacteria TaxID=2 RepID=Q9ANY1_STREE
	twist_39975	1.22675e-05	0.625643	0.176542	-0.532698	0.885782	43.5644	45.283	1.03945		1605	zinc metalloproteinase aureolysin
	twist_7301	1.22681e-05	0.625672	-0.349223	-1.75231	1.05387	10.8911	5.66038	0.519726		1606	allergen_name False allergome_name Hor v 37 (3/6) (1/1) allergenonline_name False SDAP_name False iedb_name False
	agilent_4407	1.22714e-05	0.625843	0.319025	-0.963366	1.60141	5.94059	9.43396	1.58805	UniRef90_Q9QL88	1607	Enterovirus polyprotein (VP0, VP1, VP2, VP4) – capsid proteins, Coxsackievirus A9 (2.9 Å structure, chains 1–4)	Genome polyprotein n=36 Tax=Enterovirus B TaxID=138949 RepID=POLG_CXB6S
	agilent_243229	1.22722e-05	0.625882	0.239598	-0.723629	1.20283	13.8614	16.9811	1.22507	UniRef90_UPI000B5938A4	1608	VFG001356(gb|NP_345446) (lytB) endo-beta-N-acetylglucosaminidase [CBPs (VF0145)] [Streptococcus pneumoniae TIGR4]	endo-beta-N-acetylglucosaminidase n=2 Tax=Streptococcus pneumoniae TaxID=1313 RepID=UPI000B5938A4
	agilent_150795	1.22777e-05	0.62616	0.174684	-0.528143	0.87751	49.505	56.6038	1.1434	UniRef90_R5ESE1	1609	V1.FI13_GL0078788 MPA_PNP_EM_seqs_non_topgraph_seqs_final_210318.csv	Fibronectin type III domain protein n=2 Tax=Bacteroides TaxID=816 RepID=R5ESE1_9BACE
	twist_34373	1.22855e-05	0.626562	-0.301983	-1.5184	0.914438	8.91089	9.43396	1.0587		1610	EBNA-1 HHV 4
	twist_27904	1.22935e-05	0.626968	0.175205	-0.531372	0.881782	39.604	47.1698	1.19104		1611	EBNA3A HHV4
	twist_18247	1.23101e-05	0.627815	-0.425163	-2.14401	1.29368	5.94059	3.77358	0.63522		1612	allergen_name False allergome_name Hom s Idursulfase (4/8) (1/1) allergenonline_name False SDAP_name False iedb_name False
	agilent_243108	1.23163e-05	0.628133	0.2046	-0.62332	1.03252	73.2673	77.3585	1.05584	UniRef90_Q9KK48	1613	VFG005316(gb|NP_359586) (pspC/cbpA) Choline binding protein A [Choline-binding proteins (CVF122)] [Streptococcus pneumoniae R6]	Surface protein PspC n=12 Tax=Streptococcus pneumoniae TaxID=1313 RepID=Q9KK48_STREE
	agilent_137474	1.23244e-05	0.628545	0.34885	-1.06448	1.76218	91.0891	94.3396	1.03568	UniRef90_K0XG25	1614	O2.UC46-1_GL0134711 MPA_PNP_EM_seqs_non_topgraph_seqs_final_210318.csv	Por secretion system C-terminal sorting domain-containing protein n=3 Tax=Bacteroidales TaxID=171549 RepID=K0XG25_9BACT
	agilent_3967	1.23253e-05	0.628589	0.269708	-0.823124	1.36254	8.91089	13.2075	1.48218	UniRef90_P06725	1615	tegument protein pp65 & 65 kDa lower matrix phosphoprotein & pp65 & HCMVUL83	65 kDa phosphoprotein n=77 Tax=Human cytomegalovirus TaxID=10359 RepID=PP65_HCMVA
	agilent_13152	1.23273e-05	0.628693	0.176766	-0.539689	0.89322	36.6337	39.6226	1.08159	UniRef90_B2GAN9	1616	WP_080503619.1 strains_non_MPA_non_topgraph_cdhit70_190118.csv	Extracellular surface protein n=25 Tax=Lactobacillus TaxID=1578 RepID=B2GAN9_LACF3
	agilent_243235	1.2336e-05	0.629135	-0.423564	-2.14254	1.29541	5.94059	3.77358	0.63522	UniRef90_Q5WT56	1617	VFG041346(gb|YP_096747) (lpg2744) Dot/Icm type IV secretion system effector [Dot/Icm (SS047)] [Legionella pneumophila subsp. pneumophila str. Philadelphia 1]	Uncharacterized protein n=29 Tax=Legionella pneumophila TaxID=446 RepID=Q5WT56_LEGPL
	agilent_140310	1.23367e-05	0.62917	0.351054	-1.0738	1.7759	4.9505	7.54717	1.52453	UniRef90_Q06971	1618	WP_000079833.1 strains_non_MPA_non_topgraph_cdhit70_190118.csv	Flagellin n=259 Tax=Salmonella TaxID=590 RepID=FLIC_SALDU
	twist_45853	1.23411e-05	0.629398	-0.227724	-1.15262	0.697171	17.8218	16.9811	0.95283		1619	hypothetical protein PFD0985wa
	twist_50584	1.23452e-05	0.629603	0.175631	-0.538119	0.889381	45.5446	47.1698	1.03568		1620	putative zinc metalloprotease
	agilent_110572	1.23528e-05	0.629995	0.17397	-0.533836	0.881776	41.5842	45.283	1.08895	UniRef90_A0A1C3SKW8	1621	WP_020916184.1 strains_non_MPA_non_topgraph_cdhit70_190118.csv	Peptidase C51 domain-containing protein n=23 Tax=Streptococcus TaxID=1301 RepID=A0A1C3SKW8_STRMC
	agilent_98530	1.23538e-05	0.630042	-0.361807	-1.83404	1.11043	6.93069	5.66038	0.816712	UniRef90_P0A1W3	1622	WP_000157810.1 (1/2) non_MPA_topgraph_sampling_040218.csv	Signal peptidase I n=1166 Tax=root TaxID=1 RepID=LEP_SALTI
	twist_32572	1.23568e-05	0.630197	-0.227137	-1.1518	0.697529	16.8317	18.8679	1.12098		1623	EBNA3A HHV4
	agilent_224028	1.23744e-05	0.631095	0.238534	-0.735083	1.21215	12.8713	16.9811	1.3193	UniRef90_P75211	1624	VFG002032(gb|NP_110256) (p200) cyto adherence proteins [Cytadherence organelle (VF0330)] [Mycoplasma pneumoniae M129]	Protein P200 n=9 Tax=Mycoplasma pneumoniae TaxID=2104 RepID=P200_MYCPN
	agilent_226915	1.23754e-05	0.631144	0.221623	-0.6831	1.12635	77.2277	83.0189	1.07499	UniRef90_A0A4M7JVU5	1625	VFG001353(gb|NP_344916) (cbpG) choline binding protein G [CBPs (VF0145)] [Streptococcus pneumoniae TIGR4]	Choline binding protein G n=61 Tax=Streptococcus pneumoniae TaxID=1313 RepID=A0A4M7JVU5_STREE
	agilent_12000	1.23788e-05	0.63132	-0.176177	-0.895748	0.543394	63.3663	60.3774	0.95283		1626	positive (exact): Human respiratory syncytial virus Attachment glycoprotein
	agilent_221016	1.24025e-05	0.632525	-0.278717	-1.42113	0.863698	89.1089	88.6792	0.995178	UniRef90_Q54972	1627	VFG005313(gb|NP_357715) (pspA) Surface protein pspA precursor [Choline-binding proteins (CVF122)] [Streptococcus pneumoniae R6]	Pneumococcal surface protein A n=17 Tax=Streptococcus pneumoniae TaxID=1313 RepID=Q54972_STREE
	agilent_141666	1.24101e-05	0.632913	-0.419108	-2.13892	1.30071	5.94059	3.77358	0.63522	UniRef90_B2UPQ4	1628	WP_012421146.1 (2/2) non_MPA_topgraph_sampling_040218.csv	Uncharacterized protein n=22 Tax=Akkermansia TaxID=239934 RepID=B2UPQ4_AKKM8
	agilent_1143	1.24171e-05	0.633274	-0.198438	-1.01359	0.61672	27.7228	26.4151	0.95283	UniRef90_P03300	1629	Genome polyprotein (6/6) & polyprotein (7/9) & VP1 (1/4) & coat protein VP1 & VP4	Genome polyprotein n=1168 Tax=Enterovirus TaxID=12059 RepID=POLG_POL1M
	twist_85221	1.24246e-05	0.633657	-0.284137	-1.45265	0.884378	9.90099	9.43396	0.95283		1630	YP_009284296.1 hypothetical protein BI096_gp32 [Enterobacter phage Arya]
	agilent_18963	1.24316e-05	0.634009	-0.351593	-1.79902	1.09584	6.93069	5.66038	0.816712	UniRef90_C0EY41	1631	MH0188_GL0203110 (2/2) MPA_and_EM_topgraph_220218_subsample.csv	Peptidase, S41 family n=9 Tax=Clostridiales TaxID=186802 RepID=C0EY41_9FIRM
	twist_53233	1.24376e-05	0.634317	-0.220384	-1.12848	0.687713	20.7921	16.9811	0.816712		1632	phosphoprotein 150 & Large structural phosphoprotein
	agilent_184704	1.24453e-05	0.634711	-0.275367	-1.41134	0.860609	14.8515	9.43396	0.63522	UniRef90_S5QWV8	1633	WP_020916641.1 strains_non_MPA_non_topgraph_cdhit70_190118.csv	Uncharacterized protein n=4 Tax=Streptococcus TaxID=1301 RepID=S5QWV8_9STRE
	twist_48218	1.24487e-05	0.634883	0.211503	-0.661455	1.08446	20.7921	20.7547	0.998203		1634	BZLF1 [Human gammaherpesvirus 4] & BZLF1 & Trans-activator protein BZLF1
	agilent_238476	1.24534e-05	0.635124	0.255292	-0.799153	1.30974	11.8812	13.2075	1.11164	UniRef90_UPI000F53326A	1635	VFG000261(gb|NP_273742) (iga) IgA-specific serine endopeptidase [IgA1 protease (VF0080)] [Neisseria meningitidis MC58]	IgA-specific serine endopeptidase autotransporter n=1 Tax=Neisseria meningitidis TaxID=487 RepID=UPI000F53326A
	twist_58649	1.2458e-05	0.635356	-0.237421	-1.21872	0.743883	17.8218	15.0943	0.84696		1636	matrix protein 1 & matrix protein & M1 protein
	agilent_150244	1.24749e-05	0.636218	-0.196035	-1.00835	0.616284	28.7129	22.6415	0.788549	UniRef90_R5F4N5	1637	158499257-stool2_revised_scaffold67727_1_gene85513 MPA_PNP_EM_seqs_non_topgraph_seqs_final_210318.csv	Glyco_hydro_85 domain-containing protein n=3 Tax=Bacteroidales TaxID=171549 RepID=R5F4N5_9BACE
	twist_59562	1.24752e-05	0.636237	-0.305625	-1.57213	0.960879	10.8911	7.54717	0.692967		1638	H1N1 A/Beijing/262/95 NA
	twist_47356	1.24943e-05	0.637211	0.173468	-0.54746	0.894395	51.4851	56.6038	1.09942		1639	envelope glycoprotein G (2/2) & glycoprotein G (2/2)
	twist_35030	1.25163e-05	0.638333	-0.207561	-1.07306	0.657939	23.7624	18.8679	0.794025		1640	fibronectin-binding protein A
	twist_32238	1.25294e-05	0.639	-0.256781	-1.32965	0.816091	14.8515	11.3208	0.762264		1641	Lipase 2 precursor (Glycerol ester hydrolase 2)
	agilent_141285	1.25323e-05	0.639149	0.26174	-0.832336	1.35582	8.91089	13.2075	1.48218	UniRef90_Q4W8L5	1642	WP_000744110.1 strains_non_MPA_non_topgraph_cdhit70_190118.csv	Staphylocoagulase n=113 Tax=Bacillales TaxID=1385 RepID=Q4W8L5_STAAU
	agilent_123600	1.25466e-05	0.639875	-0.408807	-2.12134	1.30372	5.94059	3.77358	0.63522	UniRef90_G1WUK1	1643	WP_005336074.1 (3/3) non_MPA_topgraph_sampling_040218.csv	Wzz domain-containing protein n=14 Tax=Firmicutes TaxID=1239 RepID=G1WUK1_9FIRM
	agilent_8622	1.25625e-05	0.640687	-0.197135	-1.02496	0.63069	78.2178	75.4717	0.964891	UniRef90_Q9ANY1	1644	pneumococcal histidine triad protein E & hydrolase & HIT family hydrolase	Bvh-3 n=444 Tax=Bacteria TaxID=2 RepID=Q9ANY1_STREE
	twist_39681	1.25788e-05	0.641518	0.294299	-0.944627	1.53323	7.92079	9.43396	1.19104		1645	antigen CARP
	agilent_7784	1.25874e-05	0.641959	-0.17886	-0.932811	0.575092	33.6634	32.0755	0.95283	UniRef90_P12978	1646	nuclear protein EBNA2 & EBNA-2 & Epstein-Barr nuclear antigen 2	Epstein-Barr nuclear antigen 2 n=125 Tax=Epstein-Barr virus (strain GD1) TaxID=10376 RepID=EBNA2_EBVB9
	twist_74267	1.25936e-05	0.642275	0.168321	-0.541881	0.878523	43.5644	43.3962	0.996141		1647	YP_009222289.1 lysin [Lactobacillus phage LfeInf]
	agilent_127067	1.25983e-05	0.642512	0.400006	-1.28896	2.08897	2.9703	5.66038	1.90566	UniRef90_A0A174D4S3	1648	O2.UC16-1_GL0015012 MPA_PNP_EM_seqs_non_topgraph_seqs_final_210318.csv	Cellulase n=39 Tax=Bacteroides TaxID=816 RepID=A0A174D4S3_BACUN
	agilent_240856	1.26071e-05	0.64296	-0.237099	-1.23956	0.765365	16.8317	13.2075	0.784684	UniRef90_O86489	1649	VFG001281(gb|NP_645335) (sdrE) Ser-Asp rich fibrinogen-binding bone sialoprotein-binding protein [SDr (VF0019)] [Staphylococcus aureus subsp. aureus MW2]	Serine-aspartate repeat-containing protein E n=489 Tax=Bacteria TaxID=2 RepID=SDRE_STAAE
	agilent_8947	1.26103e-05	0.643125	0.169317	-0.546916	0.88555	40.5941	41.5094	1.02255	UniRef90_P08318	1650	phosphoprotein 150 & Large structural phosphoprotein	Large structural phosphoprotein n=145 Tax=root TaxID=1 RepID=PP150_HCMVA
	agilent_46608	1.26152e-05	0.643376	-0.38771	-2.02901	1.25359	4.9505	5.66038	1.1434	UniRef90_A0A413ZL06	1651	NLF014_GL0005739 MPA_PNP_EM_seqs_non_topgraph_seqs_final_210318.csv	Toxin-antitoxin system YwqK family antitoxin n=11 Tax=Bacteroides TaxID=816 RepID=A0A413ZL06_BACSE
	agilent_225839	1.26239e-05	0.643818	0.384373	-1.24497	2.01372	3.9604	5.66038	1.42925	UniRef90_A0A0H3K1N3	1652	VFG001282(gb|NP_647237) (fnbB) fibronectin-binding protein B [FnBPs (VF0010)] [Staphylococcus aureus subsp. aureus MW2]	FnbB protein n=80 Tax=Staphylococcus TaxID=1279 RepID=A0A0H3K1N3_STAAW
	agilent_109226	1.26282e-05	0.644038	-0.339434	-1.77924	1.10038	6.93069	5.66038	0.816712	UniRef90_R5F6G4	1653	V1.CD6-0-PT_GL0140162 MPA_PNP_EM_seqs_non_topgraph_seqs_final_210318.csv	LysM domain-containing protein n=2 Tax=Bacteroides TaxID=816 RepID=R5F6G4_9BACE
	agilent_3552	1.26306e-05	0.644162	0.214994	-0.697309	1.1273	15.8416	18.8679	1.19104	UniRef90_A0A2U3RZL8	1654	pneumococcal histidine triad protein D (1/2) & histidine motif-containing protein, partial	Pneumococcal histidine triad protein D n=4 Tax=Streptococcus pneumoniae TaxID=1313 RepID=A0A2U3RZL8_STREE
	twist_60159	1.26448e-05	0.644887	-0.279823	-1.46982	0.910176	9.90099	9.43396	0.95283		1655	AFN38704.1 hypothetical protein phi_MSA6_ORF041 [Staphylococcus phage MSA6]
	agilent_99878	1.26529e-05	0.645296	-0.238597	-1.25453	0.777338	13.8614	13.2075	0.95283	UniRef90_S2Y6J6	1656	WP_004845455.1 (3/3) non_MPA_topgraph_sampling_040218.csv	HTH cro/C1-type domain-containing protein n=62 Tax=Firmicutes TaxID=1239 RepID=S2Y6J6_9FIRM
	agilent_8318	1.26554e-05	0.645426	-0.179111	-0.94206	0.583837	65.3465	67.9245	1.03945	UniRef90_Q1HVF7	1657	EBNA-1 HHV 4	Epstein-Barr nuclear antigen 1 n=48 Tax=Epstein-Barr virus (strain GD1) TaxID=10376 RepID=EBNA1_EBVA8
	agilent_2827	1.26573e-05	0.645524	-0.335772	-1.76646	1.09491	9.90099	5.66038	0.571698	UniRef90_P03277	1658	Hexon protein	Hexon protein n=779 Tax=Adenoviridae TaxID=10508 RepID=CAPSH_ADE02
	twist_26521	1.26679e-05	0.646063	-0.215143	-1.13334	0.703057	17.8218	16.9811	0.95283		1659	EBNA-3C HHV 4 latent protein
	agilent_188933	1.26795e-05	0.646655	0.228015	-0.74687	1.2029	12.8713	16.9811	1.3193	UniRef90_A0A1T4WZF4	1660	MH0203_GL0039843 MPA_PNP_EM_seqs_non_topgraph_seqs_final_210318.csv	Peptidylprolyl isomerase n=5 Tax=Ruminococcaceae TaxID=541000 RepID=A0A1T4WZF4_9FIRM
	twist_65044	1.2682e-05	0.646783	-0.205928	-1.08673	0.674868	19.802	18.8679	0.95283		1661	YP_001469494.1 SegC homing endonuclease [Enterobacteria phage Phi1]
	agilent_121369	1.26825e-05	0.646805	-0.41494	-2.18984	1.35996	4.9505	3.77358	0.762264	UniRef90_K5YWW8	1662	MH0343_GL0152713 (2/2) MPA_and_EM_topgraph_220218_subsample.csv	Coenzyme A biosynthesis bifunctional protein CoaBC n=29 Tax=Parabacteroides TaxID=375288 RepID=K5YWW8_9BACT
	twist_98413	1.26844e-05	0.646906	-0.317416	-1.67557	1.04074	6.93069	7.54717	1.08895		1663	YP_006908464.1 putative transcriptional regulator 2 [Bacillus phage B4]
	agilent_241858	1.26945e-05	0.647422	-0.220955	-1.16786	0.725949	17.8218	15.0943	0.84696	UniRef90_Q50341	1664	VFG002030(gb|NP_109830) (orf6/MgpC/crmA) cytadherence protein [Cytadherence organelle (VF0330)] [Mycoplasma pneumoniae M129]	Mgp-operon protein 3 n=22 Tax=Mycoplasma pneumoniae TaxID=2104 RepID=MGP3_MYCPN
	agilent_229166	1.27019e-05	0.647796	-0.170649	-0.9028	0.561502	37.6238	33.9623	0.902681	UniRef90_Q99XV0	1665	VFG000968(gb|NP_269973) (emm) M protein type 1 [M protein (VF0242)] [Streptococcus pyogenes M1 GAS]	M protein type 1 n=54 Tax=Streptococcus pyogenes TaxID=1314 RepID=Q99XV0_STRP1
	twist_882	1.27263e-05	0.649041	0.288333	-0.953435	1.5301	7.92079	9.43396	1.19104		1666	allergen_name False allergome_name Cul ob 8 (2/2) (1/1) allergenonline_name False SDAP_name False iedb_name False
	agilent_174220	1.27314e-05	0.649301	-0.401068	-2.12973	1.32759	5.94059	3.77358	0.63522	UniRef90_R7CNE5	1667	MH0133_GL0028481 MPA_PNP_EM_seqs_non_topgraph_seqs_final_210318.csv	Lipoprotein n=2 Tax=Dialister TaxID=39948 RepID=R7CNE5_9FIRM
	twist_47319	1.27354e-05	0.649505	-0.192117	-1.02068	0.636451	24.7525	22.6415	0.914717		1668	Surface protein pspA
	agilent_67960	1.27356e-05	0.649515	-0.295817	-1.57166	0.980029	8.91089	7.54717	0.84696	UniRef90_K5ZET5	1669	MH0067_GL0017747 MPA_PNP_EM_seqs_non_topgraph_seqs_final_210318.csv	PNPLA domain-containing protein n=20 Tax=Parabacteroides TaxID=375288 RepID=K5ZET5_9BACT
	twist_54766	1.27357e-05	0.649521	0.267371	-0.885809	1.42055	8.91089	11.3208	1.27044		1670	EBNA3A HHV4
	twist_30162	1.27369e-05	0.64958	-0.178477	-0.948395	0.59144	31.6832	32.0755	1.01238		1671	Genome polyprotein (6/6) & polyprotein (7/9) & VP1 (1/4) & coat protein VP1 & VP4
	agilent_11813	1.27414e-05	0.649813	-0.212322	-1.12889	0.704248	17.8218	16.9811	0.95283	UniRef90_P03211	1672	EBNA-1 HHV 4 & BKRF1	Epstein-Barr nuclear antigen 1 n=37 Tax=Epstein-Barr virus (strain GD1) TaxID=10376 RepID=EBNA1_EBVB9
	agilent_121832	1.27745e-05	0.651502	0.35857	-1.19738	1.91452	5.94059	5.66038	0.95283	UniRef90_A0A0E1X7G8	1673	WP_000824491.1 strains_non_MPA_non_topgraph_cdhit70_190118.csv	Uncharacterized protein n=10 Tax=Staphylococcus aureus TaxID=1280 RepID=A0A0E1X7G8_STAAU
	agilent_229487	1.27784e-05	0.651698	0.265867	-0.888508	1.42024	8.91089	11.3208	1.27044	UniRef90_Q5WVT8	1674	VFG002005(gb|YP_095785) (fliG) flagellar motor switch protein G [Flagella (VF0157)] [Legionella pneumophila subsp. pneumophila str. Philadelphia 1]	Flagellar motor switch protein FliG n=11 Tax=Legionella TaxID=445 RepID=Q5WVT8_LEGPL
	twist_30800	1.27795e-05	0.651753	0.165338	-0.552669	0.883346	39.604	41.5094	1.04811		1675	HCMVUL99 & Tegument protein UL11 homolog
	agilent_158355	1.27813e-05	0.651848	-0.331683	-1.77249	1.10913	6.93069	5.66038	0.816712	UniRef90_R5VRW6	1676	MH0003_GL0058089 MPA_PNP_EM_seqs_non_topgraph_seqs_final_210318.csv	Peripla_BP_4 domain-containing protein n=14 Tax=Lachnospiraceae TaxID=186803 RepID=R5VRW6_9FIRM
	agilent_164672	1.27923e-05	0.652405	-0.336803	-1.80236	1.12876	7.92079	5.66038	0.714623	UniRef90_A0A416JDV1	1677	MH0250_GL0256152 MPA_PNP_EM_seqs_non_topgraph_seqs_final_210318.csv	Flagellin (Fragment) n=1 Tax=Clostridium sp. AM49-4BH TaxID=2293035 RepID=A0A416JDV1_9CLOT
	agilent_127282	1.2795e-05	0.652545	0.35746	-1.19866	1.91358	5.94059	5.66038	0.95283	UniRef90_A0A1C5UPB7	1678	MH0099_GL0121059 MPA_PNP_EM_seqs_non_topgraph_seqs_final_210318.csv	Flagellin n=16 Tax=Roseburia TaxID=841 RepID=A0A1C5UPB7_9FIRM
	agilent_12144	1.27984e-05	0.652718	0.284705	-0.955351	1.52476	7.92079	9.43396	1.19104	UniRef90_A0A416X5Y1	1679	MH0059_GL0107921 (1/1) MPA_and_EM_topgraph_220218_subsample.csv	Cell surface protein SprA n=4 Tax=Bacteroidales TaxID=171549 RepID=A0A416X5Y1_9BACE
	agilent_214282	1.28075e-05	0.653181	-0.290478	-1.55749	0.976529	10.8911	7.54717	0.692967	UniRef90_R7C520	1680	MH0003_GL0096874 MPA_PNP_EM_seqs_non_topgraph_seqs_final_210318.csv	SH3 type 3 domain protein n=7 Tax=Clostridiales TaxID=186802 RepID=R7C520_9CLOT
	agilent_40609	1.28118e-05	0.653403	-0.344032	-1.84566	1.1576	5.94059	5.66038	0.95283	UniRef90_J7QJR4	1681	WP_000695880.1 (2/2) non_MPA_topgraph_sampling_040218.csv	C4-dicarboxylate ABC transporter substrate-binding protein n=335 Tax=Bacteria TaxID=2 RepID=J7QJR4_ECOLX
	twist_59627	1.28135e-05	0.653488	0.265267	-0.89287	1.4234	7.92079	11.3208	1.42925		1682	H3N2 B/Brisbane/60/2008 NP
	agilent_176582	1.28248e-05	0.654064	-0.231077	-1.24174	0.779589	17.8218	13.2075	0.74109	UniRef90_B0G3Y5	1683	WP_052302907.1 strains_non_MPA_non_topgraph_cdhit70_190118.csv	N-acetylmuramoyl-L-alanine amidase n=2 Tax=Dorea formicigenerans TaxID=39486 RepID=B0G3Y5_9FIRM
	twist_64690	1.2829e-05	0.654281	0.25983	-0.877357	1.39702	10.8911	11.3208	1.03945		1684	NP_076624.1 tail protein [Lactococcus phage bIL285]
	twist_58794	1.28319e-05	0.654429	0.161302	-0.544983	0.867587	50.495	58.4906	1.15834		1685	positive (exact): Human herpesvirus 1 Envelope glycoprotein D
	agilent_7434	1.28628e-05	0.656	-0.197841	-1.06835	0.672669	24.7525	18.8679	0.762264	UniRef90_P14738	1686	fibronectin-binding protein A	Fibronectin-binding protein A n=540 Tax=Staphylococcaceae TaxID=90964 RepID=FNBA_STAA8
	agilent_109931	1.28646e-05	0.656094	0.31156	-1.05972	1.68284	6.93069	7.54717	1.08895	UniRef90_R7CNE5	1687	MH0133_GL0028481 MPA_PNP_EM_seqs_non_topgraph_seqs_final_210318.csv	Lipoprotein n=2 Tax=Dialister TaxID=39948 RepID=R7CNE5_9FIRM
	agilent_1152	1.28737e-05	0.656558	-0.190781	-1.03168	0.650119	22.7723	22.6415	0.994258	UniRef90_Q9QL88	1688	Enterovirus polyprotein (VP0, VP1, VP2, VP4) – capsid proteins, Coxsackievirus A9 (2.9 Å structure, chains 1–4)	Genome polyprotein n=36 Tax=Enterovirus B TaxID=138949 RepID=POLG_CXB6S
	agilent_218358	1.28869e-05	0.657232	-0.177663	-0.96239	0.607064	29.703	26.4151	0.889308	UniRef90_B0G3Y5	1689	WP_052302907.1 strains_non_MPA_non_topgraph_cdhit70_190118.csv	N-acetylmuramoyl-L-alanine amidase n=2 Tax=Dorea formicigenerans TaxID=39486 RepID=B0G3Y5_9FIRM
	agilent_896	1.28933e-05	0.657557	0.165226	-0.565306	0.895758	59.4059	64.1509	1.07987	UniRef90_P09256	1690	positive (from uniprot): Human herpesvirus 3 Envelope glycoprotein C	Envelope glycoprotein C n=119 Tax=Human herpesvirus 3 TaxID=10335 RepID=GC_VZVD
	agilent_235576	1.28963e-05	0.657713	-0.189866	-1.02975	0.65002	24.7525	20.7547	0.838491	UniRef90_P19579	1691	VFG000680(gb|AAF13661) (capA) CapA, required for Poly-gamma-glutamate transport [Capsule (VF0141)] [Bacillus anthracis]	Capsule biosynthesis protein CapA n=16 Tax=Bacillus TaxID=55087 RepID=CAPA_BACAN
	agilent_223208	1.28968e-05	0.657738	0.203775	-0.697709	1.10526	14.8515	20.7547	1.39748	UniRef90_Q9KK48	1692	VFG005316(gb|NP_359586) (pspC/cbpA) Choline binding protein A [Choline-binding proteins (CVF122)] [Streptococcus pneumoniae R6]	Surface protein PspC n=12 Tax=Streptococcus pneumoniae TaxID=1313 RepID=Q9KK48_STREE
	agilent_43627	1.28987e-05	0.657832	0.270361	-0.926046	1.46677	6.93069	11.3208	1.63342	UniRef90_A0A412W1I0	1693	MH0105_GL0061088 MPA_PNP_EM_seqs_non_topgraph_seqs_final_210318.csv	SPOR domain-containing protein n=9 Tax=Odoribacter TaxID=283168 RepID=A0A412W1I0_9BACT
	twist_27929	1.29006e-05	0.65793	0.298389	-1.02245	1.61923	5.94059	9.43396	1.58805		1694	virion spike glycoprotein precursor & negative (from uniprot): spike glycoprotein [Zaire ebolavirus]
	agilent_149779	1.29049e-05	0.65815	0.169993	-0.583009	0.922995	29.703	32.0755	1.07987	UniRef90_UPI0004537308	1695	WP_000728715.1 strains_non_MPA_non_topgraph_cdhit70_190118.csv	staphylococcal protein A n=1 Tax=Staphylococcus aureus TaxID=1280 RepID=UPI0004537308
	agilent_148497	1.29388e-05	0.659879	-0.382665	-2.08693	1.32159	5.94059	3.77358	0.63522	UniRef90_A0JQG8	1696	YP_535698.1 strains_non_MPA_non_topgraph_cdhit70_190118.csv	Phage lysin n=18 Tax=Lactobacillus salivarius TaxID=1624 RepID=A0JQG8_LACS1
	agilent_237216	1.29599e-05	0.660956	0.308436	-1.06989	1.68676	6.93069	7.54717	1.08895	UniRef90_Q54703	1697	VFG000955(gb|NP_608047) (emm) M18 protein precursor [M protein (VF0242)] [Streptococcus pyogenes MGAS8232]	Emm18.1 protein n=9 Tax=Streptococcus pyogenes TaxID=1314 RepID=Q54703_STRPY
	twist_41490	1.2969e-05	0.66142	0.240777	-0.836767	1.31832	10.8911	13.2075	1.21269		1698	GroEL (1/3)
	agilent_73853	1.29717e-05	0.661555	0.259178	-0.90121	1.41957	7.92079	11.3208	1.42925	UniRef90_C3R8Q2	1699	159369152-stool1_revised_C241355_1_gene48043 (2/2) MPA_and_EM_topgraph_220218_subsample.csv	Conjugative transposon TraM protein n=40 Tax=Bacteria TaxID=2 RepID=C3R8Q2_9BACE
	agilent_9198	1.30093e-05	0.663476	-0.225256	-1.23991	0.789394	13.8614	13.2075	0.95283	UniRef90_P11311	1700	Adhesin P1 precursor (Cytadhesin P1) (Attachment protein) & ADP1_MYCPN adhesin P1	Adhesin P1 n=56 Tax=Mycoplasma pneumoniae TaxID=2104 RepID=ADP1_MYCPN
	agilent_142983	1.30136e-05	0.663695	-0.203855	-1.12274	0.715033	85.1485	81.1321	0.95283	UniRef90_A0A174WBH1	1701	MH0001_GL0017187 MPA_PNP_EM_seqs_non_topgraph_seqs_final_210318.csv	T9SS C-terminal target domain-containing protein n=14 Tax=Prevotella TaxID=838 RepID=A0A174WBH1_9BACT
	agilent_20375	1.30236e-05	0.664204	-0.276866	-1.52687	0.973139	10.8911	7.54717	0.692967	UniRef90_Q6SED6	1702	WP_011162194.1 strains_non_MPA_non_topgraph_cdhit70_190118.csv	Uncharacterized protein n=3 Tax=root TaxID=1 RepID=Q6SED6_9CAUD
	agilent_222756	1.30436e-05	0.665224	-0.321189	-1.77601	1.13363	6.93069	5.66038	0.816712	UniRef90_UPI000DA9B94C	1703	VFG001290(gb|NP_647368) (clfB) Clumping factor B, adhesin [Clumping factor (VF0004)] [Staphylococcus aureus subsp. aureus MW2]	MSCRAMM family adhesin clumping factor ClfB n=15 Tax=Staphylococcus aureus TaxID=1280 RepID=UPI000DA9B94C
	agilent_41924	1.30525e-05	0.665675	-0.218809	-1.21132	0.773707	16.8317	13.2075	0.784684	UniRef90_A0A1H0NAI1	1704	WP_020917636.1 strains_non_MPA_non_topgraph_cdhit70_190118.csv	LysM domain-containing protein n=15 Tax=Streptococcus TaxID=1301 RepID=A0A1H0NAI1_STREI
	agilent_231281	1.30537e-05	0.665741	0.269252	-0.952329	1.49083	9.90099	9.43396	0.95283	UniRef90_O85626	1705	VFG000799(gb|NP_290255) (espD) Type III secretion system translocator protein EspD, pore protein [EspD (VF0200)] [Escherichia coli O157:H7 str. EDL933]	L0021 n=35 Tax=Enterobacteriaceae TaxID=543 RepID=O85626_ECOLX
	twist_31718	1.30577e-05	0.665942	-0.174955	-0.969224	0.619315	29.703	24.5283	0.825786		1706	pneumococcal histidine triad protein E & hydrolase & HIT family hydrolase
	agilent_95795	1.30708e-05	0.666612	-0.374849	-2.08025	1.33055	5.94059	3.77358	0.63522	UniRef90_I9R3H6	1707	T2D-11A_GL0151524 MPA_PNP_EM_seqs_non_topgraph_seqs_final_210318.csv	DUF4988 domain-containing protein n=14 Tax=Bacteroides TaxID=816 RepID=I9R3H6_9BACE
	twist_71923	1.30744e-05	0.666796	0.270123	-0.959543	1.49979	9.90099	9.43396	0.95283		1708	YP_009222298.1 prohead peptidase [Lactobacillus phage LfeInf]
	agilent_200668	1.30768e-05	0.666915	0.274081	-0.974077	1.52224	6.93069	9.43396	1.36119	UniRef90_P35829	1709	YP_193101.1 strains_non_MPA_non_topgraph_cdhit70_190118.csv	S-layer protein n=17 Tax=Bacteria TaxID=2 RepID=SLAP_LACAC
	agilent_11153	1.30804e-05	0.667103	0.157745	-0.561052	0.876541	35.6436	39.6226	1.11164	UniRef90_A0A2U3RZL8	1710	pneumococcal histidine triad protein D (1/2) & histidine motif-containing protein, partial	Pneumococcal histidine triad protein D n=4 Tax=Streptococcus pneumoniae TaxID=1313 RepID=A0A2U3RZL8_STREE
	agilent_207681	1.30888e-05	0.667531	0.220666	-0.786222	1.22755	85.1485	86.7925	1.01931	UniRef90_K0XMV3	1711	160158126-stool2_revised_C599977_1_gene121658 MPA_PNP_EM_seqs_non_topgraph_seqs_final_210318.csv	Por secretion system C-terminal sorting domain-containing protein n=3 Tax=Bacteroidales TaxID=171549 RepID=K0XMV3_9BACT
	agilent_237349	1.30968e-05	0.667935	0.516048	-1.8417	2.87379	97.0297	98.1132	1.01117	UniRef90_UPI000E01835F	1712	VFG001313(gb|NP_644899) (spa) Immunoglobulin G binding protein A precursor [SpA (VF0017)] [Staphylococcus aureus subsp. aureus MW2]	staphylococcal protein A n=3 Tax=Staphylococcus aureus TaxID=1280 RepID=UPI000E01835F
	twist_37139	1.31179e-05	0.669015	-0.157211	-0.877979	0.563557	41.5842	41.5094	0.998203		1713	Immunoglobulin G-binding protein G precursor & Immunoglobulin G-binding protein G
	agilent_11510	1.31181e-05	0.669023	-0.157357	-0.87881	0.564097	41.5842	39.6226	0.95283	UniRef90_P07210	1714	polyprotein (9/9) & VP1 capsid protein (1/3) & Chain 2, Human Rhinovirus Serotype 2 (Hrv2)	Genome polyprotein n=273 Tax=Enterovirus TaxID=12059 RepID=POLG_HRV8A
	agilent_227392	1.31193e-05	0.669085	-0.155746	-0.869957	0.558465	51.4851	45.283	0.879536	UniRef90_P71401	1715	VFG001157(gb|AAC44560) (hsf) Hsf [Hia/Hsf (VF0039)] [Haemophilus influenzae C54]	Hsf n=19 Tax=Haemophilus influenzae TaxID=727 RepID=P71401_HAEIF
	twist_15509	1.31203e-05	0.669136	0.186552	-0.669066	1.04217	17.8218	22.6415	1.27044		1716	allergen_name False allergome_name Str pn PspC (2/2) (1/1) allergenonline_name False SDAP_name False iedb_name False
	twist_43632	1.31242e-05	0.669335	-0.155822	-0.870956	0.559312	40.5941	41.5094	1.02255		1717	EBNA-3B nuclear protein [Human gammaherpesvirus 4] & Epstein-Barr nuclear antigen 4
	agilent_2709	1.3128e-05	0.669529	-0.194518	-1.0878	0.698768	20.7921	18.8679	0.907457	UniRef90_Q9UQF0	1718	Syncytin-1	Syncytin-1 n=15 Tax=Catarrhini TaxID=9526 RepID=SYCY1_HUMAN
	twist_35593	1.31385e-05	0.670061	-0.174191	-0.975498	0.627116	27.7228	24.5283	0.884771		1719	Genome polyprotein (6/6) & polyprotein (7/9) & VP1 (1/4) & coat protein VP1 & VP4
	agilent_220946	1.31726e-05	0.671801	-0.157892	-0.888312	0.572528	35.6436	35.8491	1.00577	UniRef90_Q9KK48	1720	VFG005316(gb|NP_359586) (pspC/cbpA) Choline binding protein A [Choline-binding proteins (CVF122)] [Streptococcus pneumoniae R6]	Surface protein PspC n=12 Tax=Streptococcus pneumoniae TaxID=1313 RepID=Q9KK48_STREE
	agilent_10626	1.31978e-05	0.673088	0.25273	-0.921307	1.42677	7.92079	11.3208	1.42925	UniRef90_Q82081	1721	positive (from uniprot): Rhinovirus B Genome polyprotein	Genome polyprotein n=46 Tax=Enterovirus TaxID=12059 RepID=POLG_HRV3
	agilent_220944	1.32113e-05	0.673774	0.228802	-0.836453	1.29406	11.8812	15.0943	1.27044	UniRef90_Q54972	1722	VFG005313(gb|NP_357715) (pspA) Surface protein pspA precursor [Choline-binding proteins (CVF122)] [Streptococcus pneumoniae R6]	Pneumococcal surface protein A n=17 Tax=Streptococcus pneumoniae TaxID=1313 RepID=Q54972_STREE
	agilent_1793	1.322e-05	0.674222	0.1576	-0.577222	0.892422	35.6436	37.7358	1.0587	UniRef90_P08318	1723	phosphoprotein 150 & Large structural phosphoprotein	Large structural phosphoprotein n=145 Tax=root TaxID=1 RepID=PP150_HCMVA
	twist_58059	1.32255e-05	0.674499	-0.157177	-0.890691	0.576336	35.6436	33.9623	0.95283		1724	positive (exact): Norwalk virus Non-structural polyprotein
	agilent_135179	1.32284e-05	0.674648	0.168771	-0.619229	0.956771	23.7624	28.3019	1.19104	UniRef90_A0A174IZD9	1725	MH0003_GL0005371 (1/1) MPA_and_EM_topgraph_220218_subsample.csv	Outer membrane receptor proteins, mostly Fe transport n=138 Tax=Bacteria TaxID=2 RepID=A0A174IZD9_9BACE
	agilent_223570	1.3239e-05	0.675189	0.217413	-0.799493	1.23432	10.8911	15.0943	1.38593	UniRef90_Q54835	1726	VFG000950(gb|NP_665531) (emm) M protein type 3 [M protein (VF0242)] [Streptococcus pyogenes MGAS315]	M3 protein n=36 Tax=Streptococcus pyogenes TaxID=1314 RepID=Q54835_STRPY
	twist_37584	1.32427e-05	0.675377	0.227915	-0.838769	1.2946	12.8713	13.2075	1.02612		1727	Lipase 2 precursor (Glycerol ester hydrolase 2)
	agilent_19304	1.32433e-05	0.675407	-0.24425	-1.3875	0.898997	13.8614	9.43396	0.680593	UniRef90_K0X949	1728	MH0028_GL0014352 MPA_PNP_EM_seqs_non_topgraph_seqs_final_210318.csv	Por secretion system C-terminal sorting domain-containing protein n=3 Tax=Bacteroidales TaxID=171549 RepID=K0X949_9BACT
	agilent_79454	1.32499e-05	0.675744	0.210506	-0.775882	1.19689	15.8416	15.0943	0.95283	UniRef90_B1R5P4	1729	WP_011590707.1 strains_non_MPA_non_topgraph_cdhit70_190118.csv	Mannosyl-glycoprotein endo-beta-N-acetylglucosamidase domain protein, possible enterotoxin n=1 Tax=Clostridium perfringens B str. ATCC 3626 TaxID=451754 RepID=B1R5P4_CLOPF
	agilent_223905	1.32539e-05	0.675948	0.208687	-0.76983	1.18721	19.802	16.9811	0.857547	UniRef90_Q8GM74	1730	VFG001150(gb|AAL79954) (hia) adhesin [Hia/Hsf (VF0039)] [Haemophilus influenzae nontypable strain 3179B]	Adhesin n=5 Tax=Haemophilus influenzae TaxID=727 RepID=Q8GM74_HAEIF
	agilent_201880	1.32665e-05	0.676591	-0.152527	-0.869224	0.564169	54.4554	54.717	1.0048	UniRef90_A0A174B1N0	1731	WP_012743453.1 MPA_PNP_EM_seqs_non_topgraph_seqs_final_210318.csv	Toxin A n=2 Tax=[Eubacterium] rectale TaxID=39491 RepID=A0A174B1N0_9FIRM
	twist_54095	1.32741e-05	0.67698	-0.149149	-0.850869	0.55257	57.4257	54.717	0.95283		1732	Bifunctional autolysin precursor
	twist_5927	1.328e-05	0.677282	0.267227	-0.991269	1.52572	6.93069	9.43396	1.36119		1733	allergen_name False allergome_name Dan re PGM (4/4) (1/1) allergenonline_name False SDAP_name False iedb_name False
	agilent_66164	1.3281e-05	0.677332	0.189161	-0.701834	1.08016	15.8416	20.7547	1.31014	UniRef90_A0A2G9ACD4	1734	WP_001034480.1 strains_non_MPA_non_topgraph_cdhit70_190118.csv	Accessory colonization factor AcfD n=219 Tax=root TaxID=1 RepID=A0A2G9ACD4_ECOLX
	agilent_52294	1.32921e-05	0.677895	0.195007	-0.725226	1.11524	17.8218	18.8679	1.0587	UniRef90_A0A4U9NYM5	1735	WP_011590223.1 strains_non_MPA_non_topgraph_cdhit70_190118.csv	Cell wall binding repeat-containing protein n=9 Tax=Clostridium perfringens TaxID=1502 RepID=A0A4U9NYM5_CLOPF
	agilent_70892	1.3295e-05	0.678047	0.226563	-0.843116	1.29624	10.8911	13.2075	1.21269	UniRef90_A0A173TD61	1736	MH0329_GL0071733 (1/2) MPA_and_EM_topgraph_220218_subsample.csv	Uncharacterized protein n=7 Tax=Roseburia TaxID=841 RepID=A0A173TD61_9FIRM
	agilent_241453	1.32953e-05	0.678061	0.200548	-0.746347	1.14744	16.8317	16.9811	1.00888	UniRef90_P09616	1737	VFG001293(gb|NP_645861) (hly/hla) Alpha-Hemolysin precursor [<alpha>-hemolysin (VF0001)] [Staphylococcus aureus subsp. aureus MW2]	Alpha-hemolysin n=273 Tax=Bacteria TaxID=2 RepID=HLA_STAAU
[truncated: 813 more rows]
