# Supplementary material for: Systemic antibody responses against bacterial and viral antigens associate with fatigue in patients with inflammatory bowel disease
Source: iScience. 2026 Jul 20;29(8):116828. doi: 10.1016/j.isci.2026.116828 (PMC13393791; doi:10.1016/j.isci.2026.116828)
Supplement: Table S23. Logistic regression results for the association between individual antibody reactivity and fatigue status in the full IBD cohort comparing patients above the lowest fatigue quartile (>Q1) with patients in the lowest fatigue quartile (Q1) [file mmc23.xlsx]

## Sheet: Table S23
	Table S23. Logistic regression results for the association between individual antibodies and fatigue status (Q1: minimally fatigued, n = 121; >Q1: moderately to highly fatigued, n = 206) in the Full cohort (All). Models were adjusted for age, sex, and smoking. Antibodies are ranked by p-value. Yellow-colored cells indicate nominal significance (p < 0.05), and orange cells indicate p < 0.1.
	Peptide-ID	Benjamini-Hochberg value	P-Value	Regression Coefficient	Lower Confidence Interval Value	Upper Confidence Interval Value	% of individuals with peptide present in lesser fatigued group (Q1)	% of individuals with peptide present in higher fatigued group (>Q1)	Fold Change	UniRef-ID	Rank based on P-Value	Peptide Name	Function according to Universal Protein Reference database (UniRef)
	twist_27720	7.17604e-09	0.000365978	-1.17834	-1.82645	-0.530236	25.6198	10.3448	0.403782		1	early antigen protein D (EA-D) & DNA polymerase processivity factor BMRF1
	twist_27718	1.03038e-08	0.000525492	-1.09364	-1.71182	-0.475458	27.2727	11.8227	0.433498		2	early antigen protein D (EA-D) & DNA polymerase processivity factor BMRF1
	agilent_3101	1.38113e-08	0.000704376	-0.859714	-1.35708	-0.362349	49.5868	29.5567	0.596059	UniRef90_Q82081	3	positive (from uniprot): Rhinovirus B Genome polyprotein	Genome polyprotein n=46 Tax=Enterovirus TaxID=12059 RepID=POLG_HRV3
	twist_28963	2.25497e-08	0.00115003	-1.22635	-1.96569	-0.487006	19.8347	6.89655	0.347701		4	Trans-acting transcriptional protein ICP4
	twist_27719	4.97382e-08	0.00253665	-1.02451	-1.68965	-0.359375	22.314	9.85222	0.441525		5	early antigen protein D (EA-D) & DNA polymerase processivity factor BMRF1
	agilent_212303	5.49447e-08	0.00280218	1.09752	0.377763	1.81728	9.91736	20.6897	2.08621	UniRef90_A0A173WVL9	6	O2.UC18-1_GL0086283 (1/6) MPA_and_EM_topgraph_220218_subsample.csv	Phosphoglycerol transferase and related proteins, alkaline phosphatase superfamily n=34 Tax=Clostridiales TaxID=186802 RepID=A0A173WVL9_9FIRM
	twist_593	6.89819e-08	0.00351807	-1.14864	-1.92005	-0.377232	16.5289	6.89655	0.417241		7	allergen_name False allergome_name Dan re alpha2I (2/2) (1/1) allergenonline_name False SDAP_name False iedb_name collagen, type I, alpha 2 (2/2) (1/1)
	agilent_241858	9.58552e-08	0.00488861	1.08593	0.32965	1.84221	8.26446	20.197	2.44384	UniRef90_Q50341	8	VFG002030(gb|NP_109830) (orf6/MgpC/crmA) cytadherence protein [Cytadherence organelle (VF0330)] [Mycoplasma pneumoniae M129]	Mgp-operon protein 3 n=22 Tax=Mycoplasma pneumoniae TaxID=2104 RepID=MGP3_MYCPN
	agilent_7113	1.0161e-07	0.00518209	-0.809711	-1.37741	-0.24201	29.7521	16.2562	0.546388	UniRef90_P0C6Z0	9	early antigen protein D (EA-D) & DNA polymerase processivity factor BMRF1	DNA polymerase processivity factor BMRF1 n=54 Tax=Epstein-Barr virus (strain GD1) TaxID=10376 RepID=EAD_EBVA8
	twist_8126	1.26482e-07	0.00645056	0.933622	0.261854	1.60539	11.5702	23.6453	2.04363		10	allergen_name False allergome_name Str pn PspC (2/2) (1/1) allergenonline_name False SDAP_name False iedb_name False
	agilent_47783	1.28113e-07	0.00653378	-1.09189	-1.87876	-0.305019	14.876	7.38916	0.496716	UniRef90_A0A1H4EYC0	11	MH0192_GL0120909 (2/2) MPA_and_EM_topgraph_220218_subsample.csv	TonB-linked outer membrane protein, SusC/RagA family n=7 Tax=Alistipes TaxID=239759 RepID=A0A1H4EYC0_9BACT
	twist_53967	1.33121e-07	0.00678917	-1.06959	-1.844	-0.295171	15.7025	8.37438	0.533316		12	EBNA3A HHV4
	agilent_39688	1.39848e-07	0.00713226	0.660779	0.179436	1.14212	42.9752	57.6355	1.34113	UniRef90_A7X0T9	13	WP_001074519.1 strains_non_MPA_non_topgraph_cdhit70_190118.csv	Bifunctional autolysin n=763 Tax=Bacteria TaxID=2 RepID=ATL_STAA1
	agilent_7114	1.44173e-07	0.00735283	-0.841871	-1.45746	-0.226284	24.7934	13.3005	0.536453	UniRef90_P0C6Z0	14	early antigen protein D (EA-D) & DNA polymerase processivity factor BMRF1	DNA polymerase processivity factor BMRF1 n=54 Tax=Epstein-Barr virus (strain GD1) TaxID=10376 RepID=EAD_EBVA8
	agilent_90665	1.49117e-07	0.00760498	-1.3984	-2.42526	-0.37154	9.91736	3.44828	0.347701	UniRef90_A5ZWW4	15	WP_005424032.1 MPA_PNP_EM_seqs_non_topgraph_seqs_final_210318.csv	DUF4179 domain-containing protein n=18 Tax=Clostridiales TaxID=186802 RepID=A5ZWW4_9FIRM
	twist_27538	1.62666e-07	0.00829596	0.648637	0.167042	1.13023	37.1901	53.6946	1.44379		16	EBNA-1 HHV 4
	twist_25205	1.80362e-07	0.00919848	-1.09625	-1.92119	-0.271318	14.0496	5.91133	0.420748		17	allergen_name False allergome_name Bla g 9 (3/4) (1/1) allergenonline_name False SDAP_name False iedb_name False
	twist_38157	1.86004e-07	0.0094862	-1.48495	-2.60693	-0.362963	9.91736	2.46305	0.248358		18	myelin basic protein (3/3)
	agilent_24484	1.8647e-07	0.00950997	1.24779	0.304682	2.19089	4.95868	12.8079	2.58292	UniRef90_A0A2X2MA38	19	WP_000645753.1 strains_non_MPA_non_topgraph_cdhit70_190118.csv	5'-nucleotidase n=579 Tax=Bacteria TaxID=2 RepID=A0A2X2MA38_STAAU
	agilent_26641	2.0265e-07	0.0103351	1.00362	0.236558	1.77067	8.26446	18.7192	2.26502	UniRef90_A0A1X3AI86	20	NP_816693.1 strains_non_MPA_non_topgraph_cdhit70_190118.csv	ABC-type enterochelin transport system, periplasmic component n=115 Tax=Bacilli TaxID=91061 RepID=A0A1X3AI86_ENTFL
	twist_55461	2.14839e-07	0.0109568	-1.24316	-2.20089	-0.285424	10.7438	4.4335	0.412656		21	Collagen type II alpha-1 chain (precursor, isoforms 1 & 2)
	twist_47027	2.21626e-07	0.0113029	-1.13198	-2.00781	-0.256153	12.3967	5.41872	0.43711		22	nuclear protein EBNA2 & EBNA-2 & Epstein-Barr nuclear antigen 2
	agilent_222335	2.22942e-07	0.0113701	0.61682	0.139187	1.09445	40.4959	57.1429	1.41108	UniRef90_Q6GHV7	23	VFG001317(gb|YP_001332074) (isdB) iron-regulated surface determinant protein B, haemoglobin receptor [Isd (VF0015)] [Staphylococcus aureus subsp. aureus str. Newman]	Iron-regulated surface determinant protein B n=509 Tax=Bacilli TaxID=91061 RepID=ISDB_STAAR
	agilent_77100	2.27563e-07	0.0116057	1.64463	0.36748	2.92178	2.47934	8.867	3.57635	UniRef90_A0A173Y3M1	24	WP_009242532.1 (4/4) non_MPA_topgraph_sampling_040218.csv	ABC transporter ATP-binding protein n=8 Tax=Clostridiales TaxID=186802 RepID=A0A173Y3M1_9FIRM
	agilent_130668	2.3189e-07	0.0118264	1.44613	0.320169	2.57209	3.30579	10.3448	3.12931	UniRef90_S2ZJA6	25	WP_015438525.1 (1/2) non_MPA_topgraph_sampling_040218.csv	SBP_bac_5 domain-containing protein n=97 Tax=Bifidobacterium TaxID=1678 RepID=S2ZJA6_BIFBR
	twist_31183	2.44644e-07	0.0124768	-1.033	-1.84339	-0.222613	14.876	5.91133	0.397373		26	liver stage antigen-1 & hypothetical protein PF14_0175
	agilent_241029	2.8248e-07	0.0144065	-0.722463	-1.30114	-0.143786	27.2727	15.2709	0.559934	UniRef90_Q99WQ6	27	VFG001316(gb|NP_645114) (geh) glycerol ester hydrolase [Lipase (VF0012)] [Staphylococcus aureus subsp. aureus MW2]	Lipase 2 n=451 Tax=Bacteria TaxID=2 RepID=LIP2_STAAM
	agilent_130471	2.83327e-07	0.0144497	1.5608	0.310083	2.81152	2.47934	10.8374	4.3711	UniRef90_A0A4R3JKG7	28	WP_024852985.1 (1/2) non_MPA_topgraph_sampling_040218.csv	CHAP domain-containing protein n=2 Tax=Lachnospiraceae TaxID=186803 RepID=A0A4R3JKG7_9FIRM
	agilent_188287	2.83914e-07	0.0144796	1.16606	0.231376	2.10075	4.95868	13.7931	2.78161	UniRef90_B1R5P4	29	WP_011590707.1 strains_non_MPA_non_topgraph_cdhit70_190118.csv	Mannosyl-glycoprotein endo-beta-N-acetylglucosamidase domain protein, possible enterotoxin n=1 Tax=Clostridium perfringens B str. ATCC 3626 TaxID=451754 RepID=B1R5P4_CLOPF
	agilent_25174	2.87228e-07	0.0146486	0.846707	0.166843	1.52657	11.5702	21.6749	1.87333	UniRef90_A0A1B7LU00	30	WP_003668652.1 strains_non_MPA_non_topgraph_cdhit70_190118.csv	Mannosyl-glycoprotein endo-beta-N-acetylglucosamidase n=3 Tax=Lactobacillus reuteri TaxID=1598 RepID=A0A1B7LU00_LACRE
	twist_46742	2.93989e-07	0.0149934	0.803314	0.156061	1.45057	13.2231	22.6601	1.71367		31	glycoprotein B (2/2)
	twist_36994	3.11216e-07	0.015872	-0.601911	-1.09105	-0.112774	47.1074	33.4975	0.711088		32	polyprotein (9/9) & VP1 capsid protein (1/3) & Chain 2, Human Rhinovirus Serotype 2 (Hrv2)
	twist_53305	3.20067e-07	0.0163234	-0.757202	-1.37516	-0.139245	23.1405	13.3005	0.574771		33	P30 adhesin
	twist_61257	3.20236e-07	0.016332	2.49399	0.458465	4.52952	0.826446	10.3448	12.5172		34	YP_006908429.1 putative DNA polymerase 2 [Bacillus phage B4]
	agilent_7115	3.44985e-07	0.0175942	-0.672956	-1.22853	-0.117378	29.7521	18.2266	0.612616	UniRef90_P0C6Z0	35	early antigen protein D (EA-D) & DNA polymerase processivity factor BMRF1	DNA polymerase processivity factor BMRF1 n=54 Tax=Epstein-Barr virus (strain GD1) TaxID=10376 RepID=EAD_EBVA8
	twist_29332	3.57152e-07	0.0182148	-1.19446	-2.18594	-0.202983	10.7438	3.44828	0.320955		36	Proline-rich 28 kDa antigen
	agilent_236729	3.63685e-07	0.0185479	1.53046	0.256451	2.80447	2.47934	8.867	3.57635	UniRef90_Q50341	37	VFG002030(gb|NP_109830) (orf6/MgpC/crmA) cytadherence protein [Cytadherence organelle (VF0330)] [Mycoplasma pneumoniae M129]	Mgp-operon protein 3 n=22 Tax=Mycoplasma pneumoniae TaxID=2104 RepID=MGP3_MYCPN
	agilent_320	3.92231e-07	0.0200038	0.582577	0.0917368	1.07342	54.5455	67.4877	1.23727	UniRef90_P03211	38	EBNA-1 HHV 4 & BKRF1	Epstein-Barr nuclear antigen 1 n=37 Tax=Epstein-Barr virus (strain GD1) TaxID=10376 RepID=EBNA1_EBVB9
	agilent_236018	3.97079e-07	0.020251	-0.737718	-1.3605	-0.114932	23.1405	15.7635	0.68121	UniRef90_A0A4I7XYI6	39	VFG001361(gb|NP_344663) (pspA) pneumococcal surface protein A [PspA (VF0152)] [Streptococcus pneumoniae TIGR4]	Surface protein A n=87 Tax=Streptococcus pneumoniae TaxID=1313 RepID=A0A4I7XYI6_STREE
	agilent_68224	4.07805e-07	0.0207981	1.3171	0.200369	2.43383	3.30579	10.3448	3.12931	UniRef90_A0A3D0XEE9	40	WP_092978152.1 (3/3) non_MPA_topgraph_sampling_040218.csv	Glycosyltransferase n=2 Tax=Ruminococcus TaxID=1263 RepID=A0A3D0XEE9_9FIRM
	agilent_200370	4.22704e-07	0.0215579	0.898687	0.13222	1.66516	85.124	92.1182	1.08217	UniRef90_K0XBG8	41	158499257-stool2_revised_scaffold68132_2_gene181542 MPA_PNP_EM_seqs_non_topgraph_seqs_final_210318.csv	Uncharacterized protein n=5 Tax=Bacteroidales TaxID=171549 RepID=K0XBG8_9BACT
	twist_9647	4.28794e-07	0.0218685	1.48558	0.215569	2.75559	2.47934	8.867	3.57635		42	fummy_name Nec a calreticulin Calcium ion binding <bold><italic>Necator americanus</italic> (HOOKWORM)</bold>
	agilent_238918	4.70771e-07	0.0240093	0.66697	0.0877725	1.24617	18.1818	27.5862	1.51724	UniRef90_O86487	43	VFG001279(gb|NP_645333) (sdrC) Ser-Asp rich fibrinogen-binding bone sialoprotein-binding protein [SDr (VF0019)] [Staphylococcus aureus subsp. aureus MW2]	Serine-aspartate repeat-containing protein C n=909 Tax=Staphylococcaceae TaxID=90964 RepID=SDRC_STAAE
	twist_34982	4.73077e-07	0.0241269	-1.27762	-2.38804	-0.16721	8.26446	2.95567	0.357635		44	pneumococcal histidine triad protein E & hydrolase & HIT family hydrolase
	twist_58004	4.73645e-07	0.0241559	0.97021	0.126804	1.81362	6.61157	15.7635	2.38424		45	Fusion glycoprotein F0 precursor (2/2) & fusion protein (1/2) & fusion glycoprotein
	agilent_1463	4.78157e-07	0.024386	-0.570257	-1.06679	-0.0737279	41.3223	30.5419	0.739113	UniRef90_P07210	46	polyprotein (9/9) & VP1 capsid protein (1/3) & Chain 2, Human Rhinovirus Serotype 2 (Hrv2)	Genome polyprotein n=273 Tax=Enterovirus TaxID=12059 RepID=POLG_HRV8A
	agilent_7263	4.84256e-07	0.0246971	-0.702919	-1.31629	-0.0895488	23.1405	13.7931	0.596059	UniRef90_P12978	47	nuclear protein EBNA2 & EBNA-2 & Epstein-Barr nuclear antigen 2	Epstein-Barr nuclear antigen 2 n=125 Tax=Epstein-Barr virus (strain GD1) TaxID=10376 RepID=EBNA2_EBVB9
	agilent_61470	4.96064e-07	0.0252992	1.26087	0.156052	2.36569	3.30579	12.8079	3.87438	UniRef90_A0A173SVY9	48	V1.FI07_GL0111911 MPA_PNP_EM_seqs_non_topgraph_seqs_final_210318.csv	mRNA interferase EndoA n=4 Tax=Faecalibacterium TaxID=216851 RepID=A0A173SVY9_9FIRM
	agilent_9701	4.9631e-07	0.0253118	-0.673581	-1.26385	-0.0833153	25.6198	14.2857	0.557604	UniRef90_Q99WQ6	49	Lipase 2 precursor (Glycerol ester hydrolase 2)	Lipase 2 n=451 Tax=Bacteria TaxID=2 RepID=LIP2_STAAM
	twist_34372	5.08904e-07	0.0259541	-0.720234	-1.35414	-0.0863332	21.4876	12.3153	0.573134		50	EBNA-1 HHV 4
	agilent_229425	5.21028e-07	0.0265724	0.5893	0.0684969	1.1101	25.6198	36.4532	1.42285	UniRef90_A0A0H3K1N3	51	VFG001282(gb|NP_647237) (fnbB) fibronectin-binding protein B [FnBPs (VF0010)] [Staphylococcus aureus subsp. aureus MW2]	FnbB protein n=80 Tax=Staphylococcus TaxID=1279 RepID=A0A0H3K1N3_STAAW
	agilent_70265	5.29834e-07	0.0270215	0.800654	0.0909722	1.51034	10.7438	17.734	1.65063	UniRef90_A0A3R6B1D0	52	MH0009_GL0052424 MPA_PNP_EM_seqs_non_topgraph_seqs_final_210318.csv	Peptidase C10 family protein n=11 Tax=Prevotella copri TaxID=165179 RepID=A0A3R6B1D0_9BACT
	twist_30834	5.34966e-07	0.0272833	0.755632	0.0847143	1.42655	11.5702	23.6453	2.04363		53	putative zinc metalloprotease
	agilent_98971	5.42665e-07	0.0276759	-1.09337	-2.06664	-0.120113	9.91736	3.94089	0.397373	UniRef90_A0A3A9YAX1	54	YP_194478.1 (1/1) non_MPA_topgraph_sampling_040218.csv	YSIRK-type signal peptide-containing protein n=15 Tax=Lactobacillus acidophilus TaxID=1579 RepID=A0A3A9YAX1_LACAI
	agilent_1169	5.51563e-07	0.0281297	-1.1133	-2.10718	-0.119424	10.7438	3.44828	0.320955	UniRef90_A3PV79	55	RNA polymerase beta'-subunit	DNA-directed RNA polymerase subunit beta' n=6 Tax=Mycobacteriaceae TaxID=1762 RepID=RPOC_MYCSJ
	agilent_208732	5.68908e-07	0.0290143	-1.05719	-2.00624	-0.10814	9.91736	5.41872	0.546388	UniRef90_K5ZMW0	56	MH0133_GL0069865 MPA_PNP_EM_seqs_non_topgraph_seqs_final_210318.csv	Dipeptidyl-peptidase n=18 Tax=Parabacteroides TaxID=375288 RepID=K5ZMW0_9BACT
	agilent_106172	5.80958e-07	0.0296288	-1.05811	-2.0116	-0.10462	10.7438	3.94089	0.366806	UniRef90_A0A3D0XCG3	57	WP_092976286.1 (1/7) non_MPA_topgraph_sampling_040218.csv	CPBP family intramembrane metalloprotease n=2 Tax=Ruminococcus TaxID=1263 RepID=A0A3D0XCG3_9FIRM
	twist_34608	5.82374e-07	0.0297011	-0.931399	-1.77108	-0.0917196	13.2231	6.40394	0.484298		58	putative zinc metalloprotease
	twist_63743	5.85591e-07	0.0298652	1.42399	0.138938	2.70903	2.47934	7.88177	3.17898		59	AIK68654.1 HNH endonuclease [Lactococcus phage phi145]
	agilent_8064	5.96765e-07	0.030435	-0.734949	-1.40048	-0.0694135	19.0083	11.33	0.596059	UniRef90_P03211	60	EBNA-1 HHV 4 & BKRF1	Epstein-Barr nuclear antigen 1 n=37 Tax=Epstein-Barr virus (strain GD1) TaxID=10376 RepID=EBNA1_EBVB9
	agilent_90354	5.97028e-07	0.0304484	-1.18804	-2.26397	-0.11212	9.09091	2.95567	0.325123	UniRef90_A7AH99	61	MH0067_GL0069334 (1/1) MPA_and_EM_topgraph_220218_subsample.csv	TonB-linked outer membrane protein, SusC/RagA family n=13 Tax=Parabacteroides TaxID=375288 RepID=A7AH99_9BACT
	agilent_222669	6.02548e-07	0.0307299	1.04097	0.0966445	1.98529	4.95868	13.3005	2.68227	UniRef90_Q99Z19	62	VFG000966(gb|NP_269179) (hylP) hyaluronidase, phage associated [Hyaluronidase (VF0246)] [Streptococcus pyogenes M1 GAS]	Hyaluronidase-phage associated n=28 Tax=root TaxID=1 RepID=Q99Z19_STRP1
	agilent_192425	6.21506e-07	0.0316968	1.1259	0.0986635	2.15314	4.13223	11.33	2.74187	UniRef90_A0A171J9T7	63	WP_005685835.1 strains_non_MPA_non_topgraph_cdhit70_190118.csv	DNA-entry nuclease n=27 Tax=Lactobacillaceae TaxID=33958 RepID=A0A171J9T7_LACRH
	twist_27540	6.23297e-07	0.0317882	0.52725	0.0459458	1.00855	38.0165	51.2315	1.34761		64	EBNA-1 HHV 4 & BKRF1
	agilent_148497	6.24754e-07	0.0318624	1.40788	0.122128	2.69364	2.47934	8.37438	3.37767	UniRef90_A0JQG8	65	YP_535698.1 strains_non_MPA_non_topgraph_cdhit70_190118.csv	Phage lysin n=18 Tax=Lactobacillus salivarius TaxID=1624 RepID=A0JQG8_LACS1
	twist_46897	6.29095e-07	0.0320838	0.626508	0.0536082	1.19941	19.0083	28.5714	1.50311		66	glycoprotein B (2/2)
	twist_26236	6.42601e-07	0.0327727	0.739199	0.0605572	1.41784	11.5702	19.7044	1.70303		67	matrix protein 1 & matrix protein & M1 protein
	agilent_9840	6.52008e-07	0.0332524	0.828763	0.0658092	1.59172	8.26446	18.7192	2.26502	UniRef90_O36634	68	Fusion glycoprotein F0 precursor (2/2) & fusion protein (1/2) & fusion glycoprotein	Fusion glycoprotein F0 n=1724 Tax=Pneumoviridae TaxID=11244 RepID=FUS_HRSVB
	twist_51449	6.53699e-07	0.0333387	-1.07208	-2.05951	-0.084647	9.09091	4.4335	0.487685		69	ORF22
	agilent_124604	6.56266e-07	0.0334696	1.37912	0.107948	2.65028	2.47934	8.37438	3.37767	UniRef90_G1WNG6	70	WP_005335292.1 (1/2) non_MPA_topgraph_sampling_040218.csv	LysM domain-containing protein n=15 Tax=Dorea TaxID=189330 RepID=G1WNG6_9FIRM
	agilent_1379	6.57717e-07	0.0335436	0.709597	0.0552691	1.36393	13.2231	20.6897	1.56466	UniRef90_Q2FUY2	71	Clumping factor B precursor (Fibrinogen-binding protein B) (Fibrinogen receptor B)	Clumping factor B n=3 Tax=Staphylococcus aureus TaxID=1280 RepID=CLFB_STAA8
	agilent_20730	6.61343e-07	0.0337285	1.2385	0.0952742	2.38173	3.30579	8.37438	2.53325	UniRef90_K5ZIF6	72	MH0139_GL0119905 MPA_PNP_EM_seqs_non_topgraph_seqs_final_210318.csv	Translation initiation factor IF-2 n=19 Tax=Parabacteroides TaxID=375288 RepID=K5ZIF6_9BACT
	agilent_223692	6.63944e-07	0.0338612	-0.922202	-1.7741	-0.0703074	12.3967	5.41872	0.43711	UniRef90_Q54835	73	VFG000950(gb|NP_665531) (emm) M protein type 3 [M protein (VF0242)] [Streptococcus pyogenes MGAS315]	M3 protein n=36 Tax=Streptococcus pyogenes TaxID=1314 RepID=Q54835_STRPY
	agilent_223567	6.91563e-07	0.0352697	0.577701	0.0398674	1.11554	23.1405	33.0049	1.42628	UniRef90_Q2YX95	74	VFG001318(gb|YP_001332075) (isdA) iron-regulated surface determinant protein A [Isd (VF0015)] [Staphylococcus aureus subsp. aureus str. Newman]	Iron-regulated surface determinant protein A n=287 Tax=Bacteria TaxID=2 RepID=ISDA_STAAB
	agilent_224607	7.08934e-07	0.0361556	2.19904	0.141912	4.25618	0.826446	7.38916	8.94089	UniRef90_A0A0H3K1N3	75	VFG001282(gb|NP_647237) (fnbB) fibronectin-binding protein B [FnBPs (VF0010)] [Staphylococcus aureus subsp. aureus MW2]	FnbB protein n=80 Tax=Staphylococcus TaxID=1279 RepID=A0A0H3K1N3_STAAW
	agilent_237411	7.22747e-07	0.0368601	-0.593787	-1.15135	-0.0362268	31.405	19.2118	0.611745	UniRef90_UPI000F53326A	76	VFG000261(gb|NP_273742) (iga) IgA-specific serine endopeptidase [IgA1 protease (VF0080)] [Neisseria meningitidis MC58]	IgA-specific serine endopeptidase autotransporter n=1 Tax=Neisseria meningitidis TaxID=487 RepID=UPI000F53326A
	twist_32056	7.23945e-07	0.0369212	-0.649023	-1.25865	-0.0393994	23.1405	13.7931	0.596059		77	tegument protein US11
	agilent_135255	7.40838e-07	0.0377828	-0.55188	-1.07261	-0.0311487	74.3802	64.532	0.867597	UniRef90_A0A381IPJ2	78	WP_011590251.1 strains_non_MPA_non_topgraph_cdhit70_190118.csv	Cell wall binding repeat-containing protein n=19 Tax=Clostridium perfringens TaxID=1502 RepID=A0A381IPJ2_CLOPF
	agilent_159573	7.43025e-07	0.0378943	1.37843	0.0770438	2.67982	2.47934	8.37438	3.37767	UniRef90_R6WN88	79	MH0196_GL0089710 (1/1) MPA_and_EM_topgraph_220218_subsample.csv	TonB-dependent Receptor Plug Domain./TonB dependent receptor n=6 Tax=Alistipes TaxID=239759 RepID=R6WN88_9BACT
	agilent_8907	7.56679e-07	0.0385907	1.02008	0.0535364	1.98663	4.95868	10.8374	2.18555	UniRef90_P08392	80	Trans-acting transcriptional protein ICP4	Major viral transcription factor ICP4 n=1 Tax=Human herpesvirus 1 (strain 17) TaxID=10299 RepID=ICP4_HHV11
	twist_27904	7.59171e-07	0.0387177	-0.510206	-0.993952	-0.026461	47.1074	37.931	0.805203		81	EBNA3A HHV4
	agilent_64948	7.64811e-07	0.0390053	1.33858	0.0675515	2.60961	2.47934	10.3448	4.17241	UniRef90_B7C9D6	82	MH0204_GL0135594 (1/10) MPA_and_EM_topgraph_220218_subsample.csv	Na/Pi-cotransporter II-like protein n=15 Tax=Firmicutes TaxID=1239 RepID=B7C9D6_9FIRM
	agilent_8318	7.67155e-07	0.0391249	-0.550221	-1.07299	-0.0274479	73.5537	65.0246	0.884043	UniRef90_Q1HVF7	83	EBNA-1 HHV 4	Epstein-Barr nuclear antigen 1 n=48 Tax=Epstein-Barr virus (strain GD1) TaxID=10376 RepID=EBNA1_EBVA8
	agilent_6329	7.9059e-07	0.0403201	0.730976	0.0322595	1.42969	10.7438	18.2266	1.69648	UniRef90_P14738	84	fibronectin-binding protein A	Fibronectin-binding protein A n=540 Tax=Staphylococcaceae TaxID=90964 RepID=FNBA_STAA8
	agilent_239721	8.12428e-07	0.0414338	-0.817242	-1.60274	-0.0317405	13.2231	8.37438	0.633313	UniRef90_O84091	85	VFG002125(gb|NP_219592) (copN) Type III secretion system effector CopN [TTSS (VF0344)] [Chlamydia trachomatis D/UW-3/CX]	Low Calcium Response E n=20 Tax=Chlamydia trachomatis TaxID=813 RepID=O84091_CHLTR
	agilent_224028	8.23728e-07	0.0420102	1.06675	0.0385356	2.09497	4.13223	12.8079	3.09951	UniRef90_P75211	86	VFG002032(gb|NP_110256) (p200) cyto adherence proteins [Cytadherence organelle (VF0330)] [Mycoplasma pneumoniae M129]	Protein P200 n=9 Tax=Mycoplasma pneumoniae TaxID=2104 RepID=P200_MYCPN
	twist_59092	8.43278e-07	0.0430072	1.17103	0.0368477	2.30521	3.30579	8.37438	2.53325		87	B B/Brisbane/60/2008 HA
	agilent_187062	8.46284e-07	0.0431605	-0.824495	-1.62363	-0.0253567	14.0496	6.40394	0.45581	UniRef90_A0A381IRL2	88	WP_011590277.1 strains_non_MPA_non_topgraph_cdhit70_190118.csv	Cell wall binding repeat-containing protein n=21 Tax=Clostridium perfringens TaxID=1502 RepID=A0A381IRL2_CLOPF
	agilent_19698	8.68328e-07	0.0442848	-0.888465	-1.75422	-0.0227138	12.3967	4.92611	0.397373	UniRef90_A0A0U1MQG2	89	WP_000669729.1 strains_non_MPA_non_topgraph_cdhit70_190118.csv	Protein map n=15 Tax=Staphylococcaceae TaxID=90964 RepID=A0A0U1MQG2_STAAU
	twist_32238	8.69307e-07	0.0443347	-0.660637	-1.30454	-0.016738	20.6612	11.33	0.548374		90	Lipase 2 precursor (Glycerol ester hydrolase 2)
	agilent_205702	8.69904e-07	0.0443651	-1.13171	-2.2349	-0.0285151	8.26446	2.95567	0.357635	UniRef90_A0A412T903	91	MH0134_GL0068643 (1/1) MPA_and_EM_topgraph_220218_subsample.csv	TonB-dependent receptor n=70 Tax=root TaxID=1 RepID=A0A412T903_BACSE
	agilent_240206	8.82918e-07	0.0450288	1.17274	0.0259902	2.31948	3.30579	10.3448	3.12931	UniRef90_A0A4I7YG16	92	VFG001357(gb|NP_346601) (cbpA) choline binding protein A [CbpA/PspC (VF0150)] [Streptococcus pneumoniae TIGR4]	Choline binding protein A n=44 Tax=Streptococcus pneumoniae TaxID=1313 RepID=A0A4I7YG16_STREE
	agilent_121077	8.86281e-07	0.0452003	-1.01201	-2.00239	-0.0216378	9.09091	3.94089	0.433498	UniRef90_A0A412M4I2	93	MH0091_GL0064430 MPA_PNP_EM_seqs_non_topgraph_seqs_final_210318.csv	Carboxypeptidase-like regulatory domain-containing protein n=26 Tax=Parabacteroides TaxID=375288 RepID=A0A412M4I2_9BACT
	agilent_186083	8.96242e-07	0.0457083	0.803367	0.015324	1.59141	8.26446	14.2857	1.72857	UniRef90_A0A1T4XPY4	94	MH0161_GL0044217 (4/4) MPA_and_EM_topgraph_220218_subsample.csv	ATP-binding cassette, subfamily B n=5 Tax=Ruminococcaceae TaxID=541000 RepID=A0A1T4XPY4_9FIRM
	twist_34374	8.9635e-07	0.0457139	-0.6348	-1.25751	-0.0120928	21.4876	13.7931	0.64191		95	EBNA-1 HHV 4
	twist_53656	9.05067e-07	0.0461584	-0.72533	-1.4383	-0.01236	16.5289	8.867	0.536453		96	HCMVUL35
	twist_163	9.07359e-07	0.0462753	-0.791143	-1.56922	-0.0130646	14.0496	7.38916	0.525935		97	allergen_name False allergome_name Hor v 5 (4/6) (1/1) allergenonline_name False SDAP_name False iedb_name False
	agilent_194332	9.11788e-07	0.0465012	1.29041	0.0199973	2.56081	2.47934	8.867	3.57635	UniRef90_A0A1Y5BI51	98	WP_001366880.1 strains_non_MPA_non_topgraph_cdhit70_190118.csv	Chaperone protein PapD n=111 Tax=root TaxID=1 RepID=A0A1Y5BI51_ECOLX
	twist_84498	9.14107e-07	0.0466194	-0.853381	-1.69399	-0.0127712	12.3967	5.91133	0.476847		99	YP_009191602.1 hypothetical protein [Salmonella phage f18SE]
	agilent_200496	9.22314e-07	0.047038	1.14067	0.0149299	2.26642	3.30579	9.85222	2.9803	UniRef90_A0A2N0UXX5	100	MH0382_GL0184757 (3/4) MPA_and_EM_topgraph_220218_subsample.csv	ABC transporter permease YtrF n=24 Tax=Ruminococcus TaxID=1263 RepID=A0A2N0UXX5_9FIRM
	agilent_321	9.22724e-07	0.0470589	0.500736	0.00650716	0.994964	57.8512	68.9655	1.19212	UniRef90_P03211	101	EBNA-1 HHV 4 & BKRF1	Epstein-Barr nuclear antigen 1 n=37 Tax=Epstein-Barr virus (strain GD1) TaxID=10376 RepID=EBNA1_EBVB9
	agilent_22148	9.23768e-07	0.0471121	-1.07135	-2.12904	-0.0136674	8.26446	3.44828	0.417241	UniRef90_B0GA13	102	WP_006426016.1 (1/1) non_MPA_topgraph_sampling_040218.csv	Uncharacterized protein n=10 Tax=Clostridiales TaxID=186802 RepID=B0GA13_9FIRM
	twist_84706	9.24858e-07	0.0471678	-0.872316	-1.73372	-0.0109113	13.2231	4.92611	0.372537		103	YP_007002967.1 putative HNH endonuclease [Lactobacillus phage JCL1032]
	twist_46237	9.41472e-07	0.0480151	-1.1418	-2.27364	-0.00997367	7.43802	2.95567	0.397373		104	Voltage-dependent T-type calcium channel subunit alpha-1H
	agilent_6004	9.77626e-07	0.0498589	0.690151	0.000425173	1.37988	11.5702	17.734	1.53272	UniRef90_P05777	105	matrix protein 1 & matrix protein & M1 protein	Matrix protein 1 n=61979 Tax=root TaxID=1 RepID=M1_I33A0
	agilent_239739	9.92336e-07	0.0506092	-0.866977	-1.73625	0.00229961	12.3967	4.92611	0.397373	UniRef90_P44969	106	VFG000337(gb|NP_439153) (iga1) immunoglobin A1 protease [IgA1 protease (VF0045)] [Haemophilus influenzae Rd KW20]	Immunoglobulin A1 protease autotransporter n=1 Tax=Haemophilus influenzae (strain ATCC 51907 / DSM 11121 / KW20 / Rd) TaxID=71421 RepID=IGA0_HAEIN
	agilent_164665	1.01154e-06	0.0515884	1.28217	-0.00883398	2.57318	2.47934	7.88177	3.17898	UniRef90_A0A354D3V1	107	MH0436_GL0046035 MPA_PNP_EM_seqs_non_topgraph_seqs_final_210318.csv	Flagellin n=2 Tax=Clostridiales TaxID=186802 RepID=A0A354D3V1_9FIRM
	twist_63129	1.01401e-06	0.0517147	1.50933	-0.0112206	3.02989	1.65289	7.38916	4.47044		108	YP_008532047.1 putative tail fiber protein [Klebsiella phage 0507-KN2-1]
	agilent_9537	1.01629e-06	0.0518309	1.01503	-0.00805339	2.03811	4.13223	10.8374	2.62266	UniRef90_P14738	109	fibronectin-binding protein A	Fibronectin-binding protein A n=540 Tax=Staphylococcaceae TaxID=90964 RepID=FNBA_STAA8
	agilent_240856	1.02194e-06	0.0521189	0.632436	-0.00580067	1.27067	14.0496	21.6749	1.54274	UniRef90_O86489	110	VFG001281(gb|NP_645335) (sdrE) Ser-Asp rich fibrinogen-binding bone sialoprotein-binding protein [SDr (VF0019)] [Staphylococcus aureus subsp. aureus MW2]	Serine-aspartate repeat-containing protein E n=489 Tax=Bacteria TaxID=2 RepID=SDRE_STAAE
	twist_27539	1.0229e-06	0.052168	0.541486	-0.0050808	1.08805	21.4876	32.0197	1.49015		111	EBNA-1 HHV 4 & BKRF1
	twist_53579	1.03955e-06	0.0530169	1.14082	-0.0148473	2.29648	3.30579	8.37438	2.53325		112	VP1 protein (1/2)
	twist_93547	1.04746e-06	0.0534203	-0.895116	-1.80342	0.0131876	10.7438	4.92611	0.458507		113	YP_009284266.1 putative large terminase subunit [Enterobacter phage Arya]
	agilent_8061	1.04911e-06	0.0535047	-0.68936	-1.38912	0.0104035	16.5289	10.3448	0.625862	UniRef90_Q1HVF7	114	EBNA-1 HHV 4	Epstein-Barr nuclear antigen 1 n=48 Tax=Epstein-Barr virus (strain GD1) TaxID=10376 RepID=EBNA1_EBVA8
	agilent_1475	1.05663e-06	0.0538879	0.88799	-0.0148452	1.79083	5.78512	11.8227	2.04363	UniRef90_Q2FUY2	115	Clumping factor B precursor (Fibrinogen-binding protein B) (Fibrinogen receptor B)	Clumping factor B n=3 Tax=Staphylococcus aureus TaxID=1280 RepID=CLFB_STAA8
	agilent_129447	1.07541e-06	0.054846	-1.0337	-2.08886	0.0214644	8.26446	3.44828	0.417241	UniRef90_A0A0M6WV91	116	MH0002_GL0058259 MPA_PNP_EM_seqs_non_topgraph_seqs_final_210318.csv	2Fe-2S ferredoxin-type domain-containing protein n=7 Tax=Roseburia TaxID=841 RepID=A0A0M6WV91_9FIRM
	agilent_94064	1.0767e-06	0.0549116	-0.955185	-1.93047	0.0200978	9.09091	4.4335	0.487685	UniRef90_A0A174IKR5	117	MH0386_GL0162444 MPA_PNP_EM_seqs_non_topgraph_seqs_final_210318.csv	D-galactose/ D-glucose-binding protein n=29 Tax=root TaxID=1 RepID=A0A174IKR5_9FIRM
	twist_84608	1.08959e-06	0.0555692	1.09301	-0.026015	2.21203	3.30579	10.8374	3.27833		118	YP_006526.1 gp23 [Escherichia virus P1]
	agilent_201606	1.10055e-06	0.0561279	0.65435	-0.0171027	1.3258	11.5702	22.6601	1.95848	UniRef90_Q74LM8	119	WP_011161370.1 strains_non_MPA_non_topgraph_cdhit70_190118.csv	LYZ2 domain-containing protein n=25 Tax=Lactobacillus TaxID=1578 RepID=Q74LM8_LACJO
	twist_31841	1.11047e-06	0.0566342	0.595194	-0.0168119	1.2072	16.5289	22.6601	1.37094		120	putative BLRF2 protein [Human gammaherpesvirus 4] & Tegument protein BLRF2
	twist_26048	1.11199e-06	0.0567113	0.837089	-0.0239127	1.69809	6.61157	12.3153	1.86268		121	RsTALE
	agilent_204160	1.11553e-06	0.0568922	-1.06911	-2.16956	0.0313441	7.43802	3.44828	0.463602	UniRef90_A0A0U5JI25	122	WP_011953364.1 strains_non_MPA_non_topgraph_cdhit70_190118.csv	Clumping factor ClfA, fibrinogen-binding protein n=28 Tax=Lactobacillus reuteri TaxID=1598 RepID=A0A0U5JI25_LACRE
	agilent_2098	1.11926e-06	0.0570822	-0.813287	-1.65106	0.0244851	12.3967	5.91133	0.476847	UniRef90_P03300	123	Genome polyprotein (6/6) & polyprotein (7/9) & VP1 (1/4) & coat protein VP1 & VP4	Genome polyprotein n=1168 Tax=Enterovirus TaxID=12059 RepID=POLG_POL1M
	agilent_18963	1.12706e-06	0.0574802	-0.941912	-1.91373	0.0299101	9.09091	4.4335	0.487685	UniRef90_C0EY41	124	MH0188_GL0203110 (2/2) MPA_and_EM_topgraph_220218_subsample.csv	Peptidase, S41 family n=9 Tax=Clostridiales TaxID=186802 RepID=C0EY41_9FIRM
	twist_49793	1.12847e-06	0.0575518	-0.871013	-1.76994	0.0279166	10.7438	4.92611	0.458507		125	calcium channel BI-1
	twist_45861	1.1432e-06	0.0583032	-0.746963	-1.52018	0.0262554	14.0496	7.38916	0.525935		126	RNA polymerase beta'-subunit
	agilent_221241	1.15414e-06	0.0588612	-0.50835	-1.03573	0.0190334	35.5372	24.6305	0.693092	UniRef90_UPI000F53326A	127	VFG000261(gb|NP_273742) (iga) IgA-specific serine endopeptidase [IgA1 protease (VF0080)] [Neisseria meningitidis MC58]	IgA-specific serine endopeptidase autotransporter n=1 Tax=Neisseria meningitidis TaxID=487 RepID=UPI000F53326A
	agilent_2112	1.16697e-06	0.0595153	-0.605505	-1.2353	0.0242915	21.4876	12.8079	0.596059	UniRef90_P0C6Z0	128	early antigen protein D (EA-D) & DNA polymerase processivity factor BMRF1	DNA polymerase processivity factor BMRF1 n=54 Tax=Epstein-Barr virus (strain GD1) TaxID=10376 RepID=EAD_EBVA8
	agilent_26064	1.17144e-06	0.0597435	-0.527951	-1.07757	0.0216719	29.7521	22.6601	0.761631	UniRef90_A0A4P6M4H6	129	WP_018598481.1 strains_non_MPA_non_topgraph_cdhit70_190118.csv	Toxin A n=3 Tax=Blautia TaxID=572511 RepID=A0A4P6M4H6_9FIRM
	agilent_199016	1.18284e-06	0.0603249	0.725046	-0.0314785	1.48157	9.09091	15.2709	1.6798	UniRef90_A0A174AWF9	130	MH0187_GL0063508 (3/3) MPA_and_EM_topgraph_220218_subsample.csv	Probable multidrug resistance ABC transporter ATP-binding/permease protein YheH n=36 Tax=Clostridiales TaxID=186802 RepID=A0A174AWF9_9FIRM
	agilent_109931	1.18377e-06	0.0603722	0.943318	-0.0411361	1.92777	4.95868	10.3448	2.08621	UniRef90_R7CNE5	131	MH0133_GL0028481 MPA_PNP_EM_seqs_non_topgraph_seqs_final_210318.csv	Lipoprotein n=2 Tax=Dialister TaxID=39948 RepID=R7CNE5_9FIRM
	twist_39967	1.20009e-06	0.0612044	0.657581	-0.0308933	1.34606	11.5702	18.7192	1.61787		132	immunoglobulin A1 protease
	agilent_12511	1.21275e-06	0.0618501	-1.05623	-2.16483	0.0523741	7.43802	2.95567	0.397373	UniRef90_Q9S0U1	133	WP_000079699.1 strains_non_MPA_non_topgraph_cdhit70_190118.csv	Flagellin n=50 Tax=Enterobacteriaceae TaxID=543 RepID=Q9S0U1_ECOLX
	agilent_45732	1.21629e-06	0.0620305	-0.879095	-1.80242	0.0442293	9.91736	4.92611	0.496716	UniRef90_D4KRT3	134	MH0039_GL0003639 MPA_PNP_EM_seqs_non_topgraph_seqs_final_210318.csv	Uncharacterized protein n=9 Tax=Roseburia TaxID=841 RepID=D4KRT3_9FIRM
	agilent_231997	1.21985e-06	0.0622124	-0.704469	-1.4449	0.0359588	14.876	8.37438	0.562945	UniRef90_Q99XV0	135	VFG000968(gb|NP_269973) (emm) M protein type 1 [M protein (VF0242)] [Streptococcus pyogenes M1 GAS]	M protein type 1 n=54 Tax=Streptococcus pyogenes TaxID=1314 RepID=Q99XV0_STRP1
	twist_30719	1.24238e-06	0.0633612	0.908656	-0.0505634	1.86788	4.95868	10.8374	2.18555		136	phosphoprotein 150 & Large structural phosphoprotein
	agilent_237672	1.24826e-06	0.0636612	1.08528	-0.0616913	2.23226	3.30579	8.867	2.68227	UniRef90_C1IDV3	137	VFG002419(gb|NP_645021) (coa) staphylocoagulase precursor [Staphylocoagulase (VF0421)] [Staphylococcus aureus subsp. aureus MW2]	Staphylocoagulase n=45 Tax=Staphylococcaceae TaxID=90964 RepID=C1IDV3_STAAU
	twist_58158	1.25105e-06	0.0638035	0.499152	-0.0286567	1.02696	25.6198	35.9606	1.40362		138	Trans-acting transcriptional protein ICP4
	agilent_167235	1.25273e-06	0.0638892	-0.573114	-1.17933	0.0330984	22.314	15.2709	0.684364	UniRef90_B0MY53	139	MH0170_GL0112448 (2/2) MPA_and_EM_topgraph_220218_subsample.csv	PASTA domain protein n=4 Tax=root TaxID=1 RepID=B0MY53_9BACT
	agilent_60297	1.25491e-06	0.0640004	0.782877	-0.0455592	1.61131	7.43802	13.7931	1.85441	UniRef90_B7B8G5	140	MH0057_GL0030983 MPA_PNP_EM_seqs_non_topgraph_seqs_final_210318.csv	Peptidyl-prolyl cis-trans isomerase, cyclophilin-type n=17 Tax=Parabacteroides TaxID=375288 RepID=B7B8G5_9BACT
	agilent_8060	1.25519e-06	0.0640149	-0.752053	-1.54792	0.043809	12.3967	7.88177	0.635796	UniRef90_Q1HVF7	141	EBNA-1 HHV 4	Epstein-Barr nuclear antigen 1 n=48 Tax=Epstein-Barr virus (strain GD1) TaxID=10376 RepID=EBNA1_EBVA8
	agilent_220725	1.25942e-06	0.0642302	0.484322	-0.0286276	0.997271	28.9256	35.9606	1.24321	UniRef90_P75330	142	VFG002036(gb|NP_110141) (p30/p32) 30K adhesin-related protein [Cytadherence organelle (VF0330)] [Mycoplasma pneumoniae M129]	P30 adhesin n=9 Tax=Mycoplasma pneumoniae TaxID=2104 RepID=P30_MYCPN
	agilent_241381	1.26777e-06	0.0646561	-0.919504	-1.89491	0.0559056	95.0413	90.1478	0.948511	UniRef90_Q8P2T7	143	VFG000976(gb|NP_268546) (slo) streptolysin O precursor [SLO (VF0250)] [Streptococcus pyogenes M1 GAS]	Streptolysin O n=132 Tax=Streptococcus TaxID=1301 RepID=TACY_STRP8
	agilent_212164	1.27242e-06	0.0648933	-0.737228	-1.51997	0.0455165	13.2231	7.38916	0.558805	UniRef90_A0A508ZG25	144	WP_015438400.1 strains_non_MPA_non_topgraph_cdhit70_190118.csv	Lactose-binding protein n=31 Tax=Bifidobacterium TaxID=1678 RepID=A0A508ZG25_BIFBR
	agilent_714	1.27277e-06	0.0649115	0.863795	-0.0533929	1.78098	5.78512	10.8374	1.87333	UniRef90_P06491	145	major capsid protein (4/4) & UL19	Major capsid protein n=146 Tax=root TaxID=1 RepID=MCP_HHV11
	twist_26522	1.29884e-06	0.0662408	-0.470475	-0.972499	0.0315496	38.0165	31.0345	0.816342		146	EBNA-3C HHV 4 latent protein
	agilent_241827	1.30166e-06	0.0663845	-0.975882	-2.01776	0.0659931	9.09091	3.44828	0.37931	UniRef90_A0A0H3K1N3	147	VFG001282(gb|NP_647237) (fnbB) fibronectin-binding protein B [FnBPs (VF0010)] [Staphylococcus aureus subsp. aureus MW2]	FnbB protein n=80 Tax=Staphylococcus TaxID=1279 RepID=A0A0H3K1N3_STAAW
	twist_48628	1.30889e-06	0.0667536	-0.577832	-1.19558	0.0399128	21.4876	15.7635	0.733611		148	positive (from uniprot): Norwalk virus Non-structural polyprotein
	agilent_154800	1.31599e-06	0.0671156	-1.00118	-2.07294	0.0705761	8.26446	2.95567	0.357635	UniRef90_D4J4E9	149	MH0246_GL0105472 (3/4) MPA_and_EM_topgraph_220218_subsample.csv	ABC-type transport system, involved in lipoprotein release, permease component n=38 Tax=Firmicutes TaxID=1239 RepID=D4J4E9_9FIRM
	agilent_198474	1.31671e-06	0.0671524	1.22375	-0.0864416	2.53394	2.47934	6.89655	2.78161	UniRef90_A0A1G6G7P6	150	MH0456_GL0032128 MPA_PNP_EM_seqs_non_topgraph_seqs_final_210318.csv	Concanavalin A-like lectin/glucanases superfamily protein n=55 Tax=Bacteroidaceae TaxID=815 RepID=A0A1G6G7P6_BACOV
	agilent_31887	1.31815e-06	0.0672255	0.795991	-0.0564539	1.64844	6.61157	13.3005	2.0117	UniRef90_I9UCI8	151	MH0360_GL0027291 (4/8) MPA_and_EM_topgraph_220218_subsample.csv	1-acylglycerol-3-phosphate O-acyltransferase n=1 Tax=Bacteroides vulgatus CL09T03C04 TaxID=997891 RepID=I9UCI8_BACVU
	agilent_226048	1.32194e-06	0.0674192	-0.910105	-1.88545	0.0652369	9.09091	4.4335	0.487685	UniRef90_Q9Z4N7	152	VFG002179(gb|AAD09858) (esp) Enterococcal surface protein; Esp [Esp (VF0353)] [Enterococcus faecalis str. MMH594]	EF0056 n=75 Tax=Bacteria TaxID=2 RepID=Q9Z4N7_ENTFL
	agilent_11484	1.33762e-06	0.0682185	-0.548941	-1.13894	0.041061	24.7934	15.2709	0.615928	UniRef90_P03204	153	EBNA-3C HHV 4 latent protein	Epstein-Barr nuclear antigen 6 n=14 Tax=Epstein-Barr virus (strain GD1) TaxID=10376 RepID=EBNA6_EBVB9
	twist_87619	1.34388e-06	0.0685381	-0.923464	-1.91715	0.0702244	8.26446	4.4335	0.536453		154	YP_009277661.1 anti-termination protein [Shigella phage SHFML-11]
	agilent_238110	1.35516e-06	0.0691132	0.928647	-0.0726929	1.92999	4.95868	9.85222	1.98686	UniRef90_P06653	155	VFG001358(gb|NP_346365) (lytA) autolysin [Autolysin (VF0143)] [Streptococcus pneumoniae TIGR4]	Autolysin n=1457 Tax=root TaxID=1 RepID=ALYS_STRPN
	twist_62435	1.36118e-06	0.06942	-0.879154	-1.82817	0.0698642	9.09091	4.92611	0.541872		156	AFQ97034.1 protein kinase [Enterobacteria phage T7M]
	agilent_3544	1.36225e-06	0.0694746	0.487993	-0.0388829	1.01487	26.4463	33.4975	1.26663	UniRef90_Q69091	157	Glycoprotein D HHV-1	Envelope glycoprotein D n=279 Tax=root TaxID=1 RepID=GD_HHV11
	agilent_229757	1.36253e-06	0.069489	-0.57953	-1.20527	0.0462087	20.6612	15.2709	0.739113	UniRef90_A0A4I7YG16	158	VFG001357(gb|NP_346601) (cbpA) choline binding protein A [CbpA/PspC (VF0150)] [Streptococcus pneumoniae TIGR4]	Choline binding protein A n=44 Tax=Streptococcus pneumoniae TaxID=1313 RepID=A0A4I7YG16_STREE
	agilent_42705	1.3778e-06	0.0702679	-0.635242	-1.32305	0.0525633	17.3554	10.8374	0.624443	UniRef90_D4K1P5	159	MH0161_GL0091744 MPA_PNP_EM_seqs_non_topgraph_seqs_final_210318.csv	Uncharacterized protein n=7 Tax=Faecalibacterium TaxID=216851 RepID=D4K1P5_9FIRM
	agilent_236695	1.38583e-06	0.0706775	0.494707	-0.0417159	1.03113	23.1405	32.0197	1.38371	UniRef90_Q6GHV7	160	VFG001317(gb|YP_001332074) (isdB) iron-regulated surface determinant protein B, haemoglobin receptor [Isd (VF0015)] [Staphylococcus aureus subsp. aureus str. Newman]	Iron-regulated surface determinant protein B n=509 Tax=Bacilli TaxID=91061 RepID=ISDB_STAAR
	twist_51911	1.39664e-06	0.0712287	0.653971	-0.0565322	1.36447	10.7438	17.2414	1.60477		161	Clumping factor B precursor (Fibrinogen-binding protein B) (Fibrinogen receptor B)
	agilent_318	1.39795e-06	0.0712952	0.435628	-0.037769	0.909025	44.6281	56.1576	1.25835	UniRef90_Q1HVF7	162	EBNA-1 HHV 4	Epstein-Barr nuclear antigen 1 n=48 Tax=Epstein-Barr virus (strain GD1) TaxID=10376 RepID=EBNA1_EBVA8
	agilent_319	1.39998e-06	0.0713992	0.439142	-0.0382488	0.916532	48.7603	59.1133	1.21232	UniRef90_P03211	163	EBNA-1 HHV 4 & BKRF1	Epstein-Barr nuclear antigen 1 n=37 Tax=Epstein-Barr virus (strain GD1) TaxID=10376 RepID=EBNA1_EBVB9
	agilent_34618	1.40295e-06	0.0715505	1.06375	-0.0932695	2.22077	3.30579	7.88177	2.38424	UniRef90_I8UVD1	164	MH0013_GL0009074 (1/1) MPA_and_EM_topgraph_220218_subsample.csv	SusC/RagA family TonB-linked outer membrane protein n=11 Tax=root TaxID=1 RepID=I8UVD1_9BACE
	twist_54095	1.40459e-06	0.0716342	0.439635	-0.0386883	0.917959	43.8017	54.1872	1.2371		165	Bifunctional autolysin precursor
	twist_35344	1.40618e-06	0.0717152	-0.51008	-1.06521	0.045046	28.0992	23.1527	0.823964		166	polyprotein (9/9) & VP1 capsid protein (1/3) & Chain 2, Human Rhinovirus Serotype 2 (Hrv2)
	agilent_111172	1.42491e-06	0.0726703	-0.576372	-1.20575	0.0530063	21.4876	13.7931	0.64191	UniRef90_Q92CG8	167	WP_026747284.1 strains_non_MPA_non_topgraph_cdhit70_190118.csv	Lin1204 protein n=84 Tax=Listeria TaxID=1637 RepID=Q92CG8_LISIN
	agilent_229777	1.43195e-06	0.0730293	0.886984	-0.0827865	1.85676	4.95868	9.85222	1.98686	UniRef90_P45387	168	VFG001149(gb|AAB03707) (hap) autotransporter, fibronectin-binding adhesin [Hap (VF0037)] [Haemophilus influenzae N187]	Adhesion and penetration protein autotransporter n=2 Tax=Haemophilus influenzae TaxID=727 RepID=HAP2_HAEIF
	twist_25138	1.45572e-06	0.0742418	-0.673401	-1.41276	0.0659563	16.5289	8.867	0.536453		169	allergen_name False allergome_name Ovi a 8 (5/5), Ovi a 9 (2/2) (1/1) allergenonline_name False SDAP_name False iedb_name False
	twist_48627	1.45801e-06	0.0743584	-0.793846	-1.6658	0.0781042	10.7438	6.89655	0.64191		170	positive (from uniprot): Norwalk virus Non-structural polyprotein
	agilent_40805	1.47408e-06	0.0751782	-1.04688	-2.20001	0.106248	7.43802	2.46305	0.331144	UniRef90_A0A174WK63	171	MH0013_GL0019935 MPA_PNP_EM_seqs_non_topgraph_seqs_final_210318.csv	Carbohydrate-binding protein n=18 Tax=Bacteroides TaxID=816 RepID=A0A174WK63_9BACE
	twist_69249	1.48354e-06	0.0756605	-0.521139	-1.09612	0.0538391	25.6198	17.734	0.692198		172	AFU63107.1 lysin [Lactobacillus phage ATCC 8014-B2]
	agilent_6734	1.48842e-06	0.0759095	0.584916	-0.0609767	1.23081	13.2231	22.6601	1.71367	UniRef90_P08392	173	Trans-acting transcriptional protein ICP4	Major viral transcription factor ICP4 n=1 Tax=Human herpesvirus 1 (strain 17) TaxID=10299 RepID=ICP4_HHV11
	twist_27790	1.49056e-06	0.0760185	-0.590739	-1.2433	0.0618263	19.8347	11.33	0.571223		174	early antigen protein D (EA-D) & DNA polymerase processivity factor BMRF1
	twist_59593	1.52273e-06	0.0776594	0.826005	-0.0915371	1.74355	5.78512	9.85222	1.70303		175	H3N2 A/Michigan/45/2015 M1
	agilent_58674	1.52371e-06	0.0777094	0.876278	-0.0972722	1.84983	4.95868	9.35961	1.88752	UniRef90_K0WYA3	176	V1.FI15_GL0102470 MPA_PNP_EM_seqs_non_topgraph_seqs_final_210318.csv	Por secretion system C-terminal sorting domain-containing protein n=3 Tax=Bacteroidales TaxID=171549 RepID=K0WYA3_9BACT
	agilent_78371	1.53137e-06	0.0780999	0.763362	-0.0858523	1.61258	6.61157	13.3005	2.0117	UniRef90_A0A336Q741	177	WP_011590270.1 strains_non_MPA_non_topgraph_cdhit70_190118.csv	N-acetylmuramoyl-L-alanine amidase n=56 Tax=Clostridium perfringens TaxID=1502 RepID=A0A336Q741_CLOPF
	twist_87004	1.53158e-06	0.0781107	-0.580474	-1.22626	0.0653072	19.0083	13.3005	0.699722		178	AFQ97034.1 protein kinase [Enterobacteria phage T7M]
	agilent_169474	1.56582e-06	0.0798571	-0.906364	-1.92059	0.107866	9.09091	3.94089	0.433498	UniRef90_A0A139K0Z0	179	MH0010_GL0020383 MPA_PNP_EM_seqs_non_topgraph_seqs_final_210318.csv	SusF/SusE family outer membrane protein n=25 Tax=root TaxID=1 RepID=A0A139K0Z0_BACUN
	agilent_221016	1.56764e-06	0.0799497	-0.709519	-1.50372	0.0846838	91.7355	86.6995	0.945103	UniRef90_Q54972	180	VFG005313(gb|NP_357715) (pspA) Surface protein pspA precursor [Choline-binding proteins (CVF122)] [Streptococcus pneumoniae R6]	Pneumococcal surface protein A n=17 Tax=Streptococcus pneumoniae TaxID=1313 RepID=Q54972_STREE
	twist_59494	1.57252e-06	0.0801985	1.15516	-0.138939	2.44926	2.47934	7.38916	2.9803		181	H3N2 B/Brisbane/60/2008 M1
	agilent_101119	1.61583e-06	0.0824073	0.91966	-0.118117	1.95744	4.13223	11.33	2.74187	UniRef90_C4Z6T6	182	MH0457_GL0056882 MPA_PNP_EM_seqs_non_topgraph_seqs_final_210318.csv	AAA_15 domain-containing protein n=18 Tax=Eubacterium TaxID=1730 RepID=C4Z6T6_EUBE2
	agilent_148372	1.62264e-06	0.0827547	0.573084	-0.0743367	1.2205	14.0496	20.197	1.43755	UniRef90_K0X778	183	MH0012_GL0067549 MPA_PNP_EM_seqs_non_topgraph_seqs_final_210318.csv	Por secretion system C-terminal sorting domain-containing protein n=2 Tax=Bacteroidales TaxID=171549 RepID=K0X778_9BACT
	twist_1185	1.63044e-06	0.0831526	-0.726959	-1.54928	0.0953587	12.3967	6.40394	0.516585		184	allergen_name False allergome_name Onc m alpha2I (2/2) (1/1) allergenonline_name False SDAP_name False iedb_name False
	twist_35416	1.65832e-06	0.0845743	-0.660878	-1.41189	0.090132	14.0496	8.37438	0.596059		185	EBNA-1 HHV 4 & BKRF1
	twist_54406	1.65843e-06	0.0845799	0.680825	-0.0928663	1.45452	8.26446	16.7488	2.0266		186	polyprotein (9/9) & VP1 capsid protein (1/3) & Chain 2, Human Rhinovirus Serotype 2 (Hrv2)
	twist_57801	1.65856e-06	0.0845864	-0.803	-1.71555	0.10955	9.91736	4.92611	0.496716		187	HCMVUL35
	twist_9813	1.65926e-06	0.0846225	-0.660501	-1.4112	0.0901968	14.0496	8.37438	0.596059		188	allergen_name False allergome_name Nas vi AK (2/2) (1/1) allergenonline_name False SDAP_name False iedb_name False
	agilent_78246	1.67038e-06	0.0851895	1.14366	-0.158543	2.44586	2.47934	6.89655	2.78161	UniRef90_A0A1C5UUU7	189	MH0198_GL0135499 MPA_PNP_EM_seqs_non_topgraph_seqs_final_210318.csv	Gamma-DL-glutamyl hydrolase n=5 Tax=Firmicutes TaxID=1239 RepID=A0A1C5UUU7_9CLOT
	twist_27640	1.68899e-06	0.0861387	-0.552406	-1.1833	0.0784888	85.124	78.8177	0.925917		190	Capsid protein VP26 & capsid protein VP26 [Human gammaherpesvirus 4] & BFRF3
	agilent_241907	1.71625e-06	0.0875288	-0.574791	-1.23415	0.0845694	19.8347	10.8374	0.546388	UniRef90_Q8NX98	191	VFG001296(gb|NP_645749) (sspA) serine protease; V8 protease; glutamyl endopeptidase [V8 protease (VF0023)] [Staphylococcus aureus subsp. aureus MW2]	Glutamyl endopeptidase n=99 Tax=Staphylococcaceae TaxID=90964 RepID=SSPA_STAAW
	agilent_139646	1.7201e-06	0.0877249	1.40904	-0.208314	3.0264	1.65289	5.41872	3.27833	UniRef90_A0A449FI35	192	NP_816427.1 strains_non_MPA_non_topgraph_cdhit70_190118.csv	Endolysin n=234 Tax=root TaxID=1 RepID=A0A449FI35_ENTFL
	agilent_230764	1.72211e-06	0.0878275	-0.883608	-1.89818	0.130961	8.26446	3.94089	0.476847	UniRef90_Q5WUD8	193	VFG045563(gb|YP_096320) (ceg28) Dot/Icm type IV secretion system effector Ceg28 [Dot/Icm (VF0156)] [Legionella pneumophila subsp. pneumophila str. Philadelphia 1]	Uncharacterized protein n=28 Tax=Legionella pneumophila TaxID=446 RepID=Q5WUD8_LEGPL
	agilent_112869	1.73412e-06	0.0884402	1.00253	-0.150807	2.15586	3.30579	8.867	2.68227	UniRef90_R7IBA0	194	MH0012_GL0104868 MPA_PNP_EM_seqs_non_topgraph_seqs_final_210318.csv	Uncharacterized protein n=4 Tax=Clostridiales TaxID=186802 RepID=R7IBA0_9FIRM
	agilent_220077	1.74363e-06	0.0889251	-0.786607	-1.69292	0.119704	9.91736	5.41872	0.546388	UniRef90_Q97T80	195	VFG001362(gb|NP_344620) (zmpC) immunoglobulin A1 protease [IgA1 protease (VF0147)] [Streptococcus pneumoniae TIGR4]	Zinc metalloprotease ZmpC n=66 Tax=Terrabacteria group TaxID=1783272 RepID=ZMPC_STRPN
	agilent_8106	1.75605e-06	0.0895585	-0.575599	-1.2401	0.0889073	18.1818	11.33	0.623153	UniRef90_P89479	196	tegument protein US11	Probable RNA-binding protein n=11 Tax=Human herpesvirus 2 TaxID=10310 RepID=RNB_HHV2H
	agilent_1257	1.764e-06	0.0899638	-0.418976	-0.903278	0.0653264	44.6281	38.9163	0.872012	UniRef90_P03204	197	EBNA-3C HHV 4 latent protein	Epstein-Barr nuclear antigen 6 n=14 Tax=Epstein-Barr virus (strain GD1) TaxID=10376 RepID=EBNA6_EBVB9
	agilent_138817	1.76908e-06	0.0902233	0.617247	-0.0968167	1.33131	10.7438	16.7488	1.55892	UniRef90_K0X429	198	MH0012_GL0120519 MPA_PNP_EM_seqs_non_topgraph_seqs_final_210318.csv	Por secretion system C-terminal sorting domain-containing protein n=4 Tax=Bacteria TaxID=2 RepID=K0X429_9BACT
	agilent_140746	1.77013e-06	0.0902766	-0.700276	-1.51053	0.109974	13.2231	6.40394	0.484298	UniRef90_A0A1C5SSH8	199	WP_005932362.1 (1/1) MPA_and_EM_topgraph_220218_subsample.csv	Penicillin-binding protein 2B n=11 Tax=Faecalibacterium TaxID=216851 RepID=A0A1C5SSH8_9FIRM
	agilent_13363	1.78482e-06	0.0910257	0.587249	-0.0938036	1.2683	11.5702	20.197	1.7456	UniRef90_A0A0G9GVP9	200	YP_004888341.1 strains_non_MPA_non_topgraph_cdhit70_190118.csv	Aggregation promoting factor n=38 Tax=Lactobacillus plantarum TaxID=1590 RepID=A0A0G9GVP9_LACPN
	twist_27464	1.80373e-06	0.0919903	0.412194	-0.0672659	0.891654	53.719	64.0394	1.19212		201	heme transporter IsdB
	agilent_200616	1.80696e-06	0.0921551	0.643988	-0.105472	1.39345	9.91736	13.7931	1.3908	UniRef90_K0WU03	202	MH0012_GL0184715 MPA_PNP_EM_seqs_non_topgraph_seqs_final_210318.csv	PA14 domain-containing protein n=3 Tax=Bacteroidales TaxID=171549 RepID=K0WU03_9BACT
	agilent_2469	1.8093e-06	0.0922744	0.647422	-0.10631	1.40115	9.09091	15.2709	1.6798	UniRef90_R4LXM3	203	phiRv1 phage protein	Bacteriophage protein n=2 Tax=Mycobacterium tuberculosis TaxID=1773 RepID=R4LXM3_MYCTX
	agilent_223876	1.81206e-06	0.092415	0.509973	-0.0839967	1.10394	17.3554	24.1379	1.3908	UniRef90_UPI000B5938A4	204	VFG001356(gb|NP_345446) (lytB) endo-beta-N-acetylglucosaminidase [CBPs (VF0145)] [Streptococcus pneumoniae TIGR4]	endo-beta-N-acetylglucosaminidase n=2 Tax=Streptococcus pneumoniae TaxID=1313 RepID=UPI000B5938A4
	twist_59101	1.82735e-06	0.0931946	0.577283	-0.0966902	1.25126	12.3967	19.2118	1.54975		205	H3N2 A/Victoria/3/75 HA
	twist_18247	1.84501e-06	0.0940957	0.835454	-0.142614	1.81352	4.95868	9.35961	1.88752		206	allergen_name False allergome_name Hom s Idursulfase (4/8) (1/1) allergenonline_name False SDAP_name False iedb_name False
	twist_27788	1.84629e-06	0.0941606	-0.53803	-1.16803	0.0919675	20.6612	12.8079	0.619901		207	early antigen protein D (EA-D) & DNA polymerase processivity factor BMRF1
	agilent_200650	1.84784e-06	0.0942396	0.428712	-0.0734018	0.930826	62.8099	72.4138	1.1529	UniRef90_R5F602	208	MH0458_GL0016438 MPA_PNP_EM_seqs_non_topgraph_seqs_final_210318.csv	F5/8 type C domain-containing protein n=3 Tax=Bacteroidales TaxID=171549 RepID=R5F602_9BACE
	twist_29905	1.8599e-06	0.094855	-0.557872	-1.21248	0.0967364	18.1818	13.3005	0.731527		209	ATP-dependant helicase, putative
	twist_58792	1.86311e-06	0.0950186	-0.71282	-1.54966	0.124019	11.5702	6.40394	0.553483		210	positive (from uniprot): Enterovirus C Genome polyprotein [on Uniprot the BLAST matches are "Capsid protein" from "Human poliovirus"
	twist_5124	1.86631e-06	0.0951819	0.623921	-0.108914	1.35676	9.91736	15.7635	1.58949		211	Allergen Ech gr EF-1 Echinococcus granulosus ranslation elongation factor dog tape worm
	twist_58262	1.8836e-06	0.0960636	-0.532248	-1.15907	0.0945752	21.4876	13.3005	0.618984		212	EBNA-3C HHV 4 latent protein
	agilent_222755	1.8895e-06	0.0963645	0.570191	-0.101925	1.24231	12.3967	18.7192	1.51002	UniRef90_Q2G0L4	213	VFG001280(gb|NP_645334) (sdrD) Ser-Asp rich fibrinogen-binding bone sialoprotein-binding protein [SDr (VF0019)] [Staphylococcus aureus subsp. aureus MW2]	Serine-aspartate repeat-containing protein D n=1957 Tax=Bacteria TaxID=2 RepID=SDRD_STAA8
	agilent_217974	1.89538e-06	0.0966644	0.871243	-0.156664	1.89915	4.13223	11.8227	2.86108	UniRef90_A0A1Q6NL23	214	MH0188_GL0157323 MPA_PNP_EM_seqs_non_topgraph_seqs_final_210318.csv	LytR_cpsA_psr domain-containing protein n=12 Tax=Clostridiales TaxID=186802 RepID=A0A1Q6NL23_9FIRM
	agilent_138733	1.89673e-06	0.0967331	1.12391	-0.20237	2.45018	2.47934	5.91133	2.38424	UniRef90_R9I6B2	215	V1.CD12-0_GL0059331 MPA_PNP_EM_seqs_non_topgraph_seqs_final_210318.csv	SusC/RagA family TonB-linked outer membrane protein n=47 Tax=root TaxID=1 RepID=R9I6B2_9BACE
	agilent_198500	1.89911e-06	0.0968548	0.570351	-0.102943	1.24364	12.3967	20.197	1.62923	UniRef90_A0A1X3AI86	216	NP_816693.1 strains_non_MPA_non_topgraph_cdhit70_190118.csv	ABC-type enterochelin transport system, periplasmic component n=115 Tax=Bacilli TaxID=91061 RepID=A0A1X3AI86_ENTFL
	twist_25139	1.90356e-06	0.0970815	-0.603852	-1.31718	0.109473	16.5289	10.3448	0.625862		217	allergen_name False allergome_name Bub b 8 (5/6), Bub b 9 (1/2) (1/1) allergenonline_name False SDAP_name False iedb_name False
	agilent_202464	1.90532e-06	0.0971712	0.881774	-0.160138	1.92369	4.13223	9.35961	2.26502	UniRef90_A0A149NQL8	218	YP_101348.1 strains_non_MPA_non_topgraph_cdhit70_190118.csv	Peptidylprolyl isomerase n=30 Tax=Bacteroides TaxID=816 RepID=A0A149NQL8_BACFG
	twist_301	1.92142e-06	0.0979922	-0.788091	-1.72159	0.145408	9.09091	5.41872	0.596059		219	allergen_name False allergome_name Act d 1 (10/13) (1/1) allergenonline_name False SDAP_name False iedb_name False
	twist_43590	1.92202e-06	0.0980231	0.409535	-0.0756068	0.894677	37.1901	45.8128	1.23186		220	glycoprotein B (2/2)
	twist_36132	1.92309e-06	0.0980776	0.456971	-0.0844519	0.998393	22.314	32.0197	1.43496		221	polyprotein (9/9) & VP1 capsid protein (1/3) & Chain 2, Human Rhinovirus Serotype 2 (Hrv2)
	agilent_221282	1.93949e-06	0.098914	-0.819657	-1.79321	0.153895	8.26446	5.41872	0.655665	UniRef90_Q48028	222	VFG001154(gb|AAA20524) (hmw2A) adhesin HMW2A, two-partner secretion (TPS) pathway TpsA exoprotein [HMW1/HMW2 (VF0038)] [Haemophilus influenzae str. 12]	Adhesin n=8 Tax=Haemophilus influenzae TaxID=727 RepID=Q48028_HAEIF
	agilent_185712	1.94136e-06	0.0990092	0.878964	-0.165324	1.92325	4.13223	8.867	2.14581	UniRef90_A7X0T9	223	WP_001074519.1 strains_non_MPA_non_topgraph_cdhit70_190118.csv	Bifunctional autolysin n=763 Tax=Bacteria TaxID=2 RepID=ATL_STAA1
	twist_843	1.94424e-06	0.0991561	-0.528441	-1.15655	0.0996677	21.4876	13.7931	0.64191		224	allergen_name False allergome_name Ovi a 12 (1/2), Ovi a 8 (2/5) (1/1) allergenonline_name False SDAP_name False iedb_name False
	agilent_193475	1.94612e-06	0.099252	-0.656318	-1.43664	0.124008	13.2231	7.38916	0.558805	UniRef90_A0A0B8REE2	225	WP_010989342.1 strains_non_MPA_non_topgraph_cdhit70_190118.csv	ATP phosphoribosyltransferase regulatory subunit n=304 Tax=Bacteria TaxID=2 RepID=A0A0B8REE2_LISMN
	twist_63119	1.9534e-06	0.0996234	1.09481	-0.208288	2.39791	2.47934	6.40394	2.58292		226	NP_695157.1 hypothetical protein phig1ep22 [Lactobacillus phage phig1e]
	agilent_195778	1.95562e-06	0.0997366	0.523827	-0.0998665	1.14752	14.876	22.6601	1.52326	UniRef90_E1W618	227	WP_014065439.1 strains_non_MPA_non_topgraph_cdhit70_190118.csv	Uncharacterized protein n=1 Tax=Haemophilus parainfluenzae (strain T3T1) TaxID=862965 RepID=E1W618_HAEP3
	agilent_78387	1.96061e-06	0.099991	-0.689121	-1.51024	0.131995	11.5702	7.38916	0.638635	UniRef90_J6PDD5	228	NP_816789.1 strains_non_MPA_non_topgraph_cdhit70_190118.csv	WxL domain-containing protein n=92 Tax=Bacteria TaxID=2 RepID=J6PDD5_ENTFL
	agilent_55518	1.97227e-06	0.100586	0.963287	-0.186522	2.11309	3.30579	8.37438	2.53325	UniRef90_B0ND65	229	WP_044920031.1 MPA_PNP_EM_seqs_non_topgraph_seqs_final_210318.csv	Ribonuclease Y n=41 Tax=Clostridia TaxID=186801 RepID=B0ND65_CLOS5
	twist_51598	1.99783e-06	0.10189	0.52535	-0.104123	1.15482	14.0496	24.6305	1.75312		230	Fusion glycoprotein F0 precursor (2/2) & fusion protein (1/2) & fusion glycoprotein
	twist_51758	2.00288e-06	0.102147	0.971421	-0.193407	2.13625	3.30579	7.38916	2.23522		231	Glycoprotein M
	twist_48854	2.01614e-06	0.102823	-0.4993	-1.09919	0.100589	22.314	16.7488	0.750593		232	fibronectin-binding protein A
	twist_36072	2.01733e-06	0.102884	0.482055	-0.0972169	1.06133	19.0083	26.601	1.39944		233	positive (exact): Influenza A virus Hemagglutinin
	agilent_186462	2.01975e-06	0.103007	-0.824076	-1.8147	0.166548	8.26446	4.4335	0.536453	UniRef90_I9I5W6	234	764042746-stool1_revised_scaffold7260_1_gene33715 MPA_PNP_EM_seqs_non_topgraph_seqs_final_210318.csv	DUF4842 domain-containing protein n=28 Tax=Bacteroides TaxID=816 RepID=I9I5W6_BACOV
	agilent_201764	2.03129e-06	0.103596	-0.524181	-1.15538	0.107014	20.6612	12.3153	0.596059	UniRef90_A0A417QP75	235	WP_005330461.1 strains_non_MPA_non_topgraph_cdhit70_190118.csv	Uncharacterized protein n=81 Tax=Firmicutes TaxID=1239 RepID=A0A417QP75_9FIRM
	twist_35894	2.03858e-06	0.103967	0.958446	-0.196915	2.11381	3.30579	7.88177	2.38424		236	structural polyprotein (1/3) & E2 protein (2/4)
	agilent_132945	2.04802e-06	0.104449	0.716786	-0.148467	1.58204	6.61157	12.3153	1.86268	UniRef90_A0A0E1RFZ8	237	WP_012952040.1 strains_non_MPA_non_topgraph_cdhit70_190118.csv	Heme sensor protein hssS n=212 Tax=Bacteria TaxID=2 RepID=A0A0E1RFZ8_LISMN
	agilent_35132	2.06228e-06	0.105176	0.949651	-0.199104	2.09841	3.30579	7.88177	2.38424	UniRef90_A0A0M0VLA5	238	MH0188_GL0103785 MPA_PNP_EM_seqs_non_topgraph_seqs_final_210318.csv	Phosphate-binding protein PstS n=64 Tax=Bifidobacterium TaxID=1678 RepID=A0A0M0VLA5_BIFLN
	twist_1184	2.0683e-06	0.105483	-0.634867	-1.40352	0.133783	13.2231	7.88177	0.596059		239	Allergen Bos d alpha 2 (I) collagen type I
	agilent_10	2.07092e-06	0.105617	0.624951	-0.131984	1.38189	9.09091	15.2709	1.6798	UniRef90_Q99WQ6	240	Lipase 2 precursor (Glycerol ester hydrolase 2)	Lipase 2 n=451 Tax=Bacteria TaxID=2 RepID=LIP2_STAAM
	agilent_2110	2.07901e-06	0.106029	-0.526892	-1.16581	0.112029	19.8347	12.8079	0.645731	UniRef90_P0C6Z0	241	early antigen protein D (EA-D) & DNA polymerase processivity factor BMRF1	DNA polymerase processivity factor BMRF1 n=54 Tax=Epstein-Barr virus (strain GD1) TaxID=10376 RepID=EAD_EBVA8
	agilent_3466	2.08424e-06	0.106296	-0.623759	-1.38072	0.133204	89.2562	86.2069	0.965837	UniRef90_P03211	242	EBNA-1 HHV 4 & BKRF1	Epstein-Barr nuclear antigen 1 n=37 Tax=Epstein-Barr virus (strain GD1) TaxID=10376 RepID=EBNA1_EBVB9
	agilent_192983	2.08672e-06	0.106423	0.389341	-0.0833142	0.861995	43.8017	54.1872	1.2371	UniRef90_R5ENZ6	243	MH0012_GL0173413 (2/2) MPA_and_EM_topgraph_220218_subsample.csv	MurNAc-LAA domain-containing protein n=3 Tax=Bacteroidales TaxID=171549 RepID=R5ENZ6_9BACE
	agilent_196719	2.08742e-06	0.106458	-0.936135	-2.07271	0.200438	6.61157	3.44828	0.521552	UniRef90_D4IJ36	244	MH0238_GL0000483 (1/1) MPA_and_EM_topgraph_220218_subsample.csv	Capsular exopolysaccharide family n=7 Tax=Rikenellaceae TaxID=171550 RepID=D4IJ36_9BACT
	agilent_227392	2.10615e-06	0.107413	-0.390544	-0.866002	0.0849134	52.8926	42.3645	0.800954	UniRef90_P71401	245	VFG001157(gb|AAC44560) (hsf) Hsf [Hia/Hsf (VF0039)] [Haemophilus influenzae C54]	Hsf n=19 Tax=Haemophilus influenzae TaxID=727 RepID=P71401_HAEIF
	agilent_207681	2.11001e-06	0.10761	0.592077	-0.129135	1.31329	85.124	90.1478	1.05902	UniRef90_K0XMV3	246	160158126-stool2_revised_C599977_1_gene121658 MPA_PNP_EM_seqs_non_topgraph_seqs_final_210318.csv	Por secretion system C-terminal sorting domain-containing protein n=3 Tax=Bacteroidales TaxID=171549 RepID=K0XMV3_9BACT
	agilent_228577	2.11847e-06	0.108042	-0.779028	-1.72913	0.171074	10.7438	3.94089	0.366806	UniRef90_Q8GM74	247	VFG001150(gb|AAL79954) (hia) adhesin [Hia/Hsf (VF0039)] [Haemophilus influenzae nontypable strain 3179B]	Adhesin n=5 Tax=Haemophilus influenzae TaxID=727 RepID=Q8GM74_HAEIF
	twist_17426	2.12015e-06	0.108127	-0.698338	-1.55024	0.153561	10.7438	7.88177	0.733611		248	allergen_name Hor v 20 (1/1) (1/1) allergome_name Hor v 20 (2/3) (1/1) allergenonline_name Unassigned (1/1) (1/1) SDAP_name Hor v 21 (1/1) (1/1) iedb_name False
	agilent_88260	2.1566e-06	0.109987	-0.830464	-1.84888	0.187947	8.26446	3.94089	0.476847	UniRef90_I9U8P6	249	159490532-stool1_revised_scaffold8888_2_gene50955 (2/2) MPA_and_EM_topgraph_220218_subsample.csv	SusC/RagA family TonB-linked outer membrane protein n=31 Tax=Bacteroides TaxID=816 RepID=I9U8P6_BACVU
	agilent_3872	2.15757e-06	0.110036	0.664248	-0.150444	1.47894	7.43802	13.7931	1.85441	UniRef90_P07210	250	polyprotein (9/9) & VP1 capsid protein (1/3) & Chain 2, Human Rhinovirus Serotype 2 (Hrv2)	Genome polyprotein n=273 Tax=Enterovirus TaxID=12059 RepID=POLG_HRV8A
	agilent_220456	2.16284e-06	0.110305	0.633147	-0.143986	1.41028	8.26446	15.2709	1.84778	UniRef90_Q99WQ6	251	VFG001316(gb|NP_645114) (geh) glycerol ester hydrolase [Lipase (VF0012)] [Staphylococcus aureus subsp. aureus MW2]	Lipase 2 n=451 Tax=Bacteria TaxID=2 RepID=LIP2_STAAM
	agilent_241074	2.16504e-06	0.110417	0.642869	-0.146445	1.43218	8.26446	13.7931	1.66897	UniRef90_UPI000DA9B94C	252	VFG001290(gb|NP_647368) (clfB) Clumping factor B, adhesin [Clumping factor (VF0004)] [Staphylococcus aureus subsp. aureus MW2]	MSCRAMM family adhesin clumping factor ClfB n=15 Tax=Staphylococcus aureus TaxID=1280 RepID=UPI000DA9B94C
	twist_25199	2.17634e-06	0.110994	-0.639245	-1.42538	0.14689	12.3967	7.88177	0.635796		253	allergen_name False allergome_name Oct f 2 (2/2) (1/1) allergenonline_name Unassigned (1/1) (1/1) SDAP_name False iedb_name False
	twist_44256	2.17932e-06	0.111145	0.610328	-0.140565	1.36122	85.124	92.1182	1.08217		254	polyprotein (9/9) & VP1 capsid protein (1/3) & Chain 2, Human Rhinovirus Serotype 2 (Hrv2)
	agilent_8926	2.18358e-06	0.111363	1.06696	-0.24653	2.38046	2.47934	7.38916	2.9803	UniRef90_Q59947	255	immunoglobulin A1 protease	Immunoglobulin A1 protease n=446 Tax=Streptococcus pneumoniae TaxID=1313 RepID=IGA1_STRR6
	twist_80517	2.19476e-06	0.111933	0.95715	-0.223033	2.13733	3.30579	6.89655	2.08621		256	YP_009100291.1 hypothetical protein [Shigella phage POCJ13]
	twist_58813	2.20219e-06	0.112312	0.619555	-0.145175	1.38428	9.09091	13.3005	1.46305		257	H3N2 A/Michigan/45/2015 M1
	twist_48626	2.22832e-06	0.113644	-0.494996	-1.10825	0.118253	21.4876	15.2709	0.710686		258	positive (from uniprot): Norwalk virus Non-structural polyprotein
	agilent_48668	2.24056e-06	0.114269	-0.812718	-1.82133	0.195896	7.43802	4.92611	0.662288	UniRef90_U6RH14	259	N037A_GL0109873 MPA_PNP_EM_seqs_non_topgraph_seqs_final_210318.csv	Peptidyl-prolyl cis-trans isomerase n=3 Tax=Bacteroidaceae TaxID=815 RepID=U6RH14_9BACE
	twist_30176	2.25364e-06	0.114936	0.613352	-0.149243	1.37595	9.09091	14.2857	1.57143		260	Clumping factor B precursor (Fibrinogen-binding protein B) (Fibrinogen receptor B)
	twist_87581	2.25461e-06	0.114985	0.925538	-0.225362	2.07644	3.30579	8.37438	2.53325		261	YP_007005285.1 radical SAM domain-containing protein [Campylobacter virus CP21]
	twist_24318	2.26179e-06	0.115351	-0.789388	-1.77197	0.193199	8.26446	4.4335	0.536453		262	allergen_name False allergome_name Cand a PGK (2/2) (1/1) allergenonline_name False SDAP_name False iedb_name False
	twist_30259	2.26349e-06	0.115438	0.477486	-0.117005	1.07198	16.5289	27.5862	1.66897		263	polyprotein (3/9) & structural protein (3/3) & VP1 (2/4) & capsid protein VP1 & VP1 protein (2/2) & VP1 protein, partial [Enterovirus A71]
	agilent_199155	2.26434e-06	0.115481	-0.404049	-0.907167	0.0990693	69.4215	62.5616	0.901185	UniRef90_Q8XMR4	264	WP_003460505.1 strains_non_MPA_non_topgraph_cdhit70_190118.csv	LYZ2 domain-containing protein n=27 Tax=Clostridium perfringens TaxID=1502 RepID=Q8XMR4_CLOPE
	agilent_2648	2.27675e-06	0.116114	0.582112	-0.143989	1.30821	9.91736	17.2414	1.73851	UniRef90_P54634	265	positive (from uniprot): Norwalk virus Non-structural polyprotein	Genome polyprotein n=5814 Tax=root TaxID=1 RepID=POLG_LORDV
	twist_58795	2.2779e-06	0.116173	0.408005	-0.101004	0.917014	60.3306	68.4729	1.13496		266	positive (exact): Human herpesvirus 1 Envelope glycoprotein D
	twist_27732	2.29e-06	0.11679	-0.431466	-0.970655	0.107723	29.7521	25.1232	0.844417		267	Surface protein pspA
	agilent_79054	2.32225e-06	0.118435	-0.828748	-1.86906	0.211562	8.26446	3.44828	0.417241	UniRef90_A0A174A0Y7	268	MH0087_GL0039588 MPA_PNP_EM_seqs_non_topgraph_seqs_final_210318.csv	Chromosome segregation protein n=36 Tax=Clostridiales TaxID=186802 RepID=A0A174A0Y7_9FIRM
	twist_68925	2.32633e-06	0.118643	-0.791772	-1.78623	0.202685	8.26446	3.94089	0.476847		269	YP_009320836.1 ribonucleotide reductase of class III (anaerobic) large subunit [Salmonella phage 100268_sal2]
	twist_78398	2.32694e-06	0.118674	1.04978	-0.268843	2.36841	2.47934	5.91133	2.38424		270	YP_009222256.1 hypothetical protein LfeInf_018 [Lactobacillus phage LfeInf]
	agilent_149939	2.32797e-06	0.118727	-0.883663	-1.99379	0.22646	6.61157	3.44828	0.521552	UniRef90_J5DKJ0	271	NP_814463.1 strains_non_MPA_non_topgraph_cdhit70_190118.csv	WxL domain-containing protein n=84 Tax=Bacilli TaxID=91061 RepID=J5DKJ0_ENTFL
	agilent_223466	2.33538e-06	0.119104	-0.770927	-1.74041	0.198561	8.26446	4.92611	0.596059	UniRef90_Q9KK48	272	VFG005316(gb|NP_359586) (pspC/cbpA) Choline binding protein A [Choline-binding proteins (CVF122)] [Streptococcus pneumoniae R6]	Surface protein PspC n=12 Tax=Streptococcus pneumoniae TaxID=1313 RepID=Q9KK48_STREE
	agilent_24508	2.35235e-06	0.11997	0.933026	-0.243061	2.10911	3.30579	6.89655	2.08621	UniRef90_G1WTS1	273	WP_040015261.1 strains_non_MPA_non_topgraph_cdhit70_190118.csv	Peripla_BP_4 domain-containing protein n=15 Tax=Dorea TaxID=189330 RepID=G1WTS1_9FIRM
	agilent_235311	2.36822e-06	0.120779	1.02555	-0.269988	2.3211	2.47934	8.37438	3.37767	UniRef90_Q93SM9	274	VFG002418(gb|YP_001331791) (vWbp) secreted von Willebrand factor-binding protein precursor [vWbp (VF0420)] [Staphylococcus aureus subsp. aureus str. Newman]	Coagulase n=92 Tax=Staphylococcus TaxID=1279 RepID=Q93SM9_STAAU
	agilent_110572	2.37268e-06	0.121007	-0.376196	-0.851721	0.0993286	50.4132	40.3941	0.80126	UniRef90_A0A1C3SKW8	275	WP_020916184.1 strains_non_MPA_non_topgraph_cdhit70_190118.csv	Peptidase C51 domain-containing protein n=23 Tax=Streptococcus TaxID=1301 RepID=A0A1C3SKW8_STRMC
	agilent_238459	2.37743e-06	0.121249	-0.618291	-1.40034	0.163759	14.0496	7.38916	0.525935	UniRef90_UPI000F53326A	276	VFG000261(gb|NP_273742) (iga) IgA-specific serine endopeptidase [IgA1 protease (VF0080)] [Neisseria meningitidis MC58]	IgA-specific serine endopeptidase autotransporter n=1 Tax=Neisseria meningitidis TaxID=487 RepID=UPI000F53326A
	twist_18887	2.39242e-06	0.122013	0.936179	-0.250385	2.12274	3.30579	6.40394	1.93719		277	allergen_name False allergome_name Ore ni 2 (4/6) (1/1) allergenonline_name False SDAP_name False iedb_name False
	twist_52249	2.40386e-06	0.122597	-0.402501	-0.913449	0.108448	34.7107	29.064	0.837321		278	EBNA-3C HHV 4 latent protein
	agilent_35295	2.40396e-06	0.122602	0.774506	-0.208693	1.7577	4.95868	8.37438	1.68883	UniRef90_A0A380ZH52	279	MH0014_GL0094101 MPA_PNP_EM_seqs_non_topgraph_seqs_final_210318.csv	Beta-galactosidase n=30 Tax=Bacteroidaceae TaxID=815 RepID=A0A380ZH52_BACVU
	agilent_94148	2.40493e-06	0.122651	0.40204	-0.108398	0.912479	28.0992	36.9458	1.31484	UniRef90_K0X7D9	280	MH0012_GL0143983 MPA_PNP_EM_seqs_non_topgraph_seqs_final_210318.csv	Uncharacterized protein n=4 Tax=Bacteroidales TaxID=171549 RepID=K0X7D9_9BACT
	agilent_3329	2.40559e-06	0.122685	0.499457	-0.134721	1.13364	14.0496	22.1675	1.5778	UniRef90_P03211	281	EBNA-1 HHV 4 & BKRF1	Epstein-Barr nuclear antigen 1 n=37 Tax=Epstein-Barr virus (strain GD1) TaxID=10376 RepID=EBNA1_EBVB9
	agilent_235339	2.41042e-06	0.122932	0.82453	-0.223094	1.87215	4.13223	8.867	2.14581	UniRef90_Q99WQ6	282	VFG001316(gb|NP_645114) (geh) glycerol ester hydrolase [Lipase (VF0012)] [Staphylococcus aureus subsp. aureus MW2]	Lipase 2 n=451 Tax=Bacteria TaxID=2 RepID=LIP2_STAAM
	agilent_7784	2.41155e-06	0.122989	-0.403734	-0.916786	0.109318	33.8843	28.0788	0.828668	UniRef90_P12978	283	nuclear protein EBNA2 & EBNA-2 & Epstein-Barr nuclear antigen 2	Epstein-Barr nuclear antigen 2 n=125 Tax=Epstein-Barr virus (strain GD1) TaxID=10376 RepID=EBNA2_EBVB9
	agilent_72861	2.43072e-06	0.123967	0.381147	-0.104466	0.86676	34.7107	45.3202	1.30565	UniRef90_A0A174WHL6	284	469589.HMPREF0103_2196 MPA_PNP_EM_seqs_non_topgraph_seqs_final_210318.csv	Streptopain n=22 Tax=Bacteroidales TaxID=171549 RepID=A0A174WHL6_9BACT
	twist_8779	2.4439e-06	0.124639	-0.757639	-1.72466	0.20938	8.26446	4.92611	0.596059		285	allergen_name False allergome_name Por tr 2 (14/17) (1/1) allergenonline_name False SDAP_name False iedb_name False
	agilent_542	2.46519e-06	0.125725	-0.442676	-1.00932	0.123964	80.1653	72.4138	0.903306	UniRef90_P09256	286	positive (from uniprot): Human herpesvirus 3 Envelope glycoprotein C	Envelope glycoprotein C n=119 Tax=Human herpesvirus 3 TaxID=10335 RepID=GC_VZVD
	agilent_167207	2.46797e-06	0.125867	-0.386474	-0.881361	0.108412	39.6694	33.4975	0.844417	UniRef90_A0A381IPS4	287	WP_003460499.1 strains_non_MPA_non_topgraph_cdhit70_190118.csv	Cell wall binding repeat-containing protein/zinc carboxypeptidase n=15 Tax=Clostridium perfringens TaxID=1502 RepID=A0A381IPS4_CLOPF
	agilent_329	2.46952e-06	0.125946	0.636299	-0.178661	1.45126	8.26446	13.3005	1.60936	UniRef90_P36717	288	minor core protein	Core-capsid bridging protein n=3 Tax=Human mastadenovirus A TaxID=129875 RepID=CORE5_ADE12
	agilent_1256	2.47632e-06	0.126292	-0.373422	-0.852131	0.105288	47.1074	41.3793	0.878403	UniRef90_P03204	289	EBNA-3C HHV 4 latent protein	Epstein-Barr nuclear antigen 6 n=14 Tax=Epstein-Barr virus (strain GD1) TaxID=10376 RepID=EBNA6_EBVB9
	agilent_241497	2.48063e-06	0.126512	1.03595	-0.29286	2.36476	2.47934	5.41872	2.18555	UniRef90_C1IDV3	290	VFG002419(gb|NP_645021) (coa) staphylocoagulase precursor [Staphylocoagulase (VF0421)] [Staphylococcus aureus subsp. aureus MW2]	Staphylocoagulase n=45 Tax=Staphylococcaceae TaxID=90964 RepID=C1IDV3_STAAU
	agilent_220340	2.48471e-06	0.12672	0.831106	-0.235536	1.89775	4.13223	8.37438	2.0266	UniRef90_P12255	291	VFG000001(gb|NP_880571) (fhaB) filamentous hemagglutinin/adhesin [FHA (VF0025)] [Bordetella pertussis Tohama I]	Filamentous hemagglutinin n=89 Tax=Bordetella TaxID=517 RepID=FHAB_BORPE
	agilent_223646	2.4931e-06	0.127148	-0.381179	-0.870935	0.108578	42.1488	35.9606	0.853183	UniRef90_Q9JNH0	292	VFG000972(gb|NP_269972) (sic) inhibitor of complement-mediated lysis [SIC (VF0255)] [Streptococcus pyogenes M1 GAS]	Sic1.225 n=20 Tax=Streptococcus pyogenes TaxID=1314 RepID=Q9JNH0_STRPY
	agilent_85705	2.49947e-06	0.127473	1.2747	-0.364495	2.9139	1.65289	4.92611	2.9803	UniRef90_A0A416JDV1	293	MH0250_GL0256152 MPA_PNP_EM_seqs_non_topgraph_seqs_final_210318.csv	Flagellin (Fragment) n=1 Tax=Clostridium sp. AM49-4BH TaxID=2293035 RepID=A0A416JDV1_9CLOT
	agilent_164666	2.50159e-06	0.127581	1.22837	-0.351696	2.80844	1.65289	5.41872	3.27833	UniRef90_A0A1C5VBJ4	294	MH0369_GL0102815 MPA_PNP_EM_seqs_non_topgraph_seqs_final_210318.csv	Flagellin n=16 Tax=Roseburia TaxID=841 RepID=A0A1C5VBJ4_9FIRM
	twist_49223	2.5061e-06	0.127811	-0.450269	-1.0298	0.129267	24.7934	17.2414	0.695402		295	phosphoprotein 150 & Large structural phosphoprotein
	agilent_140119	2.5109e-06	0.128056	-0.560816	-1.2831	0.161467	15.7025	9.35961	0.596059	UniRef90_Q4W8L5	296	WP_000744110.1 strains_non_MPA_non_topgraph_cdhit70_190118.csv	Staphylocoagulase n=113 Tax=Bacillales TaxID=1385 RepID=Q4W8L5_STAAU
	twist_34744	2.51578e-06	0.128305	-0.541275	-1.23885	0.156295	16.5289	9.85222	0.596059		297	zinc metalloproteinase aureolysin
	twist_42986	2.51732e-06	0.128383	0.427455	-0.123542	0.978452	23.1405	27.5862	1.19212		298	Botulinum neurotoxin type B precursor & neurotoxin B
	agilent_9680	2.51799e-06	0.128418	0.498201	-0.144047	1.14045	14.0496	21.6749	1.54274	UniRef90_P36717	299	minor core protein	Core-capsid bridging protein n=3 Tax=Human mastadenovirus A TaxID=129875 RepID=CORE5_ADE12
	agilent_240248	2.54565e-06	0.129828	0.613104	-0.180187	1.40639	9.91736	11.8227	1.19212	UniRef90_P71401	300	VFG001157(gb|AAC44560) (hsf) Hsf [Hia/Hsf (VF0039)] [Haemophilus influenzae C54]	Hsf n=19 Tax=Haemophilus influenzae TaxID=727 RepID=P71401_HAEIF
	agilent_73623	2.56233e-06	0.130679	0.583768	-0.173239	1.34077	9.09091	14.2857	1.57143	UniRef90_A0A1C5R2C8	301	MH0062_GL0024816 (1/2) MPA_and_EM_topgraph_220218_subsample.csv	Putative serine protease HtrA n=9 Tax=Faecalibacterium TaxID=216851 RepID=A0A1C5R2C8_9FIRM
	twist_36437	2.56254e-06	0.13069	0.37565	-0.111492	0.862792	52.8926	61.0837	1.15486		302	envelope glycoprotein G (2/2) & glycoprotein G (2/2)
	twist_21096	2.59017e-06	0.132099	-0.5643	-1.29876	0.17016	14.0496	9.35961	0.666184		303	allergen_name False allergome_name Por tr 2 (14/17) (1/1) allergenonline_name False SDAP_name False iedb_name False
	twist_55260	2.59052e-06	0.132117	0.372583	-0.112372	0.857538	36.3636	45.8128	1.25985		304	Adhesin P1 precursor (Cytadhesin P1) (Attachment protein) & ADP1_MYCPN adhesin P1
	agilent_173492	2.60498e-06	0.132854	0.665241	-0.20229	1.53277	6.61157	11.8227	1.78818	UniRef90_A0A1C5RFI9	305	V1.UC10-2_GL0112511 MPA_PNP_EM_seqs_non_topgraph_seqs_final_210318.csv	Sulfate starvation-induced protein 7 n=20 Tax=Faecalibacterium TaxID=216851 RepID=A0A1C5RFI9_9FIRM
	agilent_202527	2.61125e-06	0.133174	-0.722587	-1.66568	0.220505	9.09091	4.92611	0.541872	UniRef90_Q5LFP9	306	YP_098680.1 strains_non_MPA_non_topgraph_cdhit70_190118.csv	Uncharacterized protein n=53 Tax=Bacteroides TaxID=816 RepID=Q5LFP9_BACFN
	agilent_387	2.61829e-06	0.133533	0.48166	-0.147565	1.11089	15.7025	19.2118	1.22349	UniRef90_P75330	307	P30 adhesin	P30 adhesin n=9 Tax=Mycoplasma pneumoniae TaxID=2104 RepID=P30_MYCPN
	agilent_226618	2.62439e-06	0.133844	-0.702766	-1.62157	0.21604	9.09091	5.41872	0.596059	UniRef90_Q7BS42	308	VFG000861(gb|YP_006098864) (pic) Pic serine protease precursor, autotransporter [Pic (VF0218)] [Escherichia coli O44:H18 042]	Serine protease pic autotransporter n=149 Tax=Enterobacteriaceae TaxID=543 RepID=PIC_ECO44
	twist_59436	2.62874e-06	0.134066	-0.66383	-1.53223	0.204566	9.91736	6.89655	0.695402		309	B B/Sichuan/379/99 HA
	agilent_230765	2.63254e-06	0.13426	-0.479915	-1.10803	0.148204	19.8347	14.2857	0.720238	UniRef90_A6QIG2	310	VFG001799(gb|CAB94853) (map) extracellular proteins Map [Eap/Map (VF0016)] [Staphylococcus aureus str. Newman D2C (ATCC 25904)]	65 kDa membrane protein n=124 Tax=Bacteria TaxID=2 RepID=OMP7_STAAE
	agilent_237660	2.63507e-06	0.134388	1.02981	-0.318462	2.37808	2.47934	6.40394	2.58292	UniRef90_A0A4I7YG16	311	VFG001357(gb|NP_346601) (cbpA) choline binding protein A [CbpA/PspC (VF0150)] [Streptococcus pneumoniae TIGR4]	Choline binding protein A n=44 Tax=Streptococcus pneumoniae TaxID=1313 RepID=A0A4I7YG16_STREE
	agilent_6224	2.66262e-06	0.135794	0.50465	-0.158443	1.16774	13.2231	18.7192	1.41564	UniRef90_A7X0T9	312	Bifunctional autolysin precursor	Bifunctional autolysin n=763 Tax=Bacteria TaxID=2 RepID=ATL_STAA1
	twist_39307	2.67572e-06	0.136462	-0.562955	-1.30392	0.178012	14.0496	9.35961	0.666184		313	polyprotein (9/9) & VP1 capsid protein (1/3) & Chain 2, Human Rhinovirus Serotype 2 (Hrv2)
	agilent_6384	2.67969e-06	0.136664	0.869935	-0.275673	2.01554	3.30579	8.37438	2.53325	UniRef90_Q99WQ6	314	Lipase 2 precursor (Glycerol ester hydrolase 2)	Lipase 2 n=451 Tax=Bacteria TaxID=2 RepID=LIP2_STAAM
	agilent_63914	2.68561e-06	0.136966	0.737001	-0.234295	1.7083	4.95868	11.33	2.28489	UniRef90_B0MYL9	315	MH0006_GL0045272 MPA_PNP_EM_seqs_non_topgraph_seqs_final_210318.csv	Uncharacterized protein n=6 Tax=root TaxID=1 RepID=B0MYL9_9BACT
	twist_42031	2.68699e-06	0.137037	0.383774	-0.122093	0.88964	29.7521	39.4089	1.32458		316	titin isoform IC
	agilent_174704	2.71176e-06	0.1383	0.358241	-0.115489	0.831971	49.5868	58.1281	1.17225	UniRef90_A6LEY7	317	158458797-stool1_revised_scaffold5915_1_gene28910 MPA_PNP_EM_seqs_non_topgraph_seqs_final_210318.csv	Uncharacterized protein n=16 Tax=Bacteroidales TaxID=171549 RepID=A6LEY7_PARD8
	agilent_235465	2.71908e-06	0.138673	-0.3698	-0.859278	0.119678	42.9752	33.9901	0.790925	UniRef90_P71401	318	VFG001157(gb|AAC44560) (hsf) Hsf [Hia/Hsf (VF0039)] [Haemophilus influenzae C54]	Hsf n=19 Tax=Haemophilus influenzae TaxID=727 RepID=P71401_HAEIF
	twist_63977	2.72046e-06	0.138743	-0.462909	-1.07574	0.14992	21.4876	14.2857	0.664835		319	YP_009148886.1 hypothetical protein [Salmonella phage SSE121]
	agilent_3467	2.72324e-06	0.138885	-0.536754	-1.2476	0.174091	87.6033	84.7291	0.96719	UniRef90_P03211	320	EBNA-1 HHV 4 & BKRF1	Epstein-Barr nuclear antigen 1 n=37 Tax=Epstein-Barr virus (strain GD1) TaxID=10376 RepID=EBNA1_EBVB9
	agilent_226915	2.72996e-06	0.139228	0.402124	-0.130887	0.935135	68.595	78.8177	1.14903	UniRef90_A0A4M7JVU5	321	VFG001353(gb|NP_344916) (cbpG) choline binding protein G [CBPs (VF0145)] [Streptococcus pneumoniae TIGR4]	Choline binding protein G n=61 Tax=Streptococcus pneumoniae TaxID=1313 RepID=A0A4M7JVU5_STREE
	twist_35063	2.75167e-06	0.140335	-0.627685	-1.462	0.206634	11.5702	5.91133	0.510908		322	Y-box-binding protein 2
	twist_42208	2.75624e-06	0.140568	-0.594055	-1.38414	0.196027	12.3967	7.38916	0.596059		323	Glycoprotein B precursor & glycoprotein B (1/2)
	agilent_236132	2.76776e-06	0.141156	1.15753	-0.384242	2.6993	1.65289	6.89655	4.17241	UniRef90_P75211	324	VFG002032(gb|NP_110256) (p200) cyto adherence proteins [Cytadherence organelle (VF0330)] [Mycoplasma pneumoniae M129]	Protein P200 n=9 Tax=Mycoplasma pneumoniae TaxID=2104 RepID=P200_MYCPN
	twist_49674	2.78387e-06	0.141977	0.388985	-0.130194	0.908163	26.4463	34.9754	1.32251		325	positive (from uniprot): Human herpesvirus 3 Envelope glycoprotein C
	agilent_222761	2.7991e-06	0.142754	0.595139	-0.200741	1.39102	8.26446	13.3005	1.60936	UniRef90_UPI000DA9B94C	326	VFG001290(gb|NP_647368) (clfB) Clumping factor B, adhesin [Clumping factor (VF0004)] [Staphylococcus aureus subsp. aureus MW2]	MSCRAMM family adhesin clumping factor ClfB n=15 Tax=Staphylococcus aureus TaxID=1280 RepID=UPI000DA9B94C
	agilent_183591	2.81806e-06	0.143721	0.648695	-0.220905	1.5183	6.61157	11.33	1.71367	UniRef90_A0A174JVB0	327	SZEY-64A_GL0026694 MPA_PNP_EM_seqs_non_topgraph_seqs_final_210318.csv	Probable peptidoglycan endopeptidase LytE n=32 Tax=Bacteroidales TaxID=171549 RepID=A0A174JVB0_9BACT
	twist_83465	2.81861e-06	0.143749	0.447549	-0.152449	1.04755	17.3554	21.6749	1.24889		328	YP_009168587.1 putative large terminase [Lactobacillus phage LBR48]
	agilent_120883	2.81882e-06	0.14376	0.801801	-0.273147	1.87675	4.13223	8.37438	2.0266	UniRef90_A6BJ99	329	411462.DORLON_02394 (2/2) MPA_and_EM_topgraph_220218_subsample.csv	DUF4097 domain-containing protein n=7 Tax=Dorea TaxID=189330 RepID=A6BJ99_9FIRM
	twist_72254	2.82437e-06	0.144043	0.744566	-0.254355	1.74349	4.95868	8.37438	1.68883		330	YP_009321608.1 major head protein II [Campylobacter phage PC14]
	agilent_7301	2.8518e-06	0.145442	0.394771	-0.136706	0.926248	67.7686	77.8325	1.1485	UniRef90_P03211	331	EBNA-1 HHV 4 & BKRF1	Epstein-Barr nuclear antigen 1 n=37 Tax=Epstein-Barr virus (strain GD1) TaxID=10376 RepID=EBNA1_EBVB9
	twist_55904	2.85582e-06	0.145647	-0.660964	-1.55127	0.22934	9.91736	5.41872	0.546388		332	Neurovirulence factor ICP34.5
	agilent_28564	2.85809e-06	0.145763	-0.365337	-0.85758	0.126906	42.1488	32.0197	0.759683	UniRef90_P81177	333	WP_001819612.1 strains_non_MPA_non_topgraph_cdhit70_190118.csv	Zinc metalloproteinase aureolysin n=337 Tax=Bacilli TaxID=91061 RepID=AURE_STAAU
	agilent_234348	2.8682e-06	0.146278	-0.524057	-1.23106	0.182943	15.7025	9.35961	0.596059	UniRef90_Q8P2T7	334	VFG000976(gb|NP_268546) (slo) streptolysin O precursor [SLO (VF0250)] [Streptococcus pyogenes M1 GAS]	Streptolysin O n=132 Tax=Streptococcus TaxID=1301 RepID=TACY_STRP8
	agilent_23359	2.90956e-06	0.148387	0.384489	-0.136932	0.90591	25.6198	34.4828	1.34594	UniRef90_A7X6T9	335	WP_000751265.1 strains_non_MPA_non_topgraph_cdhit70_190118.csv	Probable transglycosylase IsaA n=197 Tax=Bacteria TaxID=2 RepID=ISAA_STAA1
	agilent_56393	2.92933e-06	0.149396	-0.643321	-1.51792	0.231281	9.91736	6.89655	0.695402	UniRef90_A0A414QQV5	336	WP_004848400.1 (1/1) non_MPA_topgraph_sampling_040218.csv	Uncharacterized protein n=54 Tax=root TaxID=1 RepID=A0A414QQV5_9FIRM
	agilent_110337	2.94648e-06	0.150271	0.761128	-0.275858	1.79811	4.13223	11.33	2.74187	UniRef90_F7JVT9	337	WP_024852370.1 strains_non_MPA_non_topgraph_cdhit70_190118.csv	Uncharacterized protein n=15 Tax=Clostridiales TaxID=186802 RepID=F7JVT9_9FIRM
	agilent_178076	2.95278e-06	0.150592	-0.542183	-1.28145	0.197087	14.0496	8.867	0.631121	UniRef90_A0A460AZD5	338	WP_010959017.1 (1/1) non_MPA_topgraph_sampling_040218.csv	LPXTG cell wall anchor domain-containing protein n=248 Tax=Listeriaceae TaxID=186820 RepID=A0A460AZD5_LISMN
	agilent_196127	2.96104e-06	0.151013	0.450273	-0.16431	1.06486	79.3388	84.7291	1.06794	UniRef90_K0X516	339	MH0012_GL0015099 MPA_PNP_EM_seqs_non_topgraph_seqs_final_210318.csv	BIG2 domain-containing protein n=2 Tax=Bacteroidales TaxID=171549 RepID=K0X516_9BACT
	agilent_123632	2.96848e-06	0.151393	0.858094	-0.314218	2.03041	3.30579	6.40394	1.93719	UniRef90_A0A174IN05	340	MH0188_GL0177478 (1/1) MPA_and_EM_topgraph_220218_subsample.csv	Penicillin-binding protein 2 n=11 Tax=Clostridiales TaxID=186802 RepID=A0A174IN05_9FIRM
	agilent_12509	2.97163e-06	0.151553	-0.635987	-1.5052	0.233227	9.91736	6.40394	0.645731	UniRef90_P06177	341	WP_020438185.1 strains_non_MPA_non_topgraph_cdhit70_190118.csv	Flagellin n=155 Tax=Salmonella TaxID=590 RepID=FLIC_SALMU
	agilent_42625	2.98285e-06	0.152125	-0.611754	-1.44902	0.22551	11.5702	5.91133	0.510908	UniRef90_A0A1Q6T816	342	V1.FI36_GL0100331 MPA_PNP_EM_seqs_non_topgraph_seqs_final_210318.csv	Uncharacterized protein n=1 Tax=Subdoligranulum sp. 60_17 TaxID=1897022 RepID=A0A1Q6T816_9FIRM
	twist_5927	2.99146e-06	0.152564	-0.673385	-1.59598	0.249216	9.09091	5.41872	0.596059		343	allergen_name False allergome_name Dan re PGM (4/4) (1/1) allergenonline_name False SDAP_name False iedb_name False
	agilent_206569	3.00825e-06	0.153421	0.761584	-0.284036	1.8072	4.13223	9.85222	2.38424	UniRef90_I9QA96	344	SZEY-24A_GL0007462 MPA_PNP_EM_seqs_non_topgraph_seqs_final_210318.csv	SGNH_hydro domain-containing protein n=38 Tax=Bacteroides TaxID=816 RepID=I9QA96_9BACE
	agilent_191187	3.01854e-06	0.153946	0.438612	-0.164351	1.04157	16.5289	22.6601	1.37094	UniRef90_A0A1L9L6D8	345	WP_039451873.1 strains_non_MPA_non_topgraph_cdhit70_190118.csv	Chitodextrinase n=50 Tax=Vibrionaceae TaxID=641 RepID=A0A1L9L6D8_VIBFL
	twist_42090	3.0452e-06	0.155305	0.349673	-0.132612	0.831957	47.9339	56.1576	1.17156		346	envelope glycoprotein G (2/2) & glycoprotein G (2/2)
	twist_58263	3.04808e-06	0.155452	-0.482394	-1.14797	0.183183	19.0083	11.33	0.596059		347	EBNA-3C HHV 4 latent protein
	twist_77700	3.05037e-06	0.155569	0.837471	-0.318345	1.99329	3.30579	7.38916	2.23522		348	YP_001469491.1 gp12 Short tail fibers [Enterobacteria phage Phi1]
	twist_43411	3.05368e-06	0.155738	-0.754305	-1.79577	0.287156	7.43802	3.94089	0.52983		349	putative zinc metalloprotease
	agilent_186597	3.06716e-06	0.156425	-0.72133	-1.71892	0.276259	8.26446	4.4335	0.536453	UniRef90_A0A3R6KAI3	350	MH0020_GL0043089 (1/3) MPA_and_EM_topgraph_220218_subsample.csv	Membrane protein insertase YidC n=21 Tax=Parabacteroides TaxID=375288 RepID=A0A3R6KAI3_9BACT
	agilent_4413	3.06771e-06	0.156453	0.360335	-0.138037	0.858707	32.2314	40.3941	1.25325	UniRef90_P16733	351	positive (from uniprot): Human herpesvirus 5 Envelope glycoprotein M	Envelope glycoprotein M n=53 Tax=Human cytomegalovirus TaxID=10359 RepID=GM_HCMVA
	twist_27541	3.07213e-06	0.156679	0.412836	-0.15846	0.984132	19.0083	28.0788	1.47719		352	EBNA-1 HHV 4 & BKRF1
	agilent_164664	3.07433e-06	0.156791	0.8619	-0.331147	2.05495	3.30579	6.89655	2.08621	UniRef90_R5E067	353	MH0010_GL0007892 MPA_PNP_EM_seqs_non_topgraph_seqs_final_210318.csv	Flagellin n=2 Tax=Eubacterium TaxID=1730 RepID=R5E067_9FIRM
	agilent_43878	3.10081e-06	0.158142	-0.786696	-1.87919	0.305801	6.61157	3.44828	0.521552	UniRef90_D1JSC7	354	YP_100692.1 strains_non_MPA_non_topgraph_cdhit70_190118.csv	Prolyl tripeptidyl peptidase n=56 Tax=Bacteroidaceae TaxID=815 RepID=D1JSC7_BACFG
	agilent_79020	3.10174e-06	0.158189	0.772796	-0.30052	1.84611	4.13223	8.867	2.14581	UniRef90_C4ZGU4	355	WP_012743452.1 MPA_PNP_EM_seqs_non_topgraph_seqs_final_210318.csv	N-acetylmuramoyl-L-alanine amidase n=2 Tax=[Eubacterium] rectale TaxID=39491 RepID=C4ZGU4_AGARV
	twist_27265	3.11673e-06	0.158953	-0.841731	-2.01294	0.329475	5.78512	3.44828	0.596059		356	huntingtin & Huntingtin
	agilent_12019	3.12228e-06	0.159236	-0.529912	-1.26775	0.207922	88.4298	85.7143	0.969292		357	positive (exact): Human herpesvirus 4 Epstein-Barr nuclear antigen 1
	twist_84196	3.12834e-06	0.159545	-0.741522	-1.77476	0.291717	7.43802	3.94089	0.52983		358	YP_001285547.1 gp57 [Escherichia virus TLS]
	agilent_214049	3.12836e-06	0.159546	-0.676847	-1.61997	0.266276	8.26446	6.40394	0.774877	UniRef90_A0A174CNC0	359	V1.FI07_GL0102201 MPA_PNP_EM_seqs_non_topgraph_seqs_final_210318.csv	Beta-galactosidase n=69 Tax=Bacteroidaceae TaxID=815 RepID=A0A174CNC0_BACVU
	agilent_226184	3.13863e-06	0.16007	-0.386123	-0.924824	0.152578	29.7521	21.1823	0.711959	UniRef90_P71401	360	VFG001157(gb|AAC44560) (hsf) Hsf [Hia/Hsf (VF0039)] [Haemophilus influenzae C54]	Hsf n=19 Tax=Haemophilus influenzae TaxID=727 RepID=P71401_HAEIF
	agilent_182676	3.13965e-06	0.160122	0.609418	-0.24092	1.45976	89.2562	94.0887	1.05414	UniRef90_A0A264Y915	361	MH0073_GL0045612 MPA_PNP_EM_seqs_non_topgraph_seqs_final_210318.csv	Uncharacterized protein n=1 Tax=Prevotella sp. 885 TaxID=2022527 RepID=A0A264Y915_9BACT
	agilent_3468	3.14107e-06	0.160195	-0.397063	-0.951192	0.157066	76.8595	72.9064	0.948567	UniRef90_P03211	362	EBNA-1 HHV 4 & BKRF1	Epstein-Barr nuclear antigen 1 n=37 Tax=Epstein-Barr virus (strain GD1) TaxID=10376 RepID=EBNA1_EBVB9
	agilent_67960	3.14573e-06	0.160432	0.577647	-0.228958	1.38425	8.26446	11.8227	1.43054	UniRef90_K5ZET5	363	MH0067_GL0017747 MPA_PNP_EM_seqs_non_topgraph_seqs_final_210318.csv	PNPLA domain-containing protein n=20 Tax=Parabacteroides TaxID=375288 RepID=K5ZET5_9BACT
	agilent_206719	3.15411e-06	0.16086	-0.532731	-1.27738	0.211916	14.0496	8.867	0.631121	UniRef90_A0A2V2E9Z5	364	MH0188_GL0033238 MPA_PNP_EM_seqs_non_topgraph_seqs_final_210318.csv	Molybdopterin molybdenumtransferase n=1 Tax=Coriobacteriia bacterium TaxID=2052159 RepID=A0A2V2E9Z5_9ACTN
	twist_39408	3.15531e-06	0.160921	0.773086	-0.307685	1.85386	4.13223	6.89655	1.66897		365	positive (from uniprot): Enterovirus B Genome polyprotein
	twist_51085	3.19427e-06	0.162908	-0.580118	-1.39497	0.234734	11.5702	6.89655	0.596059		366	HCMVUL99 & Tegument protein UL11 homolog
	twist_10261	3.19472e-06	0.162931	0.474257	-0.191936	1.14045	12.3967	19.7044	1.58949		367	allergen_name False allergome_name Str pn PspC (2/2) (1/1) allergenonline_name False SDAP_name False iedb_name False
	agilent_177491	3.20557e-06	0.163484	0.338732	-0.137714	0.815178	52.0661	57.1429	1.09751	UniRef90_P52143	368	NP_311542.2 strains_non_MPA_non_topgraph_cdhit70_190118.csv	Uncharacterized outer membrane protein YpjA n=569 Tax=Bacteria TaxID=2 RepID=YPJA_ECOLI
	twist_76975	3.21092e-06	0.163757	0.590513	-0.240615	1.42164	7.43802	11.8227	1.58949		369	ACZ63895.1 endolysin [Enterococcus phage phiFL1C]
	agilent_166980	3.21559e-06	0.163995	0.684964	-0.279645	1.64957	4.95868	10.8374	2.18555	UniRef90_A0A2N5PBF4	370	WP_024853610.1 strains_non_MPA_non_topgraph_cdhit70_190118.csv	Uncharacterized protein n=12 Tax=Lachnospiraceae TaxID=186803 RepID=A0A2N5PBF4_RUMGN
	agilent_220409	3.22085e-06	0.164263	0.821874	-0.336278	1.98003	3.30579	8.867	2.68227	UniRef90_P96949	371	VFG000268(gb|NP_283297) (hpuB) haemoglobin-haptoglobin-utilization protein [HpuAB (VF0049)] [Neisseria meningitidis Z2491]	Hemoglobin-haptoglobin utilization protein B n=283 Tax=Neisseriaceae TaxID=481 RepID=HPUB_NEIMC
	agilent_226792	3.22264e-06	0.164355	-0.548144	-1.32073	0.224445	13.2231	8.867	0.670567	UniRef90_P06653	372	VFG001358(gb|NP_346365) (lytA) autolysin [Autolysin (VF0143)] [Streptococcus pneumoniae TIGR4]	Autolysin n=1457 Tax=root TaxID=1 RepID=ALYS_STRPN
	agilent_221466	3.2289e-06	0.164674	0.609678	-0.250291	1.46965	6.61157	12.3153	1.86268	UniRef90_A0A2X2MA38	373	VFG002420(gb|NP_644838) (adsA) Adenosine synthase A [AdsA (VF0422)] [Staphylococcus aureus subsp. aureus MW2]	5'-nucleotidase n=579 Tax=Bacteria TaxID=2 RepID=A0A2X2MA38_STAAU
	agilent_241225	3.23871e-06	0.165174	0.393567	-0.162229	0.949363	21.4876	29.5567	1.37552	UniRef90_UPI000F53326A	374	VFG000261(gb|NP_273742) (iga) IgA-specific serine endopeptidase [IgA1 protease (VF0080)] [Neisseria meningitidis MC58]	IgA-specific serine endopeptidase autotransporter n=1 Tax=Neisseria meningitidis TaxID=487 RepID=UPI000F53326A
	agilent_203304	3.25106e-06	0.165804	-0.529964	-1.27949	0.219567	13.2231	9.35961	0.70782	UniRef90_A0A174XCR6	375	MH0020_GL0053675 MPA_PNP_EM_seqs_non_topgraph_seqs_final_210318.csv	Periplasmic beta-glucosidase n=38 Tax=Bacteroidales TaxID=171549 RepID=A0A174XCR6_9BACT
	agilent_164667	3.25257e-06	0.165881	0.948057	-0.39303	2.28914	2.47934	5.91133	2.38424	UniRef90_A0A173T5V3	376	MH0260_GL0103278 MPA_PNP_EM_seqs_non_topgraph_seqs_final_210318.csv	Flagellin n=2 Tax=Roseburia faecis TaxID=301302 RepID=A0A173T5V3_9FIRM
	agilent_151860	3.25276e-06	0.165891	-0.475383	-1.14786	0.197092	16.5289	12.3153	0.745074	UniRef90_A0A508ZG25	377	WP_015438400.1 strains_non_MPA_non_topgraph_cdhit70_190118.csv	Lactose-binding protein n=31 Tax=Bifidobacterium TaxID=1678 RepID=A0A508ZG25_BIFBR
	agilent_103212	3.25744e-06	0.166129	-0.556178	-1.34339	0.231033	12.3967	7.38916	0.596059	UniRef90_A0A3E4P9Y0	378	MH0364_GL0033618 (1/1) MPA_and_EM_topgraph_220218_subsample.csv	TPR_REGION domain-containing protein n=25 Tax=Bacteroidales TaxID=171549 RepID=A0A3E4P9Y0_9BACT
	agilent_1543	3.25812e-06	0.166164	0.65355	-0.271556	1.57866	5.78512	9.35961	1.61787	UniRef90_P08318	379	phosphoprotein 150 & Large structural phosphoprotein	Large structural phosphoprotein n=145 Tax=root TaxID=1 RepID=PP150_HCMVA
	agilent_15915	3.26779e-06	0.166658	0.689034	-0.287436	1.6655	4.95868	9.85222	1.98686	UniRef90_A0A2X2MA38	380	WP_000645753.1 strains_non_MPA_non_topgraph_cdhit70_190118.csv	5'-nucleotidase n=579 Tax=Bacteria TaxID=2 RepID=A0A2X2MA38_STAAU
	agilent_241825	3.27277e-06	0.166911	0.748587	-0.312915	1.81009	4.13223	7.88177	1.90739	UniRef90_A7X6I5	381	VFG001283(gb|NP_647238) (fnbA) fibronectin-binding protein A [FnBPs (VF0010)] [Staphylococcus aureus subsp. aureus MW2]	Fibronectin-binding protein A n=697 Tax=Bacteria TaxID=2 RepID=FNBA_STAA1
	agilent_169687	3.2746e-06	0.167004	0.494726	-0.206953	1.1964	11.5702	15.2709	1.31985	UniRef90_E2QQR7	382	WP_001529381.1 strains_non_MPA_non_topgraph_cdhit70_190118.csv	SnoH n=24 Tax=Escherichia coli TaxID=562 RepID=E2QQR7_ECOLX
	agilent_223695	3.29424e-06	0.168006	-0.342302	-0.828943	0.144338	42.9752	36.4532	0.848238	UniRef90_A0A4I7XYI6	383	VFG001361(gb|NP_344663) (pspA) pneumococcal surface protein A [PspA (VF0152)] [Streptococcus pneumoniae TIGR4]	Surface protein A n=87 Tax=Streptococcus pneumoniae TaxID=1313 RepID=A0A4I7XYI6_STREE
	agilent_62251	3.31452e-06	0.16904	-0.590583	-1.43224	0.251071	10.7438	6.89655	0.64191	UniRef90_R5DVL4	384	N085A_GL0053942 (1/2) MPA_and_EM_topgraph_220218_subsample.csv	Uncharacterized protein n=24 Tax=Ruminococcus TaxID=1263 RepID=R5DVL4_9FIRM
	twist_58288	3.31563e-06	0.169097	0.370095	-0.157407	0.897596	24.7934	34.9754	1.41067		385	polyprotein (9/9) & VP1 capsid protein (1/3) & Chain 2, Human Rhinovirus Serotype 2 (Hrv2)
	twist_37907	3.31572e-06	0.169102	0.41578	-0.176844	1.0084	74.3802	84.2365	1.13251		386	pneumococcal histidine triad protein D (1/2) & histidine motif-containing protein, partial
	agilent_161799	3.32062e-06	0.169352	-0.580486	-1.40836	0.247383	10.7438	7.38916	0.687761	UniRef90_E5VDQ4	387	V1.FI19_GL0078193 (1/2) MPA_and_EM_topgraph_220218_subsample.csv	ABC transporter permease n=53 Tax=Bacteroides TaxID=816 RepID=E5VDQ4_9BACE
	twist_34234	3.34045e-06	0.170363	-0.53389	-1.29711	0.229331	14.0496	7.38916	0.525935		388	huntingtin & Huntingtin
	agilent_126254	3.34565e-06	0.170628	0.586812	-0.252584	1.42621	7.43802	12.3153	1.65572	UniRef90_A0A416JDV1	389	MH0250_GL0256152 MPA_PNP_EM_seqs_non_topgraph_seqs_final_210318.csv	Flagellin (Fragment) n=1 Tax=Clostridium sp. AM49-4BH TaxID=2293035 RepID=A0A416JDV1_9CLOT
	agilent_106774	3.35696e-06	0.171205	0.720115	-0.311352	1.75158	4.95868	7.38916	1.49015	UniRef90_A0A4S2FKQ5	390	WP_063674229.1 MPA_PNP_EM_seqs_non_topgraph_seqs_final_210318.csv	DUF4988 domain-containing protein n=15 Tax=Bacteroidaceae TaxID=815 RepID=A0A4S2FKQ5_9BACE
	agilent_46608	3.35903e-06	0.171311	0.916393	-0.396539	2.22933	2.47934	7.38916	2.9803	UniRef90_A0A413ZL06	391	NLF014_GL0005739 MPA_PNP_EM_seqs_non_topgraph_seqs_final_210318.csv	Toxin-antitoxin system YwqK family antitoxin n=11 Tax=Bacteroides TaxID=816 RepID=A0A413ZL06_BACSE
	agilent_6000	3.35948e-06	0.171334	-0.359302	-0.874108	0.155504	33.0579	28.5714	0.864286	UniRef90_P03204	392	EBNA-3C HHV 4 latent protein	Epstein-Barr nuclear antigen 6 n=14 Tax=Epstein-Barr virus (strain GD1) TaxID=10376 RepID=EBNA6_EBVB9
	agilent_151982	3.37036e-06	0.171888	0.650417	-0.282704	1.58354	5.78512	9.35961	1.61787	UniRef90_U6R7P0	393	MH0039_GL0042967 (1/1) MPA_and_EM_topgraph_220218_subsample.csv	SusC/RagA family TonB-linked outer membrane protein n=2 Tax=Bacteroides TaxID=816 RepID=U6R7P0_9BACE
	twist_33965	3.37395e-06	0.172071	0.933511	-0.406322	2.27334	2.47934	5.91133	2.38424		394	55 kDa immediate-early protein 1
	agilent_178307	3.37545e-06	0.172148	-0.506152	-1.23274	0.220439	14.876	8.867	0.596059	UniRef90_Q2G222	395	WP_001125631.1 strains_non_MPA_non_topgraph_cdhit70_190118.csv	N-acetylmuramoyl-L-alanine amidase domain-containing protein SAOUHSC_02979 n=302 Tax=Bacteria TaxID=2 RepID=Y2979_STAA8
	agilent_230641	3.37978e-06	0.172369	-0.69985	-1.70502	0.305315	8.26446	3.94089	0.476847	UniRef90_P62575	396	VFG001378(gb|NP_359129) (nanA) neuraminidase A [Neuraminidase (VF0148)] [Streptococcus pneumoniae R6]	Sialidase A n=43 Tax=Bacteria TaxID=2 RepID=NANA_STREE
	agilent_224314	3.40068e-06	0.173434	0.379364	-0.166854	0.925582	22.314	28.5714	1.28042	UniRef90_Q2G0L4	397	VFG001280(gb|NP_645334) (sdrD) Ser-Asp rich fibrinogen-binding bone sialoprotein-binding protein [SDr (VF0019)] [Staphylococcus aureus subsp. aureus MW2]	Serine-aspartate repeat-containing protein D n=1957 Tax=Bacteria TaxID=2 RepID=SDRD_STAA8
	twist_18575	3.40154e-06	0.173479	0.739009	-0.325145	1.80316	4.13223	7.38916	1.78818		398	allergen_name False allergome_name Tri a 20 (32/49) (1/1) allergenonline_name False SDAP_name False iedb_name False
	twist_58592	3.40241e-06	0.173523	-0.460896	-1.12464	0.20285	17.3554	12.3153	0.709594		399	EBNA-1 HHV 4
	agilent_193278	3.40499e-06	0.173655	0.493347	-0.217351	1.20404	10.7438	16.7488	1.55892	UniRef90_A0A1E3KVD0	400	YP_004890586.1 strains_non_MPA_non_topgraph_cdhit70_190118.csv	Gamma-D-glutamyl-meso-diaminopimelate peptidase n=41 Tax=Lactobacillaceae TaxID=33958 RepID=A0A1E3KVD0_LACPN
	agilent_10341	3.40639e-06	0.173726	0.656347	-0.289319	1.60201	5.78512	7.88177	1.36242	UniRef90_R4LXM3	401	phiRv1 phage protein	Bacteriophage protein n=2 Tax=Mycobacterium tuberculosis TaxID=1773 RepID=R4LXM3_MYCTX
	agilent_64365	3.40651e-06	0.173732	0.631444	-0.278354	1.54124	5.78512	11.33	1.95848	UniRef90_B0PDI1	402	552396.HMPREF0863_00439 MPA_PNP_EM_seqs_non_topgraph_seqs_final_210318.csv	Peptidase C51 domain-containing protein n=95 Tax=root TaxID=1 RepID=B0PDI1_9FIRM
	twist_94411	3.41371e-06	0.174099	-0.552469	-1.34916	0.24422	12.3967	7.88177	0.635796		403	YP_009148980.1 ribonucleotide reductase of class III (anaerobic) activating protein [Salmonella phage SSE121]
	twist_10203	3.41533e-06	0.174182	-0.506768	-1.23769	0.224158	14.0496	9.35961	0.666184		404	allergen_name False allergome_name Por tr 2 (1/17) (1/1) allergenonline_name False SDAP_name False iedb_name False
	agilent_164662	3.41737e-06	0.174286	0.961807	-0.425769	2.34938	2.47934	5.41872	2.18555	UniRef90_C0FT85	405	WP_081453897.1 MPA_PNP_EM_seqs_non_topgraph_seqs_final_210318.csv	Flagellin n=3 Tax=Roseburia inulinivorans TaxID=360807 RepID=C0FT85_9FIRM
	twist_52250	3.42851e-06	0.174854	-0.356583	-0.871694	0.158529	33.0579	28.5714	0.864286		406	EBNA-3C HHV 4 latent protein
	twist_76831	3.42862e-06	0.17486	0.421919	-0.187584	1.03142	16.5289	21.1823	1.28153		407	YP_008772099.1 unnamed protein product [Streptococcus phage TP-778L]
	agilent_61850	3.43644e-06	0.175258	1.11918	-0.499082	2.73745	1.65289	4.92611	2.9803	UniRef90_Q6GF50	408	WP_000595617.1 strains_non_MPA_non_topgraph_cdhit70_190118.csv	Uncharacterized leukocidin-like protein 1 n=24 Tax=Staphylococcus TaxID=1279 RepID=LUKL1_STAAR
	agilent_235513	3.44e-06	0.17544	0.702543	-0.313715	1.7188	4.95868	9.35961	1.88752	UniRef90_A0A4I7YG16	409	VFG001357(gb|NP_346601) (cbpA) choline binding protein A [CbpA/PspC (VF0150)] [Streptococcus pneumoniae TIGR4]	Choline binding protein A n=44 Tax=Streptococcus pneumoniae TaxID=1313 RepID=A0A4I7YG16_STREE
	agilent_205324	3.44284e-06	0.175585	-0.725981	-1.7765	0.324534	7.43802	3.44828	0.463602	UniRef90_G2T5W2	410	MH0268_GL0121737 MPA_PNP_EM_seqs_non_topgraph_seqs_final_210318.csv	Flagellin n=3 Tax=Roseburia TaxID=841 RepID=G2T5W2_ROSHA
	agilent_205947	3.45814e-06	0.176365	0.764043	-0.343547	1.87163	4.13223	7.38916	1.78818	UniRef90_C9L9J0	411	MH0004_GL0017989 MPA_PNP_EM_seqs_non_topgraph_seqs_final_210318.csv	30S ribosomal protein S12 n=10 Tax=Clostridiales TaxID=186802 RepID=C9L9J0_BLAHA
	agilent_192601	3.46209e-06	0.176567	-0.578355	-1.41715	0.260444	10.7438	6.40394	0.596059	UniRef90_A0A0K9CPU5	412	T2D-149A_GL0084358 (2/2) MPA_and_EM_topgraph_220218_subsample.csv	OmpA-like domain-containing protein n=66 Tax=Bacteria TaxID=2 RepID=A0A0K9CPU5_9BACE
	agilent_141190	3.47527e-06	0.177239	0.628546	-0.284463	1.54156	5.78512	10.8374	1.87333	UniRef90_A0A4V2UPI2	413	WP_024852991.1 (2/2) non_MPA_topgraph_sampling_040218.csv	Type IV secretion system protein VirD4 n=2 Tax=Lachnospiraceae TaxID=186803 RepID=A0A4V2UPI2_9FIRM
	twist_57489	3.48018e-06	0.177489	0.65818	-0.298427	1.61479	5.78512	8.37438	1.44757		414	BRCA1-associated protein
	twist_47286	3.49074e-06	0.178028	-0.359838	-0.883482	0.163805	31.405	24.1379	0.768603		415	early antigen protein D (EA-D) & DNA polymerase processivity factor BMRF1
	agilent_43394	3.49402e-06	0.178195	0.487974	-0.222409	1.19836	10.7438	16.2562	1.51307	UniRef90_P43153	416	WP_011590092.1 strains_non_MPA_non_topgraph_cdhit70_190118.csv	Collagenase ColA n=88 Tax=Clostridium perfringens TaxID=1502 RepID=COLA_CLOPE
	agilent_158347	3.49531e-06	0.178261	0.510303	-0.232698	1.2533	9.91736	13.7931	1.3908	UniRef90_A0A139KHP0	417	MH0003_GL0049565 MPA_PNP_EM_seqs_non_topgraph_seqs_final_210318.csv	SusC/RagA family TonB-linked outer membrane protein n=31 Tax=Bacteroides TaxID=816 RepID=A0A139KHP0_BACUN
	agilent_11510	3.49749e-06	0.178372	0.345142	-0.157514	0.847798	30.5785	38.9163	1.27267	UniRef90_P07210	418	polyprotein (9/9) & VP1 capsid protein (1/3) & Chain 2, Human Rhinovirus Serotype 2 (Hrv2)	Genome polyprotein n=273 Tax=Enterovirus TaxID=12059 RepID=POLG_HRV8A
	agilent_229718	3.4975e-06	0.178373	0.413715	-0.188809	1.01624	18.1818	23.1527	1.2734	UniRef90_A7X6I5	419	VFG001283(gb|NP_647238) (fnbA) fibronectin-binding protein A [FnBPs (VF0010)] [Staphylococcus aureus subsp. aureus MW2]	Fibronectin-binding protein A n=697 Tax=Bacteria TaxID=2 RepID=FNBA_STAA1
	agilent_11483	3.49811e-06	0.178404	-0.391403	-0.961474	0.178668	25.6198	17.734	0.692198	UniRef90_P03204	420	EBNA-3C HHV 4 latent protein	Epstein-Barr nuclear antigen 6 n=14 Tax=Epstein-Barr virus (strain GD1) TaxID=10376 RepID=EBNA6_EBVB9
	agilent_206667	3.49854e-06	0.178426	-0.768258	-1.88727	0.35075	6.61157	2.95567	0.447044	UniRef90_D4J4E9	421	MH0059_GL0029485 (3/4) MPA_and_EM_topgraph_220218_subsample.csv	ABC-type transport system, involved in lipoprotein release, permease component n=38 Tax=Firmicutes TaxID=1239 RepID=D4J4E9_9FIRM
	agilent_15630	3.50489e-06	0.178749	0.5396	-0.246942	1.32614	9.09091	12.8079	1.40887	UniRef90_Q9ZFS5	422	WP_000769829.1 strains_non_MPA_non_topgraph_cdhit70_190118.csv	Exotoxin 1 n=31 Tax=Staphylococcus aureus TaxID=1280 RepID=Q9ZFS5_STAAU
	agilent_160014	3.53553e-06	0.180312	-0.533502	-1.31395	0.24695	12.3967	7.88177	0.635796	UniRef90_D4IQG0	423	MH0196_GL0028267 MPA_PNP_EM_seqs_non_topgraph_seqs_final_210318.csv	Peptidase family S41 n=7 Tax=Rikenellaceae TaxID=171550 RepID=D4IQG0_9BACT
	agilent_198814	3.53574e-06	0.180323	0.822077	-0.380556	2.02471	3.30579	5.41872	1.63916	UniRef90_K0XRR8	424	MH0028_GL0034989 (2/2) MPA_and_EM_topgraph_220218_subsample.csv	Uncharacterized protein n=3 Tax=Bacteroidales TaxID=171549 RepID=K0XRR8_9BACT
	agilent_61197	3.54747e-06	0.180921	-0.715205	-1.76293	0.332518	7.43802	3.44828	0.463602	UniRef90_D4J4E9	425	MH0059_GL0029485 (3/4) MPA_and_EM_topgraph_220218_subsample.csv	ABC-type transport system, involved in lipoprotein release, permease component n=38 Tax=Firmicutes TaxID=1239 RepID=D4J4E9_9FIRM
	agilent_8065	3.55312e-06	0.181209	-0.432154	-1.06565	0.201339	19.0083	14.2857	0.751553	UniRef90_P03211	426	EBNA-1 HHV 4 & BKRF1	Epstein-Barr nuclear antigen 1 n=37 Tax=Epstein-Barr virus (strain GD1) TaxID=10376 RepID=EBNA1_EBVB9
	agilent_135148	3.555e-06	0.181305	0.563387	-0.262661	1.38943	89.2562	92.6108	1.03758	UniRef90_K0X4F7	427	MH0271_GL0067298 MPA_PNP_EM_seqs_non_topgraph_seqs_final_210318.csv	Uncharacterized protein n=3 Tax=Bacteroidales TaxID=171549 RepID=K0X4F7_9BACT
	twist_58796	3.55647e-06	0.18138	-0.51853	-1.27894	0.241879	89.2562	86.2069	0.965837		428	positive (exact): Human herpesvirus 4 Epstein-Barr nuclear antigen 1
	agilent_202435	3.56385e-06	0.181756	0.48632	-0.227469	1.20011	10.7438	17.2414	1.60477	UniRef90_A0A414MBR3	429	MH0356_GL0139632 (1/1) MPA_and_EM_topgraph_220218_subsample.csv	LPXTG cell wall anchor domain-containing protein n=10 Tax=Clostridiales TaxID=186802 RepID=A0A414MBR3_9FIRM
	twist_28807	3.56673e-06	0.181903	0.350559	-0.164142	0.865259	27.2727	35.9606	1.31856		430	Enterovirus polyprotein (VP0, VP1, VP2, VP4) – capsid proteins, Coxsackievirus A9 (2.9 Å structure, chains 1–4)
	agilent_73853	3.58719e-06	0.182947	0.725403	-0.342199	1.79301	4.13223	8.37438	2.0266	UniRef90_C3R8Q2	431	159369152-stool1_revised_C241355_1_gene48043 (2/2) MPA_and_EM_topgraph_220218_subsample.csv	Conjugative transposon TraM protein n=40 Tax=Bacteria TaxID=2 RepID=C3R8Q2_9BACE
	agilent_181551	3.58733e-06	0.182954	-0.687623	-1.69964	0.324393	7.43802	4.4335	0.596059	UniRef90_A0A1L9L0T2	432	WP_038968447.1 strains_non_MPA_non_topgraph_cdhit70_190118.csv	Type II secretion system protein D n=17 Tax=Vibrio TaxID=662 RepID=A0A1L9L0T2_VIBFL
	agilent_52294	3.58763e-06	0.182969	0.487227	-0.229879	1.20433	10.7438	16.2562	1.51307	UniRef90_A0A4U9NYM5	433	WP_011590223.1 strains_non_MPA_non_topgraph_cdhit70_190118.csv	Cell wall binding repeat-containing protein n=9 Tax=Clostridium perfringens TaxID=1502 RepID=A0A4U9NYM5_CLOPF
	twist_38305	3.59309e-06	0.183247	0.527234	-0.249248	1.30372	9.09091	12.8079	1.40887		434	Dense granule protein 2 precursor
	agilent_147318	3.60964e-06	0.184091	0.340165	-0.161777	0.842106	29.7521	37.931	1.2749	UniRef90_A0A416XD23	435	O2.UC8-1_GL0068365 MPA_PNP_EM_seqs_non_topgraph_seqs_final_210318.csv	Inhibitor_I69 domain-containing protein n=1 Tax=Bacteroides sp. AF14-46 TaxID=2292914 RepID=A0A416XD23_9BACE
	twist_50031	3.61159e-06	0.184191	-0.747488	-1.85072	0.355744	6.61157	3.44828	0.521552		436	EBNA3A HHV4
	twist_47284	3.61649e-06	0.184441	-0.443467	-1.09836	0.211428	18.1818	12.3153	0.67734		437	early antigen protein D (EA-D) & DNA polymerase processivity factor BMRF1
	twist_30408	3.62752e-06	0.185003	-0.328446	-0.814103	0.157212	61.9835	54.1872	0.87422		438	immunoglobulin A1 protease
	twist_34885	3.64353e-06	0.18582	0.900944	-0.433717	2.23561	2.47934	6.40394	2.58292		439	positive (from uniprot): Norwalk virus Non-structural polyprotein
	agilent_6984	3.66994e-06	0.187167	0.484275	-0.235328	1.20388	11.5702	14.7783	1.27727	UniRef90_P14738	440	fibronectin-binding protein A	Fibronectin-binding protein A n=540 Tax=Staphylococcaceae TaxID=90964 RepID=FNBA_STAA8
	agilent_5601	3.6741e-06	0.187379	0.336886	-0.163947	0.83772	33.8843	42.8571	1.26481	UniRef90_P81177	441	zinc metalloproteinase aureolysin	Zinc metalloproteinase aureolysin n=337 Tax=Bacilli TaxID=91061 RepID=AURE_STAAU
	agilent_151560	3.67866e-06	0.187611	0.664217	-0.323764	1.6522	4.95868	9.35961	1.88752	UniRef90_A0A174FE64	442	WP_005825265.1 MPA_PNP_EM_seqs_non_topgraph_seqs_final_210318.csv	D-alanyl-D-alanine carboxypeptidase/D-alanyl-D-alanine-endopeptidase n=57 Tax=Bacteroides TaxID=816 RepID=A0A174FE64_BACUN
	twist_57410	3.68458e-06	0.187913	0.341729	-0.166919	0.850377	28.0992	36.9458	1.31484		443	heme transporter IsdB
	agilent_235068	3.69709e-06	0.188551	-0.396727	-0.988091	0.194637	22.314	17.2414	0.772669	UniRef90_Q8P2T7	444	VFG000976(gb|NP_268546) (slo) streptolysin O precursor [SLO (VF0250)] [Streptococcus pyogenes M1 GAS]	Streptolysin O n=132 Tax=Streptococcus TaxID=1301 RepID=TACY_STRP8
	agilent_12387	3.71255e-06	0.18934	0.394013	-0.194354	0.982381	18.1818	23.1527	1.2734	UniRef90_K6B887	445	MH0374_GL0152176 (1/1) MPA_and_EM_topgraph_220218_subsample.csv	Biotin_lipoyl_2 domain-containing protein n=28 Tax=Bacteroidales TaxID=171549 RepID=K6B887_9BACT
	agilent_230662	3.71396e-06	0.189412	-0.391518	-0.976254	0.193218	24.7934	15.7635	0.635796	UniRef90_P71401	446	VFG001157(gb|AAC44560) (hsf) Hsf [Hia/Hsf (VF0039)] [Haemophilus influenzae C54]	Hsf n=19 Tax=Haemophilus influenzae TaxID=727 RepID=P71401_HAEIF
	agilent_39198	3.71762e-06	0.189599	0.470305	-0.232397	1.17301	85.124	88.67	1.04166	UniRef90_K0X2W1	447	MH0028_GL0034983 MPA_PNP_EM_seqs_non_topgraph_seqs_final_210318.csv	Uncharacterized protein n=3 Tax=Bacteroidales TaxID=171549 RepID=K0X2W1_9BACT
	agilent_242989	3.71915e-06	0.189677	-0.498977	-1.24465	0.246696	13.2231	9.35961	0.70782	UniRef90_A6X0K0	448	VFG011399(gb|NP_539749) (fabZ) (3R)-hydroxymyristoyl ACP dehydratase [LPS (CVF383)] [Brucella melitensis bv. 1 str. 16M]	3-hydroxyacyl-[acyl-carrier-protein] dehydratase FabZ n=54 Tax=Rhizobiales TaxID=356 RepID=FABZ_OCHA4
	twist_60641	3.7297e-06	0.190214	0.796964	-0.395468	1.9894	3.30579	6.40394	1.93719		449	YP_009150305.1 tail tubular protein A [Proteus phage PM 75]
	agilent_217424	3.73104e-06	0.190283	0.514127	-0.255239	1.28349	9.09091	13.7931	1.51724	UniRef90_A0A0E0VLX7	450	WP_000782834.1 strains_non_MPA_non_topgraph_cdhit70_190118.csv	Exotoxin n=44 Tax=Staphylococcus TaxID=1279 RepID=A0A0E0VLX7_STAA5
	agilent_1142	3.73208e-06	0.190336	0.340614	-0.169159	0.850387	28.9256	36.9458	1.27727	UniRef90_P07210	451	polyprotein (9/9) & VP1 capsid protein (1/3) & Chain 2, Human Rhinovirus Serotype 2 (Hrv2)	Genome polyprotein n=273 Tax=Enterovirus TaxID=12059 RepID=POLG_HRV8A
	agilent_223157	3.74093e-06	0.190787	-0.515815	-1.28859	0.256955	12.3967	9.35961	0.755008	UniRef90_P27951	452	VFG001795(gb|BAC98831) (cba) c protein beta antigen [<beta>-C protein (VF0277)] [Streptococcus agalactiae FM027022]	IgA FC receptor n=71 Tax=Streptococcus TaxID=1301 RepID=BAG_STRAG
	agilent_10959	3.75368e-06	0.191438	0.501097	-0.250724	1.25292	9.91736	13.7931	1.3908	UniRef90_Q69091	453	Glycoprotein D HHV-1	Envelope glycoprotein D n=279 Tax=root TaxID=1 RepID=GD_HHV11
	agilent_10117	3.76268e-06	0.191897	0.615771	-0.309056	1.5406	5.78512	9.35961	1.61787	UniRef90_P14738	454	fibronectin-binding protein A	Fibronectin-binding protein A n=540 Tax=Staphylococcaceae TaxID=90964 RepID=FNBA_STAA8
	agilent_79810	3.76397e-06	0.191962	-0.337846	-0.845333	0.16964	37.1901	31.0345	0.834483	UniRef90_R7HD48	455	MH0113_GL0055733 MPA_PNP_EM_seqs_non_topgraph_seqs_final_210318.csv	Flagellin n=1 Tax=Eubacterium sp. CAG:38 TaxID=1262889 RepID=R7HD48_9FIRM
	agilent_228606	3.7682e-06	0.192178	-0.38015	-0.951459	0.191159	24.7934	19.7044	0.794745	UniRef90_P44969	456	VFG000337(gb|NP_439153) (iga1) immunoglobin A1 protease [IgA1 protease (VF0045)] [Haemophilus influenzae Rd KW20]	Immunoglobulin A1 protease autotransporter n=1 Tax=Haemophilus influenzae (strain ATCC 51907 / DSM 11121 / KW20 / Rd) TaxID=71421 RepID=IGA0_HAEIN
	twist_92147	3.77486e-06	0.192518	-0.593766	-1.48679	0.299259	9.91736	5.41872	0.546388		457	AFQ97075.1 internal virion protein D [Enterobacteria phage T7M]
	agilent_21414	3.77994e-06	0.192777	-0.634672	-1.58977	0.320431	9.09091	4.92611	0.541872	UniRef90_B0G3Z1	458	WP_005331743.1 strains_non_MPA_non_topgraph_cdhit70_190118.csv	ErfK/YbiS/YcfS/YnhG n=4 Tax=Dorea formicigenerans TaxID=39486 RepID=B0G3Z1_9FIRM
	agilent_12022	3.78911e-06	0.193244	0.340969	-0.172687	0.854625	28.0992	35.9606	1.27977		459	positive (exact): Human herpesvirus 5 Envelope glycoprotein M
	twist_35332	3.79098e-06	0.19334	-0.449205	-1.12606	0.227649	85.9504	82.7586	0.962865		460	EBNA-1 HHV 4 & BKRF1
	agilent_222726	3.80441e-06	0.194025	-0.446099	-1.11931	0.227109	18.1818	10.3448	0.568966	UniRef90_Q2FE79	461	VFG002421(gb|NP_647158) (sbi) IgG-binding protein SBI [Sbi (VF0423)] [Staphylococcus aureus subsp. aureus MW2]	Immunoglobulin-binding protein Sbi n=295 Tax=Bacteria TaxID=2 RepID=SBI_STAA3
	twist_36146	3.81166e-06	0.194395	-0.47925	-1.20309	0.244586	14.876	9.35961	0.629174		462	DNA polymerase processivity factor
	agilent_136654	3.81989e-06	0.194815	-0.439513	-1.10396	0.224931	17.3554	11.8227	0.68121	UniRef90_A0A0P0GSM5	463	675950834-stool1_revised_scaffold34866_1_gene47343 MPA_PNP_EM_seqs_non_topgraph_seqs_final_210318.csv	Streptopain n=9 Tax=Bacteroides TaxID=816 RepID=A0A0P0GSM5_9BACE
	agilent_19835	3.82434e-06	0.195041	-0.693883	-1.74341	0.355643	6.61157	4.4335	0.670567	UniRef90_B0G6M5	464	WP_005333649.1 strains_non_MPA_non_topgraph_cdhit70_190118.csv	Peripla_BP_4 domain-containing protein n=15 Tax=Dorea TaxID=189330 RepID=B0G6M5_9FIRM
	twist_81047	3.82923e-06	0.195291	0.670745	-0.344351	1.68584	4.95868	7.38916	1.49015		465	YP_009037574.1 baseplate subunit [Escherichia phage vB_EcoM_JS09]
	agilent_240514	3.83186e-06	0.195425	-0.687744	-1.72888	0.35339	7.43802	3.94089	0.52983	UniRef90_A0A0B2E0Q2	466	VFG000282(gb|NP_207318) (cag3) type IV secretion system protein Cag3, component outer membrane subcomplex [Type IV secretion system (VF0060)] [Helicobacter pylori 26695]	Sodium:calcium antiporter n=8 Tax=Helicobacter pylori TaxID=210 RepID=A0A0B2E0Q2_HELPX
	twist_74769	3.8407e-06	0.195875	0.661819	-0.34108	1.66472	4.95868	7.38916	1.49015		467	YP_009277725.1 hypothetical protein [Shigella phage SHFML-11]
	agilent_230820	3.84987e-06	0.196344	-0.320125	-0.805739	0.16549	46.281	35.468	0.766362	UniRef90_Q2FWV6	468	VFG002423(gb|YP_001332910) (scn) complement inhibitor SCIN [SCIN (VF0425)] [Staphylococcus aureus subsp. aureus str. Newman]	Staphylococcal complement inhibitor n=109 Tax=root TaxID=1 RepID=SCIN_STAA8
	agilent_226780	3.85077e-06	0.196389	-0.319412	-0.803995	0.165171	63.6364	57.6355	0.9057	UniRef90_A0A098ZMW6	469	VFG001355(gb|NP_346612) (cbpD) choline binding protein D [CBPs (VF0145)] [Streptococcus pneumoniae TIGR4]	Autolysin n=355 Tax=Streptococcus TaxID=1301 RepID=A0A098ZMW6_STREE
	agilent_131318	3.8516e-06	0.196432	-0.480831	-1.21037	0.248711	14.0496	9.35961	0.666184	UniRef90_A0A173WZX5	470	WP_005334807.1 (1/2) non_MPA_topgraph_sampling_040218.csv	D-gamma-glutamyl-meso-diaminopimelic acid endopeptidase CwlS n=68 Tax=Firmicutes TaxID=1239 RepID=A0A173WZX5_9FIRM
	agilent_153063	3.8525e-06	0.196478	0.505219	-0.261405	1.27184	9.09091	13.7931	1.51724	UniRef90_A0A1C5S902	471	WP_005331845.1 (1/3) non_MPA_topgraph_sampling_040218.csv	Histidine kinase n=22 Tax=Dorea TaxID=189330 RepID=A0A1C5S902_9FIRM
	twist_31746	3.85484e-06	0.196597	-0.570837	-1.43726	0.295587	10.7438	6.40394	0.596059		472	rhoptry protein, putative & rhoptry protein
	twist_31133	3.86255e-06	0.19699	0.531181	-0.275761	1.33812	8.26446	12.8079	1.54975		473	positive (from uniprot): Enterovirus B Genome polyprotein
	agilent_34763	3.86954e-06	0.197347	0.715771	-0.372456	1.804	4.13223	6.89655	1.66897	UniRef90_E8MX38	474	WP_058101887.1 (1/1) non_MPA_topgraph_sampling_040218.csv	Putative xylanase n=131 Tax=Bacteria TaxID=2 RepID=E8MX38_BIFL1
	twist_59814	3.8887e-06	0.198324	-0.364546	-0.919994	0.190902	26.4463	22.1675	0.838208		475	YP_006908363.1 hypothetical protein BCB4_0134 [Bacillus phage B4]
	agilent_6461	3.89408e-06	0.198598	-0.540929	-1.36563	0.283774	11.5702	6.40394	0.553483	UniRef90_P06484	476	envelope glycoprotein G (2/2) & glycoprotein G (2/2)	Envelope glycoprotein G n=376 Tax=Human herpesvirus 1 TaxID=10298 RepID=GG_HHV11
	agilent_71860	3.90106e-06	0.198954	0.77491	-0.407458	1.95728	3.30579	6.89655	2.08621	UniRef90_A0A174IP95	477	T2D-105A_GL0053933 MPA_PNP_EM_seqs_non_topgraph_seqs_final_210318.csv	Flagellin n=3 Tax=Clostridiales TaxID=186802 RepID=A0A174IP95_9FIRM
	twist_12244	3.90174e-06	0.198989	-0.463224	-1.17007	0.243624	14.876	10.3448	0.695402		478	allergen_name False allergome_name Cte f 9 (6/8) (1/1) allergenonline_name False SDAP_name False iedb_name False
	agilent_133424	3.90282e-06	0.199044	-0.608953	-1.53829	0.320381	9.09091	4.92611	0.541872	UniRef90_E1W2P1	479	WP_014064419.1 strains_non_MPA_non_topgraph_cdhit70_190118.csv	Uncharacterized protein n=61 Tax=Pasteurellaceae TaxID=712 RepID=E1W2P1_HAEP3
	twist_882	3.90447e-06	0.199128	0.713824	-0.37576	1.80341	4.13223	7.38916	1.78818		480	allergen_name False allergome_name Cul ob 8 (2/2) (1/1) allergenonline_name False SDAP_name False iedb_name False
	twist_27187	3.90474e-06	0.199142	0.538805	-0.283654	1.36126	7.43802	13.3005	1.78818		481	putative BLRF2 protein [Human gammaherpesvirus 4] & Tegument protein BLRF2
	agilent_98303	3.93407e-06	0.200638	-0.592735	-1.50053	0.31506	9.09091	5.41872	0.596059	UniRef90_A0A139KH65	482	WP_005831995.1 MPA_PNP_EM_seqs_non_topgraph_seqs_final_210318.csv	Uncharacterized protein n=38 Tax=Bacteroides TaxID=816 RepID=A0A139KH65_BACUN
	agilent_147336	3.9359e-06	0.200731	0.398867	-0.212139	1.00987	79.3388	84.7291	1.06794	UniRef90_F3QVU8	483	MH0006_GL0114400 MPA_PNP_EM_seqs_non_topgraph_seqs_final_210318.csv	Alginate_lyase domain-containing protein n=5 Tax=Paraprevotella TaxID=577309 RepID=F3QVU8_9BACT
	agilent_7788	3.93691e-06	0.200782	-0.38854	-0.983795	0.206715	23.1405	17.2414	0.745074	UniRef90_P08318	484	phosphoprotein 150 & Large structural phosphoprotein	Large structural phosphoprotein n=145 Tax=root TaxID=1 RepID=PP150_HCMVA
	agilent_76377	3.94229e-06	0.201057	0.695824	-0.370848	1.7625	4.13223	7.88177	1.90739	UniRef90_B7JEJ8	485	NP_834706.1 strains_non_MPA_non_topgraph_cdhit70_190118.csv	Neutral metalloproteinase n=667 Tax=Bacillaceae TaxID=186817 RepID=B7JEJ8_BACC0
	agilent_113335	3.95011e-06	0.201456	0.643759	-0.343973	1.63149	4.95868	8.37438	1.68883	UniRef90_A0A166DEL7	486	WP_000728052.1 strains_non_MPA_non_topgraph_cdhit70_190118.csv	Exported protein n=20 Tax=Staphylococcus aureus TaxID=1280 RepID=A0A166DEL7_STAAU
	twist_55606	3.9549e-06	0.2017	0.866682	-0.463806	2.19717	2.47934	7.38916	2.9803		487	Interleukin-1 receptor type 1
	agilent_164349	3.95802e-06	0.201859	0.492242	-0.263691	1.24817	9.91736	12.8079	1.29146	UniRef90_R5VF48	488	MH0098_GL0098662 (1/1) MPA_and_EM_topgraph_220218_subsample.csv	Glycosyltransferase Family 51 candidate bifunctional family GT51 b-glycosyltransferase/PBP transpeptidase (Candidate murein polymerase) n=7 Tax=Roseburia TaxID=841 RepID=R5VF48_9FIRM
	twist_86336	3.96019e-06	0.20197	-0.633281	-1.60604	0.339483	8.26446	4.4335	0.536453		489	YP_009169040.1 hypothetical phage protein [Campylobacter virus CPt10]
	agilent_8673	3.96266e-06	0.202096	0.367831	-0.197341	0.933004	20.6612	27.5862	1.33517	UniRef90_Q82081	490	positive (from uniprot): Rhinovirus B Genome polyprotein	Genome polyprotein n=46 Tax=Enterovirus TaxID=12059 RepID=POLG_HRV3
	agilent_207595	3.96448e-06	0.202189	-0.402605	-1.02134	0.216125	20.6612	13.7931	0.667586	UniRef90_W0U8M0	491	MH0014_GL0012091 MPA_PNP_EM_seqs_non_topgraph_seqs_final_210318.csv	Uncharacterized protein n=23 Tax=Ruminococcus TaxID=1263 RepID=W0U8M0_9FIRM
	agilent_156737	3.97086e-06	0.202514	0.643448	-0.346126	1.63302	4.95868	8.37438	1.68883	UniRef90_K8Q794	492	WP_014570243.1 (2/2) non_MPA_topgraph_sampling_040218.csv	Periplasmic component of efflux system n=25 Tax=Lactobacillaceae TaxID=33958 RepID=K8Q794_LACRH
	agilent_89024	3.97424e-06	0.202686	0.566232	-0.304923	1.43739	90.0826	94.0887	1.04447	UniRef90_A0A374C239	493	O2.UC12-1_GL0023688 MPA_PNP_EM_seqs_non_topgraph_seqs_final_210318.csv	Uncharacterized protein n=1 Tax=Prevotella sp. AM42-24 TaxID=2293125 RepID=A0A374C239_9BACT
	agilent_125554	3.98461e-06	0.203215	0.428435	-0.231489	1.08836	13.2231	17.734	1.34113	UniRef90_A0A1C5PUG1	494	V1.UC28-0_GL0019745 MPA_PNP_EM_seqs_non_topgraph_seqs_final_210318.csv	Histidine kinase n=84 Tax=Bacteria TaxID=2 RepID=A0A1C5PUG1_9FIRM
	agilent_220720	3.99442e-06	0.203716	-0.321088	-0.816212	0.174036	39.6694	31.0345	0.782328	UniRef90_P71401	495	VFG001157(gb|AAC44560) (hsf) Hsf [Hia/Hsf (VF0039)] [Haemophilus influenzae C54]	Hsf n=19 Tax=Haemophilus influenzae TaxID=727 RepID=P71401_HAEIF
	agilent_229658	3.99831e-06	0.203914	-0.335098	-0.852053	0.181856	33.0579	24.1379	0.730172	UniRef90_Q5WUD8	496	VFG045563(gb|YP_096320) (ceg28) Dot/Icm type IV secretion system effector Ceg28 [Dot/Icm (VF0156)] [Legionella pneumophila subsp. pneumophila str. Philadelphia 1]	Uncharacterized protein n=28 Tax=Legionella pneumophila TaxID=446 RepID=Q5WUD8_LEGPL
	twist_47285	4.01336e-06	0.204681	-0.356396	-0.90714	0.194348	27.2727	20.6897	0.758621		497	early antigen protein D (EA-D) & DNA polymerase processivity factor BMRF1
	agilent_107181	4.02567e-06	0.205309	0.702607	-0.384647	1.78986	4.13223	6.40394	1.54975	UniRef90_A0A336Q741	498	WP_011590270.1 strains_non_MPA_non_topgraph_cdhit70_190118.csv	N-acetylmuramoyl-L-alanine amidase n=56 Tax=Clostridium perfringens TaxID=1502 RepID=A0A336Q741_CLOPF
	twist_53014	4.03177e-06	0.20562	0.636954	-0.349382	1.62329	4.95868	9.35961	1.88752		499	Trans-acting transcriptional protein ICP4
	agilent_51357	4.04361e-06	0.206224	0.686689	-0.37808	1.75146	4.13223	8.37438	2.0266	UniRef90_A0A249NLN6	500	WP_003647944.1 strains_non_MPA_non_topgraph_cdhit70_190118.csv	GRAM_POS_ANCHORING domain-containing protein n=3 Tax=Lactobacillus gasseri TaxID=1596 RepID=A0A249NLN6_LACGS
	agilent_141708	4.04391e-06	0.206239	0.512137	-0.282001	1.30628	9.09091	13.3005	1.46305	UniRef90_A0A4P6M4H6	501	WP_018598481.1 strains_non_MPA_non_topgraph_cdhit70_190118.csv	Toxin A n=3 Tax=Blautia TaxID=572511 RepID=A0A4P6M4H6_9FIRM
	agilent_32775	4.04407e-06	0.206247	0.380675	-0.209624	0.970974	18.1818	23.1527	1.2734	UniRef90_Q8G7F6	502	WP_058102159.1 (2/6) non_MPA_topgraph_sampling_040218.csv	Uncharacterized protein n=165 Tax=Terrabacteria group TaxID=1783272 RepID=Q8G7F6_BIFLO
	twist_59703	4.05046e-06	0.206574	0.75228	-0.415093	1.91965	3.30579	6.89655	2.08621		503	B B/Hong Kong/05/1972 HA
	agilent_115477	4.05301e-06	0.206704	-0.547758	-1.398	0.302485	10.7438	5.91133	0.550208	UniRef90_A0A417NJ28	504	MH0192_GL0143211 MPA_PNP_EM_seqs_non_topgraph_seqs_final_210318.csv	Stage II sporulation protein P n=7 Tax=Firmicutes TaxID=1239 RepID=A0A417NJ28_9FIRM
	agilent_225311	4.08689e-06	0.208431	-0.538145	-1.37665	0.300358	10.7438	6.89655	0.64191	UniRef90_P71401	505	VFG001157(gb|AAC44560) (hsf) Hsf [Hia/Hsf (VF0039)] [Haemophilus influenzae C54]	Hsf n=19 Tax=Haemophilus influenzae TaxID=727 RepID=P71401_HAEIF
	twist_75152	4.08839e-06	0.208508	-0.520311	-1.33116	0.29054	11.5702	7.38916	0.638635		506	AFU63107.1 lysin [Lactobacillus phage ATCC 8014-B2]
	agilent_5189	4.09273e-06	0.208729	0.514604	-0.287744	1.31695	87.6033	93.1034	1.06278	UniRef90_Q82081	507	positive (from uniprot): Rhinovirus B Genome polyprotein	Genome polyprotein n=46 Tax=Enterovirus TaxID=12059 RepID=POLG_HRV3
	twist_27988	4.09693e-06	0.208943	-0.391431	-1.00202	0.219158	20.6612	17.734	0.858325		508	EBNA-3B nuclear protein [Human gammaherpesvirus 4] & Epstein-Barr nuclear antigen 4
	agilent_69695	4.118e-06	0.210018	0.700276	-0.394657	1.79521	4.13223	6.89655	1.66897	UniRef90_A0A0M1VZ83	509	MH0002_GL0038337 (1/1) MPA_and_EM_topgraph_220218_subsample.csv	Plug domain-containing protein n=39 Tax=Bacteroides TaxID=816 RepID=A0A0M1VZ83_9BACE
	agilent_2661	4.127e-06	0.210477	0.593738	-0.33555	1.52303	5.78512	9.85222	1.70303	UniRef90_P03114	510	Replication protein E1	Replication protein E1 n=962 Tax=root TaxID=1 RepID=VE1_HPV16
	twist_73963	4.14865e-06	0.211581	0.335308	-0.190769	0.861384	25.6198	31.0345	1.21135		511	YP_009032592.1 endolysin [Lactoccocus phage WP-2]
	agilent_7725	4.15047e-06	0.211674	0.735159	-0.418495	1.88881	3.30579	8.37438	2.53325	UniRef90_P16112	512	large aggregating cartilage proteoglycan core protein	Aggrecan core protein n=17 Tax=Catarrhini TaxID=9526 RepID=PGCA_HUMAN
	twist_50600	4.15105e-06	0.211704	-0.385312	-0.990005	0.219381	82.6446	77.8325	0.941773		513	polyprotein (3/9) & structural protein (3/3) & VP1 (2/4) & capsid protein VP1 & VP1 protein (2/2) & VP1 protein, partial [Enterovirus A71]
	twist_42051	4.15477e-06	0.211893	-0.59442	-1.52767	0.338826	8.26446	5.41872	0.655665		514	45 kDa immediate-early protein 2
	agilent_203030	4.15608e-06	0.21196	-0.668485	-1.71817	0.381198	7.43802	3.44828	0.463602	UniRef90_A0A162ELA1	515	YP_004890412.1 (1/1) non_MPA_topgraph_sampling_040218.csv	Uncharacterized protein n=36 Tax=Lactobacillus TaxID=1578 RepID=A0A162ELA1_LACPN
	agilent_224035	4.15707e-06	0.21201	0.617735	-0.352365	1.58784	5.78512	7.88177	1.36242	UniRef90_Q327J1	516	VFG012802(gb|NP_858136) (ospB) type III secretion system effector OspB [T3SS (SS011)] [Shigella flexneri 2a str. 301]	OspB n=95 Tax=Enterobacteriaceae TaxID=543 RepID=Q327J1_SHIDS
	agilent_92686	4.17265e-06	0.212805	0.316546	-0.181426	0.814518	31.405	40.3941	1.28623	UniRef90_A6LHA3	517	159490532-stool2_revised_scaffold3874_1_gene76177 MPA_PNP_EM_seqs_non_topgraph_seqs_final_210318.csv	Uncharacterized protein n=18 Tax=Bacteroidales TaxID=171549 RepID=A6LHA3_PARD8
	twist_39975	4.17531e-06	0.212941	0.310038	-0.177841	0.797917	37.1901	43.8424	1.17887		518	zinc metalloproteinase aureolysin
	agilent_11512	4.18093e-06	0.213227	0.334279	-0.192076	0.860635	26.4463	32.5123	1.22937	UniRef90_Q82081	519	positive (from uniprot): Rhinovirus B Genome polyprotein	Genome polyprotein n=46 Tax=Enterovirus TaxID=12059 RepID=POLG_HRV3
	agilent_166003	4.18138e-06	0.21325	0.401358	-0.230651	1.03337	14.876	19.7044	1.32458	UniRef90_D6ZV98	520	WP_003830342.1 (2/4) non_MPA_topgraph_sampling_040218.csv	Uncharacterized protein n=26 Tax=Bacteria TaxID=2 RepID=D6ZV98_BIFLJ
	agilent_238690	4.19202e-06	0.213793	0.388014	-0.223707	0.999735	16.5289	20.6897	1.25172	UniRef90_UPI000DA9B94C	521	VFG001290(gb|NP_647368) (clfB) Clumping factor B, adhesin [Clumping factor (VF0004)] [Staphylococcus aureus subsp. aureus MW2]	MSCRAMM family adhesin clumping factor ClfB n=15 Tax=Staphylococcus aureus TaxID=1280 RepID=UPI000DA9B94C
	agilent_240118	4.19808e-06	0.214102	0.556894	-0.321667	1.43546	6.61157	10.3448	1.56466	UniRef90_P27951	522	VFG001795(gb|BAC98831) (cba) c protein beta antigen [<beta>-C protein (VF0277)] [Streptococcus agalactiae FM027022]	IgA FC receptor n=71 Tax=Streptococcus TaxID=1301 RepID=BAG_STRAG
	twist_26523	4.20287e-06	0.214346	-0.316533	-0.816163	0.183098	36.3636	32.5123	0.894089		523	EBNA-3C HHV 4 latent protein
	agilent_6871	4.20315e-06	0.21436	-0.536993	-1.38463	0.310649	10.7438	5.91133	0.550208	UniRef90_Q9PZT0	524	Probable coat protein VP1 & VP2 (1/2) & VP1 capsid protein (2/3) & viral protein 2 & VP2 protein & VP1u	Minor capsid protein VP1 n=1787 Tax=Erythroparvovirus TaxID=40121 RepID=CAPSD_PAVHV
	agilent_13153	4.20967e-06	0.214693	0.30005	-0.173922	0.774021	41.3223	50.2463	1.21596	UniRef90_A0A0R2G2T4	525	YP_004890452.1 strains_non_MPA_non_topgraph_cdhit70_190118.csv	LysM domain protein n=52 Tax=Lactobacillaceae TaxID=33958 RepID=A0A0R2G2T4_LACPN
	twist_54860	4.21159e-06	0.214791	0.694157	-0.402599	1.79091	4.13223	6.40394	1.54975		526	immunoglobulin A1 protease
	agilent_55961	4.2118e-06	0.214802	0.312128	-0.18104	0.805297	61.9835	68.9655	1.11264	UniRef90_R5FJF8	527	MH0059_GL0009188 MPA_PNP_EM_seqs_non_topgraph_seqs_final_210318.csv	SGNH_hydro domain-containing protein n=4 Tax=Bacteria TaxID=2 RepID=R5FJF8_9ACTN
	agilent_231419	4.23433e-06	0.215951	0.353196	-0.206259	0.91265	73.5537	80.7882	1.09836	UniRef90_P44602	528	VFG000340(gb|NP_438433) (hxuA) heme-hemopexin utilization protein A, two-partner secretion (TPS) pathway TpsA protein, haem-haemopexin binding protein [HxuABC (VF0269)] [Haemophilus influenzae Rd KW20]	Heme/hemopexin-binding protein n=4 Tax=Haemophilus influenzae TaxID=727 RepID=HXUA1_HAEIN
	agilent_8460	4.23683e-06	0.216078	0.555229	-0.324486	1.43494	6.61157	10.3448	1.56466	UniRef90_Q2FUY2	529	Clumping factor B precursor (Fibrinogen-binding protein B) (Fibrinogen receptor B)	Clumping factor B n=3 Tax=Staphylococcus aureus TaxID=1280 RepID=CLFB_STAA8
	agilent_39540	4.23766e-06	0.216121	0.673209	-0.393535	1.73995	4.13223	8.37438	2.0266	UniRef90_A0A1T4WGE9	530	MH0161_GL0161160 MPA_PNP_EM_seqs_non_topgraph_seqs_final_210318.csv	Peptide/nickel transport system substrate-binding protein n=4 Tax=Ruminococcaceae TaxID=541000 RepID=A0A1T4WGE9_9FIRM
	agilent_10951	4.27232e-06	0.217888	0.741528	-0.437999	1.92106	3.30579	5.91133	1.78818	UniRef90_A7X0T9	531	Bifunctional autolysin precursor	Bifunctional autolysin n=763 Tax=Bacteria TaxID=2 RepID=ATL_STAA1
	agilent_183695	4.27464e-06	0.218006	0.436547	-0.258033	1.13113	84.2975	89.6552	1.06356	UniRef90_G5SUU8	532	MH0006_GL0014259 MPA_PNP_EM_seqs_non_topgraph_seqs_final_210318.csv	Peptidase C10 family protein n=3 Tax=Paraprevotella TaxID=577309 RepID=G5SUU8_9BACT
	agilent_168007	4.27468e-06	0.218009	-0.479049	-1.24126	0.283159	13.2231	8.867	0.670567	UniRef90_E5VBB8	533	MH0003_GL0074909 MPA_PNP_EM_seqs_non_topgraph_seqs_final_210318.csv	Uncharacterized protein n=30 Tax=Bacteroides TaxID=816 RepID=E5VBB8_9BACE
	twist_73447	4.27534e-06	0.218042	-0.556172	-1.44115	0.32881	9.09091	6.89655	0.758621		534	YP_007006998.1 pre-neck appendage [Clostridium phage phi24R]
	agilent_145084	4.27635e-06	0.218094	-0.679691	-1.76134	0.401955	6.61157	3.94089	0.596059	UniRef90_K0X0W4	535	MH0006_GL0083746 MPA_PNP_EM_seqs_non_topgraph_seqs_final_210318.csv	PKD domain-containing protein n=3 Tax=Bacteroidales TaxID=171549 RepID=K0X0W4_9BACT
	twist_26954	4.31376e-06	0.220002	-0.495192	-1.2865	0.296117	11.5702	8.37438	0.723786		536	BMLF1 protein
	agilent_201785	4.31813e-06	0.220224	0.558233	-0.334245	1.45071	6.61157	9.85222	1.49015	UniRef90_C7H1Z9	537	V1.UC54-4_GL0096277 MPA_PNP_EM_seqs_non_topgraph_seqs_final_210318.csv	Uncharacterized protein n=12 Tax=Faecalibacterium TaxID=216851 RepID=C7H1Z9_9FIRM
	twist_35836	4.32241e-06	0.220443	0.577003	-0.34592	1.49993	5.78512	10.8374	1.87333		538	polyprotein (3/9) & structural protein (3/3) & VP1 (2/4) & capsid protein VP1 & VP1 protein (2/2) & VP1 protein, partial [Enterovirus A71]
	agilent_66018	4.32409e-06	0.220529	-0.399905	-1.03968	0.239867	19.0083	12.8079	0.673806	UniRef90_B2UM58	539	WP_012420717.1 (2/2) non_MPA_topgraph_sampling_040218.csv	TonB-dependent receptor n=97 Tax=Akkermansia TaxID=239934 RepID=B2UM58_AKKM8
	twist_85580	4.37277e-06	0.223012	0.670718	-0.408083	1.74952	4.13223	7.38916	1.78818		540	AGI10763.1 hypothetical protein 936_0022 [Lactococcus phage 936]
	agilent_140310	4.38128e-06	0.223445	0.836507	-0.510215	2.18323	2.47934	5.41872	2.18555	UniRef90_Q06971	541	WP_000079833.1 strains_non_MPA_non_topgraph_cdhit70_190118.csv	Flagellin n=259 Tax=Salmonella TaxID=590 RepID=FLIC_SALDU
	agilent_3635	4.38407e-06	0.223588	0.301173	-0.183845	0.786191	36.3636	43.8424	1.20567	UniRef90_Q9ANY1	542	pneumococcal histidine triad protein E & hydrolase & HIT family hydrolase	Bvh-3 n=444 Tax=Bacteria TaxID=2 RepID=Q9ANY1_STREE
	agilent_54340	4.39326e-06	0.224056	0.668256	-0.409013	1.74552	4.13223	6.89655	1.66897	UniRef90_A0A0P0M0Z8	543	V1.CD15-0_GL0032971 MPA_PNP_EM_seqs_non_topgraph_seqs_final_210318.csv	RagB/SusD Domain-Containing Protein n=32 Tax=root TaxID=1 RepID=A0A0P0M0Z8_BACVU
	twist_41261	4.40061e-06	0.224431	-0.336378	-0.879078	0.206323	28.9256	21.6749	0.749331		544	positive (from uniprot): Rhinovirus B Genome polyprotein
	agilent_5557	4.40742e-06	0.224778	0.42843	-0.263302	1.12016	12.3967	17.734	1.43054	UniRef90_Q9ANY1	545	pneumococcal histidine triad protein E & hydrolase & HIT family hydrolase	Bvh-3 n=444 Tax=Bacteria TaxID=2 RepID=Q9ANY1_STREE
	agilent_7826	4.42198e-06	0.225521	-0.333079	-0.87172	0.205563	28.9256	24.1379	0.834483	UniRef90_P08318	546	phosphoprotein 150 & Large structural phosphoprotein	Large structural phosphoprotein n=145 Tax=root TaxID=1 RepID=PP150_HCMVA
	agilent_83883	4.42617e-06	0.225734	-0.521392	-1.36496	0.322172	10.7438	6.40394	0.596059	UniRef90_A7LVX4	547	MH0020_GL0063163 (1/1) MPA_and_EM_topgraph_220218_subsample.csv	TonB-linked outer membrane protein, SusC/RagA family n=54 Tax=Bacteroidales TaxID=171549 RepID=A7LVX4_BACO1
	twist_28814	4.43181e-06	0.226022	0.332254	-0.205635	0.870143	24.7934	31.5271	1.27159		548	positive (from uniprot): Rhinovirus B Genome polyprotein
	twist_39841	4.44181e-06	0.226533	0.544673	-0.338073	1.42742	6.61157	9.85222	1.49015		549	Major surface glycoprotein G
	agilent_164671	4.44462e-06	0.226676	0.864363	-0.536933	2.26566	2.47934	4.92611	1.98686	UniRef90_A0A174IP95	550	T2D-105A_GL0053933 MPA_PNP_EM_seqs_non_topgraph_seqs_final_210318.csv	Flagellin n=3 Tax=Clostridiales TaxID=186802 RepID=A0A174IP95_9FIRM
	agilent_129884	4.46317e-06	0.227622	0.42343	-0.26443	1.11129	11.5702	18.2266	1.5753	UniRef90_A0A151G536	551	YP_004888989.1 (1/2) non_MPA_topgraph_sampling_040218.csv	NusG_II domain-containing protein n=25 Tax=Lactobacillus TaxID=1578 RepID=A0A151G536_LACPN
	agilent_40320	4.46658e-06	0.227796	-0.575118	-1.50974	0.359507	8.26446	5.41872	0.655665	UniRef90_D7VFB1	552	YP_004890684.1 (2/2) non_MPA_topgraph_sampling_040218.csv	Uncharacterized protein n=5 Tax=Lactobacillus plantarum TaxID=1590 RepID=D7VFB1_LACPN
	twist_15962	4.46982e-06	0.227961	-0.413778	-1.08645	0.258892	16.5289	11.8227	0.715271		553	allergen_name False allergome_name Nas vi AK (2/2) (1/1) allergenonline_name False SDAP_name False iedb_name False
	agilent_146164	4.47366e-06	0.228157	-0.490965	-1.28945	0.307523	11.5702	9.35961	0.808937	UniRef90_A0A174CCG1	554	BGI-28A_GL0108101 MPA_PNP_EM_seqs_non_topgraph_seqs_final_210318.csv	Oligopeptide-binding protein AppA n=59 Tax=Clostridiales TaxID=186802 RepID=A0A174CCG1_9FIRM
	agilent_234840	4.47704e-06	0.228329	0.379516	-0.237943	0.996975	16.5289	20.6897	1.25172	UniRef90_UPI000E01835F	555	VFG001313(gb|NP_644899) (spa) Immunoglobulin G binding protein A precursor [SpA (VF0017)] [Staphylococcus aureus subsp. aureus MW2]	staphylococcal protein A n=3 Tax=Staphylococcus aureus TaxID=1280 RepID=UPI000E01835F
	agilent_159126	4.49154e-06	0.229068	-0.450019	-1.18335	0.28331	89.2562	87.1921	0.976875	UniRef90_A0A381IPJ2	556	WP_011590251.1 strains_non_MPA_non_topgraph_cdhit70_190118.csv	Cell wall binding repeat-containing protein n=19 Tax=Clostridium perfringens TaxID=1502 RepID=A0A381IPJ2_CLOPF
	twist_35333	4.49317e-06	0.229152	-0.459492	-1.20839	0.289409	88.4298	86.6995	0.980434		557	EBNA-1 HHV 4 & BKRF1
	agilent_221881	4.49329e-06	0.229158	0.561487	-0.353661	1.47663	5.78512	10.8374	1.87333	UniRef90_Q50341	558	VFG002030(gb|NP_109830) (orf6/MgpC/crmA) cytadherence protein [Cytadherence organelle (VF0330)] [Mycoplasma pneumoniae M129]	Mgp-operon protein 3 n=22 Tax=Mycoplasma pneumoniae TaxID=2104 RepID=MGP3_MYCPN
	agilent_5001	4.50043e-06	0.229522	-0.374634	-0.985715	0.236447	20.6612	15.7635	0.762956	UniRef90_Q66478	559	polyprotein (3/9) & structural protein (3/3) & VP1 (2/4) & capsid protein VP1 & VP1 protein (2/2) & VP1 protein, partial [Enterovirus A71]	Genome polyprotein n=10068 Tax=root TaxID=1 RepID=POLG_HE71B
	agilent_243165	4.50197e-06	0.2296	0.511455	-0.32294	1.34585	7.43802	11.33	1.52326	UniRef90_Q9JNH0	560	VFG000972(gb|NP_269972) (sic) inhibitor of complement-mediated lysis [SIC (VF0255)] [Streptococcus pyogenes M1 GAS]	Sic1.225 n=20 Tax=Streptococcus pyogenes TaxID=1314 RepID=Q9JNH0_STRPY
	agilent_231668	4.50338e-06	0.229672	-0.332759	-0.875711	0.210193	28.9256	21.1823	0.732301	UniRef90_P71401	561	VFG001157(gb|AAC44560) (hsf) Hsf [Hia/Hsf (VF0039)] [Haemophilus influenzae C54]	Hsf n=19 Tax=Haemophilus influenzae TaxID=727 RepID=P71401_HAEIF
	agilent_188098	4.51015e-06	0.230018	-0.613472	-1.61519	0.388252	7.43802	4.4335	0.596059	UniRef90_F7LZF2	562	ED20A_GL0026873 (1/1) MPA_and_EM_topgraph_220218_subsample.csv	STN domain-containing protein n=108 Tax=Bacteroidaceae TaxID=815 RepID=F7LZF2_9BACE
	agilent_52480	4.51665e-06	0.230349	-0.594269	-1.56533	0.376789	9.09091	4.4335	0.487685	UniRef90_Q4W8L5	563	WP_000744110.1 strains_non_MPA_non_topgraph_cdhit70_190118.csv	Staphylocoagulase n=113 Tax=Bacillales TaxID=1385 RepID=Q4W8L5_STAAU
	agilent_126599	4.52912e-06	0.230985	0.291051	-0.185187	0.76729	43.8017	50.7389	1.15838	UniRef90_A0A354D669	564	MH0193_GL0075334 MPA_PNP_EM_seqs_non_topgraph_seqs_final_210318.csv	Flagellin n=1 Tax=Lachnospiraceae bacterium TaxID=1898203 RepID=A0A354D669_9FIRM
	twist_47437	4.5346e-06	0.231265	-0.51862	-1.36773	0.330491	9.91736	6.89655	0.695402		565	titin isoform IC
	agilent_19521	4.5351e-06	0.23129	0.564745	-0.359934	1.48942	5.78512	10.3448	1.78818	UniRef90_A0A1G7KLH9	566	O2.CD2-0_GL0014258 MPA_PNP_EM_seqs_non_topgraph_seqs_final_210318.csv	Rod shape-determining protein MreB n=1 Tax=Bacteroidales bacterium KHT7 TaxID=1855373 RepID=A0A1G7KLH9_9BACT
	twist_49412	4.54454e-06	0.231771	-0.479037	-1.26419	0.306119	90.0826	88.1773	0.978849		567	EBNA-1 HHV 4
	agilent_76173	4.56796e-06	0.232966	0.721325	-0.463975	1.90663	3.30579	5.91133	1.78818	UniRef90_A0A174Z2U6	568	V1.UC13-0_GL0049070 MPA_PNP_EM_seqs_non_topgraph_seqs_final_210318.csv	Methionine aminopeptidase n=12 Tax=Eubacterium TaxID=1730 RepID=A0A174Z2U6_9FIRM
	agilent_104204	4.58126e-06	0.233644	-0.297843	-0.787978	0.192291	60.3306	57.1429	0.947162	UniRef90_Q6GE15	569	WP_000792567.1 strains_non_MPA_non_topgraph_cdhit70_190118.csv	Immunoglobulin-binding protein Sbi n=35 Tax=Staphylococcus aureus TaxID=1280 RepID=SBI_STAAR
	twist_52112	4.58198e-06	0.233681	0.544674	-0.351719	1.44107	6.61157	8.37438	1.26663		570	phiRv1 phage protein
	agilent_241665	4.59592e-06	0.234392	-0.302759	-0.801779	0.196262	63.6364	61.0837	0.959887	UniRef90_Q2FE79	571	VFG002421(gb|NP_647158) (sbi) IgG-binding protein SBI [Sbi (VF0423)] [Staphylococcus aureus subsp. aureus MW2]	Immunoglobulin-binding protein Sbi n=295 Tax=Bacteria TaxID=2 RepID=SBI_STAA3
	agilent_91999	4.60375e-06	0.234791	0.724921	-0.470947	1.92079	3.30579	5.91133	1.78818	UniRef90_P33379	572	WP_025370531.1 (1/1) non_MPA_topgraph_sampling_040218.csv	Actin assembly-inducing protein n=1136 Tax=Bacteria TaxID=2 RepID=ACTA_LISMO
	twist_87344	4.60593e-06	0.234903	0.576487	-0.374743	1.52772	5.78512	7.88177	1.36242		573	YP_001469501.1 gp20 portal vertex protein of head [Enterobacteria phage Phi1]
	agilent_240829	4.61406e-06	0.235317	-0.495926	-1.31495	0.323099	11.5702	7.88177	0.68121	UniRef90_P0C2J9	574	VFG001363(gb|NP_346351) (ply) pneumolysin [Pneumolysin (VF0149)] [Streptococcus pneumoniae TIGR4]	Pneumolysin n=256 Tax=Bacteria TaxID=2 RepID=TACY_STRPN
	agilent_222757	4.61673e-06	0.235453	0.488764	-0.318667	1.29619	8.26446	11.8227	1.43054	UniRef90_Q8NXJ1	575	VFG001289(gb|NP_645581) (clfA) Clumping factor A, fibrinogen-binding protein [Clumping factor (VF0004)] [Staphylococcus aureus subsp. aureus MW2]	Clumping factor A n=98 Tax=Staphylococcus TaxID=1279 RepID=CLFA_STAAW
	twist_73458	4.63514e-06	0.236392	0.660626	-0.43291	1.75416	4.13223	6.89655	1.66897		576	YP_009190618.1 hypothetical protein JD18_037 [Klebsiella phage JD18]
	agilent_12018	4.63629e-06	0.236451	-0.462273	-1.22757	0.303024	89.2562	87.1921	0.976875		577	positive (exact): Human herpesvirus 4 Epstein-Barr nuclear antigen 1
	agilent_139400	4.63723e-06	0.236499	-0.309543	-0.822046	0.20296	34.7107	26.1084	0.75217	UniRef90_Q2FZL2	578	WP_000676561.1 strains_non_MPA_non_topgraph_cdhit70_190118.csv	Glutamyl endopeptidase n=383 Tax=Bacilli TaxID=91061 RepID=SSPA_STAA8
	twist_58649	4.63924e-06	0.236601	0.380859	-0.249859	1.01158	15.7025	19.7044	1.25486		579	matrix protein 1 & matrix protein & M1 protein
	agilent_160350	4.64492e-06	0.236891	-0.516513	-1.37241	0.339382	9.91736	6.89655	0.695402	UniRef90_A0A174RB78	580	MH0013_GL0029147 MPA_PNP_EM_seqs_non_topgraph_seqs_final_210318.csv	Beta-hexosaminidase n=16 Tax=Bacteroides TaxID=816 RepID=A0A174RB78_9BACE
	agilent_241970	4.64834e-06	0.237065	0.796806	-0.524042	2.11765	2.47934	5.91133	2.38424	UniRef90_P55981	581	VFG000279(gb|NP_207680) (vacA) vacuolating cytotoxin [VacA (VF0058)] [Helicobacter pylori 26695]	Vacuolating cytotoxin autotransporter n=8 Tax=Helicobacter pylori TaxID=210 RepID=VACA_HELPY
	twist_58800	4.64861e-06	0.237079	0.555376	-0.365287	1.47604	5.78512	9.85222	1.70303		582	positive (exact): Human herpesvirus 5 Envelope glycoprotein M
	agilent_1877	4.66028e-06	0.237674	0.653515	-0.431211	1.73824	4.13223	7.38916	1.78818	UniRef90_P03230	583	latent membrane protein 1 (LMP1) HHV-4P-1 LYDMA gene	Latent membrane protein 1 n=42 Tax=Epstein-Barr virus (strain GD1) TaxID=10376 RepID=LMP1_EBVB9
	twist_32176	4.66069e-06	0.237695	-0.417068	-1.10936	0.275226	86.7769	83.7438	0.965048		584	EBNA-1 HHV 4 & BKRF1
	twist_11437	4.6617e-06	0.237747	0.599037	-0.395418	1.59349	4.95868	8.37438	1.68883		585	allergen_name Equ c 3 (1/1) (1/1) allergome_name Equ c 3 (2/3) (1/1) allergenonline_name Equ c 3.0101 (1/1) (1/1) SDAP_name Equ c 3 (1/1) (1/1) iedb_name False
	twist_46739	4.67634e-06	0.238493	0.565914	-0.375049	1.50688	5.78512	9.35961	1.61787		586	GRB2-associated-binding protein 1
	agilent_184733	4.68458e-06	0.238913	-0.654375	-1.7434	0.434649	5.78512	4.4335	0.766362	UniRef90_Q8XB59	587	WP_001292722.1 (2/2) non_MPA_topgraph_sampling_040218.csv	Phosphoglycerol transferase I n=2394 Tax=root TaxID=1 RepID=OPGB_ECO57
	agilent_208242	4.71187e-06	0.240305	0.545507	-0.36503	1.45604	5.78512	12.3153	2.12878	UniRef90_A0A416SG61	588	DOM014_GL0025097 MPA_PNP_EM_seqs_non_topgraph_seqs_final_210318.csv	PcfB family protein n=261 Tax=root TaxID=1 RepID=A0A416SG61_9FIRM
	agilent_168693	4.71871e-06	0.240654	0.349847	-0.234536	0.93423	18.1818	24.6305	1.35468	UniRef90_I9IA10	589	MH0012_GL0147423 MPA_PNP_EM_seqs_non_topgraph_seqs_final_210318.csv	F5/8 type C domain-containing protein n=7 Tax=Bacteroides TaxID=816 RepID=I9IA10_9BACE
	agilent_223729	4.7196e-06	0.2407	-0.299402	-0.79957	0.200766	36.3636	31.0345	0.853448	UniRef90_UPI000F53326A	590	VFG000261(gb|NP_273742) (iga) IgA-specific serine endopeptidase [IgA1 protease (VF0080)] [Neisseria meningitidis MC58]	IgA-specific serine endopeptidase autotransporter n=1 Tax=Neisseria meningitidis TaxID=487 RepID=UPI000F53326A
	twist_53116	4.72257e-06	0.240851	0.399906	-0.268375	1.06819	13.2231	18.2266	1.37839		591	granule antigen protein GRA6 & granule antigen protein GRA6, putative & dense granule antigen & dense granule protein
	agilent_166519	4.72732e-06	0.241093	0.445963	-0.299667	1.19159	9.91736	13.3005	1.34113	UniRef90_R7EMT3	592	MH0002_GL0053999 MPA_PNP_EM_seqs_non_topgraph_seqs_final_210318.csv	TonB-dependent receptor n=1 Tax=Bacteroides uniformis CAG:3 TaxID=1263055 RepID=R7EMT3_9BACE
	twist_47945	4.72928e-06	0.241193	-0.349697	-0.934498	0.235105	23.1405	16.7488	0.723786		593	envelope glycoprotein gp350 [Human gammaherpesvirus 4] & major outer envelope glycoprotein gp350 [Human gammaherpesvirus 4] & BLLF1 & Envelope glycoprotein GP350 & major outer envelope glycoprotein gp350
	twist_77674	4.7384e-06	0.241658	-0.579178	-1.5487	0.390345	8.26446	4.4335	0.536453		594	AFN38712.1 hypothetical protein phi_MSA6_ORF048 [Staphylococcus phage MSA6]
	twist_27102	4.73981e-06	0.24173	0.576872	-0.388938	1.54268	5.78512	8.867	1.53272		595	Surface protein pspA
	agilent_42	4.74057e-06	0.241769	-0.369367	-0.98782	0.249085	19.8347	14.7783	0.745074	UniRef90_P68950	596	positive (from uniprot): Human adenovirus C Pre-histone-like nucleoprotein	Pre-histone-like nucleoprotein n=24 Tax=root TaxID=1 RepID=NP_ADE02
	agilent_139935	4.74624e-06	0.242058	0.531099	-0.358697	1.4209	6.61157	9.35961	1.41564	UniRef90_A0A171J956	597	WP_014569630.1 (1/1) non_MPA_topgraph_sampling_040218.csv	LysM domain protein n=19 Tax=Lactobacillaceae TaxID=33958 RepID=A0A171J956_LACRH
	agilent_222742	4.75286e-06	0.242396	0.462148	-0.312684	1.23698	9.09091	13.3005	1.46305	UniRef90_Q8NXJ1	598	VFG001289(gb|NP_645581) (clfA) Clumping factor A, fibrinogen-binding protein [Clumping factor (VF0004)] [Staphylococcus aureus subsp. aureus MW2]	Clumping factor A n=98 Tax=Staphylococcus TaxID=1279 RepID=CLFA_STAAW
	twist_58793	4.76253e-06	0.242889	0.302855	-0.20544	0.811151	61.157	67.4877	1.10351		599	positive (exact): Human herpesvirus 1 Envelope glycoprotein D
	agilent_242591	4.76641e-06	0.243087	0.311794	-0.211724	0.835312	67.7686	73.8916	1.09035	UniRef90_P44602	600	VFG000340(gb|NP_438433) (hxuA) heme-hemopexin utilization protein A, two-partner secretion (TPS) pathway TpsA protein, haem-haemopexin binding protein [HxuABC (VF0269)] [Haemophilus influenzae Rd KW20]	Heme/hemopexin-binding protein n=4 Tax=Haemophilus influenzae TaxID=727 RepID=HXUA1_HAEIN
	agilent_37310	4.77859e-06	0.243708	0.443675	-0.302259	1.18961	9.91736	15.2709	1.53982	UniRef90_R7HQD9	601	V1.FI35_GL0037423 MPA_PNP_EM_seqs_non_topgraph_seqs_final_210318.csv	Peptidase C10 family n=1 Tax=Prevotella sp. CAG:279 TaxID=1262924 RepID=R7HQD9_9BACT
	agilent_115049	4.80265e-06	0.244935	0.523557	-0.358973	1.40609	6.61157	10.3448	1.56466	UniRef90_A0A087A310	602	WP_015439335.1 strains_non_MPA_non_topgraph_cdhit70_190118.csv	MalE-type ABC sugar transport system periplasmic component n=37 Tax=Bacteria TaxID=2 RepID=A0A087A310_9BIFI
	agilent_132331	4.80358e-06	0.244983	-0.402972	-1.08231	0.276364	15.7025	12.3153	0.784288	UniRef90_A0A2Y2VXK6	603	NP_706220.1 strains_non_MPA_non_topgraph_cdhit70_190118.csv	Putative Rhs-family protein n=15 Tax=Shigella TaxID=620 RepID=A0A2Y2VXK6_SHIFL
	agilent_113791	4.81732e-06	0.245683	0.597691	-0.411401	1.60678	4.95868	6.89655	1.3908	UniRef90_I9A5F1	604	MH0091_GL0038462 MPA_PNP_EM_seqs_non_topgraph_seqs_final_210318.csv	DUF4136 domain-containing protein n=32 Tax=Bacteroides TaxID=816 RepID=I9A5F1_BACVU
	agilent_70667	4.81966e-06	0.245803	-0.370046	-0.994958	0.254867	20.6612	13.3005	0.643744	UniRef90_Q2FZL2	605	WP_000676561.1 strains_non_MPA_non_topgraph_cdhit70_190118.csv	Glutamyl endopeptidase n=383 Tax=Bacilli TaxID=91061 RepID=SSPA_STAA8
	agilent_158809	4.82311e-06	0.245979	0.664305	-0.457955	1.78656	4.13223	6.40394	1.54975	UniRef90_A0A121XSS7	606	NP_814183.1 strains_non_MPA_non_topgraph_cdhit70_190118.csv	Peptidoglycan DL-endopeptidase CwlO n=138 Tax=Bacilli TaxID=91061 RepID=A0A121XSS7_LISMN
	twist_31917	4.83064e-06	0.246363	0.633751	-0.437762	1.70527	4.13223	7.38916	1.78818		607	Liver stage antigen-3 precursor & Liver stage antigen-3
	twist_10973	4.83428e-06	0.246548	-0.394464	-1.06167	0.272737	16.5289	12.3153	0.745074		608	allergen_name False allergome_name Bomb m 1 (1/4) (1/1) allergenonline_name False SDAP_name False iedb_name False
	agilent_3897	4.83489e-06	0.246579	0.583522	-0.403518	1.57056	4.95868	8.37438	1.68883	UniRef90_P03418	609	Nucleoprotein (2/5)	Nucleoprotein n=747 Tax=root TaxID=1 RepID=NCAP_HRSVA
	agilent_229560	4.83541e-06	0.246606	0.63432	-0.438707	1.70735	4.13223	7.38916	1.78818	UniRef90_Q93SM9	610	VFG002418(gb|YP_001331791) (vWbp) secreted von Willebrand factor-binding protein precursor [vWbp (VF0420)] [Staphylococcus aureus subsp. aureus str. Newman]	Coagulase n=92 Tax=Staphylococcus TaxID=1279 RepID=Q93SM9_STAAU
	twist_47356	4.8355e-06	0.24661	0.283304	-0.195942	0.76255	46.281	52.7094	1.1389		611	envelope glycoprotein G (2/2) & glycoprotein G (2/2)
	agilent_164669	4.84386e-06	0.247037	0.6387	-0.442723	1.72012	4.13223	7.38916	1.78818	UniRef90_A0A173UAU5	612	WP_007884712.1 MPA_PNP_EM_seqs_non_topgraph_seqs_final_210318.csv	Flagellin n=3 Tax=Roseburia inulinivorans TaxID=360807 RepID=A0A173UAU5_9FIRM
	agilent_70892	4.8459e-06	0.247141	0.467986	-0.324564	1.26054	8.26446	13.3005	1.60936	UniRef90_A0A173TD61	613	MH0329_GL0071733 (1/2) MPA_and_EM_topgraph_220218_subsample.csv	Uncharacterized protein n=7 Tax=Roseburia TaxID=841 RepID=A0A173TD61_9FIRM
	agilent_4907	4.86905e-06	0.248322	-0.366663	-0.989171	0.255846	21.4876	16.2562	0.756537	UniRef90_P07210	614	polyprotein (9/9) & VP1 capsid protein (1/3) & Chain 2, Human Rhinovirus Serotype 2 (Hrv2)	Genome polyprotein n=273 Tax=Enterovirus TaxID=12059 RepID=POLG_HRV8A
	agilent_56582	4.87322e-06	0.248534	0.704552	-0.492152	1.90126	3.30579	5.41872	1.63916	UniRef90_P0AB42	615	WP_000800146.1 (2/2) non_MPA_topgraph_sampling_040218.csv	Multiple stress resistance protein BhsA n=471 Tax=Bacteria TaxID=2 RepID=BHSA_ECO57
	agilent_233888	4.88736e-06	0.249256	-0.43866	-1.18487	0.307554	13.2231	10.3448	0.782328	UniRef90_P15926	616	VFG000974(gb|NP_269970) (scpA) C5a peptidase precursor [C5a peptidase (VF0245)] [Streptococcus pyogenes M1 GAS]	C5a peptidase n=760 Tax=Bacteria TaxID=2 RepID=C5AP_STRPY
	agilent_26930	4.89178e-06	0.249481	0.702023	-0.492772	1.89682	3.30579	6.40394	1.93719	UniRef90_A0A173RIM6	617	MH0001_GL0008804 (2/2) MPA_and_EM_topgraph_220218_subsample.csv	Penicillin-binding protein A n=7 Tax=Roseburia TaxID=841 RepID=A0A173RIM6_9FIRM
	agilent_117669	4.9031e-06	0.250058	0.535367	-0.376902	1.44764	5.78512	11.33	1.95848	UniRef90_A0A1C6HNE0	618	WP_044922804.1 MPA_PNP_EM_seqs_non_topgraph_seqs_final_210318.csv	Fibronectin type III domain n=12 Tax=Clostridiales TaxID=186802 RepID=A0A1C6HNE0_9FIRM
	twist_40763	4.90493e-06	0.250152	-0.500074	-1.35237	0.352224	10.7438	6.40394	0.596059		619	RNA polymerase beta'-subunit
	agilent_11043	4.90674e-06	0.250244	0.577029	-0.406618	1.56068	4.95868	8.867	1.78818	UniRef90_Q8JUX5	620	structural polyprotein (1/3) & E2 protein (2/4)	Structural polyprotein n=2218 Tax=root TaxID=1 RepID=POLS_CHIKS
	agilent_229725	4.91427e-06	0.250628	-0.281922	-0.762897	0.199053	45.4545	40.3941	0.88867	UniRef90_A0A4I7XYI6	621	VFG001361(gb|NP_344663) (pspA) pneumococcal surface protein A [PspA (VF0152)] [Streptococcus pneumoniae TIGR4]	Surface protein A n=87 Tax=Streptococcus pneumoniae TaxID=1313 RepID=A0A4I7XYI6_STREE
	agilent_178864	4.93171e-06	0.251517	-0.534575	-1.4483	0.379155	8.26446	6.40394	0.774877	UniRef90_A0A120A5I1	622	MH0436_GL0026008 (2/2) MPA_and_EM_topgraph_220218_subsample.csv	Carboxypeptidase regulatory-like domain protein n=64 Tax=Bacteroides TaxID=816 RepID=A0A120A5I1_9BACE
	twist_22570	4.93673e-06	0.251773	-0.431373	-1.1691	0.306355	13.2231	10.3448	0.782328		623	allergen_name False allergome_name Str pn PspC (2/2) (1/1) allergenonline_name False SDAP_name False iedb_name False
	twist_35030	4.95342e-06	0.252625	-0.311748	-0.845854	0.222357	28.9256	23.6453	0.817452		624	fibronectin-binding protein A
	agilent_241214	4.96272e-06	0.253099	-0.282047	-0.76575	0.201656	62.8099	56.1576	0.894089	UniRef90_Q9KK48	625	VFG005316(gb|NP_359586) (pspC/cbpA) Choline binding protein A [Choline-binding proteins (CVF122)] [Streptococcus pneumoniae R6]	Surface protein PspC n=12 Tax=Streptococcus pneumoniae TaxID=1313 RepID=Q9KK48_STREE
	agilent_73399	4.96597e-06	0.253264	-0.30845	-0.837618	0.220718	31.405	28.5714	0.909774	UniRef90_A0A354D669	626	MH0193_GL0075334 MPA_PNP_EM_seqs_non_topgraph_seqs_final_210318.csv	Flagellin n=1 Tax=Lachnospiraceae bacterium TaxID=1898203 RepID=A0A354D669_9FIRM
	agilent_85452	4.97228e-06	0.253586	0.465878	-0.333911	1.26567	8.26446	11.8227	1.43054	UniRef90_A0A0M6WAJ0	627	MH0356_GL0161949 (1/1) MPA_and_EM_topgraph_220218_subsample.csv	Bmp domain-containing protein n=6 Tax=Roseburia TaxID=841 RepID=A0A0M6WAJ0_9FIRM
	agilent_3244	4.97946e-06	0.253953	-0.278684	-0.75748	0.200112	57.0248	53.6946	0.941601	UniRef90_A0A1D8D445	628	positive (from uniprot): Enterovirus C Genome polyprotein [on Uniprot the BLAST matches are "Capsid protein" from "Human poliovirus"	VP1 (Fragment) n=1 Tax=Human poliovirus 3 TaxID=12086 RepID=A0A1D8D445_9ENTO
	twist_33039	4.98381e-06	0.254174	-0.649815	-1.76676	0.467127	6.61157	2.95567	0.447044		629	protein disulfide-isomerase precursor
	twist_34128	4.98583e-06	0.254277	0.340622	-0.244987	0.92623	18.1818	24.1379	1.32759		630	Bifunctional autolysin precursor
	agilent_164668	4.99292e-06	0.254639	0.961145	-0.692547	2.61484	1.65289	3.94089	2.38424	UniRef90_C0FTT4	631	WP_007886088.1 MPA_PNP_EM_seqs_non_topgraph_seqs_final_210318.csv	Flagellin n=5 Tax=Roseburia inulinivorans TaxID=360807 RepID=C0FTT4_9FIRM
	twist_28810	4.99778e-06	0.254887	0.277283	-0.200043	0.754609	40.4959	48.7685	1.20428		632	polyprotein (9/9) & VP1 capsid protein (1/3) & Chain 2, Human Rhinovirus Serotype 2 (Hrv2)
	agilent_3596	4.99886e-06	0.254942	-0.332064	-0.903759	0.239631	23.9669	22.1675	0.924919	UniRef90_Q66478	633	polyprotein (3/9) & structural protein (3/3) & VP1 (2/4) & capsid protein VP1 & VP1 protein (2/2) & VP1 protein, partial [Enterovirus A71]	Genome polyprotein n=10068 Tax=root TaxID=1 RepID=POLG_HE71B
	agilent_110011	5.0206e-06	0.256051	0.493928	-0.358425	1.34628	7.43802	10.3448	1.3908	UniRef90_K0WTY8	634	MH0012_GL0233205 MPA_PNP_EM_seqs_non_topgraph_seqs_final_210318.csv	Por secretion system C-terminal sorting domain-containing protein n=3 Tax=Bacteroidales TaxID=171549 RepID=K0WTY8_9BACT
	agilent_225962	5.02417e-06	0.256233	-0.605922	-1.65194	0.440095	7.43802	3.44828	0.463602	UniRef90_P71401	635	VFG001157(gb|AAC44560) (hsf) Hsf [Hia/Hsf (VF0039)] [Haemophilus influenzae C54]	Hsf n=19 Tax=Haemophilus influenzae TaxID=727 RepID=P71401_HAEIF
	agilent_237676	5.03344e-06	0.256705	-0.37212	-1.01516	0.270918	18.1818	13.3005	0.731527	UniRef90_A7X6I5	636	VFG001283(gb|NP_647238) (fnbA) fibronectin-binding protein A [FnBPs (VF0010)] [Staphylococcus aureus subsp. aureus MW2]	Fibronectin-binding protein A n=697 Tax=Bacteria TaxID=2 RepID=FNBA_STAA1
	twist_64075	5.04034e-06	0.257057	-0.542498	-1.48065	0.395654	8.26446	5.41872	0.655665		637	YP_006593.1 putative tail assembly chaperone [Klebsiella phage phiKO2]
	agilent_222756	5.04056e-06	0.257069	0.511358	-0.372964	1.39568	6.61157	9.85222	1.49015	UniRef90_UPI000DA9B94C	638	VFG001290(gb|NP_647368) (clfB) Clumping factor B, adhesin [Clumping factor (VF0004)] [Staphylococcus aureus subsp. aureus MW2]	MSCRAMM family adhesin clumping factor ClfB n=15 Tax=Staphylococcus aureus TaxID=1280 RepID=UPI000DA9B94C
	agilent_37743	5.04178e-06	0.257131	-0.490761	-1.33957	0.358052	9.91736	7.38916	0.745074	UniRef90_A0A4P6M4D4	639	WP_018594515.1 strains_non_MPA_non_topgraph_cdhit70_190118.csv	D-galactose-binding periplasmic protein n=4 Tax=Clostridiales TaxID=186802 RepID=A0A4P6M4D4_9FIRM
	twist_38693	5.04626e-06	0.25736	-0.406043	-1.10867	0.29658	14.876	10.8374	0.728517		640	polyprotein (3/9) & structural protein (3/3) & VP1 (2/4) & capsid protein VP1 & VP1 protein (2/2) & VP1 protein, partial [Enterovirus A71]
	twist_27025	5.058e-06	0.257958	0.543106	-0.397876	1.48409	5.78512	8.37438	1.44757		641	collagen, type IV, alpha 3 (Goodpasture antigen)
	agilent_100245	5.08209e-06	0.259187	0.634105	-0.46738	1.73559	4.13223	5.91133	1.43054	UniRef90_A0A2R4CZR0	642	YP_002344743.1 strains_non_MPA_non_topgraph_cdhit70_190118.csv	Enterochelin ABC transporter substrate-binding protein n=211 Tax=Campylobacteraceae TaxID=72294 RepID=A0A2R4CZR0_CAMJU
	twist_97077	5.08296e-06	0.259231	-0.403601	-1.10475	0.297548	14.876	11.8227	0.794745		643	AFN38687.1 hypothetical protein phi_MSA6_ORF022 [Staphylococcus phage MSA6]
	agilent_152493	5.08602e-06	0.259387	0.578457	-0.426786	1.5837	4.95868	7.88177	1.58949	UniRef90_A0A0P0EUJ1	644	MH0013_GL0035403 MPA_PNP_EM_seqs_non_topgraph_seqs_final_210318.csv	MORN repeat protein n=82 Tax=Bacteroidaceae TaxID=815 RepID=A0A0P0EUJ1_BACT4
	agilent_140542	5.09743e-06	0.259969	-0.524248	-1.4364	0.387904	9.09091	5.41872	0.596059	UniRef90_A0A3A9Y0E9	645	YP_194679.1 (2/2) non_MPA_topgraph_sampling_040218.csv	Murein L,D-transpeptidase n=2 Tax=Lactobacillus acidophilus TaxID=1579 RepID=A0A3A9Y0E9_LACAI
	twist_43391	5.09978e-06	0.260089	0.376778	-0.278953	1.03251	14.0496	18.2266	1.29731		646	55 kDa immediate-early protein 1
	twist_25254	5.10993e-06	0.260606	-0.485592	-1.33162	0.360432	9.91736	7.38916	0.745074		647	allergen_name False allergome_name Bub b 8 (5/6), Bub b 9 (1/2) (1/1) allergenonline_name False SDAP_name False iedb_name False
	twist_23602	5.11258e-06	0.260742	-0.522773	-1.43384	0.388289	9.09091	5.41872	0.596059		648	allergen_name False allergome_name Hom g 2 (2/2) (1/1) allergenonline_name False SDAP_name False iedb_name False
	twist_31907	5.11986e-06	0.261113	0.424437	-0.315825	1.1647	9.91736	14.7783	1.49015		649	Replication protein E1
	twist_58261	5.13436e-06	0.261852	-0.327535	-0.899676	0.244607	24.7934	18.2266	0.73514		650	EBNA-3C HHV 4 latent protein
	agilent_77839	5.14087e-06	0.262185	0.691969	-0.517612	1.90155	3.30579	6.89655	2.08621	UniRef90_F9XZT3	651	WP_015439328.1 (2/6) non_MPA_topgraph_sampling_040218.csv	Phage infection protein n=49 Tax=Bacteria TaxID=2 RepID=F9XZT3_BIFBU
	agilent_222853	5.14749e-06	0.262522	0.618649	-0.463532	1.70083	4.13223	7.88177	1.90739	UniRef90_P81177	652	VFG001314(gb|NP_647375) (aur) zinc metalloproteinase aureolysin [Aureolysin (VF0024)] [Staphylococcus aureus subsp. aureus MW2]	Zinc metalloproteinase aureolysin n=337 Tax=Bacilli TaxID=91061 RepID=AURE_STAAU
	agilent_8622	5.17106e-06	0.263724	0.298434	-0.224922	0.82179	68.595	75.3695	1.09876	UniRef90_Q9ANY1	653	pneumococcal histidine triad protein E & hydrolase & HIT family hydrolase	Bvh-3 n=444 Tax=Bacteria TaxID=2 RepID=Q9ANY1_STREE
	agilent_139105	5.17149e-06	0.263746	0.618157	-0.465939	1.70225	4.13223	6.89655	1.66897	UniRef90_A0A087QB98	654	WP_003657053.1 strains_non_MPA_non_topgraph_cdhit70_190118.csv	Lysozyme (Fragment) n=4 Tax=Lactobacillus gasseri TaxID=1596 RepID=A0A087QB98_LACGS
	agilent_219988	5.17178e-06	0.263761	0.377787	-0.28478	1.04035	13.2231	18.2266	1.37839	UniRef90_Q99WQ6	655	VFG001316(gb|NP_645114) (geh) glycerol ester hydrolase [Lipase (VF0012)] [Staphylococcus aureus subsp. aureus MW2]	Lipase 2 n=451 Tax=Bacteria TaxID=2 RepID=LIP2_STAAM
	twist_49499	5.17197e-06	0.26377	0.618201	-0.466028	1.70243	4.13223	6.89655	1.66897		656	granule antigen protein GRA7 & dense granule protein 7 & dense granule protein, putative
	agilent_163523	5.17364e-06	0.263856	-0.45425	-1.25108	0.342577	11.5702	7.38916	0.638635	UniRef90_Q69HT9	657	WP_000277154.1 strains_non_MPA_non_topgraph_cdhit70_190118.csv	Multicopper oxidase mco n=129 Tax=Bacteria TaxID=2 RepID=MCO_STAAU
	twist_49296	5.1753e-06	0.26394	0.275017	-0.207492	0.757526	40.4959	45.3202	1.11913		658	glycoprotein B (2/2)
	agilent_12015	5.17753e-06	0.264054	0.290222	-0.219085	0.799529	61.9835	68.4729	1.1047		659	positive (exact): Human herpesvirus 1 Envelope glycoprotein D
	agilent_31896	5.18019e-06	0.26419	0.375502	-0.283649	1.03465	13.2231	19.2118	1.45289	UniRef90_D7HBW7	660	WP_000782345.1 strains_non_MPA_non_topgraph_cdhit70_190118.csv	CBAH domain-containing protein n=93 Tax=Vibrio cholerae TaxID=666 RepID=D7HBW7_VIBCL
	twist_92760	5.19201e-06	0.264792	0.614092	-0.465237	1.69342	4.13223	6.89655	1.66897		661	NP_076624.1 tail protein [Lactococcus phage bIL285]
	agilent_170679	5.19288e-06	0.264837	-0.365557	-1.00812	0.277006	18.1818	13.7931	0.758621	UniRef90_A0A173UKQ3	662	O2.UC43-1_GL0046095 (1/4) MPA_and_EM_topgraph_220218_subsample.csv	Macrolide export ATP-binding/permease protein MacB n=29 Tax=Ruminococcaceae TaxID=541000 RepID=A0A173UKQ3_9FIRM
	twist_3375	5.21367e-06	0.265897	-0.291001	-0.80365	0.221647	33.8843	29.5567	0.872282		663	allergen_name False allergome_name Str pn PspC (2/2) (1/1) allergenonline_name False SDAP_name False iedb_name False
	agilent_223901	5.21534e-06	0.265982	0.613817	-0.467718	1.69535	4.13223	6.89655	1.66897	UniRef90_A0A4I7XYI6	664	VFG001361(gb|NP_344663) (pspA) pneumococcal surface protein A [PspA (VF0152)] [Streptococcus pneumoniae TIGR4]	Surface protein A n=87 Tax=Streptococcus pneumoniae TaxID=1313 RepID=A0A4I7XYI6_STREE
	twist_22556	5.21648e-06	0.26604	-0.371721	-1.02677	0.283324	18.1818	13.7931	0.758621		665	allergen_name False allergome_name Bub b 12 (2/2), Bub b 8 (4/6) (1/1) allergenonline_name False SDAP_name False iedb_name False
	agilent_23656	5.22019e-06	0.266229	0.683987	-0.521809	1.88978	3.30579	5.41872	1.63916	UniRef90_A0A249N2W5	666	WP_014569812.1 (1/1) non_MPA_topgraph_sampling_040218.csv	SBP_bac_5 domain-containing protein n=18 Tax=Lactobacillaceae TaxID=33958 RepID=A0A249N2W5_LACRH
	agilent_209928	5.23377e-06	0.266922	-0.27029	-0.747473	0.206893	48.7603	41.3793	0.848627	UniRef90_A0A174RQL3	667	O2.UC53-2_GL0085658 MPA_PNP_EM_seqs_non_topgraph_seqs_final_210318.csv	Toxin A n=24 Tax=Lachnospiraceae TaxID=186803 RepID=A0A174RQL3_9FIRM
	twist_51927	5.2398e-06	0.26723	-0.286843	-0.793574	0.219889	33.8843	30.0493	0.88682		668	nuclear protein EBNA2 & EBNA-2 & Epstein-Barr nuclear antigen 2
	twist_27789	5.2407e-06	0.267276	-0.436197	-1.20685	0.334456	12.3967	8.37438	0.675534		669	early antigen protein D (EA-D) & DNA polymerase processivity factor BMRF1
	twist_26256	5.247e-06	0.267597	-0.45917	-1.27095	0.352615	10.7438	7.88177	0.733611		670	Structural protein 2 precursor & ORF 2 & structural protein (2/3) & ORF2 (1/2) & epitope-bearing protein 406.3-2 & capsid protein [Swine hepatitis E virus]
	agilent_45754	5.25094e-06	0.267798	-0.294142	-0.814386	0.226102	31.405	25.1232	0.799974	UniRef90_UPI0004537308	671	WP_000728715.1 strains_non_MPA_non_topgraph_cdhit70_190118.csv	staphylococcal protein A n=1 Tax=Staphylococcus aureus TaxID=1280 RepID=UPI0004537308
	agilent_100240	5.25365e-06	0.267936	-0.308999	-0.85568	0.237681	27.2727	21.1823	0.776683	UniRef90_S5N0F3	672	WP_045160255.1 (5/5) non_MPA_topgraph_sampling_040218.csv	Phage-related tail protein n=334 Tax=Salmonella TaxID=590 RepID=S5N0F3_SALBN
	agilent_8566	5.26701e-06	0.268618	0.493284	-0.380675	1.36724	6.61157	11.8227	1.78818	UniRef90_O36634	673	Fusion glycoprotein F0 precursor (2/2) & fusion protein (1/2) & fusion glycoprotein	Fusion glycoprotein F0 n=1724 Tax=Pneumoviridae TaxID=11244 RepID=FUS_HRSVB
	twist_6249	5.27353e-06	0.26895	0.678332	-0.524315	1.88098	3.30579	5.91133	1.78818		674	allergen_name False allergome_name Act e 1 (4/7) (1/1) allergenonline_name False SDAP_name False iedb_name False
	agilent_184704	5.27543e-06	0.269047	-0.398679	-1.10566	0.308301	14.876	10.3448	0.695402	UniRef90_S5QWV8	675	WP_020916641.1 strains_non_MPA_non_topgraph_cdhit70_190118.csv	Uncharacterized protein n=4 Tax=Streptococcus TaxID=1301 RepID=S5QWV8_9STRE
	twist_35714	5.29163e-06	0.269873	-0.533456	-1.48107	0.414158	8.26446	5.91133	0.715271		676	nuclear protein EBNA2 & EBNA-2 & Epstein-Barr nuclear antigen 2
	twist_17900	5.30264e-06	0.270434	-0.572902	-1.59178	0.445976	7.43802	3.94089	0.52983		677	allergen_name False allergome_name Ory s GBSS_I (12/54) (1/1) allergenonline_name False SDAP_name False iedb_name False
	agilent_133371	5.3062e-06	0.270616	-0.455629	-1.26625	0.354992	10.7438	7.88177	0.733611	UniRef90_A0A174RAJ5	678	WP_044925903.1 MPA_PNP_EM_seqs_non_topgraph_seqs_final_210318.csv	Uncharacterized protein n=18 Tax=Clostridiales TaxID=186802 RepID=A0A174RAJ5_9FIRM
	agilent_226269	5.31245e-06	0.270935	-0.286905	-0.797684	0.223874	33.0579	29.5567	0.894089	UniRef90_Q99XV0	679	VFG000968(gb|NP_269973) (emm) M protein type 1 [M protein (VF0242)] [Streptococcus pyogenes M1 GAS]	M protein type 1 n=54 Tax=Streptococcus pyogenes TaxID=1314 RepID=Q99XV0_STRP1
	twist_92656	5.31251e-06	0.270938	-0.440835	-1.22566	0.343992	11.5702	8.37438	0.723786		680	YP_001469480.1 gp5.1 conserved hypothetical protein [Enterobacteria phage Phi1]
	agilent_241737	5.32142e-06	0.271392	0.423049	-0.330828	1.17693	9.91736	12.3153	1.24179	UniRef90_Q48031	681	VFG001151(gb|AAA20527) (hmw1A) adhesin HMW1A, two-partner secretion (TPS) pathway TpsA exoprotein [HMW1/HMW2 (VF0038)] [Haemophilus influenzae str. 12]	Adhesin n=8 Tax=Haemophilus influenzae TaxID=727 RepID=Q48031_HAEIF
	twist_4462	5.32933e-06	0.271796	-0.469271	-1.30622	0.367678	10.7438	6.40394	0.596059		682	allergen_name False allergome_name Zea m GBSS_I (3/12) (1/1) allergenonline_name False SDAP_name False iedb_name False
	agilent_230904	5.33956e-06	0.272318	-0.57101	-1.59052	0.448501	7.43802	3.94089	0.52983	UniRef90_P15926	683	VFG001797(gb|NP_735749) (scpB) streptococcal C5a peptidase [C5a peptidase (VF0278)] [Streptococcus agalactiae NEM316]	C5a peptidase n=760 Tax=Bacteria TaxID=2 RepID=C5AP_STRPY
	agilent_101098	5.34422e-06	0.272555	0.432542	-0.340124	1.20521	9.09091	13.3005	1.46305	UniRef90_C0ET85	684	WP_044921670.1 MPA_PNP_EM_seqs_non_topgraph_seqs_final_210318.csv	BIG2 domain-containing protein n=3 Tax=Clostridiales TaxID=186802 RepID=C0ET85_9FIRM
	agilent_223844	5.34506e-06	0.272598	-0.512684	-1.42859	0.403224	9.09091	5.41872	0.596059	UniRef90_Q5WVE4	685	VFG045548(gb|YP_095924) (lpg1907) Dot/Icm type IV secretion system effector [Dot/Icm (VF0156)] [Legionella pneumophila subsp. pneumophila str. Philadelphia 1]	Uncharacterized protein n=32 Tax=Legionella pneumophila TaxID=446 RepID=Q5WVE4_LEGPL
	twist_63959	5.35728e-06	0.273221	0.590693	-0.46595	1.64734	4.13223	8.867	2.14581		686	YP_009168991.1 hypothetical phage protein [Campylobacter virus CPt10]
	twist_34804	5.3617e-06	0.273447	0.292757	-0.231178	0.816692	28.0992	33.9901	1.20965		687	Glycoprotein D HHV-1
	agilent_75769	5.36745e-06	0.27374	-0.612502	-1.70934	0.48434	5.78512	4.4335	0.766362	UniRef90_A1JIS0	688	WP_000527953.1 (1/1) non_MPA_topgraph_sampling_040218.csv	Adenylosuccinate synthetase n=1732 Tax=root TaxID=1 RepID=PURA_YERE8
	twist_52554	5.37627e-06	0.27419	-0.317575	-0.886807	0.251657	24.7934	21.1823	0.854351		689	45 kDa immediate-early protein 2
	agilent_1258	5.37963e-06	0.274361	-0.267897	-0.748256	0.212462	43.8017	40.8867	0.933451	UniRef90_P03204	690	EBNA-3C HHV 4 latent protein	Epstein-Barr nuclear antigen 6 n=14 Tax=Epstein-Barr virus (strain GD1) TaxID=10376 RepID=EBNA6_EBVB9
	agilent_179678	5.3813e-06	0.274446	0.449828	-0.35689	1.25655	8.26446	11.33	1.37094	UniRef90_E3EMG2	691	YP_003971337.1 strains_non_MPA_non_topgraph_cdhit70_190118.csv	Putative serine/cysteine peptidase n=18 Tax=Bacteria TaxID=2 RepID=E3EMG2_BIFBS
	agilent_2111	5.38813e-06	0.274795	-0.319501	-0.892907	0.253906	23.9669	18.2266	0.760489	UniRef90_P0C6Z0	692	early antigen protein D (EA-D) & DNA polymerase processivity factor BMRF1	DNA polymerase processivity factor BMRF1 n=54 Tax=Epstein-Barr virus (strain GD1) TaxID=10376 RepID=EAD_EBVA8
	agilent_8675	5.39673e-06	0.275233	0.318142	-0.253348	0.889633	20.6612	25.6158	1.2398	UniRef90_Q82081	693	positive (from uniprot): Rhinovirus B Genome polyprotein	Genome polyprotein n=46 Tax=Enterovirus TaxID=12059 RepID=POLG_HRV3
	agilent_229776	5.41456e-06	0.276143	0.513539	-0.410699	1.43778	6.61157	7.38916	1.11761	UniRef90_P45387	694	VFG001149(gb|AAB03707) (hap) autotransporter, fibronectin-binding adhesin [Hap (VF0037)] [Haemophilus influenzae N187]	Adhesion and penetration protein autotransporter n=2 Tax=Haemophilus influenzae TaxID=727 RepID=HAP2_HAEIF
	agilent_8212	5.41937e-06	0.276388	0.296601	-0.237477	0.830679	24.7934	29.5567	1.19212	UniRef90_P08318	695	phosphoprotein 150 & Large structural phosphoprotein	Large structural phosphoprotein n=145 Tax=root TaxID=1 RepID=PP150_HCMVA
	agilent_15295	5.42793e-06	0.276824	0.46507	-0.373124	1.30326	7.43802	10.8374	1.45703	UniRef90_A0A0M6WF57	696	T2D-51A_GL0139746 MPA_PNP_EM_seqs_non_topgraph_seqs_final_210318.csv	Uncharacterized vancomycin resistance protein n=6 Tax=Roseburia TaxID=841 RepID=A0A0M6WF57_9FIRM
	twist_7919	5.43429e-06	0.277149	-0.513885	-1.44068	0.412913	9.09091	5.41872	0.596059		697	allergen_name False allergome_name Pha a 5 (5/5) (1/1) allergenonline_name Unassigned (1/1) (1/1) SDAP_name Pha a 5 (4/4) (1/1) iedb_name False
	agilent_193057	5.43655e-06	0.277264	-0.560474	-1.57154	0.450592	7.43802	3.94089	0.52983	UniRef90_A0A174N033	698	160704339-stool1_revised_scaffold21700_1_gene53377 (1/1) MPA_and_EM_topgraph_220218_subsample.csv	SusC/RagA family TonB-linked outer membrane protein n=13 Tax=Bacteroides TaxID=816 RepID=A0A174N033_9BACE
	twist_44069	5.43956e-06	0.277417	-0.302801	-0.849213	0.243611	27.2727	21.1823	0.776683		699	putative BLRF2 protein [Human gammaherpesvirus 4] & Tegument protein BLRF2
	agilent_1152	5.44946e-06	0.277923	0.319463	-0.257622	0.896549	19.0083	25.6158	1.34761	UniRef90_Q9QL88	700	Enterovirus polyprotein (VP0, VP1, VP2, VP4) – capsid proteins, Coxsackievirus A9 (2.9 Å structure, chains 1–4)	Genome polyprotein n=36 Tax=Enterovirus B TaxID=138949 RepID=POLG_CXB6S
	twist_30929	5.4499e-06	0.277945	0.478433	-0.385859	1.34272	7.43802	10.3448	1.3908		701	SAG1-related sequence 2
	agilent_7111	5.4531e-06	0.278108	-0.453618	-1.27336	0.366124	10.7438	7.38916	0.687761	UniRef90_P54634	702	positive (from uniprot): Norwalk virus Non-structural polyprotein	Genome polyprotein n=5814 Tax=root TaxID=1 RepID=POLG_LORDV
	agilent_212629	5.45708e-06	0.278311	-0.421975	-1.18486	0.340906	13.2231	7.88177	0.596059	UniRef90_R6BPC8	703	MH0270_GL0030519 MPA_PNP_EM_seqs_non_topgraph_seqs_final_210318.csv	Ser/Thr phosphatase family protein n=5 Tax=Firmicutes TaxID=1239 RepID=R6BPC8_9FIRM
	agilent_220388	5.45728e-06	0.278321	0.341328	-0.275766	0.958421	15.7025	21.1823	1.34898	UniRef90_P09983	704	VFG000906(gb|NP_755445) (hlyA) Hemolysin A [Hemolysin (VF0225)] [Escherichia coli CFT073]	Hemolysin, chromosomal n=225 Tax=Bacteria TaxID=2 RepID=HLYAC_ECOLX
	twist_50868	5.4686e-06	0.278899	-0.40229	-1.13047	0.325893	13.2231	10.8374	0.819581		705	45 kDa immediate-early protein 2
	twist_34086	5.47777e-06	0.279366	-0.285577	-0.803001	0.231847	34.7107	25.1232	0.723786		706	polyprotein (5/9) & unnamed protein product (6/8) & structural polyprotein (3/3) & 110 kd polyprotein precursor & Structural polyprotein (1/2) & E1 protein
	twist_50400	5.48101e-06	0.279531	0.517039	-0.420083	1.45416	5.78512	8.867	1.53272		707	ORF68
	agilent_2349	5.48307e-06	0.279637	0.426397	-0.346607	1.1994	9.09091	12.8079	1.40887	UniRef90_Q99WQ6	708	Lipase 2 precursor (Glycerol ester hydrolase 2)	Lipase 2 n=451 Tax=Bacteria TaxID=2 RepID=LIP2_STAAM
	agilent_228585	5.49204e-06	0.280094	-0.264765	-0.745207	0.215678	44.6281	38.4236	0.860974	UniRef90_Q8GM74	709	VFG001150(gb|AAL79954) (hia) adhesin [Hia/Hsf (VF0039)] [Haemophilus influenzae nontypable strain 3179B]	Adhesin n=5 Tax=Haemophilus influenzae TaxID=727 RepID=Q8GM74_HAEIF
	agilent_222759	5.49375e-06	0.280181	0.400473	-0.326356	1.1273	10.7438	14.2857	1.32967	UniRef90_UPI000DA9B94C	710	VFG001290(gb|NP_647368) (clfB) Clumping factor B, adhesin [Clumping factor (VF0004)] [Staphylococcus aureus subsp. aureus MW2]	MSCRAMM family adhesin clumping factor ClfB n=15 Tax=Staphylococcus aureus TaxID=1280 RepID=UPI000DA9B94C
	twist_32766	5.49556e-06	0.280274	-0.354419	-0.997789	0.28895	19.0083	13.3005	0.699722		711	Genome polyprotein (6/6) & polyprotein (7/9) & VP1 (1/4) & coat protein VP1 & VP4
	agilent_21926	5.4976e-06	0.280377	0.5432	-0.443072	1.52947	4.95868	8.867	1.78818	UniRef90_A0A508W2N3	712	YP_004890451.1 strains_non_MPA_non_topgraph_cdhit70_190118.csv	LysM domain-containing protein [Lactobacillus plantarum] n=1 Tax=Lactobacillus plantarum TaxID=1590 RepID=A0A508W2N3_LACPN
	agilent_6706	5.50587e-06	0.280799	-0.496642	-1.39917	0.405887	9.09091	5.41872	0.596059	UniRef90_Q9QL88	713	Enterovirus polyprotein (VP0, VP1, VP2, VP4) – capsid proteins, Coxsackievirus A9 (2.9 Å structure, chains 1–4)	Genome polyprotein n=36 Tax=Enterovirus B TaxID=138949 RepID=POLG_CXB6S
	twist_236	5.51158e-06	0.281091	-0.54765	-1.54348	0.448177	7.43802	4.4335	0.596059		714	allergen_name False allergome_name Alt a TCTP (1/2) (1/1) allergenonline_name Unassigned (1/1) (1/1) SDAP_name False iedb_name False
	agilent_7341	5.51867e-06	0.281452	0.555942	-0.455722	1.56761	4.95868	7.38916	1.49015	UniRef90_Q59947	715	immunoglobulin A1 protease	Immunoglobulin A1 protease n=446 Tax=Streptococcus pneumoniae TaxID=1313 RepID=IGA1_STRR6
	twist_29710	5.51907e-06	0.281472	0.598496	-0.490651	1.68764	4.13223	6.40394	1.54975		716	HCMVUL80
	twist_5109	5.51984e-06	0.281512	-0.442886	-1.24892	0.363147	11.5702	8.37438	0.723786		717	allergen_name False allergome_name Str c 1 (2/2) (1/1) allergenonline_name False SDAP_name False iedb_name False
	agilent_229054	5.52231e-06	0.281638	0.445097	-0.365172	1.25537	8.26446	11.33	1.37094	UniRef90_P27951	718	VFG001795(gb|BAC98831) (cba) c protein beta antigen [<beta>-C protein (VF0277)] [Streptococcus agalactiae FM027022]	IgA FC receptor n=71 Tax=Streptococcus TaxID=1301 RepID=BAG_STRAG
	agilent_1167	5.52447e-06	0.281748	0.265623	-0.218036	0.749281	52.0661	57.6355	1.10697	UniRef90_P06484	719	envelope glycoprotein G (2/2) & glycoprotein G (2/2)	Envelope glycoprotein G n=376 Tax=Human herpesvirus 1 TaxID=10298 RepID=GG_HHV11
	twist_31974	5.52633e-06	0.281843	-0.579283	-1.63428	0.475712	6.61157	3.94089	0.596059		720	EMP1 (2/2)
	twist_46451	5.5429e-06	0.282688	-0.515923	-1.45718	0.425332	8.26446	5.91133	0.715271		721	11-1 polypeptide
	agilent_79003	5.54429e-06	0.282759	0.388501	-0.320388	1.09739	11.5702	14.7783	1.27727	UniRef90_Q8XMR4	722	WP_003460505.1 strains_non_MPA_non_topgraph_cdhit70_190118.csv	LYZ2 domain-containing protein n=27 Tax=Clostridium perfringens TaxID=1502 RepID=Q8XMR4_CLOPE
	twist_72396	5.56004e-06	0.283562	0.595957	-0.493289	1.6852	4.13223	6.40394	1.54975		723	YP_002003938.1 gp1 [Enterobacteria phage 13a]
	agilent_236127	5.57172e-06	0.284158	-0.270785	-0.766319	0.224748	38.843	34.9754	0.90043	UniRef90_Q54972	724	VFG005313(gb|NP_357715) (pspA) Surface protein pspA precursor [Choline-binding proteins (CVF122)] [Streptococcus pneumoniae R6]	Pneumococcal surface protein A n=17 Tax=Streptococcus pneumoniae TaxID=1313 RepID=Q54972_STREE
	agilent_153499	5.58211e-06	0.284688	-0.329018	-0.931779	0.273744	21.4876	17.2414	0.802387	UniRef90_Q2FWV5	725	WP_000727649.1 strains_non_MPA_non_topgraph_cdhit70_190118.csv	Chemotaxis inhibitory protein n=103 Tax=root TaxID=1 RepID=CHIPS_STAA8
	twist_58938	5.59291e-06	0.285238	0.319575	-0.266557	0.905708	18.1818	23.6453	1.30049		726	B B/Ann Arbor/1/86 HA
	agilent_243736	5.60562e-06	0.285886	-0.265107	-0.751993	0.221779	42.1488	34.9754	0.829808	UniRef90_P12255	727	VFG000001(gb|NP_880571) (fhaB) filamentous hemagglutinin/adhesin [FHA (VF0025)] [Bordetella pertussis Tohama I]	Filamentous hemagglutinin n=89 Tax=Bordetella TaxID=517 RepID=FHAB_BORPE
	twist_57818	5.61965e-06	0.286602	0.566037	-0.475073	1.60715	4.95868	5.91133	1.19212		728	glycoprotein D (2/2)
	agilent_17389	5.62378e-06	0.286813	0.412476	-0.346521	1.17147	9.09091	15.2709	1.6798	UniRef90_A0A0G9FDS1	729	YP_004888342.1 strains_non_MPA_non_topgraph_cdhit70_190118.csv	A-agglutinin anchorage subunit n=68 Tax=Lactobacillaceae TaxID=33958 RepID=A0A0G9FDS1_LACPN
	agilent_220946	5.62917e-06	0.287088	-0.276035	-0.784256	0.232187	33.8843	30.0493	0.88682	UniRef90_Q9KK48	730	VFG005316(gb|NP_359586) (pspC/cbpA) Choline binding protein A [Choline-binding proteins (CVF122)] [Streptococcus pneumoniae R6]	Surface protein PspC n=12 Tax=Streptococcus pneumoniae TaxID=1313 RepID=Q9KK48_STREE
	twist_46140	5.64843e-06	0.28807	0.548578	-0.463497	1.56065	92.562	95.5665	1.03246		731	polyprotein (9/9) & VP1 capsid protein (1/3) & Chain 2, Human Rhinovirus Serotype 2 (Hrv2)
	agilent_223973	5.64994e-06	0.288147	-0.462795	-1.31674	0.391155	9.91736	7.38916	0.745074	UniRef90_P55980	732	VFG000306(gb|NP_207343) (cagA) cag T4SS translocated effector CagA [CagA (VF0059)] [Helicobacter pylori 26695]	Cytotoxicity-associated immunodominant antigen n=265 Tax=Helicobacter pylori TaxID=210 RepID=CAGA_HELPY
	agilent_11485	5.65242e-06	0.288274	-0.319233	-0.908438	0.269971	23.1405	16.7488	0.723786	UniRef90_P03204	733	EBNA-3C HHV 4 latent protein	Epstein-Barr nuclear antigen 6 n=14 Tax=Epstein-Barr virus (strain GD1) TaxID=10376 RepID=EBNA6_EBVB9
	agilent_188248	5.65465e-06	0.288387	-0.661043	-1.88141	0.559322	4.95868	3.44828	0.695402	UniRef90_A0A4S3QN81	734	WP_000171040.1 strains_non_MPA_non_topgraph_cdhit70_190118.csv	Murein hydrolase activator NlpD n=114 Tax=Vibrionaceae TaxID=641 RepID=A0A4S3QN81_VIBCL
	agilent_112424	5.65974e-06	0.288647	-0.525184	-1.49526	0.444891	7.43802	5.41872	0.728517	UniRef90_A0A2N8IRZ8	735	WP_031930870.1 strains_non_MPA_non_topgraph_cdhit70_190118.csv	Cell division protein CpoB n=29 Tax=Akkermansia TaxID=239934 RepID=A0A2N8IRZ8_9BACT
	twist_34375	5.66074e-06	0.288697	-0.312641	-0.890184	0.264903	23.1405	19.2118	0.830225		736	EBNA-1 HHV 4 & BKRF1
	twist_30716	5.6619e-06	0.288757	-0.370345	-1.05457	0.313881	15.7025	12.3153	0.784288		737	Serine-rich 25 kDa antigen protein
	agilent_191243	5.66523e-06	0.288927	0.631182	-0.53536	1.79772	3.30579	7.88177	2.38424	UniRef90_B2GDH5	738	WP_012391510.1 strains_non_MPA_non_topgraph_cdhit70_190118.csv	Extracellular protein n=15 Tax=Lactobacillus fermentum TaxID=1613 RepID=B2GDH5_LACF3
	agilent_241347	5.66532e-06	0.288931	0.265779	-0.225435	0.756993	37.1901	41.8719	1.12589	UniRef90_A2T8Z5	739	VFG000948(gb|NP_663908) (fbaB) fibronectin-bing protein SfbII [FBPs (VF0243)] [Streptococcus pyogenes MGAS315]	PrtF2 n=111 Tax=Streptococcus pyogenes TaxID=1314 RepID=A2T8Z5_STRPY
	twist_32235	5.66705e-06	0.28902	0.439069	-0.372569	1.25071	8.26446	13.7931	1.66897		740	VP1 protein (1/2)
	agilent_237201	5.669e-06	0.289119	0.292802	-0.248566	0.83417	23.9669	30.0493	1.25378	UniRef90_P81177	741	VFG001314(gb|NP_647375) (aur) zinc metalloproteinase aureolysin [Aureolysin (VF0024)] [Staphylococcus aureus subsp. aureus MW2]	Zinc metalloproteinase aureolysin n=337 Tax=Bacilli TaxID=91061 RepID=AURE_STAAU
	agilent_243372	5.70293e-06	0.290849	-0.585244	-1.67121	0.500717	6.61157	3.44828	0.521552	UniRef90_A0A129LTP0	742	VFG001883(gb|YP_096644) (enhC) enhanced entry protein EnhC [enh loci (VF0163)] [Legionella pneumophila subsp. pneumophila str. Philadelphia 1]	Sel1 repeat n=46 Tax=Gammaproteobacteria TaxID=1236 RepID=A0A129LTP0_LEGPN
	twist_58797	5.70495e-06	0.290952	-0.416563	-1.18969	0.356563	89.2562	87.1921	0.976875		743	positive (exact): Human herpesvirus 4 Epstein-Barr nuclear antigen 1
	agilent_61837	5.70514e-06	0.290962	-0.272213	-0.77744	0.233015	34.7107	28.5714	0.823129	UniRef90_A0A4U9NYM5	744	WP_011590223.1 strains_non_MPA_non_topgraph_cdhit70_190118.csv	Cell wall binding repeat-containing protein n=9 Tax=Clostridium perfringens TaxID=1502 RepID=A0A4U9NYM5_CLOPF
	agilent_206027	5.70638e-06	0.291025	0.296253	-0.253666	0.846173	22.314	28.5714	1.28042	UniRef90_K5ZDW3	745	764447348-stool1_revised_C488760_1_gene19628 MPA_PNP_EM_seqs_non_topgraph_seqs_final_210318.csv	Uncharacterized protein n=14 Tax=Parabacteroides TaxID=375288 RepID=K5ZDW3_9BACT
	agilent_131312	5.70671e-06	0.291042	-0.304252	-0.869037	0.260534	24.7934	20.6897	0.834483	UniRef90_Q8G4Z1	746	WP_025332084.1 (1/2) non_MPA_topgraph_sampling_040218.csv	Uncharacterized protein n=77 Tax=Bifidobacterium TaxID=1678 RepID=Q8G4Z1_BIFLO
	agilent_119265	5.713e-06	0.291363	0.504448	-0.432587	1.44148	5.78512	8.867	1.53272	UniRef90_A0A066RJ34	747	WP_000358651.1 strains_non_MPA_non_topgraph_cdhit70_190118.csv	Fimbrial protein n=839 Tax=Bacteria TaxID=2 RepID=A0A066RJ34_ECOLX
	twist_52287	5.71323e-06	0.291375	-0.352362	-1.00691	0.302182	17.3554	13.7931	0.794745		748	Serine-rich 25 kDa antigen protein
	agilent_36299	5.71325e-06	0.291376	0.555115	-0.476064	1.58629	4.95868	7.38916	1.49015	UniRef90_A0A508YGM1	749	WP_003669346.1 strains_non_MPA_non_topgraph_cdhit70_190118.csv	Autolysin n=73 Tax=Lactobacillus TaxID=1578 RepID=A0A508YGM1_LACRE
	agilent_93438	5.71821e-06	0.291629	-0.548799	-1.56878	0.471182	7.43802	3.94089	0.52983	UniRef90_R7JVJ7	750	MH0356_GL0190005 MPA_PNP_EM_seqs_non_topgraph_seqs_final_210318.csv	SBP_bac_5 domain-containing protein n=25 Tax=Lachnospiraceae TaxID=186803 RepID=R7JVJ7_9FIRM
	agilent_11281	5.71975e-06	0.291707	-0.348086	-0.995134	0.298962	17.3554	14.2857	0.823129		751	positive (exact): Norwalk virus Non-structural polyprotein
	twist_69336	5.72479e-06	0.291965	0.541082	-0.465257	1.54742	4.95868	6.89655	1.3908		752	YP_007005334.1 3''-phosphoadenosine 5''-phosphosulfate sulfotransferase/FAD synthetase-related enzyme [Clostridium phage phiCP34O]
	agilent_71398	5.73069e-06	0.292265	-0.307336	-0.879294	0.264623	23.9669	18.2266	0.760489	UniRef90_A0A173WZX5	753	MH0014_GL0042651 (1/2) MPA_and_EM_topgraph_220218_subsample.csv	D-gamma-glutamyl-meso-diaminopimelic acid endopeptidase CwlS n=68 Tax=Firmicutes TaxID=1239 RepID=A0A173WZX5_9FIRM
	twist_23869	5.74399e-06	0.292943	0.571023	-0.493158	1.6352	4.13223	7.88177	1.90739		754	allergen_name False allergome_name Gos h Vicilin (2/2) (1/1) allergenonline_name False SDAP_name False iedb_name False
	agilent_174220	5.76809e-06	0.294172	0.560359	-0.48661	1.60733	4.95868	6.89655	1.3908	UniRef90_R7CNE5	755	MH0133_GL0028481 MPA_PNP_EM_seqs_non_topgraph_seqs_final_210318.csv	Lipoprotein n=2 Tax=Dialister TaxID=39948 RepID=R7CNE5_9FIRM
	twist_56156	5.7685e-06	0.294194	0.264333	-0.229566	0.758233	36.3636	42.3645	1.16502		756	positive (from uniprot): Human herpesvirus 5 Envelope glycoprotein M
	twist_95398	5.77327e-06	0.294437	-0.256105	-0.73487	0.222661	44.6281	38.9163	0.872012		757	YP_003344856.1 hypothetical protein [Streptococcus virus ALQ132]
	twist_35320	5.77698e-06	0.294626	-0.303844	-0.872077	0.264388	23.9669	20.197	0.842704		758	EBNA-3C HHV 4 latent protein
	agilent_152193	5.78795e-06	0.295185	-0.516003	-1.48212	0.450116	7.43802	5.41872	0.728517	UniRef90_A0A397WJH7	759	V1.UC23-0_GL0009955 (1/10) MPA_and_EM_topgraph_220218_subsample.csv	Peptidoglycan O-acetyltransferase n=36 Tax=Bacteroides TaxID=816 RepID=A0A397WJH7_BACVU
	twist_43828	5.79343e-06	0.295465	0.543933	-0.475071	1.56294	4.95868	8.37438	1.68883		760	NP
	agilent_165460	5.79692e-06	0.295643	0.402761	-0.352049	1.15757	9.91736	12.8079	1.29146	UniRef90_B0MWY0	761	V1.UC47-4_GL0174343 (1/3) MPA_and_EM_topgraph_220218_subsample.csv	Lipid A biosynthesis (KDO)2-(Lauroyl)-lipid IVA acyltransferase n=5 Tax=root TaxID=1 RepID=B0MWY0_9BACT
	agilent_42179	5.79756e-06	0.295676	-0.2577	-0.740684	0.225285	41.3223	35.468	0.858325	UniRef90_A0A381IPS4	762	WP_003460499.1 strains_non_MPA_non_topgraph_cdhit70_190118.csv	Cell wall binding repeat-containing protein/zinc carboxypeptidase n=15 Tax=Clostridium perfringens TaxID=1502 RepID=A0A381IPS4_CLOPF
	twist_43632	5.80348e-06	0.295978	-0.259916	-0.747358	0.227527	39.6694	36.4532	0.918924		763	EBNA-3B nuclear protein [Human gammaherpesvirus 4] & Epstein-Barr nuclear antigen 4
	twist_58154	5.80851e-06	0.296234	0.274761	-0.240796	0.790318	28.0992	34.9754	1.24471		764	Capsid protein VP26 & capsid protein VP26 [Human gammaherpesvirus 4] & BFRF3
	agilent_122181	5.81149e-06	0.296386	0.508315	-0.445779	1.46241	5.78512	8.37438	1.44757	UniRef90_A0A4P6M723	765	WP_018598482.1 strains_non_MPA_non_topgraph_cdhit70_190118.csv	Toxin A n=4 Tax=Blautia TaxID=572511 RepID=A0A4P6M723_9FIRM
	agilent_116147	5.85504e-06	0.298607	0.571327	-0.50598	1.64863	4.13223	6.89655	1.66897	UniRef90_C3QHL4	766	MH0087_GL0046292 MPA_PNP_EM_seqs_non_topgraph_seqs_final_210318.csv	Conjugative transposon TraN protein n=51 Tax=Bacteria TaxID=2 RepID=C3QHL4_9BACE
	agilent_222419	5.85635e-06	0.298674	0.261593	-0.231741	0.754927	62.8099	67.4877	1.07447	UniRef90_Q54703	767	VFG000955(gb|NP_608047) (emm) M18 protein precursor [M protein (VF0242)] [Streptococcus pyogenes MGAS8232]	Emm18.1 protein n=9 Tax=Streptococcus pyogenes TaxID=1314 RepID=Q54703_STRPY
	agilent_7473	5.87322e-06	0.299534	0.347697	-0.309188	1.00458	14.0496	17.734	1.26224	UniRef90_P43840	768	fimbrial protein (1/2) & Outer membrane protein P5 precursor (OMP P5) (Fimbrin)	Outer membrane protein P5 n=60 Tax=Pasteurellaceae TaxID=712 RepID=OMP5_HAEIN
	agilent_3437	5.87372e-06	0.29956	-0.587852	-1.69851	0.522803	5.78512	3.94089	0.68121	UniRef90_Q8NDV7	769	trinucleotide repeat containing 6A, isoform CRA_c & trinucleotide repeat-containing gene 6A protein	Trinucleotide repeat-containing gene 6A protein n=209 Tax=Euarchontoglires TaxID=314146 RepID=TNR6A_HUMAN
	agilent_236333	5.88961e-06	0.30037	-0.253575	-0.733468	0.226319	43.8017	36.9458	0.84348	UniRef90_A0A0H3K1N3	770	VFG001282(gb|NP_647237) (fnbB) fibronectin-binding protein B [FnBPs (VF0010)] [Staphylococcus aureus subsp. aureus MW2]	FnbB protein n=80 Tax=Staphylococcus TaxID=1279 RepID=A0A0H3K1N3_STAAW
	agilent_48632	5.89013e-06	0.300397	0.444519	-0.396787	1.28583	90.0826	92.1182	1.0226	UniRef90_K0X4I5	771	O2.UC35-1_GL0132054 MPA_PNP_EM_seqs_non_topgraph_seqs_final_210318.csv	Uncharacterized protein n=2 Tax=Bacteroidales TaxID=171549 RepID=K0X4I5_9BACT
	twist_6266	5.89898e-06	0.300848	-0.495361	-1.43377	0.443044	9.09091	4.4335	0.487685		772	allergen_name False allergome_name Dan re alpha2I (2/2) (1/1) allergenonline_name False SDAP_name False iedb_name collagen, type I, alpha 2 (2/2) (1/1)
	agilent_1145	5.90207e-06	0.301005	0.291407	-0.26081	0.843623	23.1405	28.0788	1.21341	UniRef90_P03300	773	Genome polyprotein (6/6) & polyprotein (7/9) & VP1 (1/4) & coat protein VP1 & VP4	Genome polyprotein n=1168 Tax=Enterovirus TaxID=12059 RepID=POLG_POL1M
	agilent_51726	5.92888e-06	0.302373	0.461003	-0.415074	1.33708	6.61157	10.8374	1.63916	UniRef90_A0A1G7KLH9	774	O2.CD2-0_GL0014258 MPA_PNP_EM_seqs_non_topgraph_seqs_final_210318.csv	Rod shape-determining protein MreB n=1 Tax=Bacteroidales bacterium KHT7 TaxID=1855373 RepID=A0A1G7KLH9_9BACT
	agilent_75806	5.93077e-06	0.302469	0.588645	-0.530223	1.70751	4.13223	6.40394	1.54975	UniRef90_A0A078S111	775	MH0230_GL0031627 MPA_PNP_EM_seqs_non_topgraph_seqs_final_210318.csv	Fibronectin type-III domain-containing protein n=58 Tax=Bacteroides TaxID=816 RepID=A0A078S111_BACUN
	agilent_204074	5.93129e-06	0.302496	0.622569	-0.560845	1.80598	3.30579	6.40394	1.93719	UniRef90_B1R5P4	776	WP_011590707.1 strains_non_MPA_non_topgraph_cdhit70_190118.csv	Mannosyl-glycoprotein endo-beta-N-acetylglucosamidase domain protein, possible enterotoxin n=1 Tax=Clostridium perfringens B str. ATCC 3626 TaxID=451754 RepID=B1R5P4_CLOPF
	agilent_84836	5.93492e-06	0.302681	-0.437294	-1.26885	0.394257	9.91736	7.88177	0.794745	UniRef90_A0A2N8IRZ8	777	MH0002_GL0006995 MPA_PNP_EM_seqs_non_topgraph_seqs_final_210318.csv	Cell division protein CpoB n=29 Tax=Akkermansia TaxID=239934 RepID=A0A2N8IRZ8_9BACT
	twist_46304	5.93922e-06	0.3029	-0.271943	-0.789299	0.245414	71.9008	66.5025	0.924919		778	positive (exact): Human herpesvirus 3 Envelope glycoprotein C
	agilent_6664	5.94948e-06	0.303423	0.247203	-0.223596	0.718002	46.281	53.6946	1.16019	UniRef90_Q82081	779	positive (from uniprot): Rhinovirus B Genome polyprotein	Genome polyprotein n=46 Tax=Enterovirus TaxID=12059 RepID=POLG_HRV3
	twist_34376	5.96478e-06	0.304204	0.347081	-0.315004	1.00917	13.2231	17.734	1.34113		780	EBNA-1 HHV 4 & BKRF1
	twist_78982	5.97713e-06	0.304834	0.407896	-0.371213	1.18701	9.09091	12.3153	1.35468		781	YP_007003201.1 phage terminase small subunit [Lactobacillus phage LF1]
	twist_69537	5.97964e-06	0.304961	-0.357708	-1.04114	0.325719	16.5289	13.3005	0.80468		782	YP_006908491.1 hypothetical protein BCB4_0262 [Bacillus phage B4]
	agilent_9541	5.98901e-06	0.30544	-0.5898	-1.71777	0.53817	5.78512	3.94089	0.68121	UniRef90_P03204	783	EBNA-3C HHV 4 latent protein	Epstein-Barr nuclear antigen 6 n=14 Tax=Epstein-Barr virus (strain GD1) TaxID=10376 RepID=EBNA6_EBVB9
	twist_25228	6.00193e-06	0.306099	-0.513235	-1.49612	0.469646	7.43802	4.92611	0.662288		784	allergen_name False allergome_name False allergenonline_name Unassigned (1/1) (1/1) SDAP_name Bos d 8 (6/13) (1/1) iedb_name False
	agilent_160727	6.01396e-06	0.306712	0.486003	-0.445907	1.41791	5.78512	8.867	1.53272	UniRef90_B0G4V9	785	WP_005332275.1 (1/1) non_MPA_topgraph_sampling_040218.csv	Uncharacterized protein n=11 Tax=Dorea TaxID=189330 RepID=B0G4V9_9FIRM
	agilent_9542	6.01817e-06	0.306927	-0.516433	-1.50713	0.474266	7.43802	4.92611	0.662288	UniRef90_P03204	786	EBNA-3C HHV 4 latent protein	Epstein-Barr nuclear antigen 6 n=14 Tax=Epstein-Barr virus (strain GD1) TaxID=10376 RepID=EBNA6_EBVB9
	agilent_1320	6.02075e-06	0.307058	0.38797	-0.356495	1.13244	10.7438	13.3005	1.23797	UniRef90_A0A2U3RZL8	787	pneumococcal histidine triad protein D (1/2) & histidine motif-containing protein, partial	Pneumococcal histidine triad protein D n=4 Tax=Streptococcus pneumoniae TaxID=1313 RepID=A0A2U3RZL8_STREE
	twist_59221	6.022e-06	0.307122	0.299084	-0.274896	0.873063	19.8347	23.6453	1.19212		788	B B/Shanghai/361/2002 HA
	twist_34760	6.02827e-06	0.307442	-0.444558	-1.29828	0.409169	9.91736	6.40394	0.645731		789	pertactin & Pertactin precursor & P.69 outer membrane protein precursor
	agilent_122600	6.03462e-06	0.307766	-0.407002	-1.18913	0.375126	11.5702	8.37438	0.723786	UniRef90_I8YZJ0	790	764649650-stool1_revised_C454888_1_gene81622 MPA_PNP_EM_seqs_non_topgraph_seqs_final_210318.csv	YD repeat (Two copies) n=64 Tax=Bacteroidaceae TaxID=815 RepID=I8YZJ0_BACOV
	twist_94893	6.05755e-06	0.308935	0.3749	-0.347282	1.09708	11.5702	13.3005	1.14954		791	YP_009277541.1 portal vertex of the head [Shigella phage SHFML-11]
	agilent_17417	6.06166e-06	0.309145	0.350759	-0.325212	1.02673	13.2231	17.734	1.34113	UniRef90_A0A4P6M4H6	792	WP_018598481.1 strains_non_MPA_non_topgraph_cdhit70_190118.csv	Toxin A n=3 Tax=Blautia TaxID=572511 RepID=A0A4P6M4H6_9FIRM
	twist_47443	6.06564e-06	0.309348	-0.433412	-1.26902	0.402196	10.7438	6.40394	0.596059		793	Enterovirus polyprotein (VP0, VP1, VP2, VP4) – capsid proteins, Coxsackievirus A9 (2.9 Å structure, chains 1–4)
	agilent_231039	6.06739e-06	0.309437	0.378554	-0.351424	1.10853	10.7438	13.7931	1.28382	UniRef90_A0A4I7XYI6	794	VFG001361(gb|NP_344663) (pspA) pneumococcal surface protein A [PspA (VF0152)] [Streptococcus pneumoniae TIGR4]	Surface protein A n=87 Tax=Streptococcus pneumoniae TaxID=1313 RepID=A0A4I7XYI6_STREE
	twist_9442	6.07341e-06	0.309744	-0.456386	-1.33701	0.424236	9.09091	6.89655	0.758621		795	allergen_name False allergome_name False allergenonline_name False SDAP_name Asp f 1 (2/3) (1/1) iedb_name False
	agilent_8992	6.07786e-06	0.309971	-0.246691	-0.722919	0.229537	54.5455	48.2759	0.885057	UniRef90_P03204	796	EBNA-3C HHV 4 latent protein	Epstein-Barr nuclear antigen 6 n=14 Tax=Epstein-Barr virus (strain GD1) TaxID=10376 RepID=EBNA6_EBVB9
	twist_39681	6.07855e-06	0.310006	-0.435527	-1.27636	0.405303	9.91736	7.38916	0.745074		797	antigen CARP
	twist_12245	6.07912e-06	0.310035	-0.377911	-1.10755	0.351728	13.2231	10.3448	0.782328		798	allergen_name False allergome_name Cal s 2 (2/3) (1/1) allergenonline_name False SDAP_name False iedb_name False
	agilent_179435	6.09051e-06	0.310616	-0.259288	-0.7605	0.241925	40.4959	33.0049	0.81502	UniRef90_A0A166EPD7	799	WP_000669541.1 strains_non_MPA_non_topgraph_cdhit70_190118.csv	Exported protein n=21 Tax=Staphylococcaceae TaxID=90964 RepID=A0A166EPD7_STAAU
	twist_28862	6.14948e-06	0.313624	-0.271565	-0.799782	0.256653	30.5785	25.1232	0.821595		800	positive (exact): Rhinovirus B Genome polyprotein
	twist_5606	6.15726e-06	0.31402	-0.373076	-1.09934	0.353185	14.0496	9.35961	0.666184		801	allergen_name False allergome_name Nas vi 12 (2/2) (1/1) allergenonline_name False SDAP_name False iedb_name False
	agilent_65478	6.16187e-06	0.314256	-0.430777	-1.26977	0.408218	9.91736	7.38916	0.745074	UniRef90_J6PDD5	802	NP_816789.1 strains_non_MPA_non_topgraph_cdhit70_190118.csv	WxL domain-containing protein n=92 Tax=Bacteria TaxID=2 RepID=J6PDD5_ENTFL
	twist_35334	6.16953e-06	0.314646	-0.350289	-1.03307	0.332496	85.9504	84.7291	0.98579		803	EBNA-1 HHV 4 & BKRF1
	agilent_205432	6.17032e-06	0.314686	-0.325874	-0.96112	0.309373	19.0083	13.3005	0.699722	UniRef90_U6RBT0	804	MH0028_GL0082397 MPA_PNP_EM_seqs_non_topgraph_seqs_final_210318.csv	Cell division protein FtsZ n=28 Tax=root TaxID=1 RepID=U6RBT0_9BACE
	twist_47463	6.21935e-06	0.317187	-0.393983	-1.16598	0.378012	89.2562	87.6847	0.982394		805	positive (exact): Human herpesvirus 4 Epstein-Barr nuclear antigen 1
	twist_48824	6.23304e-06	0.317885	-0.301839	-0.894136	0.290458	22.314	18.2266	0.816822		806	polyprotein (9/9) & VP1 capsid protein (1/3) & Chain 2, Human Rhinovirus Serotype 2 (Hrv2)
	agilent_794	6.24496e-06	0.318493	-0.472631	-1.40124	0.455975	8.26446	5.41872	0.655665	UniRef90_Q13875	807	MOBP & myelin-associated oligodendrocyte basic protein isoform c	Myelin-associated oligodendrocyte basic protein n=42 Tax=Boreoeutheria TaxID=1437010 RepID=MOBP_HUMAN
	agilent_225438	6.26506e-06	0.319518	-0.277666	-0.824369	0.269038	27.2727	21.6749	0.794745	UniRef90_A7X6I5	808	VFG001283(gb|NP_647238) (fnbA) fibronectin-binding protein A [FnBPs (VF0010)] [Staphylococcus aureus subsp. aureus MW2]	Fibronectin-binding protein A n=697 Tax=Bacteria TaxID=2 RepID=FNBA_STAA1
	agilent_4080	6.27987e-06	0.320273	-0.269768	-0.80175	0.262215	28.9256	27.0936	0.936664	UniRef90_P07210	809	polyprotein (9/9) & VP1 capsid protein (1/3) & Chain 2, Human Rhinovirus Serotype 2 (Hrv2)	Genome polyprotein n=273 Tax=Enterovirus TaxID=12059 RepID=POLG_HRV8A
	twist_32586	6.28644e-06	0.320608	-0.245517	-0.730011	0.238978	40.4959	35.468	0.875842		810	putative BLRF2 protein [Human gammaherpesvirus 4] & Tegument protein BLRF2
	agilent_52200	6.2877e-06	0.320673	0.265982	-0.258968	0.790933	70.2479	74.3842	1.05888	UniRef90_A0A073IBK2	811	MH0012_GL0222931 MPA_PNP_EM_seqs_non_topgraph_seqs_final_210318.csv	Uncharacterized protein n=9 Tax=Bacteroidales TaxID=171549 RepID=A0A073IBK2_9PORP
	agilent_142700	6.3043e-06	0.32152	-0.351977	-1.04787	0.343912	14.876	11.33	0.761631	UniRef90_A0A166DEL7	812	WP_000728052.1 strains_non_MPA_non_topgraph_cdhit70_190118.csv	Exported protein n=20 Tax=Staphylococcus aureus TaxID=1280 RepID=A0A166DEL7_STAAU
	twist_43493	6.31554e-06	0.322092	0.294294	-0.28824	0.876828	76.0331	83.2512	1.09493		813	Enterovirus polyprotein (VP0, VP1, VP2, VP4) – capsid proteins, Coxsackievirus A9 (2.9 Å structure, chains 1–4)
	agilent_129283	6.3174e-06	0.322188	0.676432	-0.66278	2.01564	2.47934	6.89655	2.78161	UniRef90_S3YFG8	814	V1.UC52-1_GL0211392 MPA_PNP_EM_seqs_non_topgraph_seqs_final_210318.csv	Uncharacterized protein n=15 Tax=root TaxID=1 RepID=S3YFG8_BACSE
	twist_2130	6.32698e-06	0.322676	-0.412879	-1.23113	0.405371	10.7438	7.38916	0.687761		815	allergen_name False allergome_name Tri a GBSS_I (3/14) (1/1) allergenonline_name False SDAP_name False iedb_name False
	twist_52032	6.32842e-06	0.322749	0.40812	-0.400822	1.21706	8.26446	13.7931	1.66897		816	EBNA-3B nuclear protein [Human gammaherpesvirus 4] & Epstein-Barr nuclear antigen 4
	agilent_6216	6.33512e-06	0.323091	0.255541	-0.251329	0.76241	30.5785	37.931	1.24045	UniRef90_A0A2U3RZL8	817	pneumococcal histidine triad protein D (1/2) & histidine motif-containing protein, partial	Pneumococcal histidine triad protein D n=4 Tax=Streptococcus pneumoniae TaxID=1313 RepID=A0A2U3RZL8_STREE
	twist_43100	6.35364e-06	0.324035	0.42563	-0.420264	1.27152	7.43802	10.8374	1.45703		818	aldolase B
	agilent_188392	6.35552e-06	0.324132	-0.478701	-1.43026	0.472855	8.26446	4.92611	0.596059	UniRef90_D6CY96	819	MH0019_GL0024039 MPA_PNP_EM_seqs_non_topgraph_seqs_final_210318.csv	Uncharacterized protein n=82 Tax=Bacteroidaceae TaxID=815 RepID=D6CY96_9BACE
	agilent_25775	6.35841e-06	0.324279	-0.457162	-1.36618	0.451856	8.26446	6.40394	0.774877	UniRef90_UPI000A3CE4AB	820	WP_000775561.1 (1/1) non_MPA_topgraph_sampling_040218.csv	succinate dehydrogenase flavoprotein subunit n=2 Tax=Enterobacteriaceae TaxID=543 RepID=UPI000A3CE4AB
	agilent_164670	6.38457e-06	0.325613	0.480801	-0.47786	1.43946	5.78512	8.37438	1.44757	UniRef90_C4ZDZ6	821	WP_012744138.1 MPA_PNP_EM_seqs_non_topgraph_seqs_final_210318.csv	Flagellin n=1 Tax=Agathobacter rectalis (strain ATCC 33656 / DSM 3377 / JCM 17463 / KCTC 5835 / VPI 0990) TaxID=515619 RepID=C4ZDZ6_AGARV
	agilent_180131	6.39154e-06	0.325969	-0.445395	-1.33411	0.443323	9.09091	6.40394	0.704433	UniRef90_A0A2N8IRW9	822	WP_022198170.1 strains_non_MPA_non_topgraph_cdhit70_190118.csv	LysM domain-containing protein n=8 Tax=Akkermansia TaxID=239934 RepID=A0A2N8IRW9_9BACT
	agilent_241121	6.39631e-06	0.326212	-0.426144	-1.27688	0.424589	9.91736	6.89655	0.695402	UniRef90_Q6GHV7	823	VFG001317(gb|YP_001332074) (isdB) iron-regulated surface determinant protein B, haemoglobin receptor [Isd (VF0015)] [Staphylococcus aureus subsp. aureus str. Newman]	Iron-regulated surface determinant protein B n=509 Tax=Bacilli TaxID=91061 RepID=ISDB_STAAR
	twist_73205	6.40533e-06	0.326672	0.251117	-0.250678	0.752911	30.5785	35.468	1.1599		824	YP_009222289.1 lysin [Lactobacillus phage LfeInf]
	agilent_44948	6.40567e-06	0.326689	-0.363247	-1.08913	0.362637	14.0496	10.3448	0.736308	UniRef90_A6BI29	825	MH0042_GL0020673 (2/2) MPA_and_EM_topgraph_220218_subsample.csv	LysM domain protein n=5 Tax=Dorea TaxID=189330 RepID=A6BI29_9FIRM
	twist_35329	6.40924e-06	0.326871	-0.277567	-0.832444	0.27731	26.4463	23.6453	0.894089		826	positive (from uniprot): Rhinovirus B Genome polyprotein
	agilent_11048	6.4193e-06	0.327384	0.269542	-0.269864	0.808948	71.9008	76.8473	1.0688	UniRef90_P07210	827	polyprotein (9/9) & VP1 capsid protein (1/3) & Chain 2, Human Rhinovirus Serotype 2 (Hrv2)	Genome polyprotein n=273 Tax=Enterovirus TaxID=12059 RepID=POLG_HRV8A
	twist_15595	6.42044e-06	0.327442	-0.323037	-0.969575	0.323501	18.1818	12.8079	0.704433		828	allergen_name False allergome_name Tri a GBSS_I (7/14) (1/1) allergenonline_name False SDAP_name False iedb_name False
	agilent_28384	6.43462e-06	0.328166	0.594792	-0.597428	1.78701	3.30579	5.91133	1.78818	UniRef90_I9PKT0	829	159551223-stool2_revised_scaffold49362_1_gene115337 (1/1) MPA_and_EM_topgraph_220218_subsample.csv	SusC/RagA family TonB-linked outer membrane protein n=13 Tax=Bacteroides TaxID=816 RepID=I9PKT0_9BACE
	agilent_198014	6.4384e-06	0.328358	-0.240221	-0.721919	0.241477	42.9752	36.9458	0.859701	UniRef90_B0G3Z1	830	WP_005331743.1 strains_non_MPA_non_topgraph_cdhit70_190118.csv	ErfK/YbiS/YcfS/YnhG n=4 Tax=Dorea formicigenerans TaxID=39486 RepID=B0G3Z1_9FIRM
	twist_34961	6.43959e-06	0.328419	0.515881	-0.518709	1.55047	4.95868	7.38916	1.49015		831	Surface protein pspA
	agilent_240269	6.45103e-06	0.329002	0.261567	-0.263634	0.786769	70.2479	73.8916	1.05187	UniRef90_Q99XV0	832	VFG000968(gb|NP_269973) (emm) M protein type 1 [M protein (VF0242)] [Streptococcus pyogenes M1 GAS]	M protein type 1 n=54 Tax=Streptococcus pyogenes TaxID=1314 RepID=Q99XV0_STRP1
	twist_2405	6.47517e-06	0.330234	0.405211	-0.410487	1.22091	8.26446	12.8079	1.54975		833	allergen_name Sola t 1 (1/1) (1/1) allergome_name Sola t 1 (9/9) (1/1) allergenonline_name (1/1) (1/1) SDAP_name False iedb_name False
	twist_26817	6.47692e-06	0.330323	0.542287	-0.549549	1.63412	4.13223	6.40394	1.54975		834	Enterovirus polyprotein (VP0, VP1, VP2, VP4) – capsid proteins, Coxsackievirus A9 (2.9 Å structure, chains 1–4)
	twist_49209	6.47748e-06	0.330351	-0.301329	-0.908058	0.3054	19.8347	18.2266	0.918924		835	conserved Plasmodium membrane protein, unknown function
	agilent_236687	6.49607e-06	0.3313	0.448375	-0.456205	1.35295	6.61157	8.867	1.34113	UniRef90_Q831L8	836	VFG002181(gb|NP_816132) (cpsJ) ABC transporter, ATP-binding protein [Capsule (VF0361)] [Enterococcus faecalis V583]	Teichoic acids export ATP-binding protein TagH n=62 Tax=Bacilli TaxID=91061 RepID=TAGH_ENTFA
	twist_66217	6.49735e-06	0.331365	-0.379091	-1.14399	0.385813	11.5702	10.8374	0.936664		837	YP_009191582.1 hypothetical protein [Salmonella phage f18SE]
	twist_60273	6.50001e-06	0.3315	-0.272681	-0.823032	0.277671	26.4463	22.1675	0.838208		838	YP_009153096.1 hypothetical protein Sf101_0022 [Enterobacteria phage Sf101]
	agilent_199716	6.50453e-06	0.331731	-0.481151	-1.45272	0.490419	7.43802	4.92611	0.662288	UniRef90_A6KYJ2	839	V1.CD35-1_GL0037732 MPA_PNP_EM_seqs_non_topgraph_seqs_final_210318.csv	50S ribosomal protein L2 n=108 Tax=root TaxID=1 RepID=RL2_BACV8
	twist_20161	6.51455e-06	0.332242	-0.372403	-1.12518	0.380372	12.3967	9.35961	0.755008		840	allergen_name Der f 20 (1/1) (1/1) allergome_name Der f 20 (3/4) (1/1) allergenonline_name Der f 20.0201 (1/1) (1/1) SDAP_name False iedb_name False
	agilent_117770	6.5187e-06	0.332454	0.532701	-0.544572	1.60997	4.13223	7.38916	1.78818	UniRef90_A0A374E4C7	841	MH0197_GL0075679 MPA_PNP_EM_seqs_non_topgraph_seqs_final_210318.csv	Peptidylprolyl isomerase n=21 Tax=Clostridiales TaxID=186802 RepID=A0A374E4C7_9FIRM
	twist_42197	6.51909e-06	0.332474	0.33508	-0.342575	1.01273	13.2231	16.7488	1.26663		842	Syncytin-1
	twist_21	6.51996e-06	0.332518	-0.388574	-1.17449	0.397337	11.5702	8.37438	0.723786		843	allergen_name Hor v 5 (1/1) (1/1) allergome_name Hor v 5 (6/6) (1/1) allergenonline_name False SDAP_name Hor v 5.0101 (1/1) (1/1) iedb_name False
	agilent_56676	6.52409e-06	0.332729	0.548621	-0.561478	1.65872	4.13223	6.40394	1.54975	UniRef90_A0A354MMU3	844	764649650-stool1_revised_scaffold13210_1_gene74009 (2/2) MPA_and_EM_topgraph_220218_subsample.csv	SusC/RagA family TonB-linked outer membrane protein n=6 Tax=Parabacteroides TaxID=375288 RepID=A0A354MMU3_9BACT
	twist_27290	6.53376e-06	0.333222	0.236815	-0.242854	0.716484	42.1488	47.2906	1.12199		845	glycoprotein B (2/2)
	agilent_238898	6.54374e-06	0.333731	0.539688	-0.554601	1.63398	4.13223	6.40394	1.54975	UniRef90_P13423	846	VFG000677(gb|AAD32414) (pagA) anthrax toxin moiety, protective antigen [Anthrax toxin (VF0142)] [Bacillus anthracis str. Sterne]	Protective antigen n=45 Tax=Bacillus TaxID=55087 RepID=PAG_BACAN
	agilent_12512	6.5603e-06	0.334575	-0.415718	-1.26012	0.42868	9.91736	6.89655	0.695402	UniRef90_Q7DBI0	847	NP_310689.1 strains_non_MPA_non_topgraph_cdhit70_190118.csv	Flagellin n=88 Tax=Bacteria TaxID=2 RepID=Q7DBI0_ECO57
	twist_38486	6.5896e-06	0.33607	0.286573	-0.297311	0.870457	19.0083	22.1675	1.1662		848	EBNA-1 HHV 4
	agilent_241884	6.59899e-06	0.336548	-0.250654	-0.761859	0.260552	34.7107	26.1084	0.75217	UniRef90_P15926	849	VFG000974(gb|NP_269970) (scpA) C5a peptidase precursor [C5a peptidase (VF0245)] [Streptococcus pyogenes M1 GAS]	C5a peptidase n=760 Tax=Bacteria TaxID=2 RepID=C5AP_STRPY
	twist_66223	6.6144e-06	0.337334	0.529685	-0.552361	1.61173	4.13223	7.38916	1.78818		850	YP_008772101.1 unnamed protein product [Streptococcus phage TP-778L]
	agilent_4825	6.61786e-06	0.337511	-0.259767	-0.790615	0.271081	29.7521	25.6158	0.860974	UniRef90_P14738	851	fibronectin-binding protein A	Fibronectin-binding protein A n=540 Tax=Staphylococcaceae TaxID=90964 RepID=FNBA_STAA8
	twist_66218	6.62879e-06	0.338068	-0.492241	-1.49932	0.514842	6.61157	5.91133	0.894089		852	YP_009322870.1 hypothetical protein BPS11Q3_63 [Salmonella phage BPS11Q3]
	agilent_705	6.63671e-06	0.338472	0.546445	-0.572471	1.66536	4.13223	5.91133	1.43054	UniRef90_P03120	853	E2 protein (1/4) & Regulatory protein E2	Regulatory protein E2 n=788 Tax=Papillomaviridae TaxID=151340 RepID=VE2_HPV16
	twist_33487	6.63735e-06	0.338505	-0.473462	-1.443	0.496078	7.43802	5.41872	0.728517		854	Enterovirus polyprotein (VP0, VP1, VP2, VP4) – capsid proteins, Coxsackievirus A9 (2.9 Å structure, chains 1–4)
	twist_10999	6.63737e-06	0.338506	-0.401752	-1.22445	0.420943	9.91736	8.37438	0.844417		855	allergen_name False allergome_name Bla g 9 (4/4) (1/1) allergenonline_name False SDAP_name False iedb_name False
	agilent_3616	6.63814e-06	0.338545	-0.246911	-0.752569	0.258747	69.4215	66.5025	0.957952	UniRef90_A0A098ZMW6	856	choline-binding protein D	Autolysin n=355 Tax=Streptococcus TaxID=1301 RepID=A0A098ZMW6_STREE
	agilent_7303	6.6395e-06	0.338615	0.277481	-0.290864	0.845826	74.3802	80.7882	1.08615	UniRef90_P03211	857	EBNA-1 HHV 4 & BKRF1	Epstein-Barr nuclear antigen 1 n=37 Tax=Epstein-Barr virus (strain GD1) TaxID=10376 RepID=EBNA1_EBVB9
	agilent_18552	6.64139e-06	0.338711	-0.482019	-1.4695	0.505464	7.43802	5.41872	0.728517	UniRef90_A0A2M9VA06	858	YP_100397.1 strains_non_MPA_non_topgraph_cdhit70_190118.csv	Xanthan lyase n=60 Tax=Bacteroides TaxID=816 RepID=A0A2M9VA06_BACFG
	twist_45495	6.64149e-06	0.338716	-0.393777	-1.20049	0.412938	10.7438	8.867	0.825313		859	hypothetical protein PFD0985wa
	agilent_9788	6.65174e-06	0.339239	0.243384	-0.255767	0.742534	32.2314	37.931	1.17683	UniRef90_P08318	860	phosphoprotein 150 & Large structural phosphoprotein	Large structural phosphoprotein n=145 Tax=root TaxID=1 RepID=PP150_HCMVA
	agilent_171305	6.65232e-06	0.339268	0.594337	-0.62465	1.81332	3.30579	5.41872	1.63916	UniRef90_A0A0E1XBT2	861	WP_001208900.1 strains_non_MPA_non_topgraph_cdhit70_190118.csv	Gram-positive signal peptide protein, YSIRK family n=24 Tax=Staphylococcaceae TaxID=90964 RepID=A0A0E1XBT2_STAAU
	twist_1712	6.6558e-06	0.339446	-0.484009	-1.47708	0.509059	7.43802	4.4335	0.596059		862	allergen_name False allergome_name Man e 5 (3/6) (1/1) allergenonline_name False SDAP_name False iedb_name False
	agilent_62959	6.6712e-06	0.340231	0.436957	-0.461032	1.33495	6.61157	8.867	1.34113	UniRef90_A0A1C6J2Q8	863	MH0196_GL0062244 MPA_PNP_EM_seqs_non_topgraph_seqs_final_210318.csv	Plasmin and fibronectin-binding protein A n=4 Tax=Clostridiales TaxID=186802 RepID=A0A1C6J2Q8_9FIRM
	twist_58798	6.67165e-06	0.340254	-0.377127	-1.1522	0.397942	89.2562	88.1773	0.987913		864	positive (exact): Human herpesvirus 4 Epstein-Barr nuclear antigen 1
	twist_29790	6.68026e-06	0.340693	-0.436431	-1.3342	0.461336	8.26446	6.89655	0.834483		865	hypothetical protein PFD0985wa
	twist_70489	6.6995e-06	0.341675	0.459947	-0.488119	1.40801	5.78512	8.37438	1.44757		866	YP_001293423.1 hypothetical protein ORF016 [Pseudomonas phage 73]
	agilent_224709	6.71153e-06	0.342288	-0.47026	-1.44082	0.500296	8.26446	4.4335	0.536453	UniRef90_Q5WVE4	867	VFG045548(gb|YP_095924) (lpg1907) Dot/Icm type IV secretion system effector [Dot/Icm (VF0156)] [Legionella pneumophila subsp. pneumophila str. Philadelphia 1]	Uncharacterized protein n=32 Tax=Legionella pneumophila TaxID=446 RepID=Q5WVE4_LEGPL
	agilent_171523	6.71263e-06	0.342344	0.541238	-0.575937	1.65841	4.13223	5.91133	1.43054	UniRef90_Q6GHS9	868	WP_000791575.1 strains_non_MPA_non_topgraph_cdhit70_190118.csv	Fibrinogen-binding protein n=22 Tax=Staphylococcus aureus TaxID=1280 RepID=FIB_STAAR
	agilent_12021	6.7427e-06	0.343878	0.239375	-0.256295	0.735045	35.5372	41.3793	1.16439		869	positive (exact): Human herpesvirus 5 Envelope glycoprotein M
	twist_69609	6.74835e-06	0.344166	0.456947	-0.48981	1.4037	5.78512	8.37438	1.44757		870	NP_695158.1 minor capsid protein [Lactobacillus phage phig1e]
	twist_47462	6.75399e-06	0.344453	-0.374838	-1.15193	0.402258	89.2562	87.6847	0.982394		871	positive (exact): Human herpesvirus 4 Epstein-Barr nuclear antigen 1
	twist_58289	6.75413e-06	0.344461	-0.326885	-1.00458	0.350808	15.7025	14.7783	0.941146		872	Genome polyprotein (6/6) & polyprotein (7/9) & VP1 (1/4) & coat protein VP1 & VP4
	twist_58521	6.77484e-06	0.345517	-0.261582	-0.805079	0.281914	74.3802	72.4138	0.973563		873	nuclear protein EBNA2 & EBNA-2 & Epstein-Barr nuclear antigen 2
	twist_86491	6.78531e-06	0.346051	-0.384613	-1.18462	0.415393	10.7438	8.37438	0.779462		874	YP_007006989.1 lysozyme-peptidase [Clostridium phage phi24R]
	agilent_236639	6.79371e-06	0.346479	0.236579	-0.255949	0.729107	61.157	64.0394	1.04713	UniRef90_UPI000E01835F	875	VFG001313(gb|NP_644899) (spa) Immunoglobulin G binding protein A precursor [SpA (VF0017)] [Staphylococcus aureus subsp. aureus MW2]	staphylococcal protein A n=3 Tax=Staphylococcus aureus TaxID=1280 RepID=UPI000E01835F
	agilent_240644	6.79986e-06	0.346793	-0.281337	-0.867427	0.304753	22.314	18.7192	0.838898	UniRef90_A0A0E8T3C9	876	VFG001354(gb|NP_345414) (pce) choline binding protein E [CBPs (VF0145)] [Streptococcus pneumoniae TIGR4]	Choline binding protein E CbpE n=250 Tax=Bacteria TaxID=2 RepID=A0A0E8T3C9_STREE
	twist_15509	6.80677e-06	0.347145	-0.30327	-0.935514	0.328974	18.1818	15.7635	0.866995		877	allergen_name False allergome_name Str pn PspC (2/2) (1/1) allergenonline_name False SDAP_name False iedb_name False
	twist_35593	6.80826e-06	0.347221	-0.257477	-0.794339	0.279385	28.9256	23.6453	0.817452		878	Genome polyprotein (6/6) & polyprotein (7/9) & VP1 (1/4) & coat protein VP1 & VP4
	twist_7301	6.81245e-06	0.347435	-0.391396	-1.20785	0.425059	11.5702	6.89655	0.596059		879	allergen_name False allergome_name Hor v 37 (3/6) (1/1) allergenonline_name False SDAP_name False iedb_name False
	agilent_6002	6.81727e-06	0.347681	-0.249209	-0.769325	0.270908	30.5785	28.0788	0.918253	UniRef90_P03204	880	EBNA-3C HHV 4 latent protein	Epstein-Barr nuclear antigen 6 n=14 Tax=Epstein-Barr virus (strain GD1) TaxID=10376 RepID=EBNA6_EBVB9
	twist_56934	6.82029e-06	0.347835	-0.307412	-0.949208	0.334384	17.3554	16.7488	0.965048		881	EBNA3A HHV4
	agilent_225940	6.82272e-06	0.347959	-0.325853	-1.00632	0.354618	15.7025	11.8227	0.752917	UniRef90_P62575	882	VFG001378(gb|NP_359129) (nanA) neuraminidase A [Neuraminidase (VF0148)] [Streptococcus pneumoniae R6]	Sialidase A n=43 Tax=Bacteria TaxID=2 RepID=NANA_STREE
	twist_15602	6.82733e-06	0.348194	-0.255166	-0.788282	0.277951	31.405	24.6305	0.784288		883	allergen_name False allergome_name Hor v 37 (5/6) (1/1) allergenonline_name False SDAP_name False iedb_name False
	agilent_11266	6.83423e-06	0.348546	-0.227213	-0.702274	0.247848	53.719	51.7241	0.962865	UniRef90_P54634	884	positive (from uniprot): Norwalk virus Non-structural polyprotein	Genome polyprotein n=5814 Tax=root TaxID=1 RepID=POLG_LORDV
	twist_47150	6.85172e-06	0.349438	-0.397198	-1.22921	0.43481	9.91736	7.88177	0.794745		885	nuclear protein EBNA2 & EBNA-2 & Epstein-Barr nuclear antigen 2
	twist_36993	6.85206e-06	0.349455	-0.48072	-1.48772	0.526277	6.61157	6.40394	0.968596		886	EBNA3A HHV4
	agilent_182343	6.8522e-06	0.349462	-0.452339	-1.3999	0.495221	7.43802	5.91133	0.794745	UniRef90_K6B3W2	887	MH0068_GL0048984 (1/1) MPA_and_EM_topgraph_220218_subsample.csv	STN domain-containing protein n=30 Tax=Bacteroidales TaxID=171549 RepID=K6B3W2_9BACT
	agilent_157848	6.85259e-06	0.349482	0.574295	-0.628788	1.77738	3.30579	6.40394	1.93719	UniRef90_A0A174HY81	888	MH0012_GL0148663 MPA_PNP_EM_seqs_non_topgraph_seqs_final_210318.csv	Aminopeptidase n=26 Tax=Bacteroidales TaxID=171549 RepID=A0A174HY81_9BACT
	twist_73726	6.85556e-06	0.349633	-0.555304	-1.71897	0.60836	4.95868	3.94089	0.794745		889	NP_944804.1 hypothetical protein Felix01p028 [Salmonella phage FelixO1]
	agilent_171284	6.8568e-06	0.349697	0.25586	-0.280377	0.792097	26.4463	29.5567	1.11761	UniRef90_Q5HEA4	890	WP_000752015.1 strains_non_MPA_non_topgraph_cdhit70_190118.csv	Probable transglycosylase SceD n=172 Tax=Bacteria TaxID=2 RepID=SCED_STAAC
	agilent_220721	6.85749e-06	0.349732	-0.258059	-0.798943	0.282826	27.2727	26.1084	0.957307	UniRef90_Q54972	891	VFG005313(gb|NP_357715) (pspA) Surface protein pspA precursor [Choline-binding proteins (CVF122)] [Streptococcus pneumoniae R6]	Pneumococcal surface protein A n=17 Tax=Streptococcus pneumoniae TaxID=1313 RepID=Q54972_STREE
	twist_53018	6.86698e-06	0.350216	-0.33648	-1.04244	0.369482	14.0496	12.3153	0.876558		892	BMLF1 protein
	twist_65448	6.90979e-06	0.352399	0.47601	-0.527234	1.47925	4.95868	7.38916	1.49015		893	YP_003934834.1 RNA polymerase ADP-ribosylase [Shigella phage SP18]
	agilent_417	6.91511e-06	0.352671	0.270177	-0.299572	0.839926	20.6612	23.6453	1.14443	UniRef90_P08392	894	Trans-acting transcriptional protein ICP4	Major viral transcription factor ICP4 n=1 Tax=Human herpesvirus 1 (strain 17) TaxID=10299 RepID=ICP4_HHV11
	agilent_130588	6.91852e-06	0.352845	-0.302572	-0.940868	0.335723	19.0083	13.3005	0.699722	UniRef90_D1PQQ9	895	V1.FI04_GL0033515 MPA_PNP_EM_seqs_non_topgraph_seqs_final_210318.csv	Uncharacterized protein n=3 Tax=root TaxID=1 RepID=D1PQQ9_9FIRM
	agilent_11278	6.92098e-06	0.35297	-0.226781	-0.705315	0.251753	48.7603	43.8424	0.89914	UniRef90_O11283	896	positive (from uniprot): Influenza A virus Hemagglutinin	Hemagglutinin n=469 Tax=Influenza A virus TaxID=11320 RepID=HEMA_I89A2
	agilent_223218	6.9261e-06	0.353231	-0.399731	-1.24367	0.444204	9.91736	7.38916	0.745074	UniRef90_A0A0H3K1N3	897	VFG001282(gb|NP_647237) (fnbB) fibronectin-binding protein B [FnBPs (VF0010)] [Staphylococcus aureus subsp. aureus MW2]	FnbB protein n=80 Tax=Staphylococcus TaxID=1279 RepID=A0A0H3K1N3_STAAW
	twist_10972	6.92648e-06	0.35325	-0.378137	-1.17651	0.420239	10.7438	8.37438	0.779462		898	allergen_name False allergome_name Oct v 2 (2/2) (1/1) allergenonline_name False SDAP_name False iedb_name False
	twist_31794	6.92792e-06	0.353324	0.379791	-0.422199	1.18178	8.26446	11.8227	1.43054		899	HCMVUL80
	agilent_166348	6.93392e-06	0.35363	0.289002	-0.321661	0.899666	17.3554	19.7044	1.13535	UniRef90_A0A354D3V1	900	MH0436_GL0046035 MPA_PNP_EM_seqs_non_topgraph_seqs_final_210318.csv	Flagellin n=2 Tax=Clostridiales TaxID=186802 RepID=A0A354D3V1_9FIRM
	agilent_1088	6.93771e-06	0.353823	0.290857	-0.323973	0.905688	16.5289	21.1823	1.28153	UniRef90_P06725	901	tegument protein pp65 & 65 kDa lower matrix phosphoprotein & pp65 & HCMVUL83	65 kDa phosphoprotein n=77 Tax=Human cytomegalovirus TaxID=10359 RepID=PP65_HCMVA
	agilent_235643	6.94008e-06	0.353944	0.240298	-0.267785	0.748381	29.7521	34.9754	1.17556	UniRef90_P11311	902	VFG002033(gb|NP_109829) (p1/MgPa/gapA) ADP1_MYCPN adhesin P1 [Cytadherence organelle (VF0330)] [Mycoplasma pneumoniae M129]	Adhesin P1 n=56 Tax=Mycoplasma pneumoniae TaxID=2104 RepID=ADP1_MYCPN
	twist_59694	6.94741e-06	0.354318	-0.232398	-0.72416	0.259363	38.0165	32.0197	0.842257		903	B B/Ann Arbor/1/86 HA
	twist_7644	6.94998e-06	0.354449	-0.479482	-1.49436	0.535392	6.61157	4.4335	0.670567		904	allergen_name False allergome_name Epi br 2 (2/2) (1/1) allergenonline_name False SDAP_name False iedb_name False
	agilent_150244	6.95231e-06	0.354568	0.256573	-0.286625	0.799772	23.9669	27.0936	1.13046	UniRef90_R5F4N5	905	158499257-stool2_revised_scaffold67727_1_gene85513 MPA_PNP_EM_seqs_non_topgraph_seqs_final_210318.csv	Glyco_hydro_85 domain-containing protein n=3 Tax=Bacteroidales TaxID=171549 RepID=R5F4N5_9BACE
	agilent_92970	6.96415e-06	0.355172	-0.446344	-1.3925	0.49981	7.43802	6.40394	0.860974	UniRef90_D1PA52	906	MH0001_GL0016815 MPA_PNP_EM_seqs_non_topgraph_seqs_final_210318.csv	ATPase family associated with various cellular activities (AAA) n=36 Tax=root TaxID=1 RepID=D1PA52_9BACT
	agilent_142983	6.96508e-06	0.355219	0.295277	-0.330709	0.921263	80.9917	85.2217	1.05223	UniRef90_A0A174WBH1	907	MH0001_GL0017187 MPA_PNP_EM_seqs_non_topgraph_seqs_final_210318.csv	T9SS C-terminal target domain-containing protein n=14 Tax=Prevotella TaxID=838 RepID=A0A174WBH1_9BACT
	agilent_79454	6.9658e-06	0.355256	0.325398	-0.364496	1.01529	12.3967	14.7783	1.19212	UniRef90_B1R5P4	908	WP_011590707.1 strains_non_MPA_non_topgraph_cdhit70_190118.csv	Mannosyl-glycoprotein endo-beta-N-acetylglucosamidase domain protein, possible enterotoxin n=1 Tax=Clostridium perfringens B str. ATCC 3626 TaxID=451754 RepID=B1R5P4_CLOPF
	twist_40569	6.97532e-06	0.355741	-0.292709	-0.913925	0.328507	19.0083	15.7635	0.8293		909	HCMVTRL10 = IRL10
	agilent_8927	6.98389e-06	0.356178	0.231074	-0.259779	0.721927	38.0165	42.3645	1.11437	UniRef90_A7X0T9	910	Bifunctional autolysin precursor	Bifunctional autolysin n=763 Tax=Bacteria TaxID=2 RepID=ATL_STAA1
	agilent_154829	6.99445e-06	0.356717	-0.587527	-1.83697	0.661912	4.95868	2.46305	0.496716	UniRef90_A6BGR5	911	WP_044920775.1 (1/4) MPA_and_EM_topgraph_220218_subsample.csv	DNA internalization competence protein ComEC/Rec2-like protein n=6 Tax=Dorea TaxID=189330 RepID=A6BGR5_9FIRM
	twist_48015	6.99461e-06	0.356725	-0.228862	-0.715571	0.257846	63.6364	60.5911	0.952146		912	positive (from uniprot): Enterovirus C Genome polyprotein [on Uniprot the BLAST matches are "Capsid protein" from "Human poliovirus"
	twist_46270	6.99577e-06	0.356784	0.322435	-0.363353	1.00822	12.3967	16.2562	1.31133		913	Twist-related protein 1
	twist_25694	7.00535e-06	0.357273	-0.343864	-1.07597	0.388245	13.2231	9.85222	0.745074		914	XvTALE (avrBs4)
	agilent_230634	7.02227e-06	0.358136	0.328093	-0.371694	1.02788	11.5702	16.2562	1.405	UniRef90_A0A130BPV0	915	VFG001839(gb|YP_094495) (icmE/dotG) Dot/Icm type IV secretion system central channel protein IcmE/DotG [Dot/Icm (VF0156)] [Legionella pneumophila subsp. pneumophila str. Philadelphia 1]	50S ribosomal protein L13e n=39 Tax=Gammaproteobacteria TaxID=1236 RepID=A0A130BPV0_LEGPN
	agilent_42039	7.0248e-06	0.358265	-0.347381	-1.08851	0.393744	13.2231	8.867	0.670567	UniRef90_Q2G222	916	WP_001125631.1 strains_non_MPA_non_topgraph_cdhit70_190118.csv	N-acetylmuramoyl-L-alanine amidase domain-containing protein SAOUHSC_02979 n=302 Tax=Bacteria TaxID=2 RepID=Y2979_STAA8
	agilent_7302	7.02605e-06	0.358328	0.263197	-0.298399	0.824794	73.5537	80.2956	1.09166	UniRef90_P03211	917	EBNA-1 HHV 4 & BKRF1	Epstein-Barr nuclear antigen 1 n=37 Tax=Epstein-Barr virus (strain GD1) TaxID=10376 RepID=EBNA1_EBVB9
	agilent_222104	7.03038e-06	0.358549	0.331058	-0.375661	1.03778	11.5702	15.2709	1.31985	UniRef90_O86487	918	VFG001279(gb|NP_645333) (sdrC) Ser-Asp rich fibrinogen-binding bone sialoprotein-binding protein [SDr (VF0019)] [Staphylococcus aureus subsp. aureus MW2]	Serine-aspartate repeat-containing protein C n=909 Tax=Staphylococcaceae TaxID=90964 RepID=SDRC_STAAE
	twist_31619	7.03389e-06	0.358728	0.50771	-0.576516	1.59194	4.13223	6.89655	1.66897		919	immunoglobulin A1 protease
	twist_31200	7.04644e-06	0.359369	0.247329	-0.281552	0.776211	25.6198	30.0493	1.17289		920	positive (from uniprot): Rhinovirus B Genome polyprotein
	agilent_25	7.06325e-06	0.360226	-0.404144	-1.2699	0.461609	9.91736	6.40394	0.645731	UniRef90_P03418	921	Nucleoprotein (2/5)	Nucleoprotein n=747 Tax=root TaxID=1 RepID=NCAP_HRSVA
	twist_29901	7.06595e-06	0.360363	-0.248514	-0.781031	0.284003	28.9256	26.1084	0.902604		922	hypothetical protein PFD0985wa
	agilent_200833	7.06941e-06	0.36054	0.222714	-0.254694	0.700123	56.1983	61.0837	1.08693	UniRef90_K5Z2N5	923	MH0244_GL0115989 MPA_PNP_EM_seqs_non_topgraph_seqs_final_210318.csv	Uncharacterized protein n=12 Tax=Parabacteroides TaxID=375288 RepID=K5Z2N5_9BACT
	twist_36361	7.07847e-06	0.361002	-0.433913	-1.36494	0.497114	8.26446	5.41872	0.655665		924	BMLF1 protein
	twist_59400	7.08183e-06	0.361173	0.342602	-0.392766	1.07797	10.7438	13.7931	1.28382		925	H3N2 A/Hong Kong/4801/2014 M1
	twist_99873	7.09348e-06	0.361767	0.311634	-0.358092	0.98136	13.2231	16.7488	1.26663		926	YP_001285556.1 gp66 [Escherichia virus TLS]
	agilent_10960	7.10614e-06	0.362413	0.359167	-0.41375	1.13208	85.9504	92.1182	1.07176	UniRef90_A0A2U3RZL8	927	pneumococcal histidine triad protein D (1/2) & histidine motif-containing protein, partial	Pneumococcal histidine triad protein D n=4 Tax=Streptococcus pneumoniae TaxID=1313 RepID=A0A2U3RZL8_STREE
	agilent_118392	7.111e-06	0.362661	-0.385047	-1.21409	0.443991	9.91736	8.37438	0.844417	UniRef90_A0A121XSS7	928	NP_814183.1 strains_non_MPA_non_topgraph_cdhit70_190118.csv	Peptidoglycan DL-endopeptidase CwlO n=138 Tax=Bacilli TaxID=91061 RepID=A0A121XSS7_LISMN
	twist_33736	7.1273e-06	0.363492	0.252148	-0.291688	0.795983	23.9669	28.0788	1.17156		929	fimbrial protein (1/2) & Outer membrane protein P5 precursor (OMP P5) (Fimbrin)
	agilent_5090	7.13496e-06	0.363883	-0.357063	-1.12781	0.413683	89.2562	89.1626	0.998951	UniRef90_P14348	930	Capsid protein VP26 & capsid protein VP26 [Human gammaherpesvirus 4] & BFRF3	Small capsomere-interacting protein n=30 Tax=Epstein-Barr virus (strain GD1) TaxID=10376 RepID=SCP_EBVB9
	twist_59695	7.17211e-06	0.365777	0.435027	-0.507727	1.37778	5.78512	8.867	1.53272		931	B B/Florida/4/2006 HA
	agilent_224194	7.17468e-06	0.365909	0.225966	-0.263862	0.715793	61.157	66.0099	1.07935	UniRef90_Q2FE79	932	VFG002421(gb|NP_647158) (sbi) IgG-binding protein SBI [Sbi (VF0423)] [Staphylococcus aureus subsp. aureus MW2]	Immunoglobulin-binding protein Sbi n=295 Tax=Bacteria TaxID=2 RepID=SBI_STAA3
	agilent_68956	7.18037e-06	0.366199	0.402009	-0.469958	1.27398	7.43802	9.35961	1.25835	UniRef90_E7GPX5	933	V1.UC11-5_GL0039919 (2/5) MPA_and_EM_topgraph_220218_subsample.csv	Uncharacterized protein n=23 Tax=Clostridiales TaxID=186802 RepID=E7GPX5_CLOSY
	agilent_81159	7.1951e-06	0.36695	-0.315096	-0.999619	0.369427	15.7025	12.3153	0.784288	UniRef90_Q6GHS9	934	WP_000791575.1 strains_non_MPA_non_topgraph_cdhit70_190118.csv	Fibrinogen-binding protein n=22 Tax=Staphylococcus aureus TaxID=1280 RepID=FIB_STAAR
	twist_48823	7.1976e-06	0.367078	-0.222297	-0.705351	0.260756	60.3306	57.6355	0.955328		935	polyprotein (9/9) & VP1 capsid protein (1/3) & Chain 2, Human Rhinovirus Serotype 2 (Hrv2)
	agilent_30572	7.21956e-06	0.368198	0.2671	-0.314668	0.848868	19.0083	23.6453	1.24395	UniRef90_A0A264Y915	936	MH0073_GL0045612 MPA_PNP_EM_seqs_non_topgraph_seqs_final_210318.csv	Uncharacterized protein n=1 Tax=Prevotella sp. 885 TaxID=2022527 RepID=A0A264Y915_9BACT
	twist_83701	7.22507e-06	0.368478	0.391216	-0.461387	1.24382	7.43802	9.35961	1.25835		937	YP_007005329.1 phage terminase large subunit [Clostridium phage phiCP34O]
	agilent_169153	7.2273e-06	0.368593	0.313661	-0.370085	0.997408	12.3967	16.7488	1.35107	UniRef90_P33378	938	WP_014929158.1 strains_non_MPA_non_topgraph_cdhit70_190118.csv	Phospholipase C n=130 Tax=Listeria monocytogenes TaxID=1639 RepID=PHLC_LISMO
	agilent_20301	7.24614e-06	0.369553	-0.355357	-1.13155	0.420837	11.5702	9.85222	0.851513	UniRef90_A0A099LMT3	939	WP_026130591.1 strains_non_MPA_non_topgraph_cdhit70_190118.csv	Peptidyl-prolyl cis-trans isomerase n=4 Tax=Vibrio TaxID=662 RepID=A0A099LMT3_9VIBR
	agilent_9407	7.25187e-06	0.369845	-0.424268	-1.35155	0.503011	8.26446	5.41872	0.655665	UniRef90_P03188	940	glycoprotein BALF4 & Glycoprotein GP110 precursor & BALF4	Envelope glycoprotein B n=86 Tax=Epstein-Barr virus (strain GD1) TaxID=10376 RepID=GB_EBVB9
	agilent_83922	7.25192e-06	0.369848	-0.334896	-1.06685	0.397056	14.876	10.3448	0.695402	UniRef90_C4ZGU4	941	WP_012743452.1 MPA_PNP_EM_seqs_non_topgraph_seqs_final_210318.csv	N-acetylmuramoyl-L-alanine amidase n=2 Tax=[Eubacterium] rectale TaxID=39491 RepID=C4ZGU4_AGARV
	agilent_7668	7.25276e-06	0.369891	0.508129	-0.602543	1.6188	4.13223	6.40394	1.54975	UniRef90_B2RM93	942	protease precursor	Gingipain R1 n=47 Tax=Porphyromonas gingivalis TaxID=837 RepID=CPG1_PORG3
	agilent_17770	7.25282e-06	0.369894	-0.314377	-1.00155	0.372795	14.876	12.3153	0.82786	UniRef90_D0R5M6	943	WP_004897884.1 strains_non_MPA_non_topgraph_cdhit70_190118.csv	Aggregation promoting factor n=20 Tax=Lactobacillaceae TaxID=33958 RepID=D0R5M6_LACJF
	twist_30803	7.26478e-06	0.370504	-0.470747	-1.50103	0.559533	6.61157	4.4335	0.670567		944	Immunoglobulin G-binding protein G precursor & Immunoglobulin G-binding protein G
	agilent_38976	7.291e-06	0.371841	-0.327405	-1.04597	0.391162	14.0496	10.3448	0.736308	UniRef90_D6D0J3	945	O2.UC31-1_GL0186667 MPA_PNP_EM_seqs_non_topgraph_seqs_final_210318.csv	Glycoside hydrolase 97 n=72 Tax=Bacteroidaceae TaxID=815 RepID=D6D0J3_9BACE
	twist_85111	7.3009e-06	0.372346	0.243084	-0.290985	0.777154	24.7934	30.5419	1.23186		946	AIK68646.1 DNA methylase [Lactococcus phage phi145]
	twist_95165	7.30733e-06	0.372674	0.296036	-0.354817	0.946888	14.0496	18.2266	1.29731		947	AFU63124.1 endolysin [Lactobacillus phage ATCC 8014-B2]
	agilent_3710	7.31338e-06	0.372982	0.247871	-0.297441	0.793184	23.1405	27.0936	1.17083	UniRef90_P14738	948	fibronectin-binding protein A	Fibronectin-binding protein A n=540 Tax=Staphylococcaceae TaxID=90964 RepID=FNBA_STAA8
	agilent_141966	7.31372e-06	0.373	-0.434662	-1.39095	0.521621	7.43802	5.41872	0.728517	UniRef90_K0WUB3	949	MH0128_GL0035420 MPA_PNP_EM_seqs_non_topgraph_seqs_final_210318.csv	Por secretion system C-terminal sorting domain-containing protein n=3 Tax=Bacteroidales TaxID=171549 RepID=K0WUB3_9BACT
	agilent_181972	7.31979e-06	0.373309	-0.222103	-0.71106	0.266854	38.843	36.4532	0.938476	UniRef90_A0A357GPR4	950	MH0062_GL0013161 MPA_PNP_EM_seqs_non_topgraph_seqs_final_210318.csv	MurNAc-LAA domain-containing protein n=24 Tax=Lachnospiraceae TaxID=186803 RepID=A0A357GPR4_9FIRM
	twist_59401	7.32437e-06	0.373543	-0.255666	-0.818785	0.307454	24.7934	20.197	0.814614		951	H3N2 B/Brisbane/60/2008 NP
	agilent_7854	7.33321e-06	0.373994	-0.265182	-0.849814	0.319449	22.314	18.2266	0.816822	UniRef90_P14738	952	fibronectin-binding protein A	Fibronectin-binding protein A n=540 Tax=Staphylococcaceae TaxID=90964 RepID=FNBA_STAA8
	twist_27571	7.35937e-06	0.375328	0.350253	-0.424088	1.12459	9.09091	13.3005	1.46305		953	Lipase 2 precursor (Glycerol ester hydrolase 2)
	twist_17128	7.36404e-06	0.375566	-0.306026	-0.982927	0.370876	15.7025	11.8227	0.752917		954	allergen_name False allergome_name Der f 20 (4/4) (1/1) allergenonline_name Der f 20.0101 (1/1) (1/1) SDAP_name False iedb_name False
	agilent_227428	7.36511e-06	0.37562	-0.391603	-1.25789	0.474686	9.09091	6.89655	0.758621	UniRef90_P27951	955	VFG001795(gb|BAC98831) (cba) c protein beta antigen [<beta>-C protein (VF0277)] [Streptococcus agalactiae FM027022]	IgA FC receptor n=71 Tax=Streptococcus TaxID=1301 RepID=BAG_STRAG
	twist_50807	7.36885e-06	0.375811	0.2942	-0.356878	0.945279	14.876	16.7488	1.12589		956	glycoprotein B precursor
	agilent_167108	7.37042e-06	0.375892	0.451931	-0.548382	1.45224	4.95868	7.88177	1.58949	UniRef90_A0A2S3U8G5	957	YP_004890908.1 (1/1) non_MPA_topgraph_sampling_040218.csv	DUF3324 domain-containing protein n=30 Tax=Lactobacillus TaxID=1578 RepID=A0A2S3U8G5_LACPN
	agilent_6668	7.37719e-06	0.376237	0.246375	-0.299351	0.792101	23.1405	28.5714	1.23469	UniRef90_P08318	958	phosphoprotein 150 & Large structural phosphoprotein	Large structural phosphoprotein n=145 Tax=root TaxID=1 RepID=PP150_HCMVA
	twist_99298	7.37751e-06	0.376253	0.360238	-0.437724	1.1582	9.09091	9.85222	1.08374		959	YP_007005334.1 3''-phosphoadenosine 5''-phosphosulfate sulfotransferase/FAD synthetase-related enzyme [Clostridium phage phiCP34O]
	agilent_220437	7.39052e-06	0.376916	-0.229333	-0.738034	0.279368	38.843	34.4828	0.887748	UniRef90_O85626	960	VFG000799(gb|NP_290255) (espD) Type III secretion system translocator protein EspD, pore protein [EspD (VF0200)] [Escherichia coli O157:H7 str. EDL933]	L0021 n=35 Tax=Enterobacteriaceae TaxID=543 RepID=O85626_ECOLX
	agilent_1141	7.39898e-06	0.377348	0.24032	-0.293235	0.773875	24.7934	30.5419	1.23186	UniRef90_P07210	961	polyprotein (9/9) & VP1 capsid protein (1/3) & Chain 2, Human Rhinovirus Serotype 2 (Hrv2)	Genome polyprotein n=273 Tax=Enterovirus TaxID=12059 RepID=POLG_HRV8A
	twist_96182	7.40578e-06	0.377695	0.45801	-0.559596	1.47562	4.95868	8.37438	1.68883		962	YP_006908106.1 putative baseplate wedge subunit [Campylobacter phage CP30A]
	agilent_18547	7.41537e-06	0.378184	-0.424946	-1.37006	0.520167	8.26446	4.92611	0.596059	UniRef90_A0A161TT46	963	NP_831211.1 strains_non_MPA_non_topgraph_cdhit70_190118.csv	Murein DD-endopeptidase MepM n=540 Tax=Bacillaceae TaxID=186817 RepID=A0A161TT46_BACCE
	twist_32174	7.41909e-06	0.378373	-0.322245	-1.03923	0.394739	87.6033	86.2069	0.98406		964	EBNA-1 HHV 4 & BKRF1
	agilent_157295	7.42253e-06	0.378549	-0.529918	-1.7094	0.649564	4.95868	3.44828	0.695402	UniRef90_Q7MNW1	965	WP_039447969.1 strains_non_MPA_non_topgraph_cdhit70_190118.csv	Penicillin-binding protein activator LpoA n=64 Tax=Vibrionaceae TaxID=641 RepID=LPOA_VIBVY
	twist_59501	7.44046e-06	0.379464	0.324445	-0.399086	1.04798	11.5702	13.7931	1.19212		966	H3N2 A/Fujian/411/2002 HA
	agilent_3327	7.45258e-06	0.380082	0.285056	-0.351461	0.921573	14.876	20.197	1.35769	UniRef90_P03211	967	EBNA-1 HHV 4 & BKRF1	Epstein-Barr nuclear antigen 1 n=37 Tax=Epstein-Barr virus (strain GD1) TaxID=10376 RepID=EBNA1_EBVB9
	twist_35165	7.45708e-06	0.380311	-0.212807	-0.688222	0.262609	55.3719	52.7094	0.951915		968	Genome polyprotein (6/6) & polyprotein (7/9) & VP1 (1/4) & coat protein VP1 & VP4
	agilent_229487	7.46764e-06	0.38085	0.378951	-0.468594	1.2265	7.43802	10.3448	1.3908	UniRef90_Q5WVT8	969	VFG002005(gb|YP_095785) (fliG) flagellar motor switch protein G [Flagella (VF0157)] [Legionella pneumophila subsp. pneumophila str. Philadelphia 1]	Flagellar motor switch protein FliG n=11 Tax=Legionella TaxID=445 RepID=Q5WVT8_LEGPL
	agilent_56020	7.47289e-06	0.381118	0.600045	-0.742744	1.94283	2.47934	5.41872	2.18555	UniRef90_A0A173WDW5	970	MH0417_GL0169767 MPA_PNP_EM_seqs_non_topgraph_seqs_final_210318.csv	Benzoyl-CoA reductase subunit B n=15 Tax=Dorea TaxID=189330 RepID=A0A173WDW5_9FIRM
	agilent_226533	7.48665e-06	0.381819	0.359794	-0.446545	1.16613	8.26446	11.33	1.37094	UniRef90_Q50341	971	VFG002030(gb|NP_109830) (orf6/MgpC/crmA) cytadherence protein [Cytadherence organelle (VF0330)] [Mycoplasma pneumoniae M129]	Mgp-operon protein 3 n=22 Tax=Mycoplasma pneumoniae TaxID=2104 RepID=MGP3_MYCPN
	twist_9814	7.5306e-06	0.384061	-0.314157	-1.02154	0.39323	14.0496	10.8374	0.771371		972	allergen_name False allergome_name Bom hy AK (1/2) (1/1) allergenonline_name False SDAP_name False iedb_name False
	agilent_151622	7.53704e-06	0.384389	0.398856	-0.499866	1.29758	6.61157	8.867	1.34113	UniRef90_R6BPJ2	973	MH0270_GL0193139 MPA_PNP_EM_seqs_non_topgraph_seqs_final_210318.csv	NPCBM domain-containing protein n=6 Tax=Firmicutes TaxID=1239 RepID=R6BPJ2_9FIRM
	agilent_214305	7.54169e-06	0.384626	-0.400546	-1.30353	0.502436	8.26446	6.40394	0.774877	UniRef90_A0A173W9F4	974	MH0364_GL0095644 (3/3) MPA_and_EM_topgraph_220218_subsample.csv	Uncharacterized protein n=8 Tax=Lachnospiraceae TaxID=186803 RepID=A0A173W9F4_9FIRM
	twist_51732	7.5605e-06	0.385586	-0.214944	-0.700489	0.2706	41.3223	39.4089	0.953695		975	positive (exact): Norwalk virus Non-structural polyprotein
	agilent_139785	7.57307e-06	0.386226	-0.309193	-1.00858	0.390196	14.0496	12.3153	0.876558	UniRef90_A0A015W0V2	976	O2.UC29-0_GL0041089 MPA_PNP_EM_seqs_non_topgraph_seqs_final_210318.csv	Uncharacterized protein n=22 Tax=Bacteroidales TaxID=171549 RepID=A0A015W0V2_BACFG
	twist_29978	7.58816e-06	0.386996	-0.333933	-1.09051	0.422643	12.3967	9.85222	0.794745		977	positive (from uniprot): Rhinovirus B Genome polyprotein
	twist_73875	7.58995e-06	0.387088	0.249576	-0.315984	0.815136	20.6612	25.1232	1.21596		978	YP_008532047.1 putative tail fiber protein [Klebsiella phage 0507-KN2-1]
	agilent_243958	7.59164e-06	0.387174	-0.238648	-0.779544	0.302248	28.0992	25.6158	0.91162	UniRef90_Q9KK48	979	VFG005316(gb|NP_359586) (pspC/cbpA) Choline binding protein A [Choline-binding proteins (CVF122)] [Streptococcus pneumoniae R6]	Surface protein PspC n=12 Tax=Streptococcus pneumoniae TaxID=1313 RepID=Q9KK48_STREE
	agilent_45161	7.61436e-06	0.388332	0.254742	-0.324042	0.833526	77.686	79.803	1.02725	UniRef90_UPI0004537308	980	WP_000728715.1 strains_non_MPA_non_topgraph_cdhit70_190118.csv	staphylococcal protein A n=1 Tax=Staphylococcus aureus TaxID=1280 RepID=UPI0004537308
	agilent_219934	7.61567e-06	0.388399	-0.208206	-0.681323	0.264912	47.9339	44.335	0.924919	UniRef90_UPI000F53326A	981	VFG000261(gb|NP_273742) (iga) IgA-specific serine endopeptidase [IgA1 protease (VF0080)] [Neisseria meningitidis MC58]	IgA-specific serine endopeptidase autotransporter n=1 Tax=Neisseria meningitidis TaxID=487 RepID=UPI000F53326A
	agilent_109226	7.62317e-06	0.388781	0.37342	-0.475808	1.22265	7.43802	9.85222	1.32458	UniRef90_R5F6G4	982	V1.CD6-0-PT_GL0140162 MPA_PNP_EM_seqs_non_topgraph_seqs_final_210318.csv	LysM domain-containing protein n=2 Tax=Bacteroides TaxID=816 RepID=R5F6G4_9BACE
	agilent_113801	7.63676e-06	0.389475	0.394979	-0.504592	1.29455	6.61157	8.867	1.34113	UniRef90_A0A162ELA1	983	YP_004890412.1 (1/1) non_MPA_topgraph_sampling_040218.csv	Uncharacterized protein n=36 Tax=Lactobacillus TaxID=1578 RepID=A0A162ELA1_LACPN
	twist_47724	7.63933e-06	0.389606	0.238697	-0.30509	0.782483	23.9669	28.5714	1.19212		984	Glycoprotein D HHV-1
	agilent_221632	7.6409e-06	0.389686	-0.249579	-0.818252	0.319094	25.6198	19.7044	0.769109	UniRef90_P81177	985	VFG001314(gb|NP_647375) (aur) zinc metalloproteinase aureolysin [Aureolysin (VF0024)] [Staphylococcus aureus subsp. aureus MW2]	Zinc metalloproteinase aureolysin n=337 Tax=Bacilli TaxID=91061 RepID=AURE_STAAU
	agilent_197502	7.64828e-06	0.390062	-0.328601	-1.07792	0.420721	12.3967	11.33	0.913957	UniRef90_A0A414QQV5	986	WP_004848400.1 (1/1) non_MPA_topgraph_sampling_040218.csv	Uncharacterized protein n=54 Tax=root TaxID=1 RepID=A0A414QQV5_9FIRM
	twist_27971	7.65552e-06	0.390431	0.343089	-0.439881	1.12606	9.09091	11.8227	1.30049		987	phosphoprotein 150 & Large structural phosphoprotein
	agilent_49012	7.65834e-06	0.390575	0.2109	-0.270545	0.692346	57.8512	61.0837	1.05588	UniRef90_A0A0E1XBT2	988	WP_001208900.1 strains_non_MPA_non_topgraph_cdhit70_190118.csv	Gram-positive signal peptide protein, YSIRK family n=24 Tax=Staphylococcaceae TaxID=90964 RepID=A0A0E1XBT2_STAAU
	agilent_225880	7.67595e-06	0.391474	0.236426	-0.304315	0.777167	23.9669	29.5567	1.23323	UniRef90_P62575	989	VFG001378(gb|NP_359129) (nanA) neuraminidase A [Neuraminidase (VF0148)] [Streptococcus pneumoniae R6]	Sialidase A n=43 Tax=Bacteria TaxID=2 RepID=NANA_STREE
	twist_28806	7.68405e-06	0.391887	0.246536	-0.317819	0.81089	21.4876	26.601	1.23797		990	Enterovirus polyprotein (VP0, VP1, VP2, VP4) – capsid proteins, Coxsackievirus A9 (2.9 Å structure, chains 1–4)
	agilent_134048	7.69724e-06	0.392559	0.220662	-0.285182	0.726505	30.5785	33.4975	1.09546	UniRef90_R5ESF2	991	MH0043_GL0060107 MPA_PNP_EM_seqs_non_topgraph_seqs_final_210318.csv	SGNH_hydro domain-containing protein n=3 Tax=Bacteroidales TaxID=171549 RepID=R5ESF2_9BACE
	agilent_3552	7.71273e-06	0.393349	-0.267342	-0.88122	0.346536	19.8347	15.7635	0.794745	UniRef90_A0A2U3RZL8	992	pneumococcal histidine triad protein D (1/2) & histidine motif-containing protein, partial	Pneumococcal histidine triad protein D n=4 Tax=Streptococcus pneumoniae TaxID=1313 RepID=A0A2U3RZL8_STREE
	agilent_164673	7.72391e-06	0.39392	0.628029	-0.815806	2.07186	2.47934	3.94089	1.58949	UniRef90_D4KUB5	993	SZEY-64A_GL0055442 MPA_PNP_EM_seqs_non_topgraph_seqs_final_210318.csv	Flagellin n=6 Tax=Roseburia TaxID=841 RepID=D4KUB5_9FIRM
	twist_88089	7.72976e-06	0.394218	0.268094	-0.348642	0.88483	16.5289	19.2118	1.16232		994	YP_003344862.1 tail protein [Streptococcus virus ALQ132]
	twist_45853	7.74441e-06	0.394965	-0.261831	-0.865111	0.34145	19.8347	18.7192	0.94376		995	hypothetical protein PFD0985wa
	agilent_223825	7.74474e-06	0.394982	-0.359098	-1.18652	0.468323	9.91736	7.88177	0.794745	UniRef90_Q9KK48	996	VFG005316(gb|NP_359586) (pspC/cbpA) Choline binding protein A [Choline-binding proteins (CVF122)] [Streptococcus pneumoniae R6]	Surface protein PspC n=12 Tax=Streptococcus pneumoniae TaxID=1313 RepID=Q9KK48_STREE
	twist_24985	7.7702e-06	0.39628	0.396201	-0.519224	1.31163	6.61157	8.37438	1.26663		997	allergen_name False allergome_name Equ as 3 (2/2) (1/1) allergenonline_name False SDAP_name False iedb_name False
	agilent_141701	7.77824e-06	0.39669	-0.396579	-1.31367	0.520516	8.26446	5.91133	0.715271	UniRef90_A0A3A9YAX1	998	YP_194478.1 (1/1) non_MPA_topgraph_sampling_040218.csv	YSIRK-type signal peptide-containing protein n=15 Tax=Lactobacillus acidophilus TaxID=1579 RepID=A0A3A9YAX1_LACAI
	agilent_112962	7.78584e-06	0.397078	-0.31325	-1.03824	0.41174	13.2231	10.3448	0.782328	UniRef90_A0A1Q6RJ96	999	MH0257_GL0136324 MPA_PNP_EM_seqs_non_topgraph_seqs_final_210318.csv	Uncharacterized protein n=1 Tax=Oscillibacter sp. 57_20 TaxID=1897011 RepID=A0A1Q6RJ96_9FIRM
	agilent_98530	7.79444e-06	0.397516	-0.398986	-1.32326	0.525291	8.26446	5.91133	0.715271	UniRef90_P0A1W3	1000	WP_000157810.1 (1/2) non_MPA_topgraph_sampling_040218.csv	Signal peptidase I n=1166 Tax=root TaxID=1 RepID=LEP_SALTI
	agilent_241112	7.81269e-06	0.398447	0.354354	-0.468151	1.17686	8.26446	10.3448	1.25172	UniRef90_P27951	1001	VFG001795(gb|BAC98831) (cba) c protein beta antigen [<beta>-C protein (VF0277)] [Streptococcus agalactiae FM027022]	IgA FC receptor n=71 Tax=Streptococcus TaxID=1301 RepID=BAG_STRAG
	agilent_77651	7.83206e-06	0.399435	0.378944	-0.502482	1.26037	6.61157	10.3448	1.56466	UniRef90_A0A367GBE2	1002	763840445-stool2_revised_scaffold53879_2_gene110689 MPA_PNP_EM_seqs_non_topgraph_seqs_final_210318.csv	Peptidase_M23 domain-containing protein n=4 Tax=Ruminococcaceae TaxID=541000 RepID=A0A367GBE2_9FIRM
	twist_58799	7.89626e-06	0.402709	0.212007	-0.284564	0.708578	34.7107	40.3941	1.16373		1003	positive (exact): Human herpesvirus 5 Envelope glycoprotein M
	agilent_236818	7.90378e-06	0.403093	0.229038	-0.30786	0.765935	23.9669	29.064	1.21267	UniRef90_UPI000F53326A	1004	VFG000261(gb|NP_273742) (iga) IgA-specific serine endopeptidase [IgA1 protease (VF0080)] [Neisseria meningitidis MC58]	IgA-specific serine endopeptidase autotransporter n=1 Tax=Neisseria meningitidis TaxID=487 RepID=UPI000F53326A
	twist_36723	7.90455e-06	0.403132	0.458129	-0.615881	1.53214	4.13223	7.88177	1.90739		1005	GRA 1 & dense granule protein 1 / major antigenp24, putative & Dense granule protein 1 precursor & dense granule protein 1 / major antigenp24 & P24 granule antigen
	agilent_150795	7.91072e-06	0.403447	0.201693	-0.271461	0.674847	44.6281	51.7241	1.159	UniRef90_R5ESE1	1006	V1.FI13_GL0078788 MPA_PNP_EM_seqs_non_topgraph_seqs_final_210318.csv	Fibronectin type III domain protein n=2 Tax=Bacteroides TaxID=816 RepID=R5ESE1_9BACE
	twist_52560	7.94038e-06	0.404959	0.233904	-0.316582	0.78439	23.1405	26.601	1.14954		1007	phosphoprotein 150 & Large structural phosphoprotein
	agilent_3246	7.95142e-06	0.405522	-0.202926	-0.681079	0.275227	58.6777	55.665	0.948657	UniRef90_A0A1D8D445	1008	positive (from uniprot): Enterovirus C Genome polyprotein [on Uniprot the BLAST matches are "Capsid protein" from "Human poliovirus"	VP1 (Fragment) n=1 Tax=Human poliovirus 3 TaxID=12086 RepID=A0A1D8D445_9ENTO
	agilent_228087	7.9645e-06	0.40619	-0.253023	-0.850066	0.344021	22.314	17.734	0.794745	UniRef90_P81177	1009	VFG001314(gb|NP_647375) (aur) zinc metalloproteinase aureolysin [Aureolysin (VF0024)] [Staphylococcus aureus subsp. aureus MW2]	Zinc metalloproteinase aureolysin n=337 Tax=Bacilli TaxID=91061 RepID=AURE_STAAU
	agilent_240382	7.96645e-06	0.406289	0.230367	-0.313333	0.774068	26.4463	28.5714	1.08036	UniRef90_Q8GM74	1010	VFG001150(gb|AAL79954) (hia) adhesin [Hia/Hsf (VF0039)] [Haemophilus influenzae nontypable strain 3179B]	Adhesin n=5 Tax=Haemophilus influenzae TaxID=727 RepID=Q8GM74_HAEIF
	agilent_11813	7.96888e-06	0.406413	-0.256702	-0.862715	0.349311	19.8347	17.2414	0.869253	UniRef90_P03211	1011	EBNA-1 HHV 4 & BKRF1	Epstein-Barr nuclear antigen 1 n=37 Tax=Epstein-Barr virus (strain GD1) TaxID=10376 RepID=EBNA1_EBVB9
	twist_48387	7.96926e-06	0.406432	-0.253178	-0.850897	0.344541	80.9917	78.8177	0.973158		1012	positive (exact): Enterovirus B Genome polyprotein
	agilent_218197	7.9717e-06	0.406557	-0.212277	-0.713567	0.289014	36.3636	31.0345	0.853448	UniRef90_A0A4V0BU85	1013	WP_000185311.1 strains_non_MPA_non_topgraph_cdhit70_190118.csv	Glycerophosphoryl diester phosphodiesterase n=217 Tax=Bacteria TaxID=2 RepID=A0A4V0BU85_STREQ
	agilent_119378	7.9723e-06	0.406588	-0.237222	-0.797456	0.323013	25.6198	23.6453	0.92293	UniRef90_D4KUB5	1014	SZEY-64A_GL0055442 MPA_PNP_EM_seqs_non_topgraph_seqs_final_210318.csv	Flagellin n=6 Tax=Roseburia TaxID=841 RepID=D4KUB5_9FIRM
	agilent_220184	7.97389e-06	0.406669	-0.203427	-0.683934	0.277079	54.5455	52.2167	0.957307	UniRef90_Q9KK48	1015	VFG005316(gb|NP_359586) (pspC/cbpA) Choline binding protein A [Choline-binding proteins (CVF122)] [Streptococcus pneumoniae R6]	Surface protein PspC n=12 Tax=Streptococcus pneumoniae TaxID=1313 RepID=Q9KK48_STREE
	twist_43249	7.97699e-06	0.406826	-0.214901	-0.722679	0.292877	33.0579	32.0197	0.968596		1016	EBNA3A HHV4
	twist_22989	7.97705e-06	0.406829	-0.300169	-1.00943	0.40909	14.876	11.33	0.761631		1017	allergen_name False allergome_name Cap h 12 (2/2), Cap h 8 (4/5) (1/1) allergenonline_name False SDAP_name False iedb_name False
	agilent_12023	7.97769e-06	0.406862	0.209145	-0.285071	0.703361	36.3636	41.3793	1.13793		1018	positive (exact): Human herpesvirus 5 Envelope glycoprotein M
	twist_58801	7.97769e-06	0.406862	0.209145	-0.285071	0.703361	36.3636	41.3793	1.13793		1019	positive (exact): Human herpesvirus 5 Envelope glycoprotein M
	agilent_9318	8.00346e-06	0.408177	0.347191	-0.475535	1.16992	8.26446	10.3448	1.25172	UniRef90_Q9J3M8	1020	ORF68	Envelope glycoprotein E n=30 Tax=Human herpesvirus 3 TaxID=10335 RepID=GE_VZVO
	agilent_12001	8.01217e-06	0.408621	0.248151	-0.340441	0.836742	78.5124	81.7734	1.04153		1021	positive (exact): Human respiratory syncytial virus Attachment glycoprotein
	agilent_26664	8.01891e-06	0.408964	-0.386773	-1.30484	0.53129	8.26446	5.91133	0.715271	UniRef90_A0A1Q6KN20	1022	MH0418_GL0109208 MPA_PNP_EM_seqs_non_topgraph_seqs_final_210318.csv	Site-specific integrase n=11 Tax=Clostridiales TaxID=186802 RepID=A0A1Q6KN20_9FIRM
	agilent_40430	8.03346e-06	0.409707	-0.421375	-1.42316	0.580407	6.61157	5.41872	0.819581	UniRef90_A0A174KMR6	1023	MH0003_GL0096731 MPA_PNP_EM_seqs_non_topgraph_seqs_final_210318.csv	Alpha-glycosidase n=47 Tax=Bacteroidaceae TaxID=815 RepID=A0A174KMR6_BACVU
	agilent_212061	8.04389e-06	0.410238	0.204473	-0.282197	0.691144	35.5372	39.4089	1.10895	UniRef90_K0XJ87	1024	MH0012_GL0005694 MPA_PNP_EM_seqs_non_topgraph_seqs_final_210318.csv	Uncharacterized protein n=4 Tax=Bacteria TaxID=2 RepID=K0XJ87_9BACT
	agilent_187025	8.04941e-06	0.41052	0.305767	-0.422432	1.03397	10.7438	14.2857	1.32967	UniRef90_A0A0G9FAG5	1025	YP_004890585.1 strains_non_MPA_non_topgraph_cdhit70_190118.csv	Extracellular protein n=36 Tax=Lactobacillaceae TaxID=33958 RepID=A0A0G9FAG5_LACPN
	agilent_235189	8.04953e-06	0.410526	-0.449137	-1.51879	0.620519	5.78512	5.41872	0.936664	UniRef90_A0A2X6G300	1026	VFG034880(gb|NP_290952) (espX6) Type III secretion system effector EspX6 [LEE encoded T3SS (SS020)] [Escherichia coli O157:H7 str. EDL933]	Non-LEE-encoded type III secreted effector n=7 Tax=Escherichia coli TaxID=562 RepID=A0A2X6G300_ECOLX
	agilent_115129	8.05365e-06	0.410736	-0.375411	-1.26988	0.519061	9.09091	5.91133	0.650246	UniRef90_A0A069S3C5	1027	158458797-stool1_revised_scaffold19117_2_gene52074 (2/2) MPA_and_EM_topgraph_220218_subsample.csv	Efflux transporter, RND family, MFP subunit n=29 Tax=Bacteroidales TaxID=171549 RepID=A0A069S3C5_9BACT
	agilent_1150	8.06591e-06	0.411361	0.271519	-0.37628	0.919318	14.876	18.7192	1.25835	UniRef90_Q9QL88	1028	Enterovirus polyprotein (VP0, VP1, VP2, VP4) – capsid proteins, Coxsackievirus A9 (2.9 Å structure, chains 1–4)	Genome polyprotein n=36 Tax=Enterovirus B TaxID=138949 RepID=POLG_CXB6S
	agilent_196645	8.06685e-06	0.411409	-0.404308	-1.36902	0.560403	7.43802	4.92611	0.662288	UniRef90_B0NR33	1029	MH0038_GL0057749 MPA_PNP_EM_seqs_non_topgraph_seqs_final_210318.csv	Uncharacterized protein n=13 Tax=Bacteroides TaxID=816 RepID=B0NR33_BACSE
	twist_48555	8.06761e-06	0.411448	0.198958	-0.275811	0.673726	52.0661	53.202	1.02182		1030	putative BLRF2 protein [Human gammaherpesvirus 4] & Tegument protein BLRF2
	agilent_234119	8.07135e-06	0.411639	0.414254	-0.574674	1.40318	4.95868	9.35961	1.88752	UniRef90_Q5WWB4	1031	VFG045526(gb|YP_095518) (ravX) Dot/Icm type IV secretion system effector RavX [Dot/Icm (VF0156)] [Legionella pneumophila subsp. pneumophila str. Philadelphia 1]	Uncharacterized protein n=29 Tax=Legionella pneumophila TaxID=446 RepID=Q5WWB4_LEGPL
	twist_58783	8.07601e-06	0.411876	0.277787	-0.385697	0.94127	13.2231	18.7192	1.41564		1032	positive (exact): Human herpesvirus 3 Envelope glycoprotein C
	twist_3668	8.07672e-06	0.411913	-0.330458	-1.11981	0.45889	10.7438	9.85222	0.917014		1033	allergen_name False allergome_name Ory s 11 (2/2) (1/1) allergenonline_name False SDAP_name False iedb_name False
	agilent_174922	8.0928e-06	0.412733	0.508342	-0.708042	1.72473	3.30579	4.92611	1.49015	UniRef90_R5F400	1034	MH0131_GL0122184 MPA_PNP_EM_seqs_non_topgraph_seqs_final_210318.csv	Uncharacterized protein n=3 Tax=Bacteroidales TaxID=171549 RepID=R5F400_9BACE
	agilent_227745	8.0962e-06	0.412906	-0.241052	-0.818065	0.335961	79.3388	77.3399	0.974805	UniRef90_Q48028	1035	VFG001154(gb|AAA20524) (hmw2A) adhesin HMW2A, two-partner secretion (TPS) pathway TpsA exoprotein [HMW1/HMW2 (VF0038)] [Haemophilus influenzae str. 12]	Adhesin n=8 Tax=Haemophilus influenzae TaxID=727 RepID=Q48028_HAEIF
	twist_28232	8.09645e-06	0.412919	-0.27658	-0.938658	0.385497	16.5289	14.2857	0.864286		1036	polyprotein (9/9) & VP1 capsid protein (1/3) & Chain 2, Human Rhinovirus Serotype 2 (Hrv2)
	twist_48402	8.0989e-06	0.413044	0.497657	-0.693951	1.68926	3.30579	6.40394	1.93719		1037	Adhesin P1 precursor (Cytadhesin P1) (Attachment protein) & ADP1_MYCPN adhesin P1
	agilent_202934	8.10715e-06	0.413465	0.424402	-0.592718	1.44152	4.95868	7.38916	1.49015	UniRef90_F9ZA18	1038	MH0012_GL0186444 MPA_PNP_EM_seqs_non_topgraph_seqs_final_210318.csv	Uncharacterized protein n=5 Tax=Odoribacter TaxID=283168 RepID=F9ZA18_ODOSD
	agilent_1726	8.11521e-06	0.413876	0.397357	-0.555785	1.3505	5.78512	7.38916	1.27727	UniRef90_P14738	1039	fibronectin-binding protein A	Fibronectin-binding protein A n=540 Tax=Staphylococcaceae TaxID=90964 RepID=FNBA_STAA8
	agilent_29812	8.12469e-06	0.414359	-0.373966	-1.27193	0.523998	8.26446	6.40394	0.774877	UniRef90_A0A1C5XBP0	1040	MH0014_GL0019697 (1/2) MPA_and_EM_topgraph_220218_subsample.csv	Macrolide export ATP-binding/permease protein MacB n=22 Tax=Ruminococcus TaxID=1263 RepID=A0A1C5XBP0_9FIRM
	agilent_233963	8.12845e-06	0.414551	0.462006	-0.647815	1.57183	4.13223	5.91133	1.43054	UniRef90_A0A4V0BAJ1	1041	VFG014369(gb|NP_249789) (fleS) two-component sensor [Deoxyhexose linking sugar, 209 Da capping structure (AI138)] [Pseudomonas aeruginosa PAO1]	Phosphate regulon sensor protein PhoR (SphS) n=173 Tax=Bacteria TaxID=2 RepID=A0A4V0BAJ1_STREQ
	twist_52251	8.13439e-06	0.414854	-0.250819	-0.853723	0.352085	19.8347	18.2266	0.918924		1042	EBNA-3C HHV 4 latent protein
	twist_26511	8.13567e-06	0.414919	0.245295	-0.344412	0.835002	76.8595	82.266	1.07034		1043	EBNA-1 HHV 4
	agilent_166420	8.13997e-06	0.415139	-0.279503	-0.951765	0.392759	15.7025	12.3153	0.784288	UniRef90_A0A385XME4	1044	YP_534942.1 (1/1) non_MPA_topgraph_sampling_040218.csv	Sensor histidine kinase WalK n=35 Tax=Lactobacillus TaxID=1578 RepID=A0A385XME4_9LACO
	agilent_92408	8.14408e-06	0.415348	0.323394	-0.454785	1.10157	9.09091	13.3005	1.46305	UniRef90_A0A2S1FUJ1	1045	WP_000769147.1 strains_non_MPA_non_topgraph_cdhit70_190118.csv	Superantigen-like protein 11 n=24 Tax=Bacteria TaxID=2 RepID=A0A2S1FUJ1_STAAU
	twist_50962	8.14421e-06	0.415355	-0.227402	-0.774604	0.3198	28.9256	24.6305	0.851513		1046	alpha S1 casein & Alpha-S1-casein
	agilent_54978	8.16301e-06	0.416313	0.291823	-0.411842	0.995488	11.5702	14.7783	1.27727	UniRef90_A0A3A9Y9V3	1047	YP_193899.1 (1/1) non_MPA_topgraph_sampling_040218.csv	LPXTG cell wall anchor domain-containing protein n=8 Tax=Lactobacillus acidophilus TaxID=1579 RepID=A0A3A9Y9V3_LACAI
	agilent_57827	8.16631e-06	0.416482	0.489108	-0.690691	1.66891	4.13223	3.94089	0.953695	UniRef90_A0A174BXL6	1048	MH0131_GL0138617 (6/6) MPA_and_EM_topgraph_220218_subsample.csv	Probable multidrug resistance ABC transporter ATP-binding/permease protein YheH n=81 Tax=Coriobacteriaceae TaxID=84107 RepID=A0A174BXL6_9ACTN
	agilent_121617	8.16704e-06	0.416519	0.494604	-0.698548	1.68775	3.30579	6.40394	1.93719	UniRef90_W0U6R6	1049	V1.CD1-0-PT_GL0044963 (1/10) MPA_and_EM_topgraph_220218_subsample.csv	Putative alginate O-acetyltransferase n=26 Tax=Ruminococcus TaxID=1263 RepID=W0U6R6_9FIRM
	twist_10998	8.16776e-06	0.416556	-0.284573	-0.971113	0.401967	14.876	11.8227	0.794745		1050	allergen_name False allergome_name Bla g 9 (1/4), Per a 9 (1/4) (1/1) allergenonline_name Unassigned (1/1), Unassigned (1/1) (1/1) SDAP_name False iedb_name False
	agilent_225414	8.18967e-06	0.417673	0.453588	-0.643334	1.55051	4.13223	6.89655	1.66897	UniRef90_A0A0E8T3C9	1051	VFG001354(gb|NP_345414) (pce) choline binding protein E [CBPs (VF0145)] [Streptococcus pneumoniae TIGR4]	Choline binding protein E CbpE n=250 Tax=Bacteria TaxID=2 RepID=A0A0E8T3C9_STREE
	agilent_200412	8.19191e-06	0.417787	0.224445	-0.318468	0.767358	23.9669	27.0936	1.13046	UniRef90_P37710	1052	NP_814543.1 strains_non_MPA_non_topgraph_cdhit70_190118.csv	Autolysin n=202 Tax=Firmicutes TaxID=1239 RepID=ALYS_ENTFA
	agilent_12017	8.19779e-06	0.418087	0.208119	-0.295627	0.711864	61.157	65.5172	1.0713		1053	positive (exact): Human herpesvirus 1 Envelope glycoprotein D
	twist_20162	8.21887e-06	0.419162	-0.386527	-1.32427	0.551216	7.43802	6.40394	0.860974		1054	allergen_name Der p 20 (1/1) (1/1) allergome_name Der p 20 (2/2) (1/1) allergenonline_name Der p 20.0101 (1/1) (1/1) SDAP_name Der p 20 (1/1) (1/1) iedb_name False
	agilent_3967	8.23523e-06	0.419996	0.302184	-0.432253	1.03662	10.7438	13.7931	1.28382	UniRef90_P06725	1055	tegument protein pp65 & 65 kDa lower matrix phosphoprotein & pp65 & HCMVUL83	65 kDa phosphoprotein n=77 Tax=Human cytomegalovirus TaxID=10359 RepID=PP65_HCMVA
	agilent_1147	8.24654e-06	0.420573	0.22514	-0.322726	0.773006	23.1405	27.0936	1.17083	UniRef90_Q66575	1056	positive (from uniprot): Enterovirus B Genome polyprotein	Genome polyprotein n=20 Tax=Enterovirus B TaxID=138949 RepID=POLG_EC12T
	agilent_11154	8.25846e-06	0.421181	0.207333	-0.297861	0.712526	65.2893	71.9212	1.10158	UniRef90_Q9ANY1	1057	pneumococcal histidine triad protein E & hydrolase & HIT family hydrolase	Bvh-3 n=444 Tax=Bacteria TaxID=2 RepID=Q9ANY1_STREE
	agilent_186674	8.28013e-06	0.422287	0.415262	-0.598992	1.42952	4.95868	7.38916	1.49015	UniRef90_A0A373Q9H7	1058	MH0211_GL0137677 MPA_PNP_EM_seqs_non_topgraph_seqs_final_210318.csv	Cellulase domain-containing protein n=4 Tax=Firmicutes TaxID=1239 RepID=A0A373Q9H7_9FIRM
	agilent_65775	8.28496e-06	0.422533	-0.304735	-1.04943	0.439959	12.3967	10.3448	0.834483	UniRef90_A0A174XCR6	1059	MH0020_GL0053675 MPA_PNP_EM_seqs_non_topgraph_seqs_final_210318.csv	Periplasmic beta-glucosidase n=38 Tax=Bacteroidales TaxID=171549 RepID=A0A174XCR6_9BACT
	twist_47810	8.28538e-06	0.422554	-0.224776	-0.774095	0.324543	25.6198	24.6305	0.961386		1060	EBNA-3B nuclear protein [Human gammaherpesvirus 4] & Epstein-Barr nuclear antigen 4
	agilent_11276	8.31179e-06	0.423901	0.205746	-0.29853	0.710021	33.0579	36.9458	1.11761		1061	positive (exact): Influenza A virus Hemagglutinin
	agilent_3692	8.32817e-06	0.424737	0.198614	-0.28906	0.686288	54.5455	59.1133	1.08374	UniRef90_P06484	1062	envelope glycoprotein G (2/2) & glycoprotein G (2/2)	Envelope glycoprotein G n=376 Tax=Human herpesvirus 1 TaxID=10298 RepID=GG_HHV11
	twist_16231	8.33621e-06	0.425147	-0.418488	-1.44695	0.609971	6.61157	4.4335	0.670567		1063	allergen_name False allergome_name Ory s GBSS_I (17/54) (1/1) allergenonline_name False SDAP_name False iedb_name False
	agilent_182601	8.34297e-06	0.425492	-0.256575	-0.887594	0.374444	18.1818	14.7783	0.812808	UniRef90_P0ADA3	1064	NP_708547.2 (1/1) non_MPA_topgraph_sampling_040218.csv	Murein hydrolase activator NlpD n=742 Tax=Bacteria TaxID=2 RepID=NLPD_ECOLI
	agilent_223292	8.34485e-06	0.425587	0.427943	-0.624755	1.48064	4.95868	5.91133	1.19212	UniRef90_Q5WSS9	1065	VFG045603(gb|YP_096878) (lpg2884) Dot/Icm type IV secretion system effector [Dot/Icm (VF0156)] [Legionella pneumophila subsp. pneumophila str. Philadelphia 1]	Uncharacterized protein n=23 Tax=Legionella pneumophila TaxID=446 RepID=Q5WSS9_LEGPL
	twist_22039	8.34798e-06	0.425747	0.355441	-0.519211	1.23009	7.43802	8.37438	1.12589		1066	allergen_name False allergome_name Gal d 1 (2/3) (1/1) allergenonline_name Unassigned (1/1) (1/1) SDAP_name False iedb_name False
	agilent_115718	8.35268e-06	0.425987	-0.380053	-1.31575	0.555647	7.43802	6.40394	0.860974	UniRef90_A0A1Q6U1L1	1067	NLM026_GL0059834 MPA_PNP_EM_seqs_non_topgraph_seqs_final_210318.csv	Dihydrofolate reductase n=9 Tax=Bacteria TaxID=2 RepID=A0A1Q6U1L1_9FIRM
	twist_51733	8.37273e-06	0.427009	-0.199628	-0.692204	0.292948	37.1901	35.468	0.953695		1068	positive (exact): Norwalk virus Non-structural polyprotein
	agilent_186478	8.40078e-06	0.42844	0.417691	-0.616147	1.45153	4.95868	6.89655	1.3908	UniRef90_A0A1Q6S9M0	1069	T2D-45A_GL0062268 MPA_PNP_EM_seqs_non_topgraph_seqs_final_210318.csv	TGFb_propeptide domain-containing protein (Fragment) n=8 Tax=Firmicutes TaxID=1239 RepID=A0A1Q6S9M0_9FIRM
	twist_57307	8.41241e-06	0.429033	-0.334916	-1.16494	0.495109	9.91736	7.38916	0.745074		1070	Collagen alpha-3(IV) chain & alpha-3 type IV collagen & type IV collagen alpha 3 chain & type IV collagen alpha3 chain
	twist_41527	8.41262e-06	0.429043	-0.29311	-1.01954	0.433324	13.2231	11.33	0.856835		1071	positive (from uniprot): Enterovirus B Genome polyprotein
	twist_69747	8.41901e-06	0.429369	0.493842	-0.730943	1.71863	3.30579	5.41872	1.63916		1072	YP_003934772.1 hypothetical protein SP18_gp147 [Shigella phage SP18]
	agilent_223217	8.42079e-06	0.42946	0.302401	-0.447736	1.05254	9.91736	12.8079	1.29146	UniRef90_A7X6I5	1073	VFG001283(gb|NP_647238) (fnbA) fibronectin-binding protein A [FnBPs (VF0010)] [Staphylococcus aureus subsp. aureus MW2]	Fibronectin-binding protein A n=697 Tax=Bacteria TaxID=2 RepID=FNBA_STAA1
	agilent_139744	8.43661e-06	0.430267	0.374424	-0.556001	1.30485	5.78512	9.85222	1.70303	UniRef90_K0X4C2	1074	MH0006_GL0181762 MPA_PNP_EM_seqs_non_topgraph_seqs_final_210318.csv	Uncharacterized protein n=3 Tax=Bacteroidales TaxID=171549 RepID=K0X4C2_9BACT
	twist_22032	8.43743e-06	0.430309	0.358987	-0.533158	1.25113	6.61157	9.35961	1.41564		1075	allergen_name False allergome_name Str py Streptokinase (11/12) (1/1) allergenonline_name False SDAP_name False iedb_name False
	twist_8031	8.44272e-06	0.430579	-0.220995	-0.770528	0.328538	26.4463	23.1527	0.875462		1076	allergen_name False allergome_name Str pn PspC (2/2) (1/1) allergenonline_name False SDAP_name False iedb_name False
	agilent_25858	8.44405e-06	0.430646	0.332478	-0.494392	1.15935	8.26446	9.85222	1.19212	UniRef90_A0A508VF25	1077	WP_014569233.1 strains_non_MPA_non_topgraph_cdhit70_190118.csv	Uncharacterized protein n=2 Tax=Lactobacillus rhamnosus TaxID=47715 RepID=A0A508VF25_LACRH
	agilent_228892	8.46063e-06	0.431492	-0.332214	-1.15995	0.495518	10.7438	6.89655	0.64191	UniRef90_P71401	1078	VFG001157(gb|AAC44560) (hsf) Hsf [Hia/Hsf (VF0039)] [Haemophilus influenzae C54]	Hsf n=19 Tax=Haemophilus influenzae TaxID=727 RepID=P71401_HAEIF
	agilent_27180	8.47986e-06	0.432473	0.40657	-0.608584	1.42172	4.95868	7.38916	1.49015	UniRef90_A0A1T4WKH5	1079	MH0416_GL0100391 (3/3) MPA_and_EM_topgraph_220218_subsample.csv	ATP-dependent zinc metalloprotease FtsH n=5 Tax=Ruminococcaceae TaxID=541000 RepID=A0A1T4WKH5_9FIRM
	agilent_224850	8.48472e-06	0.432721	-0.402915	-1.40949	0.603655	6.61157	5.41872	0.819581	UniRef90_P55980	1080	VFG000306(gb|NP_207343) (cagA) cag T4SS translocated effector CagA [CagA (VF0059)] [Helicobacter pylori 26695]	Cytotoxicity-associated immunodominant antigen n=265 Tax=Helicobacter pylori TaxID=210 RepID=CAGA_HELPY
	agilent_37449	8.48943e-06	0.432961	0.303632	-0.455303	1.06257	9.91736	12.3153	1.24179	UniRef90_A0A3R6ENC0	1081	MH0315_GL0162216 MPA_PNP_EM_seqs_non_topgraph_seqs_final_210318.csv	T9SS C-terminal target domain-containing protein n=39 Tax=Bacteroidales TaxID=171549 RepID=A0A3R6ENC0_9BACT
	agilent_908	8.49197e-06	0.433091	0.196603	-0.29495	0.688157	34.7107	38.9163	1.12116	UniRef90_P03460	1082	Hemagglutinin (2/2)	Hemagglutinin n=16903 Tax=Influenza B virus TaxID=11520 RepID=HEMA_INBLE
	agilent_77798	8.49636e-06	0.433314	0.212935	-0.319711	0.745581	27.2727	37.4384	1.37274	UniRef90_Q5FMK0	1083	YP_193105.1 strains_non_MPA_non_topgraph_cdhit70_190118.csv	S-layer protein n=14 Tax=Lactobacillus acidophilus TaxID=1579 RepID=Q5FMK0_LACAC
	agilent_48955	8.49706e-06	0.43335	0.406932	-0.611066	1.42493	4.95868	6.89655	1.3908	UniRef90_D4IK33	1084	MH0302_GL0007319 MPA_PNP_EM_seqs_non_topgraph_seqs_final_210318.csv	Membrane proteins related to metalloendopeptidases n=5 Tax=Alistipes TaxID=239759 RepID=D4IK33_9BACT
	agilent_496	8.50128e-06	0.433565	0.308514	-0.463637	1.08066	9.91736	10.8374	1.09278	UniRef90_Q8VKQ6	1085	MCE-FAMILY PROTEIN MCE1A	Virulence factor n=190 Tax=Mycobacterium tuberculosis complex TaxID=77643 RepID=Q8VKQ6_MYCTO
	twist_51602	8.50188e-06	0.433596	0.486371	-0.731005	1.70375	3.30579	4.92611	1.49015		1086	phosphoprotein 150 & Large structural phosphoprotein
	agilent_69388	8.50616e-06	0.433814	0.401685	-0.604201	1.40757	4.95868	8.37438	1.68883	UniRef90_A0A2S1FUJ1	1087	WP_000769147.1 strains_non_MPA_non_topgraph_cdhit70_190118.csv	Superantigen-like protein 11 n=24 Tax=Bacteria TaxID=2 RepID=A0A2S1FUJ1_STAAU
	twist_34788	8.5109e-06	0.434056	0.358197	-0.53926	1.25565	6.61157	8.867	1.34113		1088	positive (from uniprot): Enterovirus B Genome polyprotein
	agilent_108474	8.52329e-06	0.434688	0.385982	-0.58242	1.35438	5.78512	7.38916	1.27727	UniRef90_S3Y4N2	1089	MH0039_GL0046690 MPA_PNP_EM_seqs_non_topgraph_seqs_final_210318.csv	DUF4296 domain-containing protein n=13 Tax=root TaxID=1 RepID=S3Y4N2_BACSE
	twist_49584	8.5265e-06	0.434852	0.431292	-0.651175	1.51376	4.13223	8.37438	2.0266		1090	DNA annealing helicase and endonuclease ZRANB3
	agilent_169663	8.52741e-06	0.434898	-0.400349	-1.40526	0.604558	6.61157	5.41872	0.819581	UniRef90_A6BI27	1091	MH0147_GL0047345 (1/3) MPA_and_EM_topgraph_220218_subsample.csv	Putative phage holin, LL-H family n=4 Tax=Dorea TaxID=189330 RepID=A6BI27_9FIRM
	agilent_13152	8.53798e-06	0.435437	0.204112	-0.308828	0.717053	28.0992	33.4975	1.19212	UniRef90_B2GAN9	1092	WP_080503619.1 strains_non_MPA_non_topgraph_cdhit70_190118.csv	Extracellular surface protein n=25 Tax=Lactobacillus TaxID=1578 RepID=B2GAN9_LACF3
	twist_58292	8.53971e-06	0.435525	-0.36015	-1.26539	0.545091	8.26446	6.89655	0.834483		1093	Enterovirus polyprotein (VP0, VP1, VP2, VP4) – capsid proteins, Coxsackievirus A9 (2.9 Å structure, chains 1–4)
	agilent_108889	8.5402e-06	0.43555	0.383507	-0.580493	1.34751	5.78512	7.38916	1.27727	UniRef90_A0A0K6BRS0	1094	YP_098302.1 strains_non_MPA_non_topgraph_cdhit70_190118.csv	Insulinase family protein n=52 Tax=Bacteroidaceae TaxID=815 RepID=A0A0K6BRS0_BACFG
	twist_75592	8.54199e-06	0.435641	0.326329	-0.494109	1.14677	8.26446	9.85222	1.19212		1095	YP_009222317.1 hypothetical protein LfeInf_079 [Lactobacillus phage LfeInf]
	agilent_212612	8.55305e-06	0.436206	-0.384821	-1.35351	0.583865	7.43802	4.92611	0.662288	UniRef90_R7JJN0	1096	V1.CD16-0_GL0012863 MPA_PNP_EM_seqs_non_topgraph_seqs_final_210318.csv	Uncharacterized protein n=5 Tax=root TaxID=1 RepID=R7JJN0_9BACT
	agilent_234887	8.57055e-06	0.437098	-0.282053	-0.993431	0.429325	14.0496	10.3448	0.736308	UniRef90_P15926	1097	VFG001797(gb|NP_735749) (scpB) streptococcal C5a peptidase [C5a peptidase (VF0278)] [Streptococcus agalactiae NEM316]	C5a peptidase n=760 Tax=Bacteria TaxID=2 RepID=C5AP_STRPY
	agilent_61186	8.57263e-06	0.437204	0.488985	-0.74459	1.72256	3.30579	4.92611	1.49015	UniRef90_A0A1C7H3S6	1098	MH0020_GL0007196 MPA_PNP_EM_seqs_non_topgraph_seqs_final_210318.csv	Uncharacterized protein n=68 Tax=Bacteroidaceae TaxID=815 RepID=A0A1C7H3S6_9BACE
	agilent_7255	8.57671e-06	0.437412	-0.299668	-1.05599	0.456656	12.3967	9.35961	0.755008	UniRef90_P89479	1099	tegument protein US11	Probable RNA-binding protein n=11 Tax=Human herpesvirus 2 TaxID=10310 RepID=RNB_HHV2H
	twist_58712	8.58242e-06	0.437703	-0.352625	-1.24317	0.53792	8.26446	7.38916	0.894089		1100	histone H5
	agilent_35533	8.59241e-06	0.438213	-0.267538	-0.94395	0.408874	17.3554	13.3005	0.766362	UniRef90_A0A381IPS4	1101	WP_003460499.1 strains_non_MPA_non_topgraph_cdhit70_190118.csv	Cell wall binding repeat-containing protein/zinc carboxypeptidase n=15 Tax=Clostridium perfringens TaxID=1502 RepID=A0A381IPS4_CLOPF
	agilent_212	8.59448e-06	0.438319	0.212466	-0.324832	0.749764	71.0744	74.8768	1.0535	UniRef90_P12978	1102	nuclear protein EBNA2 & EBNA-2 & Epstein-Barr nuclear antigen 2	Epstein-Barr nuclear antigen 2 n=125 Tax=Epstein-Barr virus (strain GD1) TaxID=10376 RepID=EBNA2_EBVB9
	twist_50150	8.59687e-06	0.43844	-0.269133	-0.949918	0.411651	14.876	13.3005	0.894089		1103	Capsid protein VP26 & capsid protein VP26 [Human gammaherpesvirus 4] & BFRF3
	twist_31338	8.61088e-06	0.439155	0.431929	-0.66236	1.52622	4.13223	6.40394	1.54975		1104	thymidine kinase
	agilent_23665	8.61853e-06	0.439545	0.214494	-0.329388	0.758375	23.1405	28.0788	1.21341	UniRef90_A0A1H0NAI1	1105	WP_020917636.1 strains_non_MPA_non_topgraph_cdhit70_190118.csv	LysM domain-containing protein n=15 Tax=Streptococcus TaxID=1301 RepID=A0A1H0NAI1_STREI
	agilent_214358	8.63967e-06	0.440623	0.23833	-0.367419	0.844079	17.3554	21.1823	1.2205	UniRef90_A0A166DEL7	1106	WP_000728052.1 strains_non_MPA_non_topgraph_cdhit70_190118.csv	Exported protein n=20 Tax=Staphylococcus aureus TaxID=1280 RepID=A0A166DEL7_STAAU
	agilent_235793	8.64463e-06	0.440876	0.305799	-0.471863	1.08346	9.09091	12.8079	1.40887	UniRef90_Q50341	1107	VFG002030(gb|NP_109830) (orf6/MgpC/crmA) cytadherence protein [Cytadherence organelle (VF0330)] [Mycoplasma pneumoniae M129]	Mgp-operon protein 3 n=22 Tax=Mycoplasma pneumoniae TaxID=2104 RepID=MGP3_MYCPN
	twist_29560	8.65091e-06	0.441196	0.402021	-0.621055	1.4251	4.95868	6.89655	1.3908		1108	major DNA-binding protein [Human gammaherpesvirus 4] & BALF2 [Human gammaherpesvirus 4] & single-stranded DNA binding protein [Human gammaherpesvirus 4] & Major DNA-binding protein
	agilent_236703	8.67574e-06	0.442463	0.27121	-0.420891	0.963311	13.2231	14.7783	1.11761	UniRef90_P71401	1109	VFG001157(gb|AAC44560) (hsf) Hsf [Hia/Hsf (VF0039)] [Haemophilus influenzae C54]	Hsf n=19 Tax=Haemophilus influenzae TaxID=727 RepID=P71401_HAEIF
	twist_27514	8.67755e-06	0.442555	-0.353936	-1.25733	0.549456	8.26446	6.89655	0.834483		1110	envelope glycoprotein G (1/2) & glycoprotein G (1/2)
	agilent_2827	8.67893e-06	0.442625	0.317977	-0.493758	1.12971	9.91736	9.85222	0.993432	UniRef90_P03277	1111	Hexon protein	Hexon protein n=779 Tax=Adenoviridae TaxID=10508 RepID=CAPSH_ADE02
	twist_28154	8.68161e-06	0.442762	0.192314	-0.298774	0.683402	38.0165	42.3645	1.11437		1112	Glycoprotein M
	twist_51547	8.68541e-06	0.442956	-0.229663	-0.816374	0.357048	22.314	17.734	0.794745		1113	Genome polyprotein (6/6) & polyprotein (7/9) & VP1 (1/4) & coat protein VP1 & VP4
	twist_33998	8.68839e-06	0.443108	-0.195327	-0.694487	0.303833	35.5372	34.9754	0.984191		1114	positive (from uniprot): Enterovirus B Genome polyprotein
	agilent_11275	8.69799e-06	0.443597	0.190461	-0.296787	0.677708	38.0165	42.8571	1.12733		1115	positive (exact): Influenza A virus Hemagglutinin
	agilent_1140	8.69889e-06	0.443643	0.206016	-0.321078	0.733109	27.2727	33.0049	1.21018	UniRef90_P07210	1116	polyprotein (9/9) & VP1 capsid protein (1/3) & Chain 2, Human Rhinovirus Serotype 2 (Hrv2)	Genome polyprotein n=273 Tax=Enterovirus TaxID=12059 RepID=POLG_HRV8A
	agilent_204624	8.7071e-06	0.444062	0.191264	-0.298538	0.681067	60.3306	63.5468	1.05331	UniRef90_A0A0E1XBT2	1117	WP_001208900.1 strains_non_MPA_non_topgraph_cdhit70_190118.csv	Gram-positive signal peptide protein, YSIRK family n=24 Tax=Staphylococcaceae TaxID=90964 RepID=A0A0E1XBT2_STAAU
	twist_58361	8.71048e-06	0.444234	0.364242	-0.568887	1.29737	6.61157	7.38916	1.11761		1118	Flagellar filament 41 kDa core protein
	agilent_12024	8.72141e-06	0.444792	0.269761	-0.422169	0.96169	85.124	88.67	1.04166	UniRef90_A0A0N7AYT6	1119	positive (from uniprot): Human respiratory syncytial virus Attachment glycoprotein	Major surface glycoprotein G n=47 Tax=Pneumoviridae TaxID=11244 RepID=A0A0N7AYT6_HRSV
	agilent_96760	8.72176e-06	0.44481	0.429931	-0.672875	1.53274	4.13223	6.40394	1.54975	UniRef90_A0A1G5HI57	1120	WP_092978492.1 strains_non_MPA_non_topgraph_cdhit70_190118.csv	Uncharacterized protein n=1 Tax=Ruminococcus bromii TaxID=40518 RepID=A0A1G5HI57_9FIRM
	agilent_132716	8.72189e-06	0.444816	-0.259843	-0.926368	0.406683	15.7025	14.7783	0.941146	UniRef90_J8KDN0	1121	NP_831259.1 strains_non_MPA_non_topgraph_cdhit70_190118.csv	LysM domain-containing protein n=166 Tax=Bacillus TaxID=55087 RepID=J8KDN0_BACCE
	agilent_91159	8.72257e-06	0.444851	0.317037	-0.49626	1.13033	8.26446	12.8079	1.54975	UniRef90_A0A0C2UJK6	1122	MH0341_GL0063914 MPA_PNP_EM_seqs_non_topgraph_seqs_final_210318.csv	Extracellular solute-binding protein n=28 Tax=Bifidobacterium TaxID=1678 RepID=A0A0C2UJK6_BIFAD
	twist_21947	8.72403e-06	0.444925	0.468486	-0.73352	1.67049	3.30579	5.91133	1.78818		1123	allergen_name False allergome_name Str py Streptokinase (5/12) (1/1) allergenonline_name False SDAP_name False iedb_name False
	agilent_124047	8.7257e-06	0.445011	0.399275	-0.625347	1.4239	4.95868	6.89655	1.3908	UniRef90_B0G7P7	1124	WP_040015567.1 (3/4) non_MPA_topgraph_sampling_040218.csv	Cobalamin biosynthesis protein CobD n=23 Tax=Dorea TaxID=189330 RepID=B0G7P7_9FIRM
	agilent_240487	8.72666e-06	0.445059	-0.223647	-0.797634	0.350339	24.7934	17.734	0.715271	UniRef90_P71401	1125	VFG001157(gb|AAC44560) (hsf) Hsf [Hia/Hsf (VF0039)] [Haemophilus influenzae C54]	Hsf n=19 Tax=Haemophilus influenzae TaxID=727 RepID=P71401_HAEIF
	twist_23200	8.72751e-06	0.445103	-0.398485	-1.42129	0.624318	6.61157	4.4335	0.670567		1126	allergen_name False allergome_name Aix ga 1 (1/2), Aix sp 1 (1/1), Alo ae 1 (1/2), Ana ca 1 (1/2), Ana p 1 (1/2), Chl pi 1 (1/2), Cya cy 1 (1/2), Lop cu 1 (1/2), Lop sp 1 (1/2), Neo ju 1 (1/2), Sar ml 1 (1/2), Tad ra 1 (1/2) (1/1) allergenonline_name False SDAP_name False iedb_name False
	agilent_191430	8.74536e-06	0.446013	-0.209632	-0.748778	0.329514	27.2727	25.1232	0.921182	UniRef90_U6RSF2	1127	MH0002_GL0031714 MPA_PNP_EM_seqs_non_topgraph_seqs_final_210318.csv	GTPase HflX n=32 Tax=root TaxID=1 RepID=U6RSF2_9BACE
	agilent_4079	8.74632e-06	0.446062	0.304666	-0.478979	1.08831	9.09091	11.8227	1.30049	UniRef90_Q82081	1128	positive (from uniprot): Rhinovirus B Genome polyprotein	Genome polyprotein n=46 Tax=Enterovirus TaxID=12059 RepID=POLG_HRV3
	twist_58590	8.74639e-06	0.446066	-0.296632	-1.05962	0.466355	11.5702	9.85222	0.851513		1129	EBNA-1 HHV 4 & BKRF1
	agilent_241053	8.74836e-06	0.446166	-0.45883	-1.63928	0.721617	5.78512	2.95567	0.510908	UniRef90_C7F880	1130	VFG012362(gb|NP_290254) (espB) Type III secretion system translocator protein EspB, pore protein [TTSS (VF0191)] [Escherichia coli O157:H7 str. EDL933]	EaeB n=37 Tax=Enterobacteriaceae TaxID=543 RepID=C7F880_ECOLX
	agilent_100413	8.75585e-06	0.446548	0.327184	-0.51528	1.16965	7.43802	11.8227	1.58949	UniRef90_A0A3A9Y4J3	1131	YP_193148.1 strains_non_MPA_non_topgraph_cdhit70_190118.csv	SlpA domain-containing protein n=3 Tax=Lactobacillus acidophilus TaxID=1579 RepID=A0A3A9Y4J3_LACAI
	agilent_1606	8.75849e-06	0.446683	0.267227	-0.421059	0.955513	12.3967	15.7635	1.27159	UniRef90_P04012	1132	major capsid protein (2/4) & major capsid protein L1 (2/3)	Major capsid protein L1 n=210 Tax=Papillomaviridae TaxID=151340 RepID=VL1_HPV11
	agilent_12000	8.7765e-06	0.447601	0.190255	-0.300768	0.681277	62.8099	66.5025	1.05879		1133	positive (exact): Human respiratory syncytial virus Attachment glycoprotein
	twist_95147	8.77761e-06	0.447658	-0.403783	-1.44602	0.638457	6.61157	4.4335	0.670567		1134	YP_009010528.1 hypothetical protein GBK2_57 [Geobacillus phage GBK2]
	twist_48100	8.78511e-06	0.44804	-0.332487	-1.19142	0.526449	9.91736	6.89655	0.695402		1135	butyrophilin precursor & Butyrophilin subfamily 1 member A1 & butyrophilin, partial
	twist_58778	8.80148e-06	0.448876	0.23463	-0.372622	0.841883	80.1653	83.2512	1.03849		1136	positive (exact): Human respiratory syncytial virus Attachment glycoprotein
	twist_56481	8.80849e-06	0.449233	0.227789	-0.362222	0.8178	76.8595	81.7734	1.06393		1137	putative zinc metalloprotease
	agilent_30625	8.81259e-06	0.449442	-0.31837	-1.14338	0.506642	9.91736	7.88177	0.794745	UniRef90_A0A369ZK90	1138	WP_014065289.1 strains_non_MPA_non_topgraph_cdhit70_190118.csv	Glucose-6-phosphate isomerase n=13 Tax=Haemophilus TaxID=724 RepID=A0A369ZK90_HAEPA
	twist_40222	8.81364e-06	0.449496	-0.432153	-1.55215	0.687844	4.95868	4.92611	0.993432		1139	titin isoform IC
	agilent_241595	8.82e-06	0.44982	-0.183976	-0.66112	0.293169	46.281	43.3498	0.936664	UniRef90_A0A4I7XYI6	1140	VFG001361(gb|NP_344663) (pspA) pneumococcal surface protein A [PspA (VF0152)] [Streptococcus pneumoniae TIGR4]	Surface protein A n=87 Tax=Streptococcus pneumoniae TaxID=1313 RepID=A0A4I7XYI6_STREE
	agilent_135179	8.82509e-06	0.45008	0.215556	-0.343815	0.774927	21.4876	25.6158	1.19212	UniRef90_A0A174IZD9	1141	MH0003_GL0005371 (1/1) MPA_and_EM_topgraph_220218_subsample.csv	Outer membrane receptor proteins, mostly Fe transport n=138 Tax=Bacteria TaxID=2 RepID=A0A174IZD9_9BACE
	twist_28884	8.82619e-06	0.450136	0.297267	-0.474239	1.06877	9.09091	13.3005	1.46305		1142	Lipase 2 precursor (Glycerol ester hydrolase 2)
	agilent_193955	8.82657e-06	0.450155	-0.315374	-1.13391	0.50316	9.91736	8.867	0.894089	UniRef90_F7M4X1	1143	MH0003_GL0051133 (1/1) MPA_and_EM_topgraph_220218_subsample.csv	STN domain-containing protein n=61 Tax=Bacteroidaceae TaxID=815 RepID=F7M4X1_9BACE
	agilent_11123	8.82774e-06	0.450215	-0.387855	-1.39464	0.618932	6.61157	5.41872	0.819581	UniRef90_P07210	1144	polyprotein (9/9) & VP1 capsid protein (1/3) & Chain 2, Human Rhinovirus Serotype 2 (Hrv2)	Genome polyprotein n=273 Tax=Enterovirus TaxID=12059 RepID=POLG_HRV8A
	twist_51161	8.83297e-06	0.450482	0.424164	-0.677522	1.52585	4.13223	6.40394	1.54975		1145	Lipase 2 precursor (Glycerol ester hydrolase 2)
	agilent_1075	8.83395e-06	0.450531	0.188986	-0.301924	0.679896	33.8843	39.9015	1.17758	UniRef90_Q1HVF7	1146	EBNA-1 HHV 4	Epstein-Barr nuclear antigen 1 n=48 Tax=Epstein-Barr virus (strain GD1) TaxID=10376 RepID=EBNA1_EBVA8
	agilent_188662	8.84504e-06	0.451097	-0.295767	-1.06501	0.473477	11.5702	9.35961	0.808937	UniRef90_A0A174UJY4	1147	MH0366_GL0095969 MPA_PNP_EM_seqs_non_topgraph_seqs_final_210318.csv	Glycoside hydrolase family 28 protein n=46 Tax=Bacteroides TaxID=816 RepID=A0A174UJY4_BACVU
	agilent_153298	8.85142e-06	0.451423	-0.250863	-0.903788	0.402062	85.124	83.7438	0.983787	UniRef90_S5QWV8	1148	WP_020916641.1 strains_non_MPA_non_topgraph_cdhit70_190118.csv	Uncharacterized protein n=4 Tax=Streptococcus TaxID=1301 RepID=S5QWV8_9STRE
	agilent_223183	8.86434e-06	0.452081	0.278621	-0.447608	1.00485	11.5702	12.8079	1.10697	UniRef90_P15926	1149	VFG000974(gb|NP_269970) (scpA) C5a peptidase precursor [C5a peptidase (VF0245)] [Streptococcus pyogenes M1 GAS]	C5a peptidase n=760 Tax=Bacteria TaxID=2 RepID=C5AP_STRPY
	twist_8120	8.87799e-06	0.452777	-0.370965	-1.33938	0.597449	7.43802	4.92611	0.662288		1150	allergen_name False allergome_name Mer un 4 (2/2) (1/1) allergenonline_name False SDAP_name False iedb_name False
	agilent_223895	8.88309e-06	0.453037	-0.382305	-1.3809	0.616286	6.61157	5.41872	0.819581	UniRef90_P81177	1151	VFG001314(gb|NP_647375) (aur) zinc metalloproteinase aureolysin [Aureolysin (VF0024)] [Staphylococcus aureus subsp. aureus MW2]	Zinc metalloproteinase aureolysin n=337 Tax=Bacilli TaxID=91061 RepID=AURE_STAAU
	agilent_54114	8.88974e-06	0.453377	0.326931	-0.527665	1.18153	7.43802	9.35961	1.25835	UniRef90_A0A1Q6JWM2	1152	MH0264_GL0103034 MPA_PNP_EM_seqs_non_topgraph_seqs_final_210318.csv	ATP-dependent Clp protease ATP-binding subunit ClpX n=3 Tax=Clostridiales TaxID=186802 RepID=A0A1Q6JWM2_9CLOT
	agilent_164672	8.90052e-06	0.453926	0.558172	-0.902661	2.019	2.47934	3.94089	1.58949	UniRef90_A0A416JDV1	1153	MH0250_GL0256152 MPA_PNP_EM_seqs_non_topgraph_seqs_final_210318.csv	Flagellin (Fragment) n=1 Tax=Clostridium sp. AM49-4BH TaxID=2293035 RepID=A0A416JDV1_9CLOT
	agilent_30187	8.90511e-06	0.45416	-0.406988	-1.4727	0.658723	5.78512	4.92611	0.851513	UniRef90_A0A174CFU2	1154	WP_004845050.1 (2/2) non_MPA_topgraph_sampling_040218.csv	Ion-translocating oxidoreductase complex subunit B n=6 Tax=Clostridiales TaxID=186802 RepID=A0A174CFU2_9FIRM
	twist_8059	8.9111e-06	0.454466	-0.249852	-0.904542	0.404837	16.5289	13.3005	0.80468		1155	allergen_name Plo i 1 (1/1) (1/1) allergome_name Plo i 1 (2/2) (1/1) allergenonline_name Plo i 1.0101 (1/1) (1/1) SDAP_name Plo i 1.0101 (1/1) (1/1) iedb_name False
	twist_36700	8.91373e-06	0.4546	0.319949	-0.518664	1.15856	8.26446	9.85222	1.19212		1156	fibronectin-binding protein A
	twist_27542	8.92714e-06	0.455284	0.180232	-0.292889	0.653353	43.8017	47.7833	1.0909		1157	BZLF1 [Human gammaherpesvirus 4] & BZLF1 & Trans-activator protein BZLF1
	agilent_193401	8.96726e-06	0.45733	0.281389	-0.460639	1.02342	9.91736	15.7635	1.58949	UniRef90_K0WUD6	1158	MH0012_GL0237066 (1/1) MPA_and_EM_topgraph_220218_subsample.csv	Uncharacterized protein n=3 Tax=Bacteroidales TaxID=171549 RepID=K0WUD6_9BACT
	agilent_51197	8.97653e-06	0.457803	0.386947	-0.634511	1.4084	4.95868	7.38916	1.49015	UniRef90_UPI000FEBEFBA	1159	763435843-stool1_revised_scaffold1821_1_gene20649 MPA_PNP_EM_seqs_non_topgraph_seqs_final_210318.csv	ATP-dependent helicase n=1 Tax=Apibacter sp. HY039 TaxID=2501476 RepID=UPI000FEBEFBA
	agilent_16181	8.97958e-06	0.457958	-0.371773	-1.35352	0.609969	6.61157	6.89655	1.0431	UniRef90_E5V5Z6	1160	V1.CD27-0_GL0119995 MPA_PNP_EM_seqs_non_topgraph_seqs_final_210318.csv	Uncharacterized protein n=25 Tax=Bacteroides TaxID=816 RepID=E5V5Z6_9BACE
	twist_30889	8.99135e-06	0.458559	-0.246113	-0.896894	0.404668	16.5289	14.2857	0.864286		1161	HCMVTRL10 = IRL10
	agilent_610	8.99894e-06	0.458946	0.517136	-0.851472	1.88574	2.47934	5.41872	2.18555	UniRef90_P27958	1162	Hepatitis C virus (HCV) polyprotein – includes core, envelope glycoproteins (E1, E2/NS1, gp35, gp70, hypervariable regions), and nonstructural proteins (NS3, NS4, NS5, NS5B, RNA-dependent RNA polymerase); covers structural and nonstructural regions, precue protein (1/2) & polyprotein precursor (1/3) & Polyprotein (1/2) & E2 protein (4/4) & precursor protein & Hepatitis C virus core, matrix, envel…	Genome polyprotein n=2057 Tax=Hepacivirus C TaxID=11103 RepID=POLG_HCVH
	agilent_118543	9.00048e-06	0.459024	-0.407169	-1.48494	0.670598	5.78512	4.92611	0.851513	UniRef90_A0A0P0M1L8	1163	MH0012_GL0038697 MPA_PNP_EM_seqs_non_topgraph_seqs_final_210318.csv	ATP-dependent DNA helicase n=39 Tax=Bacteroides TaxID=816 RepID=A0A0P0M1L8_BACVU
	agilent_235302	9.00421e-06	0.459215	0.271181	-0.446932	0.989294	85.9504	89.6552	1.0431	UniRef90_Q8P2T7	1164	VFG000976(gb|NP_268546) (slo) streptolysin O precursor [SLO (VF0250)] [Streptococcus pyogenes M1 GAS]	Streptolysin O n=132 Tax=Streptococcus TaxID=1301 RepID=TACY_STRP8
	twist_46303	9.01577e-06	0.459804	0.178729	-0.295185	0.652643	46.281	50.2463	1.08568		1165	positive (exact): Human herpesvirus 3 Envelope glycoprotein C
	agilent_194178	9.01678e-06	0.459856	0.267513	-0.441899	0.976925	11.5702	14.2857	1.23469	UniRef90_G1WNG6	1166	WP_005335292.1 (2/2) non_MPA_topgraph_sampling_040218.csv	LysM domain-containing protein n=15 Tax=Dorea TaxID=189330 RepID=G1WNG6_9FIRM
	agilent_205514	9.01715e-06	0.459875	0.203202	-0.335688	0.742092	24.7934	28.0788	1.13251	UniRef90_A0A158SJE1	1167	WP_041807921.1 strains_non_MPA_non_topgraph_cdhit70_190118.csv	N-acetylmuramoyl-L-alanine amidase n=55 Tax=Lactobacillus TaxID=1578 RepID=A0A158SJE1_LACFE
	twist_81512	9.02988e-06	0.460524	-0.398582	-1.45715	0.659985	6.61157	4.4335	0.670567		1168	YP_006908131.1 hypothetical protein [Campylobacter phage CP30A]
	agilent_1151	9.04701e-06	0.461397	0.198855	-0.330301	0.72801	26.4463	30.5419	1.15486	UniRef90_Q9QL88	1169	Enterovirus polyprotein (VP0, VP1, VP2, VP4) – capsid proteins, Coxsackievirus A9 (2.9 Å structure, chains 1–4)	Genome polyprotein n=36 Tax=Enterovirus B TaxID=138949 RepID=POLG_CXB6S
	twist_46294	9.04843e-06	0.46147	-0.304181	-1.11374	0.505381	9.91736	9.85222	0.993432		1170	EBNA-3B nuclear protein [Human gammaherpesvirus 4] & Epstein-Barr nuclear antigen 4
	agilent_224378	9.04845e-06	0.461471	0.281089	-0.467016	1.02919	9.91736	14.2857	1.44048	UniRef90_P44969	1171	VFG000337(gb|NP_439153) (iga1) immunoglobin A1 protease [IgA1 protease (VF0045)] [Haemophilus influenzae Rd KW20]	Immunoglobulin A1 protease autotransporter n=1 Tax=Haemophilus influenzae (strain ATCC 51907 / DSM 11121 / KW20 / Rd) TaxID=71421 RepID=IGA0_HAEIN
	agilent_239633	9.05001e-06	0.461551	-0.418868	-1.53386	0.696127	5.78512	3.94089	0.68121	UniRef90_Q05129	1172	VFG000744(gb|AAC38396) (espB) EspB [EspB (VF0179)] [Escherichia coli O127:H6 str. E2348/69]	Protein EaeB n=79 Tax=Escherichia TaxID=561 RepID=EAEB_ECO27
	agilent_26184	9.06284e-06	0.462205	0.27009	-0.449921	0.990102	10.7438	15.7635	1.46722	UniRef90_A0A508Z0K2	1173	WP_014569540.1 (1/1) non_MPA_topgraph_sampling_040218.csv	Dipeptide-binding protein DppE n=18 Tax=Lactobacillaceae TaxID=33958 RepID=A0A508Z0K2_LACRH
	twist_10996	9.07079e-06	0.46261	-0.268085	-0.983397	0.447228	13.2231	11.33	0.856835		1174	allergen_name False allergome_name Art fr 2 (2/2) (1/1) allergenonline_name False SDAP_name False iedb_name False
	twist_58805	9.08593e-06	0.463382	0.307721	-0.514768	1.13021	8.26446	9.85222	1.19212		1175	H3N2 A/Hong Kong/4801/2014 M1
	agilent_243291	9.09113e-06	0.463647	-0.178544	-0.656045	0.298958	50.4132	48.2759	0.957603	UniRef90_A0A4I7YG16	1176	VFG001357(gb|NP_346601) (cbpA) choline binding protein A [CbpA/PspC (VF0150)] [Streptococcus pneumoniae TIGR4]	Choline binding protein A n=44 Tax=Streptococcus pneumoniae TaxID=1313 RepID=A0A4I7YG16_STREE
	agilent_194578	9.09488e-06	0.463839	-0.324698	-1.19345	0.544054	9.09091	6.40394	0.704433	UniRef90_E8MX38	1177	WP_058101887.1 (1/1) non_MPA_topgraph_sampling_040218.csv	Putative xylanase n=131 Tax=Bacteria TaxID=2 RepID=E8MX38_BIFL1
	twist_34257	9.10046e-06	0.464124	-0.238713	-0.877815	0.400388	17.3554	17.734	1.02182		1178	putative zinc metalloprotease
	twist_16064	9.10217e-06	0.46421	-0.241795	-0.889274	0.405683	17.3554	14.2857	0.823129		1179	allergen_name False allergome_name Ory s GBSS_I (25/54) (1/1) allergenonline_name False SDAP_name False iedb_name False
	twist_88491	9.10799e-06	0.464507	-0.396838	-1.4602	0.666521	5.78512	4.4335	0.766362		1180	YP_006908093.1 hypothetical protein [Campylobacter phage CP30A]
	agilent_1143	9.10877e-06	0.464548	0.213666	-0.35892	0.786252	20.6612	24.6305	1.19212	UniRef90_P03300	1181	Genome polyprotein (6/6) & polyprotein (7/9) & VP1 (1/4) & coat protein VP1 & VP4	Genome polyprotein n=1168 Tax=Enterovirus TaxID=12059 RepID=POLG_POL1M
	twist_21749	9.11991e-06	0.465116	-0.365124	-1.34484	0.614588	7.43802	4.92611	0.662288		1182	allergen_name False allergome_name Sep l 2 (2/2) (1/1) allergenonline_name False SDAP_name False iedb_name False
	agilent_44109	9.12281e-06	0.465264	-0.3304	-1.21723	0.556433	8.26446	7.88177	0.953695	UniRef90_A0A174K340	1183	WP_005830324.1 MPA_PNP_EM_seqs_non_topgraph_seqs_final_210318.csv	Membrane protein n=27 Tax=Bacteroides TaxID=816 RepID=A0A174K340_BACUN
	agilent_210454	9.15364e-06	0.466835	0.179084	-0.303297	0.661466	51.2397	53.202	1.0383	UniRef90_A0A0U1MQG2	1184	WP_000669729.1 strains_non_MPA_non_topgraph_cdhit70_190118.csv	Protein map n=15 Tax=Staphylococcaceae TaxID=90964 RepID=A0A0U1MQG2_STAAU
	agilent_225542	9.16886e-06	0.467612	-0.176645	-0.653286	0.299996	47.1074	42.8571	0.909774	UniRef90_P71401	1185	VFG001157(gb|AAC44560) (hsf) Hsf [Hia/Hsf (VF0039)] [Haemophilus influenzae C54]	Hsf n=19 Tax=Haemophilus influenzae TaxID=727 RepID=P71401_HAEIF
	agilent_2967	9.19189e-06	0.468786	0.407989	-0.695798	1.51178	4.13223	5.91133	1.43054	UniRef90_P08318	1186	phosphoprotein 150 & Large structural phosphoprotein	Large structural phosphoprotein n=145 Tax=root TaxID=1 RepID=PP150_HCMVA
	twist_25498	9.19247e-06	0.468816	-0.261436	-0.968779	0.445908	14.876	10.8374	0.728517		1187	allergen_name False allergome_name Bub b 12 (2/2), Bub b 8 (4/6) (1/1) allergenonline_name False SDAP_name False iedb_name False
	agilent_226440	9.21206e-06	0.469815	0.302077	-0.517066	1.12122	8.26446	11.8227	1.43054	UniRef90_A0A0H2XFP1	1188	VFG002406(gb|NP_645074) (esaA) type VII secretion system protein EsaA [Type VII secretion system (VF0403)] [Staphylococcus aureus subsp. aureus MW2]	Type VII secretion system accessory factor EsaA n=547 Tax=Bacteria TaxID=2 RepID=ESAA_STAA3
	agilent_161575	9.21329e-06	0.469878	-0.329658	-1.22372	0.564403	8.26446	6.40394	0.774877	UniRef90_A0A1Y4CBV1	1189	MH0262_GL0172360 MPA_PNP_EM_seqs_non_topgraph_seqs_final_210318.csv	Uncharacterized protein n=1 Tax=Flavonifractor sp. An306 TaxID=1965629 RepID=A0A1Y4CBV1_9FIRM
	twist_63348	9.22285e-06	0.470365	-0.204351	-0.759177	0.350475	24.7934	22.1675	0.894089		1190	YP_009037358.1 hypothetical protein JS09_035 [Escherichia phage vB_EcoM_JS09]
	twist_34803	9.23832e-06	0.471154	-0.261134	-0.971392	0.449124	14.0496	10.8374	0.771371		1191	DNA polymerase processivity factor
	agilent_73393	9.247e-06	0.471597	0.472645	-0.814185	1.75948	3.30579	4.4335	1.34113	UniRef90_D4S2X1	1192	MH0005_GL0011337 MPA_PNP_EM_seqs_non_topgraph_seqs_final_210318.csv	Flagellin n=3 Tax=Butyrivibrio TaxID=830 RepID=D4S2X1_9FIRM
	twist_34276	9.25778e-06	0.472147	0.174514	-0.301211	0.650239	51.2397	58.1281	1.13444		1193	pneumococcal histidine triad protein E & hydrolase & HIT family hydrolase
	twist_29742	9.26107e-06	0.472315	0.350452	-0.60524	1.30614	5.78512	7.88177	1.36242		1194	Genome polyprotein (6/6) & polyprotein (7/9) & VP1 (1/4) & coat protein VP1 & VP4
	twist_1854	9.26256e-06	0.47239	-0.30488	-1.13644	0.526679	9.91736	7.38916	0.745074		1195	allergen_name False allergome_name Hor v GBSS_I (3/5) (1/1) allergenonline_name False SDAP_name False iedb_name False
	agilent_1378	9.26969e-06	0.472754	0.241039	-0.416934	0.899013	14.0496	16.7488	1.19212	UniRef90_P09257	1196	Glycoprotein B precursor (Glycoprotein II)	Envelope glycoprotein B n=52 Tax=Human herpesvirus 3 TaxID=10335 RepID=GB_VZVD
	agilent_32324	9.27381e-06	0.472964	-0.353511	-1.31896	0.611938	7.43802	5.41872	0.728517	UniRef90_B0NW55	1197	MH0051_GL0052167 MPA_PNP_EM_seqs_non_topgraph_seqs_final_210318.csv	Clostripain family n=12 Tax=Bacteroides TaxID=816 RepID=B0NW55_BACSE
	agilent_198657	9.28016e-06	0.473288	-0.287544	-1.07341	0.498323	90.9091	88.67	0.975369	UniRef90_Q2G0D4	1198	WP_000731642.1 strains_non_MPA_non_topgraph_cdhit70_190118.csv	Probable autolysin SsaALP n=204 Tax=Bacteria TaxID=2 RepID=SSAAL_STAA8
	twist_99522	9.28125e-06	0.473344	0.350142	-0.606927	1.30721	5.78512	7.88177	1.36242		1199	YP_358779.1 putative lysin [Lactobacillus phage Lc-Nu]
	agilent_139748	9.29204e-06	0.473894	0.369484	-0.641711	1.38068	4.95868	7.38916	1.49015	UniRef90_A0A174SVM6	1200	MH0006_GL0110127 (2/2) MPA_and_EM_topgraph_220218_subsample.csv	Uncharacterized protein conserved in bacteria n=36 Tax=Clostridiales TaxID=186802 RepID=A0A174SVM6_9FIRM
	agilent_226736	9.31183e-06	0.474904	-0.179577	-0.672163	0.313009	38.0165	37.4384	0.984793	UniRef90_Q9KK48	1201	VFG005316(gb|NP_359586) (pspC/cbpA) Choline binding protein A [Choline-binding proteins (CVF122)] [Streptococcus pneumoniae R6]	Surface protein PspC n=12 Tax=Streptococcus pneumoniae TaxID=1313 RepID=Q9KK48_STREE
	agilent_898	9.31325e-06	0.474976	0.172044	-0.299957	0.644045	47.1074	50.2463	1.06663	UniRef90_P09256	1202	positive (from uniprot): Human herpesvirus 3 Envelope glycoprotein C	Envelope glycoprotein C n=119 Tax=Human herpesvirus 3 TaxID=10335 RepID=GC_VZVD
	twist_58867	9.31577e-06	0.475104	-0.339633	-1.27168	0.592415	8.26446	5.91133	0.715271		1203	H1N1 A/Solomon Islands/3/2006 NA
	agilent_40609	9.31721e-06	0.475178	-0.368353	-1.37939	0.64268	6.61157	4.92611	0.745074	UniRef90_J7QJR4	1204	WP_000695880.1 (2/2) non_MPA_topgraph_sampling_040218.csv	C4-dicarboxylate ABC transporter substrate-binding protein n=335 Tax=Bacteria TaxID=2 RepID=J7QJR4_ECOLX
	agilent_111970	9.32998e-06	0.475829	0.456529	-0.798375	1.71143	3.30579	4.92611	1.49015	UniRef90_C0FTT4	1205	WP_007886088.1 MPA_PNP_EM_seqs_non_topgraph_seqs_final_210318.csv	Flagellin n=5 Tax=Roseburia inulinivorans TaxID=360807 RepID=C0FTT4_9FIRM
	agilent_40684	9.33671e-06	0.476172	0.212655	-0.372344	0.797653	19.8347	20.6897	1.0431	UniRef90_D4IQV3	1206	MH0116_GL0003989 (2/2) MPA_and_EM_topgraph_220218_subsample.csv	TonB-dependent Receptor Plug Domain./TonB dependent receptor n=5 Tax=Alistipes TaxID=239759 RepID=D4IQV3_9BACT
	agilent_83884	9.3516e-06	0.476932	-0.367485	-1.38015	0.645184	6.61157	4.92611	0.745074	UniRef90_B2URG0	1207	MH0054_GL0074264 MPA_PNP_EM_seqs_non_topgraph_seqs_final_210318.csv	Alpha-N-acetylglucosaminidase n=30 Tax=Akkermansia TaxID=239934 RepID=B2URG0_AKKM8
	twist_50199	9.3516e-06	0.476932	-0.367485	-1.38015	0.645184	6.61157	4.92611	0.745074		1208	AARP1 protein
	twist_54045	9.35194e-06	0.476949	-0.182467	-0.685308	0.320373	33.8843	30.0493	0.88682		1209	Hemagglutinin (2/2)
	twist_2100	9.37073e-06	0.477907	0.245001	-0.431639	0.921642	14.876	15.7635	1.05966		1210	allergen_name False allergome_name Tri m 37 (10/11) (1/1) allergenonline_name False SDAP_name False iedb_name False
	agilent_150541	9.37371e-06	0.478059	-0.260538	-0.980339	0.459262	14.0496	10.3448	0.736308	UniRef90_A0A076JBG3	1211	WP_005841703.1 MPA_PNP_EM_seqs_non_topgraph_seqs_final_210318.csv	PorT family protein n=35 Tax=Bacteroides TaxID=816 RepID=A0A076JBG3_9BACE
	twist_50052	9.38077e-06	0.478419	0.322767	-0.569684	1.21522	6.61157	12.3153	1.86268		1212	positive (from uniprot): Rhinovirus B Genome polyprotein
	agilent_36653	9.38369e-06	0.478568	0.277801	-0.49058	1.04618	88.4298	91.133	1.03057	UniRef90_K0XBN9	1213	MH0128_GL0087103 MPA_PNP_EM_seqs_non_topgraph_seqs_final_210318.csv	Uncharacterized protein n=3 Tax=Bacteroidales TaxID=171549 RepID=K0XBN9_9BACT
	agilent_79443	9.3926e-06	0.479023	0.39911	-0.705945	1.50417	4.13223	5.91133	1.43054	UniRef90_D8H130	1214	NP_830479.1 strains_non_MPA_non_topgraph_cdhit70_190118.csv	Immune inhibitor A, metalloprotease n=671 Tax=Bacillaceae TaxID=186817 RepID=D8H130_BACAI
	agilent_233907	9.40928e-06	0.479873	0.323197	-0.573404	1.2198	7.43802	7.38916	0.993432	UniRef90_UPI000DA9B94C	1215	VFG001290(gb|NP_647368) (clfB) Clumping factor B, adhesin [Clumping factor (VF0004)] [Staphylococcus aureus subsp. aureus MW2]	MSCRAMM family adhesin clumping factor ClfB n=15 Tax=Staphylococcus aureus TaxID=1280 RepID=UPI000DA9B94C
	twist_31993	9.4147e-06	0.48015	-0.292614	-1.10488	0.519656	9.91736	9.35961	0.94376		1216	EBNA3A HHV4
	twist_17100	9.4169e-06	0.480262	-0.175829	-0.664039	0.312381	42.9752	43.8424	1.02018		1217	allergen_name False allergome_name Str pn PspC (2/2) (1/1) allergenonline_name False SDAP_name False iedb_name False
	twist_36610	9.42678e-06	0.480766	-0.240326	-0.908385	0.427734	15.7025	14.7783	0.941146		1218	positive (from uniprot): Human respiratory syncytial virus Attachment glycoprotein
	twist_27929	9.43452e-06	0.48116	-0.306868	-1.16067	0.546935	9.09091	7.88177	0.866995		1219	virion spike glycoprotein precursor & negative (from uniprot): spike glycoprotein [Zaire ebolavirus]
	agilent_56881	9.44591e-06	0.481742	-0.212764	-0.805526	0.379998	20.6612	19.2118	0.929852	UniRef90_R7IJL8	1220	T2D-33A_GL0013585 MPA_PNP_EM_seqs_non_topgraph_seqs_final_210318.csv	Uncharacterized protein n=4 Tax=Clostridiales TaxID=186802 RepID=R7IJL8_9FIRM
	agilent_228819	9.45047e-06	0.481974	0.174649	-0.312181	0.661478	61.157	64.532	1.05519	UniRef90_Q99XV0	1221	VFG000968(gb|NP_269973) (emm) M protein type 1 [M protein (VF0242)] [Streptococcus pyogenes M1 GAS]	M protein type 1 n=54 Tax=Streptococcus pyogenes TaxID=1314 RepID=Q99XV0_STRP1
	twist_75772	9.45252e-06	0.482078	0.286282	-0.511913	1.08448	9.09091	10.8374	1.19212		1222	NP_695160.1 minor capsid protein [Lactobacillus phage phig1e]
	agilent_237617	9.46746e-06	0.482841	0.38429	-0.689032	1.45761	4.13223	8.867	2.14581	UniRef90_Q50341	1223	VFG002030(gb|NP_109830) (orf6/MgpC/crmA) cytadherence protein [Cytadherence organelle (VF0330)] [Mycoplasma pneumoniae M129]	Mgp-operon protein 3 n=22 Tax=Mycoplasma pneumoniae TaxID=2104 RepID=MGP3_MYCPN
	twist_30864	9.4994e-06	0.484469	-0.185636	-0.706051	0.33478	32.2314	29.064	0.90173		1224	phosphoprotein 150 & Large structural phosphoprotein
	agilent_4651	9.50152e-06	0.484578	0.2363	-0.426313	0.898913	14.0496	17.2414	1.22718	UniRef90_P07210	1225	polyprotein (9/9) & VP1 capsid protein (1/3) & Chain 2, Human Rhinovirus Serotype 2 (Hrv2)	Genome polyprotein n=273 Tax=Enterovirus TaxID=12059 RepID=POLG_HRV8A
	agilent_78561	9.51338e-06	0.485183	0.252236	-0.456044	0.960515	11.5702	14.7783	1.27727	UniRef90_A0A1E3KVD0	1226	YP_004890586.1 strains_non_MPA_non_topgraph_cdhit70_190118.csv	Gamma-D-glutamyl-meso-diaminopimelate peptidase n=41 Tax=Lactobacillaceae TaxID=33958 RepID=A0A1E3KVD0_LACPN
	twist_31025	9.51623e-06	0.485328	0.393136	-0.711158	1.49743	4.13223	6.40394	1.54975		1227	positive (from uniprot): Norwalk virus Non-structural polyprotein
	agilent_224116	9.54483e-06	0.486787	0.324674	-0.590372	1.23972	6.61157	7.88177	1.19212	UniRef90_P46005	1228	VFG000849(gb|AAA57452) (aggC) usher protein [AAFs (VF0214)] [Escherichia coli 17-2]	Outer membrane usher protein AggC n=23 Tax=Escherichia coli TaxID=562 RepID=AGGC_ECOLX
	twist_32175	9.54713e-06	0.486904	-0.274922	-1.04996	0.500114	89.2562	89.1626	0.998951		1229	EBNA-1 HHV 4 & BKRF1
	agilent_198635	9.55206e-06	0.487155	0.338346	-0.616039	1.29273	5.78512	8.867	1.53272	UniRef90_Q9ZFS4	1230	WP_000778481.1 strains_non_MPA_non_topgraph_cdhit70_190118.csv	Exotoxin 5 n=38 Tax=Staphylococcus TaxID=1279 RepID=Q9ZFS4_STAAU
	agilent_11153	9.56422e-06	0.487775	0.178032	-0.324865	0.680929	31.405	38.4236	1.22349	UniRef90_A0A2U3RZL8	1231	pneumococcal histidine triad protein D (1/2) & histidine motif-containing protein, partial	Pneumococcal histidine triad protein D n=4 Tax=Streptococcus pneumoniae TaxID=1313 RepID=A0A2U3RZL8_STREE
	agilent_107097	9.57123e-06	0.488133	-0.360417	-1.37935	0.658512	6.61157	4.4335	0.670567	UniRef90_B0G8D4	1232	WP_005334551.1 (1/1) non_MPA_topgraph_sampling_040218.csv	Pyridine nucleotide-disulfide oxidoreductase n=14 Tax=Lachnospiraceae TaxID=186803 RepID=B0G8D4_9FIRM
	agilent_229360	9.5736e-06	0.488254	-0.321847	-1.23199	0.588293	9.09091	5.91133	0.650246	UniRef90_O86489	1233	VFG001281(gb|NP_645335) (sdrE) Ser-Asp rich fibrinogen-binding bone sialoprotein-binding protein [SDr (VF0019)] [Staphylococcus aureus subsp. aureus MW2]	Serine-aspartate repeat-containing protein E n=489 Tax=Bacteria TaxID=2 RepID=SDRE_STAAE
	agilent_222359	9.5798e-06	0.48857	0.327747	-0.599752	1.25525	6.61157	6.89655	1.0431	UniRef90_P71401	1234	VFG001157(gb|AAC44560) (hsf) Hsf [Hia/Hsf (VF0039)] [Haemophilus influenzae C54]	Hsf n=19 Tax=Haemophilus influenzae TaxID=727 RepID=P71401_HAEIF
	agilent_209285	9.58872e-06	0.489025	-0.449534	-1.72301	0.823945	4.13223	3.44828	0.834483	UniRef90_A0A4S3QN81	1235	WP_000171040.1 strains_non_MPA_non_topgraph_cdhit70_190118.csv	Murein hydrolase activator NlpD n=114 Tax=Vibrionaceae TaxID=641 RepID=A0A4S3QN81_VIBCL
	agilent_62315	9.59362e-06	0.489274	0.35802	-0.656794	1.37283	4.95868	8.37438	1.68883	UniRef90_E7GPZ1	1236	764042746-stool1_revised_scaffold8151_1_gene3146 MPA_PNP_EM_seqs_non_topgraph_seqs_final_210318.csv	OmpR/PhoB-type domain-containing protein n=30 Tax=Clostridiales TaxID=186802 RepID=E7GPZ1_CLOSY
	agilent_131884	9.59623e-06	0.489408	0.168019	-0.30838	0.644418	42.9752	46.3054	1.07749	UniRef90_A0A173UAU5	1237	WP_007884712.1 MPA_PNP_EM_seqs_non_topgraph_seqs_final_210318.csv	Flagellin n=3 Tax=Roseburia inulinivorans TaxID=360807 RepID=A0A173UAU5_9FIRM
	agilent_225551	9.60303e-06	0.489755	0.260536	-0.478775	0.999848	10.7438	11.8227	1.10042	UniRef90_Q97T80	1238	VFG001362(gb|NP_344620) (zmpC) immunoglobulin A1 protease [IgA1 protease (VF0147)] [Streptococcus pneumoniae TIGR4]	Zinc metalloprotease ZmpC n=66 Tax=Terrabacteria group TaxID=1783272 RepID=ZMPC_STRPN
	agilent_235257	9.62117e-06	0.49068	0.316307	-0.583178	1.21579	6.61157	8.867	1.34113	UniRef90_O33930	1239	VFG032821(gb|NP_463939) (inlF) internalin F [InlF (VF0447)] [Listeria monocytogenes EGD-e]	Class 1 internalin InlF n=194 Tax=Bacteria TaxID=2 RepID=O33930_LISMN
	agilent_4843	9.62635e-06	0.490944	0.224361	-0.414046	0.862769	15.7025	18.7192	1.19212	UniRef90_Q82081	1240	positive (from uniprot): Rhinovirus B Genome polyprotein	Genome polyprotein n=46 Tax=Enterovirus TaxID=12059 RepID=POLG_HRV3
	agilent_223208	9.63168e-06	0.491216	-0.258805	-0.995683	0.478072	12.3967	14.2857	1.15238	UniRef90_Q9KK48	1241	VFG005316(gb|NP_359586) (pspC/cbpA) Choline binding protein A [Choline-binding proteins (CVF122)] [Streptococcus pneumoniae R6]	Surface protein PspC n=12 Tax=Streptococcus pneumoniae TaxID=1313 RepID=Q9KK48_STREE
	twist_41103	9.63169e-06	0.491216	0.201142	-0.371555	0.773838	22.314	23.6453	1.05966		1242	alpha purothionin
	agilent_78727	9.63497e-06	0.491383	0.256789	-0.47463	0.988207	10.7438	14.2857	1.32967	UniRef90_B0MTP6	1243	MH0002_GL0065375 (1/1) MPA_and_EM_topgraph_220218_subsample.csv	Ion-translocating oxidoreductase complex subunit G n=6 Tax=root TaxID=1 RepID=B0MTP6_9BACT
	agilent_15672	9.63963e-06	0.491621	0.357267	-0.660906	1.37544	4.95868	6.89655	1.3908	UniRef90_Q2FVE7	1244	WP_001229076.1 strains_non_MPA_non_topgraph_cdhit70_190118.csv	Metal-staphylopine-binding protein CntA n=261 Tax=Bacteria TaxID=2 RepID=CNTA_STAA8
	twist_35955	9.65818e-06	0.492567	0.340463	-0.631943	1.31287	5.78512	7.38916	1.27727		1245	polyprotein (9/9) & VP1 capsid protein (1/3) & Chain 2, Human Rhinovirus Serotype 2 (Hrv2)
	agilent_8683	9.65907e-06	0.492613	-0.178848	-0.689713	0.332018	33.0579	28.5714	0.864286	UniRef90_P08318	1246	phosphoprotein 150 & Large structural phosphoprotein	Large structural phosphoprotein n=145 Tax=root TaxID=1 RepID=PP150_HCMVA
	agilent_220672	9.66486e-06	0.492908	0.290143	-0.539195	1.11948	8.26446	10.3448	1.25172	UniRef90_Q54972	1247	VFG005313(gb|NP_357715) (pspA) Surface protein pspA precursor [Choline-binding proteins (CVF122)] [Streptococcus pneumoniae R6]	Pneumococcal surface protein A n=17 Tax=Streptococcus pneumoniae TaxID=1313 RepID=Q54972_STREE
	agilent_6983	9.67044e-06	0.493193	0.362235	-0.673851	1.39832	4.95868	6.89655	1.3908	UniRef90_Q9ANY1	1248	pneumococcal histidine triad protein E & hydrolase & HIT family hydrolase	Bvh-3 n=444 Tax=Bacteria TaxID=2 RepID=Q9ANY1_STREE
	agilent_12016	9.67424e-06	0.493386	0.178278	-0.331872	0.688428	62.8099	66.9951	1.06663		1249	positive (exact): Human herpesvirus 1 Envelope glycoprotein D
	twist_48321	9.67451e-06	0.4934	-0.23348	-0.901613	0.434654	85.9504	84.7291	0.98579		1250	pneumococcal histidine triad protein E & hydrolase & HIT family hydrolase
	twist_26441	9.67877e-06	0.493617	0.210859	-0.392845	0.814563	17.3554	20.6897	1.19212		1251	Hemagglutinin (2/2)
	agilent_4612	9.68255e-06	0.49381	0.344519	-0.642303	1.33134	5.78512	6.40394	1.10697	UniRef90_Q8WXG6	1252	MAP kinase-activating death domain protein	MAP kinase-activating death domain protein n=101 Tax=Homininae TaxID=207598 RepID=MADD_HUMAN
	agilent_140151	9.68496e-06	0.493933	0.167092	-0.311653	0.645836	42.1488	43.3498	1.02849	UniRef90_P37710	1253	NP_814543.1 strains_non_MPA_non_topgraph_cdhit70_190118.csv	Autolysin n=202 Tax=Firmicutes TaxID=1239 RepID=ALYS_ENTFA
	agilent_69356	9.68638e-06	0.494006	0.354802	-0.661935	1.37154	4.95868	6.89655	1.3908	UniRef90_A0A1Q6JQM1	1254	O2.UC3-1_GL0128502 (2/2) MPA_and_EM_topgraph_220218_subsample.csv	Fn3_like domain-containing protein n=5 Tax=Clostridiales TaxID=186802 RepID=A0A1Q6JQM1_9FIRM
	agilent_188869	9.68786e-06	0.494081	0.17349	-0.323757	0.670737	63.6364	68.4729	1.076	UniRef90_R5ENJ3	1255	MH0195_GL0084233 MPA_PNP_EM_seqs_non_topgraph_seqs_final_210318.csv	NAGPA domain-containing protein n=3 Tax=Bacteroidales TaxID=171549 RepID=R5ENJ3_9BACE
	twist_42437	9.69367e-06	0.494377	0.175913	-0.328626	0.680452	32.2314	36.4532	1.13098		1256	HCMVUS27
	agilent_229692	9.69369e-06	0.494378	-0.257274	-0.995168	0.480619	13.2231	9.85222	0.745074	UniRef90_P44969	1257	VFG000337(gb|NP_439153) (iga1) immunoglobin A1 protease [IgA1 protease (VF0045)] [Haemophilus influenzae Rd KW20]	Immunoglobulin A1 protease autotransporter n=1 Tax=Haemophilus influenzae (strain ATCC 51907 / DSM 11121 / KW20 / Rd) TaxID=71421 RepID=IGA0_HAEIN
	agilent_294	9.71969e-06	0.495704	0.231421	-0.434366	0.897209	13.2231	17.734	1.34113	UniRef90_Q99WQ6	1258	Lipase 2 precursor (Glycerol ester hydrolase 2)	Lipase 2 n=451 Tax=Bacteria TaxID=2 RepID=LIP2_STAAM
	twist_51931	9.7219e-06	0.495817	0.287976	-0.540733	1.11668	8.26446	9.35961	1.13251		1259	HCMVUL132
	agilent_138663	9.72797e-06	0.496127	0.333378	-0.626674	1.29343	5.78512	7.38916	1.27727	UniRef90_R9IFE0	1260	WP_008782291.1 MPA_PNP_EM_seqs_non_topgraph_seqs_final_210318.csv	Alpha-N-arabinofuranosidase n=38 Tax=Bacteria TaxID=2 RepID=R9IFE0_9BACE
	agilent_202092	9.74812e-06	0.497154	0.327853	-0.618546	1.27425	5.78512	8.37438	1.44757	UniRef90_A0A174ZFZ7	1261	V1.CD38-0_GL0060643 MPA_PNP_EM_seqs_non_topgraph_seqs_final_210318.csv	Pectinesterase A n=15 Tax=Eubacterium TaxID=1730 RepID=A0A174ZFZ7_9FIRM
	twist_73226	9.7745e-06	0.498499	0.24181	-0.458399	0.942018	13.2231	13.3005	1.00585		1262	YP_009277541.1 portal vertex of the head [Shigella phage SHFML-11]
	agilent_187024	9.78148e-06	0.498856	0.239988	-0.455522	0.935498	12.3967	15.7635	1.27159	UniRef90_A0A0G9GVP9	1263	YP_004888341.1 strains_non_MPA_non_topgraph_cdhit70_190118.csv	Aggregation promoting factor n=38 Tax=Lactobacillus plantarum TaxID=1590 RepID=A0A0G9GVP9_LACPN
	agilent_229765	9.78251e-06	0.498908	-0.281243	-1.09641	0.533928	9.91736	8.37438	0.844417	UniRef90_D0VFN2	1264	VFG007146(gb|NP_798035) (vopD) type III secretion system translocator protein VopD [T3SS1 (VF0408)] [Vibrio parahaemolyticus RIMD 2210633]	VopD n=132 Tax=Vibrionaceae TaxID=641 RepID=D0VFN2_VIBAL
	agilent_11271	9.79129e-06	0.499356	0.225058	-0.427946	0.878063	83.4711	86.2069	1.03278		1265	positive (exact): Enterovirus B Genome polyprotein
	agilent_7913	9.80724e-06	0.500169	0.325733	-0.621172	1.27264	5.78512	8.37438	1.44757	UniRef90_P54634	1266	positive (from uniprot): Norwalk virus Non-structural polyprotein	Genome polyprotein n=5814 Tax=root TaxID=1 RepID=POLG_LORDV
	agilent_5580	9.81085e-06	0.500354	0.22417	-0.427771	0.87611	14.0496	18.2266	1.29731	UniRef90_Q59947	1267	immunoglobulin A1 protease	Immunoglobulin A1 protease n=446 Tax=Streptococcus pneumoniae TaxID=1313 RepID=IGA1_STRR6
	agilent_224254	9.81696e-06	0.500665	0.263531	-0.503439	1.0305	9.91736	11.8227	1.19212	UniRef90_D8H130	1268	VFG016338(gb|YP_026915) (inhA) immune inhibitor A metalloprotease [InhA (VF0536)] [Bacillus anthracis str. Sterne]	Immune inhibitor A, metalloprotease n=671 Tax=Bacillaceae TaxID=186817 RepID=D8H130_BACAI
	agilent_129819	9.81786e-06	0.500711	-0.165337	-0.64658	0.315906	45.4545	42.8571	0.942857	UniRef90_R7HD48	1269	MH0113_GL0055733 MPA_PNP_EM_seqs_non_topgraph_seqs_final_210318.csv	Flagellin n=1 Tax=Eubacterium sp. CAG:38 TaxID=1262889 RepID=R7HD48_9FIRM
	agilent_116244	9.82422e-06	0.501035	-0.353396	-1.38279	0.676003	6.61157	4.4335	0.670567	UniRef90_A0A0K2HGL4	1270	MH0318_GL0253184 MPA_PNP_EM_seqs_non_topgraph_seqs_final_210318.csv	RagB/SusD family nutrient uptake outer membrane protein n=28 Tax=Bacteroides TaxID=816 RepID=A0A0K2HGL4_9BACE
	agilent_120430	9.83157e-06	0.50141	-0.193786	-0.758756	0.371184	23.9669	21.6749	0.904366	UniRef90_A0A4P6M4H6	1271	WP_018598481.1 strains_non_MPA_non_topgraph_cdhit70_190118.csv	Toxin A n=3 Tax=Blautia TaxID=572511 RepID=A0A4P6M4H6_9FIRM
	twist_14067	9.83319e-06	0.501492	-0.192214	-0.752709	0.36828	27.2727	24.1379	0.885057		1272	allergen_name False allergome_name Ovi a 8 (5/5), Ovi a 9 (2/2) (1/1) allergenonline_name False SDAP_name False iedb_name False
	agilent_123302	9.84086e-06	0.501884	-0.358424	-1.40454	0.687694	5.78512	5.41872	0.936664	UniRef90_A0A174IKR5	1273	MH0386_GL0162444 MPA_PNP_EM_seqs_non_topgraph_seqs_final_210318.csv	D-galactose/ D-glucose-binding protein n=29 Tax=root TaxID=1 RepID=A0A174IKR5_9FIRM
	agilent_241521	9.84444e-06	0.502066	-0.304383	-1.19315	0.584387	9.09091	6.40394	0.704433	UniRef90_P44969	1274	VFG000337(gb|NP_439153) (iga1) immunoglobin A1 protease [IgA1 protease (VF0045)] [Haemophilus influenzae Rd KW20]	Immunoglobulin A1 protease autotransporter n=1 Tax=Haemophilus influenzae (strain ATCC 51907 / DSM 11121 / KW20 / Rd) TaxID=71421 RepID=IGA0_HAEIN
	agilent_214282	9.85574e-06	0.502643	-0.259193	-1.01703	0.498647	12.3967	8.867	0.715271	UniRef90_R7C520	1275	MH0003_GL0096874 MPA_PNP_EM_seqs_non_topgraph_seqs_final_210318.csv	SH3 type 3 domain protein n=7 Tax=Clostridiales TaxID=186802 RepID=R7C520_9CLOT
	twist_2995	9.8563e-06	0.502671	0.320811	-0.617253	1.25887	6.61157	7.38916	1.11761		1276	allergen_name False allergome_name Sta a TSST (1/2) (1/1) allergenonline_name Unassigned (1/1) (1/1) SDAP_name False iedb_name False
	agilent_226077	9.86719e-06	0.503227	-0.162542	-0.638442	0.313357	55.3719	52.2167	0.943019	UniRef90_P71401	1277	VFG001157(gb|AAC44560) (hsf) Hsf [Hia/Hsf (VF0039)] [Haemophilus influenzae C54]	Hsf n=19 Tax=Haemophilus influenzae TaxID=727 RepID=P71401_HAEIF
	agilent_113148	9.88393e-06	0.504081	0.304683	-0.58917	1.19854	6.61157	9.35961	1.41564	UniRef90_R5ASD5	1278	V1.CD20-4_GL0045840 MPA_PNP_EM_seqs_non_topgraph_seqs_final_210318.csv	Putative DNA methylase n=1 Tax=Prevotella sp. CAG:1031 TaxID=1262917 RepID=R5ASD5_9BACT
	agilent_138829	9.88675e-06	0.504224	-0.224942	-0.885079	0.435195	15.7025	14.7783	0.941146	UniRef90_A0A174B1N0	1279	WP_012743453.1 MPA_PNP_EM_seqs_non_topgraph_seqs_final_210318.csv	Toxin A n=2 Tax=[Eubacterium] rectale TaxID=39491 RepID=A0A174B1N0_9FIRM
	agilent_19304	9.89236e-06	0.50451	0.246783	-0.477937	0.971503	11.5702	12.3153	1.06439	UniRef90_K0X949	1280	MH0028_GL0014352 MPA_PNP_EM_seqs_non_topgraph_seqs_final_210318.csv	Por secretion system C-terminal sorting domain-containing protein n=3 Tax=Bacteroidales TaxID=171549 RepID=K0X949_9BACT
	agilent_4009	9.89241e-06	0.504513	0.212051	-0.410677	0.834779	15.7025	22.1675	1.41172	UniRef90_Q66478	1281	polyprotein (3/9) & structural protein (3/3) & VP1 (2/4) & capsid protein VP1 & VP1 protein (2/2) & VP1 protein, partial [Enterovirus A71]	Genome polyprotein n=10068 Tax=root TaxID=1 RepID=POLG_HE71B
	agilent_23950	9.89422e-06	0.504605	0.328702	-0.636803	1.29421	5.78512	7.38916	1.27727	UniRef90_B6W1Z1	1282	O2.UC38-1_GL0148535 (2/2) MPA_and_EM_topgraph_220218_subsample.csv	STN domain-containing protein n=48 Tax=Bacteroides TaxID=816 RepID=B6W1Z1_9BACE
	agilent_7032	9.89993e-06	0.504896	-0.240787	-0.94854	0.466966	14.0496	10.8374	0.771371	UniRef90_A3PV79	1283	RNA polymerase beta'-subunit	DNA-directed RNA polymerase subunit beta' n=6 Tax=Mycobacteriaceae TaxID=1762 RepID=RPOC_MYCSJ
	agilent_167634	9.90198e-06	0.505001	0.218488	-0.423879	0.860855	14.876	18.2266	1.22523	UniRef90_A0A0G9GVP9	1284	YP_004888341.1 strains_non_MPA_non_topgraph_cdhit70_190118.csv	Aggregation promoting factor n=38 Tax=Lactobacillus plantarum TaxID=1590 RepID=A0A0G9GVP9_LACPN
	agilent_86177	9.90851e-06	0.505334	-0.295909	-1.16658	0.57476	92.562	91.6256	0.989884	UniRef90_S5QWV8	1285	WP_020916641.1 strains_non_MPA_non_topgraph_cdhit70_190118.csv	Uncharacterized protein n=4 Tax=Streptococcus TaxID=1301 RepID=S5QWV8_9STRE
	agilent_1144	9.91306e-06	0.505566	0.182342	-0.354467	0.719151	26.4463	29.5567	1.11761	UniRef90_P03300	1286	Genome polyprotein (6/6) & polyprotein (7/9) & VP1 (1/4) & coat protein VP1 & VP4	Genome polyprotein n=1168 Tax=Enterovirus TaxID=12059 RepID=POLG_POL1M
	twist_40897	9.91337e-06	0.505582	-0.321965	-1.26985	0.625922	7.43802	5.41872	0.728517		1287	hypothetical protein PFB0460c
	twist_54623	9.91596e-06	0.505714	0.223042	-0.433813	0.879897	14.0496	16.7488	1.19212		1288	putative zinc metalloprotease
	twist_4264	9.91915e-06	0.505877	-0.166736	-0.657956	0.324485	38.0165	33.9901	0.894089		1289	allergen_name False allergome_name Str pn PspC (2/2) (1/1) allergenonline_name False SDAP_name False iedb_name False
	agilent_13151	9.92971e-06	0.506415	0.377309	-0.735694	1.49031	4.13223	6.40394	1.54975	UniRef90_S5NW69	1290	WP_011953516.1 strains_non_MPA_non_topgraph_cdhit70_190118.csv	Peptidoglycan-binding protein LysM n=46 Tax=Lactobacillaceae TaxID=33958 RepID=S5NW69_LACRE
	twist_57645	9.9361e-06	0.506741	-0.282652	-1.11707	0.551768	9.91736	7.88177	0.794745		1291	alpha S1 casein & Alpha-S1-casein
	agilent_62056	9.9376e-06	0.506818	0.293311	-0.57273	1.15935	7.43802	8.867	1.19212	UniRef90_Q9ZFS5	1292	WP_000769829.1 strains_non_MPA_non_topgraph_cdhit70_190118.csv	Exotoxin 1 n=31 Tax=Staphylococcus aureus TaxID=1280 RepID=Q9ZFS5_STAAU
	agilent_23664	9.9384e-06	0.506859	-0.160727	-0.63534	0.313887	47.9339	48.2759	1.00713	UniRef90_A0A563X9J4	1293	NP_814228.1 strains_non_MPA_non_topgraph_cdhit70_190118.csv	LysM domain-containing protein n=60 Tax=Bacilli TaxID=91061 RepID=A0A563X9J4_ENTFL
	agilent_149779	9.94702e-06	0.507298	0.184206	-0.360302	0.728713	23.1405	28.0788	1.21341	UniRef90_UPI0004537308	1294	WP_000728715.1 strains_non_MPA_non_topgraph_cdhit70_190118.csv	staphylococcal protein A n=1 Tax=Staphylococcus aureus TaxID=1280 RepID=UPI0004537308
	twist_44831	9.95144e-06	0.507524	0.226547	-0.443477	0.89657	13.2231	16.2562	1.22937		1295	fibronectin-binding protein A
	twist_3940	9.96722e-06	0.508328	-0.240911	-0.954768	0.472947	13.2231	11.33	0.856835		1296	allergen_name False allergome_name Cte f 9 (6/8) (1/1) allergenonline_name False SDAP_name False iedb_name False
	agilent_8172	9.97772e-06	0.508864	0.346299	-0.681139	1.37374	4.95868	6.89655	1.3908	UniRef90_P17275	1297	Transcription factor jun-B	Transcription factor jun-B n=52 Tax=Eutheria TaxID=9347 RepID=JUNB_HUMAN
	agilent_206745	9.9785e-06	0.508903	0.265044	-0.521391	1.05148	9.09091	11.33	1.24631	UniRef90_U6RAC5	1298	158802708-stool1_revised_scaffold38795_2_gene43419 MPA_PNP_EM_seqs_non_topgraph_seqs_final_210318.csv	Uncharacterized protein n=3 Tax=Bacteroidaceae TaxID=815 RepID=U6RAC5_9BACE
	agilent_220150	9.98886e-06	0.509432	-0.160523	-0.637418	0.316373	59.5041	56.1576	0.94376	UniRef90_A0A4I7XYI6	1299	VFG001361(gb|NP_344663) (pspA) pneumococcal surface protein A [PspA (VF0152)] [Streptococcus pneumoniae TIGR4]	Surface protein A n=87 Tax=Streptococcus pneumoniae TaxID=1313 RepID=A0A4I7XYI6_STREE
	twist_94732	9.98945e-06	0.509462	-0.273941	-1.08785	0.539965	9.91736	8.867	0.894089		1300	YP_006908363.1 hypothetical protein BCB4_0134 [Bacillus phage B4]
	twist_42474	9.99388e-06	0.509688	-0.19725	-0.783613	0.389113	21.4876	18.7192	0.871163		1301	HCMVUL132
	agilent_6001	1.00022e-05	0.510115	-0.177815	-0.706938	0.351307	28.0992	27.0936	0.964213	UniRef90_P03204	1302	EBNA-3C HHV 4 latent protein	Epstein-Barr nuclear antigen 6 n=14 Tax=Epstein-Barr virus (strain GD1) TaxID=10376 RepID=EBNA6_EBVB9
	agilent_159172	1.00371e-05	0.511892	-0.336678	-1.34275	0.669393	6.61157	5.41872	0.819581	UniRef90_C6Z0I2	1303	V1.UC25-0_GL0088948 MPA_PNP_EM_seqs_non_topgraph_seqs_final_210318.csv	OMP_b-brl_3 domain-containing protein n=44 Tax=Bacteroides TaxID=816 RepID=C6Z0I2_9BACE
	agilent_73858	1.00398e-05	0.512029	0.248628	-0.49457	0.991826	10.7438	11.8227	1.10042	UniRef90_I8ZDU0	1304	NLM005_GL0046950 (2/2) MPA_and_EM_topgraph_220218_subsample.csv	OMP_b-brl_3 domain-containing protein n=59 Tax=root TaxID=1 RepID=I8ZDU0_BACUN
	agilent_148358	1.00472e-05	0.512407	0.168489	-0.335609	0.672587	30.5785	33.9901	1.11157	UniRef90_R7HQD9	1305	V1.FI35_GL0037423 MPA_PNP_EM_seqs_non_topgraph_seqs_final_210318.csv	Peptidase C10 family n=1 Tax=Prevotella sp. CAG:279 TaxID=1262924 RepID=R7HQD9_9BACT
	twist_54532	1.00673e-05	0.513432	-0.218298	-0.873012	0.436415	17.3554	14.7783	0.851513		1306	Kappa-casein precursor
	agilent_231204	1.00783e-05	0.513993	-0.329439	-1.3188	0.65992	7.43802	4.92611	0.662288	UniRef90_Q51104	1307	VFG000266(gb|NP_274673) (hmbR) hemoglobin receptor [HmbR (VF0048)] [Neisseria meningitidis MC58]	Hemoglobin receptor n=204 Tax=Proteobacteria TaxID=1224 RepID=Q51104_NEIME
	twist_63872	1.00825e-05	0.514205	-0.254391	-1.01875	0.509973	11.5702	9.35961	0.808937		1308	YP_009190613.1 hypothetical protein JD18_032 [Klebsiella phage JD18]
	agilent_3073	1.00928e-05	0.514734	-0.254515	-1.02021	0.511183	11.5702	9.35961	0.808937	UniRef90_Q99WQ6	1309	Lipase 2 precursor (Glycerol ester hydrolase 2)	Lipase 2 n=451 Tax=Bacteria TaxID=2 RepID=LIP2_STAAM
	twist_73232	1.01056e-05	0.515385	0.189692	-0.381873	0.761257	20.6612	24.1379	1.16828		1310	YP_003934626.1 rIIA protector from prophage-induced early lysis [Shigella phage SP18]
	agilent_185725	1.0108e-05	0.515509	0.348113	-0.701105	1.39733	4.95868	6.40394	1.29146	UniRef90_A0A246B2R4	1311	YP_002344746.1 (1/1) non_MPA_topgraph_sampling_040218.csv	Cytochrome c-type protein n=76 Tax=Campylobacteraceae TaxID=72294 RepID=A0A246B2R4_CAMJU
	agilent_161107	1.01194e-05	0.516087	0.3154	-0.63653	1.26733	5.78512	7.88177	1.36242	UniRef90_C0M170	1312	WP_058914712.1 (2/2) non_MPA_topgraph_sampling_040218.csv	CmeA n=102 Tax=Campylobacter TaxID=194 RepID=C0M170_CAMCO
	agilent_227453	1.01242e-05	0.516333	-0.249073	-1.00126	0.503112	11.5702	10.8374	0.936664	UniRef90_P09616	1313	VFG001293(gb|NP_645861) (hly/hla) Alpha-Hemolysin precursor [<alpha>-hemolysin (VF0001)] [Staphylococcus aureus subsp. aureus MW2]	Alpha-hemolysin n=273 Tax=Bacteria TaxID=2 RepID=HLA_STAAU
	twist_91487	1.01275e-05	0.5165	-0.287299	-1.15527	0.580672	9.91736	5.91133	0.596059		1314	YP_007005337.1 predicted P-loop ATPase [Clostridium phage phiCP34O]
	agilent_224288	1.01363e-05	0.516949	0.236407	-0.478578	0.951393	12.3967	13.7931	1.11264	UniRef90_P44969	1315	VFG000337(gb|NP_439153) (iga1) immunoglobin A1 protease [IgA1 protease (VF0045)] [Haemophilus influenzae Rd KW20]	Immunoglobulin A1 protease autotransporter n=1 Tax=Haemophilus influenzae (strain ATCC 51907 / DSM 11121 / KW20 / Rd) TaxID=71421 RepID=IGA0_HAEIN
	twist_47319	1.01426e-05	0.517274	0.201521	-0.408427	0.81147	17.3554	21.1823	1.2205		1316	Surface protein pspA
	twist_59245	1.01558e-05	0.517946	-0.275491	-1.11067	0.559684	9.91736	6.89655	0.695402		1317	H3N2 A/Michigan/45/2015 M1
	twist_36320	1.01573e-05	0.518021	0.299755	-0.609141	1.20865	6.61157	8.37438	1.26663		1318	Outer membrane protein P1
	agilent_130807	1.01617e-05	0.518245	-0.193676	-0.781241	0.393889	80.9917	78.8177	0.973158	UniRef90_A0A4P6M4H6	1319	WP_018598481.1 strains_non_MPA_non_topgraph_cdhit70_190118.csv	Toxin A n=3 Tax=Blautia TaxID=572511 RepID=A0A4P6M4H6_9FIRM
	agilent_16305	1.01618e-05	0.518253	-0.294896	-1.18955	0.599762	8.26446	6.40394	0.774877	UniRef90_UPI0004663A1F	1320	WP_024853976.1 (1/1) non_MPA_topgraph_sampling_040218.csv	Cna B-type domain-containing protein n=1 Tax=Ruminococcus gnavus TaxID=33038 RepID=UPI0004663A1F
	twist_99262	1.01623e-05	0.518279	-0.170594	-0.688174	0.346987	30.5785	26.601	0.869924		1321	YP_009222289.1 lysin [Lactobacillus phage LfeInf]
	twist_59627	1.01762e-05	0.518984	0.278959	-0.56883	1.12675	7.43802	10.3448	1.3908		1322	H3N2 B/Brisbane/60/2008 NP
	twist_11627	1.0178e-05	0.519076	0.17201	-0.350864	0.694885	32.2314	33.0049	1.024		1323	allergen_name False allergome_name Tri ur 37 (2/7) (1/1) allergenonline_name False SDAP_name False iedb_name False
	twist_28804	1.01925e-05	0.519819	0.164261	-0.335946	0.664469	33.0579	36.4532	1.10271		1324	positive (from uniprot): Enterovirus B Genome polyprotein
	agilent_230235	1.02125e-05	0.520837	-0.327087	-1.32557	0.671391	6.61157	5.41872	0.819581	UniRef90_Q99XV0	1325	VFG000968(gb|NP_269973) (emm) M protein type 1 [M protein (VF0242)] [Streptococcus pyogenes M1 GAS]	M protein type 1 n=54 Tax=Streptococcus pyogenes TaxID=1314 RepID=Q99XV0_STRP1
	agilent_224401	1.02142e-05	0.520924	-0.155394	-0.629857	0.319068	47.1074	42.8571	0.909774	UniRef90_UPI000B5938A4	1326	VFG001356(gb|NP_345446) (lytB) endo-beta-N-acetylglucosaminidase [CBPs (VF0145)] [Streptococcus pneumoniae TIGR4]	endo-beta-N-acetylglucosaminidase n=2 Tax=Streptococcus pneumoniae TaxID=1313 RepID=UPI000B5938A4
	twist_36384	1.02189e-05	0.521166	-0.187202	-0.759112	0.384709	23.1405	21.6749	0.936664		1327	Glycoprotein B precursor & glycoprotein B (1/2)
	agilent_56127	1.02192e-05	0.521181	0.179146	-0.368173	0.726464	24.7934	24.6305	0.993432	UniRef90_F3QTC0	1328	MH0006_GL0176289 MPA_PNP_EM_seqs_non_topgraph_seqs_final_210318.csv	F5/8 type C domain protein n=4 Tax=Paraprevotella TaxID=577309 RepID=F3QTC0_9BACT
	agilent_2946	1.02312e-05	0.521792	0.310475	-0.639469	1.26042	5.78512	9.35961	1.61787	UniRef90_P81177	1329	zinc metalloproteinase aureolysin	Zinc metalloproteinase aureolysin n=337 Tax=Bacilli TaxID=91061 RepID=AURE_STAAU
	agilent_206026	1.02542e-05	0.522963	0.155216	-0.321029	0.63146	56.1983	59.1133	1.05187	UniRef90_K5ZQY0	1330	O2.UC53-0_GL0020536 MPA_PNP_EM_seqs_non_topgraph_seqs_final_210318.csv	Uncharacterized protein n=16 Tax=Bacteroidales TaxID=171549 RepID=K5ZQY0_9BACT
	agilent_114177	1.02597e-05	0.523243	-0.323336	-1.31609	0.669415	7.43802	4.4335	0.596059	UniRef90_F7M4X1	1331	MH0003_GL0051133 (1/1) MPA_and_EM_topgraph_220218_subsample.csv	STN domain-containing protein n=61 Tax=Bacteroidaceae TaxID=815 RepID=F7M4X1_9BACE
	agilent_234932	1.02823e-05	0.524399	0.30772	-0.639719	1.25516	6.61157	6.89655	1.0431	UniRef90_Q5WSS9	1332	VFG045603(gb|YP_096878) (lpg2884) Dot/Icm type IV secretion system effector [Dot/Icm (VF0156)] [Legionella pneumophila subsp. pneumophila str. Philadelphia 1]	Uncharacterized protein n=23 Tax=Legionella pneumophila TaxID=446 RepID=Q5WSS9_LEGPL
	agilent_11583	1.0283e-05	0.524434	-0.170665	-0.696172	0.354841	29.7521	26.1084	0.877531	UniRef90_P11089	1333	Flagellar filament 41 kDa core protein	Flagellar filament 41 kDa core protein n=535 Tax=Borreliaceae TaxID=1643685 RepID=FLA1_BORBU
	twist_58786	1.02862e-05	0.524598	-0.194371	-0.793107	0.404366	19.8347	19.2118	0.968596		1334	positive (exact): Enterovirus C Genome polyprotein [on Uniprot the BLAST matches are "Capsid protein" from "Human poliovirus"
	agilent_3950	1.02909e-05	0.524834	0.184183	-0.383494	0.75186	20.6612	24.6305	1.19212	UniRef90_A0A0N7AYT6	1335	positive (from uniprot): Human respiratory syncytial virus Attachment glycoprotein	Major surface glycoprotein G n=47 Tax=Pneumoviridae TaxID=11244 RepID=A0A0N7AYT6_HRSV
	agilent_218469	1.02957e-05	0.525081	0.313781	-0.65391	1.28147	5.78512	6.89655	1.19212	UniRef90_A0A1B1LEZ9	1336	NP_834897.1 strains_non_MPA_non_topgraph_cdhit70_190118.csv	Endopeptidase LytF n=106 Tax=Bacillus TaxID=55087 RepID=A0A1B1LEZ9_BACTU
	agilent_223056	1.02978e-05	0.525189	0.234543	-0.48897	0.958056	11.5702	12.8079	1.10697	UniRef90_Q8GM74	1337	VFG001150(gb|AAL79954) (hia) adhesin [Hia/Hsf (VF0039)] [Haemophilus influenzae nontypable strain 3179B]	Adhesin n=5 Tax=Haemophilus influenzae TaxID=727 RepID=Q8GM74_HAEIF
	agilent_236929	1.0309e-05	0.52576	-0.194106	-0.793706	0.405494	20.6612	17.2414	0.834483	UniRef90_A7X6I5	1338	VFG001283(gb|NP_647238) (fnbA) fibronectin-binding protein A [FnBPs (VF0010)] [Staphylococcus aureus subsp. aureus MW2]	Fibronectin-binding protein A n=697 Tax=Bacteria TaxID=2 RepID=FNBA_STAA1
	twist_43231	1.03295e-05	0.526803	0.175331	-0.36764	0.718303	24.7934	28.0788	1.13251		1339	minor core protein
	twist_55551	1.03378e-05	0.527228	0.204319	-0.429072	0.83771	15.7025	18.7192	1.19212		1340	minor core protein
	agilent_168512	1.03504e-05	0.52787	-0.297405	-1.2208	0.625989	7.43802	6.89655	0.927203	UniRef90_B0G7W2	1341	WP_005334232.1 (1/7) non_MPA_topgraph_sampling_040218.csv	Ferrous iron transport protein B n=13 Tax=Dorea TaxID=189330 RepID=B0G7W2_9FIRM
	agilent_208541	1.0358e-05	0.528256	0.265577	-0.559769	1.09092	8.26446	9.85222	1.19212	UniRef90_A0A174N6A9	1342	WP_005425276.1 MPA_PNP_EM_seqs_non_topgraph_seqs_final_210318.csv	Kappa-carrageenase n=9 Tax=Blautia obeum TaxID=40520 RepID=A0A174N6A9_9FIRM
	twist_49675	1.03897e-05	0.529876	0.17047	-0.361395	0.702336	25.6198	29.5567	1.15366		1343	positive (from uniprot): Human herpesvirus 3 Envelope glycoprotein C
	agilent_213170	1.03914e-05	0.529961	0.334191	-0.708697	1.37708	4.95868	6.40394	1.29146	UniRef90_A0A3E5A441	1344	MH0009_GL0056469 MPA_PNP_EM_seqs_non_topgraph_seqs_final_210318.csv	Inhibitor_I69 domain-containing protein n=6 Tax=Prevotella TaxID=838 RepID=A0A3E5A441_9BACT
	twist_63421	1.04021e-05	0.530507	-0.25201	-1.03949	0.535466	10.7438	8.867	0.825313		1345	YP_009150301.1 putative DNA-dependent RNA polymerase [Proteus phage PM 75]
	agilent_2828	1.04322e-05	0.532044	0.264219	-0.564503	1.09294	9.09091	9.35961	1.02956	UniRef90_P03277	1346	Hexon protein	Hexon protein n=779 Tax=Adenoviridae TaxID=10508 RepID=CAPSH_ADE02
	agilent_207470	1.0437e-05	0.532287	-0.182939	-0.757065	0.391188	22.314	21.6749	0.971356	UniRef90_A0A174UY11	1347	435591.BDI_0665 MPA_PNP_EM_seqs_non_topgraph_seqs_final_210318.csv	Beta-hexosaminidase n=38 Tax=Bacteroidales TaxID=171549 RepID=A0A174UY11_9BACT
	twist_38302	1.04426e-05	0.532574	-0.310634	-1.2862	0.664931	6.61157	6.40394	0.968596		1348	positive (from uniprot): Norwalk virus Non-structural polyprotein
	twist_92719	1.0443e-05	0.532595	-0.284523	-1.17813	0.609083	8.26446	6.40394	0.774877		1349	YP_006507.1 Sit [Escherichia virus P1]
	agilent_219731	1.04499e-05	0.532945	0.151459	-0.324637	0.627555	42.9752	44.335	1.03164	UniRef90_P37710	1350	NP_814543.1 strains_non_MPA_non_topgraph_cdhit70_190118.csv	Autolysin n=202 Tax=Firmicutes TaxID=1239 RepID=ALYS_ENTFA
	twist_35319	1.04546e-05	0.533185	-0.194068	-0.804461	0.416324	19.0083	17.2414	0.907046		1351	EBNA-3C HHV 4 latent protein
	agilent_207238	1.04601e-05	0.533467	-0.266384	-1.1048	0.572035	9.91736	8.37438	0.844417	UniRef90_A0A4P6M607	1352	WP_018594521.1 strains_non_MPA_non_topgraph_cdhit70_190118.csv	D-galactose-binding periplasmic protein n=6 Tax=Lachnospiraceae TaxID=186803 RepID=A0A4P6M607_9FIRM
	twist_12068	1.04709e-05	0.534018	-0.211707	-0.878935	0.45552	15.7025	12.8079	0.81566		1353	allergen_name False allergome_name Bom hy AK (1/2) (1/1) allergenonline_name False SDAP_name False iedb_name False
	agilent_47052	1.04712e-05	0.534033	0.315625	-0.679153	1.3104	5.78512	7.38916	1.27727	UniRef90_B6FIV8	1354	765620695-stool1_revised_scaffold4629_1_gene93858 MPA_PNP_EM_seqs_non_topgraph_seqs_final_210318.csv	F5/8 type C domain protein n=6 Tax=Clostridiales TaxID=186802 RepID=B6FIV8_9FIRM
	twist_48652	1.04903e-05	0.535003	-0.151073	-0.628352	0.326206	59.5041	57.1429	0.960317		1355	nuclear protein EBNA2 & EBNA-2 & Epstein-Barr nuclear antigen 2
	agilent_205570	1.04958e-05	0.535287	0.150083	-0.324398	0.624564	55.3719	59.1133	1.06757	UniRef90_A0A3R6JN00	1356	MH0067_GL0008919 MPA_PNP_EM_seqs_non_topgraph_seqs_final_210318.csv	Uncharacterized protein n=4 Tax=Parabacteroides merdae TaxID=46503 RepID=A0A3R6JN00_9BACT
	agilent_153649	1.04983e-05	0.535412	0.265468	-0.574054	1.10499	7.43802	12.3153	1.65572	UniRef90_A0A380ZM24	1357	V1.UC39-0_GL0108845 (4/6) MPA_and_EM_topgraph_220218_subsample.csv	AcrB/AcrD/AcrF family protein n=47 Tax=root TaxID=1 RepID=A0A380ZM24_BACVU
	agilent_104875	1.05058e-05	0.535797	0.325623	-0.705108	1.35635	4.95868	6.40394	1.29146	UniRef90_A0A0P0M2X6	1358	765701615-stool1_revised_scaffold44391_1_gene221686 MPA_PNP_EM_seqs_non_topgraph_seqs_final_210318.csv	Bifunctional metallophosphatase/5'-nucleotidase n=46 Tax=Bacteroides TaxID=816 RepID=A0A0P0M2X6_BACVU
	agilent_162642	1.05346e-05	0.537264	-0.33466	-1.39782	0.728498	5.78512	4.92611	0.851513	UniRef90_P06177	1359	WP_020438185.1 strains_non_MPA_non_topgraph_cdhit70_190118.csv	Flagellin n=155 Tax=Salmonella TaxID=590 RepID=FLIC_SALMU
	twist_8495	1.05459e-05	0.537843	0.267493	-0.583498	1.11848	7.43802	10.3448	1.3908		1360	allergen_name Que a 1 (1/3) (1/1) allergome_name Que a 1 (2/5) (1/1) allergenonline_name Que a 1.0201 (1/1) (1/1) SDAP_name Que a 1.0201 (1/1) (1/1) iedb_name False
	agilent_148625	1.05854e-05	0.539856	-0.193898	-0.813822	0.426026	19.0083	14.7783	0.777468	UniRef90_S5N0F3	1361	WP_045160255.1 (5/5) non_MPA_topgraph_sampling_040218.csv	Phage-related tail protein n=334 Tax=Salmonella TaxID=590 RepID=S5N0F3_SALBN
	agilent_188933	1.05907e-05	0.540126	-0.217232	-0.912224	0.477759	14.0496	12.8079	0.91162	UniRef90_A0A1T4WZF4	1362	MH0203_GL0039843 MPA_PNP_EM_seqs_non_topgraph_seqs_final_210318.csv	Peptidylprolyl isomerase n=5 Tax=Ruminococcaceae TaxID=541000 RepID=A0A1T4WZF4_9FIRM
	twist_31240	1.05949e-05	0.540341	0.21453	-0.47218	0.901241	12.3967	16.7488	1.35107		1363	EBNA-1 HHV 4
	twist_16861	1.05951e-05	0.540349	-0.291859	-1.22612	0.642401	7.43802	7.38916	0.993432		1364	allergen_name False allergome_name Hor v 20 (3/3) (1/1) allergenonline_name False SDAP_name False iedb_name False
	twist_36070	1.05981e-05	0.540503	0.319854	-0.704409	1.34412	4.95868	7.38916	1.49015		1365	positive (exact): Influenza A virus Hemagglutinin
	agilent_150432	1.0612e-05	0.541212	-0.190541	-0.801777	0.420694	19.0083	16.7488	0.881131	UniRef90_A0A3E1ZVB6	1366	WP_001202315.1 (1/1) non_MPA_topgraph_sampling_040218.csv	Outer membrane lipoprotein RcsF n=19 Tax=Enterobacteriaceae TaxID=543 RepID=A0A3E1ZVB6_9ENTR
	twist_88459	1.0612e-05	0.541212	0.352908	-0.779184	1.485	4.13223	4.92611	1.19212		1367	YP_009222256.1 hypothetical protein LfeInf_018 [Lactobacillus phage LfeInf]
	agilent_236774	1.06151e-05	0.541371	0.279112	-0.616602	1.17483	6.61157	9.35961	1.41564	UniRef90_P10520	1368	VFG000975(gb|NP_269944) (ska) streptokinase A precursor [Streptokinase (VF0247)] [Streptococcus pyogenes M1 GAS]	Streptokinase A n=48 Tax=Streptococcus pyogenes TaxID=1314 RepID=STRP_STRP1
	agilent_201897	1.06196e-05	0.541599	0.247456	-0.547117	1.04203	9.09091	10.8374	1.19212	UniRef90_A0A367FWU6	1369	MH0367_GL0106810 MPA_PNP_EM_seqs_non_topgraph_seqs_final_210318.csv	Peptidase_C39_2 domain-containing protein n=4 Tax=root TaxID=1 RepID=A0A367FWU6_9FIRM
	agilent_6963	1.06257e-05	0.54191	0.286866	-0.63496	1.20869	6.61157	7.88177	1.19212	UniRef90_Q59947	1370	immunoglobulin A1 protease	Immunoglobulin A1 protease n=446 Tax=Streptococcus pneumoniae TaxID=1313 RepID=IGA1_STRR6
	agilent_240651	1.06406e-05	0.542672	-0.228822	-0.965516	0.507872	13.2231	9.85222	0.745074	UniRef90_A7X6I5	1371	VFG001283(gb|NP_647238) (fnbA) fibronectin-binding protein A [FnBPs (VF0010)] [Staphylococcus aureus subsp. aureus MW2]	Fibronectin-binding protein A n=697 Tax=Bacteria TaxID=2 RepID=FNBA_STAA1
	agilent_236678	1.06441e-05	0.542849	0.344461	-0.765021	1.45394	4.13223	5.91133	1.43054	UniRef90_Q6GHV7	1372	VFG001317(gb|YP_001332074) (isdB) iron-regulated surface determinant protein B, haemoglobin receptor [Isd (VF0015)] [Staphylococcus aureus subsp. aureus str. Newman]	Iron-regulated surface determinant protein B n=509 Tax=Bacilli TaxID=91061 RepID=ISDB_STAAR
	agilent_171315	1.0656e-05	0.543456	-0.244568	-1.03349	0.544353	10.7438	9.35961	0.871163	UniRef90_K5ZJ35	1373	MH0020_GL0027100 (2/2) MPA_and_EM_topgraph_220218_subsample.csv	OMP_b-brl_2 domain-containing protein n=11 Tax=Parabacteroides TaxID=375288 RepID=K5ZJ35_9BACT
	agilent_60130	1.06633e-05	0.54383	-0.320909	-1.35705	0.715231	6.61157	3.94089	0.596059	UniRef90_A0A4P8LD83	1374	YP_099216.1 strains_non_MPA_non_topgraph_cdhit70_190118.csv	Type VI secretion system protein TssR n=55 Tax=Bacteroides fragilis TaxID=817 RepID=A0A4P8LD83_BACFG
	agilent_169172	1.06651e-05	0.543918	-0.252553	-1.06817	0.563059	10.7438	8.867	0.825313	UniRef90_A0A174MPU4	1375	T2D-189A_GL0064880 MPA_PNP_EM_seqs_non_topgraph_seqs_final_210318.csv	Flagellin n=3 Tax=Clostridiales TaxID=186802 RepID=A0A174MPU4_9FIRM
	agilent_12513	1.06777e-05	0.544561	-0.252236	-1.06813	0.563655	9.91736	8.37438	0.844417	UniRef90_Q06971	1376	WP_000079833.1 strains_non_MPA_non_topgraph_cdhit70_190118.csv	Flagellin n=259 Tax=Salmonella TaxID=590 RepID=FLIC_SALDU
	twist_33402	1.06801e-05	0.544685	-0.304233	-1.28862	0.680153	6.61157	5.41872	0.819581		1377	hypothetical protein PFL0115w
	agilent_226597	1.06815e-05	0.544757	-0.204102	-0.864618	0.456415	16.5289	13.7931	0.834483	UniRef90_A0A0K5P078	1378	VFG000743(gb|AAC38395) (espD) EspD [EspD (VF0180)] [Escherichia coli O127:H6 str. E2348/69]	Translocon EspD n=21 Tax=Escherichia coli TaxID=562 RepID=A0A0K5P078_ECOLX
	twist_34373	1.06871e-05	0.545044	-0.268884	-1.13967	0.601904	8.26446	8.37438	1.0133		1379	EBNA-1 HHV 4
	twist_69666	1.06902e-05	0.545199	0.167141	-0.374358	0.70864	24.7934	25.6158	1.03317		1380	YP_008767323.1 host interaction protein [Lactobacillus phage PL-1]
	agilent_237936	1.06939e-05	0.545389	0.314356	-0.704567	1.33328	4.95868	7.38916	1.49015	UniRef90_A1JSQ1	1381	VFG002321(gb|YP_001006728) (fliC) flagellin [Flagella (VF0394)] [Yersinia enterocolitica subsp. enterocolitica 8081]	Flagellin n=55 Tax=Yersinia TaxID=444888 RepID=A1JSQ1_YERE8
	twist_79236	1.06976e-05	0.545576	-0.254612	-1.08027	0.571047	9.91736	7.38916	0.745074		1382	YP_009210509.1 hypothetical protein SE25_061 [Listeria phage vB_LmoS_293]
	agilent_238423	1.07298e-05	0.547217	0.300138	-0.677144	1.27742	5.78512	7.38916	1.27727	UniRef90_Q53747	1383	VFG001276(gb|NP_646195) (lukF-PV) Panton-Valentine leukocidin chain F precursor [PVL (VF0018)] [Staphylococcus aureus subsp. aureus MW2]	Leucocidin F n=80 Tax=root TaxID=1 RepID=Q53747_STAAU
	agilent_12510	1.07382e-05	0.547648	-0.249865	-1.06433	0.564597	9.91736	8.37438	0.844417	UniRef90_Q09012	1384	WP_000079828.1 strains_non_MPA_non_topgraph_cdhit70_190118.csv	Flagellin n=54 Tax=Enterobacteriaceae TaxID=543 RepID=Q09012_SHISO
	twist_46768	1.07397e-05	0.547724	0.340686	-0.770029	1.4514	4.13223	6.89655	1.66897		1385	EBNA-3C HHV 4 latent protein
	twist_52109	1.07443e-05	0.547961	0.314996	-0.712569	1.34256	4.95868	6.89655	1.3908		1386	latent membrane protein 1 (LMP1) HHV-4P-1 LYDMA gene
	twist_50675	1.07454e-05	0.548017	0.162809	-0.368374	0.693992	25.6198	30.5419	1.19212		1387	Trans-acting transcriptional protein ICP4
	agilent_228561	1.07513e-05	0.548318	-0.170787	-0.728418	0.386845	25.6198	20.6897	0.807564	UniRef90_P71401	1388	VFG001157(gb|AAC44560) (hsf) Hsf [Hia/Hsf (VF0039)] [Haemophilus influenzae C54]	Hsf n=19 Tax=Haemophilus influenzae TaxID=727 RepID=P71401_HAEIF
	twist_76536	1.07516e-05	0.54833	-0.28629	-1.22108	0.648495	7.43802	6.40394	0.860974		1389	AFU63091.1 major capsid protein [Lactobacillus phage ATCC 8014-B2]
	twist_25071	1.07559e-05	0.54855	0.262822	-0.595808	1.12145	7.43802	9.35961	1.25835		1390	allergen_name False allergome_name Str py Streptokinase (8/12) (1/1) allergenonline_name False SDAP_name False iedb_name False
	twist_24153	1.07619e-05	0.548859	-0.306455	-1.30841	0.695496	6.61157	4.92611	0.745074		1391	allergen_name False allergome_name Set it GBSS_I (4/5) (1/1) allergenonline_name False SDAP_name False iedb_name False
	twist_53964	1.07636e-05	0.548946	-0.256288	-1.0944	0.581824	9.91736	6.89655	0.695402		1392	Hemagglutinin (2/2)
	agilent_114814	1.07902e-05	0.5503	-0.263131	-1.12654	0.600283	9.09091	6.89655	0.758621	UniRef90_A0A0B5BH65	1393	WP_011743329.1 strains_non_MPA_non_topgraph_cdhit70_190118.csv	Excalibur domain-containing protein n=34 Tax=Bifidobacterium TaxID=1678 RepID=A0A0B5BH65_BIFAD
	twist_47499	1.07937e-05	0.550477	0.339029	-0.773926	1.45198	4.13223	5.91133	1.43054		1394	matrix protein 1 & matrix protein & M1 protein
	agilent_60540	1.08022e-05	0.550913	-0.308049	-1.32041	0.704311	6.61157	4.92611	0.745074	UniRef90_A0A3C1D014	1395	MH0356_GL0127272 MPA_PNP_EM_seqs_non_topgraph_seqs_final_210318.csv	Molybdate ABC transporter permease subunit (Fragment) n=1 Tax=Collinsella sp. TaxID=1965294 RepID=A0A3C1D014_9ACTN
	agilent_71960	1.08059e-05	0.551102	0.271292	-0.620696	1.16328	6.61157	9.85222	1.49015	UniRef90_I9A896	1396	WP_011965802.1 MPA_PNP_EM_seqs_non_topgraph_seqs_final_210318.csv	Uncharacterized protein n=38 Tax=Bacteroides TaxID=816 RepID=I9A896_BACVU
	twist_86056	1.08122e-05	0.551423	0.233687	-0.535277	1.00265	9.91736	10.8374	1.09278		1397	NP_510995.1 Gp14 protein [Listeria phage 2389]
	agilent_77323	1.08155e-05	0.551593	0.348742	-0.799311	1.4968	4.13223	6.40394	1.54975	UniRef90_A0A4P6M607	1398	WP_018594521.1 strains_non_MPA_non_topgraph_cdhit70_190118.csv	D-galactose-binding periplasmic protein n=6 Tax=Lachnospiraceae TaxID=186803 RepID=A0A4P6M607_9FIRM
	agilent_17689	1.08168e-05	0.551659	-0.278485	-1.1954	0.638435	7.43802	6.89655	0.927203	UniRef90_A0A4Y1WV37	1399	MH0220_GL0175163 MPA_PNP_EM_seqs_non_topgraph_seqs_final_210318.csv	Y_Y_Y domain-containing protein n=3 Tax=Alistipes TaxID=239759 RepID=A0A4Y1WV37_9BACT
	agilent_153201	1.08184e-05	0.55174	-0.244563	-1.04996	0.56083	9.91736	9.35961	0.94376	UniRef90_A0A374MXJ0	1400	MH0350_GL0010307 (3/3) MPA_and_EM_topgraph_220218_subsample.csv	Peptidase_M56 domain-containing protein n=9 Tax=Clostridiales TaxID=186802 RepID=A0A374MXJ0_9FIRM
	twist_31816	1.08248e-05	0.552065	0.182176	-0.418257	0.782609	18.1818	20.6897	1.13793		1401	tegument protein pp65 & 65 kDa lower matrix phosphoprotein & pp65 & HCMVUL83
	twist_55398	1.08299e-05	0.552327	0.209456	-0.481343	0.900256	12.3967	14.7783	1.19212		1402	glycoprotein BALF4 & Glycoprotein GP110 precursor & BALF4
	twist_30967	1.08475e-05	0.553225	-0.241856	-1.04132	0.557607	9.91736	10.3448	1.0431		1403	antigen 332, Ag332=Pf332 gene clone G1 product & erythrocyte membrane-associated giant protein antigen 332 & antigen 332, Ag332=Pf332 gene clone C1 product & antigen 332
	agilent_164398	1.09056e-05	0.556183	-0.214741	-0.929897	0.500416	13.2231	11.33	0.856835	UniRef90_A0A2A7AG89	1404	MH0086_GL0067408 MPA_PNP_EM_seqs_non_topgraph_seqs_final_210318.csv	50S ribosomal protein L2 n=39 Tax=Clostridiales TaxID=186802 RepID=A0A2A7AG89_9FIRM
	agilent_43627	1.09123e-05	0.556525	0.301716	-0.703967	1.3074	4.95868	8.37438	1.68883	UniRef90_A0A412W1I0	1405	MH0105_GL0061088 MPA_PNP_EM_seqs_non_topgraph_seqs_final_210318.csv	SPOR domain-containing protein n=9 Tax=Odoribacter TaxID=283168 RepID=A0A412W1I0_9BACT
	agilent_103902	1.09329e-05	0.557575	0.301479	-0.706093	1.30905	4.95868	8.37438	1.68883	UniRef90_A0A3A9Y4J3	1406	YP_193148.1 strains_non_MPA_non_topgraph_cdhit70_190118.csv	SlpA domain-containing protein n=3 Tax=Lactobacillus acidophilus TaxID=1579 RepID=A0A3A9Y4J3_LACAI
	agilent_239006	1.09348e-05	0.557675	-0.214602	-0.932003	0.5028	14.0496	10.8374	0.771371	UniRef90_A6QIG2	1407	VFG001799(gb|CAB94853) (map) extracellular proteins Map [Eap/Map (VF0016)] [Staphylococcus aureus str. Newman D2C (ATCC 25904)]	65 kDa membrane protein n=124 Tax=Bacteria TaxID=2 RepID=OMP7_STAAE
	agilent_78269	1.09351e-05	0.55769	-0.212451	-0.922692	0.497789	14.0496	10.8374	0.771371	UniRef90_K0WUD6	1408	MH0012_GL0237066 (1/1) MPA_and_EM_topgraph_220218_subsample.csv	Uncharacterized protein n=3 Tax=Bacteroidales TaxID=171549 RepID=K0WUD6_9BACT
	twist_59562	1.09425e-05	0.558069	-0.26134	-1.13586	0.613178	9.09091	6.89655	0.758621		1409	H1N1 A/Beijing/262/95 NA
	agilent_130938	1.09576e-05	0.558838	-0.212469	-0.924843	0.499905	13.2231	11.33	0.856835	UniRef90_A0A1C5V0K8	1410	O2.UC16-1_GL0025718 (3/3) MPA_and_EM_topgraph_220218_subsample.csv	Lipoteichoic acid synthase 1 n=14 Tax=Clostridiales TaxID=186802 RepID=A0A1C5V0K8_9FIRM
	twist_35869	1.09586e-05	0.558891	-0.146772	-0.638942	0.345397	66.1157	62.5616	0.946244		1411	EBNA-3C HHV 4 latent protein
	agilent_133710	1.09624e-05	0.559082	-0.253161	-1.1025	0.596175	9.09091	7.38916	0.812808	UniRef90_K5Y925	1412	MH0020_GL0056409 MPA_PNP_EM_seqs_non_topgraph_seqs_final_210318.csv	OstA-like_N domain-containing protein n=18 Tax=Parabacteroides TaxID=375288 RepID=K5Y925_9BACT
	twist_18921	1.09732e-05	0.559635	-0.231344	-1.00858	0.545891	10.7438	10.3448	0.962865		1413	allergen_name Ani s 14 (1/1) (1/1) allergome_name Ani s 14 (1/4) (1/1) allergenonline_name Ani s 14.0101 (1/1) (1/1) SDAP_name False iedb_name False
	agilent_121369	1.09785e-05	0.559904	-0.319569	-1.39394	0.754805	5.78512	4.4335	0.766362	UniRef90_K5YWW8	1414	MH0343_GL0152713 (2/2) MPA_and_EM_topgraph_220218_subsample.csv	Coenzyme A biosynthesis bifunctional protein CoaBC n=29 Tax=Parabacteroides TaxID=375288 RepID=K5YWW8_9BACT
	agilent_8766	1.09849e-05	0.560232	0.276987	-0.655007	1.20898	6.61157	6.89655	1.0431	UniRef90_A0A1P8L367	1415	Phosphoprotein (Protein P)	P n=3 Tax=Pneumoviridae TaxID=11244 RepID=A0A1P8L367_HRSV
	twist_49203	1.09894e-05	0.56046	-0.144943	-0.632924	0.343039	38.0165	36.9458	0.971836		1416	Enterovirus polyprotein (VP0, VP1, VP2, VP4) – capsid proteins, Coxsackievirus A9 (2.9 Å structure, chains 1–4)
	twist_60212	1.09906e-05	0.560521	-0.287764	-1.25673	0.681206	7.43802	4.92611	0.662288		1417	YP_007003037.1 hypothetical protein [Lactobacillus phage JCL1032]
	twist_15555	1.09958e-05	0.560785	0.321478	-0.761748	1.40471	4.95868	4.92611	0.993432		1418	allergen_name False allergome_name Pha v PHA (7/15) (1/1) allergenonline_name False SDAP_name False iedb_name False
	agilent_221942	1.10007e-05	0.561037	0.175355	-0.415886	0.766595	20.6612	20.6897	1.00138	UniRef90_Q8GM74	1419	VFG001150(gb|AAL79954) (hia) adhesin [Hia/Hsf (VF0039)] [Haemophilus influenzae nontypable strain 3179B]	Adhesin n=5 Tax=Haemophilus influenzae TaxID=727 RepID=Q8GM74_HAEIF
	agilent_3387	1.10165e-05	0.561839	-0.181727	-0.79571	0.432255	19.0083	16.2562	0.855215	UniRef90_Q1HVF7	1420	EBNA-1 HHV 4	Epstein-Barr nuclear antigen 1 n=48 Tax=Epstein-Barr virus (strain GD1) TaxID=10376 RepID=EBNA1_EBVA8
	agilent_53519	1.10291e-05	0.562483	-0.205528	-0.901068	0.490012	14.876	11.33	0.761631	UniRef90_A0A4U5DTR8	1421	NP_816482.1 strains_non_MPA_non_topgraph_cdhit70_190118.csv	Uncharacterized protein n=132 Tax=Bacilli TaxID=91061 RepID=A0A4U5DTR8_ENTFL
	twist_58591	1.10334e-05	0.562705	-0.18734	-0.821692	0.447011	17.3554	15.2709	0.879897		1422	EBNA-1 HHV 4 & BKRF1
	agilent_179327	1.10743e-05	0.564791	0.253923	-0.610496	1.11834	7.43802	8.867	1.19212	UniRef90_A0A0E1X7G8	1423	WP_000824491.1 strains_non_MPA_non_topgraph_cdhit70_190118.csv	Uncharacterized protein n=10 Tax=Staphylococcus aureus TaxID=1280 RepID=A0A0E1X7G8_STAAU
	twist_54195	1.10956e-05	0.565877	0.298413	-0.720301	1.31713	4.95868	8.37438	1.68883		1424	EBNA3A HHV4
	agilent_238097	1.11148e-05	0.566855	0.137911	-0.334074	0.609897	52.8926	56.6502	1.07104	UniRef90_P15276	1425	VFG000117(gb|NP_253940) (algP/algR3) alginate regulatory protein AlgP [Alginate (VF0091)] [Pseudomonas aeruginosa PAO1]	Transcriptional regulatory protein AlgP n=6 Tax=Pseudomonas aeruginosa TaxID=287 RepID=ALGP_PSEAE
	agilent_82717	1.11169e-05	0.566962	0.184578	-0.447294	0.816451	15.7025	17.734	1.12938	UniRef90_K0XAX2	1426	MH0012_GL0168243 MPA_PNP_EM_seqs_non_topgraph_seqs_final_210318.csv	M6 family metalloprotease domain-containing protein n=3 Tax=Bacteroidales TaxID=171549 RepID=K0XAX2_9BACT
	agilent_49182	1.11222e-05	0.567231	0.278447	-0.675431	1.23233	5.78512	8.37438	1.44757	UniRef90_A0A457MNA8	1427	WP_012952037.1 strains_non_MPA_non_topgraph_cdhit70_190118.csv	Collagen-binding protein n=343 Tax=Bacteria TaxID=2 RepID=A0A457MNA8_LISMN
	agilent_58858	1.11232e-05	0.567284	0.274696	-0.66646	1.21585	5.78512	9.35961	1.61787	UniRef90_E5VBB8	1428	MH0003_GL0074909 MPA_PNP_EM_seqs_non_topgraph_seqs_final_210318.csv	Uncharacterized protein n=30 Tax=Bacteroides TaxID=816 RepID=E5VBB8_9BACE
	agilent_241118	1.1127e-05	0.567477	-0.146401	-0.648249	0.355446	34.7107	30.0493	0.865705	UniRef90_P15926	1429	VFG001797(gb|NP_735749) (scpB) streptococcal C5a peptidase [C5a peptidase (VF0278)] [Streptococcus agalactiae NEM316]	C5a peptidase n=760 Tax=Bacteria TaxID=2 RepID=C5AP_STRPY
	agilent_3962	1.11522e-05	0.568762	0.302651	-0.73825	1.34355	4.95868	5.91133	1.19212	UniRef90_P07210	1430	polyprotein (9/9) & VP1 capsid protein (1/3) & Chain 2, Human Rhinovirus Serotype 2 (Hrv2)	Genome polyprotein n=273 Tax=Enterovirus TaxID=12059 RepID=POLG_HRV8A
	agilent_17390	1.11552e-05	0.568916	0.155085	-0.378508	0.688677	24.7934	29.5567	1.19212	UniRef90_A0A3A9Y2H7	1431	YP_193409.1 strains_non_MPA_non_topgraph_cdhit70_190118.csv	Uncharacterized protein n=3 Tax=Lactobacillus acidophilus TaxID=1579 RepID=A0A3A9Y2H7_LACAI
	agilent_125546	1.11683e-05	0.569585	0.246459	-0.602991	1.09591	7.43802	10.3448	1.3908	UniRef90_A0A0J9FCU0	1432	WP_004319541.1 MPA_PNP_EM_seqs_non_topgraph_seqs_final_210318.csv	GP-PDE domain-containing protein n=37 Tax=Bacteroidaceae TaxID=815 RepID=A0A0J9FCU0_9BACE
	agilent_122417	1.11697e-05	0.569653	0.30248	-0.740238	1.3452	4.95868	5.91133	1.19212	UniRef90_A0A174F2X7	1433	O2.UC19-0_GL0007242 MPA_PNP_EM_seqs_non_topgraph_seqs_final_210318.csv	Transposase domain (DUF772) n=16 Tax=Firmicutes TaxID=1239 RepID=A0A174F2X7_9FIRM
	agilent_2403	1.11725e-05	0.569796	0.143497	-0.351353	0.638347	37.1901	40.3941	1.08615	UniRef90_P08318	1434	phosphoprotein 150 & Large structural phosphoprotein	Large structural phosphoprotein n=145 Tax=root TaxID=1 RepID=PP150_HCMVA
	twist_47461	1.1174e-05	0.569874	-0.227987	-1.01436	0.558387	89.2562	89.1626	0.998951		1435	positive (exact): Human herpesvirus 4 Epstein-Barr nuclear antigen 1
	agilent_206029	1.11766e-05	0.570005	0.139545	-0.341936	0.621025	59.5041	62.5616	1.05138	UniRef90_A0A3R6GJK9	1436	MH0057_GL0035569 MPA_PNP_EM_seqs_non_topgraph_seqs_final_210318.csv	Uncharacterized protein n=6 Tax=Parabacteroides merdae TaxID=46503 RepID=A0A3R6GJK9_9BACT
	twist_73224	1.11891e-05	0.570646	-0.241638	-1.07677	0.593491	9.09091	8.37438	0.921182		1437	YP_001293415.1 hypothetical protein ORF008 [Pseudomonas phage 73]
	twist_54214	1.11898e-05	0.570681	-0.233571	-1.04089	0.573749	9.91736	9.85222	0.993432		1438	polyprotein (9/9) & VP1 capsid protein (1/3) & Chain 2, Human Rhinovirus Serotype 2 (Hrv2)
	twist_33702	1.11909e-05	0.570733	0.146355	-0.359579	0.652289	33.8843	36.4532	1.07581		1439	phosphoprotein 150 & Large structural phosphoprotein
	agilent_166976	1.11921e-05	0.570799	0.331528	-0.814725	1.47778	4.13223	5.41872	1.31133	UniRef90_A0A173T5V3	1440	MH0260_GL0103278 MPA_PNP_EM_seqs_non_topgraph_seqs_final_210318.csv	Flagellin n=2 Tax=Roseburia faecis TaxID=301302 RepID=A0A173T5V3_9FIRM
	twist_30800	1.12002e-05	0.57121	0.141643	-0.348609	0.631895	38.843	41.8719	1.07798		1441	HCMVUL99 & Tegument protein UL11 homolog
	agilent_12002	1.1202e-05	0.571302	0.151844	-0.373841	0.677529	27.2727	28.5714	1.04762		1442	positive (exact): Human respiratory syncytial virus Attachment glycoprotein
	twist_32440	1.12214e-05	0.572291	-0.179606	-0.803003	0.443792	18.1818	16.7488	0.921182		1443	Glycoprotein B precursor & glycoprotein B (1/2)
	agilent_227075	1.12381e-05	0.573145	0.173221	-0.429355	0.775798	18.1818	19.2118	1.05665	UniRef90_P09983	1444	VFG000906(gb|NP_755445) (hlyA) Hemolysin A [Hemolysin (VF0225)] [Escherichia coli CFT073]	Hemolysin, chromosomal n=225 Tax=Bacteria TaxID=2 RepID=HLYAC_ECOLX
	agilent_2232	1.12392e-05	0.5732	-0.187547	-0.840054	0.464959	16.5289	14.2857	0.864286	UniRef90_P14738	1445	fibronectin-binding protein A	Fibronectin-binding protein A n=540 Tax=Staphylococcaceae TaxID=90964 RepID=FNBA_STAA8
	agilent_208438	1.12407e-05	0.573274	0.294952	-0.731428	1.32133	4.95868	6.89655	1.3908	UniRef90_D2N0B9	1446	WP_002778702.1 (1/1) non_MPA_topgraph_sampling_040218.csv	Peptidoglycan-associated protein n=64 Tax=Campylobacteraceae TaxID=72294 RepID=D2N0B9_CAMJU
	agilent_3245	1.1244e-05	0.573445	-0.136381	-0.611174	0.338412	56.1983	54.6798	0.972979	UniRef90_A0A1D8D445	1447	positive (from uniprot): Enterovirus C Genome polyprotein [on Uniprot the BLAST matches are "Capsid protein" from "Human poliovirus"	VP1 (Fragment) n=1 Tax=Human poliovirus 3 TaxID=12086 RepID=A0A1D8D445_9ENTO
	agilent_166869	1.12565e-05	0.57408	0.1708	-0.424804	0.766403	79.3388	82.266	1.03689	UniRef90_A0A3E5AF49	1448	MH0026_GL0026830 MPA_PNP_EM_seqs_non_topgraph_seqs_final_210318.csv	Inhibitor_I69 domain-containing protein n=10 Tax=Prevotella TaxID=838 RepID=A0A3E5AF49_9BACT
	twist_58782	1.12611e-05	0.574315	-0.149359	-0.670515	0.371798	72.7273	68.9655	0.948276		1449	positive (exact): Human herpesvirus 3 Envelope glycoprotein C
	agilent_242449	1.12716e-05	0.574851	0.178777	-0.445902	0.803456	16.5289	17.734	1.07291	UniRef90_P44602	1450	VFG000340(gb|NP_438433) (hxuA) heme-hemopexin utilization protein A, two-partner secretion (TPS) pathway TpsA protein, haem-haemopexin binding protein [HxuABC (VF0269)] [Haemophilus influenzae Rd KW20]	Heme/hemopexin-binding protein n=4 Tax=Haemophilus influenzae TaxID=727 RepID=HXUA1_HAEIN
	twist_96611	1.12781e-05	0.575184	0.302526	-0.755478	1.36053	4.95868	6.40394	1.29146		1451	YP_006908482.1 3D domain protein [Bacillus phage B4]
	agilent_203238	1.12803e-05	0.575295	0.216761	-0.541521	0.975042	9.91736	12.3153	1.24179	UniRef90_Q64R34	1452	YP_100581.1 strains_non_MPA_non_topgraph_cdhit70_190118.csv	Peptidase_M48 domain-containing protein n=39 Tax=Bacteroidaceae TaxID=815 RepID=Q64R34_BACFR
	twist_13611	1.12866e-05	0.575615	-0.176233	-0.793256	0.44079	21.4876	18.2266	0.848238		1453	allergen_name False allergome_name False allergenonline_name Unassigned (1/1) (1/1) SDAP_name Bos d 8 (1/13) (1/1) iedb_name False
	agilent_236812	1.1301e-05	0.576353	0.243927	-0.611758	1.09961	7.43802	10.8374	1.45703	UniRef90_Q9KK48	1454	VFG005316(gb|NP_359586) (pspC/cbpA) Choline binding protein A [Choline-binding proteins (CVF122)] [Streptococcus pneumoniae R6]	Surface protein PspC n=12 Tax=Streptococcus pneumoniae TaxID=1313 RepID=Q9KK48_STREE
	twist_24274	1.13034e-05	0.576476	0.158707	-0.398208	0.715621	23.1405	25.6158	1.10697		1455	Allergen Gal d 1 & Ovomucoid precursor
	agilent_189818	1.13079e-05	0.576705	-0.160271	-0.723012	0.402471	23.9669	20.197	0.842704	UniRef90_F9URS3	1456	YP_004890426.1 strains_non_MPA_non_topgraph_cdhit70_190118.csv	Glycosyl hydrolase, family 25 n=68 Tax=Lactobacillaceae TaxID=33958 RepID=F9URS3_LACPL
	agilent_224490	1.13125e-05	0.576936	0.167626	-0.421298	0.756549	19.0083	21.1823	1.11437	UniRef90_Q99WQ6	1457	VFG001316(gb|NP_645114) (geh) glycerol ester hydrolase [Lipase (VF0012)] [Staphylococcus aureus subsp. aureus MW2]	Lipase 2 n=451 Tax=Bacteria TaxID=2 RepID=LIP2_STAAM
	twist_27167	1.13164e-05	0.577139	0.18456	-0.464204	0.833325	14.876	17.734	1.19212		1458	putative zinc metalloprotease
	agilent_51613	1.1318e-05	0.577218	-0.29075	-1.31301	0.731505	6.61157	4.4335	0.670567	UniRef90_A0A069SKF6	1459	MH0061_GL0015145 MPA_PNP_EM_seqs_non_topgraph_seqs_final_210318.csv	DUF4988 domain-containing protein n=4 Tax=Bacteroides TaxID=816 RepID=A0A069SKF6_BACVU
	twist_56294	1.13185e-05	0.577243	-0.290925	-1.31386	0.732013	6.61157	4.92611	0.745074		1460	immunoglobulin A1 protease
	twist_10617	1.13318e-05	0.577922	-0.25019	-1.13147	0.631087	8.26446	7.38916	0.894089		1461	allergen_name False allergome_name Asp rh 1 (2/2) (1/1) allergenonline_name False SDAP_name False iedb_name False
	agilent_174838	1.13372e-05	0.578199	-0.280095	-1.26743	0.707242	7.43802	4.4335	0.596059	UniRef90_S5RM75	1462	WP_020917166.1 strains_non_MPA_non_topgraph_cdhit70_190118.csv	Inhibitor_I42 domain-containing protein n=19 Tax=Streptococcus TaxID=1301 RepID=S5RM75_9STRE
	twist_25251	1.13739e-05	0.58007	0.240065	-0.610348	1.09048	7.43802	10.3448	1.3908		1463	allergen_name False allergome_name Sus s 12 (2/2), Sus s 8 (6/8) (1/1) allergenonline_name False SDAP_name False iedb_name False
	twist_57309	1.13741e-05	0.580079	-0.202198	-0.918487	0.514091	13.2231	10.8374	0.819581		1464	HCMVUL132
	twist_48625	1.1379e-05	0.580331	0.148005	-0.376654	0.672665	28.9256	31.0345	1.07291		1465	phosphoprotein 150 & Large structural phosphoprotein
	twist_13630	1.1394e-05	0.581096	-0.142854	-0.650278	0.36457	38.843	34.4828	0.887748		1466	allergen_name False allergome_name False allergenonline_name Unassigned (1/1) (1/1) SDAP_name Bos d 8 (6/13) (1/1) iedb_name False
	twist_78257	1.14039e-05	0.581597	0.255539	-0.653352	1.16443	6.61157	8.37438	1.26663		1467	YP_006383486.1 DNA polymerase [Bacillus phage PBC1]
	twist_49495	1.14262e-05	0.582739	-0.189443	-0.865285	0.4864	15.7025	12.3153	0.784288		1468	Nucleoprotein (2/5)
	twist_58291	1.14497e-05	0.583937	-0.224145	-1.02634	0.578048	9.91736	9.85222	0.993432		1469	positive (from uniprot): Enterovirus B Genome polyprotein
	twist_50660	1.14607e-05	0.584498	-0.149529	-0.685478	0.38642	28.0992	23.6453	0.841495		1470	phosphoprotein 150 & Large structural phosphoprotein
	agilent_229243	1.14614e-05	0.584531	0.164905	-0.426208	0.756018	79.3388	80.7882	1.01827	UniRef90_A0A098ZMW6	1471	VFG001355(gb|NP_346612) (cbpD) choline binding protein D [CBPs (VF0145)] [Streptococcus pneumoniae TIGR4]	Autolysin n=355 Tax=Streptococcus TaxID=1301 RepID=A0A098ZMW6_STREE
	agilent_182818	1.14869e-05	0.585834	0.211353	-0.548892	0.971598	9.91736	12.3153	1.24179	UniRef90_C6J8W2	1472	MH0086_GL0100637 (1/1) MPA_and_EM_topgraph_220218_subsample.csv	Uncharacterized protein n=32 Tax=Clostridiales TaxID=186802 RepID=C6J8W2_9FIRM
	agilent_154958	1.14912e-05	0.586052	0.286665	-0.745081	1.31841	4.95868	6.40394	1.29146	UniRef90_A0A0B8R2T7	1473	WP_003744245.1 (2/2) non_MPA_topgraph_sampling_040218.csv	Peptidoglycan-binding protein LysM n=1 Tax=Listeria monocytogenes TaxID=1639 RepID=A0A0B8R2T7_LISMN
	agilent_61545	1.15054e-05	0.586774	0.34528	-0.899827	1.59039	3.30579	4.92611	1.49015	UniRef90_A5ZII4	1474	MH0013_GL0018199 MPA_PNP_EM_seqs_non_topgraph_seqs_final_210318.csv	Uncharacterized protein n=9 Tax=Bacteroides TaxID=816 RepID=A5ZII4_9BACE
	agilent_9078	1.15096e-05	0.58699	0.2438	-0.635869	1.12347	7.43802	7.88177	1.05966	UniRef90_P06725	1475	tegument protein pp65 & 65 kDa lower matrix phosphoprotein & pp65 & HCMVUL83	65 kDa phosphoprotein n=77 Tax=Human cytomegalovirus TaxID=10359 RepID=PP65_HCMVA
	agilent_139506	1.15317e-05	0.588117	0.305975	-0.801369	1.41332	4.13223	6.40394	1.54975	UniRef90_A0A0K6BVP1	1476	YP_099897.1 strains_non_MPA_non_topgraph_cdhit70_190118.csv	LysM peptidoglycan-binding domain-containing protein n=45 Tax=Bacteroidaceae TaxID=815 RepID=A0A0K6BVP1_BACFG
	agilent_190	1.15321e-05	0.588135	-0.189319	-0.874508	0.49587	14.0496	14.7783	1.05187	UniRef90_P03300	1477	Genome polyprotein (6/6) & polyprotein (7/9) & VP1 (1/4) & coat protein VP1 & VP4	Genome polyprotein n=1168 Tax=Enterovirus TaxID=12059 RepID=POLG_POL1M
	agilent_2749	1.15325e-05	0.588157	-0.152097	-0.702604	0.39841	25.6198	23.1527	0.903703	UniRef90_P68950	1478	positive (from uniprot): Human adenovirus C Pre-histone-like nucleoprotein	Pre-histone-like nucleoprotein n=24 Tax=root TaxID=1 RepID=NP_ADE02
	agilent_5730	1.15461e-05	0.588851	-0.1653	-0.764709	0.434109	20.6612	16.2562	0.786798	UniRef90_Q9P266	1479	Junctional protein associated with coronary artery disease	Junctional protein associated with coronary artery disease n=49 Tax=Catarrhini TaxID=9526 RepID=JCAD_HUMAN
	twist_59530	1.15474e-05	0.588917	0.217323	-0.570873	1.00552	9.91736	9.35961	0.94376		1480	H3N2 B/PHUKET/3073/2013 NP
	agilent_121832	1.15516e-05	0.58913	-0.224982	-1.04142	0.591456	10.7438	7.38916	0.687761	UniRef90_A0A0E1X7G8	1481	WP_000824491.1 strains_non_MPA_non_topgraph_cdhit70_190118.csv	Uncharacterized protein n=10 Tax=Staphylococcus aureus TaxID=1280 RepID=A0A0E1X7G8_STAAU
	agilent_209627	1.15608e-05	0.589602	-0.250194	-1.15928	0.658891	8.26446	5.91133	0.715271	UniRef90_A0A4Q1QKD7	1482	WP_014569134.1 (6/6) non_MPA_topgraph_sampling_040218.csv	ABC transporter n=7 Tax=Lactobacillaceae TaxID=33958 RepID=A0A4Q1QKD7_LACRH
	agilent_240017	1.15712e-05	0.590132	-0.182824	-0.848065	0.482417	16.5289	12.3153	0.745074	UniRef90_P71401	1483	VFG001157(gb|AAC44560) (hsf) Hsf [Hia/Hsf (VF0039)] [Haemophilus influenzae C54]	Hsf n=19 Tax=Haemophilus influenzae TaxID=727 RepID=P71401_HAEIF
	agilent_231635	1.1574e-05	0.590274	-0.220125	-1.0214	0.581149	10.7438	8.37438	0.779462	UniRef90_P44969	1484	VFG000337(gb|NP_439153) (iga1) immunoglobin A1 protease [IgA1 protease (VF0045)] [Haemophilus influenzae Rd KW20]	Immunoglobulin A1 protease autotransporter n=1 Tax=Haemophilus influenzae (strain ATCC 51907 / DSM 11121 / KW20 / Rd) TaxID=71421 RepID=IGA0_HAEIN
	twist_67850	1.158e-05	0.590582	-0.264108	-1.22628	0.698065	6.61157	6.40394	0.968596		1485	NP_695183.1 zinc finger protein [Lactobacillus phage phig1e]
	twist_57078	1.15861e-05	0.590893	-0.163724	-0.760688	0.43324	19.8347	19.7044	0.993432		1486	Genome polyprotein (6/6) & polyprotein (7/9) & VP1 (1/4) & coat protein VP1 & VP4
	agilent_200788	1.15922e-05	0.591204	0.129129	-0.342091	0.60035	48.7603	51.2315	1.05068	UniRef90_A0A3R6PDK7	1487	MH0462_GL0114644 MPA_PNP_EM_seqs_non_topgraph_seqs_final_210318.csv	Uncharacterized protein n=6 Tax=Parabacteroides merdae TaxID=46503 RepID=A0A3R6PDK7_9BACT
	agilent_45366	1.15961e-05	0.591403	-0.160877	-0.748267	0.426513	21.4876	19.7044	0.917014	UniRef90_A0A173ZMW8	1488	MH0006_GL0111091 (2/2) MPA_and_EM_topgraph_220218_subsample.csv	LysM domain-containing protein n=31 Tax=Clostridiales TaxID=186802 RepID=A0A173ZMW8_9FIRM
	twist_88148	1.16029e-05	0.591745	-0.278974	-1.2985	0.74055	6.61157	4.4335	0.670567		1489	YP_001285535.1 TtpM [Escherichia virus TLS]
	twist_52620	1.16102e-05	0.59212	-0.149075	-0.694429	0.396278	26.4463	21.6749	0.819581		1490	Junctional protein associated with coronary artery disease
	twist_55914	1.16208e-05	0.59266	-0.132533	-0.618076	0.353011	61.9835	60.5911	0.977537		1491	polyprotein (9/9) & VP1 capsid protein (1/3) & Chain 2, Human Rhinovirus Serotype 2 (Hrv2)
	agilent_182986	1.1637e-05	0.593489	0.305132	-0.815254	1.42552	4.13223	6.40394	1.54975	UniRef90_G1WRY6	1492	WP_040015269.1 (2/2) non_MPA_topgraph_sampling_040218.csv	Uncharacterized protein n=18 Tax=Dorea TaxID=189330 RepID=G1WRY6_9FIRM
	agilent_128883	1.1644e-05	0.593843	-0.129937	-0.6075	0.347626	51.2397	47.7833	0.932544	UniRef90_A0A174Z6Y0	1493	MH0077_GL0059567 MPA_PNP_EM_seqs_non_topgraph_seqs_final_210318.csv	Flagellin n=3 Tax=Eubacterium TaxID=1730 RepID=A0A174Z6Y0_9FIRM
	twist_75746	1.16442e-05	0.593852	-0.253228	-1.18395	0.677492	7.43802	6.89655	0.927203		1494	YP_008772082.1 unnamed protein product [Streptococcus phage TP-778L]
	agilent_106728	1.16553e-05	0.594419	0.199753	-0.535553	0.935059	10.7438	13.3005	1.23797	UniRef90_C0BEV3	1495	MH0088_GL0045527 (1/1) MPA_and_EM_topgraph_220218_subsample.csv	LysM domain protein n=11 Tax=Coprococcus TaxID=33042 RepID=C0BEV3_9FIRM
	agilent_25733	1.16587e-05	0.594595	0.188368	-0.50536	0.882097	12.3967	14.2857	1.15238	UniRef90_A0A1Q6NWS0	1496	MH0003_GL0111647 MPA_PNP_EM_seqs_non_topgraph_seqs_final_210318.csv	Uncharacterized protein n=4 Tax=Clostridiales TaxID=186802 RepID=A0A1Q6NWS0_9FIRM
	agilent_9747	1.16618e-05	0.59475	-0.131606	-0.616494	0.353282	40.4959	40.8867	1.00965	UniRef90_Q66575	1497	positive (from uniprot): Enterovirus B Genome polyprotein	Genome polyprotein n=20 Tax=Enterovirus B TaxID=138949 RepID=POLG_EC12T
	agilent_228681	1.16633e-05	0.594826	-0.226119	-1.0594	0.607161	9.91736	6.89655	0.695402	UniRef90_P15926	1498	VFG000974(gb|NP_269970) (scpA) C5a peptidase precursor [C5a peptidase (VF0245)] [Streptococcus pyogenes M1 GAS]	C5a peptidase n=760 Tax=Bacteria TaxID=2 RepID=C5AP_STRPY
	agilent_199622	1.16707e-05	0.595206	0.179461	-0.482562	0.841484	14.0496	15.7635	1.12199	UniRef90_A0A2N8HER6	1499	WP_012419884.1 strains_non_MPA_non_topgraph_cdhit70_190118.csv	Chaperone protein ClpB n=85 Tax=Bacteria TaxID=2 RepID=A0A2N8HER6_9BACT
	agilent_231437	1.16736e-05	0.595354	-0.131383	-0.616242	0.353476	56.1983	54.6798	0.972979	UniRef90_Q48028	1500	VFG001154(gb|AAA20524) (hmw2A) adhesin HMW2A, two-partner secretion (TPS) pathway TpsA exoprotein [HMW1/HMW2 (VF0038)] [Haemophilus influenzae str. 12]	Adhesin n=8 Tax=Haemophilus influenzae TaxID=727 RepID=Q48028_HAEIF
	agilent_219870	1.16918e-05	0.59628	-0.132905	-0.62462	0.35881	38.843	37.931	0.976522	UniRef90_Q48824	1501	VFG001854(gb|YP_095369) (fliC) flagellin [Flagella (VF0157)] [Legionella pneumophila subsp. pneumophila str. Philadelphia 1]	Flagellin n=45 Tax=Legionellaceae TaxID=444 RepID=Q48824_LEGPN
	agilent_5479	1.16949e-05	0.596441	0.235377	-0.635836	1.10659	7.43802	8.37438	1.12589	UniRef90_Q66575	1502	positive (from uniprot): Enterovirus B Genome polyprotein	Genome polyprotein n=20 Tax=Enterovirus B TaxID=138949 RepID=POLG_EC12T
	agilent_119064	1.1721e-05	0.597772	0.157252	-0.426911	0.741415	20.6612	20.6897	1.00138	UniRef90_A0A1C6DAL4	1503	MH0211_GL0137678 MPA_PNP_EM_seqs_non_topgraph_seqs_final_210318.csv	Endo-1,4-beta-xylanase A n=5 Tax=Firmicutes TaxID=1239 RepID=A0A1C6DAL4_9CLOT
	agilent_161585	1.17234e-05	0.597891	0.288168	-0.782671	1.35901	4.95868	5.41872	1.09278	UniRef90_K0X402	1504	V1.FI12_GL0135524 MPA_PNP_EM_seqs_non_topgraph_seqs_final_210318.csv	Por secretion system C-terminal sorting domain-containing protein n=3 Tax=Bacteroidales TaxID=171549 RepID=K0X402_9BACT
	agilent_73398	1.17259e-05	0.598021	-0.15899	-0.750008	0.432029	22.314	21.6749	0.971356	UniRef90_A0A173T8R6	1505	MH0001_GL0000932 MPA_PNP_EM_seqs_non_topgraph_seqs_final_210318.csv	Flagellin n=6 Tax=Roseburia TaxID=841 RepID=A0A173T8R6_9FIRM
	agilent_91518	1.1734e-05	0.598433	-0.173846	-0.820821	0.473128	16.5289	15.2709	0.923892	UniRef90_F7M4F9	1506	457387.HMPREF0127_02356 (2/2) MPA_and_EM_topgraph_220218_subsample.csv	Uncharacterized protein n=55 Tax=Bacteroidales TaxID=171549 RepID=F7M4F9_9BACE
	agilent_91287	1.17547e-05	0.599491	-0.166937	-0.790001	0.456126	19.0083	17.2414	0.907046	UniRef90_R5DW89	1507	MH0021_GL0008491 MPA_PNP_EM_seqs_non_topgraph_seqs_final_210318.csv	Flagellin n=2 Tax=Eubacterium TaxID=1730 RepID=R5DW89_9FIRM
	agilent_188106	1.17595e-05	0.599734	-0.238931	-1.13129	0.65343	8.26446	6.89655	0.834483	UniRef90_Q1WS65	1508	YP_536347.1 strains_non_MPA_non_topgraph_cdhit70_190118.csv	Uncharacterized protein n=36 Tax=Lactobacillus TaxID=1578 RepID=Q1WS65_LACS1
	agilent_4121	1.17613e-05	0.599825	0.253862	-0.694501	1.20223	5.78512	8.867	1.53272	UniRef90_Q59947	1509	immunoglobulin A1 protease	Immunoglobulin A1 protease n=446 Tax=Streptococcus pneumoniae TaxID=1313 RepID=IGA1_STRR6
	twist_51731	1.17676e-05	0.600149	-0.129704	-0.614674	0.355266	39.6694	39.9015	1.00585		1510	positive (exact): Norwalk virus Non-structural polyprotein
	agilent_225863	1.17704e-05	0.600292	0.200193	-0.548634	0.94902	10.7438	11.33	1.05457	UniRef90_P15926	1511	VFG001797(gb|NP_735749) (scpB) streptococcal C5a peptidase [C5a peptidase (VF0278)] [Streptococcus agalactiae NEM316]	C5a peptidase n=760 Tax=Bacteria TaxID=2 RepID=C5AP_STRPY
	agilent_85550	1.17747e-05	0.60051	-0.208944	-0.990975	0.573086	11.5702	8.867	0.766362	UniRef90_Q6GJK9	1512	WP_001170274.1 strains_non_MPA_non_topgraph_cdhit70_190118.csv	N-acetylmuramoyl-L-alanine amidase sle1 n=31 Tax=Staphylococcus aureus TaxID=1280 RepID=SLE1_STAAR
	twist_27282	1.17753e-05	0.600538	-0.139162	-0.660054	0.38173	71.0744	70.936	0.998052		1513	positive (exact): Enterovirus C Genome polyprotein [on Uniprot the BLAST matches are "Capsid protein" from "Human poliovirus"
	agilent_48638	1.17768e-05	0.600616	0.293463	-0.805221	1.39215	4.13223	6.89655	1.66897	UniRef90_A0A2N8ISR3	1514	WP_012421014.1 strains_non_MPA_non_topgraph_cdhit70_190118.csv	Uncharacterized protein n=27 Tax=Akkermansia TaxID=239934 RepID=A0A2N8ISR3_9BACT
	twist_37560	1.17812e-05	0.600839	-0.136861	-0.649564	0.375841	32.2314	32.0197	0.993432		1515	positive (from uniprot): Rhinovirus B Genome polyprotein
	twist_52307	1.17871e-05	0.601143	0.211478	-0.581411	1.00437	9.09091	10.3448	1.13793		1516	Tegument protein UL25
	agilent_223034	1.17879e-05	0.601182	0.134008	-0.36848	0.636496	32.2314	33.0049	1.024	UniRef90_A0A4I7XYI6	1517	VFG001361(gb|NP_344663) (pspA) pneumococcal surface protein A [PspA (VF0152)] [Streptococcus pneumoniae TIGR4]	Surface protein A n=87 Tax=Streptococcus pneumoniae TaxID=1313 RepID=A0A4I7XYI6_STREE
	agilent_109730	1.18114e-05	0.602382	-0.244514	-1.1644	0.675369	8.26446	5.91133	0.715271	UniRef90_K8QJF7	1518	WP_014569972.1 strains_non_MPA_non_topgraph_cdhit70_190118.csv	Uncharacterized protein n=24 Tax=Lactobacillaceae TaxID=33958 RepID=K8QJF7_LACRH
	twist_27916	1.18152e-05	0.602575	0.259893	-0.718365	1.23815	5.78512	6.40394	1.10697		1519	tegument protein pp65 & 65 kDa lower matrix phosphoprotein & pp65 & HCMVUL83
	agilent_221984	1.18179e-05	0.602711	-0.179714	-0.856427	0.496999	14.876	12.8079	0.860974	UniRef90_Q9JNH0	1520	VFG000972(gb|NP_269972) (sic) inhibitor of complement-mediated lysis [SIC (VF0255)] [Streptococcus pyogenes M1 GAS]	Sic1.225 n=20 Tax=Streptococcus pyogenes TaxID=1314 RepID=Q9JNH0_STRPY
	agilent_26147	1.1835e-05	0.603584	0.219908	-0.610153	1.04997	8.26446	9.35961	1.13251	UniRef90_B6VSZ9	1521	MH0184_GL0120904 (2/2) MPA_and_EM_topgraph_220218_subsample.csv	STN domain-containing protein n=28 Tax=Bacteroides TaxID=816 RepID=B6VSZ9_9BACE
	agilent_1793	1.18362e-05	0.603644	0.133245	-0.369782	0.636271	34.7107	36.9458	1.06439	UniRef90_P08318	1522	phosphoprotein 150 & Large structural phosphoprotein	Large structural phosphoprotein n=145 Tax=root TaxID=1 RepID=PP150_HCMVA
	agilent_180261	1.1838e-05	0.603738	0.209109	-0.580524	0.998741	9.09091	11.33	1.24631	UniRef90_A0A0E1XBT2	1523	WP_001208900.1 strains_non_MPA_non_topgraph_cdhit70_190118.csv	Gram-positive signal peptide protein, YSIRK family n=24 Tax=Staphylococcaceae TaxID=90964 RepID=A0A0E1XBT2_STAAU
	twist_12102	1.18396e-05	0.60382	-0.262113	-1.25213	0.7279	6.61157	5.41872	0.819581		1524	allergen_name False allergome_name Cas s 1 (1/6) (1/1) allergenonline_name Unassigned (1/1) (1/1) SDAP_name False iedb_name False
	agilent_237918	1.18426e-05	0.60397	-0.133322	-0.637096	0.370451	66.1157	65.0246	0.983498	UniRef90_Q48028	1525	VFG001154(gb|AAA20524) (hmw2A) adhesin HMW2A, two-partner secretion (TPS) pathway TpsA exoprotein [HMW1/HMW2 (VF0038)] [Haemophilus influenzae str. 12]	Adhesin n=8 Tax=Haemophilus influenzae TaxID=727 RepID=Q48028_HAEIF
	agilent_242556	1.1849e-05	0.604297	0.228646	-0.636098	1.09339	7.43802	8.867	1.19212	UniRef90_Q00879	1526	VFG000009(gb|NP_880574) (fimD) fimbrial adhesin [Fimbriae (VF0031)] [Bordetella pertussis Tohama I]	Protein FhaE n=35 Tax=Bordetella TaxID=517 RepID=FHAE_BORPE
	twist_31610	1.18553e-05	0.604618	-0.224159	-1.07269	0.62437	9.09091	8.37438	0.921182		1527	Hemagglutinin (2/2)
	agilent_154061	1.18693e-05	0.605336	-0.222197	-1.06497	0.62058	9.09091	7.88177	0.866995	UniRef90_Q64R34	1528	YP_100581.1 strains_non_MPA_non_topgraph_cdhit70_190118.csv	Peptidase_M48 domain-containing protein n=39 Tax=Bacteroidaceae TaxID=815 RepID=Q64R34_BACFR
	twist_54773	1.18808e-05	0.60592	0.15402	-0.431112	0.739151	77.686	82.266	1.05896		1529	positive (from uniprot): Enterovirus B Genome polyprotein
	agilent_222883	1.18865e-05	0.606211	-0.271264	-1.30265	0.760121	5.78512	5.41872	0.936664	UniRef90_A0A376Y356	1530	VFG042537(gb|AAA92620) (f17d-C) F17 fimbrial uscher [F17 pili (AI037)] [Escherichia coli str. 111KH86]	F17-like fimbrial usher n=91 Tax=Escherichia coli TaxID=562 RepID=A0A376Y356_ECOLX
	twist_62977	1.18871e-05	0.606241	-0.251035	-1.20559	0.703516	6.61157	7.38916	1.11761		1531	YP_008532023.1 hypothetical protein [Klebsiella phage 0507-KN2-1]
	twist_25201	1.18957e-05	0.606681	-0.167637	-0.805849	0.470575	17.3554	14.2857	0.823129		1532	allergen_name False allergome_name Der f 20 (4/4) (1/1) allergenonline_name Der f 20.0101 (1/1) (1/1) SDAP_name False iedb_name False
	agilent_241343	1.18996e-05	0.606878	-0.164909	-0.793078	0.46326	81.8182	80.2956	0.98139	UniRef90_D3QW22	1533	VFG000805(gb|NP_290261) (tir) translocated intimin receptor protein [Tir (VF0193)] [Escherichia coli O157:H7 str. EDL933]	Translocated intimin receptor Tir n=111 Tax=Enterobacteriaceae TaxID=543 RepID=TIR_ECOCB
	agilent_15627	1.19001e-05	0.606906	-0.265149	-1.27524	0.744936	6.61157	4.4335	0.670567	UniRef90_H1GAG6	1534	WP_012951188.1 strains_non_MPA_non_topgraph_cdhit70_190118.csv	FTR1 family protein n=142 Tax=Listeria TaxID=1637 RepID=H1GAG6_LISIO
	agilent_172041	1.19099e-05	0.607403	0.248739	-0.700143	1.19762	5.78512	8.37438	1.44757	UniRef90_A0A073I9S0	1535	MH0355_GL0086487 (3/3) MPA_and_EM_topgraph_220218_subsample.csv	Uncharacterized protein n=30 Tax=Bacteroidales TaxID=171549 RepID=A0A073I9S0_9PORP
	agilent_221413	1.19105e-05	0.607434	0.126291	-0.355521	0.608104	44.6281	52.2167	1.17004	UniRef90_Q54972	1536	VFG005313(gb|NP_357715) (pspA) Surface protein pspA precursor [Choline-binding proteins (CVF122)] [Streptococcus pneumoniae R6]	Pneumococcal surface protein A n=17 Tax=Streptococcus pneumoniae TaxID=1313 RepID=Q54972_STREE
	agilent_55558	1.19355e-05	0.608713	0.176155	-0.498291	0.8506	85.124	86.6995	1.01851	UniRef90_A0A3R6GSL8	1537	MH0020_GL0042782 MPA_PNP_EM_seqs_non_topgraph_seqs_final_210318.csv	T9SS C-terminal target domain-containing protein n=10 Tax=Bacteroidales TaxID=171549 RepID=A0A3R6GSL8_9BACT
	twist_52778	1.19423e-05	0.60906	-0.231338	-1.11792	0.655246	8.26446	7.88177	0.953695		1538	EBNA-3C HHV 4 latent protein
	agilent_7108	1.19533e-05	0.60962	0.177825	-0.504745	0.860395	84.2975	88.1773	1.04603	UniRef90_Q82081	1539	positive (from uniprot): Rhinovirus B Genome polyprotein	Genome polyprotein n=46 Tax=Enterovirus TaxID=12059 RepID=POLG_HRV3
	twist_48386	1.19658e-05	0.610253	0.132072	-0.375776	0.63992	29.7521	35.468	1.19212		1540	positive (exact): Enterovirus B Genome polyprotein
	twist_38675	1.19678e-05	0.61036	0.138169	-0.393284	0.669623	70.2479	74.3842	1.05888		1541	pneumococcal histidine triad protein E & hydrolase & HIT family hydrolase
	twist_45482	1.19827e-05	0.611117	0.233981	-0.66791	1.13587	6.61157	8.867	1.34113		1542	hypothetical protein PFF0380w
	agilent_224420	1.19958e-05	0.611787	-0.155223	-0.754664	0.444218	22.314	16.7488	0.750593	UniRef90_Q97T80	1543	VFG001362(gb|NP_344620) (zmpC) immunoglobulin A1 protease [IgA1 protease (VF0147)] [Streptococcus pneumoniae TIGR4]	Zinc metalloprotease ZmpC n=66 Tax=Terrabacteria group TaxID=1783272 RepID=ZMPC_STRPN
	twist_12614	1.20082e-05	0.612417	0.148187	-0.425099	0.721474	23.9669	23.6453	0.986581		1544	allergen_name False allergome_name Tri ur 37 (3/7) (1/1) allergenonline_name False SDAP_name False iedb_name False
	twist_30077	1.20115e-05	0.612585	0.274119	-0.786854	1.33509	4.95868	5.41872	1.09278		1545	Bifunctional autolysin precursor
	agilent_229156	1.20151e-05	0.612772	0.222824	-0.640066	1.08571	7.43802	8.867	1.19212	UniRef90_Q8KQR2	1546	VFG001320(gb|NP_645831) (isdD) iron-regulated surface determinant protein D [Isd (VF0015)] [Staphylococcus aureus subsp. aureus MW2]	Heme transporter IsdDEF, membrane component IsdD n=263 Tax=Bacteria TaxID=2 RepID=Q8KQR2_STAAU
	twist_38402	1.20277e-05	0.613411	0.212666	-0.612372	1.0377	8.26446	10.3448	1.25172		1547	positive (from uniprot): Enterovirus B Genome polyprotein
	agilent_73213	1.20526e-05	0.614684	-0.141807	-0.693927	0.410313	25.6198	24.6305	0.961386	UniRef90_A0A173UAU5	1548	WP_007884712.1 MPA_PNP_EM_seqs_non_topgraph_seqs_final_210318.csv	Flagellin n=3 Tax=Roseburia inulinivorans TaxID=360807 RepID=A0A173UAU5_9FIRM
	agilent_220658	1.20538e-05	0.614743	-0.134629	-0.65889	0.389632	28.9256	26.1084	0.902604	UniRef90_P15926	1549	VFG000974(gb|NP_269970) (scpA) C5a peptidase precursor [C5a peptidase (VF0245)] [Streptococcus pyogenes M1 GAS]	C5a peptidase n=760 Tax=Bacteria TaxID=2 RepID=C5AP_STRPY
	twist_1162	1.20609e-05	0.615106	-0.127959	-0.62676	0.370841	35.5372	33.4975	0.942605		1550	allergen_name False allergome_name Str pn PspC (2/2) (1/1) allergenonline_name False SDAP_name False iedb_name False
	agilent_144502	1.20626e-05	0.615194	-0.2461	-1.20566	0.713463	7.43802	4.92611	0.662288	UniRef90_A0A174M4X5	1551	T2D-135A_GL0010406 MPA_PNP_EM_seqs_non_topgraph_seqs_final_210318.csv	Dipeptidyl aminopeptidase/acylaminoacyl peptidase n=60 Tax=Bacteroides TaxID=816 RepID=A0A174M4X5_BACVU
	twist_94237	1.20883e-05	0.616502	0.260662	-0.759452	1.28078	4.95868	7.38916	1.49015		1552	YP_009098678.1 collagen repeats protein [Lactobacillus phage Ld17]
	twist_70917	1.2091e-05	0.616643	0.147143	-0.428939	0.723224	20.6612	21.6749	1.04906		1553	NP_680496.1 putative host interaction protein [Lactobacillus phage A2]
	agilent_174140	1.2096e-05	0.616896	-0.278013	-1.36725	0.811223	5.78512	3.94089	0.68121	UniRef90_U6RBT0	1554	MH0028_GL0082397 MPA_PNP_EM_seqs_non_topgraph_seqs_final_210318.csv	Cell division protein FtsZ n=28 Tax=root TaxID=1 RepID=U6RBT0_9BACE
	agilent_135336	1.21205e-05	0.618145	-0.190751	-0.94076	0.559258	12.3967	8.867	0.715271	UniRef90_A0A174A0Y7	1555	MH0087_GL0039588 MPA_PNP_EM_seqs_non_topgraph_seqs_final_210318.csv	Chromosome segregation protein n=36 Tax=Clostridiales TaxID=186802 RepID=A0A174A0Y7_9FIRM
	agilent_239266	1.21321e-05	0.618739	0.15481	-0.454916	0.764536	19.8347	17.734	0.894089	UniRef90_P71401	1556	VFG001157(gb|AAC44560) (hsf) Hsf [Hia/Hsf (VF0039)] [Haemophilus influenzae C54]	Hsf n=19 Tax=Haemophilus influenzae TaxID=727 RepID=P71401_HAEIF
	agilent_196991	1.2135e-05	0.618884	0.21145	-0.621698	1.0446	8.26446	9.35961	1.13251	UniRef90_A0A174N6A9	1557	WP_005425276.1 MPA_PNP_EM_seqs_non_topgraph_seqs_final_210318.csv	Kappa-carrageenase n=9 Tax=Blautia obeum TaxID=40520 RepID=A0A174N6A9_9FIRM
	agilent_205649	1.21428e-05	0.619282	0.215999	-0.636037	1.06803	7.43802	11.33	1.52326	UniRef90_Q9ZFS3	1558	WP_000778504.1 strains_non_MPA_non_topgraph_cdhit70_190118.csv	Exotoxin 4 n=27 Tax=Staphylococcus aureus TaxID=1280 RepID=Q9ZFS3_STAAU
	agilent_161265	1.21512e-05	0.61971	-0.25415	-1.2579	0.749604	7.43802	4.4335	0.596059	UniRef90_A0A0P0M1N3	1559	T2D-176A_GL0037914 MPA_PNP_EM_seqs_non_topgraph_seqs_final_210318.csv	Exo-poly-alpha-D-galacturonosidase n=35 Tax=root TaxID=1 RepID=A0A0P0M1N3_BACVU
	agilent_85590	1.21571e-05	0.620015	0.209224	-0.617817	1.03627	8.26446	10.3448	1.25172	UniRef90_A0A174D4S3	1560	O2.UC16-1_GL0015012 MPA_PNP_EM_seqs_non_topgraph_seqs_final_210318.csv	Cellulase n=39 Tax=Bacteroides TaxID=816 RepID=A0A174D4S3_BACUN
	agilent_868	1.21581e-05	0.620063	-0.142466	-0.705697	0.420765	26.4463	21.1823	0.800954	UniRef90_P03277	1561	Hexon protein	Hexon protein n=779 Tax=Adenoviridae TaxID=10508 RepID=CAPSH_ADE02
	agilent_228814	1.21628e-05	0.620303	0.269138	-0.795613	1.33389	4.95868	5.91133	1.19212	UniRef90_O86489	1562	VFG001281(gb|NP_645335) (sdrE) Ser-Asp rich fibrinogen-binding bone sialoprotein-binding protein [SDr (VF0019)] [Staphylococcus aureus subsp. aureus MW2]	Serine-aspartate repeat-containing protein E n=489 Tax=Bacteria TaxID=2 RepID=SDRE_STAAE
	twist_28809	1.21679e-05	0.620563	0.128314	-0.379695	0.636324	30.5785	35.468	1.1599		1563	polyprotein (9/9) & VP1 capsid protein (1/3) & Chain 2, Human Rhinovirus Serotype 2 (Hrv2)
	agilent_31468	1.21688e-05	0.620608	-0.198697	-0.985463	0.588068	10.7438	9.35961	0.871163	UniRef90_A0A173UKQ3	1564	O2.UC43-1_GL0046095 MPA_PNP_EM_seqs_non_topgraph_seqs_final_210318.csv	Macrolide export ATP-binding/permease protein MacB n=29 Tax=Ruminococcaceae TaxID=541000 RepID=A0A173UKQ3_9FIRM
	agilent_203503	1.21722e-05	0.620784	0.161699	-0.478887	0.802284	16.5289	16.7488	1.0133	UniRef90_Q74IZ8	1565	WP_011162134.1 strains_non_MPA_non_topgraph_cdhit70_190118.csv	Uncharacterized protein n=3 Tax=Lactobacillus johnsonii TaxID=33959 RepID=Q74IZ8_LACJO
	twist_58053	1.21926e-05	0.621824	-0.121093	-0.602247	0.360062	48.7603	46.3054	0.949654		1566	positive (exact): Influenza A virus Hemagglutinin
	agilent_48005	1.21934e-05	0.621861	0.217587	-0.647074	1.08225	7.43802	8.867	1.19212	UniRef90_A0A4P6LZT0	1567	WP_026255328.1 strains_non_MPA_non_topgraph_cdhit70_190118.csv	Cell shape-determining protein MreC n=5 Tax=Lachnospiraceae TaxID=186803 RepID=A0A4P6LZT0_9FIRM
	agilent_79560	1.21941e-05	0.621899	-0.11962	-0.595024	0.355784	57.8512	55.1724	0.953695	UniRef90_R6WFM9	1568	MH0168_GL0112256 MPA_PNP_EM_seqs_non_topgraph_seqs_final_210318.csv	Uncharacterized protein n=1 Tax=Prevotella sp. CAG:592 TaxID=1262931 RepID=R6WFM9_9BACT
	twist_34337	1.21995e-05	0.622173	0.131365	-0.391128	0.653858	28.9256	31.0345	1.07291		1569	zinc metalloproteinase aureolysin
	twist_59399	1.22032e-05	0.622362	0.200874	-0.59852	1.00027	9.09091	10.8374	1.19212		1570	H3N2 A/Michigan/45/2015 M1
	twist_54786	1.2216e-05	0.623015	-0.132694	-0.661753	0.396365	28.9256	27.5862	0.953695		1571	phosphoprotein 150 & Large structural phosphoprotein
	agilent_222910	1.22283e-05	0.623645	0.201274	-0.602671	1.00522	9.09091	10.3448	1.13793	UniRef90_A0A4I7YG16	1572	VFG001357(gb|NP_346601) (cbpA) choline binding protein A [CbpA/PspC (VF0150)] [Streptococcus pneumoniae TIGR4]	Choline binding protein A n=44 Tax=Streptococcus pneumoniae TaxID=1313 RepID=A0A4I7YG16_STREE
	agilent_39523	1.22336e-05	0.623912	-0.258515	-1.29189	0.774865	5.78512	5.91133	1.02182	UniRef90_A0A544KL08	1573	WP_000826868.1 strains_non_MPA_non_topgraph_cdhit70_190118.csv	Uncharacterized protein n=44 Tax=Vibrio TaxID=662 RepID=A0A544KL08_VIBCL
	agilent_229160	1.22458e-05	0.624534	0.274154	-0.82371	1.37202	4.13223	7.38916	1.78818	UniRef90_A0A4I7XYI6	1574	VFG001361(gb|NP_344663) (pspA) pneumococcal surface protein A [PspA (VF0152)] [Streptococcus pneumoniae TIGR4]	Surface protein A n=87 Tax=Streptococcus pneumoniae TaxID=1313 RepID=A0A4I7XYI6_STREE
	agilent_75020	1.22492e-05	0.624711	-0.273764	-1.37063	0.823097	5.78512	3.94089	0.68121	UniRef90_A0A168G0T0	1575	YP_004890681.1 (1/2) non_MPA_topgraph_sampling_040218.csv	GRAM_POS_ANCHORING domain-containing protein n=138 Tax=Lactobacillaceae TaxID=33958 RepID=A0A168G0T0_LACPN
	twist_51993	1.22679e-05	0.625665	-0.209888	-1.05315	0.63337	9.09091	7.88177	0.866995		1576	calcium channel BI-1
	agilent_21512	1.22818e-05	0.626372	-0.144545	-0.72647	0.437379	21.4876	19.2118	0.894089	UniRef90_A0A4P6M1P6	1577	WP_081624715.1 strains_non_MPA_non_topgraph_cdhit70_190118.csv	Toxin A n=4 Tax=Lachnospiraceae TaxID=186803 RepID=A0A4P6M1P6_9FIRM
	agilent_158355	1.22905e-05	0.626815	-0.273408	-1.37553	0.828717	4.95868	4.92611	0.993432	UniRef90_R5VRW6	1578	MH0003_GL0058089 MPA_PNP_EM_seqs_non_topgraph_seqs_final_210318.csv	Peripla_BP_4 domain-containing protein n=14 Tax=Lachnospiraceae TaxID=186803 RepID=R5VRW6_9FIRM
	agilent_103272	1.22955e-05	0.627068	-0.280743	-1.41327	0.851781	4.95868	4.4335	0.894089	UniRef90_A6BI27	1579	MH0147_GL0047345 (1/3) MPA_and_EM_topgraph_220218_subsample.csv	Putative phage holin, LL-H family n=4 Tax=Dorea TaxID=189330 RepID=A6BI27_9FIRM
	twist_59480	1.23173e-05	0.628185	-0.215808	-1.08922	0.657599	9.09091	6.89655	0.758621		1580	H1N1 A/Bayern/7/95 NA
	agilent_80555	1.23374e-05	0.62921	-0.116585	-0.589832	0.356662	52.8926	53.202	1.00585	UniRef90_Q2G2J2	1581	WP_000717394.1 strains_non_MPA_non_topgraph_cdhit70_190118.csv	Staphylococcal secretory antigen ssaA2 n=207 Tax=Bacteria TaxID=2 RepID=SSAA2_STAA8
	twist_58787	1.23403e-05	0.629357	-0.128163	-0.648629	0.392304	70.2479	70.4433	1.00278		1582	positive (exact): Enterovirus C Genome polyprotein [on Uniprot the BLAST matches are "Capsid protein" from "Human poliovirus"
	agilent_24623	1.23422e-05	0.629452	0.130671	-0.40013	0.661472	70.2479	71.4286	1.01681	UniRef90_A0A166DEL7	1583	WP_000728052.1 strains_non_MPA_non_topgraph_cdhit70_190118.csv	Exported protein n=20 Tax=Staphylococcus aureus TaxID=1280 RepID=A0A166DEL7_STAAU
	twist_44153	1.23525e-05	0.629979	-0.252164	-1.27806	0.773731	5.78512	5.41872	0.936664		1584	hypothetical protein PFD0985wa
	agilent_240385	1.23663e-05	0.630679	-0.118489	-0.601536	0.364557	53.719	53.202	0.990375	UniRef90_A0A4I7YG16	1585	VFG001357(gb|NP_346601) (cbpA) choline binding protein A [CbpA/PspC (VF0150)] [Streptococcus pneumoniae TIGR4]	Choline binding protein A n=44 Tax=Streptococcus pneumoniae TaxID=1313 RepID=A0A4I7YG16_STREE
	agilent_1516	1.23672e-05	0.630725	-0.167549	-0.85069	0.515592	14.876	13.7931	0.927203	UniRef90_P07210	1586	polyprotein (9/9) & VP1 capsid protein (1/3) & Chain 2, Human Rhinovirus Serotype 2 (Hrv2)	Genome polyprotein n=273 Tax=Enterovirus TaxID=12059 RepID=POLG_HRV8A
	agilent_235466	1.23692e-05	0.630831	0.130802	-0.402677	0.66428	72.7273	74.3842	1.02278	UniRef90_Q99XV0	1587	VFG000968(gb|NP_269973) (emm) M protein type 1 [M protein (VF0242)] [Streptococcus pyogenes M1 GAS]	M protein type 1 n=54 Tax=Streptococcus pyogenes TaxID=1314 RepID=Q99XV0_STRP1
	agilent_189058	1.23805e-05	0.631407	0.177506	-0.54768	0.902692	11.5702	13.7931	1.19212	UniRef90_C2EQT9	1588	YP_193207.1 strains_non_MPA_non_topgraph_cdhit70_190118.csv	ATPase family associated with various cellular activities (AAA) n=3 Tax=Lactobacillus TaxID=1578 RepID=C2EQT9_9LACO
	agilent_137474	1.23901e-05	0.631897	0.209379	-0.647249	1.06601	90.9091	93.1034	1.02414	UniRef90_K0XG25	1589	O2.UC46-1_GL0134711 MPA_PNP_EM_seqs_non_topgraph_seqs_final_210318.csv	Por secretion system C-terminal sorting domain-containing protein n=3 Tax=Bacteroidales TaxID=171549 RepID=K0XG25_9BACT
	twist_26858	1.23967e-05	0.632231	0.124818	-0.386347	0.635982	30.5785	33.0049	1.07935		1590	Bifunctional autolysin precursor
	agilent_229642	1.24098e-05	0.632898	0.130311	-0.404397	0.665019	25.6198	26.601	1.0383	UniRef90_P15276	1591	VFG000117(gb|NP_253940) (algP/algR3) alginate regulatory protein AlgP [Alginate (VF0091)] [Pseudomonas aeruginosa PAO1]	Transcriptional regulatory protein AlgP n=6 Tax=Pseudomonas aeruginosa TaxID=287 RepID=ALGP_PSEAE
	agilent_11147	1.24188e-05	0.63336	0.252793	-0.785911	1.2915	4.95868	5.91133	1.19212	UniRef90_P14738	1592	fibronectin-binding protein A	Fibronectin-binding protein A n=540 Tax=Staphylococcaceae TaxID=90964 RepID=FNBA_STAA8
	agilent_190190	1.242e-05	0.633421	0.155796	-0.484471	0.796062	16.5289	15.7635	0.953695	UniRef90_Q4W8L5	1593	WP_000744110.1 strains_non_MPA_non_topgraph_cdhit70_190118.csv	Staphylocoagulase n=113 Tax=Bacillales TaxID=1385 RepID=Q4W8L5_STAAU
	agilent_114167	1.24226e-05	0.633551	-0.153471	-0.784426	0.477484	19.0083	16.7488	0.881131	UniRef90_A0A173S481	1594	MH0160_GL0068275 MPA_PNP_EM_seqs_non_topgraph_seqs_final_210318.csv	Flagellin n=15 Tax=Lachnospiraceae TaxID=186803 RepID=A0A173S481_9FIRM
	twist_46342	1.24292e-05	0.633887	-0.201005	-1.0282	0.626191	9.91736	7.38916	0.745074		1595	DNA polymerase processivity factor
	agilent_88528	1.24353e-05	0.634203	0.148561	-0.463382	0.760505	17.3554	18.7192	1.07858	UniRef90_F0EQQ6	1596	WP_014064443.1 strains_non_MPA_non_topgraph_cdhit70_190118.csv	Chaperone SurA n=29 Tax=Pasteurellaceae TaxID=712 RepID=F0EQQ6_HAEPA
	agilent_171544	1.24363e-05	0.63425	0.270916	-0.845178	1.38701	4.13223	5.41872	1.31133	UniRef90_F3PVF2	1597	WP_005824861.1 (3/4) MPA_and_EM_topgraph_220218_subsample.csv	Phosphatidylglycerol--prolipoprotein diacylglyceryl transferase n=47 Tax=root TaxID=1 RepID=F3PVF2_9BACE
	agilent_10659	1.24374e-05	0.634308	-0.129826	-0.66476	0.405109	27.2727	25.6158	0.939245	UniRef90_Q66575	1598	positive (from uniprot): Enterovirus B Genome polyprotein	Genome polyprotein n=20 Tax=Enterovirus B TaxID=138949 RepID=POLG_EC12T
	twist_28717	1.24509e-05	0.634994	0.231521	-0.724373	1.18741	5.78512	8.37438	1.44757		1599	antigen 332, Ag332=Pf332 gene clone G1 product & erythrocyte membrane-associated giant protein antigen 332 & antigen 332, Ag332=Pf332 gene clone C1 product & antigen 332
	twist_58124	1.24563e-05	0.635271	0.248096	-0.777072	1.27326	4.95868	6.40394	1.29146		1600	Bifunctional autolysin precursor
	agilent_19956	1.24614e-05	0.635529	-0.151902	-0.780064	0.47626	18.1818	15.7635	0.866995	UniRef90_A0A0G9GUT8	1601	YP_004889909.1 strains_non_MPA_non_topgraph_cdhit70_190118.csv	Cell surface protein n=62 Tax=Lactobacillaceae TaxID=33958 RepID=A0A0G9GUT8_LACPN
	twist_59093	1.24641e-05	0.635671	0.270741	-0.849325	1.39081	4.13223	5.91133	1.43054		1602	B B/Massachusetts/02/2012 HA
	twist_78344	1.24705e-05	0.635994	0.23145	-0.726981	1.18988	5.78512	7.38916	1.27727		1603	YP_009277283.1 hypothetical protein phiCT19406A_09 (endogenous virus) [Clostridium phage phiCT19406A]
	agilent_72079	1.24738e-05	0.636162	-0.169747	-0.87302	0.533526	14.0496	10.8374	0.771371	UniRef90_W0U8M0	1604	MH0014_GL0012091 MPA_PNP_EM_seqs_non_topgraph_seqs_final_210318.csv	Uncharacterized protein n=23 Tax=Ruminococcus TaxID=1263 RepID=W0U8M0_9FIRM
	twist_34196	1.24789e-05	0.636426	0.225293	-0.708841	1.15943	6.61157	7.38916	1.11761		1605	immunoglobulin A1 protease
	agilent_229734	1.24909e-05	0.637036	-0.12248	-0.631238	0.386278	33.8843	31.5271	0.930434	UniRef90_Q9KK48	1606	VFG005316(gb|NP_359586) (pspC/cbpA) Choline binding protein A [Choline-binding proteins (CVF122)] [Streptococcus pneumoniae R6]	Surface protein PspC n=12 Tax=Streptococcus pneumoniae TaxID=1313 RepID=Q9KK48_STREE
	agilent_187158	1.25113e-05	0.638075	0.15473	-0.489976	0.799435	15.7025	17.2414	1.098	UniRef90_A0A1C6HNE0	1607	WP_044922804.1 MPA_PNP_EM_seqs_non_topgraph_seqs_final_210318.csv	Fibronectin type III domain n=12 Tax=Clostridiales TaxID=186802 RepID=A0A1C6HNE0_9FIRM
	twist_30726	1.25162e-05	0.638329	-0.163524	-0.845386	0.518338	14.876	12.8079	0.860974		1608	Ovomucoid precursor
	twist_41824	1.25178e-05	0.638407	-0.189003	-0.977293	0.599287	10.7438	8.37438	0.779462		1609	Junctional protein associated with coronary artery disease
	agilent_7064	1.25216e-05	0.638603	-0.113814	-0.588786	0.361157	57.8512	55.1724	0.953695	UniRef90_P03204	1610	EBNA-3C HHV 4 latent protein	Epstein-Barr nuclear antigen 6 n=14 Tax=Epstein-Barr virus (strain GD1) TaxID=10376 RepID=EBNA6_EBVB9
	agilent_32	1.25233e-05	0.638689	-0.134894	-0.697978	0.428191	23.9669	23.1527	0.966027	UniRef90_P06473	1611	Glycoprotein B precursor & glycoprotein B (1/2)	Envelope glycoprotein B n=908 Tax=Viruses TaxID=10239 RepID=GB_HCMVA
	agilent_205650	1.25685e-05	0.640995	0.199132	-0.637848	1.03611	8.26446	8.867	1.07291	UniRef90_A0A3S4NMH7	1612	WP_000668994.1 strains_non_MPA_non_topgraph_cdhit70_190118.csv	Exotoxin n=39 Tax=Staphylococcaceae TaxID=90964 RepID=A0A3S4NMH7_STAAU
	twist_51364	1.25762e-05	0.641387	0.161758	-0.518935	0.842451	13.2231	14.2857	1.08036		1613	immediate early protein IE2
	twist_47759	1.25952e-05	0.642356	-0.254492	-1.32854	0.819556	5.78512	4.4335	0.766362		1614	immunoglobulin A1 protease
	agilent_92683	1.25982e-05	0.642508	-0.243061	-1.26934	0.783213	6.61157	4.4335	0.670567	UniRef90_A0A414HGH8	1615	MH0012_GL0154153 (2/2) MPA_and_EM_topgraph_220218_subsample.csv	TonB-dependent receptor n=27 Tax=Bacteroides TaxID=816 RepID=A0A414HGH8_BACVU
	agilent_18111	1.25986e-05	0.64253	0.197702	-0.637108	1.03251	8.26446	9.85222	1.19212	UniRef90_E1WSL3	1616	YP_098689.1 strains_non_MPA_non_topgraph_cdhit70_190118.csv	DUF4595 domain-containing protein n=43 Tax=Bacteroides TaxID=816 RepID=E1WSL3_BACF6
	agilent_4836	1.26038e-05	0.642793	0.112789	-0.363847	0.589425	57.0248	60.5911	1.06254	UniRef90_B2RM93	1617	protease precursor	Gingipain R1 n=47 Tax=Porphyromonas gingivalis TaxID=837 RepID=CPG1_PORG3
	agilent_78402	1.26051e-05	0.642858	-0.132802	-0.694118	0.428515	24.7934	21.6749	0.87422	UniRef90_A0A381IPJ2	1618	WP_011590251.1 strains_non_MPA_non_topgraph_cdhit70_190118.csv	Cell wall binding repeat-containing protein n=19 Tax=Clostridium perfringens TaxID=1502 RepID=A0A381IPJ2_CLOPF
	agilent_17248	1.26104e-05	0.643133	0.253656	-0.819368	1.32668	4.95868	5.41872	1.09278	UniRef90_I9UMA1	1619	MH0274_GL0103868 (2/2) MPA_and_EM_topgraph_220218_subsample.csv	SusC/RagA family TonB-linked outer membrane protein n=21 Tax=Bacteroides TaxID=816 RepID=I9UMA1_BACVU
	agilent_241734	1.2612e-05	0.643213	0.226404	-0.731568	1.18438	5.78512	8.37438	1.44757	UniRef90_Q5WTU7	1620	VFG041338(gb|YP_096511) (ceg32/sidI) Dot/Icm type IV secretion system effector Ceg32/SidI [Dot/Icm (SS047)] [Legionella pneumophila subsp. pneumophila str. Philadelphia 1]	Uncharacterized protein n=44 Tax=Legionella pneumophila TaxID=446 RepID=Q5WTU7_LEGPL
	agilent_121687	1.26194e-05	0.643587	0.174915	-0.56603	0.91586	10.7438	11.8227	1.10042	UniRef90_A7LY99	1621	T2D-48A_GL0057154 MPA_PNP_EM_seqs_non_topgraph_seqs_final_210318.csv	Uncharacterized protein n=30 Tax=Bacteroides TaxID=816 RepID=A7LY99_BACO1
	agilent_42883	1.26205e-05	0.643646	0.165666	-0.536224	0.867556	12.3967	13.3005	1.07291	UniRef90_A0A0U1MQG2	1622	WP_000669729.1 strains_non_MPA_non_topgraph_cdhit70_190118.csv	Protein map n=15 Tax=Staphylococcaceae TaxID=90964 RepID=A0A0U1MQG2_STAAU
	agilent_242702	1.26248e-05	0.643863	0.202743	-0.656796	1.06228	7.43802	9.35961	1.25835	UniRef90_UPI000E01835F	1623	VFG001313(gb|NP_644899) (spa) Immunoglobulin G binding protein A precursor [SpA (VF0017)] [Staphylococcus aureus subsp. aureus MW2]	staphylococcal protein A n=3 Tax=Staphylococcus aureus TaxID=1280 RepID=UPI000E01835F
	agilent_1683	1.26332e-05	0.644294	-0.152357	-0.799126	0.494411	84.2975	84.2365	0.999276	UniRef90_Q66575	1624	positive (from uniprot): Enterovirus B Genome polyprotein	Genome polyprotein n=20 Tax=Enterovirus B TaxID=138949 RepID=POLG_EC12T
	twist_7553	1.26333e-05	0.644299	-0.207189	-1.08674	0.672356	8.26446	6.89655	0.834483		1625	allergen_name False allergome_name Aeg um GBSS_I (3/3) (1/1) allergenonline_name False SDAP_name False iedb_name False
	twist_56007	1.26334e-05	0.644303	0.121396	-0.393954	0.636747	28.9256	30.5419	1.05588		1626	phosphoprotein 150 & Large structural phosphoprotein
	twist_52321	1.26502e-05	0.645161	-0.263458	-1.38479	0.857875	4.95868	4.4335	0.894089		1627	trinucleotide repeat containing 6A, isoform CRA_c & trinucleotide repeat-containing gene 6A protein
	agilent_37483	1.2676e-05	0.646474	0.159231	-0.52119	0.839651	13.2231	14.7783	1.11761	UniRef90_A0A0E1X7G8	1628	WP_000824491.1 strains_non_MPA_non_topgraph_cdhit70_190118.csv	Uncharacterized protein n=10 Tax=Staphylococcus aureus TaxID=1280 RepID=A0A0E1X7G8_STAAU
	agilent_161898	1.26783e-05	0.646592	0.233279	-0.763921	1.23048	5.78512	6.40394	1.10697	UniRef90_A0A3R6HP82	1629	160582958-stool1_revised_scaffold9779_1_gene44654 (1/2) MPA_and_EM_topgraph_220218_subsample.csv	Nucleotide pyrophosphatase n=8 Tax=Parabacteroides TaxID=375288 RepID=A0A3R6HP82_9BACT
	agilent_243666	1.26795e-05	0.646654	-0.255808	-1.34952	0.837905	5.78512	4.92611	0.851513	UniRef90_C1IDV3	1630	VFG002419(gb|NP_645021) (coa) staphylocoagulase precursor [Staphylocoagulase (VF0421)] [Staphylococcus aureus subsp. aureus MW2]	Staphylocoagulase n=45 Tax=Staphylococcaceae TaxID=90964 RepID=C1IDV3_STAAU
	agilent_192424	1.26829e-05	0.64683	0.217343	-0.71241	1.1471	6.61157	7.38916	1.11761	UniRef90_A0A0E7QX42	1631	WP_000751209.1 strains_non_MPA_non_topgraph_cdhit70_190118.csv	CHAP domain protein n=226 Tax=Bacteria TaxID=2 RepID=A0A0E7QX42_STAAU
	twist_38683	1.26844e-05	0.646907	-0.186975	-0.987002	0.613053	9.91736	9.85222	0.993432		1632	heme transporter IsdB
	twist_59190	1.26845e-05	0.64691	0.237115	-0.777463	1.25169	5.78512	5.41872	0.936664		1633	B B/Phuket/3073/2013 HA
	twist_99693	1.26977e-05	0.647581	-0.11381	-0.601783	0.374162	38.843	35.468	0.913112		1634	YP_009222289.1 lysin [Lactobacillus phage LfeInf]
	agilent_2750	1.27014e-05	0.647771	-0.133081	-0.704008	0.437846	23.1405	20.6897	0.894089	UniRef90_P68950	1635	positive (from uniprot): Human adenovirus C Pre-histone-like nucleoprotein	Pre-histone-like nucleoprotein n=24 Tax=root TaxID=1 RepID=NP_ADE02
	twist_59224	1.27183e-05	0.648632	0.167463	-0.552854	0.88778	11.5702	12.8079	1.10697		1636	B B/Ann Arbor/1/86 HA
	twist_58044	1.27219e-05	0.648818	0.169901	-0.561316	0.901118	10.7438	14.2857	1.32967		1637	positive (from uniprot): Norwalk virus Non-structural polyprotein
	agilent_12010	1.27261e-05	0.64903	-0.116452	-0.61796	0.385056	66.9421	66.9951	1.00079		1638	positive (exact): Enterovirus C Genome polyprotein [on Uniprot the BLAST matches are "Capsid protein" from "Human poliovirus"
	twist_77319	1.27324e-05	0.649351	0.135579	-0.448875	0.720033	19.0083	23.6453	1.24395		1639	YP_009222325.1 endonuclease [Lactobacillus phage LfeInf]
	agilent_8689	1.27649e-05	0.651012	0.121136	-0.403722	0.645995	28.0992	29.5567	1.05187	UniRef90_P08318	1640	phosphoprotein 150 & Large structural phosphoprotein	Large structural phosphoprotein n=145 Tax=root TaxID=1 RepID=PP150_HCMVA
	twist_47714	1.27658e-05	0.651057	0.210082	-0.700281	1.12044	6.61157	8.37438	1.26663		1641	Adhesin P1 precursor (Cytadhesin P1) (Attachment protein) & ADP1_MYCPN adhesin P1
	twist_37139	1.27755e-05	0.651553	-0.113708	-0.6072	0.379783	38.843	39.9015	1.02725		1642	Immunoglobulin G-binding protein G precursor & Immunoglobulin G-binding protein G
	agilent_86868	1.27758e-05	0.651567	0.148623	-0.496428	0.793675	15.7025	17.2414	1.098	UniRef90_P37710	1643	NP_814543.1 strains_non_MPA_non_topgraph_cdhit70_190118.csv	Autolysin n=202 Tax=Firmicutes TaxID=1239 RepID=ALYS_ENTFA
	agilent_221820	1.27788e-05	0.651718	0.207676	-0.69409	1.10944	7.43802	7.38916	0.993432	UniRef90_Q8GM74	1644	VFG001150(gb|AAL79954) (hia) adhesin [Hia/Hsf (VF0039)] [Haemophilus influenzae nontypable strain 3179B]	Adhesin n=5 Tax=Haemophilus influenzae TaxID=727 RepID=Q8GM74_HAEIF
	agilent_183889	1.27885e-05	0.652211	-0.149628	-0.800328	0.501072	16.5289	15.2709	0.923892	UniRef90_A0A174HY43	1645	WP_005425557.1 MPA_PNP_EM_seqs_non_topgraph_seqs_final_210318.csv	Uncharacterized protein n=25 Tax=Clostridiales TaxID=186802 RepID=A0A174HY43_9FIRM
	agilent_225587	1.27947e-05	0.65253	-0.127092	-0.680329	0.426145	76.0331	73.8916	0.971836	UniRef90_A0A4I7YG16	1646	VFG001357(gb|NP_346601) (cbpA) choline binding protein A [CbpA/PspC (VF0150)] [Streptococcus pneumoniae TIGR4]	Choline binding protein A n=44 Tax=Streptococcus pneumoniae TaxID=1313 RepID=A0A4I7YG16_STREE
	twist_59618	1.28012e-05	0.652862	-0.138967	-0.744518	0.466584	19.8347	18.2266	0.918924		1647	H3N2 A/Leningrad/360/1986 HA
	agilent_73272	1.2803e-05	0.652956	-0.256747	-1.37585	0.862353	4.95868	4.4335	0.894089	UniRef90_A0A1C5XBP0	1648	MH0014_GL0019697 (1/2) MPA_and_EM_topgraph_220218_subsample.csv	Macrolide export ATP-binding/permease protein MacB n=22 Tax=Ruminococcus TaxID=1263 RepID=A0A1C5XBP0_9FIRM
	twist_1307	1.28038e-05	0.652994	-0.17786	-0.953202	0.597482	11.5702	8.867	0.766362		1649	allergen_name False allergome_name False allergenonline_name False SDAP_name Bos d 8 (9/13) (1/1) iedb_name False
	twist_92306	1.28084e-05	0.653227	0.216655	-0.728484	1.16179	6.61157	6.40394	0.968596		1650	NP_945017.1 Putative HNH endonuclease [Salmonella phage FelixO1]
	twist_95690	1.28282e-05	0.654239	0.189654	-0.640287	1.0196	8.26446	9.85222	1.19212		1651	AFU63124.1 endolysin [Lactobacillus phage ATCC 8014-B2]
	agilent_881	1.28346e-05	0.654563	0.109097	-0.368799	0.586994	39.6694	44.8276	1.13003	UniRef90_Q66575	1652	positive (from uniprot): Enterovirus B Genome polyprotein	Genome polyprotein n=20 Tax=Enterovirus B TaxID=138949 RepID=POLG_EC12T
	agilent_219851	1.28515e-05	0.655425	-0.112547	-0.606874	0.38178	35.5372	35.468	0.998052	UniRef90_UPI000F53326A	1653	VFG000261(gb|NP_273742) (iga) IgA-specific serine endopeptidase [IgA1 protease (VF0080)] [Neisseria meningitidis MC58]	IgA-specific serine endopeptidase autotransporter n=1 Tax=Neisseria meningitidis TaxID=487 RepID=UPI000F53326A
	twist_32109	1.28645e-05	0.656092	0.107535	-0.365758	0.580828	43.8017	47.7833	1.0909		1654	EBNA-1 HHV 4 & BKRF1
	agilent_153754	1.28725e-05	0.656499	-0.153707	-0.831074	0.52366	14.876	13.3005	0.894089	UniRef90_A0A173XTU3	1655	WP_004848213.1 (2/2) non_MPA_topgraph_sampling_040218.csv	LysM domain/BON superfamily protein n=7 Tax=Clostridiales TaxID=186802 RepID=A0A173XTU3_9FIRM
	twist_55875	1.28769e-05	0.65672	0.112559	-0.383815	0.608933	65.2893	66.9951	1.02613		1656	Major surface glycoprotein G
	twist_10138	1.28832e-05	0.657045	-0.141304	-0.765072	0.482464	18.1818	15.7635	0.866995		1657	allergen_name False allergome_name Lol p FT (2/3) (1/1) allergenonline_name False SDAP_name False iedb_name False
	agilent_7063	1.28865e-05	0.657209	-0.10702	-0.579689	0.365648	52.8926	51.2315	0.968596	UniRef90_P03204	1658	EBNA-3C HHV 4 latent protein	Epstein-Barr nuclear antigen 6 n=14 Tax=Epstein-Barr virus (strain GD1) TaxID=10376 RepID=EBNA6_EBVB9
	agilent_213713	1.28907e-05	0.657425	0.162302	-0.555007	0.879611	11.5702	13.3005	1.14954	UniRef90_K0X524	1659	MH0012_GL0229913 MPA_PNP_EM_seqs_non_topgraph_seqs_final_210318.csv	Por secretion system C-terminal sorting domain-containing protein n=3 Tax=Bacteroidales TaxID=171549 RepID=K0X524_9BACT
	twist_94855	1.29017e-05	0.657985	0.149671	-0.512973	0.812316	14.0496	17.734	1.26224		1660	YP_007003214.1 phage tail tape measure protein [Lactobacillus phage LF1]
	agilent_44913	1.2907e-05	0.658257	0.179151	-0.614683	0.972984	9.09091	10.3448	1.13793	UniRef90_A0A2N8IAB3	1661	WP_022197508.1 strains_non_MPA_non_topgraph_cdhit70_190118.csv	Uncharacterized protein n=25 Tax=Akkermansia TaxID=239934 RepID=A0A2N8IAB3_9BACT
	agilent_178022	1.29176e-05	0.658798	0.179119	-0.615916	0.974153	9.09091	10.8374	1.19212	UniRef90_E5C3L1	1662	WP_004319524.1 MPA_PNP_EM_seqs_non_topgraph_seqs_final_210318.csv	BACON domain-containing protein n=7 Tax=Bacteroides TaxID=816 RepID=E5C3L1_9BACE
	agilent_48876	1.29196e-05	0.658902	-0.109846	-0.597568	0.377875	39.6694	35.9606	0.906507	UniRef90_E5WWA2	1663	MH0006_GL0012770 MPA_PNP_EM_seqs_non_topgraph_seqs_final_210318.csv	Chondroitin sulfate ABC lyase n=8 Tax=Bacteroidaceae TaxID=815 RepID=E5WWA2_9BACE
	twist_50643	1.292e-05	0.658918	0.110205	-0.379135	0.599545	38.0165	39.9015	1.04958		1664	phosphoprotein 150 & Large structural phosphoprotein
	agilent_67882	1.29262e-05	0.659235	0.196279	-0.676114	1.06867	7.43802	8.37438	1.12589	UniRef90_A0A173TJV6	1665	MH0068_GL0058773 MPA_PNP_EM_seqs_non_topgraph_seqs_final_210318.csv	Phage protein D n=27 Tax=Bacteroidales TaxID=171549 RepID=A0A173TJV6_9BACT
	agilent_188119	1.29275e-05	0.659301	0.183992	-0.633959	1.00194	8.26446	11.8227	1.43054	UniRef90_A0A0E0VL48	1666	WP_000702714.1 strains_non_MPA_non_topgraph_cdhit70_190118.csv	Exotoxin n=60 Tax=Staphylococcaceae TaxID=90964 RepID=A0A0E0VL48_STAA5
	agilent_2920	1.29304e-05	0.659451	0.18126	-0.624927	0.987447	9.09091	9.85222	1.08374	UniRef90_Q66575	1667	positive (from uniprot): Enterovirus B Genome polyprotein	Genome polyprotein n=20 Tax=Enterovirus B TaxID=138949 RepID=POLG_EC12T
	twist_26346	1.29466e-05	0.660275	-0.252824	-1.38021	0.874566	4.95868	4.92611	0.993432		1668	EBNA-3B nuclear protein [Human gammaherpesvirus 4] & Epstein-Barr nuclear antigen 4
	twist_48890	1.29514e-05	0.660521	0.10933	-0.378569	0.597228	40.4959	43.3498	1.07047		1669	phosphoprotein 150 & Large structural phosphoprotein
	agilent_240059	1.29554e-05	0.660724	0.162317	-0.56251	0.887144	11.5702	13.3005	1.14954	UniRef90_A0A380Q2U5	1670	VFG042312(gb|YP_002348854) (yapE) autotransporter protein YapE [YapE (VF0505)] [Yersinia pestis CO92]	Autotransporter protein n=84 Tax=Yersinia TaxID=444888 RepID=A0A380Q2U5_YERPU
	twist_48385	1.29611e-05	0.661017	-0.137789	-0.753652	0.478074	82.6446	81.7734	0.989458		1671	positive (exact): Enterovirus B Genome polyprotein
	twist_70213	1.29674e-05	0.661335	-0.213954	-1.17121	0.743296	6.61157	6.89655	1.0431		1672	YP_007006998.1 pre-neck appendage [Clostridium phage phi24R]
	agilent_220764	1.29695e-05	0.661443	-0.219258	-1.20057	0.762054	7.43802	4.92611	0.662288	UniRef90_P12255	1673	VFG000001(gb|NP_880571) (fhaB) filamentous hemagglutinin/adhesin [FHA (VF0025)] [Bordetella pertussis Tohama I]	Filamentous hemagglutinin n=89 Tax=Bordetella TaxID=517 RepID=FHAB_BORPE
	agilent_108088	1.29708e-05	0.661511	0.199878	-0.694887	1.09464	6.61157	10.3448	1.56466	UniRef90_D0TFD0	1674	MH0020_GL0036134 (4/5) MPA_and_EM_topgraph_220218_subsample.csv	Hydrophobic domain protein n=26 Tax=Bacteroidales TaxID=171549 RepID=D0TFD0_9BACE
	agilent_165952	1.29755e-05	0.66175	-0.21031	-1.15248	0.731865	7.43802	5.91133	0.794745	UniRef90_B2UPA9	1675	WP_042448428.1 (3/12) non_MPA_topgraph_sampling_040218.csv	Cytochrome c assembly protein n=35 Tax=Akkermansia TaxID=239934 RepID=B2UPA9_AKKM8
	twist_3824	1.2976e-05	0.661778	0.216884	-0.754829	1.1886	5.78512	6.89655	1.19212		1676	allergen_name False allergome_name Mel g 1 (3/4) (1/1) allergenonline_name False SDAP_name False iedb_name False
	twist_28803	1.29773e-05	0.66184	-0.107625	-0.589918	0.374667	41.3223	39.9015	0.965616		1677	positive (from uniprot): Enterovirus B Genome polyprotein
	twist_92035	1.29804e-05	0.662	-0.192715	-1.05675	0.671317	8.26446	8.37438	1.0133		1678	YP_009168989.1 Possible phage tail sheath protein [Campylobacter virus CPt10]
	twist_47862	1.29897e-05	0.662474	-0.134642	-0.739208	0.469924	19.8347	16.2562	0.819581		1679	P30 adhesin
	agilent_3328	1.29909e-05	0.662537	0.133741	-0.466899	0.734381	18.1818	21.1823	1.16502	UniRef90_P03211	1680	EBNA-1 HHV 4 & BKRF1	Epstein-Barr nuclear antigen 1 n=37 Tax=Epstein-Barr virus (strain GD1) TaxID=10376 RepID=EBNA1_EBVB9
	twist_60306	1.30026e-05	0.663135	-0.147774	-0.812693	0.517145	15.7025	13.3005	0.847031		1681	YP_001642351.1 putative recombination protein [Lactobacillus prophage Lj771]
	agilent_3949	1.30085e-05	0.663436	0.168928	-0.591901	0.929757	9.91736	12.8079	1.29146	UniRef90_A0A0N7AYT6	1682	positive (from uniprot): Human respiratory syncytial virus Attachment glycoprotein	Major surface glycoprotein G n=47 Tax=Pneumoviridae TaxID=11244 RepID=A0A0N7AYT6_HRSV
	agilent_239271	1.30109e-05	0.663557	0.215549	-0.755623	1.18672	5.78512	6.89655	1.19212	UniRef90_Q48031	1683	VFG001151(gb|AAA20527) (hmw1A) adhesin HMW1A, two-partner secretion (TPS) pathway TpsA exoprotein [HMW1/HMW2 (VF0038)] [Haemophilus influenzae str. 12]	Adhesin n=8 Tax=Haemophilus influenzae TaxID=727 RepID=Q48031_HAEIF
	agilent_95795	1.30152e-05	0.663773	0.236149	-0.828571	1.30087	4.95868	5.41872	1.09278	UniRef90_I9R3H6	1684	T2D-11A_GL0151524 MPA_PNP_EM_seqs_non_topgraph_seqs_final_210318.csv	DUF4988 domain-containing protein n=14 Tax=Bacteroides TaxID=816 RepID=I9R3H6_9BACE
	agilent_86715	1.30157e-05	0.663801	0.202718	-0.711351	1.11679	6.61157	7.88177	1.19212	UniRef90_A0A173TJV6	1685	MH0068_GL0058773 MPA_PNP_EM_seqs_non_topgraph_seqs_final_210318.csv	Phage protein D n=27 Tax=Bacteroidales TaxID=171549 RepID=A0A173TJV6_9BACT
	twist_30937	1.30184e-05	0.663937	0.14732	-0.517241	0.811881	14.0496	15.7635	1.12199		1686	Glycoprotein B precursor (Glycoprotein II)
	agilent_230186	1.30283e-05	0.664441	0.123407	-0.434173	0.680986	23.1405	24.6305	1.06439	UniRef90_A0A0G9FJC8	1687	VFG000904(gb|NP_752330) (vat) Haemoglobin protease [Tsh (VF0233)] [Escherichia coli CFT073]	Autotransporter n=304 Tax=Enterobacteriaceae TaxID=543 RepID=A0A0G9FJC8_ECOLX
	agilent_24542	1.30333e-05	0.664696	-0.206692	-1.14133	0.727948	7.43802	5.91133	0.794745	UniRef90_A0A1C7IDY3	1688	WP_018595366.1 strains_non_MPA_non_topgraph_cdhit70_190118.csv	ABC transporter substrate-binding protein n=2 Tax=Blautia TaxID=572511 RepID=A0A1C7IDY3_9FIRM
	agilent_26905	1.30532e-05	0.665711	0.219994	-0.778014	1.218	5.78512	5.91133	1.02182	UniRef90_A0A1V9QQ08	1689	YP_536259.1 strains_non_MPA_non_topgraph_cdhit70_190118.csv	Peptidoglycan-binding protein LysM n=26 Tax=Lactobacillus TaxID=1578 RepID=A0A1V9QQ08_9LACO
	twist_39758	1.3057e-05	0.665909	0.179804	-0.636395	0.996003	8.26446	11.33	1.37094		1690	Lipase 2 precursor (Glycerol ester hydrolase 2)
	agilent_4777	1.307e-05	0.666571	0.161249	-0.572269	0.894768	11.5702	12.3153	1.06439	UniRef90_P03460	1691	Hemagglutinin (2/2)	Hemagglutinin n=16903 Tax=Influenza B virus TaxID=11520 RepID=HEMA_INBLE
	twist_47314	1.30742e-05	0.666782	-0.126163	-0.700459	0.448134	22.314	22.1675	0.993432		1692	Enterovirus polyprotein (VP0, VP1, VP2, VP4) – capsid proteins, Coxsackievirus A9 (2.9 Å structure, chains 1–4)
	agilent_235500	1.30753e-05	0.666842	0.154848	-0.550161	0.859858	12.3967	13.3005	1.07291	UniRef90_A0A0K5P078	1693	VFG000743(gb|AAC38395) (espD) EspD [EspD (VF0180)] [Escherichia coli O127:H6 str. E2348/69]	Translocon EspD n=21 Tax=Escherichia coli TaxID=562 RepID=A0A0K5P078_ECOLX
	twist_97483	1.30758e-05	0.666865	0.131623	-0.467689	0.730935	18.1818	20.6897	1.13793		1694	YP_009099361.1 hypothetical protein P108_0024 [Staphylococcus phage P108]
	agilent_6487	1.30889e-05	0.667532	0.107229	-0.382055	0.596514	38.843	41.8719	1.07798	UniRef90_P07210	1695	polyprotein (9/9) & VP1 capsid protein (1/3) & Chain 2, Human Rhinovirus Serotype 2 (Hrv2)	Genome polyprotein n=273 Tax=Enterovirus TaxID=12059 RepID=POLG_HRV8A
	twist_50464	1.30939e-05	0.667789	-0.132605	-0.738172	0.472963	20.6612	19.7044	0.953695		1696	positive (from uniprot): Human adenovirus C Pre-histone-like nucleoprotein
	agilent_41807	1.30988e-05	0.668039	0.170188	-0.607636	0.948012	9.91736	11.8227	1.19212	UniRef90_A0A0G9FAG5	1697	YP_004890585.1 strains_non_MPA_non_topgraph_cdhit70_190118.csv	Extracellular protein n=36 Tax=Lactobacillaceae TaxID=33958 RepID=A0A0G9FAG5_LACPN
	twist_27925	1.31264e-05	0.669447	-0.179391	-1.00299	0.644209	9.91736	7.38916	0.745074		1698	Ovomucoid precursor
	agilent_224251	1.31277e-05	0.669512	0.210209	-0.755078	1.1755	5.78512	6.89655	1.19212	UniRef90_A7X6I5	1699	VFG001283(gb|NP_647238) (fnbA) fibronectin-binding protein A [FnBPs (VF0010)] [Staphylococcus aureus subsp. aureus MW2]	Fibronectin-binding protein A n=697 Tax=Bacteria TaxID=2 RepID=FNBA_STAA1
	agilent_202443	1.31346e-05	0.669863	-0.159366	-0.89201	0.573277	14.0496	10.3448	0.736308	UniRef90_Q2G0D4	1700	WP_000731642.1 strains_non_MPA_non_topgraph_cdhit70_190118.csv	Probable autolysin SsaALP n=204 Tax=Bacteria TaxID=2 RepID=SSAAL_STAA8
	agilent_69451	1.31403e-05	0.670156	-0.208113	-1.16576	0.749533	7.43802	5.41872	0.728517	UniRef90_D4K2Y4	1701	MH0176_GL0133648 (1/1) MPA_and_EM_topgraph_220218_subsample.csv	Cell division protein FtsI/penicillin-binding protein 2 n=7 Tax=Faecalibacterium TaxID=216851 RepID=D4K2Y4_9FIRM
	agilent_1149	1.31493e-05	0.670615	0.144654	-0.521969	0.811277	14.0496	15.7635	1.12199	UniRef90_Q66575	1702	positive (from uniprot): Enterovirus B Genome polyprotein	Genome polyprotein n=20 Tax=Enterovirus B TaxID=138949 RepID=POLG_EC12T
	agilent_78022	1.316e-05	0.671159	0.17324	-0.626517	0.972996	9.09091	10.8374	1.19212	UniRef90_A0A174R002	1703	MH0417_GL0121824 MPA_PNP_EM_seqs_non_topgraph_seqs_final_210318.csv	Hyaluronoglucosaminidase n=7 Tax=Bacteroides TaxID=816 RepID=A0A174R002_9BACE
	agilent_168440	1.31804e-05	0.672199	0.174184	-0.632642	0.981009	9.09091	9.85222	1.08374	UniRef90_A0A4Q5IQQ4	1704	MH0431_GL0183407 MPA_PNP_EM_seqs_non_topgraph_seqs_final_210318.csv	Sugar-binding protein n=5 Tax=Akkermansia muciniphila TaxID=239935 RepID=A0A4Q5IQQ4_9BACT
	twist_27281	1.31827e-05	0.67232	-0.109283	-0.615687	0.39712	67.7686	68.4729	1.01039		1705	positive (exact): Enterovirus C Genome polyprotein [on Uniprot the BLAST matches are "Capsid protein" from "Human poliovirus"
	agilent_126598	1.31856e-05	0.672467	0.116949	-0.425234	0.659131	25.6198	29.5567	1.15366	UniRef90_A0A0Q1HMM5	1706	MH0316_GL0084816 MPA_PNP_EM_seqs_non_topgraph_seqs_final_210318.csv	Flagellin n=6 Tax=Clostridiales TaxID=186802 RepID=A0A0Q1HMM5_9FIRM
	agilent_193099	1.32109e-05	0.673754	-0.169979	-0.96131	0.621352	10.7438	9.35961	0.871163	UniRef90_A0A1C6BGW9	1707	MH0251_GL0036528 MPA_PNP_EM_seqs_non_topgraph_seqs_final_210318.csv	Oligopeptide-binding protein AppA n=5 Tax=Clostridiales TaxID=186802 RepID=A0A1C6BGW9_9FIRM
	twist_55678	1.32121e-05	0.673817	0.196631	-0.718967	1.11223	6.61157	9.35961	1.41564		1708	EBNA-3B nuclear protein [Human gammaherpesvirus 4] & Epstein-Barr nuclear antigen 4
	twist_22083	1.32174e-05	0.674088	-0.145437	-0.823255	0.53238	15.7025	13.3005	0.847031		1709	allergen_name False allergome_name Bub b 10 (2/3), Bub b 8 (6/6) (1/1) allergenonline_name False SDAP_name False iedb_name False
	agilent_2709	1.32261e-05	0.674529	0.133434	-0.489335	0.756202	17.3554	18.7192	1.07858	UniRef90_Q9UQF0	1710	Syncytin-1	Syncytin-1 n=15 Tax=Catarrhini TaxID=9526 RepID=SYCY1_HUMAN
	twist_46426	1.3227e-05	0.674575	-0.110289	-0.625113	0.404534	69.4215	68.9655	0.993432		1711	nuclear protein EBNA2 & EBNA-2 & Epstein-Barr nuclear antigen 2
	agilent_174779	1.32304e-05	0.674748	-0.173194	-0.98211	0.635722	11.5702	8.37438	0.723786	UniRef90_D4MVC3	1712	MH0089_GL0093714 (1/3) MPA_and_EM_topgraph_220218_subsample.csv	ABC-type multidrug transport system, ATPase and permease components n=20 Tax=Firmicutes TaxID=1239 RepID=D4MVC3_ANAHA
	agilent_223189	1.32485e-05	0.675676	0.10091	-0.371827	0.573647	49.5868	49.7537	1.00337	UniRef90_A0A4I7YG16	1713	VFG001357(gb|NP_346601) (cbpA) choline binding protein A [CbpA/PspC (VF0150)] [Streptococcus pneumoniae TIGR4]	Choline binding protein A n=44 Tax=Streptococcus pneumoniae TaxID=1313 RepID=A0A4I7YG16_STREE
	agilent_185336	1.32656e-05	0.676545	-0.160787	-0.916181	0.594606	11.5702	10.3448	0.894089	UniRef90_Q7BS42	1714	NP_708747.3 (1/1) non_MPA_topgraph_sampling_040218.csv	Serine protease pic autotransporter n=149 Tax=Enterobacteriaceae TaxID=543 RepID=PIC_ECO44
	agilent_106304	1.32821e-05	0.677385	0.162357	-0.602518	0.927232	9.91736	11.33	1.14245	UniRef90_B8K1G7	1715	WP_001047565.1 (1/2) non_MPA_topgraph_sampling_040218.csv	Gp23 n=116 Tax=root TaxID=1 RepID=B8K1G7_9CAUD
	agilent_237093	1.32868e-05	0.677625	-0.102131	-0.583657	0.379395	57.8512	58.6207	1.0133	UniRef90_A0A4M7JVU5	1716	VFG001353(gb|NP_344916) (cbpG) choline binding protein G [CBPs (VF0145)] [Streptococcus pneumoniae TIGR4]	Choline binding protein G n=61 Tax=Streptococcus pneumoniae TaxID=1313 RepID=A0A4M7JVU5_STREE
	agilent_127557	1.33044e-05	0.678523	-0.150942	-0.864705	0.562822	13.2231	10.8374	0.819581	UniRef90_A0A173RRE4	1717	MH0091_GL0095745 (4/5) MPA_and_EM_topgraph_220218_subsample.csv	Glutaconyl-CoA decarboxylase subunit beta n=40 Tax=Faecalibacterium TaxID=216851 RepID=A0A173RRE4_9FIRM
	twist_98450	1.33198e-05	0.679308	0.149159	-0.558005	0.856324	12.3967	13.3005	1.07291		1718	YP_001642351.1 putative recombination protein [Lactobacillus prophage Lj771]
	twist_48218	1.3321e-05	0.679372	0.129244	-0.48363	0.742117	17.3554	18.2266	1.0502		1719	BZLF1 [Human gammaherpesvirus 4] & BZLF1 & Trans-activator protein BZLF1
	twist_31718	1.33283e-05	0.679741	0.114943	-0.43078	0.660665	23.9669	27.0936	1.13046		1720	pneumococcal histidine triad protein E & hydrolase & HIT family hydrolase
	agilent_193153	1.33369e-05	0.680183	0.132351	-0.496944	0.761647	16.5289	16.7488	1.0133	UniRef90_A0A1E3KV71	1721	YP_004890527.1 (1/1) non_MPA_topgraph_sampling_040218.csv	Gram_pos_anchor domain-containing protein n=52 Tax=Lactobacillaceae TaxID=33958 RepID=A0A1E3KV71_LACPN
	agilent_66164	1.33377e-05	0.680225	-0.136767	-0.787148	0.513614	15.7025	15.7635	1.00389	UniRef90_A0A2G9ACD4	1722	WP_001034480.1 strains_non_MPA_non_topgraph_cdhit70_190118.csv	Accessory colonization factor AcfD n=219 Tax=root TaxID=1 RepID=A0A2G9ACD4_ECOLX
	twist_61938	1.33463e-05	0.680662	0.164442	-0.618676	0.947559	9.91736	9.85222	0.993432		1723	YP_009150309.1 putative internal core protein [Proteus phage PM 75]
	twist_46764	1.33485e-05	0.680774	0.138856	-0.522659	0.800371	14.0496	16.2562	1.15706		1724	fibronectin-binding protein A
	twist_30163	1.33532e-05	0.681014	0.136707	-0.515089	0.788502	15.7025	17.2414	1.098		1725	Genome polyprotein (6/6) & polyprotein (7/9) & VP1 (1/4) & coat protein VP1 & VP4
	agilent_147532	1.33644e-05	0.681583	0.228104	-0.861514	1.31772	4.95868	4.92611	0.993432	UniRef90_E5V6W7	1726	NLF010_GL0005053 (2/2) MPA_and_EM_topgraph_220218_subsample.csv	TonB-dependent receptor n=34 Tax=root TaxID=1 RepID=E5V6W7_9BACE
	agilent_201486	1.33733e-05	0.68204	-0.21934	-1.26869	0.83001	5.78512	4.4335	0.766362	UniRef90_B0MVG8	1727	MH0006_GL0148774 MPA_PNP_EM_seqs_non_topgraph_seqs_final_210318.csv	Peptidase family M3 n=5 Tax=root TaxID=1 RepID=B0MVG8_9BACT
	twist_65730	1.33789e-05	0.682323	0.191733	-0.726407	1.10987	6.61157	7.88177	1.19212		1728	NP_944975.1 Putative exodeoxyribonuclease [Salmonella phage FelixO1]
	agilent_172699	1.3384e-05	0.682583	0.202087	-0.766471	1.17065	5.78512	7.38916	1.27727	UniRef90_A0A4P6M723	1729	WP_018598482.1 strains_non_MPA_non_topgraph_cdhit70_190118.csv	Toxin A n=4 Tax=Blautia TaxID=572511 RepID=A0A4P6M723_9FIRM
	twist_34930	1.33905e-05	0.682917	-0.151049	-0.875804	0.573705	12.3967	11.8227	0.953695		1730	HCMVUL80
	agilent_117712	1.33916e-05	0.682971	-0.191413	-1.11	0.727175	8.26446	5.41872	0.655665	UniRef90_A0A0H3EAX6	1731	YP_003970227.1 strains_non_MPA_non_topgraph_cdhit70_190118.csv	1,4-beta-N-acetylmuramidase n=61 Tax=Bacteria TaxID=2 RepID=A0A0H3EAX6_BIFBP
	agilent_131887	1.33943e-05	0.683108	-0.100056	-0.580443	0.380331	60.3306	56.1576	0.930832	UniRef90_C4ZDZ6	1732	WP_012744138.1 MPA_PNP_EM_seqs_non_topgraph_seqs_final_210318.csv	Flagellin n=1 Tax=Agathobacter rectalis (strain ATCC 33656 / DSM 3377 / JCM 17463 / KCTC 5835 / VPI 0990) TaxID=515619 RepID=C4ZDZ6_AGARV
	twist_6761	1.3408e-05	0.683809	0.200233	-0.763376	1.16384	5.78512	7.38916	1.27727		1733	allergen_name False allergome_name Bla g Vitellogenin (2/2) (1/1) allergenonline_name False SDAP_name False iedb_name False
	agilent_127484	1.34268e-05	0.684767	-0.193605	-1.12831	0.741099	7.43802	5.91133	0.794745	UniRef90_D6D3V1	1734	MH0003_GL0028868 MPA_PNP_EM_seqs_non_topgraph_seqs_final_210318.csv	RagB/SusD domain-containing protein n=60 Tax=Bacteroidaceae TaxID=815 RepID=D6D3V1_9BACE
	agilent_11380	1.34271e-05	0.684784	0.113339	-0.433881	0.660559	23.9669	27.5862	1.15101	UniRef90_P08392	1735	Trans-acting transcriptional protein ICP4	Major viral transcription factor ICP4 n=1 Tax=Human herpesvirus 1 (strain 17) TaxID=10299 RepID=ICP4_HHV11
	twist_58889	1.3433e-05	0.685085	0.215935	-0.827688	1.25956	4.95868	6.89655	1.3908		1736	B B/Brisbane/60/2008 HA
[truncated: 814 more rows]
