# Supplementary material for: Systemic antibody responses against bacterial and viral antigens associate with fatigue in patients with inflammatory bowel disease
Source: iScience. 2026 Jul 20;29(8):116828. doi: 10.1016/j.isci.2026.116828 (PMC13393791; doi:10.1016/j.isci.2026.116828)
Supplement: Table S24. Logistic regression results for the association between individual antibody reactivity and fatigue status in the UC cohort comparing patients above the lowest fatigue quartile (>Q1) with patients in the lowest fatigue quartile (Q1) [file mmc24.xlsx]

## Sheet: Table S24
	Table S24. Logistic regression results for the association between individual antibodies and fatigue status (Q1: minimally fatigued, n = 76; >Q1: moderately to highly fatigued, n = 95) in the UC. Models were adjusted for age, sex, and smoking. Antibodies are ranked by p-value. Yellow-colored cells indicate nominal significance (p < 0.05), and orange cells indicate p < 0.1.
	Peptide-ID	Benjamini-Hochberg value	P-Value	Regression Coefficient	Lower Confidence Interval Value	Upper Confidence Interval Value	% of individuals with peptide present in lesser fatigued group (Q1)	% of individuals with peptide present in higher fatigued group (>Q1)	Fold Change	UniRef-ID	Rank based on P-Value	Peptide Name	Function according to Universal Protein Reference database (UniRef)
	twist_27718	9.61063e-09	0.000490142	-1.89678	-2.9632	-0.830363	25	6.38298	0.255319		1	early antigen protein D (EA-D) & DNA polymerase processivity factor BMRF1
	twist_27720	1.37852e-08	0.000703044	-1.86607	-2.94547	-0.78667	23.6842	6.38298	0.269504		2	early antigen protein D (EA-D) & DNA polymerase processivity factor BMRF1
	agilent_226184	1.83237e-08	0.000934511	-1.39342	-2.21863	-0.568213	32.8947	12.766	0.388085	UniRef90_P71401	3	VFG001157(gb|AAC44560) (hsf) Hsf [Hia/Hsf (VF0039)] [Haemophilus influenzae C54]	Hsf n=19 Tax=Haemophilus influenzae TaxID=727 RepID=P71401_HAEIF
	twist_27719	2.4212e-08	0.00123481	-1.88786	-3.03316	-0.742559	21.0526	5.31915	0.25266		4	early antigen protein D (EA-D) & DNA polymerase processivity factor BMRF1
	agilent_222335	7.29079e-08	0.00371831	0.968851	0.314306	1.6234	35.5263	58.5106	1.64697	UniRef90_Q6GHV7	5	VFG001317(gb|YP_001332074) (isdB) iron-regulated surface determinant protein B, haemoglobin receptor [Isd (VF0015)] [Staphylococcus aureus subsp. aureus str. Newman]	Iron-regulated surface determinant protein B n=509 Tax=Bacilli TaxID=91061 RepID=ISDB_STAAR
	agilent_7113	7.50617e-08	0.00382815	-1.3126	-2.20217	-0.423021	26.3158	10.6383	0.404255	UniRef90_P0C6Z0	6	early antigen protein D (EA-D) & DNA polymerase processivity factor BMRF1	DNA polymerase processivity factor BMRF1 n=54 Tax=Epstein-Barr virus (strain GD1) TaxID=10376 RepID=EAD_EBVA8
	twist_49223	8.80839e-08	0.00449228	-1.19197	-2.0142	-0.36975	31.5789	12.766	0.404255		7	phosphoprotein 150 & Large structural phosphoprotein
	twist_28963	9.74652e-08	0.00497073	-1.56709	-2.66055	-0.473634	21.0526	5.31915	0.25266		8	Trans-acting transcriptional protein ICP4
	agilent_140119	1.01819e-07	0.00519276	-1.69094	-2.87676	-0.505112	18.4211	5.31915	0.288754	UniRef90_Q4W8L5	9	WP_000744110.1 strains_non_MPA_non_topgraph_cdhit70_190118.csv	Staphylocoagulase n=113 Tax=Bacillales TaxID=1385 RepID=Q4W8L5_STAAU
	twist_593	1.23528e-07	0.00629994	-1.47631	-2.53553	-0.417093	19.7368	6.38298	0.323404		10	allergen_name False allergome_name Dan re alpha2I (2/2) (1/1) allergenonline_name False SDAP_name False iedb_name collagen, type I, alpha 2 (2/2) (1/1)
	agilent_10959	1.2465e-07	0.00635717	1.64635	0.463842	2.82885	5.26316	18.0851	3.43617	UniRef90_Q69091	11	Glycoprotein D HHV-1	Envelope glycoprotein D n=279 Tax=root TaxID=1 RepID=GD_HHV11
	agilent_7115	1.27955e-07	0.00652571	-1.20141	-2.06707	-0.335743	26.3158	11.7021	0.444681	UniRef90_P0C6Z0	12	early antigen protein D (EA-D) & DNA polymerase processivity factor BMRF1	DNA polymerase processivity factor BMRF1 n=54 Tax=Epstein-Barr virus (strain GD1) TaxID=10376 RepID=EAD_EBVA8
	twist_59101	1.37851e-07	0.00703042	1.34338	0.36654	2.32023	7.89474	25.5319	3.23404		13	H3N2 A/Victoria/3/75 HA
	agilent_231997	1.39241e-07	0.00710131	-1.49918	-2.59067	-0.407696	18.4211	6.38298	0.346505	UniRef90_Q99XV0	14	VFG000968(gb|NP_269973) (emm) M protein type 1 [M protein (VF0242)] [Streptococcus pyogenes M1 GAS]	M protein type 1 n=54 Tax=Streptococcus pyogenes TaxID=1314 RepID=Q99XV0_STRP1
	agilent_241858	1.45667e-07	0.00742901	1.46076	0.391255	2.53026	6.57895	21.2766	3.23404	UniRef90_Q50341	15	VFG002030(gb|NP_109830) (orf6/MgpC/crmA) cytadherence protein [Cytadherence organelle (VF0330)] [Mycoplasma pneumoniae M129]	Mgp-operon protein 3 n=22 Tax=Mycoplasma pneumoniae TaxID=2104 RepID=MGP3_MYCPN
	agilent_207595	2.58604e-07	0.0131888	-1.01795	-1.82289	-0.213012	28.9474	13.8298	0.477756	UniRef90_W0U8M0	16	MH0014_GL0012091 MPA_PNP_EM_seqs_non_topgraph_seqs_final_210318.csv	Uncharacterized protein n=23 Tax=Ruminococcus TaxID=1263 RepID=W0U8M0_9FIRM
	agilent_45732	2.73143e-07	0.0139303	-1.73429	-3.11659	-0.351993	13.1579	3.19149	0.242553	UniRef90_D4KRT3	17	MH0039_GL0003639 MPA_PNP_EM_seqs_non_topgraph_seqs_final_210318.csv	Uncharacterized protein n=9 Tax=Roseburia TaxID=841 RepID=D4KRT3_9FIRM
	agilent_231668	2.76388e-07	0.0140958	-0.969516	-1.74359	-0.195438	31.5789	14.8936	0.471631	UniRef90_P71401	18	VFG001157(gb|AAC44560) (hsf) Hsf [Hia/Hsf (VF0039)] [Haemophilus influenzae C54]	Hsf n=19 Tax=Haemophilus influenzae TaxID=727 RepID=P71401_HAEIF
	agilent_12509	2.86285e-07	0.0146005	-1.96947	-3.5501	-0.388852	13.1579	2.12766	0.161702	UniRef90_P06177	19	WP_020438185.1 strains_non_MPA_non_topgraph_cdhit70_190118.csv	Flagellin n=155 Tax=Salmonella TaxID=590 RepID=FLIC_SALMU
	agilent_90354	2.87745e-07	0.014675	-2.81139	-5.06941	-0.553381	10.5263	1.06383	0.101064	UniRef90_A7AH99	20	MH0067_GL0069334 (1/1) MPA_and_EM_topgraph_220218_subsample.csv	TonB-linked outer membrane protein, SusC/RagA family n=13 Tax=Parabacteroides TaxID=375288 RepID=A7AH99_9BACT
	twist_34372	2.91321e-07	0.0148574	-1.08692	-1.9615	-0.212345	25	10.6383	0.425532		21	EBNA-1 HHV 4
	agilent_9537	2.97292e-07	0.0151619	1.60198	0.309067	2.89489	3.94737	17.0213	4.31206	UniRef90_P14738	22	fibronectin-binding protein A	Fibronectin-binding protein A n=540 Tax=Staphylococcaceae TaxID=90964 RepID=FNBA_STAA8
	agilent_9701	3.39031e-07	0.0172906	-0.990624	-1.80625	-0.174992	28.9474	12.766	0.441006	UniRef90_Q99WQ6	23	Lipase 2 precursor (Glycerol ester hydrolase 2)	Lipase 2 n=451 Tax=Bacteria TaxID=2 RepID=LIP2_STAAM
	twist_58158	3.60374e-07	0.0183791	0.923444	0.155844	1.69104	18.4211	31.9149	1.73252		24	Trans-acting transcriptional protein ICP4
	twist_53305	3.60728e-07	0.0183971	-1.00139	-1.8339	-0.168869	26.3158	12.766	0.485106		25	P30 adhesin
	twist_48627	3.6278e-07	0.0185018	-1.44977	-2.65614	-0.243405	14.4737	6.38298	0.441006		26	positive (from uniprot): Norwalk virus Non-structural polyprotein
	agilent_7263	3.69398e-07	0.0188393	-0.983551	-1.80432	-0.162787	27.6316	12.766	0.462006	UniRef90_P12978	27	nuclear protein EBNA2 & EBNA-2 & Epstein-Barr nuclear antigen 2	Epstein-Barr nuclear antigen 2 n=125 Tax=Epstein-Barr virus (strain GD1) TaxID=10376 RepID=EBNA2_EBVB9
	twist_34376	3.71579e-07	0.0189505	1.06718	0.175796	1.95856	10.5263	24.4681	2.32447		28	EBNA-1 HHV 4 & BKRF1
	twist_43590	4.02938e-07	0.0205498	0.79824	0.122758	1.47372	32.8947	45.7447	1.39064		29	glycoprotein B (2/2)
	agilent_229725	4.08204e-07	0.0208184	-0.793583	-1.46655	-0.12062	47.3684	32.9787	0.696217	UniRef90_A0A4I7XYI6	30	VFG001361(gb|NP_344663) (pspA) pneumococcal surface protein A [PspA (VF0152)] [Streptococcus pneumoniae TIGR4]	Surface protein A n=87 Tax=Streptococcus pneumoniae TaxID=1313 RepID=A0A4I7XYI6_STREE
	agilent_7826	4.16597e-07	0.0212464	-0.881753	-1.63198	-0.131527	34.2105	19.1489	0.559738	UniRef90_P08318	31	phosphoprotein 150 & Large structural phosphoprotein	Large structural phosphoprotein n=145 Tax=root TaxID=1 RepID=PP150_HCMVA
	twist_46897	4.30131e-07	0.0219367	0.846812	0.122505	1.57112	22.3684	35.1064	1.56946		32	glycoprotein B (2/2)
	agilent_228892	4.34514e-07	0.0221602	-1.68519	-3.12902	-0.241364	11.8421	3.19149	0.269504	UniRef90_P71401	33	VFG001157(gb|AAC44560) (hsf) Hsf [Hia/Hsf (VF0039)] [Haemophilus influenzae C54]	Hsf n=19 Tax=Haemophilus influenzae TaxID=727 RepID=P71401_HAEIF
	twist_29332	4.37065e-07	0.0222903	-1.833	-3.405	-0.261004	13.1579	2.12766	0.161702		34	Proline-rich 28 kDa antigen
	agilent_8064	4.44761e-07	0.0226828	-1.0552	-1.96279	-0.147612	22.3684	9.57447	0.428035	UniRef90_P03211	35	EBNA-1 HHV 4 & BKRF1	Epstein-Barr nuclear antigen 1 n=37 Tax=Epstein-Barr virus (strain GD1) TaxID=10376 RepID=EBNA1_EBVB9
	twist_84706	4.51637e-07	0.0230335	-1.53792	-2.86411	-0.21173	15.7895	3.19149	0.202128		36	YP_007002967.1 putative HNH endonuclease [Lactobacillus phage JCL1032]
	agilent_7114	4.5968e-07	0.0234437	-1.0629	-1.98219	-0.143601	21.0526	10.6383	0.505319	UniRef90_P0C6Z0	37	early antigen protein D (EA-D) & DNA polymerase processivity factor BMRF1	DNA polymerase processivity factor BMRF1 n=54 Tax=Epstein-Barr virus (strain GD1) TaxID=10376 RepID=EAD_EBVA8
	agilent_78387	4.61994e-07	0.0235617	-1.43376	-2.67487	-0.192652	14.4737	4.25532	0.294004	UniRef90_J6PDD5	38	NP_816789.1 strains_non_MPA_non_topgraph_cdhit70_190118.csv	WxL domain-containing protein n=92 Tax=Bacteria TaxID=2 RepID=J6PDD5_ENTFL
	twist_36072	4.76122e-07	0.0242822	0.928375	0.120618	1.73613	14.4737	29.7872	2.05803		39	positive (exact): Influenza A virus Hemagglutinin
	twist_25139	4.85734e-07	0.0247724	-1.10124	-2.0627	-0.139791	19.7368	9.57447	0.485106		40	allergen_name False allergome_name Bub b 8 (5/6), Bub b 9 (1/2) (1/1) allergenonline_name False SDAP_name False iedb_name False
	agilent_100240	4.95574e-07	0.0252743	-0.850517	-1.59564	-0.105392	32.8947	18.0851	0.549787	UniRef90_S5N0F3	41	WP_045160255.1 (5/5) non_MPA_topgraph_sampling_040218.csv	Phage-related tail protein n=334 Tax=Salmonella TaxID=590 RepID=S5N0F3_SALBN
	agilent_236729	5.08592e-07	0.0259382	2.40882	0.288967	4.52867	1.31579	9.57447	7.2766	UniRef90_Q50341	42	VFG002030(gb|NP_109830) (orf6/MgpC/crmA) cytadherence protein [Cytadherence organelle (VF0330)] [Mycoplasma pneumoniae M129]	Mgp-operon protein 3 n=22 Tax=Mycoplasma pneumoniae TaxID=2104 RepID=MGP3_MYCPN
	twist_87619	5.11876e-07	0.0261057	-2.09864	-3.94761	-0.249682	7.89474	2.12766	0.269504		43	YP_009277661.1 anti-termination protein [Shigella phage SHFML-11]
	twist_27925	5.13695e-07	0.0261984	-1.51586	-2.8522	-0.179519	14.4737	3.19149	0.220503		44	Ovomucoid precursor
	agilent_6734	5.35486e-07	0.0273098	1.13224	0.126763	2.13772	7.89474	19.1489	2.42553	UniRef90_P08392	45	Trans-acting transcriptional protein ICP4	Major viral transcription factor ICP4 n=1 Tax=Human herpesvirus 1 (strain 17) TaxID=10299 RepID=ICP4_HHV11
	agilent_241029	5.36138e-07	0.027343	-0.918055	-1.7335	-0.102607	27.6316	13.8298	0.500507	UniRef90_Q99WQ6	46	VFG001316(gb|NP_645114) (geh) glycerol ester hydrolase [Lipase (VF0012)] [Staphylococcus aureus subsp. aureus MW2]	Lipase 2 n=451 Tax=Bacteria TaxID=2 RepID=LIP2_STAAM
	twist_25138	5.39318e-07	0.0275052	-1.15555	-2.18303	-0.128074	18.4211	7.44681	0.404255		47	allergen_name False allergome_name Ovi a 8 (5/5), Ovi a 9 (2/2) (1/1) allergenonline_name False SDAP_name False iedb_name False
	agilent_329	5.49841e-07	0.0280419	1.52778	0.164647	2.89091	3.94737	17.0213	4.31206	UniRef90_P36717	48	minor core protein	Core-capsid bridging protein n=3 Tax=Human mastadenovirus A TaxID=129875 RepID=CORE5_ADE12
	agilent_159172	5.60644e-07	0.0285929	-1.90568	-3.61193	-0.199435	9.21053	2.12766	0.231003	UniRef90_C6Z0I2	49	V1.UC25-0_GL0088948 MPA_PNP_EM_seqs_non_topgraph_seqs_final_210318.csv	OMP_b-brl_3 domain-containing protein n=44 Tax=Bacteroides TaxID=816 RepID=C6Z0I2_9BACE
	agilent_19698	5.61274e-07	0.028625	-1.2588	-2.38609	-0.13151	15.7895	5.31915	0.336879	UniRef90_A0A0U1MQG2	50	WP_000669729.1 strains_non_MPA_non_topgraph_cdhit70_190118.csv	Protein map n=15 Tax=Staphylococcaceae TaxID=90964 RepID=A0A0U1MQG2_STAAU
	twist_63977	5.66591e-07	0.0288961	-0.891708	-1.69161	-0.0918018	27.6316	14.8936	0.539007		51	YP_009148886.1 hypothetical protein [Salmonella phage SSE121]
	agilent_228577	5.69518e-07	0.0290454	-1.54077	-2.92421	-0.157337	13.1579	3.19149	0.242553	UniRef90_Q8GM74	52	VFG001150(gb|AAL79954) (hia) adhesin [Hia/Hsf (VF0039)] [Haemophilus influenzae nontypable strain 3179B]	Adhesin n=5 Tax=Haemophilus influenzae TaxID=727 RepID=Q8GM74_HAEIF
	twist_53579	5.84009e-07	0.0297845	2.35327	0.230656	4.47589	1.31579	9.57447	7.2766		53	VP1 protein (1/2)
	twist_30408	5.9814e-07	0.0305052	-0.730771	-1.3928	-0.0687393	64.4737	50	0.77551		54	immunoglobulin A1 protease
	agilent_60297	6.1314e-07	0.0312702	1.44782	0.130188	2.76545	3.94737	13.8298	3.50355	UniRef90_B7B8G5	55	MH0057_GL0030983 MPA_PNP_EM_seqs_non_topgraph_seqs_final_210318.csv	Peptidyl-prolyl cis-trans isomerase, cyclophilin-type n=17 Tax=Parabacteroides TaxID=375288 RepID=B7B8G5_9BACT
	twist_55461	6.30633e-07	0.0321623	-1.57738	-3.02044	-0.134313	10.5263	3.19149	0.303191		56	Collagen type II alpha-1 chain (precursor, isoforms 1 & 2)
	agilent_186462	6.39723e-07	0.0326259	-2.38801	-4.57853	-0.197479	9.21053	1.06383	0.115502	UniRef90_I9I5W6	57	764042746-stool1_revised_scaffold7260_1_gene33715 MPA_PNP_EM_seqs_non_topgraph_seqs_final_210318.csv	DUF4842 domain-containing protein n=28 Tax=Bacteroides TaxID=816 RepID=I9I5W6_BACOV
	agilent_70265	6.41683e-07	0.0327258	0.984834	0.080923	1.88874	10.5263	22.3404	2.12234	UniRef90_A0A3R6B1D0	58	MH0009_GL0052424 MPA_PNP_EM_seqs_non_topgraph_seqs_final_210318.csv	Peptidase C10 family protein n=11 Tax=Prevotella copri TaxID=165179 RepID=A0A3R6B1D0_9BACT
	twist_47027	6.51896e-07	0.0332467	-1.72272	-3.30859	-0.136847	11.8421	2.12766	0.179669		59	nuclear protein EBNA2 & EBNA-2 & Epstein-Barr nuclear antigen 2
	agilent_205702	6.52827e-07	0.0332942	-1.89392	-3.63787	-0.149977	9.21053	2.12766	0.231003	UniRef90_A0A412T903	60	MH0134_GL0068643 (1/1) MPA_and_EM_topgraph_220218_subsample.csv	TonB-dependent receptor n=70 Tax=root TaxID=1 RepID=A0A412T903_BACSE
	agilent_193475	6.57454e-07	0.0335301	-1.51296	-2.90798	-0.117947	11.8421	3.19149	0.269504	UniRef90_A0A0B8REE2	61	WP_010989342.1 strains_non_MPA_non_topgraph_cdhit70_190118.csv	ATP phosphoribosyltransferase regulatory subunit n=304 Tax=Bacteria TaxID=2 RepID=A0A0B8REE2_LISMN
	agilent_77100	6.74538e-07	0.0344014	1.72781	0.126907	3.32871	2.63158	10.6383	4.04255	UniRef90_A0A173Y3M1	62	WP_009242532.1 (4/4) non_MPA_topgraph_sampling_040218.csv	ABC transporter ATP-binding protein n=8 Tax=Clostridiales TaxID=186802 RepID=A0A173Y3M1_9FIRM
	agilent_8061	6.76693e-07	0.0345113	-1.02829	-1.98164	-0.0749471	19.7368	8.51064	0.431206	UniRef90_Q1HVF7	63	EBNA-1 HHV 4	Epstein-Barr nuclear antigen 1 n=48 Tax=Epstein-Barr virus (strain GD1) TaxID=10376 RepID=EBNA1_EBVA8
	agilent_188287	6.82887e-07	0.0348272	1.41085	0.100546	2.72115	3.94737	14.8936	3.77305	UniRef90_B1R5P4	64	WP_011590707.1 strains_non_MPA_non_topgraph_cdhit70_190118.csv	Mannosyl-glycoprotein endo-beta-N-acetylglucosamidase domain protein, possible enterotoxin n=1 Tax=Clostridium perfringens B str. ATCC 3626 TaxID=451754 RepID=B1R5P4_CLOPF
	twist_42051	7.04296e-07	0.0359191	-1.54652	-2.9914	-0.101643	10.5263	3.19149	0.303191		65	45 kDa immediate-early protein 2
	agilent_7788	7.18734e-07	0.0366555	-0.844842	-1.63728	-0.0524057	28.9474	15.9574	0.551257	UniRef90_P08318	66	phosphoprotein 150 & Large structural phosphoprotein	Large structural phosphoprotein n=145 Tax=root TaxID=1 RepID=PP150_HCMVA
	agilent_240487	7.18896e-07	0.0366637	-0.876015	-1.69773	-0.0543033	26.3158	12.766	0.485106	UniRef90_P71401	67	VFG001157(gb|AAC44560) (hsf) Hsf [Hia/Hsf (VF0039)] [Haemophilus influenzae C54]	Hsf n=19 Tax=Haemophilus influenzae TaxID=727 RepID=P71401_HAEIF
	twist_27025	7.2955e-07	0.037207	1.44657	0.0857612	2.80738	3.94737	11.7021	2.96454		68	collagen, type IV, alpha 3 (Goodpasture antigen)
	twist_98002	7.30815e-07	0.0372716	-1.7926	-3.47949	-0.105702	9.21053	2.12766	0.231003		69	YP_005102508.1 putative phage terminase large subunit [Bacteroides phage B124-14]
	twist_8126	7.31948e-07	0.0373294	0.919566	0.0539598	1.78517	11.8421	24.4681	2.06619		70	allergen_name False allergome_name Str pn PspC (2/2) (1/1) allergenonline_name False SDAP_name False iedb_name False
	twist_1184	7.36047e-07	0.0375384	-1.11993	-2.1753	-0.0645597	17.1053	6.38298	0.373159		71	Allergen Bos d alpha 2 (I) collagen type I
	twist_51732	7.72091e-07	0.0393766	-0.699054	-1.36409	-0.0340209	50	40.4255	0.808511		72	positive (exact): Norwalk virus Non-structural polyprotein
	twist_14067	7.74689e-07	0.0395091	-0.844755	-1.64894	-0.0405712	27.6316	18.0851	0.654509		73	allergen_name False allergome_name Ovi a 8 (5/5), Ovi a 9 (2/2) (1/1) allergenonline_name False SDAP_name False iedb_name False
	agilent_52480	7.81621e-07	0.0398627	-1.83879	-3.5924	-0.0851813	9.21053	2.12766	0.231003	UniRef90_Q4W8L5	74	WP_000744110.1 strains_non_MPA_non_topgraph_cdhit70_190118.csv	Staphylocoagulase n=113 Tax=Bacillales TaxID=1385 RepID=Q4W8L5_STAAU
	agilent_121077	7.99993e-07	0.0407997	-1.8409	-3.60478	-0.0770323	7.89474	2.12766	0.269504	UniRef90_A0A412M4I2	75	MH0091_GL0064430 MPA_PNP_EM_seqs_non_topgraph_seqs_final_210318.csv	Carboxypeptidase-like regulatory domain-containing protein n=26 Tax=Parabacteroides TaxID=375288 RepID=A0A412M4I2_9BACT
	agilent_225438	8.02575e-07	0.0409313	-0.760022	-1.48872	-0.0313273	32.8947	21.2766	0.646809	UniRef90_A7X6I5	76	VFG001283(gb|NP_647238) (fnbA) fibronectin-binding protein A [FnBPs (VF0010)] [Staphylococcus aureus subsp. aureus MW2]	Fibronectin-binding protein A n=697 Tax=Bacteria TaxID=2 RepID=FNBA_STAA1
	twist_59627	8.02686e-07	0.040937	1.37487	0.0566339	2.69311	3.94737	13.8298	3.50355		77	H3N2 B/Brisbane/60/2008 NP
	agilent_88260	8.04578e-07	0.0410335	-1.38374	-2.71111	-0.0563653	11.8421	4.25532	0.359338	UniRef90_I9U8P6	78	159490532-stool1_revised_scaffold8888_2_gene50955 (2/2) MPA_and_EM_topgraph_220218_subsample.csv	SusC/RagA family TonB-linked outer membrane protein n=31 Tax=Bacteroides TaxID=816 RepID=I9U8P6_BACVU
	agilent_91518	8.07781e-07	0.0411968	-0.929041	-1.82096	-0.0371242	22.3684	10.6383	0.475594	UniRef90_F7M4F9	79	457387.HMPREF0127_02356 (2/2) MPA_and_EM_topgraph_220218_subsample.csv	Uncharacterized protein n=55 Tax=Bacteroidales TaxID=171549 RepID=F7M4F9_9BACE
	twist_5109	8.08968e-07	0.0412574	-1.25754	-2.46519	-0.0498904	13.1579	5.31915	0.404255		80	allergen_name False allergome_name Str c 1 (2/2) (1/1) allergenonline_name False SDAP_name False iedb_name False
	agilent_208732	8.10157e-07	0.041318	-1.70024	-3.3335	-0.0669657	10.5263	2.12766	0.202128	UniRef90_K5ZMW0	81	MH0133_GL0069865 MPA_PNP_EM_seqs_non_topgraph_seqs_final_210318.csv	Dipeptidyl-peptidase n=18 Tax=Parabacteroides TaxID=375288 RepID=K5ZMW0_9BACT
	agilent_1257	8.21331e-07	0.0418879	-0.675811	-1.32682	-0.0248014	47.3684	34.0426	0.718676	UniRef90_P03204	82	EBNA-3C HHV 4 latent protein	Epstein-Barr nuclear antigen 6 n=14 Tax=Epstein-Barr virus (strain GD1) TaxID=10376 RepID=EBNA6_EBVB9
	twist_15509	8.42563e-07	0.0429707	-0.972224	-1.91369	-0.0307571	19.7368	9.57447	0.485106		83	allergen_name False allergome_name Str pn PspC (2/2) (1/1) allergenonline_name False SDAP_name False iedb_name False
	agilent_12530	8.44802e-07	0.0430849	-0.927526	-1.8262	-0.0288508	21.0526	11.7021	0.555851	UniRef90_A0A4V0Z735	84	WP_018593186.1 strains_non_MPA_non_topgraph_cdhit70_190118.csv	Uncharacterized protein n=3 Tax=Blautia TaxID=572511 RepID=A0A4V0Z735_9FIRM
	twist_45861	8.49565e-07	0.0433278	-1.08338	-2.13429	-0.0324778	17.1053	6.38298	0.373159		85	RNA polymerase beta'-subunit
	twist_49793	8.64575e-07	0.0440933	-1.24514	-2.45735	-0.0329275	14.4737	4.25532	0.294004		86	calcium channel BI-1
	twist_48854	8.73871e-07	0.0445674	-0.922366	-1.82235	-0.0223854	21.0526	12.766	0.606383		87	fibronectin-binding protein A
	twist_32056	8.90141e-07	0.0453972	-0.845422	-1.67352	-0.0173192	25	12.766	0.510638		88	tegument protein US11
	twist_48628	8.97579e-07	0.0457765	-0.816467	-1.61761	-0.0153218	26.3158	18.0851	0.687234		89	positive (from uniprot): Norwalk virus Non-structural polyprotein
	twist_843	9.01484e-07	0.0459757	-0.957841	-1.89857	-0.0171121	21.0526	8.51064	0.404255		90	allergen_name False allergome_name Ovi a 12 (1/2), Ovi a 8 (2/5) (1/1) allergenonline_name False SDAP_name False iedb_name False
	agilent_12512	9.34288e-07	0.0476487	-1.25416	-2.49532	-0.0129973	13.1579	4.25532	0.323404	UniRef90_Q7DBI0	91	NP_310689.1 strains_non_MPA_non_topgraph_cdhit70_190118.csv	Flagellin n=88 Tax=Bacteria TaxID=2 RepID=Q7DBI0_ECO57
	agilent_12510	9.34288e-07	0.0476487	-1.25416	-2.49532	-0.0129973	13.1579	4.25532	0.323404	UniRef90_Q09012	92	WP_000079828.1 strains_non_MPA_non_topgraph_cdhit70_190118.csv	Flagellin n=54 Tax=Enterobacteriaceae TaxID=543 RepID=Q09012_SHISO
	twist_57801	9.46919e-07	0.0482929	-1.37999	-2.74962	-0.010355	11.8421	3.19149	0.269504		93	HCMVUL35
	agilent_11949	9.47984e-07	0.0483472	-1.39708	-2.78401	-0.0101475	96.0526	89.3617	0.930341		94	positive (exact): Human adenovirus C Pre-histone-like nucleoprotein
	twist_36384	9.55795e-07	0.0487456	-0.808325	-1.6122	-0.00444863	27.6316	14.8936	0.539007		95	Glycoprotein B precursor & glycoprotein B (1/2)
	twist_32238	9.57812e-07	0.0488484	-0.902756	-1.80095	-0.00455912	22.3684	10.6383	0.475594		96	Lipase 2 precursor (Glycerol ester hydrolase 2)
	twist_59593	9.58548e-07	0.048886	1.12061	0.00547386	2.23575	6.57895	13.8298	2.10213		97	H3N2 A/Michigan/45/2015 M1
	agilent_195778	9.85955e-07	0.0502837	0.86992	-0.00107613	1.74092	11.8421	23.4043	1.97636	UniRef90_E1W618	98	WP_014065439.1 strains_non_MPA_non_topgraph_cdhit70_190118.csv	Uncharacterized protein n=1 Tax=Haemophilus parainfluenzae (strain T3T1) TaxID=862965 RepID=E1W618_HAEP3
	twist_26048	1.0074e-06	0.0513774	1.19545	-0.00714834	2.39804	5.26316	12.766	2.42553		99	RsTALE
	agilent_241381	1.0182e-06	0.0519281	-1.36088	-2.73313	0.0113666	96.0526	89.3617	0.930341	UniRef90_Q8P2T7	100	VFG000976(gb|NP_268546) (slo) streptolysin O precursor [SLO (VF0250)] [Streptococcus pyogenes M1 GAS]	Streptolysin O n=132 Tax=Streptococcus TaxID=1301 RepID=TACY_STRP8
	twist_31841	1.03574e-06	0.0528226	0.780218	-0.00950739	1.56994	17.1053	26.5957	1.55483		101	putative BLRF2 protein [Human gammaherpesvirus 4] & Tegument protein BLRF2
	agilent_106172	1.044e-06	0.0532442	-1.33045	-2.6795	0.018604	10.5263	4.25532	0.404255	UniRef90_A0A3D0XCG3	102	WP_092976286.1 (1/7) non_MPA_topgraph_sampling_040218.csv	CPBP family intramembrane metalloprotease n=2 Tax=Ruminococcus TaxID=1263 RepID=A0A3D0XCG3_9FIRM
	twist_53656	1.04531e-06	0.0533108	-1.12077	-2.25752	0.0159896	14.4737	5.31915	0.367505		103	HCMVUL35
	twist_58805	1.05491e-06	0.0538004	1.07545	-0.0175802	2.16848	6.57895	14.8936	2.26383		104	H3N2 A/Hong Kong/4801/2014 M1
	agilent_181551	1.07305e-06	0.0547254	-1.38819	-2.80451	0.0281203	10.5263	3.19149	0.303191	UniRef90_A0A1L9L0T2	105	WP_038968447.1 strains_non_MPA_non_topgraph_cdhit70_190118.csv	Type II secretion system protein D n=17 Tax=Vibrio TaxID=662 RepID=A0A1L9L0T2_VIBFL
	agilent_168693	1.07436e-06	0.0547923	0.750816	-0.0154206	1.51705	17.1053	29.7872	1.74141	UniRef90_I9IA10	106	MH0012_GL0147423 MPA_PNP_EM_seqs_non_topgraph_seqs_final_210318.csv	F5/8 type C domain-containing protein n=7 Tax=Bacteroides TaxID=816 RepID=I9IA10_9BACE
	agilent_241595	1.08008e-06	0.0550841	-0.644942	-1.30392	0.0140378	48.6842	37.234	0.764807	UniRef90_A0A4I7XYI6	107	VFG001361(gb|NP_344663) (pspA) pneumococcal surface protein A [PspA (VF0152)] [Streptococcus pneumoniae TIGR4]	Surface protein A n=87 Tax=Streptococcus pneumoniae TaxID=1313 RepID=A0A4I7XYI6_STREE
	agilent_8106	1.08565e-06	0.0553683	-0.886012	-1.79237	0.0203423	21.0526	9.57447	0.454787	UniRef90_P89479	108	tegument protein US11	Probable RNA-binding protein n=11 Tax=Human herpesvirus 2 TaxID=10310 RepID=RNB_HHV2H
	agilent_223692	1.08792e-06	0.0554838	-1.32054	-2.67203	0.0309577	13.1579	3.19149	0.242553	UniRef90_Q54835	109	VFG000950(gb|NP_665531) (emm) M protein type 3 [M protein (VF0242)] [Streptococcus pyogenes MGAS315]	M3 protein n=36 Tax=Streptococcus pyogenes TaxID=1314 RepID=Q54835_STRPY
	agilent_199716	1.10154e-06	0.0561785	-1.37944	-2.79523	0.0363459	10.5263	3.19149	0.303191	UniRef90_A6KYJ2	110	V1.CD35-1_GL0037732 MPA_PNP_EM_seqs_non_topgraph_seqs_final_210318.csv	50S ribosomal protein L2 n=108 Tax=root TaxID=1 RepID=RL2_BACV8
	twist_30726	1.1055e-06	0.0563805	-0.896926	-1.81824	0.0243876	19.7368	10.6383	0.539007		111	Ovomucoid precursor
	agilent_90665	1.11059e-06	0.0566403	-1.27009	-2.57608	0.0359071	10.5263	4.25532	0.404255	UniRef90_A5ZWW4	112	WP_005424032.1 MPA_PNP_EM_seqs_non_topgraph_seqs_final_210318.csv	DUF4179 domain-containing protein n=18 Tax=Clostridiales TaxID=186802 RepID=A5ZWW4_9FIRM
	agilent_74514	1.11938e-06	0.0570886	-1.10698	-2.24731	0.0333565	14.4737	5.31915	0.367505	UniRef90_K5ZQT7	113	MH0092_GL0084257 (2/2) MPA_and_EM_topgraph_220218_subsample.csv	TonB family domain-containing protein n=17 Tax=Parabacteroides TaxID=375288 RepID=K5ZQT7_9BACT
	twist_13630	1.12549e-06	0.0573999	-0.672985	-1.36712	0.0211468	40.7895	28.7234	0.704187		114	allergen_name False allergome_name False allergenonline_name Unassigned (1/1) (1/1) SDAP_name Bos d 8 (6/13) (1/1) iedb_name False
	agilent_3073	1.13332e-06	0.0577995	-1.18203	-2.40315	0.0390944	11.8421	5.31915	0.449173	UniRef90_Q99WQ6	115	Lipase 2 precursor (Glycerol ester hydrolase 2)	Lipase 2 n=451 Tax=Bacteria TaxID=2 RepID=LIP2_STAAM
	twist_38157	1.13422e-06	0.0578454	-2.09615	-4.26202	0.0697253	7.89474	1.06383	0.134752		116	myelin basic protein (3/3)
	twist_34608	1.15094e-06	0.0586978	-1.27109	-2.58891	0.0467395	11.8421	4.25532	0.359338		117	putative zinc metalloprotease
	twist_48626	1.16583e-06	0.0594571	-0.730765	-1.49067	0.0291429	28.9474	19.1489	0.661509		118	positive (from uniprot): Norwalk virus Non-structural polyprotein
	twist_46237	1.16619e-06	0.0594756	-1.67614	-3.41925	0.0669712	7.89474	2.12766	0.269504		119	Voltage-dependent T-type calcium channel subunit alpha-1H
	twist_61257	1.17308e-06	0.0598272	2.0442	-0.0846093	4.173	1.31579	10.6383	8.08511		120	YP_006908429.1 putative DNA polymerase 2 [Bacillus phage B4]
	agilent_8318	1.17812e-06	0.060084	-0.682738	-1.39445	0.0289728	77.6316	63.8298	0.822214	UniRef90_Q1HVF7	121	EBNA-1 HHV 4	Epstein-Barr nuclear antigen 1 n=48 Tax=Epstein-Barr virus (strain GD1) TaxID=10376 RepID=EBNA1_EBVA8
	agilent_73623	1.18756e-06	0.0605655	0.961022	-0.0426623	1.96471	7.89474	19.1489	2.42553	UniRef90_A0A1C5R2C8	122	MH0062_GL0024816 (1/2) MPA_and_EM_topgraph_220218_subsample.csv	Putative serine protease HtrA n=9 Tax=Faecalibacterium TaxID=216851 RepID=A0A1C5R2C8_9FIRM
	twist_31183	1.19108e-06	0.0607448	-1.2253	-2.50588	0.0552855	11.8421	4.25532	0.359338		123	liver stage antigen-1 & hypothetical protein PF14_0175
	twist_57410	1.20018e-06	0.0612094	0.664371	-0.0312258	1.35997	23.6842	38.2979	1.61702		124	heme transporter IsdB
	agilent_11484	1.20923e-06	0.0616707	-0.762938	-1.56316	0.0372794	26.3158	13.8298	0.525532	UniRef90_P03204	125	EBNA-3C HHV 4 latent protein	Epstein-Barr nuclear antigen 6 n=14 Tax=Epstein-Barr virus (strain GD1) TaxID=10376 RepID=EBNA6_EBVB9
	agilent_243165	1.21525e-06	0.0619778	1.28144	-0.0642002	2.62709	3.94737	11.7021	2.96454	UniRef90_Q9JNH0	126	VFG000972(gb|NP_269972) (sic) inhibitor of complement-mediated lysis [SIC (VF0255)] [Streptococcus pyogenes M1 GAS]	Sic1.225 n=20 Tax=Streptococcus pyogenes TaxID=1314 RepID=Q9JNH0_STRPY
	twist_58726	1.2202e-06	0.0622304	-0.897149	-1.84016	0.0458587	88.1579	81.9149	0.929184		127	positive (exact): Human adenovirus C Pre-histone-like nucleoprotein
	twist_87344	1.2246e-06	0.0624546	1.53256	-0.0797183	3.14484	2.63158	8.51064	3.23404		128	YP_001469501.1 gp20 portal vertex protein of head [Enterobacteria phage Phi1]
	agilent_124604	1.2317e-06	0.0628169	1.5055	-0.0804977	3.09149	2.63158	9.57447	3.6383	UniRef90_G1WNG6	129	WP_005335292.1 (1/2) non_MPA_topgraph_sampling_040218.csv	LysM domain-containing protein n=15 Tax=Dorea TaxID=189330 RepID=G1WNG6_9FIRM
	twist_20848	1.24158e-06	0.0633205	-0.644205	-1.32415	0.0357429	42.1053	29.7872	0.707447		130	allergen_name False allergome_name Bos d 8 (2/6), Bos d 9 (2/3) (1/1) allergenonline_name False SDAP_name False iedb_name False
	agilent_157295	1.24222e-06	0.0633531	-2.40681	-4.94747	0.133853	5.26316	1.06383	0.202128	UniRef90_Q7MNW1	131	WP_039447969.1 strains_non_MPA_non_topgraph_cdhit70_190118.csv	Penicillin-binding protein activator LpoA n=64 Tax=Vibrionaceae TaxID=641 RepID=LPOA_VIBVY
	twist_51449	1.24229e-06	0.063357	-1.25935	-2.58876	0.0700574	10.5263	4.25532	0.404255		132	ORF22
	agilent_115718	1.26323e-06	0.0644248	-1.6309	-3.35946	0.0976613	7.89474	2.12766	0.269504	UniRef90_A0A1Q6U1L1	133	NLM026_GL0059834 MPA_PNP_EM_seqs_non_topgraph_seqs_final_210318.csv	Dihydrofolate reductase n=9 Tax=Bacteria TaxID=2 RepID=A0A1Q6U1L1_9FIRM
	agilent_220077	1.26814e-06	0.0646752	-1.32881	-2.7385	0.0808918	10.5263	3.19149	0.303191	UniRef90_Q97T80	134	VFG001362(gb|NP_344620) (zmpC) immunoglobulin A1 protease [IgA1 protease (VF0147)] [Streptococcus pneumoniae TIGR4]	Zinc metalloprotease ZmpC n=66 Tax=Terrabacteria group TaxID=1783272 RepID=ZMPC_STRPN
	agilent_37449	1.27846e-06	0.0652016	1.10907	-0.0698273	2.28797	5.26316	14.8936	2.82979	UniRef90_A0A3R6ENC0	135	MH0315_GL0162216 MPA_PNP_EM_seqs_non_topgraph_seqs_final_210318.csv	T9SS C-terminal target domain-containing protein n=39 Tax=Bacteroidales TaxID=171549 RepID=A0A3R6ENC0_9BACT
	twist_27640	1.27876e-06	0.0652166	-0.827898	-1.70797	0.0521738	88.1579	77.6596	0.880915		136	Capsid protein VP26 & capsid protein VP26 [Human gammaherpesvirus 4] & BFRF3
	agilent_160014	1.29247e-06	0.0659161	-1.17824	-2.434	0.0775057	11.8421	4.25532	0.359338	UniRef90_D4IQG0	137	MH0196_GL0028267 MPA_PNP_EM_seqs_non_topgraph_seqs_final_210318.csv	Peptidase family S41 n=7 Tax=Rikenellaceae TaxID=171550 RepID=D4IQG0_9BACT
	agilent_229765	1.29448e-06	0.0660185	-1.10108	-2.27503	0.0728737	13.1579	5.31915	0.404255	UniRef90_D0VFN2	138	VFG007146(gb|NP_798035) (vopD) type III secretion system translocator protein VopD [T3SS1 (VF0408)] [Vibrio parahaemolyticus RIMD 2210633]	VopD n=132 Tax=Vibrionaceae TaxID=641 RepID=D0VFN2_VIBAL
	twist_18575	1.30469e-06	0.0665393	1.47303	-0.100508	3.04656	2.63158	10.6383	4.04255		139	allergen_name False allergome_name Tri a 20 (32/49) (1/1) allergenonline_name False SDAP_name False iedb_name False
	twist_63421	1.31136e-06	0.0668793	-1.1503	-2.38061	0.0800221	13.1579	4.25532	0.323404		140	YP_009150301.1 putative DNA-dependent RNA polymerase [Proteus phage PM 75]
	twist_3375	1.31544e-06	0.0670876	-0.642144	-1.32948	0.045196	38.1579	28.7234	0.752751		141	allergen_name False allergome_name Str pn PspC (2/2) (1/1) allergenonline_name False SDAP_name False iedb_name False
	agilent_167235	1.32235e-06	0.0674399	-0.735843	-1.52449	0.0528055	26.3158	17.0213	0.646809	UniRef90_B0MY53	142	MH0170_GL0112448 (2/2) MPA_and_EM_topgraph_220218_subsample.csv	PASTA domain protein n=4 Tax=root TaxID=1 RepID=B0MY53_9BACT
	twist_58288	1.32813e-06	0.0677348	0.684541	-0.0499126	1.41899	19.7368	32.9787	1.67092		143	polyprotein (9/9) & VP1 capsid protein (1/3) & Chain 2, Human Rhinovirus Serotype 2 (Hrv2)
	agilent_42	1.33877e-06	0.0682771	-0.747088	-1.55023	0.0560531	26.3158	14.8936	0.565957	UniRef90_P68950	144	positive (from uniprot): Human adenovirus C Pre-histone-like nucleoprotein	Pre-histone-like nucleoprotein n=24 Tax=root TaxID=1 RepID=NP_ADE02
	agilent_235793	1.34283e-06	0.0684842	1.10053	-0.083458	2.28451	5.26316	15.9574	3.03191	UniRef90_Q50341	145	VFG002030(gb|NP_109830) (orf6/MgpC/crmA) cytadherence protein [Cytadherence organelle (VF0330)] [Mycoplasma pneumoniae M129]	Mgp-operon protein 3 n=22 Tax=Mycoplasma pneumoniae TaxID=2104 RepID=MGP3_MYCPN
	agilent_130471	1.35419e-06	0.0690637	1.23754	-0.0966347	2.57171	3.94737	12.766	3.23404	UniRef90_A0A4R3JKG7	146	WP_024852985.1 (1/2) non_MPA_topgraph_sampling_040218.csv	CHAP domain-containing protein n=2 Tax=Lachnospiraceae TaxID=186803 RepID=A0A4R3JKG7_9FIRM
	agilent_11266	1.35551e-06	0.0691311	-0.607097	-1.26176	0.0475646	61.8421	53.1915	0.860118	UniRef90_P54634	147	positive (from uniprot): Norwalk virus Non-structural polyprotein	Genome polyprotein n=5814 Tax=root TaxID=1 RepID=POLG_LORDV
	agilent_224709	1.37248e-06	0.0699965	-1.17053	-2.43669	0.0956296	11.8421	4.25532	0.359338	UniRef90_Q5WVE4	148	VFG045548(gb|YP_095924) (lpg1907) Dot/Icm type IV secretion system effector [Dot/Icm (VF0156)] [Legionella pneumophila subsp. pneumophila str. Philadelphia 1]	Uncharacterized protein n=32 Tax=Legionella pneumophila TaxID=446 RepID=Q5WVE4_LEGPL
	agilent_166980	1.37611e-06	0.0701815	1.22558	-0.101002	2.55215	3.94737	12.766	3.23404	UniRef90_A0A2N5PBF4	149	WP_024853610.1 strains_non_MPA_non_topgraph_cdhit70_190118.csv	Uncharacterized protein n=12 Tax=Lachnospiraceae TaxID=186803 RepID=A0A2N5PBF4_RUMGN
	twist_59703	1.37766e-06	0.0702607	1.96279	-0.162357	4.08793	1.31579	8.51064	6.46809		150	B B/Hong Kong/05/1972 HA
	agilent_26641	1.38068e-06	0.0704148	0.934292	-0.077838	1.94642	7.89474	18.0851	2.29078	UniRef90_A0A1X3AI86	151	NP_816693.1 strains_non_MPA_non_topgraph_cdhit70_190118.csv	ABC-type enterochelin transport system, periplasmic component n=115 Tax=Bacilli TaxID=91061 RepID=A0A1X3AI86_ENTFL
	agilent_221282	1.39407e-06	0.0710976	-1.18564	-2.47318	0.101895	10.5263	5.31915	0.505319	UniRef90_Q48028	152	VFG001154(gb|AAA20524) (hmw2A) adhesin HMW2A, two-partner secretion (TPS) pathway TpsA exoprotein [HMW1/HMW2 (VF0038)] [Haemophilus influenzae str. 12]	Adhesin n=8 Tax=Haemophilus influenzae TaxID=727 RepID=Q48028_HAEIF
	agilent_68224	1.40353e-06	0.0715799	1.4603	-0.128203	3.0488	2.63158	9.57447	3.6383	UniRef90_A0A3D0XEE9	153	WP_092978152.1 (3/3) non_MPA_topgraph_sampling_040218.csv	Glycosyltransferase n=2 Tax=Ruminococcus TaxID=1263 RepID=A0A3D0XEE9_9FIRM
	agilent_241827	1.42131e-06	0.0724867	-1.52921	-3.19799	0.139562	9.21053	2.12766	0.231003	UniRef90_A0A0H3K1N3	154	VFG001282(gb|NP_647237) (fnbB) fibronectin-binding protein B [FnBPs (VF0010)] [Staphylococcus aureus subsp. aureus MW2]	FnbB protein n=80 Tax=Staphylococcus TaxID=1279 RepID=A0A0H3K1N3_STAAW
	agilent_18547	1.42149e-06	0.0724961	-1.13538	-2.37443	0.10366	13.1579	4.25532	0.323404	UniRef90_A0A161TT46	155	NP_831211.1 strains_non_MPA_non_topgraph_cdhit70_190118.csv	Murein DD-endopeptidase MepM n=540 Tax=Bacillaceae TaxID=186817 RepID=A0A161TT46_BACCE
	agilent_148497	1.42448e-06	0.0726483	1.47357	-0.135394	3.08254	2.63158	10.6383	4.04255	UniRef90_A0JQG8	156	YP_535698.1 strains_non_MPA_non_topgraph_cdhit70_190118.csv	Phage lysin n=18 Tax=Lactobacillus salivarius TaxID=1624 RepID=A0JQG8_LACS1
	twist_26523	1.43513e-06	0.0731918	-0.623738	-1.30608	0.0586026	38.1579	25.5319	0.669112		157	EBNA-3C HHV 4 latent protein
	twist_45495	1.45432e-06	0.0741703	-1.1035	-2.31479	0.107784	11.8421	5.31915	0.449173		158	hypothetical protein PFD0985wa
	agilent_32	1.45788e-06	0.0743519	-0.713477	-1.49713	0.0701795	28.9474	17.0213	0.588008	UniRef90_P06473	159	Glycoprotein B precursor & glycoprotein B (1/2)	Envelope glycoprotein B n=908 Tax=Viruses TaxID=10239 RepID=GB_HCMVA
	agilent_181972	1.45832e-06	0.0743742	-0.598399	-1.25571	0.0589106	43.4211	32.9787	0.75951	UniRef90_A0A357GPR4	160	MH0062_GL0013161 MPA_PNP_EM_seqs_non_topgraph_seqs_final_210318.csv	MurNAc-LAA domain-containing protein n=24 Tax=Lachnospiraceae TaxID=186803 RepID=A0A357GPR4_9FIRM
	twist_92035	1.4588e-06	0.0743987	-1.28394	-2.6944	0.126519	10.5263	3.19149	0.303191		161	YP_009168989.1 Possible phage tail sheath protein [Campylobacter virus CPt10]
	twist_46742	1.46061e-06	0.0744913	0.728214	-0.0720137	1.52844	15.7895	24.4681	1.54965		162	glycoprotein B (2/2)
	twist_58649	1.47534e-06	0.0752423	0.750655	-0.0763656	1.57768	14.4737	23.4043	1.61702		163	matrix protein 1 & matrix protein & M1 protein
	agilent_3544	1.47572e-06	0.0752619	0.656999	-0.0668864	1.38088	23.6842	31.9149	1.34752	UniRef90_Q69091	164	Glycoprotein D HHV-1	Envelope glycoprotein D n=279 Tax=root TaxID=1 RepID=GD_HHV11
	twist_58813	1.48188e-06	0.075576	0.881083	-0.0907441	1.85291	9.21053	17.0213	1.84802		165	H3N2 A/Michigan/45/2015 M1
	agilent_147318	1.48193e-06	0.0755786	0.604227	-0.0622362	1.27069	27.6316	43.617	1.57852	UniRef90_A0A416XD23	166	O2.UC8-1_GL0068365 MPA_PNP_EM_seqs_non_topgraph_seqs_final_210318.csv	Inhibitor_I69 domain-containing protein n=1 Tax=Bacteroides sp. AF14-46 TaxID=2292914 RepID=A0A416XD23_9BACE
	agilent_240856	1.48221e-06	0.0755927	0.717338	-0.073925	1.5086	15.7895	26.5957	1.6844	UniRef90_O86489	167	VFG001281(gb|NP_645335) (sdrE) Ser-Asp rich fibrinogen-binding bone sialoprotein-binding protein [SDr (VF0019)] [Staphylococcus aureus subsp. aureus MW2]	Serine-aspartate repeat-containing protein E n=489 Tax=Bacteria TaxID=2 RepID=SDRE_STAAE
	twist_26817	1.49685e-06	0.0763395	1.22595	-0.129788	2.58169	3.94737	10.6383	2.69504		168	Enterovirus polyprotein (VP0, VP1, VP2, VP4) – capsid proteins, Coxsackievirus A9 (2.9 Å structure, chains 1–4)
	twist_32440	1.52369e-06	0.0777083	-0.78312	-1.65317	0.0869279	22.3684	11.7021	0.523154		169	Glycoprotein B precursor & glycoprotein B (1/2)
	agilent_47052	1.53131e-06	0.0780966	1.1299	-0.127062	2.38686	5.26316	11.7021	2.2234	UniRef90_B6FIV8	170	765620695-stool1_revised_scaffold4629_1_gene93858 MPA_PNP_EM_seqs_non_topgraph_seqs_final_210318.csv	F5/8 type C domain protein n=6 Tax=Clostridiales TaxID=186802 RepID=B6FIV8_9FIRM
	twist_27538	1.53754e-06	0.0784147	0.581941	-0.0661327	1.23002	36.8421	50	1.35714		171	EBNA-1 HHV 4
	agilent_111172	1.53916e-06	0.0784974	-0.848607	-1.79391	0.096699	18.4211	10.6383	0.577508	UniRef90_Q92CG8	172	WP_026747284.1 strains_non_MPA_non_topgraph_cdhit70_190118.csv	Lin1204 protein n=84 Tax=Listeria TaxID=1637 RepID=Q92CG8_LISIN
	agilent_169687	1.54321e-06	0.0787036	0.872074	-0.100044	1.84419	9.21053	17.0213	1.84802	UniRef90_E2QQR7	173	WP_001529381.1 strains_non_MPA_non_topgraph_cdhit70_190118.csv	SnoH n=24 Tax=Escherichia coli TaxID=562 RepID=E2QQR7_ECOLX
	agilent_65478	1.54779e-06	0.0789374	-1.0449	-2.21058	0.120781	13.1579	5.31915	0.404255	UniRef90_J6PDD5	174	NP_816789.1 strains_non_MPA_non_topgraph_cdhit70_190118.csv	WxL domain-containing protein n=92 Tax=Bacteria TaxID=2 RepID=J6PDD5_ENTFL
	twist_20844	1.55553e-06	0.0793321	-0.854733	-1.80952	0.100054	18.4211	8.51064	0.462006		175	allergen_name False allergome_name Cap h 10 (1/2), Cap h 8 (1/5) (1/1) allergenonline_name False SDAP_name False iedb_name False
	agilent_212164	1.56985e-06	0.0800622	-0.964634	-2.0448	0.115535	14.4737	6.38298	0.441006	UniRef90_A0A508ZG25	176	WP_015438400.1 strains_non_MPA_non_topgraph_cdhit70_190118.csv	Lactose-binding protein n=31 Tax=Bifidobacterium TaxID=1678 RepID=A0A508ZG25_BIFBR
	agilent_217974	1.60026e-06	0.0816131	1.04847	-0.131593	2.22853	5.26316	15.9574	3.03191	UniRef90_A0A1Q6NL23	177	MH0188_GL0157323 MPA_PNP_EM_seqs_non_topgraph_seqs_final_210318.csv	LytR_cpsA_psr domain-containing protein n=12 Tax=Clostridiales TaxID=186802 RepID=A0A1Q6NL23_9FIRM
	twist_42208	1.60167e-06	0.0816851	-0.896793	-1.90638	0.112794	15.7895	8.51064	0.539007		178	Glycoprotein B precursor & glycoprotein B (1/2)
	agilent_225311	1.60284e-06	0.081745	-1.29528	-2.75376	0.1632	9.21053	3.19149	0.346505	UniRef90_P71401	179	VFG001157(gb|AAC44560) (hsf) Hsf [Hia/Hsf (VF0039)] [Haemophilus influenzae C54]	Hsf n=19 Tax=Haemophilus influenzae TaxID=727 RepID=P71401_HAEIF
	twist_26441	1.6059e-06	0.0819009	0.716222	-0.0906527	1.5231	14.4737	26.5957	1.83752		180	Hemagglutinin (2/2)
	twist_26236	1.6062e-06	0.0819164	0.753156	-0.0953703	1.60168	13.1579	22.3404	1.69787		181	matrix protein 1 & matrix protein & M1 protein
	agilent_164349	1.60751e-06	0.0819832	0.882271	-0.111937	1.87648	9.21053	15.9574	1.73252	UniRef90_R5VF48	182	MH0098_GL0098662 (1/1) MPA_and_EM_topgraph_220218_subsample.csv	Glycosyltransferase Family 51 candidate bifunctional family GT51 b-glycosyltransferase/PBP transpeptidase (Candidate murein polymerase) n=7 Tax=Roseburia TaxID=841 RepID=R5VF48_9FIRM
	twist_2130	1.61303e-06	0.0822646	-1.28695	-2.73852	0.164615	9.21053	3.19149	0.346505		183	allergen_name False allergome_name Tri a GBSS_I (3/14) (1/1) allergenonline_name False SDAP_name False iedb_name False
	twist_39408	1.61746e-06	0.0824905	1.94878	-0.250889	4.14845	1.31579	7.44681	5.65957		184	positive (from uniprot): Enterovirus B Genome polyprotein
	agilent_159573	1.63216e-06	0.0832402	1.90017	-0.249866	4.05021	1.31579	8.51064	6.46809	UniRef90_R6WN88	185	MH0196_GL0089710 (1/1) MPA_and_EM_topgraph_220218_subsample.csv	TonB-dependent Receptor Plug Domain./TonB dependent receptor n=6 Tax=Alistipes TaxID=239759 RepID=R6WN88_9BACT
	twist_28164	1.64352e-06	0.0838194	-0.664404	-1.41759	0.0887778	28.9474	19.1489	0.661509		186	Ovomucoid precursor
	agilent_226048	1.64821e-06	0.0840588	-1.02948	-2.19741	0.138461	13.1579	5.31915	0.404255	UniRef90_Q9Z4N7	187	VFG002179(gb|AAD09858) (esp) Enterococcal surface protein; Esp [Esp (VF0353)] [Enterococcus faecalis str. MMH594]	EF0056 n=75 Tax=Bacteria TaxID=2 RepID=Q9Z4N7_ENTFL
	twist_163	1.66202e-06	0.0847629	-0.984288	-2.10349	0.134917	14.4737	6.38298	0.441006		188	allergen_name False allergome_name Hor v 5 (4/6) (1/1) allergenonline_name False SDAP_name False iedb_name False
	agilent_225962	1.66807e-06	0.0850718	-1.46122	-3.12438	0.201939	7.89474	2.12766	0.269504	UniRef90_P71401	189	VFG001157(gb|AAC44560) (hsf) Hsf [Hia/Hsf (VF0039)] [Haemophilus influenzae C54]	Hsf n=19 Tax=Haemophilus influenzae TaxID=727 RepID=P71401_HAEIF
	agilent_147742	1.6703e-06	0.0851851	-1.24956	-2.67233	0.173204	10.5263	3.19149	0.303191	UniRef90_A0A0E1XBT2	190	WP_001208900.1 strains_non_MPA_non_topgraph_cdhit70_190118.csv	Gram-positive signal peptide protein, YSIRK family n=24 Tax=Staphylococcaceae TaxID=90964 RepID=A0A0E1XBT2_STAAU
	twist_75746	1.67675e-06	0.0855143	-1.47405	-3.1542	0.206091	7.89474	2.12766	0.269504		191	YP_008772082.1 unnamed protein product [Streptococcus phage TP-778L]
	twist_55904	1.67805e-06	0.0855808	-1.07178	-2.29366	0.150107	13.1579	4.25532	0.323404		192	Neurovirulence factor ICP34.5
	twist_22570	1.68785e-06	0.0860806	-1.01238	-2.16839	0.14363	13.1579	5.31915	0.404255		193	allergen_name False allergome_name Str pn PspC (2/2) (1/1) allergenonline_name False SDAP_name False iedb_name False
	agilent_1256	1.69467e-06	0.0864283	-0.560456	-1.20113	0.0802225	50	38.2979	0.765957	UniRef90_P03204	194	EBNA-3C HHV 4 latent protein	Epstein-Barr nuclear antigen 6 n=14 Tax=Epstein-Barr virus (strain GD1) TaxID=10376 RepID=EBNA6_EBVB9
	agilent_153298	1.69823e-06	0.0866098	-0.698005	-1.49638	0.100371	84.2105	74.4681	0.884309	UniRef90_S5QWV8	195	WP_020916641.1 strains_non_MPA_non_topgraph_cdhit70_190118.csv	Uncharacterized protein n=4 Tax=Streptococcus TaxID=1301 RepID=S5QWV8_9STRE
	agilent_241665	1.70785e-06	0.0871005	-0.588617	-1.26292	0.0856899	65.7895	57.4468	0.873191	UniRef90_Q2FE79	196	VFG002421(gb|NP_647158) (sbi) IgG-binding protein SBI [Sbi (VF0423)] [Staphylococcus aureus subsp. aureus MW2]	Immunoglobulin-binding protein Sbi n=295 Tax=Bacteria TaxID=2 RepID=SBI_STAA3
	agilent_3101	1.71194e-06	0.0873087	-0.568425	-1.22003	0.0831794	46.0526	34.0426	0.73921	UniRef90_Q82081	197	positive (from uniprot): Rhinovirus B Genome polyprotein	Genome polyprotein n=46 Tax=Enterovirus TaxID=12059 RepID=POLG_HRV3
	agilent_241053	1.7122e-06	0.0873222	-1.93875	-4.1613	0.283798	6.57895	1.06383	0.161702	UniRef90_C7F880	198	VFG012362(gb|NP_290254) (espB) Type III secretion system translocator protein EspB, pore protein [TTSS (VF0191)] [Escherichia coli O157:H7 str. EDL933]	EaeB n=37 Tax=Enterobacteriaceae TaxID=543 RepID=C7F880_ECOLX
	twist_85996	1.71363e-06	0.0873952	-1.44943	-3.11141	0.212554	7.89474	2.12766	0.269504		199	NP_944906.1 Phage conserved protein [Salmonella phage FelixO1]
	agilent_229658	1.71818e-06	0.0876274	-0.578028	-1.24131	0.0852519	40.7895	27.6596	0.678106	UniRef90_Q5WUD8	200	VFG045563(gb|YP_096320) (ceg28) Dot/Icm type IV secretion system effector Ceg28 [Dot/Icm (VF0156)] [Legionella pneumophila subsp. pneumophila str. Philadelphia 1]	Uncharacterized protein n=28 Tax=Legionella pneumophila TaxID=446 RepID=Q5WUD8_LEGPL
	twist_43321	1.72072e-06	0.0877568	-0.738465	-1.58619	0.10926	22.3684	13.8298	0.618273		201	alpha S1 casein & Alpha-S1-casein
	agilent_237676	1.7281e-06	0.0881332	-0.858758	-1.84574	0.128228	17.1053	8.51064	0.497545	UniRef90_A7X6I5	202	VFG001283(gb|NP_647238) (fnbA) fibronectin-binding protein A [FnBPs (VF0010)] [Staphylococcus aureus subsp. aureus MW2]	Fibronectin-binding protein A n=697 Tax=Bacteria TaxID=2 RepID=FNBA_STAA1
	agilent_8907	1.72974e-06	0.0882169	1.19381	-0.178618	2.56623	3.94737	9.57447	2.42553	UniRef90_P08392	203	Trans-acting transcriptional protein ICP4	Major viral transcription factor ICP4 n=1 Tax=Human herpesvirus 1 (strain 17) TaxID=10299 RepID=ICP4_HHV11
	agilent_171315	1.73024e-06	0.0882423	-0.937099	-2.01449	0.140295	14.4737	6.38298	0.441006	UniRef90_K5ZJ35	204	MH0020_GL0027100 (2/2) MPA_and_EM_topgraph_220218_subsample.csv	OMP_b-brl_2 domain-containing protein n=11 Tax=Parabacteroides TaxID=375288 RepID=K5ZJ35_9BACT
	twist_46451	1.73651e-06	0.088562	-1.4553	-3.13016	0.219557	7.89474	2.12766	0.269504		205	11-1 polypeptide
	twist_50962	1.73899e-06	0.0886883	-0.665035	-1.43071	0.100635	28.9474	20.2128	0.698259		206	alpha S1 casein & Alpha-S1-casein
	twist_58796	1.74835e-06	0.0891661	-0.925375	-1.99238	0.141626	92.1053	84.0426	0.912462		207	positive (exact): Human herpesvirus 4 Epstein-Barr nuclear antigen 1
	agilent_226736	1.74873e-06	0.0891852	-0.57876	-1.24614	0.0886173	40.7895	31.9149	0.78243	UniRef90_Q9KK48	208	VFG005316(gb|NP_359586) (pspC/cbpA) Choline binding protein A [Choline-binding proteins (CVF122)] [Streptococcus pneumoniae R6]	Surface protein PspC n=12 Tax=Streptococcus pneumoniae TaxID=1313 RepID=Q9KK48_STREE
	agilent_94064	1.75802e-06	0.0896589	-1.3444	-2.89695	0.208143	7.89474	3.19149	0.404255	UniRef90_A0A174IKR5	209	MH0386_GL0162444 MPA_PNP_EM_seqs_non_topgraph_seqs_final_210318.csv	D-galactose/ D-glucose-binding protein n=29 Tax=root TaxID=1 RepID=A0A174IKR5_9FIRM
	agilent_183889	1.76625e-06	0.090079	-0.76955	-1.65941	0.120307	21.0526	12.766	0.606383	UniRef90_A0A174HY43	210	WP_005425557.1 MPA_PNP_EM_seqs_non_topgraph_seqs_final_210318.csv	Uncharacterized protein n=25 Tax=Clostridiales TaxID=186802 RepID=A0A174HY43_9FIRM
	agilent_45754	1.78166e-06	0.0908647	-0.616842	-1.33186	0.0981744	34.2105	21.2766	0.621931	UniRef90_UPI0004537308	211	WP_000728715.1 strains_non_MPA_non_topgraph_cdhit70_190118.csv	staphylococcal protein A n=1 Tax=Staphylococcus aureus TaxID=1280 RepID=UPI0004537308
	twist_35416	1.78259e-06	0.0909121	-0.882747	-1.90614	0.140645	15.7895	7.44681	0.471631		212	EBNA-1 HHV 4 & BKRF1
	twist_22039	1.78693e-06	0.0911335	-1.0827	-2.33875	0.173362	11.8421	4.25532	0.359338		213	allergen_name False allergome_name Gal d 1 (2/3) (1/1) allergenonline_name Unassigned (1/1) (1/1) SDAP_name False iedb_name False
	twist_30834	1.79596e-06	0.0915938	0.781601	-0.12644	1.68964	10.5263	23.4043	2.2234		214	putative zinc metalloprotease
	agilent_12513	1.79752e-06	0.0916734	-1.00192	-2.1662	0.162366	13.1579	5.31915	0.404255	UniRef90_Q06971	215	WP_000079833.1 strains_non_MPA_non_topgraph_cdhit70_190118.csv	Flagellin n=259 Tax=Salmonella TaxID=590 RepID=FLIC_SALDU
	agilent_240812	1.79809e-06	0.0917028	0.716709	-0.116222	1.54964	14.4737	24.4681	1.69052	UniRef90_P09983	216	VFG000906(gb|NP_755445) (hlyA) Hemolysin A [Hemolysin (VF0225)] [Escherichia coli CFT073]	Hemolysin, chromosomal n=225 Tax=Bacteria TaxID=2 RepID=HLYAC_ECOLX
	twist_57818	1.80788e-06	0.0922018	1.09738	-0.179911	2.37467	5.26316	9.57447	1.81915		217	glycoprotein D (2/2)
	agilent_229425	1.81362e-06	0.0924944	0.569051	-0.0938889	1.23199	28.9474	42.5532	1.47002	UniRef90_A0A0H3K1N3	218	VFG001282(gb|NP_647237) (fnbB) fibronectin-binding protein B [FnBPs (VF0010)] [Staphylococcus aureus subsp. aureus MW2]	FnbB protein n=80 Tax=Staphylococcus TaxID=1279 RepID=A0A0H3K1N3_STAAW
	agilent_224420	1.81681e-06	0.0926575	-0.711808	-1.54147	0.117857	25	12.766	0.510638	UniRef90_Q97T80	219	VFG001362(gb|NP_344620) (zmpC) immunoglobulin A1 protease [IgA1 protease (VF0147)] [Streptococcus pneumoniae TIGR4]	Zinc metalloprotease ZmpC n=66 Tax=Terrabacteria group TaxID=1783272 RepID=ZMPC_STRPN
	agilent_205432	1.82212e-06	0.0929282	-0.772546	-1.67375	0.128661	21.0526	9.57447	0.454787	UniRef90_U6RBT0	220	MH0028_GL0082397 MPA_PNP_EM_seqs_non_topgraph_seqs_final_210318.csv	Cell division protein FtsZ n=28 Tax=root TaxID=1 RepID=U6RBT0_9BACE
	twist_92656	1.82945e-06	0.0933019	-0.878339	-1.90413	0.147451	15.7895	7.44681	0.471631		221	YP_001469480.1 gp5.1 conserved hypothetical protein [Enterobacteria phage Phi1]
	twist_60306	1.83234e-06	0.0934493	-0.898156	-1.94756	0.15125	14.4737	7.44681	0.514507		222	YP_001642351.1 putative recombination protein [Lactobacillus prophage Lj771]
	agilent_98971	1.83635e-06	0.0936539	-1.01483	-2.2013	0.171638	11.8421	5.31915	0.449173	UniRef90_A0A3A9YAX1	223	YP_194478.1 (1/1) non_MPA_topgraph_sampling_040218.csv	YSIRK-type signal peptide-containing protein n=15 Tax=Lactobacillus acidophilus TaxID=1579 RepID=A0A3A9YAX1_LACAI
	agilent_78246	1.85351e-06	0.0945289	1.82221	-0.313865	3.95829	1.31579	8.51064	6.46809	UniRef90_A0A1C5UUU7	224	MH0198_GL0135499 MPA_PNP_EM_seqs_non_topgraph_seqs_final_210318.csv	Gamma-DL-glutamyl hydrolase n=5 Tax=Firmicutes TaxID=1239 RepID=A0A1C5UUU7_9CLOT
	twist_47945	1.85826e-06	0.0947715	-0.665023	-1.44517	0.115119	26.3158	15.9574	0.606383		225	envelope glycoprotein gp350 [Human gammaherpesvirus 4] & major outer envelope glycoprotein gp350 [Human gammaherpesvirus 4] & BLLF1 & Envelope glycoprotein GP350 & major outer envelope glycoprotein gp350
	agilent_3466	1.86825e-06	0.0952807	-0.915766	-1.99171	0.160181	92.1053	85.1064	0.924012	UniRef90_P03211	226	EBNA-1 HHV 4 & BKRF1	Epstein-Barr nuclear antigen 1 n=37 Tax=Epstein-Barr virus (strain GD1) TaxID=10376 RepID=EBNA1_EBVB9
	agilent_35295	1.87343e-06	0.0955451	1.39064	-0.244546	3.02582	2.63158	7.44681	2.82979	UniRef90_A0A380ZH52	227	MH0014_GL0094101 MPA_PNP_EM_seqs_non_topgraph_seqs_final_210318.csv	Beta-galactosidase n=30 Tax=Bacteroidaceae TaxID=815 RepID=A0A380ZH52_BACVU
	twist_58262	1.87989e-06	0.0958745	-0.724931	-1.57819	0.128327	22.3684	11.7021	0.523154		228	EBNA-3C HHV 4 latent protein
	agilent_154800	1.88532e-06	0.0961513	-1.87104	-4.07512	0.333046	6.57895	1.06383	0.161702	UniRef90_D4J4E9	229	MH0246_GL0105472 (3/4) MPA_and_EM_topgraph_220218_subsample.csv	ABC-type transport system, involved in lipoprotein release, permease component n=38 Tax=Firmicutes TaxID=1239 RepID=D4J4E9_9FIRM
	agilent_235311	1.90124e-06	0.0969634	1.83816	-0.332477	4.00881	1.31579	8.51064	6.46809	UniRef90_Q93SM9	230	VFG002418(gb|YP_001331791) (vWbp) secreted von Willebrand factor-binding protein precursor [vWbp (VF0420)] [Staphylococcus aureus subsp. aureus str. Newman]	Coagulase n=92 Tax=Staphylococcus TaxID=1279 RepID=Q93SM9_STAAU
	agilent_141966	1.90588e-06	0.0972	-1.09144	-2.3812	0.198326	10.5263	4.25532	0.404255	UniRef90_K0WUB3	231	MH0128_GL0035420 MPA_PNP_EM_seqs_non_topgraph_seqs_final_210318.csv	Por secretion system C-terminal sorting domain-containing protein n=3 Tax=Bacteroidales TaxID=171549 RepID=K0WUB3_9BACT
	agilent_220721	1.91931e-06	0.0978846	-0.599635	-1.30968	0.110409	32.8947	24.4681	0.74383	UniRef90_Q54972	232	VFG005313(gb|NP_357715) (pspA) Surface protein pspA precursor [Choline-binding proteins (CVF122)] [Streptococcus pneumoniae R6]	Pneumococcal surface protein A n=17 Tax=Streptococcus pneumoniae TaxID=1313 RepID=Q54972_STREE
	agilent_56582	1.92592e-06	0.098222	1.34967	-0.250116	2.94945	2.63158	8.51064	3.23404	UniRef90_P0AB42	233	WP_000800146.1 (2/2) non_MPA_topgraph_sampling_040218.csv	Multiple stress resistance protein BhsA n=471 Tax=Bacteria TaxID=2 RepID=BHSA_ECO57
	twist_58289	1.92634e-06	0.0982431	-0.851339	-1.86051	0.157831	15.7895	8.51064	0.539007		234	Genome polyprotein (6/6) & polyprotein (7/9) & VP1 (1/4) & coat protein VP1 & VP4
	agilent_227392	1.92796e-06	0.0983261	-0.533147	-1.16529	0.098997	51.3158	37.234	0.725586	UniRef90_P71401	235	VFG001157(gb|AAC44560) (hsf) Hsf [Hia/Hsf (VF0039)] [Haemophilus influenzae C54]	Hsf n=19 Tax=Haemophilus influenzae TaxID=727 RepID=P71401_HAEIF
	agilent_58674	1.94587e-06	0.0992394	1.13973	-0.215296	2.49476	3.94737	10.6383	2.69504	UniRef90_K0WYA3	236	V1.FI15_GL0102470 MPA_PNP_EM_seqs_non_topgraph_seqs_final_210318.csv	Por secretion system C-terminal sorting domain-containing protein n=3 Tax=Bacteroidales TaxID=171549 RepID=K0WYA3_9BACT
	agilent_228681	1.97153e-06	0.100548	-1.06162	-2.32866	0.20542	11.8421	4.25532	0.359338	UniRef90_P15926	237	VFG000974(gb|NP_269970) (scpA) C5a peptidase precursor [C5a peptidase (VF0245)] [Streptococcus pyogenes M1 GAS]	C5a peptidase n=760 Tax=Bacteria TaxID=2 RepID=C5AP_STRPY
	twist_63129	1.98987e-06	0.101483	1.80622	-0.35542	3.96786	1.31579	6.38298	4.85106		238	YP_008532047.1 putative tail fiber protein [Klebsiella phage 0507-KN2-1]
	twist_301	1.99415e-06	0.101702	-1.1391	-2.50321	0.225018	9.21053	4.25532	0.462006		239	allergen_name False allergome_name Act d 1 (10/13) (1/1) allergenonline_name False SDAP_name False iedb_name False
	twist_54786	1.99617e-06	0.101805	-0.590738	-1.29838	0.116907	35.5263	24.4681	0.688731		240	phosphoprotein 150 & Large structural phosphoprotein
	agilent_198014	2.00116e-06	0.102059	-0.538082	-1.18313	0.106965	46.0526	32.9787	0.716109	UniRef90_B0G3Z1	241	WP_005331743.1 strains_non_MPA_non_topgraph_cdhit70_190118.csv	ErfK/YbiS/YcfS/YnhG n=4 Tax=Dorea formicigenerans TaxID=39486 RepID=B0G3Z1_9FIRM
	agilent_1379	2.01453e-06	0.102741	0.692267	-0.139265	1.5238	14.4737	22.3404	1.54352	UniRef90_Q2FUY2	242	Clumping factor B precursor (Fibrinogen-binding protein B) (Fibrinogen receptor B)	Clumping factor B n=3 Tax=Staphylococcus aureus TaxID=1280 RepID=CLFB_STAA8
	agilent_138663	2.01667e-06	0.10285	-1.30452	-2.87197	0.262932	7.89474	3.19149	0.404255	UniRef90_R9IFE0	243	WP_008782291.1 MPA_PNP_EM_seqs_non_topgraph_seqs_final_210318.csv	Alpha-N-arabinofuranosidase n=38 Tax=Bacteria TaxID=2 RepID=R9IFE0_9BACE
	twist_34982	2.02064e-06	0.103053	-1.47585	-3.25021	0.298507	6.57895	2.12766	0.323404		244	pneumococcal histidine triad protein E & hydrolase & HIT family hydrolase
	agilent_196845	2.02488e-06	0.103269	-0.997782	-2.19813	0.202566	11.8421	5.31915	0.449173	UniRef90_K0N9Y4	245	WP_005687202.1 (1/1) non_MPA_topgraph_sampling_040218.csv	ABC transporter glutamine-binding protein glnH n=48 Tax=Lactobacillaceae TaxID=33958 RepID=K0N9Y4_LACCA
	agilent_132716	2.05567e-06	0.104839	-0.713789	-1.57639	0.148815	21.0526	14.8936	0.707447	UniRef90_J8KDN0	246	NP_831259.1 strains_non_MPA_non_topgraph_cdhit70_190118.csv	LysM domain-containing protein n=166 Tax=Bacillus TaxID=55087 RepID=J8KDN0_BACCE
	agilent_6871	2.05745e-06	0.10493	-0.887978	-1.96137	0.185413	14.4737	6.38298	0.441006	UniRef90_Q9PZT0	247	Probable coat protein VP1 & VP2 (1/2) & VP1 capsid protein (2/3) & viral protein 2 & VP2 protein & VP1u	Minor capsid protein VP1 n=1787 Tax=Erythroparvovirus TaxID=40121 RepID=CAPSD_PAVHV
	twist_96182	2.0677e-06	0.105453	1.39564	-0.293951	3.08523	2.63158	8.51064	3.23404		248	YP_006908106.1 putative baseplate wedge subunit [Campylobacter phage CP30A]
	agilent_239561	2.06793e-06	0.105465	-1.28916	-2.84991	0.271578	7.89474	3.19149	0.404255	UniRef90_X5LYA4	249	VFG016667(gb|YP_033004) (badA/vomp/brp) Surface protein/Bartonella adhesin BadA-like [BadA (SS156)] [Bartonella henselae str. Houston-1]	Surface protein/adhesin n=3 Tax=Bartonella henselae TaxID=38323 RepID=X5LYA4_BARHN
	twist_60273	2.06988e-06	0.105564	-0.614057	-1.35769	0.12957	30.2632	20.2128	0.6679		250	YP_009153096.1 hypothetical protein Sf101_0022 [Enterobacteria phage Sf101]
	twist_36994	2.07204e-06	0.105674	-0.52892	-1.16965	0.111808	48.6842	38.2979	0.786659		251	polyprotein (9/9) & VP1 capsid protein (1/3) & Chain 2, Human Rhinovirus Serotype 2 (Hrv2)
	agilent_25174	2.0764e-06	0.105897	0.72731	-0.154308	1.60893	11.8421	21.2766	1.79669	UniRef90_A0A1B7LU00	252	WP_003668652.1 strains_non_MPA_non_topgraph_cdhit70_190118.csv	Mannosyl-glycoprotein endo-beta-N-acetylglucosamidase n=3 Tax=Lactobacillus reuteri TaxID=1598 RepID=A0A1B7LU00_LACRE
	agilent_241214	2.08279e-06	0.106222	-0.528062	-1.16876	0.112632	64.4737	51.0638	0.79201	UniRef90_Q9KK48	253	VFG005316(gb|NP_359586) (pspC/cbpA) Choline binding protein A [Choline-binding proteins (CVF122)] [Streptococcus pneumoniae R6]	Surface protein PspC n=12 Tax=Streptococcus pneumoniae TaxID=1313 RepID=Q9KK48_STREE
	agilent_241907	2.09134e-06	0.106658	-0.736074	-1.63026	0.158113	21.0526	10.6383	0.505319	UniRef90_Q8NX98	254	VFG001296(gb|NP_645749) (sspA) serine protease; V8 protease; glutamyl endopeptidase [V8 protease (VF0023)] [Staphylococcus aureus subsp. aureus MW2]	Glutamyl endopeptidase n=99 Tax=Staphylococcaceae TaxID=90964 RepID=SSPA_STAAW
	twist_27539	2.09467e-06	0.106828	0.59782	-0.128768	1.32441	22.3684	31.9149	1.42678		255	EBNA-1 HHV 4 & BKRF1
	agilent_3468	2.10078e-06	0.10714	-0.614128	-1.3612	0.132943	80.2632	70.2128	0.874782	UniRef90_P03211	256	EBNA-1 HHV 4 & BKRF1	Epstein-Barr nuclear antigen 1 n=37 Tax=Epstein-Barr virus (strain GD1) TaxID=10376 RepID=EBNA1_EBVB9
	agilent_222755	2.11363e-06	0.107795	0.69662	-0.152382	1.54562	13.1579	22.3404	1.69787	UniRef90_Q2G0L4	257	VFG001280(gb|NP_645334) (sdrD) Ser-Asp rich fibrinogen-binding bone sialoprotein-binding protein [SDr (VF0019)] [Staphylococcus aureus subsp. aureus MW2]	Serine-aspartate repeat-containing protein D n=1957 Tax=Bacteria TaxID=2 RepID=SDRD_STAA8
	twist_49499	2.11847e-06	0.108042	1.76148	-0.386819	3.90978	1.31579	7.44681	5.65957		258	granule antigen protein GRA7 & dense granule protein 7 & dense granule protein, putative
	twist_37139	2.12288e-06	0.108267	-0.55042	-1.22214	0.121299	42.1053	34.0426	0.808511		259	Immunoglobulin G-binding protein G precursor & Immunoglobulin G-binding protein G
	twist_51733	2.12721e-06	0.108488	-0.540993	-1.20162	0.119635	43.4211	36.1702	0.833011		260	positive (exact): Norwalk virus Non-structural polyprotein
	twist_47284	2.13856e-06	0.109066	-0.807251	-1.79463	0.18013	15.7895	9.57447	0.606383		261	early antigen protein D (EA-D) & DNA polymerase processivity factor BMRF1
	twist_35030	2.14459e-06	0.109374	-0.584324	-1.29966	0.131007	32.8947	25.5319	0.77617		262	fibronectin-binding protein A
	agilent_8926	2.14529e-06	0.10941	1.77916	-0.399113	3.95743	1.31579	7.44681	5.65957	UniRef90_Q59947	263	immunoglobulin A1 protease	Immunoglobulin A1 protease n=446 Tax=Streptococcus pneumoniae TaxID=1313 RepID=IGA1_STRR6
	agilent_134048	2.1484e-06	0.109568	0.542549	-0.122005	1.2071	28.9474	40.4255	1.39652	UniRef90_R5ESF2	264	MH0043_GL0060107 MPA_PNP_EM_seqs_non_topgraph_seqs_final_210318.csv	SGNH_hydro domain-containing protein n=3 Tax=Bacteroidales TaxID=171549 RepID=R5ESF2_9BACE
	twist_67850	2.15238e-06	0.109771	-1.11467	-2.48077	0.251439	9.21053	4.25532	0.462006		265	NP_695183.1 zinc finger protein [Lactobacillus phage phig1e]
	twist_2830	2.15241e-06	0.109773	-0.616275	-1.37157	0.139018	28.9474	21.2766	0.73501		266	allergen_name False allergome_name Bub b 8 (5/6), Bub b 9 (1/2) (1/1) allergenonline_name False SDAP_name False iedb_name False
	agilent_226792	2.15514e-06	0.109912	-0.851926	-1.89644	0.192585	14.4737	8.51064	0.588008	UniRef90_P06653	267	VFG001358(gb|NP_346365) (lytA) autolysin [Autolysin (VF0143)] [Streptococcus pneumoniae TIGR4]	Autolysin n=1457 Tax=root TaxID=1 RepID=ALYS_STRPN
	agilent_7111	2.16378e-06	0.110353	-0.850093	-1.89365	0.193464	14.4737	7.44681	0.514507	UniRef90_P54634	268	positive (from uniprot): Norwalk virus Non-structural polyprotein	Genome polyprotein n=5814 Tax=root TaxID=1 RepID=POLG_LORDV
	twist_49412	2.16861e-06	0.110599	-0.884145	-1.97025	0.201963	92.1053	86.1702	0.935562		269	EBNA-1 HHV 4
	agilent_881	2.16937e-06	0.110638	0.523961	-0.119757	1.16768	34.2105	48.9362	1.43044	UniRef90_Q66575	270	positive (from uniprot): Enterovirus B Genome polyprotein	Genome polyprotein n=20 Tax=Enterovirus B TaxID=138949 RepID=POLG_EC12T
	agilent_229692	2.17156e-06	0.110749	-0.754698	-1.68218	0.172785	18.4211	9.57447	0.519757	UniRef90_P44969	271	VFG000337(gb|NP_439153) (iga1) immunoglobin A1 protease [IgA1 protease (VF0045)] [Haemophilus influenzae Rd KW20]	Immunoglobulin A1 protease autotransporter n=1 Tax=Haemophilus influenzae (strain ATCC 51907 / DSM 11121 / KW20 / Rd) TaxID=71421 RepID=IGA0_HAEIN
	agilent_230765	2.17394e-06	0.110871	-0.67556	-1.50607	0.15495	22.3684	13.8298	0.618273	UniRef90_A6QIG2	272	VFG001799(gb|CAB94853) (map) extracellular proteins Map [Eap/Map (VF0016)] [Staphylococcus aureus str. Newman D2C (ATCC 25904)]	65 kDa membrane protein n=124 Tax=Bacteria TaxID=2 RepID=OMP7_STAAE
	agilent_230662	2.18915e-06	0.111647	-0.665562	-1.48556	0.154434	25	13.8298	0.553191	UniRef90_P71401	273	VFG001157(gb|AAC44560) (hsf) Hsf [Hia/Hsf (VF0039)] [Haemophilus influenzae C54]	Hsf n=19 Tax=Haemophilus influenzae TaxID=727 RepID=P71401_HAEIF
	agilent_213170	2.19148e-06	0.111766	-1.37733	-3.07482	0.320153	7.89474	2.12766	0.269504	UniRef90_A0A3E5A441	274	MH0009_GL0056469 MPA_PNP_EM_seqs_non_topgraph_seqs_final_210318.csv	Inhibitor_I69 domain-containing protein n=6 Tax=Prevotella TaxID=838 RepID=A0A3E5A441_9BACT
	agilent_39688	2.19293e-06	0.11184	0.531914	-0.123775	1.1876	42.1053	53.1915	1.2633	UniRef90_A7X0T9	275	WP_001074519.1 strains_non_MPA_non_topgraph_cdhit70_190118.csv	Bifunctional autolysin n=763 Tax=Bacteria TaxID=2 RepID=ATL_STAA1
	agilent_174140	2.21076e-06	0.112749	-1.34927	-3.01673	0.31819	7.89474	2.12766	0.269504	UniRef90_U6RBT0	276	MH0028_GL0082397 MPA_PNP_EM_seqs_non_topgraph_seqs_final_210318.csv	Cell division protein FtsZ n=28 Tax=root TaxID=1 RepID=U6RBT0_9BACE
	agilent_92970	2.23024e-06	0.113742	-1.01167	-2.26537	0.242025	10.5263	5.31915	0.505319	UniRef90_D1PA52	277	MH0001_GL0016815 MPA_PNP_EM_seqs_non_topgraph_seqs_final_210318.csv	ATPase family associated with various cellular activities (AAA) n=36 Tax=root TaxID=1 RepID=D1PA52_9BACT
	agilent_226618	2.23205e-06	0.113835	-1.16708	-2.61374	0.279575	9.21053	3.19149	0.346505	UniRef90_Q7BS42	278	VFG000861(gb|YP_006098864) (pic) Pic serine protease precursor, autotransporter [Pic (VF0218)] [Escherichia coli O44:H18 042]	Serine protease pic autotransporter n=149 Tax=Enterobacteriaceae TaxID=543 RepID=PIC_ECO44
	twist_39841	2.23978e-06	0.114229	1.00051	-0.241024	2.24204	5.26316	11.7021	2.2234		279	Major surface glycoprotein G
	twist_5606	2.24072e-06	0.114277	-0.783746	-1.75643	0.188934	17.1053	8.51064	0.497545		280	allergen_name False allergome_name Nas vi 12 (2/2) (1/1) allergenonline_name False SDAP_name False iedb_name False
	twist_30259	2.25662e-06	0.115088	0.600452	-0.146416	1.34732	18.4211	31.9149	1.73252		281	polyprotein (3/9) & structural protein (3/3) & VP1 (2/4) & capsid protein VP1 & VP1 protein (2/2) & VP1 protein, partial [Enterovirus A71]
	agilent_57827	2.26669e-06	0.115601	1.3473	-0.3309	3.0255	2.63158	6.38298	2.42553	UniRef90_A0A174BXL6	282	MH0131_GL0138617 (6/6) MPA_and_EM_topgraph_220218_subsample.csv	Probable multidrug resistance ABC transporter ATP-binding/permease protein YheH n=81 Tax=Coriobacteriaceae TaxID=84107 RepID=A0A174BXL6_9ACTN
	agilent_103212	2.28156e-06	0.116359	-0.915555	-2.05835	0.227236	13.1579	5.31915	0.404255	UniRef90_A0A3E4P9Y0	283	MH0364_GL0033618 (1/1) MPA_and_EM_topgraph_220218_subsample.csv	TPR_REGION domain-containing protein n=25 Tax=Bacteroidales TaxID=171549 RepID=A0A3E4P9Y0_9BACT
	twist_72914	2.28578e-06	0.116575	0.636639	-0.158479	1.43176	17.1053	24.4681	1.43044		284	YP_001469501.1 gp20 portal vertex protein of head [Enterobacteria phage Phi1]
	twist_34374	2.29106e-06	0.116844	-0.639104	-1.43789	0.15968	25	14.8936	0.595745		285	EBNA-1 HHV 4
	agilent_187062	2.29467e-06	0.117028	-0.844365	-1.90023	0.211495	14.4737	7.44681	0.514507	UniRef90_A0A381IRL2	286	WP_011590277.1 strains_non_MPA_non_topgraph_cdhit70_190118.csv	Cell wall binding repeat-containing protein n=21 Tax=Clostridium perfringens TaxID=1502 RepID=A0A381IRL2_CLOPF
	twist_50868	2.2962e-06	0.117106	-0.756048	-1.70167	0.189576	17.1053	10.6383	0.621931		287	45 kDa immediate-early protein 2
	agilent_227453	2.30214e-06	0.117409	-0.793465	-1.78671	0.199779	15.7895	8.51064	0.539007	UniRef90_P09616	288	VFG001293(gb|NP_645861) (hly/hla) Alpha-Hemolysin precursor [<alpha>-hemolysin (VF0001)] [Staphylococcus aureus subsp. aureus MW2]	Alpha-hemolysin n=273 Tax=Bacteria TaxID=2 RepID=HLA_STAAU
	twist_32175	2.30548e-06	0.11758	-0.851936	-1.91887	0.214996	92.1053	85.1064	0.924012		289	EBNA-1 HHV 4 & BKRF1
	agilent_230904	2.30619e-06	0.117616	-1.1619	-2.61716	0.293363	9.21053	3.19149	0.346505	UniRef90_P15926	290	VFG001797(gb|NP_735749) (scpB) streptococcal C5a peptidase [C5a peptidase (VF0278)] [Streptococcus agalactiae NEM316]	C5a peptidase n=760 Tax=Bacteria TaxID=2 RepID=C5AP_STRPY
	agilent_7255	2.3142e-06	0.118024	-0.995612	-2.24399	0.252764	11.8421	4.25532	0.359338	UniRef90_P89479	291	tegument protein US11	Probable RNA-binding protein n=11 Tax=Human herpesvirus 2 TaxID=10310 RepID=RNB_HHV2H
	twist_47314	2.31844e-06	0.118241	0.668209	-0.170137	1.50656	13.1579	24.4681	1.85957		292	Enterovirus polyprotein (VP0, VP1, VP2, VP4) – capsid proteins, Coxsackievirus A9 (2.9 Å structure, chains 1–4)
	agilent_241521	2.32385e-06	0.118516	-1.07053	-2.41465	0.273581	10.5263	4.25532	0.404255	UniRef90_P44969	293	VFG000337(gb|NP_439153) (iga1) immunoglobin A1 protease [IgA1 protease (VF0045)] [Haemophilus influenzae Rd KW20]	Immunoglobulin A1 protease autotransporter n=1 Tax=Haemophilus influenzae (strain ATCC 51907 / DSM 11121 / KW20 / Rd) TaxID=71421 RepID=IGA0_HAEIN
	twist_34788	2.33027e-06	0.118844	0.970564	-0.249118	2.19025	5.26316	11.7021	2.2234		294	positive (from uniprot): Enterovirus B Genome polyprotein
	agilent_4907	2.33322e-06	0.118994	-0.643571	-1.45266	0.165518	25	17.0213	0.680851	UniRef90_P07210	295	polyprotein (9/9) & VP1 capsid protein (1/3) & Chain 2, Human Rhinovirus Serotype 2 (Hrv2)	Genome polyprotein n=273 Tax=Enterovirus TaxID=12059 RepID=POLG_HRV8A
	agilent_3872	2.3341e-06	0.119039	0.875796	-0.225376	1.97697	6.57895	13.8298	2.10213	UniRef90_P07210	296	polyprotein (9/9) & VP1 capsid protein (1/3) & Chain 2, Human Rhinovirus Serotype 2 (Hrv2)	Genome polyprotein n=273 Tax=Enterovirus TaxID=12059 RepID=POLG_HRV8A
	agilent_161715	2.3403e-06	0.119355	-0.840117	-1.89733	0.217099	14.4737	8.51064	0.588008	UniRef90_F7MCN8	297	MH0229_GL0170278 MPA_PNP_EM_seqs_non_topgraph_seqs_final_210318.csv	Uncharacterized protein n=12 Tax=Bacteroidales TaxID=171549 RepID=F7MCN8_9BACE
	agilent_200616	2.35086e-06	0.119894	0.743105	-0.193393	1.6796	10.5263	17.0213	1.61702	UniRef90_K0WU03	298	MH0012_GL0184715 MPA_PNP_EM_seqs_non_topgraph_seqs_final_210318.csv	PA14 domain-containing protein n=3 Tax=Bacteroidales TaxID=171549 RepID=K0WU03_9BACT
	twist_84400	2.35724e-06	0.120219	-0.834634	-1.88741	0.218137	14.4737	7.44681	0.514507		299	YP_009037366.1 hypothetical protein JS09_043 [Escherichia phage vB_EcoM_JS09]
	agilent_237411	2.3763e-06	0.121191	-0.572505	-1.29653	0.15152	31.5789	22.3404	0.707447	UniRef90_UPI000F53326A	300	VFG000261(gb|NP_273742) (iga) IgA-specific serine endopeptidase [IgA1 protease (VF0080)] [Neisseria meningitidis MC58]	IgA-specific serine endopeptidase autotransporter n=1 Tax=Neisseria meningitidis TaxID=487 RepID=UPI000F53326A
	twist_99693	2.37803e-06	0.121279	-0.527421	-1.19459	0.139746	40.7895	30.8511	0.756349		301	YP_009222289.1 lysin [Lactobacillus phage LfeInf]
	twist_30864	2.3852e-06	0.121645	-0.560139	-1.26939	0.149111	35.5263	25.5319	0.718676		302	phosphoprotein 150 & Large structural phosphoprotein
	agilent_107181	2.39308e-06	0.122047	1.28518	-0.343874	2.91423	2.63158	7.44681	2.82979	UniRef90_A0A336Q741	303	WP_011590270.1 strains_non_MPA_non_topgraph_cdhit70_190118.csv	N-acetylmuramoyl-L-alanine amidase n=56 Tax=Clostridium perfringens TaxID=1502 RepID=A0A336Q741_CLOPF
	twist_52032	2.39348e-06	0.122067	0.924984	-0.247561	2.09753	6.57895	12.766	1.94043		304	EBNA-3B nuclear protein [Human gammaherpesvirus 4] & Epstein-Barr nuclear antigen 4
	agilent_47783	2.40435e-06	0.122622	-0.836374	-1.89817	0.22542	13.1579	8.51064	0.646809	UniRef90_A0A1H4EYC0	305	MH0192_GL0120909 (2/2) MPA_and_EM_topgraph_220218_subsample.csv	TonB-linked outer membrane protein, SusC/RagA family n=7 Tax=Alistipes TaxID=239759 RepID=A0A1H4EYC0_9BACT
	agilent_7784	2.41466e-06	0.123148	-0.554819	-1.26016	0.150524	32.8947	23.4043	0.711489	UniRef90_P12978	306	nuclear protein EBNA2 & EBNA-2 & Epstein-Barr nuclear antigen 2	Epstein-Barr nuclear antigen 2 n=125 Tax=Epstein-Barr virus (strain GD1) TaxID=10376 RepID=EBNA2_EBVB9
	twist_32176	2.42611e-06	0.123732	-0.709257	-1.61234	0.193829	88.1579	79.7872	0.905049		307	EBNA-1 HHV 4 & BKRF1
	twist_58889	2.42681e-06	0.123767	1.27842	-0.349528	2.90638	2.63158	7.44681	2.82979		308	B B/Brisbane/60/2008 HA
	agilent_1142	2.4388e-06	0.124379	0.540511	-0.148899	1.22992	25	36.1702	1.44681	UniRef90_P07210	309	polyprotein (9/9) & VP1 capsid protein (1/3) & Chain 2, Human Rhinovirus Serotype 2 (Hrv2)	Genome polyprotein n=273 Tax=Enterovirus TaxID=12059 RepID=POLG_HRV8A
	twist_39975	2.43961e-06	0.12442	0.536867	-0.14797	1.2217	31.5789	44.6809	1.41489		310	zinc metalloproteinase aureolysin
	agilent_243372	2.44384e-06	0.124636	-1.12558	-2.56222	0.311053	9.21053	3.19149	0.346505	UniRef90_A0A129LTP0	311	VFG001883(gb|YP_096644) (enhC) enhanced entry protein EnhC [enh loci (VF0163)] [Legionella pneumophila subsp. pneumophila str. Philadelphia 1]	Sel1 repeat n=46 Tax=Gammaproteobacteria TaxID=1236 RepID=A0A129LTP0_LEGPN
	agilent_11483	2.44801e-06	0.124848	-0.600976	-1.36846	0.166511	27.6316	15.9574	0.577508	UniRef90_P03204	312	EBNA-3C HHV 4 latent protein	Epstein-Barr nuclear antigen 6 n=14 Tax=Epstein-Barr virus (strain GD1) TaxID=10376 RepID=EBNA6_EBVB9
	agilent_212629	2.44843e-06	0.12487	-0.901387	-2.05259	0.249811	13.1579	5.31915	0.404255	UniRef90_R6BPC8	313	MH0270_GL0030519 MPA_PNP_EM_seqs_non_topgraph_seqs_final_210318.csv	Ser/Thr phosphatase family protein n=5 Tax=Firmicutes TaxID=1239 RepID=R6BPC8_9FIRM
	agilent_1169	2.45886e-06	0.125402	-1.09013	-2.48435	0.304084	10.5263	3.19149	0.303191	UniRef90_A3PV79	314	RNA polymerase beta'-subunit	DNA-directed RNA polymerase subunit beta' n=6 Tax=Mycobacteriaceae TaxID=1762 RepID=RPOC_MYCSJ
	twist_46739	2.46095e-06	0.125508	1.10133	-0.307604	2.51027	3.94737	8.51064	2.15603		315	GRB2-associated-binding protein 1
	agilent_223973	2.46837e-06	0.125887	-0.9357	-2.13394	0.262541	13.1579	7.44681	0.565957	UniRef90_P55980	316	VFG000306(gb|NP_207343) (cagA) cag T4SS translocated effector CagA [CagA (VF0059)] [Helicobacter pylori 26695]	Cytotoxicity-associated immunodominant antigen n=265 Tax=Helicobacter pylori TaxID=210 RepID=CAGA_HELPY
	agilent_167207	2.49291e-06	0.127138	-0.529383	-1.20954	0.150776	38.1579	29.7872	0.780631	UniRef90_A0A381IPS4	317	WP_003460499.1 strains_non_MPA_non_topgraph_cdhit70_190118.csv	Cell wall binding repeat-containing protein/zinc carboxypeptidase n=15 Tax=Clostridium perfringens TaxID=1502 RepID=A0A381IPS4_CLOPF
	agilent_714	2.49647e-06	0.12732	0.885679	-0.252798	2.02416	6.57895	11.7021	1.77872	UniRef90_P06491	318	major capsid protein (4/4) & UL19	Major capsid protein n=146 Tax=root TaxID=1 RepID=MCP_HHV11
	agilent_123632	2.5088e-06	0.127949	1.24963	-0.359332	2.85858	2.63158	8.51064	3.23404	UniRef90_A0A174IN05	319	MH0188_GL0177478 (1/1) MPA_and_EM_topgraph_220218_subsample.csv	Penicillin-binding protein 2 n=11 Tax=Clostridiales TaxID=186802 RepID=A0A174IN05_9FIRM
	agilent_15295	2.51075e-06	0.128048	0.945288	-0.272137	2.16271	5.26316	11.7021	2.2234	UniRef90_A0A0M6WF57	320	T2D-51A_GL0139746 MPA_PNP_EM_seqs_non_topgraph_seqs_final_210318.csv	Uncharacterized vancomycin resistance protein n=6 Tax=Roseburia TaxID=841 RepID=A0A0M6WF57_9FIRM
	agilent_235339	2.51136e-06	0.128079	0.946676	-0.272636	2.16599	5.26316	11.7021	2.2234	UniRef90_Q99WQ6	321	VFG001316(gb|NP_645114) (geh) glycerol ester hydrolase [Lipase (VF0012)] [Staphylococcus aureus subsp. aureus MW2]	Lipase 2 n=451 Tax=Bacteria TaxID=2 RepID=LIP2_STAAM
	agilent_148372	2.51179e-06	0.128101	0.662966	-0.190978	1.51691	13.1579	21.2766	1.61702	UniRef90_K0X778	322	MH0012_GL0067549 MPA_PNP_EM_seqs_non_topgraph_seqs_final_210318.csv	Por secretion system C-terminal sorting domain-containing protein n=2 Tax=Bacteroidales TaxID=171549 RepID=K0X778_9BACT
	twist_26522	2.51318e-06	0.128172	-0.530958	-1.21499	0.153078	36.8421	26.5957	0.721884		323	EBNA-3C HHV 4 latent protein
	agilent_241884	2.52089e-06	0.128565	-0.541056	-1.23882	0.156708	35.5263	22.3404	0.628842	UniRef90_P15926	324	VFG000974(gb|NP_269970) (scpA) C5a peptidase precursor [C5a peptidase (VF0245)] [Streptococcus pyogenes M1 GAS]	C5a peptidase n=760 Tax=Bacteria TaxID=2 RepID=C5AP_STRPY
	agilent_30187	2.52147e-06	0.128595	-1.15776	-2.65096	0.335442	7.89474	3.19149	0.404255	UniRef90_A0A174CFU2	325	WP_004845050.1 (2/2) non_MPA_topgraph_sampling_040218.csv	Ion-translocating oxidoreductase complex subunit B n=6 Tax=Clostridiales TaxID=186802 RepID=A0A174CFU2_9FIRM
	agilent_30625	2.52465e-06	0.128757	-1.07823	-2.46944	0.312989	10.5263	3.19149	0.303191	UniRef90_A0A369ZK90	326	WP_014065289.1 strains_non_MPA_non_topgraph_cdhit70_190118.csv	Glucose-6-phosphate isomerase n=13 Tax=Haemophilus TaxID=724 RepID=A0A369ZK90_HAEPA
	agilent_200370	2.5284e-06	0.128949	0.934545	-0.271884	2.14097	88.1579	94.6809	1.07399	UniRef90_K0XBG8	327	158499257-stool2_revised_scaffold68132_2_gene181542 MPA_PNP_EM_seqs_non_topgraph_seqs_final_210318.csv	Uncharacterized protein n=5 Tax=Bacteroidales TaxID=171549 RepID=K0XBG8_9BACT
	agilent_23656	2.53186e-06	0.129125	1.07342	-0.312924	2.45976	3.94737	9.57447	2.42553	UniRef90_A0A249N2W5	328	WP_014569812.1 (1/1) non_MPA_topgraph_sampling_040218.csv	SBP_bac_5 domain-containing protein n=18 Tax=Lactobacillaceae TaxID=33958 RepID=A0A249N2W5_LACRH
	agilent_205439	2.54179e-06	0.129631	0.686723	-0.201367	1.57481	11.8421	20.2128	1.70686	UniRef90_D6D6J2	329	NOM028_GL0019456 MPA_PNP_EM_seqs_non_topgraph_seqs_final_210318.csv	Uncharacterized protein n=42 Tax=Bacteroides TaxID=816 RepID=D6D6J2_9BACE
	twist_86336	2.54365e-06	0.129726	-0.992685	-2.27677	0.291403	10.5263	4.25532	0.404255		330	YP_009169040.1 hypothetical phage protein [Campylobacter virus CPt10]
	agilent_169474	2.54792e-06	0.129944	-1.05568	-2.42202	0.310668	9.21053	4.25532	0.462006	UniRef90_A0A139K0Z0	331	MH0010_GL0020383 MPA_PNP_EM_seqs_non_topgraph_seqs_final_210318.csv	SusF/SusE family outer membrane protein n=25 Tax=root TaxID=1 RepID=A0A139K0Z0_BACUN
	agilent_149939	2.55155e-06	0.130129	-1.27661	-2.92969	0.376481	7.89474	2.12766	0.269504	UniRef90_J5DKJ0	332	NP_814463.1 strains_non_MPA_non_topgraph_cdhit70_190118.csv	WxL domain-containing protein n=84 Tax=Bacilli TaxID=91061 RepID=J5DKJ0_ENTFL
	agilent_182986	2.55537e-06	0.130324	1.66049	-0.490781	3.81176	1.31579	7.44681	5.65957	UniRef90_G1WRY6	333	WP_040015269.1 (2/2) non_MPA_topgraph_sampling_040218.csv	Uncharacterized protein n=18 Tax=Dorea TaxID=189330 RepID=G1WRY6_9FIRM
	twist_59092	2.5694e-06	0.131039	1.05132	-0.313268	2.41591	3.94737	9.57447	2.42553		334	B B/Brisbane/60/2008 HA
	agilent_78371	2.59673e-06	0.132433	0.849083	-0.256991	1.95516	6.57895	13.8298	2.10213	UniRef90_A0A336Q741	335	WP_011590270.1 strains_non_MPA_non_topgraph_cdhit70_190118.csv	N-acetylmuramoyl-L-alanine amidase n=56 Tax=Clostridium perfringens TaxID=1502 RepID=A0A336Q741_CLOPF
	agilent_225587	2.62111e-06	0.133677	-0.568264	-1.3109	0.174373	78.9474	70.2128	0.889362	UniRef90_A0A4I7YG16	336	VFG001357(gb|NP_346601) (cbpA) choline binding protein A [CbpA/PspC (VF0150)] [Streptococcus pneumoniae TIGR4]	Choline binding protein A n=44 Tax=Streptococcus pneumoniae TaxID=1313 RepID=A0A4I7YG16_STREE
	agilent_21926	2.62161e-06	0.133702	1.22201	-0.37508	2.81909	2.63158	9.57447	3.6383	UniRef90_A0A508W2N3	337	YP_004890451.1 strains_non_MPA_non_topgraph_cdhit70_190118.csv	LysM domain-containing protein [Lactobacillus plantarum] n=1 Tax=Lactobacillus plantarum TaxID=1590 RepID=A0A508W2N3_LACPN
	agilent_193057	2.62895e-06	0.134076	-0.970021	-2.239	0.298957	10.5263	4.25532	0.404255	UniRef90_A0A174N033	338	160704339-stool1_revised_scaffold21700_1_gene53377 (1/1) MPA_and_EM_topgraph_220218_subsample.csv	SusC/RagA family TonB-linked outer membrane protein n=13 Tax=Bacteroides TaxID=816 RepID=A0A174N033_9BACE
	agilent_72079	2.63115e-06	0.134189	-0.713638	-1.64749	0.22021	18.4211	9.57447	0.519757	UniRef90_W0U8M0	339	MH0014_GL0012091 MPA_PNP_EM_seqs_non_topgraph_seqs_final_210318.csv	Uncharacterized protein n=23 Tax=Ruminococcus TaxID=1263 RepID=W0U8M0_9FIRM
	twist_27540	2.65762e-06	0.135539	0.497689	-0.155832	1.15121	38.1579	47.8723	1.25459		340	EBNA-1 HHV 4 & BKRF1
	twist_77700	2.65825e-06	0.135571	1.21642	-0.381005	2.81385	2.63158	9.57447	3.6383		341	YP_001469491.1 gp12 Short tail fibers [Enterobacteria phage Phi1]
	agilent_235068	2.67118e-06	0.13623	-0.640915	-1.48399	0.202165	22.3684	14.8936	0.665832	UniRef90_Q8P2T7	342	VFG000976(gb|NP_268546) (slo) streptolysin O precursor [SLO (VF0250)] [Streptococcus pyogenes M1 GAS]	Streptolysin O n=132 Tax=Streptococcus TaxID=1301 RepID=TACY_STRP8
	agilent_8673	2.69137e-06	0.13726	0.566257	-0.180573	1.31309	19.7368	27.6596	1.40142	UniRef90_Q82081	343	positive (from uniprot): Rhinovirus B Genome polyprotein	Genome polyprotein n=46 Tax=Enterovirus TaxID=12059 RepID=POLG_HRV3
	agilent_35132	2.70947e-06	0.138183	1.63386	-0.526078	3.7938	1.31579	6.38298	4.85106	UniRef90_A0A0M0VLA5	344	MH0188_GL0103785 MPA_PNP_EM_seqs_non_topgraph_seqs_final_210318.csv	Phosphate-binding protein PstS n=64 Tax=Bifidobacterium TaxID=1678 RepID=A0A0M0VLA5_BIFLN
	agilent_109931	2.72599e-06	0.139025	0.926019	-0.30078	2.15282	5.26316	12.766	2.42553	UniRef90_R7CNE5	345	MH0133_GL0028481 MPA_PNP_EM_seqs_non_topgraph_seqs_final_210318.csv	Lipoprotein n=2 Tax=Dialister TaxID=39948 RepID=R7CNE5_9FIRM
	twist_3703	2.73477e-06	0.139473	-0.683845	-1.59084	0.223146	18.4211	11.7021	0.635258		346	Allergen Gal d 1 & Ovomucoid precursor
	twist_47724	2.74157e-06	0.13982	0.574127	-0.188012	1.33627	19.7368	26.5957	1.34752		347	Glycoprotein D HHV-1
	agilent_12387	2.75079e-06	0.14029	0.587316	-0.193256	1.36789	17.1053	25.5319	1.49264	UniRef90_K6B887	348	MH0374_GL0152176 (1/1) MPA_and_EM_topgraph_220218_subsample.csv	Biotin_lipoyl_2 domain-containing protein n=28 Tax=Bacteroidales TaxID=171549 RepID=K6B887_9BACT
	twist_12102	2.75917e-06	0.140718	-1.3531	-3.15337	0.447174	6.57895	2.12766	0.323404		349	allergen_name False allergome_name Cas s 1 (1/6) (1/1) allergenonline_name Unassigned (1/1) (1/1) SDAP_name False iedb_name False
	agilent_79020	2.76147e-06	0.140835	1.21123	-0.400766	2.82323	2.63158	9.57447	3.6383	UniRef90_C4ZGU4	350	WP_012743452.1 MPA_PNP_EM_seqs_non_topgraph_seqs_final_210318.csv	N-acetylmuramoyl-L-alanine amidase n=2 Tax=[Eubacterium] rectale TaxID=39491 RepID=C4ZGU4_AGARV
	twist_35344	2.77345e-06	0.141446	-0.567782	-1.32459	0.189027	27.6316	22.3404	0.808511		351	polyprotein (9/9) & VP1 capsid protein (1/3) & Chain 2, Human Rhinovirus Serotype 2 (Hrv2)
	agilent_148625	2.78146e-06	0.141855	-0.602888	-1.40731	0.201539	23.6842	14.8936	0.628842	UniRef90_S5N0F3	352	WP_045160255.1 (5/5) non_MPA_topgraph_sampling_040218.csv	Phage-related tail protein n=334 Tax=Salmonella TaxID=590 RepID=S5N0F3_SALBN
	agilent_237594	2.78254e-06	0.14191	1.047	-0.350194	2.4442	3.94737	8.51064	2.15603	UniRef90_UPI000DA9B94C	353	VFG001290(gb|NP_647368) (clfB) Clumping factor B, adhesin [Clumping factor (VF0004)] [Staphylococcus aureus subsp. aureus MW2]	MSCRAMM family adhesin clumping factor ClfB n=15 Tax=Staphylococcus aureus TaxID=1280 RepID=UPI000DA9B94C
	twist_51911	2.78562e-06	0.142067	0.668505	-0.223949	1.56096	11.8421	19.1489	1.61702		354	Clumping factor B precursor (Fibrinogen-binding protein B) (Fibrinogen receptor B)
	twist_20503	2.80291e-06	0.142949	-0.563123	-1.31655	0.190308	28.9474	21.2766	0.73501		355	allergen_name False allergome_name False allergenonline_name Unassigned (1/1) (1/1) SDAP_name Bos d 8 (6/13) (1/1) iedb_name False
	twist_23869	2.82129e-06	0.143886	1.19521	-0.407673	2.79809	2.63158	8.51064	3.23404		356	allergen_name False allergome_name Gos h Vicilin (2/2) (1/1) allergenonline_name False SDAP_name False iedb_name False
	twist_29710	2.83334e-06	0.1445	1.21174	-0.415803	2.83929	2.63158	7.44681	2.82979		357	HCMVUL80
	twist_4264	2.84067e-06	0.144874	-0.481316	-1.1284	0.165763	46.0526	36.1702	0.78541		358	allergen_name False allergome_name Str pn PspC (2/2) (1/1) allergenonline_name False SDAP_name False iedb_name False
	agilent_237672	2.84445e-06	0.145067	1.07014	-0.36924	2.50951	3.94737	9.57447	2.42553	UniRef90_C1IDV3	359	VFG002419(gb|NP_645021) (coa) staphylocoagulase precursor [Staphylocoagulase (VF0421)] [Staphylococcus aureus subsp. aureus MW2]	Staphylocoagulase n=45 Tax=Staphylococcaceae TaxID=90964 RepID=C1IDV3_STAAU
	twist_88491	2.84596e-06	0.145144	-1.05425	-2.47254	0.364031	7.89474	4.25532	0.539007		360	YP_006908093.1 hypothetical protein [Campylobacter phage CP30A]
	twist_50150	2.85761e-06	0.145738	-0.676098	-1.58699	0.234798	18.4211	10.6383	0.577508		361	Capsid protein VP26 & capsid protein VP26 [Human gammaherpesvirus 4] & BFRF3
	agilent_205947	2.86408e-06	0.146068	1.0511	-0.366191	2.46839	3.94737	10.6383	2.69504	UniRef90_C9L9J0	362	MH0004_GL0017989 MPA_PNP_EM_seqs_non_topgraph_seqs_final_210318.csv	30S ribosomal protein S12 n=10 Tax=Clostridiales TaxID=186802 RepID=C9L9J0_BLAHA
	agilent_221241	2.86882e-06	0.14631	-0.522537	-1.22754	0.182468	34.2105	24.4681	0.715221	UniRef90_UPI000F53326A	363	VFG000261(gb|NP_273742) (iga) IgA-specific serine endopeptidase [IgA1 protease (VF0080)] [Neisseria meningitidis MC58]	IgA-specific serine endopeptidase autotransporter n=1 Tax=Neisseria meningitidis TaxID=487 RepID=UPI000F53326A
	twist_53116	2.90513e-06	0.148161	0.70567	-0.250785	1.66212	10.5263	17.0213	1.61702		364	granule antigen protein GRA6 & granule antigen protein GRA6, putative & dense granule antigen & dense granule protein
	agilent_135255	2.91473e-06	0.148651	-0.500823	-1.18045	0.178805	72.3684	62.766	0.867311	UniRef90_A0A381IPJ2	365	WP_011590251.1 strains_non_MPA_non_topgraph_cdhit70_190118.csv	Cell wall binding repeat-containing protein n=19 Tax=Clostridium perfringens TaxID=1502 RepID=A0A381IPJ2_CLOPF
	twist_34744	2.91565e-06	0.148698	-0.669372	-1.57783	0.239086	18.4211	10.6383	0.577508		366	zinc metalloproteinase aureolysin
	agilent_116244	2.91712e-06	0.148773	-1.28412	-3.02723	0.458984	6.57895	2.12766	0.323404	UniRef90_A0A0K2HGL4	367	MH0318_GL0253184 MPA_PNP_EM_seqs_non_topgraph_seqs_final_210318.csv	RagB/SusD family nutrient uptake outer membrane protein n=28 Tax=Bacteroides TaxID=816 RepID=A0A0K2HGL4_9BACE
	agilent_55518	2.92742e-06	0.149298	1.20519	-0.432885	2.84326	2.63158	7.44681	2.82979	UniRef90_B0ND65	368	WP_044920031.1 MPA_PNP_EM_seqs_non_topgraph_seqs_final_210318.csv	Ribonuclease Y n=41 Tax=Clostridia TaxID=186801 RepID=B0ND65_CLOS5
	agilent_222883	2.94726e-06	0.15031	-1.08839	-2.5714	0.394614	7.89474	3.19149	0.404255	UniRef90_A0A376Y356	369	VFG042537(gb|AAA92620) (f17d-C) F17 fimbrial uscher [F17 pili (AI037)] [Escherichia coli str. 111KH86]	F17-like fimbrial usher n=91 Tax=Escherichia coli TaxID=562 RepID=A0A376Y356_ECOLX
	agilent_114177	2.96607e-06	0.151269	-1.26997	-3.00445	0.464516	6.57895	2.12766	0.323404	UniRef90_F7M4X1	370	MH0003_GL0051133 (1/1) MPA_and_EM_topgraph_220218_subsample.csv	STN domain-containing protein n=61 Tax=Bacteroidaceae TaxID=815 RepID=F7M4X1_9BACE
	agilent_13153	2.97936e-06	0.151947	0.465772	-0.17142	1.10296	38.1579	50	1.31034	UniRef90_A0A0R2G2T4	371	YP_004890452.1 strains_non_MPA_non_topgraph_cdhit70_190118.csv	LysM domain protein n=52 Tax=Lactobacillaceae TaxID=33958 RepID=A0A0R2G2T4_LACPN
	twist_47285	2.98561e-06	0.152266	-0.597595	-1.41576	0.220571	22.3684	14.8936	0.665832		372	early antigen protein D (EA-D) & DNA polymerase processivity factor BMRF1
	twist_75152	2.99364e-06	0.152676	-0.901487	-2.13694	0.33397	10.5263	5.31915	0.505319		373	AFU63107.1 lysin [Lactobacillus phage ATCC 8014-B2]
	agilent_9840	2.99395e-06	0.152692	0.707708	-0.262219	1.67764	9.21053	17.0213	1.84802	UniRef90_O36634	374	Fusion glycoprotein F0 precursor (2/2) & fusion protein (1/2) & fusion glycoprotein	Fusion glycoprotein F0 n=1724 Tax=Pneumoviridae TaxID=11244 RepID=FUS_HRSVB
	agilent_223056	2.99753e-06	0.152874	-0.829076	-1.96585	0.307693	11.8421	6.38298	0.539007	UniRef90_Q8GM74	375	VFG001150(gb|AAL79954) (hia) adhesin [Hia/Hsf (VF0039)] [Haemophilus influenzae nontypable strain 3179B]	Adhesin n=5 Tax=Haemophilus influenzae TaxID=727 RepID=Q8GM74_HAEIF
	agilent_68956	3.00739e-06	0.153377	0.917616	-0.342095	2.17733	5.26316	10.6383	2.02128	UniRef90_E7GPX5	376	V1.UC11-5_GL0039919 (2/5) MPA_and_EM_topgraph_220218_subsample.csv	Uncharacterized protein n=23 Tax=Clostridiales TaxID=186802 RepID=E7GPX5_CLOSY
	agilent_75020	3.00901e-06	0.15346	-1.08561	-2.57624	0.405023	7.89474	3.19149	0.404255	UniRef90_A0A168G0T0	377	YP_004890681.1 (1/2) non_MPA_topgraph_sampling_040218.csv	GRAM_POS_ANCHORING domain-containing protein n=138 Tax=Lactobacillaceae TaxID=33958 RepID=A0A168G0T0_LACPN
	twist_58592	3.02576e-06	0.154314	-0.601451	-1.42901	0.226107	22.3684	13.8298	0.618273		378	EBNA-1 HHV 4
	twist_36070	3.03016e-06	0.154538	1.17577	-0.442896	2.79444	2.63158	8.51064	3.23404		379	positive (exact): Influenza A virus Hemagglutinin
	agilent_161799	3.03273e-06	0.154669	-0.756337	-1.7979	0.285232	13.1579	9.57447	0.72766	UniRef90_E5VDQ4	380	V1.FI19_GL0078193 (1/2) MPA_and_EM_topgraph_220218_subsample.csv	ABC transporter permease n=53 Tax=Bacteroides TaxID=816 RepID=E5VDQ4_9BACE
	agilent_131312	3.03959e-06	0.155019	-0.539236	-1.28246	0.203988	28.9474	20.2128	0.698259	UniRef90_Q8G4Z1	381	WP_025332084.1 (1/2) non_MPA_topgraph_sampling_040218.csv	Uncharacterized protein n=77 Tax=Bifidobacterium TaxID=1678 RepID=Q8G4Z1_BIFLO
	agilent_204160	3.0487e-06	0.155484	-1.23246	-2.93305	0.468139	6.57895	2.12766	0.323404	UniRef90_A0A0U5JI25	382	WP_011953364.1 strains_non_MPA_non_topgraph_cdhit70_190118.csv	Clumping factor ClfA, fibrinogen-binding protein n=28 Tax=Lactobacillus reuteri TaxID=1598 RepID=A0A0U5JI25_LACRE
	twist_62435	3.06339e-06	0.156233	-0.864245	-2.05893	0.330439	10.5263	6.38298	0.606383		383	AFQ97034.1 protein kinase [Enterobacteria phage T7M]
	twist_51731	3.06507e-06	0.156319	-0.472424	-1.12561	0.180764	47.3684	42.5532	0.898345		384	positive (exact): Norwalk virus Non-structural polyprotein
	twist_58798	3.06523e-06	0.156327	-0.791315	-1.88543	0.302803	92.1053	86.1702	0.935562		385	positive (exact): Human herpesvirus 4 Epstein-Barr nuclear antigen 1
	agilent_226915	3.08324e-06	0.157245	0.498189	-0.192163	1.18854	64.4737	76.5957	1.18802	UniRef90_A0A4M7JVU5	386	VFG001353(gb|NP_344916) (cbpG) choline binding protein G [CBPs (VF0145)] [Streptococcus pneumoniae TIGR4]	Choline binding protein G n=61 Tax=Streptococcus pneumoniae TaxID=1313 RepID=A0A4M7JVU5_STREE
	twist_32174	3.0881e-06	0.157493	-0.685597	-1.63621	0.265019	89.4737	82.9787	0.927409		387	EBNA-1 HHV 4 & BKRF1
	agilent_169663	3.09798e-06	0.157997	-1.01584	-2.42605	0.394381	9.21053	3.19149	0.346505	UniRef90_A6BI27	388	MH0147_GL0047345 (1/3) MPA_and_EM_topgraph_220218_subsample.csv	Putative phage holin, LL-H family n=4 Tax=Dorea TaxID=189330 RepID=A6BI27_9FIRM
	twist_35894	3.10101e-06	0.158152	1.1761	-0.457209	2.80941	2.63158	7.44681	2.82979		389	structural polyprotein (1/3) & E2 protein (2/4)
	twist_10213	3.1011e-06	0.158156	-1.02525	-2.44909	0.398582	9.21053	3.19149	0.346505		390	allergen_name Que a 1 (3/3) (1/1) allergome_name Que a 1 (5/5) (1/1) allergenonline_name Que a 1.0301 (1/1) (1/1) SDAP_name Que a 1.0301 (1/1) (1/1) iedb_name False
	twist_54406	3.10365e-06	0.158286	0.69649	-0.271073	1.66405	9.21053	18.0851	1.96353		391	polyprotein (9/9) & VP1 capsid protein (1/3) & Chain 2, Human Rhinovirus Serotype 2 (Hrv2)
	twist_94411	3.11385e-06	0.158806	-0.823744	-1.96952	0.322031	11.8421	6.38298	0.539007		392	YP_009148980.1 ribonucleotide reductase of class III (anaerobic) activating protein [Salmonella phage SSE121]
	agilent_235576	3.1276e-06	0.159508	-0.564977	-1.35215	0.222193	25	17.0213	0.680851	UniRef90_P19579	393	VFG000680(gb|AAF13661) (capA) CapA, required for Poly-gamma-glutamate transport [Capsule (VF0141)] [Bacillus anthracis]	Capsule biosynthesis protein CapA n=16 Tax=Bacillus TaxID=55087 RepID=CAPA_BACAN
	agilent_220720	3.14091e-06	0.160187	-0.483843	-1.15907	0.191381	38.1579	25.5319	0.669112	UniRef90_P71401	394	VFG001157(gb|AAC44560) (hsf) Hsf [Hia/Hsf (VF0039)] [Haemophilus influenzae C54]	Hsf n=19 Tax=Haemophilus influenzae TaxID=727 RepID=P71401_HAEIF
	twist_47499	3.14673e-06	0.160483	1.63337	-0.647691	3.91444	1.31579	4.25532	3.23404		395	matrix protein 1 & matrix protein & M1 protein
	agilent_211357	3.15831e-06	0.161074	-1.32935	-3.18846	0.529756	5.26316	2.12766	0.404255	UniRef90_Q64V66	396	YP_099146.1 strains_non_MPA_non_topgraph_cdhit70_190118.csv	Uncharacterized protein n=55 Tax=Bacteroides fragilis TaxID=817 RepID=Q64V66_BACFR
	agilent_3467	3.16013e-06	0.161166	-0.6864	-1.64655	0.273747	89.4737	82.9787	0.927409	UniRef90_P03211	397	EBNA-1 HHV 4 & BKRF1	Epstein-Barr nuclear antigen 1 n=37 Tax=Epstein-Barr virus (strain GD1) TaxID=10376 RepID=EBNA1_EBVB9
	agilent_150919	3.16054e-06	0.161187	1.17508	-0.468725	2.81889	2.63158	7.44681	2.82979	UniRef90_K5Y9X4	398	MH0020_GL0057157 (1/1) MPA_and_EM_topgraph_220218_subsample.csv	Uncharacterized protein n=19 Tax=Bacteria TaxID=2 RepID=K5Y9X4_9BACT
	agilent_230764	3.16521e-06	0.161426	-0.954617	-2.29078	0.381542	9.21053	4.25532	0.462006	UniRef90_Q5WUD8	399	VFG045563(gb|YP_096320) (ceg28) Dot/Icm type IV secretion system effector Ceg28 [Dot/Icm (VF0156)] [Legionella pneumophila subsp. pneumophila str. Philadelphia 1]	Uncharacterized protein n=28 Tax=Legionella pneumophila TaxID=446 RepID=Q5WUD8_LEGPL
	twist_53014	3.17092e-06	0.161717	1.21687	-0.487543	2.92127	2.63158	7.44681	2.82979		400	Trans-acting transcriptional protein ICP4
	twist_28814	3.19478e-06	0.162934	0.50447	-0.204168	1.21311	23.6842	31.9149	1.34752		401	positive (from uniprot): Rhinovirus B Genome polyprotein
	agilent_1258	3.20446e-06	0.163427	-0.458716	-1.10384	0.186407	44.7368	36.1702	0.808511	UniRef90_P03204	402	EBNA-3C HHV 4 latent protein	Epstein-Barr nuclear antigen 6 n=14 Tax=Epstein-Barr virus (strain GD1) TaxID=10376 RepID=EBNA6_EBVB9
	agilent_2232	3.22374e-06	0.164411	-0.618688	-1.49082	0.253446	19.7368	14.8936	0.75461	UniRef90_P14738	403	fibronectin-binding protein A	Fibronectin-binding protein A n=540 Tax=Staphylococcaceae TaxID=90964 RepID=FNBA_STAA8
	agilent_206025	3.23004e-06	0.164732	-0.453929	-1.0943	0.18644	63.1579	52.1277	0.825355	UniRef90_A7AIR2	404	MH0108_GL0011167 MPA_PNP_EM_seqs_non_topgraph_seqs_final_210318.csv	Uncharacterized protein n=14 Tax=Bacteria TaxID=2 RepID=A7AIR2_9BACT
	agilent_231635	3.23219e-06	0.164842	-0.83616	-2.01606	0.343738	11.8421	5.31915	0.449173	UniRef90_P44969	405	VFG000337(gb|NP_439153) (iga1) immunoglobin A1 protease [IgA1 protease (VF0045)] [Haemophilus influenzae Rd KW20]	Immunoglobulin A1 protease autotransporter n=1 Tax=Haemophilus influenzae (strain ATCC 51907 / DSM 11121 / KW20 / Rd) TaxID=71421 RepID=IGA0_HAEIN
	agilent_6384	3.24342e-06	0.165414	0.971792	-0.401354	2.34494	3.94737	9.57447	2.42553	UniRef90_Q99WQ6	406	Lipase 2 precursor (Glycerol ester hydrolase 2)	Lipase 2 n=451 Tax=Bacteria TaxID=2 RepID=LIP2_STAAM
	twist_18247	3.24514e-06	0.165502	0.790803	-0.326837	1.90844	6.57895	12.766	1.94043		407	allergen_name False allergome_name Hom s Idursulfase (4/8) (1/1) allergenonline_name False SDAP_name False iedb_name False
	twist_13611	3.2614e-06	0.166332	-0.582926	-1.40839	0.242538	22.3684	15.9574	0.713392		408	allergen_name False allergome_name False allergenonline_name Unassigned (1/1) (1/1) SDAP_name Bos d 8 (1/13) (1/1) iedb_name False
	twist_77281	3.26198e-06	0.166361	-0.856264	-2.06888	0.356349	10.5263	5.31915	0.505319		409	NP_680496.1 putative host interaction protein [Lactobacillus phage A2]
	agilent_222757	3.2758e-06	0.167066	0.704656	-0.294914	1.70423	9.21053	14.8936	1.61702	UniRef90_Q8NXJ1	410	VFG001289(gb|NP_645581) (clfA) Clumping factor A, fibrinogen-binding protein [Clumping factor (VF0004)] [Staphylococcus aureus subsp. aureus MW2]	Clumping factor A n=98 Tax=Staphylococcus TaxID=1279 RepID=CLFA_STAAW
	agilent_90348	3.32739e-06	0.169697	-0.709381	-1.72189	0.303132	14.4737	8.51064	0.588008	UniRef90_A0A508YGM1	411	WP_003669346.1 strains_non_MPA_non_topgraph_cdhit70_190118.csv	Autolysin n=73 Tax=Lactobacillus TaxID=1578 RepID=A0A508YGM1_LACRE
	agilent_186597	3.3274e-06	0.169698	-1.05349	-2.55717	0.45018	7.89474	3.19149	0.404255	UniRef90_A0A3R6KAI3	412	MH0020_GL0043089 (1/3) MPA_and_EM_topgraph_220218_subsample.csv	Membrane protein insertase YidC n=21 Tax=Parabacteroides TaxID=375288 RepID=A0A3R6KAI3_9BACT
	twist_59400	3.32803e-06	0.169729	0.654169	-0.27961	1.58795	10.5263	17.0213	1.61702		413	H3N2 A/Hong Kong/4801/2014 M1
	agilent_220340	3.34242e-06	0.170463	1.17609	-0.50558	2.85776	2.63158	6.38298	2.42553	UniRef90_P12255	414	VFG000001(gb|NP_880571) (fhaB) filamentous hemagglutinin/adhesin [FHA (VF0025)] [Bordetella pertussis Tohama I]	Filamentous hemagglutinin n=89 Tax=Bordetella TaxID=517 RepID=FHAB_BORPE
	agilent_156737	3.34395e-06	0.170541	0.844717	-0.36335	2.05278	5.26316	12.766	2.42553	UniRef90_K8Q794	415	WP_014570243.1 (2/2) non_MPA_topgraph_sampling_040218.csv	Periplasmic component of efflux system n=25 Tax=Lactobacillaceae TaxID=33958 RepID=K8Q794_LACRH
	agilent_226835	3.34699e-06	0.170697	-0.641083	-1.55826	0.276091	18.4211	10.6383	0.577508	UniRef90_A0A3U8EBS2	416	VFG000845(gb|YP_325655) (toxB) cytotoxin [ToxB (VF0203)] [Escherichia coli O157:H7 str. EDL933]	Toxin B n=50 Tax=Escherichia coli TaxID=562 RepID=A0A3U8EBS2_ECOLX
	agilent_6461	3.36746e-06	0.171741	-0.765506	-1.86336	0.332349	13.1579	6.38298	0.485106	UniRef90_P06484	417	envelope glycoprotein G (2/2) & glycoprotein G (2/2)	Envelope glycoprotein G n=376 Tax=Human herpesvirus 1 TaxID=10298 RepID=GG_HHV11
	twist_58938	3.3716e-06	0.171952	0.537478	-0.233729	1.30868	17.1053	27.6596	1.61702		418	B B/Ann Arbor/1/86 HA
	agilent_104204	3.38451e-06	0.17261	-0.455732	-1.11065	0.199184	61.8421	56.383	0.911725	UniRef90_Q6GE15	419	WP_000792567.1 strains_non_MPA_non_topgraph_cdhit70_190118.csv	Immunoglobulin-binding protein Sbi n=35 Tax=Staphylococcus aureus TaxID=1280 RepID=SBI_STAAR
	agilent_48668	3.39098e-06	0.17294	-0.884022	-2.1554	0.387352	9.21053	5.31915	0.577508	UniRef90_U6RH14	420	N037A_GL0109873 MPA_PNP_EM_seqs_non_topgraph_seqs_final_210318.csv	Peptidyl-prolyl cis-trans isomerase n=3 Tax=Bacteroidaceae TaxID=815 RepID=U6RH14_9BACE
	agilent_39886	3.39369e-06	0.173078	-0.606868	-1.47993	0.266192	19.7368	11.7021	0.592908	UniRef90_A0A564W7Z6	421	V1.UC30-0_GL0007903 MPA_PNP_EM_seqs_non_topgraph_seqs_final_210318.csv	sn-glycerol-3-phosphate-binding periplasmic protein UgpB n=25 Tax=Clostridiales TaxID=186802 RepID=A0A564W7Z6_9FIRM
	agilent_17390	3.39626e-06	0.173209	0.53715	-0.235847	1.31015	17.1053	27.6596	1.61702	UniRef90_A0A3A9Y2H7	422	YP_193409.1 strains_non_MPA_non_topgraph_cdhit70_190118.csv	Uncharacterized protein n=3 Tax=Lactobacillus acidophilus TaxID=1579 RepID=A0A3A9Y2H7_LACAI
	agilent_236929	3.39758e-06	0.173277	-0.598941	-1.461	0.263113	19.7368	13.8298	0.700709	UniRef90_A7X6I5	423	VFG001283(gb|NP_647238) (fnbA) fibronectin-binding protein A [FnBPs (VF0010)] [Staphylococcus aureus subsp. aureus MW2]	Fibronectin-binding protein A n=697 Tax=Bacteria TaxID=2 RepID=FNBA_STAA1
	twist_36518	3.40047e-06	0.173424	-0.458853	-1.11951	0.201799	44.7368	35.1064	0.784731		424	phosphoprotein 150 & Large structural phosphoprotein
	agilent_193955	3.40517e-06	0.173664	-0.838514	-2.04647	0.369444	10.5263	5.31915	0.505319	UniRef90_F7M4X1	425	MH0003_GL0051133 (1/1) MPA_and_EM_topgraph_220218_subsample.csv	STN domain-containing protein n=61 Tax=Bacteroidaceae TaxID=815 RepID=F7M4X1_9BACE
	agilent_243229	3.40922e-06	0.17387	-0.637352	-1.55596	0.281254	17.1053	12.766	0.746318	UniRef90_UPI000B5938A4	426	VFG001356(gb|NP_345446) (lytB) endo-beta-N-acetylglucosaminidase [CBPs (VF0145)] [Streptococcus pneumoniae TIGR4]	endo-beta-N-acetylglucosaminidase n=2 Tax=Streptococcus pneumoniae TaxID=1313 RepID=UPI000B5938A4
	agilent_121617	3.42875e-06	0.174866	-1.29131	-3.15675	0.574141	5.26316	2.12766	0.404255	UniRef90_W0U6R6	427	V1.CD1-0-PT_GL0044963 (1/10) MPA_and_EM_topgraph_220218_subsample.csv	Putative alginate O-acetyltransferase n=26 Tax=Ruminococcus TaxID=1263 RepID=W0U6R6_9FIRM
	twist_35329	3.43997e-06	0.175439	-0.513872	-1.25721	0.229464	27.6316	20.2128	0.73151		428	positive (from uniprot): Rhinovirus B Genome polyprotein
	agilent_236420	3.44542e-06	0.175717	-1.04275	-2.55209	0.466598	7.89474	3.19149	0.404255	UniRef90_C1IDV3	429	VFG002419(gb|NP_645021) (coa) staphylocoagulase precursor [Staphylocoagulase (VF0421)] [Staphylococcus aureus subsp. aureus MW2]	Staphylocoagulase n=45 Tax=Staphylococcaceae TaxID=90964 RepID=C1IDV3_STAAU
	agilent_236457	3.45477e-06	0.176193	-0.609848	-1.49356	0.273863	22.3684	11.7021	0.523154	UniRef90_Q9X5C4	430	VFG000960(gb|NP_269464) (grab) protein GRAB (protein G-related alpha 2M-binding protein) [GRAB (VF0254)] [Streptococcus pyogenes M1 GAS]	GRAB n=44 Tax=Streptococcus pyogenes TaxID=1314 RepID=Q9X5C4_STRPY
	agilent_61197	3.46087e-06	0.176505	-1.55113	-3.80043	0.698179	5.26316	1.06383	0.202128	UniRef90_D4J4E9	431	MH0059_GL0029485 (3/4) MPA_and_EM_topgraph_220218_subsample.csv	ABC-type transport system, involved in lipoprotein release, permease component n=38 Tax=Firmicutes TaxID=1239 RepID=D4J4E9_9FIRM
	agilent_241693	3.47796e-06	0.177376	-0.761783	-1.86868	0.345112	11.8421	8.51064	0.718676	UniRef90_A0A4I7XYI6	432	VFG001361(gb|NP_344663) (pspA) pneumococcal surface protein A [PspA (VF0152)] [Streptococcus pneumoniae TIGR4]	Surface protein A n=87 Tax=Streptococcus pneumoniae TaxID=1313 RepID=A0A4I7XYI6_STREE
	agilent_79076	3.48179e-06	0.177571	0.432708	-0.196314	1.06173	47.3684	58.5106	1.23522	UniRef90_A7X6T9	433	WP_000751265.1 strains_non_MPA_non_topgraph_cdhit70_190118.csv	Probable transglycosylase IsaA n=197 Tax=Bacteria TaxID=2 RepID=ISAA_STAA1
	twist_78982	3.48217e-06	0.177591	0.681329	-0.309155	1.67181	9.21053	14.8936	1.61702		434	YP_007003201.1 phage terminase small subunit [Lactobacillus phage LF1]
	agilent_132876	3.50029e-06	0.178515	-1.13971	-2.8001	0.520678	7.89474	2.12766	0.269504	UniRef90_G2T5W2	435	MH0268_GL0121737 MPA_PNP_EM_seqs_non_topgraph_seqs_final_210318.csv	Flagellin n=3 Tax=Roseburia TaxID=841 RepID=G2T5W2_ROSHA
	agilent_230641	3.50551e-06	0.178781	-0.907783	-2.2311	0.415533	9.21053	4.25532	0.462006	UniRef90_P62575	436	VFG001378(gb|NP_359129) (nanA) neuraminidase A [Neuraminidase (VF0148)] [Streptococcus pneumoniae R6]	Sialidase A n=43 Tax=Bacteria TaxID=2 RepID=NANA_STREE
	twist_23154	3.50551e-06	0.178781	-0.907783	-2.2311	0.415533	9.21053	4.25532	0.462006		437	allergen_name False allergome_name Ovi a 10 (2/2), Ovi a 8 (3/5) (1/1) allergenonline_name False SDAP_name False iedb_name False
	agilent_129447	3.51e-06	0.17901	-0.99681	-2.45067	0.457052	7.89474	3.19149	0.404255	UniRef90_A0A0M6WV91	438	MH0002_GL0058259 MPA_PNP_EM_seqs_non_topgraph_seqs_final_210318.csv	2Fe-2S ferredoxin-type domain-containing protein n=7 Tax=Roseburia TaxID=841 RepID=A0A0M6WV91_9FIRM
	twist_55398	3.51095e-06	0.179058	0.676771	-0.310418	1.66396	9.21053	14.8936	1.61702		439	glycoprotein BALF4 & Glycoprotein GP110 precursor & BALF4
	agilent_110011	3.51313e-06	0.17917	0.769434	-0.353208	1.89207	6.57895	12.766	1.94043	UniRef90_K0WTY8	440	MH0012_GL0233205 MPA_PNP_EM_seqs_non_topgraph_seqs_final_210318.csv	Por secretion system C-terminal sorting domain-containing protein n=3 Tax=Bacteroidales TaxID=171549 RepID=K0WTY8_9BACT
	twist_34181	3.51559e-06	0.179295	0.431478	-0.198251	1.06121	46.0526	58.5106	1.27052		441	positive (from uniprot): Enterovirus B Genome polyprotein
	twist_58590	3.52328e-06	0.179687	-0.703662	-1.73156	0.324238	14.4737	8.51064	0.588008		442	EBNA-1 HHV 4 & BKRF1
	agilent_135336	3.5425e-06	0.180667	-0.646057	-1.59193	0.29982	17.1053	9.57447	0.559738	UniRef90_A0A174A0Y7	443	MH0087_GL0039588 MPA_PNP_EM_seqs_non_topgraph_seqs_final_210318.csv	Chromosome segregation protein n=36 Tax=Clostridiales TaxID=186802 RepID=A0A174A0Y7_9FIRM
	agilent_220946	3.55244e-06	0.181175	-0.480156	-1.18396	0.223647	32.8947	23.4043	0.711489	UniRef90_Q9KK48	444	VFG005316(gb|NP_359586) (pspC/cbpA) Choline binding protein A [Choline-binding proteins (CVF122)] [Streptococcus pneumoniae R6]	Surface protein PspC n=12 Tax=Streptococcus pneumoniae TaxID=1313 RepID=Q9KK48_STREE
	twist_1603	3.55673e-06	0.181393	-0.569252	-1.40407	0.265564	21.0526	13.8298	0.656915		445	Allergen Gal d 1 & Ovomucoid precursor
	agilent_77839	3.5674e-06	0.181937	1.4911	-0.698347	3.68055	1.31579	5.31915	4.04255	UniRef90_F9XZT3	446	WP_015439328.1 (2/6) non_MPA_topgraph_sampling_040218.csv	Phage infection protein n=49 Tax=Bacteria TaxID=2 RepID=F9XZT3_BIFBU
	twist_92760	3.56802e-06	0.181969	1.11516	-0.522396	2.75272	2.63158	7.44681	2.82979		447	NP_076624.1 tail protein [Lactococcus phage bIL285]
	twist_34086	3.5758e-06	0.182366	-0.451162	-1.11427	0.211948	40.7895	27.6596	0.678106		448	polyprotein (5/9) & unnamed protein product (6/8) & structural polyprotein (3/3) & 110 kd polyprotein precursor & Structural polyprotein (1/2) & E1 protein
	twist_35714	3.59324e-06	0.183255	-0.998997	-2.47029	0.472298	7.89474	3.19149	0.404255		449	nuclear protein EBNA2 & EBNA-2 & Epstein-Barr nuclear antigen 2
	agilent_12019	3.59489e-06	0.183339	-0.695528	-1.72008	0.329023	90.7895	85.1064	0.937404		450	positive (exact): Human herpesvirus 4 Epstein-Barr nuclear antigen 1
	agilent_72861	3.6139e-06	0.184309	0.437813	-0.208538	1.08416	34.2105	46.8085	1.36825	UniRef90_A0A174WHL6	451	469589.HMPREF0103_2196 MPA_PNP_EM_seqs_non_topgraph_seqs_final_210318.csv	Streptopain n=22 Tax=Bacteroidales TaxID=171549 RepID=A0A174WHL6_9BACT
	twist_30889	3.6165e-06	0.184441	-0.599075	-1.48377	0.285616	18.4211	12.766	0.693009		452	HCMVTRL10 = IRL10
	agilent_17389	3.6329e-06	0.185278	0.745115	-0.35734	1.84757	6.57895	14.8936	2.26383	UniRef90_A0A0G9FDS1	453	YP_004888342.1 strains_non_MPA_non_topgraph_cdhit70_190118.csv	A-agglutinin anchorage subunit n=68 Tax=Lactobacillaceae TaxID=33958 RepID=A0A0G9FDS1_LACPN
	agilent_42883	3.6414e-06	0.185711	0.635237	-0.305572	1.57605	10.5263	15.9574	1.51596	UniRef90_A0A0U1MQG2	454	WP_000669729.1 strains_non_MPA_non_topgraph_cdhit70_190118.csv	Protein map n=15 Tax=Staphylococcaceae TaxID=90964 RepID=A0A0U1MQG2_STAAU
	twist_27732	3.64575e-06	0.185933	-0.539949	-1.34004	0.260139	23.6842	20.2128	0.853428		455	Surface protein pspA
	agilent_186674	3.64598e-06	0.185945	0.841436	-0.405424	2.0883	5.26316	10.6383	2.02128	UniRef90_A0A373Q9H7	456	MH0211_GL0137677 MPA_PNP_EM_seqs_non_topgraph_seqs_final_210318.csv	Cellulase domain-containing protein n=4 Tax=Firmicutes TaxID=1239 RepID=A0A373Q9H7_9FIRM
	agilent_11485	3.65588e-06	0.18645	-0.533728	-1.32553	0.25807	25	14.8936	0.595745	UniRef90_P03204	457	EBNA-3C HHV 4 latent protein	Epstein-Barr nuclear antigen 6 n=14 Tax=Epstein-Barr virus (strain GD1) TaxID=10376 RepID=EBNA6_EBVB9
	agilent_151860	3.65769e-06	0.186542	-0.621929	-1.54477	0.300911	17.1053	10.6383	0.621931	UniRef90_A0A508ZG25	458	WP_015438400.1 strains_non_MPA_non_topgraph_cdhit70_190118.csv	Lactose-binding protein n=31 Tax=Bifidobacterium TaxID=1678 RepID=A0A508ZG25_BIFBR
	agilent_115129	3.67236e-06	0.18729	-0.880863	-2.19014	0.428413	9.21053	4.25532	0.462006	UniRef90_A0A069S3C5	459	158458797-stool1_revised_scaffold19117_2_gene52074 (2/2) MPA_and_EM_topgraph_220218_subsample.csv	Efflux transporter, RND family, MFP subunit n=29 Tax=Bacteroidales TaxID=171549 RepID=A0A069S3C5_9BACT
	twist_25205	3.67694e-06	0.187524	-0.808118	-2.0099	0.393669	10.5263	5.31915	0.505319		460	allergen_name False allergome_name Bla g 9 (3/4) (1/1) allergenonline_name False SDAP_name False iedb_name False
	twist_20427	3.68031e-06	0.187696	1.50664	-0.734822	3.74811	1.31579	5.31915	4.04255		461	allergen_name False allergome_name Sola t 1 (7/9) (1/1) allergenonline_name False SDAP_name False iedb_name False
	agilent_140310	3.68565e-06	0.187968	1.51323	-0.739426	3.76589	1.31579	4.25532	3.23404	UniRef90_Q06971	462	WP_000079833.1 strains_non_MPA_non_topgraph_cdhit70_190118.csv	Flagellin n=259 Tax=Salmonella TaxID=590 RepID=FLIC_SALDU
	twist_16861	3.69241e-06	0.188313	1.17112	-0.573618	2.91586	2.63158	9.57447	3.6383		463	allergen_name False allergome_name Hor v 20 (3/3) (1/1) allergenonline_name False SDAP_name False iedb_name False
	agilent_220456	3.70059e-06	0.18873	0.693079	-0.340447	1.7266	7.89474	14.8936	1.88652	UniRef90_Q99WQ6	464	VFG001316(gb|NP_645114) (geh) glycerol ester hydrolase [Lipase (VF0012)] [Staphylococcus aureus subsp. aureus MW2]	Lipase 2 n=451 Tax=Bacteria TaxID=2 RepID=LIP2_STAAM
	agilent_223466	3.70426e-06	0.188917	-0.972015	-2.42211	0.478077	7.89474	3.19149	0.404255	UniRef90_Q9KK48	465	VFG005316(gb|NP_359586) (pspC/cbpA) Choline binding protein A [Choline-binding proteins (CVF122)] [Streptococcus pneumoniae R6]	Surface protein PspC n=12 Tax=Streptococcus pneumoniae TaxID=1313 RepID=Q9KK48_STREE
	twist_30929	3.71496e-06	0.189463	0.725753	-0.358291	1.8098	7.89474	12.766	1.61702		466	SAG1-related sequence 2
	twist_59158	3.71608e-06	0.18952	0.951112	-0.469731	2.37196	3.94737	7.44681	1.88652		467	H3N2 A/Hong Kong/4801/2014 NP
	agilent_224607	3.72336e-06	0.189891	1.44905	-0.717467	3.61557	1.31579	7.44681	5.65957	UniRef90_A0A0H3K1N3	468	VFG001282(gb|NP_647237) (fnbB) fibronectin-binding protein B [FnBPs (VF0010)] [Staphylococcus aureus subsp. aureus MW2]	FnbB protein n=80 Tax=Staphylococcus TaxID=1279 RepID=A0A0H3K1N3_STAAW
	agilent_13151	3.73513e-06	0.190492	1.50905	-0.750231	3.76833	1.31579	6.38298	4.85106	UniRef90_S5NW69	469	WP_011953516.1 strains_non_MPA_non_topgraph_cdhit70_190118.csv	Peptidoglycan-binding protein LysM n=46 Tax=Lactobacillaceae TaxID=33958 RepID=S5NW69_LACRE
	twist_58263	3.74194e-06	0.190839	-0.621886	-1.55367	0.309903	18.4211	9.57447	0.519757		470	EBNA-3C HHV 4 latent protein
	twist_47462	3.76067e-06	0.191794	-0.726786	-1.81809	0.364523	92.1053	86.1702	0.935562		471	positive (exact): Human herpesvirus 4 Epstein-Barr nuclear antigen 1
	agilent_12018	3.76856e-06	0.192196	-0.72776	-1.82152	0.366001	92.1053	86.1702	0.935562		472	positive (exact): Human herpesvirus 4 Epstein-Barr nuclear antigen 1
	twist_47463	3.76856e-06	0.192196	-0.72776	-1.82152	0.366001	92.1053	86.1702	0.935562		473	positive (exact): Human herpesvirus 4 Epstein-Barr nuclear antigen 1
	agilent_91999	3.77295e-06	0.192421	0.943038	-0.474982	2.36106	3.94737	8.51064	2.15603	UniRef90_P33379	474	WP_025370531.1 (1/1) non_MPA_topgraph_sampling_040218.csv	Actin assembly-inducing protein n=1136 Tax=Bacteria TaxID=2 RepID=ACTA_LISMO
	agilent_198474	3.7797e-06	0.192765	1.09927	-0.554952	2.75349	2.63158	7.44681	2.82979	UniRef90_A0A1G6G7P6	475	MH0456_GL0032128 MPA_PNP_EM_seqs_non_topgraph_seqs_final_210318.csv	Concanavalin A-like lectin/glucanases superfamily protein n=55 Tax=Bacteroidaceae TaxID=815 RepID=A0A1G6G7P6_BACOV
	twist_58797	3.78594e-06	0.193083	-0.730207	-1.82983	0.36942	92.1053	86.1702	0.935562		476	positive (exact): Human herpesvirus 4 Epstein-Barr nuclear antigen 1
	agilent_241737	3.79091e-06	0.193336	0.700314	-0.354898	1.75552	7.89474	12.766	1.61702	UniRef90_Q48031	477	VFG001151(gb|AAA20527) (hmw1A) adhesin HMW1A, two-partner secretion (TPS) pathway TpsA exoprotein [HMW1/HMW2 (VF0038)] [Haemophilus influenzae str. 12]	Adhesin n=8 Tax=Haemophilus influenzae TaxID=727 RepID=Q48031_HAEIF
	twist_43411	3.79545e-06	0.193568	-0.910472	-2.28306	0.462112	7.89474	4.25532	0.539007		478	putative zinc metalloprotease
	agilent_228585	3.79838e-06	0.193717	-0.428218	-1.074	0.21756	43.4211	32.9787	0.75951	UniRef90_Q8GM74	479	VFG001150(gb|AAL79954) (hia) adhesin [Hia/Hsf (VF0039)] [Haemophilus influenzae nontypable strain 3179B]	Adhesin n=5 Tax=Haemophilus influenzae TaxID=727 RepID=Q8GM74_HAEIF
	twist_97077	3.82333e-06	0.19499	-0.632879	-1.59003	0.324267	15.7895	11.7021	0.741135		480	AFN38687.1 hypothetical protein phi_MSA6_ORF022 [Staphylococcus phage MSA6]
	agilent_11510	3.82673e-06	0.195163	0.452838	-0.232285	1.13796	26.3158	35.1064	1.33404	UniRef90_P07210	481	polyprotein (9/9) & VP1 capsid protein (1/3) & Chain 2, Human Rhinovirus Serotype 2 (Hrv2)	Genome polyprotein n=273 Tax=Enterovirus TaxID=12059 RepID=POLG_HRV8A
	agilent_24508	3.84084e-06	0.195883	1.09174	-0.562673	2.74615	2.63158	6.38298	2.42553	UniRef90_G1WTS1	482	WP_040015261.1 strains_non_MPA_non_topgraph_cdhit70_190118.csv	Peripla_BP_4 domain-containing protein n=15 Tax=Dorea TaxID=189330 RepID=G1WTS1_9FIRM
	agilent_235465	3.8462e-06	0.196156	-0.434249	-1.09271	0.224211	40.7895	29.7872	0.730268	UniRef90_P71401	483	VFG001157(gb|AAC44560) (hsf) Hsf [Hia/Hsf (VF0039)] [Haemophilus influenzae C54]	Hsf n=19 Tax=Haemophilus influenzae TaxID=727 RepID=P71401_HAEIF
	agilent_1008	3.84816e-06	0.196256	-1.24419	-3.13119	0.642819	5.26316	2.12766	0.404255	UniRef90_P18892	484	butyrophilin precursor & Butyrophilin subfamily 1 member A1 & butyrophilin, partial	Butyrophilin subfamily 1 member A1 n=22 Tax=Pecora TaxID=35500 RepID=BT1A1_BOVIN
	agilent_2036	3.84836e-06	0.196266	-0.869863	-2.18918	0.449452	9.21053	4.25532	0.462006	UniRef90_P03188	485	glycoprotein BALF4 & Glycoprotein GP110 precursor & BALF4	Envelope glycoprotein B n=86 Tax=Epstein-Barr virus (strain GD1) TaxID=10376 RepID=GB_EBVB9
	agilent_236018	3.85187e-06	0.196445	-0.609868	-1.53522	0.315484	17.1053	13.8298	0.808511	UniRef90_A0A4I7XYI6	486	VFG001361(gb|NP_344663) (pspA) pneumococcal surface protein A [PspA (VF0152)] [Streptococcus pneumoniae TIGR4]	Surface protein A n=87 Tax=Streptococcus pneumoniae TaxID=1313 RepID=A0A4I7XYI6_STREE
	agilent_7902	3.85454e-06	0.196582	-0.97083	-2.44432	0.502658	7.89474	3.19149	0.404255	UniRef90_O43159	487	Ribosomal RNA-processing protein 8	Ribosomal RNA-processing protein 8 n=17 Tax=Hominoidea TaxID=314295 RepID=RRP8_HUMAN
	agilent_11380	3.85911e-06	0.196815	0.517611	-0.268408	1.30363	17.1053	24.4681	1.43044	UniRef90_P08392	488	Trans-acting transcriptional protein ICP4	Major viral transcription factor ICP4 n=1 Tax=Human herpesvirus 1 (strain 17) TaxID=10299 RepID=ICP4_HHV11
	agilent_186083	3.86251e-06	0.196988	0.763868	-0.396554	1.92429	6.57895	10.6383	1.61702	UniRef90_A0A1T4XPY4	489	MH0161_GL0044217 (4/4) MPA_and_EM_topgraph_220218_subsample.csv	ATP-binding cassette, subfamily B n=5 Tax=Ruminococcaceae TaxID=541000 RepID=A0A1T4XPY4_9FIRM
	agilent_196719	3.86765e-06	0.19725	-1.47062	-3.70601	0.764767	5.26316	1.06383	0.202128	UniRef90_D4IJ36	490	MH0238_GL0000483 (1/1) MPA_and_EM_topgraph_220218_subsample.csv	Capsular exopolysaccharide family n=7 Tax=Rikenellaceae TaxID=171550 RepID=D4IJ36_9BACT
	twist_27120	3.86968e-06	0.197354	-0.467415	-1.17806	0.243233	31.5789	22.3404	0.707447		491	Glycoprotein B precursor & glycoprotein B (1/2)
	agilent_8065	3.87038e-06	0.197389	-0.536142	-1.35135	0.279063	22.3684	14.8936	0.665832	UniRef90_P03211	492	EBNA-1 HHV 4 & BKRF1	Epstein-Barr nuclear antigen 1 n=37 Tax=Epstein-Barr virus (strain GD1) TaxID=10376 RepID=EBNA1_EBVB9
	twist_17900	3.87165e-06	0.197454	-1.13061	-2.84996	0.588732	6.57895	2.12766	0.323404		493	allergen_name False allergome_name Ory s GBSS_I (12/54) (1/1) allergenonline_name False SDAP_name False iedb_name False
	twist_16231	3.87165e-06	0.197454	-1.13061	-2.84996	0.588732	6.57895	2.12766	0.323404		494	allergen_name False allergome_name Ory s GBSS_I (17/54) (1/1) allergenonline_name False SDAP_name False iedb_name False
	twist_51993	3.8828e-06	0.198023	-0.714621	-1.80274	0.373497	13.1579	6.38298	0.485106		495	calcium channel BI-1
	agilent_228561	3.88283e-06	0.198024	-0.508641	-1.28313	0.265844	25	18.0851	0.723404	UniRef90_P71401	496	VFG001157(gb|AAC44560) (hsf) Hsf [Hia/Hsf (VF0039)] [Haemophilus influenzae C54]	Hsf n=19 Tax=Haemophilus influenzae TaxID=727 RepID=P71401_HAEIF
	agilent_79810	3.88688e-06	0.198231	-0.534244	-1.34809	0.2796	23.6842	14.8936	0.628842	UniRef90_R7HD48	497	MH0113_GL0055733 MPA_PNP_EM_seqs_non_topgraph_seqs_final_210318.csv	Flagellin n=1 Tax=Eubacterium sp. CAG:38 TaxID=1262889 RepID=R7HD48_9FIRM
	agilent_241074	3.88924e-06	0.198351	0.658019	-0.344648	1.66069	9.21053	14.8936	1.61702	UniRef90_UPI000DA9B94C	498	VFG001290(gb|NP_647368) (clfB) Clumping factor B, adhesin [Clumping factor (VF0004)] [Staphylococcus aureus subsp. aureus MW2]	MSCRAMM family adhesin clumping factor ClfB n=15 Tax=Staphylococcus aureus TaxID=1280 RepID=UPI000DA9B94C
	agilent_209627	3.89244e-06	0.198514	-0.836477	-2.11154	0.438582	10.5263	4.25532	0.404255	UniRef90_A0A4Q1QKD7	499	WP_014569134.1 (6/6) non_MPA_topgraph_sampling_040218.csv	ABC transporter n=7 Tax=Lactobacillaceae TaxID=33958 RepID=A0A4Q1QKD7_LACRH
	agilent_11271	3.90864e-06	0.199341	0.718654	-0.378822	1.81613	85.5263	93.617	1.0946		500	positive (exact): Enterovirus B Genome polyprotein
	twist_32960	3.90972e-06	0.199396	0.836704	-0.441205	2.11461	5.26316	8.51064	1.61702		501	Glycoprotein M
	twist_16774	3.92351e-06	0.200099	-1.51739	-3.83855	0.803771	5.26316	1.06383	0.202128		502	allergen_name Alt a 6 (1/1) (1/1) allergome_name Alt a 6 (2/2) (1/1) allergenonline_name Alt a 6.0101 (1/1) (1/1) SDAP_name Alt a 6 (1/1) (1/1) iedb_name False
	twist_54402	3.93381e-06	0.200624	-0.782972	-1.98209	0.416143	10.5263	5.31915	0.505319		503	U14 gene product
	agilent_26064	3.94641e-06	0.201267	-0.518148	-1.31282	0.276524	25	18.0851	0.723404	UniRef90_A0A4P6M4H6	504	WP_018598481.1 strains_non_MPA_non_topgraph_cdhit70_190118.csv	Toxin A n=3 Tax=Blautia TaxID=572511 RepID=A0A4P6M4H6_9FIRM
	agilent_47707	3.95046e-06	0.201474	-0.781806	-1.98139	0.417782	10.5263	5.31915	0.505319	UniRef90_R6XBP1	505	MH0408_GL0052554 MPA_PNP_EM_seqs_non_topgraph_seqs_final_210318.csv	Uncharacterized protein n=24 Tax=Parabacteroides TaxID=375288 RepID=R6XBP1_9BACT
	twist_1185	3.9706e-06	0.202501	-0.761741	-1.93321	0.409724	11.8421	5.31915	0.449173		506	allergen_name False allergome_name Onc m alpha2I (2/2) (1/1) allergenonline_name False SDAP_name False iedb_name False
	agilent_25858	3.97289e-06	0.202618	0.830059	-0.446802	2.10692	5.26316	8.51064	1.61702	UniRef90_A0A508VF25	507	WP_014569233.1 strains_non_MPA_non_topgraph_cdhit70_190118.csv	Uncharacterized protein n=2 Tax=Lactobacillus rhamnosus TaxID=47715 RepID=A0A508VF25_LACRH
	twist_35836	3.97445e-06	0.202697	0.889214	-0.478885	2.25731	3.94737	10.6383	2.69504		508	polyprotein (3/9) & structural protein (3/3) & VP1 (2/4) & capsid protein VP1 & VP1 protein (2/2) & VP1 protein, partial [Enterovirus A71]
	agilent_203304	3.9815e-06	0.203056	-0.655654	-1.66521	0.353904	14.4737	8.51064	0.588008	UniRef90_A0A174XCR6	509	MH0020_GL0053675 MPA_PNP_EM_seqs_non_topgraph_seqs_final_210318.csv	Periplasmic beta-glucosidase n=38 Tax=Bacteroidales TaxID=171549 RepID=A0A174XCR6_9BACT
	agilent_26905	3.9817e-06	0.203067	-0.95716	-2.431	0.516682	7.89474	3.19149	0.404255	UniRef90_A0A1V9QQ08	510	YP_536259.1 strains_non_MPA_non_topgraph_cdhit70_190118.csv	Peptidoglycan-binding protein LysM n=26 Tax=Lactobacillus TaxID=1578 RepID=A0A1V9QQ08_9LACO
	agilent_18111	3.99321e-06	0.203654	-0.760188	-1.93225	0.411876	10.5263	6.38298	0.606383	UniRef90_E1WSL3	511	YP_098689.1 strains_non_MPA_non_topgraph_cdhit70_190118.csv	DUF4595 domain-containing protein n=43 Tax=Bacteroides TaxID=816 RepID=E1WSL3_BACF6
	agilent_178307	4.00915e-06	0.204467	-0.63284	-1.61031	0.344633	15.7895	8.51064	0.539007	UniRef90_Q2G222	512	WP_001125631.1 strains_non_MPA_non_topgraph_cdhit70_190118.csv	N-acetylmuramoyl-L-alanine amidase domain-containing protein SAOUHSC_02979 n=302 Tax=Bacteria TaxID=2 RepID=Y2979_STAA8
	twist_48386	4.0101e-06	0.204515	0.439973	-0.239674	1.11962	26.3158	38.2979	1.45532		513	positive (exact): Enterovirus B Genome polyprotein
	twist_84498	4.01419e-06	0.204724	-0.691903	-1.76121	0.377406	13.1579	7.44681	0.565957		514	YP_009191602.1 hypothetical protein [Salmonella phage f18SE]
	agilent_7854	4.01438e-06	0.204733	-0.540118	-1.37487	0.29463	21.0526	14.8936	0.707447	UniRef90_P14738	515	fibronectin-binding protein A	Fibronectin-binding protein A n=540 Tax=Staphylococcaceae TaxID=90964 RepID=FNBA_STAA8
	agilent_7301	4.01741e-06	0.204888	0.46506	-0.253932	1.18405	68.4211	76.5957	1.11948	UniRef90_P03211	516	EBNA-1 HHV 4 & BKRF1	Epstein-Barr nuclear antigen 1 n=37 Tax=Epstein-Barr virus (strain GD1) TaxID=10376 RepID=EBNA1_EBVB9
	agilent_223844	4.01792e-06	0.204914	-0.815602	-2.07661	0.445408	9.21053	5.31915	0.577508	UniRef90_Q5WVE4	517	VFG045548(gb|YP_095924) (lpg1907) Dot/Icm type IV secretion system effector [Dot/Icm (VF0156)] [Legionella pneumophila subsp. pneumophila str. Philadelphia 1]	Uncharacterized protein n=32 Tax=Legionella pneumophila TaxID=446 RepID=Q5WVE4_LEGPL
	twist_63743	4.02025e-06	0.205033	1.10581	-0.604342	2.81597	2.63158	5.31915	2.02128		518	AIK68654.1 HNH endonuclease [Lactococcus phage phi145]
	agilent_138733	4.02151e-06	0.205097	0.920406	-0.503217	2.34403	3.94737	7.44681	1.88652	UniRef90_R9I6B2	519	V1.CD12-0_GL0059331 MPA_PNP_EM_seqs_non_topgraph_seqs_final_210318.csv	SusC/RagA family TonB-linked outer membrane protein n=47 Tax=root TaxID=1 RepID=R9I6B2_9BACE
	agilent_170679	4.03765e-06	0.20592	-0.539765	-1.37615	0.296625	21.0526	14.8936	0.707447	UniRef90_A0A173UKQ3	520	O2.UC43-1_GL0046095 (1/4) MPA_and_EM_topgraph_220218_subsample.csv	Macrolide export ATP-binding/permease protein MacB n=29 Tax=Ruminococcaceae TaxID=541000 RepID=A0A173UKQ3_9FIRM
	twist_68925	4.04846e-06	0.206472	-0.933595	-2.382	0.514813	7.89474	3.19149	0.404255		521	YP_009320836.1 ribonucleotide reductase of class III (anaerobic) large subunit [Salmonella phage 100268_sal2]
	twist_59494	4.05691e-06	0.206902	1.0591	-0.585578	2.70377	2.63158	7.44681	2.82979		522	H3N2 B/Brisbane/60/2008 M1
	twist_60686	4.06055e-06	0.207088	-1.09017	-2.7838	0.603454	6.57895	2.12766	0.323404		523	YP_006383459.1 minor capsid protein [Bacillus phage PBC1]
	agilent_11154	4.07494e-06	0.207822	0.432178	-0.240313	1.10467	63.1579	73.4043	1.16223	UniRef90_Q9ANY1	524	pneumococcal histidine triad protein E & hydrolase & HIT family hydrolase	Bvh-3 n=444 Tax=Bacteria TaxID=2 RepID=Q9ANY1_STREE
	twist_79853	4.08512e-06	0.208341	-0.779274	-1.99325	0.434699	9.21053	7.44681	0.808511		525	YP_007501131.1 hypothetical protein [Salmonella phage vB_SenMS16]
	agilent_9025	4.08791e-06	0.208483	-0.506388	-1.2955	0.282723	81.5789	76.5957	0.938916	UniRef90_Q9ANY1	526	pneumococcal histidine triad protein E & hydrolase & HIT family hydrolase	Bvh-3 n=444 Tax=Bacteria TaxID=2 RepID=Q9ANY1_STREE
	twist_35063	4.09181e-06	0.208682	-0.625236	-1.59997	0.349504	15.7895	8.51064	0.539007		527	Y-box-binding protein 2
	agilent_113561	4.09993e-06	0.209097	-0.748122	-1.9155	0.419259	11.8421	5.31915	0.449173	UniRef90_A0A354D3V1	528	MH0436_GL0046035 MPA_PNP_EM_seqs_non_topgraph_seqs_final_210318.csv	Flagellin n=2 Tax=Clostridiales TaxID=186802 RepID=A0A354D3V1_9FIRM
	twist_58591	4.10459e-06	0.209334	-0.537175	-1.37583	0.301478	21.0526	13.8298	0.656915		529	EBNA-1 HHV 4 & BKRF1
	agilent_133424	4.14056e-06	0.211169	-0.765116	-1.96445	0.43422	10.5263	5.31915	0.505319	UniRef90_E1W2P1	530	WP_014064419.1 strains_non_MPA_non_topgraph_cdhit70_190118.csv	Uncharacterized protein n=61 Tax=Pasteurellaceae TaxID=712 RepID=E1W2P1_HAEP3
	agilent_182676	4.14217e-06	0.21125	0.710321	-0.403322	1.82396	88.1579	93.617	1.06192	UniRef90_A0A264Y915	531	MH0073_GL0045612 MPA_PNP_EM_seqs_non_topgraph_seqs_final_210318.csv	Uncharacterized protein n=1 Tax=Prevotella sp. 885 TaxID=2022527 RepID=A0A264Y915_9BACT
	agilent_233907	4.14331e-06	0.211309	0.801675	-0.455353	2.0587	5.26316	9.57447	1.81915	UniRef90_UPI000DA9B94C	532	VFG001290(gb|NP_647368) (clfB) Clumping factor B, adhesin [Clumping factor (VF0004)] [Staphylococcus aureus subsp. aureus MW2]	MSCRAMM family adhesin clumping factor ClfB n=15 Tax=Staphylococcus aureus TaxID=1280 RepID=UPI000DA9B94C
	agilent_20730	4.14801e-06	0.211548	0.801496	-0.455912	2.0589	5.26316	9.57447	1.81915	UniRef90_K5ZIF6	533	MH0139_GL0119905 MPA_PNP_EM_seqs_non_topgraph_seqs_final_210318.csv	Translation initiation factor IF-2 n=19 Tax=Parabacteroides TaxID=375288 RepID=K5ZIF6_9BACT
	agilent_212303	4.14826e-06	0.211561	0.549075	-0.312352	1.4105	14.4737	19.1489	1.32302	UniRef90_A0A173WVL9	534	O2.UC18-1_GL0086283 (1/6) MPA_and_EM_topgraph_220218_subsample.csv	Phosphoglycerol transferase and related proteins, alkaline phosphatase superfamily n=34 Tax=Clostridiales TaxID=186802 RepID=A0A173WVL9_9FIRM
	twist_94893	4.14829e-06	0.211563	0.643778	-0.36623	1.65379	9.21053	13.8298	1.50152		535	YP_009277541.1 portal vertex of the head [Shigella phage SHFML-11]
	agilent_228606	4.1549e-06	0.2119	-0.491353	-1.26279	0.280088	25	20.2128	0.808511	UniRef90_P44969	536	VFG000337(gb|NP_439153) (iga1) immunoglobin A1 protease [IgA1 protease (VF0045)] [Haemophilus influenzae Rd KW20]	Immunoglobulin A1 protease autotransporter n=1 Tax=Haemophilus influenzae (strain ATCC 51907 / DSM 11121 / KW20 / Rd) TaxID=71421 RepID=IGA0_HAEIN
	agilent_34763	4.15618e-06	0.211965	0.800686	-0.456597	2.05797	5.26316	9.57447	1.81915	UniRef90_E8MX38	537	WP_058101887.1 (1/1) non_MPA_topgraph_sampling_040218.csv	Putative xylanase n=131 Tax=Bacteria TaxID=2 RepID=E8MX38_BIFL1
	twist_69249	4.16303e-06	0.212314	-0.517172	-1.32989	0.295542	22.3684	18.0851	0.808511		538	AFU63107.1 lysin [Lactobacillus phage ATCC 8014-B2]
	agilent_9407	4.18119e-06	0.21324	-0.736147	-1.89531	0.423021	11.8421	5.31915	0.449173	UniRef90_P03188	539	glycoprotein BALF4 & Glycoprotein GP110 precursor & BALF4	Envelope glycoprotein B n=86 Tax=Epstein-Barr virus (strain GD1) TaxID=10376 RepID=GB_EBVB9
	agilent_16154	4.18601e-06	0.213487	-0.457498	-1.17828	0.263285	30.2632	21.2766	0.703053	UniRef90_A7X0T9	540	WP_001074519.1 strains_non_MPA_non_topgraph_cdhit70_190118.csv	Bifunctional autolysin n=763 Tax=Bacteria TaxID=2 RepID=ATL_STAA1
	agilent_115049	4.19103e-06	0.213742	0.712929	-0.410911	1.83677	6.57895	11.7021	1.77872	UniRef90_A0A087A310	541	WP_015439335.1 strains_non_MPA_non_topgraph_cdhit70_190118.csv	MalE-type ABC sugar transport system periplasmic component n=37 Tax=Bacteria TaxID=2 RepID=A0A087A310_9BIFI
	twist_27514	4.20065e-06	0.214233	-0.899903	-2.32	0.520198	7.89474	4.25532	0.539007		542	envelope glycoprotein G (1/2) & glycoprotein G (1/2)
	twist_32032	4.20136e-06	0.21427	-0.60113	-1.54982	0.347564	15.7895	10.6383	0.673759		543	CagA
	agilent_2709	4.21571e-06	0.215001	-0.535296	-1.38144	0.310849	21.0526	12.766	0.606383	UniRef90_Q9UQF0	544	Syncytin-1	Syncytin-1 n=15 Tax=Catarrhini TaxID=9526 RepID=SYCY1_HUMAN
	twist_78015	4.21699e-06	0.215066	0.888638	-0.516236	2.29351	3.94737	8.51064	2.15603		545	YP_009196345.1 DNA-directed RNA polymerase [Enterobacter phage phiEap-1]
	agilent_194178	4.22523e-06	0.215487	0.627189	-0.365262	1.61964	9.21053	14.8936	1.61702	UniRef90_G1WNG6	546	WP_005335292.1 (2/2) non_MPA_topgraph_sampling_040218.csv	LysM domain-containing protein n=15 Tax=Dorea TaxID=189330 RepID=G1WNG6_9FIRM
	twist_26954	4.23225e-06	0.215845	-0.70941	-1.83284	0.414021	11.8421	6.38298	0.539007		547	BMLF1 protein
	twist_95886	4.26503e-06	0.217516	0.894577	-0.527249	2.3164	3.94737	7.44681	1.88652		548	YP_002003938.1 gp1 [Enterobacteria phage 13a]
	agilent_113791	4.26969e-06	0.217754	0.871188	-0.51418	2.25656	3.94737	8.51064	2.15603	UniRef90_I9A5F1	549	MH0091_GL0038462 MPA_PNP_EM_seqs_non_topgraph_seqs_final_210318.csv	DUF4136 domain-containing protein n=32 Tax=Bacteroides TaxID=816 RepID=I9A5F1_BACVU
	twist_59814	4.26974e-06	0.217757	-0.484175	-1.25412	0.285767	25	20.2128	0.808511		550	YP_006908363.1 hypothetical protein BCB4_0134 [Bacillus phage B4]
	twist_26256	4.2781e-06	0.218183	-0.680075	-1.76254	0.402393	13.1579	6.38298	0.485106		551	Structural protein 2 precursor & ORF 2 & structural protein (2/3) & ORF2 (1/2) & epitope-bearing protein 406.3-2 & capsid protein [Swine hepatitis E virus]
	agilent_62251	4.28038e-06	0.218299	-0.835482	-2.16565	0.494681	9.21053	4.25532	0.462006	UniRef90_R5DVL4	552	N085A_GL0053942 (1/2) MPA_and_EM_topgraph_220218_subsample.csv	Uncharacterized protein n=24 Tax=Ruminococcus TaxID=1263 RepID=R5DVL4_9FIRM
	agilent_34618	4.2818e-06	0.218372	0.88494	-0.524187	2.29407	3.94737	8.51064	2.15603	UniRef90_I8UVD1	553	MH0013_GL0009074 (1/1) MPA_and_EM_topgraph_220218_subsample.csv	SusC/RagA family TonB-linked outer membrane protein n=11 Tax=root TaxID=1 RepID=I8UVD1_9BACE
	agilent_1475	4.28807e-06	0.218691	0.665755	-0.39509	1.7266	7.89474	12.766	1.61702	UniRef90_Q2FUY2	554	Clumping factor B precursor (Fibrinogen-binding protein B) (Fibrinogen receptor B)	Clumping factor B n=3 Tax=Staphylococcus aureus TaxID=1280 RepID=CLFB_STAA8
	twist_40569	4.29405e-06	0.218996	-0.537122	-1.39356	0.31932	19.7368	12.766	0.646809		555	HCMVTRL10 = IRL10
	agilent_126605	4.30326e-06	0.219466	1.02542	-0.611283	2.66213	2.63158	7.44681	2.82979	UniRef90_R7C7Y1	556	MH0003_GL0115482 MPA_PNP_EM_seqs_non_topgraph_seqs_final_210318.csv	Flagellin n=5 Tax=Clostridiales TaxID=186802 RepID=R7C7Y1_9CLOT
	agilent_192983	4.30478e-06	0.219544	0.393481	-0.234671	1.02163	42.1053	52.1277	1.23803	UniRef90_R5ENZ6	557	MH0012_GL0173413 (2/2) MPA_and_EM_topgraph_220218_subsample.csv	MurNAc-LAA domain-containing protein n=3 Tax=Bacteroidales TaxID=171549 RepID=R5ENZ6_9BACE
	agilent_188933	4.31011e-06	0.219815	-0.602572	-1.56508	0.359939	15.7895	9.57447	0.606383	UniRef90_A0A1T4WZF4	558	MH0203_GL0039843 MPA_PNP_EM_seqs_non_topgraph_seqs_final_210318.csv	Peptidylprolyl isomerase n=5 Tax=Ruminococcaceae TaxID=541000 RepID=A0A1T4WZF4_9FIRM
	twist_48171	4.31044e-06	0.219833	-0.867813	-2.25406	0.518429	7.89474	4.25532	0.539007		559	cell wall anchor protein, partial (2/2)
	agilent_320	4.31052e-06	0.219837	0.405905	-0.242492	1.0543	56.5789	63.8298	1.12815	UniRef90_P03211	560	EBNA-1 HHV 4 & BKRF1	Epstein-Barr nuclear antigen 1 n=37 Tax=Epstein-Barr virus (strain GD1) TaxID=10376 RepID=EBNA1_EBVB9
	agilent_151982	4.32078e-06	0.22036	0.713168	-0.427347	1.85368	6.57895	11.7021	1.77872	UniRef90_U6R7P0	561	MH0039_GL0042967 (1/1) MPA_and_EM_topgraph_220218_subsample.csv	SusC/RagA family TonB-linked outer membrane protein n=2 Tax=Bacteroides TaxID=816 RepID=U6R7P0_9BACE
	agilent_141708	4.32352e-06	0.2205	0.661066	-0.396447	1.71858	7.89474	13.8298	1.75177	UniRef90_A0A4P6M4H6	562	WP_018598481.1 strains_non_MPA_non_topgraph_cdhit70_190118.csv	Toxin A n=3 Tax=Blautia TaxID=572511 RepID=A0A4P6M4H6_9FIRM
	agilent_223646	4.32486e-06	0.220568	-0.416279	-1.0823	0.249745	42.1053	39.3617	0.93484	UniRef90_Q9JNH0	563	VFG000972(gb|NP_269972) (sic) inhibitor of complement-mediated lysis [SIC (VF0255)] [Streptococcus pyogenes M1 GAS]	Sic1.225 n=20 Tax=Streptococcus pyogenes TaxID=1314 RepID=Q9JNH0_STRPY
	twist_84608	4.32513e-06	0.220581	1.01948	-0.611682	2.65065	2.63158	7.44681	2.82979		564	YP_006526.1 gp23 [Escherichia virus P1]
	twist_22942	4.33402e-06	0.221035	0.611418	-0.367808	1.59065	9.21053	15.9574	1.73252		565	allergen_name False allergome_name Sola l Peroxidase (3/3) (1/1) allergenonline_name False SDAP_name False iedb_name False
	twist_73458	4.35457e-06	0.222083	0.88205	-0.533818	2.29792	3.94737	7.44681	1.88652		566	YP_009190618.1 hypothetical protein JD18_037 [Klebsiella phage JD18]
	agilent_8060	4.35817e-06	0.222267	-0.653238	-1.70223	0.395758	13.1579	7.44681	0.565957	UniRef90_Q1HVF7	567	EBNA-1 HHV 4	Epstein-Barr nuclear antigen 1 n=48 Tax=Epstein-Barr virus (strain GD1) TaxID=10376 RepID=EBNA1_EBVA8
	agilent_227833	4.36778e-06	0.222757	-0.394328	-1.02823	0.23957	53.9474	46.8085	0.86767	UniRef90_A0A4I7YG16	568	VFG001357(gb|NP_346601) (cbpA) choline binding protein A [CbpA/PspC (VF0150)] [Streptococcus pneumoniae TIGR4]	Choline binding protein A n=44 Tax=Streptococcus pneumoniae TaxID=1313 RepID=A0A4I7YG16_STREE
	agilent_240248	4.39855e-06	0.224326	0.643189	-0.394274	1.68065	9.21053	14.8936	1.61702	UniRef90_P71401	569	VFG001157(gb|AAC44560) (hsf) Hsf [Hia/Hsf (VF0039)] [Haemophilus influenzae C54]	Hsf n=19 Tax=Haemophilus influenzae TaxID=727 RepID=P71401_HAEIF
	twist_51085	4.40209e-06	0.224507	-0.737991	-1.92883	0.452852	10.5263	5.31915	0.505319		570	HCMVUL99 & Tegument protein UL11 homolog
	agilent_225542	4.41376e-06	0.225102	-0.393784	-1.03002	0.242454	47.3684	37.234	0.786052	UniRef90_P71401	571	VFG001157(gb|AAC44560) (hsf) Hsf [Hia/Hsf (VF0039)] [Haemophilus influenzae C54]	Hsf n=19 Tax=Haemophilus influenzae TaxID=727 RepID=P71401_HAEIF
	twist_86056	4.43525e-06	0.226198	0.712341	-0.44131	1.86599	6.57895	10.6383	1.61702		572	NP_510995.1 Gp14 protein [Listeria phage 2389]
	twist_37907	4.45364e-06	0.227136	0.44378	-0.276384	1.16394	68.4211	78.7234	1.15057		573	pneumococcal histidine triad protein D (1/2) & histidine motif-containing protein, partial
	agilent_6329	4.45884e-06	0.227401	0.528446	-0.329603	1.3865	13.1579	20.2128	1.53617	UniRef90_P14738	574	fibronectin-binding protein A	Fibronectin-binding protein A n=540 Tax=Staphylococcaceae TaxID=90964 RepID=FNBA_STAA8
	agilent_160350	4.47054e-06	0.227997	-0.714175	-1.87528	0.446935	10.5263	6.38298	0.606383	UniRef90_A0A174RB78	575	MH0013_GL0029147 MPA_PNP_EM_seqs_non_topgraph_seqs_final_210318.csv	Beta-hexosaminidase n=16 Tax=Bacteroides TaxID=816 RepID=A0A174RB78_9BACE
	agilent_204074	4.47274e-06	0.22811	1.00755	-0.63093	2.64604	2.63158	7.44681	2.82979	UniRef90_B1R5P4	576	WP_011590707.1 strains_non_MPA_non_topgraph_cdhit70_190118.csv	Mannosyl-glycoprotein endo-beta-N-acetylglucosamidase domain protein, possible enterotoxin n=1 Tax=Clostridium perfringens B str. ATCC 3626 TaxID=451754 RepID=B1R5P4_CLOPF
	agilent_79443	4.47418e-06	0.228183	1.01029	-0.632904	2.65349	2.63158	7.44681	2.82979	UniRef90_D8H130	577	NP_830479.1 strains_non_MPA_non_topgraph_cdhit70_190118.csv	Immune inhibitor A, metalloprotease n=671 Tax=Bacillaceae TaxID=186817 RepID=D8H130_BACAI
	agilent_192425	4.47879e-06	0.228418	1.02274	-0.641542	2.68702	2.63158	6.38298	2.42553	UniRef90_A0A171J9T7	578	WP_005685835.1 strains_non_MPA_non_topgraph_cdhit70_190118.csv	DNA-entry nuclease n=27 Tax=Lactobacillaceae TaxID=33958 RepID=A0A171J9T7_LACRH
	agilent_6396	4.47897e-06	0.228427	-0.838055	-2.20183	0.52572	7.89474	5.31915	0.673759	UniRef90_P81177	579	zinc metalloproteinase aureolysin	Zinc metalloproteinase aureolysin n=337 Tax=Bacilli TaxID=91061 RepID=AURE_STAAU
	twist_92072	4.49095e-06	0.229039	-0.658997	-1.7328	0.414804	13.1579	8.51064	0.646809		580	ADE87487.1 small subunit terminase [Deep-sea thermophilic phage D6E]
	twist_49495	4.49521e-06	0.229255	0.577817	-0.364145	1.51978	10.5263	15.9574	1.51596		581	Nucleoprotein (2/5)
	twist_59221	4.5007e-06	0.229536	0.455889	-0.287752	1.19953	19.7368	27.6596	1.40142		582	B B/Shanghai/361/2002 HA
	twist_34234	4.50308e-06	0.229657	-0.624105	-1.6424	0.394193	15.7895	7.44681	0.471631		583	huntingtin & Huntingtin
	agilent_187158	4.50364e-06	0.229686	-0.540967	-1.42367	0.341736	19.7368	12.766	0.646809	UniRef90_A0A1C6HNE0	584	WP_044922804.1 MPA_PNP_EM_seqs_non_topgraph_seqs_final_210318.csv	Fibronectin type III domain n=12 Tax=Clostridiales TaxID=186802 RepID=A0A1C6HNE0_9FIRM
	twist_81047	4.50585e-06	0.229798	0.872051	-0.551231	2.29533	3.94737	7.44681	1.88652		585	YP_009037574.1 baseplate subunit [Escherichia phage vB_EcoM_JS09]
	twist_29274	4.5079e-06	0.229903	-0.443494	-1.16749	0.280498	30.2632	24.4681	0.808511		586	Genome polyprotein (3/6) & polyprotein (2/9) & envelope glycoprotein (1/8) & envelope protein (1/8) & polyprotein precursor (2/3) & envelope protein, partial & Capsid protein (2/2) & NS1 & nonstructural protein 1 (1/2) & Non-structural protein 1 & Nonstructural protein NS4A & nonstructural glycoprotein NS-1 & viral polyprotein & nonstructural protein NS1 & E protein & Dengue type 3 virus complete…
	twist_99262	4.51163e-06	0.230093	-0.447513	-1.17836	0.283339	28.9474	21.2766	0.73501		587	YP_009222289.1 lysin [Lactobacillus phage LfeInf]
	agilent_64147	4.5216e-06	0.230601	-0.404347	-1.06542	0.256729	40.7895	35.1064	0.860673	UniRef90_A6LDM2	588	MH0012_GL0221699 MPA_PNP_EM_seqs_non_topgraph_seqs_final_210318.csv	Uncharacterized protein n=36 Tax=Bacteroidales TaxID=171549 RepID=A6LDM2_PARD8
	agilent_189818	4.52295e-06	0.230671	-0.456948	-1.20413	0.290238	27.6316	20.2128	0.73151	UniRef90_F9URS3	589	YP_004890426.1 strains_non_MPA_non_topgraph_cdhit70_190118.csv	Glycosyl hydrolase, family 25 n=68 Tax=Lactobacillaceae TaxID=33958 RepID=F9URS3_LACPL
	twist_92854	4.53794e-06	0.231435	0.85551	-0.545685	2.2567	3.94737	8.51064	2.15603		590	YP_009168604.1 hypothetical protein [Lactobacillus phage LBR48]
	twist_89475	4.53794e-06	0.231435	0.85551	-0.545685	2.2567	3.94737	8.51064	2.15603		591	YP_009168604.1 hypothetical protein [Lactobacillus phage LBR48]
	agilent_42039	4.55119e-06	0.23211	-0.641624	-1.69403	0.410781	13.1579	7.44681	0.565957	UniRef90_Q2G222	592	WP_001125631.1 strains_non_MPA_non_topgraph_cdhit70_190118.csv	N-acetylmuramoyl-L-alanine amidase domain-containing protein SAOUHSC_02979 n=302 Tax=Bacteria TaxID=2 RepID=Y2979_STAA8
	agilent_133306	4.55428e-06	0.232268	-0.626455	-1.65433	0.401416	13.1579	8.51064	0.646809	UniRef90_A0A0K4DLT7	593	WP_001441996.1 strains_non_MPA_non_topgraph_cdhit70_190118.csv	Protein n=244 Tax=Enterobacteriaceae TaxID=543 RepID=A0A0K4DLT7_ECOLX
	agilent_240017	4.55597e-06	0.232355	-0.593883	-1.56849	0.380725	15.7895	8.51064	0.539007	UniRef90_P71401	594	VFG001157(gb|AAC44560) (hsf) Hsf [Hia/Hsf (VF0039)] [Haemophilus influenzae C54]	Hsf n=19 Tax=Haemophilus influenzae TaxID=727 RepID=P71401_HAEIF
	twist_58795	4.55906e-06	0.232512	0.416002	-0.26692	1.09892	59.2105	62.766	1.06005		595	positive (exact): Human herpesvirus 1 Envelope glycoprotein D
	agilent_158166	4.57602e-06	0.233377	-0.878296	-2.3228	0.566212	7.89474	3.19149	0.404255	UniRef90_Q7MIZ7	596	WP_017422029.1 strains_non_MPA_non_topgraph_cdhit70_190118.csv	Uncharacterized protein n=23 Tax=Vibrio TaxID=662 RepID=Q7MIZ7_VIBVY
	agilent_238918	4.57692e-06	0.233423	0.437806	-0.282312	1.15792	22.3684	29.7872	1.33166	UniRef90_O86487	597	VFG001279(gb|NP_645333) (sdrC) Ser-Asp rich fibrinogen-binding bone sialoprotein-binding protein [SDr (VF0019)] [Staphylococcus aureus subsp. aureus MW2]	Serine-aspartate repeat-containing protein C n=909 Tax=Staphylococcaceae TaxID=90964 RepID=SDRC_STAAE
	twist_37560	4.5811e-06	0.233636	-0.415338	-1.09881	0.268136	34.2105	27.6596	0.808511		598	positive (from uniprot): Rhinovirus B Genome polyprotein
	twist_39114	4.60448e-06	0.234828	-0.882317	-2.33795	0.573315	6.57895	5.31915	0.808511		599	erythrocyte membrane protein 1 (2/9) & VAR2CSA & erythrocyte membrane protein 1 (PfEMP1)
	twist_48321	4.62715e-06	0.235984	-0.501141	-1.32996	0.327676	84.2105	79.7872	0.947473		600	pneumococcal histidine triad protein E & hydrolase & HIT family hydrolase
	agilent_26654	4.63581e-06	0.236426	0.39841	-0.261127	1.05795	53.9474	64.8936	1.20291	UniRef90_Q6GJK9	601	WP_001170274.1 strains_non_MPA_non_topgraph_cdhit70_190118.csv	N-acetylmuramoyl-L-alanine amidase sle1 n=31 Tax=Staphylococcus aureus TaxID=1280 RepID=SLE1_STAAR
	agilent_220150	4.6386e-06	0.236569	-0.387747	-1.02983	0.254333	63.1579	56.383	0.89273	UniRef90_A0A4I7XYI6	602	VFG001361(gb|NP_344663) (pspA) pneumococcal surface protein A [PspA (VF0152)] [Streptococcus pneumoniae TIGR4]	Surface protein A n=87 Tax=Streptococcus pneumoniae TaxID=1313 RepID=A0A4I7XYI6_STREE
	twist_84196	4.64564e-06	0.236928	-0.928037	-2.46597	0.609899	6.57895	3.19149	0.485106		603	YP_001285547.1 gp57 [Escherichia virus TLS]
	agilent_182072	4.64729e-06	0.237012	-0.626795	-1.6657	0.412112	13.1579	8.51064	0.646809	UniRef90_Q64MM2	604	YP_101799.1 strains_non_MPA_non_topgraph_cdhit70_190118.csv	Uncharacterized protein n=50 Tax=Bacteroidaceae TaxID=815 RepID=Q64MM2_BACFR
	agilent_26184	4.65361e-06	0.237334	0.629389	-0.414534	1.67331	7.89474	13.8298	1.75177	UniRef90_A0A508Z0K2	605	WP_014569540.1 (1/1) non_MPA_topgraph_sampling_040218.csv	Dipeptide-binding protein DppE n=18 Tax=Lactobacillaceae TaxID=33958 RepID=A0A508Z0K2_LACRH
	twist_22556	4.67145e-06	0.238244	-0.58237	-1.55018	0.385441	15.7895	9.57447	0.606383		606	allergen_name False allergome_name Bub b 12 (2/2), Bub b 8 (4/6) (1/1) allergenonline_name False SDAP_name False iedb_name False
	agilent_192601	4.67508e-06	0.238429	-0.65139	-1.73433	0.431549	11.8421	7.44681	0.628842	UniRef90_A0A0K9CPU5	607	T2D-149A_GL0084358 (2/2) MPA_and_EM_topgraph_220218_subsample.csv	OmpA-like domain-containing protein n=66 Tax=Bacteria TaxID=2 RepID=A0A0K9CPU5_9BACE
	twist_58867	4.67545e-06	0.238448	1.00158	-0.663615	2.66677	2.63158	6.38298	2.42553		608	H1N1 A/Solomon Islands/3/2006 NA
	agilent_542	4.69725e-06	0.23956	-0.450817	-1.20211	0.300475	80.2632	72.3404	0.901291	UniRef90_P09256	609	positive (from uniprot): Human herpesvirus 3 Envelope glycoprotein C	Envelope glycoprotein C n=119 Tax=Human herpesvirus 3 TaxID=10335 RepID=GC_VZVD
	twist_25498	4.71185e-06	0.240304	-0.603578	-1.61104	0.403886	14.4737	8.51064	0.588008		610	allergen_name False allergome_name Bub b 12 (2/2), Bub b 8 (4/6) (1/1) allergenonline_name False SDAP_name False iedb_name False
	twist_58782	4.71716e-06	0.240575	-0.438551	-1.17098	0.293879	78.9474	71.2766	0.902837		611	positive (exact): Human herpesvirus 3 Envelope glycoprotein C
	twist_31907	4.71802e-06	0.240619	0.554043	-0.371359	1.47945	10.5263	19.1489	1.81915		612	Replication protein E1
	agilent_9481	4.7323e-06	0.241347	-0.377579	-1.00922	0.254057	53.9474	47.8723	0.88739	UniRef90_A0A098ZMW6	613	choline-binding protein D	Autolysin n=355 Tax=Streptococcus TaxID=1301 RepID=A0A098ZMW6_STREE
	agilent_237936	4.73602e-06	0.241537	1.34841	-0.908199	3.60502	1.31579	4.25532	3.23404	UniRef90_A1JSQ1	614	VFG002321(gb|YP_001006728) (fliC) flagellin [Flagella (VF0394)] [Yersinia enterocolitica subsp. enterocolitica 8081]	Flagellin n=55 Tax=Yersinia TaxID=444888 RepID=A1JSQ1_YERE8
	agilent_66164	4.73888e-06	0.241683	-0.540985	-1.44662	0.364652	17.1053	11.7021	0.684124	UniRef90_A0A2G9ACD4	615	WP_001034480.1 strains_non_MPA_non_topgraph_cdhit70_190118.csv	Accessory colonization factor AcfD n=219 Tax=root TaxID=1 RepID=A0A2G9ACD4_ECOLX
	agilent_6004	4.73938e-06	0.241708	0.522446	-0.352202	1.39709	13.1579	18.0851	1.37447	UniRef90_P05777	616	matrix protein 1 & matrix protein & M1 protein	Matrix protein 1 n=61979 Tax=root TaxID=1 RepID=M1_I33A0
	agilent_65775	4.74271e-06	0.241878	-0.601331	-1.60841	0.405746	14.4737	8.51064	0.588008	UniRef90_A0A174XCR6	617	MH0020_GL0053675 MPA_PNP_EM_seqs_non_topgraph_seqs_final_210318.csv	Periplasmic beta-glucosidase n=38 Tax=Bacteroidales TaxID=171549 RepID=A0A174XCR6_9BACT
	agilent_210016	4.74385e-06	0.241936	-0.681681	-1.82346	0.460102	11.8421	7.44681	0.628842	UniRef90_A7M5N9	618	WP_004302135.1 MPA_PNP_EM_seqs_non_topgraph_seqs_final_210318.csv	Glug domain-containing protein n=35 Tax=Bacteroidia TaxID=200643 RepID=A7M5N9_BACO1
	agilent_194578	4.74675e-06	0.242084	-0.773382	-2.06917	0.522404	9.21053	4.25532	0.462006	UniRef90_E8MX38	619	WP_058101887.1 (1/1) non_MPA_topgraph_sampling_040218.csv	Putative xylanase n=131 Tax=Bacteria TaxID=2 RepID=E8MX38_BIFL1
	agilent_1151	4.7533e-06	0.242418	0.41562	-0.281237	1.11248	25	32.9787	1.31915	UniRef90_Q9QL88	620	Enterovirus polyprotein (VP0, VP1, VP2, VP4) – capsid proteins, Coxsackievirus A9 (2.9 Å structure, chains 1–4)	Genome polyprotein n=36 Tax=Enterovirus B TaxID=138949 RepID=POLG_CXB6S
	agilent_227428	4.7639e-06	0.242959	-0.636751	-1.7056	0.432095	11.8421	9.57447	0.808511	UniRef90_P27951	621	VFG001795(gb|BAC98831) (cba) c protein beta antigen [<beta>-C protein (VF0277)] [Streptococcus agalactiae FM027022]	IgA FC receptor n=71 Tax=Streptococcus TaxID=1301 RepID=BAG_STRAG
	agilent_8688	4.76627e-06	0.24308	0.41762	-0.283574	1.11881	23.6842	35.1064	1.48227	UniRef90_Q66478	622	polyprotein (3/9) & structural protein (3/3) & VP1 (2/4) & capsid protein VP1 & VP1 protein (2/2) & VP1 protein, partial [Enterovirus A71]	Genome polyprotein n=10068 Tax=root TaxID=1 RepID=POLG_HE71B
	twist_48218	4.77388e-06	0.243468	0.532926	-0.362607	1.42846	11.8421	18.0851	1.52719		623	BZLF1 [Human gammaherpesvirus 4] & BZLF1 & Trans-activator protein BZLF1
	twist_22083	4.78403e-06	0.243986	-0.624209	-1.67429	0.425868	13.1579	7.44681	0.565957		624	allergen_name False allergome_name Bub b 10 (2/3), Bub b 8 (6/6) (1/1) allergenonline_name False SDAP_name False iedb_name False
	agilent_19835	4.78621e-06	0.244097	-0.984557	-2.64122	0.672108	5.26316	3.19149	0.606383	UniRef90_B0G6M5	625	WP_005333649.1 strains_non_MPA_non_topgraph_cdhit70_190118.csv	Peripla_BP_4 domain-containing protein n=15 Tax=Dorea TaxID=189330 RepID=B0G6M5_9FIRM
	agilent_3244	4.8101e-06	0.245315	-0.381352	-1.02469	0.261989	57.8947	53.1915	0.918762	UniRef90_A0A1D8D445	626	positive (from uniprot): Enterovirus C Genome polyprotein [on Uniprot the BLAST matches are "Capsid protein" from "Human poliovirus"	VP1 (Fragment) n=1 Tax=Human poliovirus 3 TaxID=12086 RepID=A0A1D8D445_9ENTO
	agilent_8683	4.81793e-06	0.245714	-0.406957	-1.09408	0.280161	35.5263	27.6596	0.778566	UniRef90_P08318	627	phosphoprotein 150 & Large structural phosphoprotein	Large structural phosphoprotein n=145 Tax=root TaxID=1 RepID=PP150_HCMVA
	agilent_139935	4.82712e-06	0.246183	0.988234	-0.681984	2.65845	2.63158	6.38298	2.42553	UniRef90_A0A171J956	628	WP_014569630.1 (1/1) non_MPA_topgraph_sampling_040218.csv	LysM domain protein n=19 Tax=Lactobacillaceae TaxID=33958 RepID=A0A171J956_LACRH
	twist_38486	4.83147e-06	0.246405	0.436271	-0.301419	1.17396	21.0526	27.6596	1.31383		629	EBNA-1 HHV 4
	agilent_201606	4.84004e-06	0.246842	0.550156	-0.380963	1.48128	10.5263	19.1489	1.81915	UniRef90_Q74LM8	630	WP_011161370.1 strains_non_MPA_non_topgraph_cdhit70_190118.csv	LYZ2 domain-containing protein n=25 Tax=Lactobacillus TaxID=1578 RepID=Q74LM8_LACJO
	agilent_73213	4.84611e-06	0.247152	-0.586337	-1.57934	0.406667	14.4737	8.51064	0.588008	UniRef90_A0A173UAU5	631	WP_007884712.1 MPA_PNP_EM_seqs_non_topgraph_seqs_final_210318.csv	Flagellin n=3 Tax=Roseburia inulinivorans TaxID=360807 RepID=A0A173UAU5_9FIRM
	agilent_220913	4.85564e-06	0.247638	-0.857116	-2.3102	0.595966	7.89474	3.19149	0.404255	UniRef90_P06653	632	VFG005334(gb|NP_359346) (lytA) Autolysin (N-acetylmuramoyl-L-alanine amidase) [Choline-binding proteins (CVF122)] [Streptococcus pneumoniae R6]	Autolysin n=1457 Tax=root TaxID=1 RepID=ALYS_STRPN
	agilent_219967	4.86252e-06	0.247988	-0.465771	-1.25599	0.324443	27.6316	17.0213	0.616008	UniRef90_Q9X5C4	633	VFG000960(gb|NP_269464) (grab) protein GRAB (protein G-related alpha 2M-binding protein) [GRAB (VF0254)] [Streptococcus pyogenes M1 GAS]	GRAB n=44 Tax=Streptococcus pyogenes TaxID=1314 RepID=Q9X5C4_STRPY
	agilent_240206	4.86471e-06	0.2481	0.985587	-0.686929	2.6581	2.63158	6.38298	2.42553	UniRef90_A0A4I7YG16	634	VFG001357(gb|NP_346601) (cbpA) choline binding protein A [CbpA/PspC (VF0150)] [Streptococcus pneumoniae TIGR4]	Choline binding protein A n=44 Tax=Streptococcus pneumoniae TaxID=1313 RepID=A0A4I7YG16_STREE
	twist_1162	4.86532e-06	0.248131	-0.386371	-1.04208	0.269334	40.7895	35.1064	0.860673		635	allergen_name False allergome_name Str pn PspC (2/2) (1/1) allergenonline_name False SDAP_name False iedb_name False
	twist_88148	4.86684e-06	0.248209	-0.855864	-2.30858	0.596848	7.89474	3.19149	0.404255		636	YP_001285535.1 TtpM [Escherichia virus TLS]
	twist_72396	4.87292e-06	0.248519	0.975088	-0.681075	2.63125	2.63158	6.38298	2.42553		637	YP_002003938.1 gp1 [Enterobacteria phage 13a]
	agilent_222759	4.8787e-06	0.248814	0.534182	-0.373679	1.44204	11.8421	17.0213	1.43735	UniRef90_UPI000DA9B94C	638	VFG001290(gb|NP_647368) (clfB) Clumping factor B, adhesin [Clumping factor (VF0004)] [Staphylococcus aureus subsp. aureus MW2]	MSCRAMM family adhesin clumping factor ClfB n=15 Tax=Staphylococcus aureus TaxID=1280 RepID=UPI000DA9B94C
	agilent_229777	4.88432e-06	0.2491	0.619614	-0.434079	1.67331	7.89474	12.766	1.61702	UniRef90_P45387	639	VFG001149(gb|AAB03707) (hap) autotransporter, fibronectin-binding adhesin [Hap (VF0037)] [Haemophilus influenzae N187]	Adhesion and penetration protein autotransporter n=2 Tax=Haemophilus influenzae TaxID=727 RepID=HAP2_HAEIF
	agilent_86177	4.88548e-06	0.249159	-0.629936	-1.70132	0.441445	92.1053	88.2979	0.958663	UniRef90_S5QWV8	640	WP_020916641.1 strains_non_MPA_non_topgraph_cdhit70_190118.csv	Uncharacterized protein n=4 Tax=Streptococcus TaxID=1301 RepID=S5QWV8_9STRE
	twist_46270	4.88809e-06	0.249292	0.560521	-0.393068	1.51411	10.5263	15.9574	1.51596		641	Twist-related protein 1
	twist_69876	4.92085e-06	0.250963	-0.616747	-1.6697	0.436205	13.1579	7.44681	0.565957		642	YP_003934796.1 short tail fibers [Shigella phage SP18]
	agilent_121832	4.94385e-06	0.252136	-0.590974	-1.60242	0.420475	14.4737	8.51064	0.588008	UniRef90_A0A0E1X7G8	643	WP_000824491.1 strains_non_MPA_non_topgraph_cdhit70_190118.csv	Uncharacterized protein n=10 Tax=Staphylococcus aureus TaxID=1280 RepID=A0A0E1X7G8_STAAU
	twist_50199	4.94865e-06	0.252381	0.961284	-0.684799	2.60737	2.63158	7.44681	2.82979		644	AARP1 protein
	agilent_124047	4.95339e-06	0.252623	0.819089	-0.584217	2.2224	3.94737	9.57447	2.42553	UniRef90_B0G7P7	645	WP_040015567.1 (3/4) non_MPA_topgraph_sampling_040218.csv	Cobalamin biosynthesis protein CobD n=23 Tax=Dorea TaxID=189330 RepID=B0G7P7_9FIRM
	agilent_133710	4.95427e-06	0.252668	-0.65317	-1.77232	0.46598	11.8421	6.38298	0.539007	UniRef90_K5Y925	646	MH0020_GL0056409 MPA_PNP_EM_seqs_non_topgraph_seqs_final_210318.csv	OstA-like_N domain-containing protein n=18 Tax=Parabacteroides TaxID=375288 RepID=K5Y925_9BACT
	agilent_61470	4.95726e-06	0.25282	0.721209	-0.514919	1.95734	5.26316	10.6383	2.02128	UniRef90_A0A173SVY9	647	V1.FI07_GL0111911 MPA_PNP_EM_seqs_non_topgraph_seqs_final_210318.csv	mRNA interferase EndoA n=4 Tax=Faecalibacterium TaxID=216851 RepID=A0A173SVY9_9FIRM
	agilent_6193	4.97788e-06	0.253872	0.831652	-0.596932	2.26024	3.94737	7.44681	1.88652	UniRef90_P03300	648	Genome polyprotein (6/6) & polyprotein (7/9) & VP1 (1/4) & coat protein VP1 & VP4	Genome polyprotein n=1168 Tax=Enterovirus TaxID=12059 RepID=POLG_POL1M
	agilent_221016	4.98813e-06	0.254395	-0.583487	-1.58689	0.419912	90.7895	86.1702	0.949121	UniRef90_Q54972	649	VFG005313(gb|NP_357715) (pspA) Surface protein pspA precursor [Choline-binding proteins (CVF122)] [Streptococcus pneumoniae R6]	Pneumococcal surface protein A n=17 Tax=Streptococcus pneumoniae TaxID=1313 RepID=Q54972_STREE
	agilent_40863	5.01152e-06	0.255587	-0.507122	-1.38139	0.367147	18.4211	13.8298	0.75076	UniRef90_Q1WS65	650	YP_536347.1 strains_non_MPA_non_topgraph_cdhit70_190118.csv	Uncharacterized protein n=36 Tax=Lactobacillus TaxID=1578 RepID=Q1WS65_LACS1
	twist_27187	5.02491e-06	0.25627	0.604228	-0.438947	1.6474	7.89474	15.9574	2.02128		651	putative BLRF2 protein [Human gammaherpesvirus 4] & Tegument protein BLRF2
	twist_51598	5.03068e-06	0.256565	0.464631	-0.338033	1.2673	15.7895	23.4043	1.48227		652	Fusion glycoprotein F0 precursor (2/2) & fusion protein (1/2) & fusion glycoprotein
	agilent_114814	5.03323e-06	0.256695	-0.667982	-1.82226	0.486291	10.5263	6.38298	0.606383	UniRef90_A0A0B5BH65	653	WP_011743329.1 strains_non_MPA_non_topgraph_cdhit70_190118.csv	Excalibur domain-containing protein n=34 Tax=Bifidobacterium TaxID=1678 RepID=A0A0B5BH65_BIFAD
	twist_36132	5.05021e-06	0.257561	0.405635	-0.29658	1.10785	23.6842	32.9787	1.39243		654	polyprotein (9/9) & VP1 capsid protein (1/3) & Chain 2, Human Rhinovirus Serotype 2 (Hrv2)
	agilent_4079	5.06186e-06	0.258155	0.65061	-0.4771	1.77832	6.57895	11.7021	1.77872	UniRef90_Q82081	655	positive (from uniprot): Rhinovirus B Genome polyprotein	Genome polyprotein n=46 Tax=Enterovirus TaxID=12059 RepID=POLG_HRV3
	agilent_223292	5.06262e-06	0.258194	0.808386	-0.592913	2.20969	3.94737	8.51064	2.15603	UniRef90_Q5WSS9	656	VFG045603(gb|YP_096878) (lpg2884) Dot/Icm type IV secretion system effector [Dot/Icm (VF0156)] [Legionella pneumophila subsp. pneumophila str. Philadelphia 1]	Uncharacterized protein n=23 Tax=Legionella pneumophila TaxID=446 RepID=Q5WSS9_LEGPL
	agilent_241453	5.083e-06	0.259233	-0.488708	-1.33771	0.360295	19.7368	14.8936	0.75461	UniRef90_P09616	657	VFG001293(gb|NP_645861) (hly/hla) Alpha-Hemolysin precursor [<alpha>-hemolysin (VF0001)] [Staphylococcus aureus subsp. aureus MW2]	Alpha-hemolysin n=273 Tax=Bacteria TaxID=2 RepID=HLA_STAAU
	agilent_164728	5.09574e-06	0.259883	-0.638644	-1.74964	0.472348	11.8421	6.38298	0.539007	UniRef90_A0A2N8HER6	658	MH0268_GL0146331 MPA_PNP_EM_seqs_non_topgraph_seqs_final_210318.csv	Chaperone protein ClpB n=85 Tax=Bacteria TaxID=2 RepID=A0A2N8HER6_9BACT
	twist_58261	5.10435e-06	0.260322	-0.425188	-1.16553	0.315156	27.6316	19.1489	0.693009		659	EBNA-3C HHV 4 latent protein
	agilent_229456	5.10628e-06	0.26042	-0.400822	-1.09888	0.297239	75	68.0851	0.907801	UniRef90_Q54703	660	VFG000955(gb|NP_608047) (emm) M18 protein precursor [M protein (VF0242)] [Streptococcus pyogenes MGAS8232]	Emm18.1 protein n=9 Tax=Streptococcus pyogenes TaxID=1314 RepID=Q54703_STRPY
	twist_10617	5.11007e-06	0.260613	-0.747144	-2.04888	0.554589	9.21053	4.25532	0.462006		661	allergen_name False allergome_name Asp rh 1 (2/2) (1/1) allergenonline_name False SDAP_name False iedb_name False
	agilent_206027	5.11421e-06	0.260825	0.43243	-0.321318	1.18618	19.7368	29.7872	1.50922	UniRef90_K5ZDW3	662	764447348-stool1_revised_C488760_1_gene19628 MPA_PNP_EM_seqs_non_topgraph_seqs_final_210318.csv	Uncharacterized protein n=14 Tax=Parabacteroides TaxID=375288 RepID=K5ZDW3_9BACT
	twist_34247	5.12087e-06	0.261164	-0.621597	-1.70584	0.46265	11.8421	7.44681	0.628842		663	HCMVUL57
	agilent_236127	5.12402e-06	0.261325	-0.389513	-1.06917	0.290141	36.8421	30.8511	0.837386	UniRef90_Q54972	664	VFG005313(gb|NP_357715) (pspA) Surface protein pspA precursor [Choline-binding proteins (CVF122)] [Streptococcus pneumoniae R6]	Pneumococcal surface protein A n=17 Tax=Streptococcus pneumoniae TaxID=1313 RepID=Q54972_STREE
	twist_52287	5.13101e-06	0.261681	-0.512285	-1.40683	0.382259	17.1053	13.8298	0.808511		665	Serine-rich 25 kDa antigen protein
	agilent_2469	5.13598e-06	0.261935	0.616646	-0.460706	1.694	7.89474	12.766	1.61702	UniRef90_R4LXM3	666	phiRv1 phage protein	Bacteriophage protein n=2 Tax=Mycobacterium tuberculosis TaxID=1773 RepID=R4LXM3_MYCTX
	twist_57309	5.14977e-06	0.262638	-0.522999	-1.43809	0.392087	17.1053	10.6383	0.621931		667	HCMVUL132
	agilent_237660	5.15212e-06	0.262758	0.976203	-0.732279	2.68468	2.63158	5.31915	2.02128	UniRef90_A0A4I7YG16	668	VFG001357(gb|NP_346601) (cbpA) choline binding protein A [CbpA/PspC (VF0150)] [Streptococcus pneumoniae TIGR4]	Choline binding protein A n=44 Tax=Streptococcus pneumoniae TaxID=1313 RepID=A0A4I7YG16_STREE
	twist_42474	5.15992e-06	0.263156	-0.44315	-1.21937	0.333067	25	18.0851	0.723404		669	HCMVUL132
	agilent_240514	5.16578e-06	0.263455	-0.971904	-2.67535	0.731539	6.57895	2.12766	0.323404	UniRef90_A0A0B2E0Q2	670	VFG000282(gb|NP_207318) (cag3) type IV secretion system protein Cag3, component outer membrane subcomplex [Type IV secretion system (VF0060)] [Helicobacter pylori 26695]	Sodium:calcium antiporter n=8 Tax=Helicobacter pylori TaxID=210 RepID=A0A0B2E0Q2_HELPX
	agilent_226521	5.16822e-06	0.263579	-0.870994	-2.39797	0.655984	6.57895	3.19149	0.485106	UniRef90_E4QTF2	671	VFG016472(gb|YP_116003) (p216) protein P216, cilium adhesin p97 paralog [P97/P102 paralog family (VF0426)] [Mycoplasma hyopneumoniae 232]	p216 surface protein n=14 Tax=Mycoplasma hyopneumoniae TaxID=2099 RepID=E4QTF2_MYCH1
	agilent_223157	5.18491e-06	0.26443	-0.622022	-1.71446	0.470417	11.8421	7.44681	0.628842	UniRef90_P27951	672	VFG001795(gb|BAC98831) (cba) c protein beta antigen [<beta>-C protein (VF0277)] [Streptococcus agalactiae FM027022]	IgA FC receptor n=71 Tax=Streptococcus TaxID=1301 RepID=BAG_STRAG
	agilent_24484	5.19597e-06	0.264994	0.643955	-0.48834	1.77625	6.57895	11.7021	1.77872	UniRef90_A0A2X2MA38	673	WP_000645753.1 strains_non_MPA_non_topgraph_cdhit70_190118.csv	5'-nucleotidase n=579 Tax=Bacteria TaxID=2 RepID=A0A2X2MA38_STAAU
	agilent_80375	5.208e-06	0.265608	-0.460335	-1.2708	0.350133	22.3684	14.8936	0.665832	UniRef90_A0A3U8EBS2	674	NP_052665.1 strains_non_MPA_non_topgraph_cdhit70_190118.csv	Toxin B n=50 Tax=Escherichia coli TaxID=562 RepID=A0A3U8EBS2_ECOLX
	agilent_42705	5.22291e-06	0.266369	-0.615392	-1.70058	0.469795	11.8421	7.44681	0.628842	UniRef90_D4K1P5	675	MH0161_GL0091744 MPA_PNP_EM_seqs_non_topgraph_seqs_final_210318.csv	Uncharacterized protein n=7 Tax=Faecalibacterium TaxID=216851 RepID=D4K1P5_9FIRM
	agilent_2349	5.22305e-06	0.266375	0.567662	-0.433372	1.5687	9.21053	13.8298	1.50152	UniRef90_Q99WQ6	676	Lipase 2 precursor (Glycerol ester hydrolase 2)	Lipase 2 n=451 Tax=Bacteria TaxID=2 RepID=LIP2_STAAM
	agilent_168440	5.25072e-06	0.267787	0.658236	-0.505949	1.82242	6.57895	10.6383	1.61702	UniRef90_A0A4Q5IQQ4	677	MH0431_GL0183407 MPA_PNP_EM_seqs_non_topgraph_seqs_final_210318.csv	Sugar-binding protein n=5 Tax=Akkermansia muciniphila TaxID=239935 RepID=A0A4Q5IQQ4_9BACT
	agilent_206667	5.28504e-06	0.269537	-1.30988	-3.63507	1.01531	3.94737	1.06383	0.269504	UniRef90_D4J4E9	678	MH0059_GL0029485 (3/4) MPA_and_EM_topgraph_220218_subsample.csv	ABC-type transport system, involved in lipoprotein release, permease component n=38 Tax=Firmicutes TaxID=1239 RepID=D4J4E9_9FIRM
	twist_60169	5.2866e-06	0.269617	-0.573129	-1.59067	0.444414	13.1579	9.57447	0.72766		679	YP_003934772.1 hypothetical protein SP18_gp147 [Shigella phage SP18]
	agilent_93438	5.29462e-06	0.270025	-0.66756	-1.85377	0.518649	10.5263	5.31915	0.505319	UniRef90_R7JVJ7	680	MH0356_GL0190005 MPA_PNP_EM_seqs_non_topgraph_seqs_final_210318.csv	SBP_bac_5 domain-containing protein n=25 Tax=Lachnospiraceae TaxID=186803 RepID=R7JVJ7_9FIRM
	agilent_15204	5.33336e-06	0.272001	-0.461056	-1.28371	0.361595	21.0526	15.9574	0.757979	UniRef90_U6RAW1	681	MH0003_GL0007178 MPA_PNP_EM_seqs_non_topgraph_seqs_final_210318.csv	DNA gyrase subunit B n=3 Tax=Bacteroides TaxID=816 RepID=U6RAW1_9BACE
	twist_36320	5.33341e-06	0.272004	-0.755706	-2.1041	0.592688	7.89474	4.25532	0.539007		682	Outer membrane protein P1
	agilent_231204	5.34958e-06	0.272828	-0.792222	-2.20821	0.623761	7.89474	4.25532	0.539007	UniRef90_Q51104	683	VFG000266(gb|NP_274673) (hmbR) hemoglobin receptor [HmbR (VF0048)] [Neisseria meningitidis MC58]	Hemoglobin receptor n=204 Tax=Proteobacteria TaxID=1224 RepID=Q51104_NEIME
	agilent_71398	5.36532e-06	0.273631	-0.411712	-1.14882	0.325397	27.6316	20.2128	0.73151	UniRef90_A0A173WZX5	684	MH0014_GL0042651 (1/2) MPA_and_EM_topgraph_220218_subsample.csv	D-gamma-glutamyl-meso-diaminopimelic acid endopeptidase CwlS n=68 Tax=Firmicutes TaxID=1239 RepID=A0A173WZX5_9FIRM
	twist_58059	5.41165e-06	0.275994	-0.37195	-1.04116	0.297256	40.7895	39.3617	0.964997		685	positive (exact): Norwalk virus Non-structural polyprotein
	agilent_237617	5.42174e-06	0.276509	0.90751	-0.727019	2.54204	2.63158	8.51064	3.23404	UniRef90_Q50341	686	VFG002030(gb|NP_109830) (orf6/MgpC/crmA) cytadherence protein [Cytadherence organelle (VF0330)] [Mycoplasma pneumoniae M129]	Mgp-operon protein 3 n=22 Tax=Mycoplasma pneumoniae TaxID=2104 RepID=MGP3_MYCPN
	agilent_11043	5.42564e-06	0.276708	0.774823	-0.621299	2.17095	3.94737	8.51064	2.15603	UniRef90_Q8JUX5	687	structural polyprotein (1/3) & E2 protein (2/4)	Structural polyprotein n=2218 Tax=root TaxID=1 RepID=POLS_CHIKS
	agilent_223208	5.42648e-06	0.27675	-0.631754	-1.77019	0.506679	10.5263	10.6383	1.01064	UniRef90_Q9KK48	688	VFG005316(gb|NP_359586) (pspC/cbpA) Choline binding protein A [Choline-binding proteins (CVF122)] [Streptococcus pneumoniae R6]	Surface protein PspC n=12 Tax=Streptococcus pneumoniae TaxID=1313 RepID=Q9KK48_STREE
	twist_236	5.43071e-06	0.276966	-0.762332	-2.13669	0.612024	7.89474	4.25532	0.539007		689	allergen_name False allergome_name Alt a TCTP (1/2) (1/1) allergenonline_name Unassigned (1/1) (1/1) SDAP_name False iedb_name False
	agilent_205324	5.43861e-06	0.277369	-0.719059	-2.01649	0.578369	9.21053	4.25532	0.462006	UniRef90_G2T5W2	690	MH0268_GL0121737 MPA_PNP_EM_seqs_non_topgraph_seqs_final_210318.csv	Flagellin n=3 Tax=Roseburia TaxID=841 RepID=G2T5W2_ROSHA
	agilent_241225	5.44871e-06	0.277884	0.407782	-0.328786	1.14435	21.0526	29.7872	1.41489	UniRef90_UPI000F53326A	691	VFG000261(gb|NP_273742) (iga) IgA-specific serine endopeptidase [IgA1 protease (VF0080)] [Neisseria meningitidis MC58]	IgA-specific serine endopeptidase autotransporter n=1 Tax=Neisseria meningitidis TaxID=487 RepID=UPI000F53326A
	agilent_179435	5.46123e-06	0.278523	-0.361573	-1.01554	0.292396	40.7895	35.1064	0.860673	UniRef90_A0A166EPD7	692	WP_000669541.1 strains_non_MPA_non_topgraph_cdhit70_190118.csv	Exported protein n=21 Tax=Staphylococcaceae TaxID=90964 RepID=A0A166EPD7_STAAU
	twist_36723	5.46203e-06	0.278564	1.2346	-0.998585	3.46779	1.31579	5.31915	4.04255		693	GRA 1 & dense granule protein 1 / major antigenp24, putative & Dense granule protein 1 precursor & dense granule protein 1 / major antigenp24 & P24 granule antigen
	agilent_3949	5.46531e-06	0.278731	0.624804	-0.505755	1.75536	6.57895	12.766	1.94043	UniRef90_A0A0N7AYT6	694	positive (from uniprot): Human respiratory syncytial virus Attachment glycoprotein	Major surface glycoprotein G n=47 Tax=Pneumoviridae TaxID=11244 RepID=A0A0N7AYT6_HRSV
	agilent_103272	5.48107e-06	0.279535	-0.796051	-2.23889	0.646784	7.89474	3.19149	0.404255	UniRef90_A6BI27	695	MH0147_GL0047345 (1/3) MPA_and_EM_topgraph_220218_subsample.csv	Putative phage holin, LL-H family n=4 Tax=Dorea TaxID=189330 RepID=A6BI27_9FIRM
	agilent_166420	5.48417e-06	0.279693	-0.548726	-1.54361	0.446161	14.4737	8.51064	0.588008	UniRef90_A0A385XME4	696	YP_534942.1 (1/1) non_MPA_topgraph_sampling_040218.csv	Sensor histidine kinase WalK n=35 Tax=Lactobacillus TaxID=1578 RepID=A0A385XME4_9LACO
	agilent_158809	5.48958e-06	0.279969	0.92613	-0.753987	2.60625	2.63158	6.38298	2.42553	UniRef90_A0A121XSS7	697	NP_814183.1 strains_non_MPA_non_topgraph_cdhit70_190118.csv	Peptidoglycan DL-endopeptidase CwlO n=138 Tax=Bacilli TaxID=91061 RepID=A0A121XSS7_LISMN
	agilent_231039	5.49324e-06	0.280155	-0.578659	-1.62883	0.471509	13.1579	7.44681	0.565957	UniRef90_A0A4I7XYI6	698	VFG001361(gb|NP_344663) (pspA) pneumococcal surface protein A [PspA (VF0152)] [Streptococcus pneumoniae TIGR4]	Surface protein A n=87 Tax=Streptococcus pneumoniae TaxID=1313 RepID=A0A4I7XYI6_STREE
	twist_34885	5.49542e-06	0.280267	0.914478	-0.745529	2.57448	2.63158	7.44681	2.82979		699	positive (from uniprot): Norwalk virus Non-structural polyprotein
	agilent_21414	5.49711e-06	0.280353	-0.817899	-2.30286	0.667059	7.89474	3.19149	0.404255	UniRef90_B0G3Z1	700	WP_005331743.1 strains_non_MPA_non_topgraph_cdhit70_190118.csv	ErfK/YbiS/YcfS/YnhG n=4 Tax=Dorea formicigenerans TaxID=39486 RepID=B0G3Z1_9FIRM
	agilent_224314	5.52126e-06	0.281584	0.38119	-0.312663	1.07504	25	32.9787	1.31915	UniRef90_Q2G0L4	701	VFG001280(gb|NP_645334) (sdrD) Ser-Asp rich fibrinogen-binding bone sialoprotein-binding protein [SDr (VF0019)] [Staphylococcus aureus subsp. aureus MW2]	Serine-aspartate repeat-containing protein D n=1957 Tax=Bacteria TaxID=2 RepID=SDRD_STAA8
	agilent_31975	5.52442e-06	0.281745	-0.677394	-1.91082	0.556032	9.21053	5.31915	0.577508	UniRef90_A0A1Q6NDJ7	702	O2.UC32-1_GL0156524 MPA_PNP_EM_seqs_non_topgraph_seqs_final_210318.csv	Ferrous iron transport protein B n=1 Tax=Clostridiales bacterium 42_27 TaxID=1897045 RepID=A0A1Q6NDJ7_9FIRM
	agilent_3246	5.54706e-06	0.2829	-0.352503	-0.995897	0.29089	61.8421	56.383	0.911725	UniRef90_A0A1D8D445	703	positive (from uniprot): Enterovirus C Genome polyprotein [on Uniprot the BLAST matches are "Capsid protein" from "Human poliovirus"	VP1 (Fragment) n=1 Tax=Human poliovirus 3 TaxID=12086 RepID=A0A1D8D445_9ENTO
	agilent_41055	5.55002e-06	0.283051	-0.660435	-1.86625	0.545378	9.21053	6.38298	0.693009	UniRef90_UPI000D3C16C0	704	WP_014569703.1 (1/1) non_MPA_topgraph_sampling_040218.csv	peptidase n=12 Tax=Lactobacillus TaxID=1578 RepID=UPI000D3C16C0
	agilent_153499	5.55225e-06	0.283165	-0.426679	-1.20589	0.35253	23.6842	19.1489	0.808511	UniRef90_Q2FWV5	705	WP_000727649.1 strains_non_MPA_non_topgraph_cdhit70_190118.csv	Chemotaxis inhibitory protein n=103 Tax=root TaxID=1 RepID=CHIPS_STAA8
	twist_67146	5.55852e-06	0.283485	-0.798268	-2.25705	0.660512	7.89474	3.19149	0.404255		706	YP_009284326.1 putative endolysin [Enterobacter phage Arya]
	agilent_239239	5.55885e-06	0.283501	-0.353514	-0.999559	0.292531	61.8421	55.3191	0.894522	UniRef90_Q93SM9	707	VFG002418(gb|YP_001331791) (vWbp) secreted von Willebrand factor-binding protein precursor [vWbp (VF0420)] [Staphylococcus aureus subsp. aureus str. Newman]	Coagulase n=92 Tax=Staphylococcus TaxID=1279 RepID=Q93SM9_STAAU
	twist_50052	5.55992e-06	0.283556	0.764103	-0.632449	2.16065	3.94737	10.6383	2.69504		708	positive (from uniprot): Rhinovirus B Genome polyprotein
	agilent_130668	5.5779e-06	0.284473	0.701814	-0.583337	1.98697	5.26316	8.51064	1.61702	UniRef90_S2ZJA6	709	WP_015438525.1 (1/2) non_MPA_topgraph_sampling_040218.csv	SBP_bac_5 domain-containing protein n=97 Tax=Bifidobacterium TaxID=1678 RepID=S2ZJA6_BIFBR
	agilent_206719	5.5815e-06	0.284656	-0.529041	-1.49818	0.4401	15.7895	9.57447	0.606383	UniRef90_A0A2V2E9Z5	710	MH0188_GL0033238 MPA_PNP_EM_seqs_non_topgraph_seqs_final_210318.csv	Molybdopterin molybdenumtransferase n=1 Tax=Coriobacteriia bacterium TaxID=2052159 RepID=A0A2V2E9Z5_9ACTN
	twist_27265	5.59366e-06	0.285277	-1.47098	-4.16913	1.22716	2.63158	1.06383	0.404255		711	huntingtin & Huntingtin
	agilent_144502	5.59652e-06	0.285423	-0.648986	-1.83975	0.541773	10.5263	5.31915	0.505319	UniRef90_A0A174M4X5	712	T2D-135A_GL0010406 MPA_PNP_EM_seqs_non_topgraph_seqs_final_210318.csv	Dipeptidyl aminopeptidase/acylaminoacyl peptidase n=60 Tax=Bacteroides TaxID=816 RepID=A0A174M4X5_BACVU
	agilent_222761	5.60999e-06	0.28611	0.522344	-0.43742	1.48211	10.5263	14.8936	1.41489	UniRef90_UPI000DA9B94C	713	VFG001290(gb|NP_647368) (clfB) Clumping factor B, adhesin [Clumping factor (VF0004)] [Staphylococcus aureus subsp. aureus MW2]	MSCRAMM family adhesin clumping factor ClfB n=15 Tax=Staphylococcus aureus TaxID=1280 RepID=UPI000DA9B94C
	twist_3668	5.61653e-06	0.286443	-0.57835	-1.64176	0.485056	11.8421	8.51064	0.718676		714	allergen_name False allergome_name Ory s 11 (2/2) (1/1) allergenonline_name False SDAP_name False iedb_name False
	agilent_228087	5.62193e-06	0.286718	-0.428112	-1.21573	0.359503	23.6842	19.1489	0.808511	UniRef90_P81177	715	VFG001314(gb|NP_647375) (aur) zinc metalloproteinase aureolysin [Aureolysin (VF0024)] [Staphylococcus aureus subsp. aureus MW2]	Zinc metalloproteinase aureolysin n=337 Tax=Bacilli TaxID=91061 RepID=AURE_STAAU
	twist_57489	5.62866e-06	0.287062	0.636225	-0.535097	1.80755	6.57895	9.57447	1.45532		716	BRCA1-associated protein
	twist_10138	5.62947e-06	0.287103	-0.437558	-1.24319	0.368078	22.3684	14.8936	0.665832		717	allergen_name False allergome_name Lol p FT (2/3) (1/1) allergenonline_name False SDAP_name False iedb_name False
	agilent_98303	5.6509e-06	0.288196	-0.598922	-1.70416	0.506321	11.8421	6.38298	0.539007	UniRef90_A0A139KH65	718	WP_005831995.1 MPA_PNP_EM_seqs_non_topgraph_seqs_final_210318.csv	Uncharacterized protein n=38 Tax=Bacteroides TaxID=816 RepID=A0A139KH65_BACUN
	twist_47437	5.66073e-06	0.288697	-0.546182	-1.55515	0.462784	13.1579	9.57447	0.72766		719	titin isoform IC
	agilent_1463	5.69671e-06	0.290532	-0.362228	-1.03393	0.30947	35.5263	28.7234	0.808511	UniRef90_P07210	720	polyprotein (9/9) & VP1 capsid protein (1/3) & Chain 2, Human Rhinovirus Serotype 2 (Hrv2)	Genome polyprotein n=273 Tax=Enterovirus TaxID=12059 RepID=POLG_HRV8A
	agilent_122600	5.71127e-06	0.291275	-0.551272	-1.5751	0.472554	13.1579	8.51064	0.646809	UniRef90_I8YZJ0	721	764649650-stool1_revised_C454888_1_gene81622 MPA_PNP_EM_seqs_non_topgraph_seqs_final_210318.csv	YD repeat (Two copies) n=64 Tax=Bacteroidaceae TaxID=815 RepID=I8YZJ0_BACOV
	twist_34804	5.72075e-06	0.291758	0.391115	-0.335995	1.11823	25	28.7234	1.14894		722	Glycoprotein D HHV-1
	agilent_130588	5.72085e-06	0.291764	-0.446387	-1.27626	0.383486	21.0526	13.8298	0.656915	UniRef90_D1PQQ9	723	V1.FI04_GL0033515 MPA_PNP_EM_seqs_non_topgraph_seqs_final_210318.csv	Uncharacterized protein n=3 Tax=root TaxID=1 RepID=D1PQQ9_9FIRM
	agilent_188392	5.72119e-06	0.291781	-0.726441	-2.07701	0.624125	7.89474	4.25532	0.539007	UniRef90_D6CY96	724	MH0019_GL0024039 MPA_PNP_EM_seqs_non_topgraph_seqs_final_210318.csv	Uncharacterized protein n=82 Tax=Bacteroidaceae TaxID=815 RepID=D6CY96_9BACE
	twist_38683	5.73781e-06	0.292628	-0.576325	-1.64969	0.497036	11.8421	9.57447	0.808511		725	heme transporter IsdB
	twist_27117	5.73953e-06	0.292716	-0.420818	-1.2047	0.363065	23.6842	20.2128	0.853428		726	Immunoglobulin G-binding protein G precursor & Immunoglobulin G-binding protein G
	agilent_222726	5.74781e-06	0.293138	-0.522838	-1.49761	0.451937	15.7895	8.51064	0.539007	UniRef90_Q2FE79	727	VFG002421(gb|NP_647158) (sbi) IgG-binding protein SBI [Sbi (VF0423)] [Staphylococcus aureus subsp. aureus MW2]	Immunoglobulin-binding protein Sbi n=295 Tax=Bacteria TaxID=2 RepID=SBI_STAA3
	agilent_220184	5.76694e-06	0.294114	-0.34366	-0.985674	0.298353	51.3158	45.7447	0.891435	UniRef90_Q9KK48	728	VFG005316(gb|NP_359586) (pspC/cbpA) Choline binding protein A [Choline-binding proteins (CVF122)] [Streptococcus pneumoniae R6]	Surface protein PspC n=12 Tax=Streptococcus pneumoniae TaxID=1313 RepID=Q9KK48_STREE
	twist_23602	5.7735e-06	0.294449	-0.637069	-1.82804	0.553905	10.5263	5.31915	0.505319		729	allergen_name False allergome_name Hom g 2 (2/2) (1/1) allergenonline_name False SDAP_name False iedb_name False
	twist_27929	5.78238e-06	0.294901	-0.579981	-1.66525	0.505287	11.8421	7.44681	0.628842		730	virion spike glycoprotein precursor & negative (from uniprot): spike glycoprotein [Zaire ebolavirus]
	agilent_44109	5.78329e-06	0.294948	-0.59887	-1.71959	0.52185	10.5263	7.44681	0.707447	UniRef90_A0A174K340	731	WP_005830324.1 MPA_PNP_EM_seqs_non_topgraph_seqs_final_210318.csv	Membrane protein n=27 Tax=Bacteroides TaxID=816 RepID=A0A174K340_BACUN
	twist_92147	5.79429e-06	0.295509	-0.595869	-1.71227	0.520532	11.8421	6.38298	0.539007		732	AFQ97075.1 internal virion protein D [Enterobacteria phage T7M]
	agilent_12010	5.79784e-06	0.29569	-0.367698	-1.05686	0.321468	71.0526	67.0213	0.943262		733	positive (exact): Enterovirus C Genome polyprotein [on Uniprot the BLAST matches are "Capsid protein" from "Human poliovirus"
	agilent_7032	5.79984e-06	0.295792	-0.489082	-1.40595	0.427784	17.1053	10.6383	0.621931	UniRef90_A3PV79	734	RNA polymerase beta'-subunit	DNA-directed RNA polymerase subunit beta' n=6 Tax=Mycobacteriaceae TaxID=1762 RepID=RPOC_MYCSJ
	agilent_11813	5.80719e-06	0.296167	-0.428856	-1.23344	0.37573	22.3684	15.9574	0.713392	UniRef90_P03211	735	EBNA-1 HHV 4 & BKRF1	Epstein-Barr nuclear antigen 1 n=37 Tax=Epstein-Barr virus (strain GD1) TaxID=10376 RepID=EBNA1_EBVB9
	agilent_239633	5.82068e-06	0.296854	-1.23025	-3.54165	1.08114	3.94737	1.06383	0.269504	UniRef90_Q05129	736	VFG000744(gb|AAC38396) (espB) EspB [EspB (VF0179)] [Escherichia coli O127:H6 str. E2348/69]	Protein EaeB n=79 Tax=Escherichia TaxID=561 RepID=EAEB_ECO27
	twist_31133	5.82122e-06	0.296882	0.574854	-0.505241	1.65495	7.89474	11.7021	1.48227		737	positive (from uniprot): Enterovirus B Genome polyprotein
	agilent_150432	5.83218e-06	0.297441	-0.421355	-1.21396	0.371247	22.3684	18.0851	0.808511	UniRef90_A0A3E1ZVB6	738	WP_001202315.1 (1/1) non_MPA_topgraph_sampling_040218.csv	Outer membrane lipoprotein RcsF n=19 Tax=Enterobacteriaceae TaxID=543 RepID=A0A3E1ZVB6_9ENTR
	twist_27790	5.85426e-06	0.298567	-0.520648	-1.50231	0.461017	14.4737	9.57447	0.661509		739	early antigen protein D (EA-D) & DNA polymerase processivity factor BMRF1
	agilent_132331	5.86823e-06	0.29928	-0.492238	-1.42171	0.437231	15.7895	11.7021	0.741135	UniRef90_A0A2Y2VXK6	740	NP_706220.1 strains_non_MPA_non_topgraph_cdhit70_190118.csv	Putative Rhs-family protein n=15 Tax=Shigella TaxID=620 RepID=A0A2Y2VXK6_SHIFL
	agilent_202934	5.87666e-06	0.29971	0.869695	-0.773968	2.51336	2.63158	8.51064	3.23404	UniRef90_F9ZA18	741	MH0012_GL0186444 MPA_PNP_EM_seqs_non_topgraph_seqs_final_210318.csv	Uncharacterized protein n=5 Tax=Odoribacter TaxID=283168 RepID=F9ZA18_ODOSD
	twist_30716	5.89028e-06	0.300404	-0.504657	-1.45979	0.450481	14.4737	11.7021	0.808511		742	Serine-rich 25 kDa antigen protein
	twist_59562	5.89353e-06	0.30057	0.750608	-0.670516	2.17173	3.94737	7.44681	1.88652		743	H1N1 A/Beijing/262/95 NA
	agilent_223819	5.89399e-06	0.300593	-0.762904	-2.20738	0.68157	6.57895	5.31915	0.808511	UniRef90_P81177	744	VFG001314(gb|NP_647375) (aur) zinc metalloproteinase aureolysin [Aureolysin (VF0024)] [Staphylococcus aureus subsp. aureus MW2]	Zinc metalloproteinase aureolysin n=337 Tax=Bacilli TaxID=91061 RepID=AURE_STAAU
	agilent_209928	5.89472e-06	0.300631	-0.34016	-0.984265	0.303945	46.0526	38.2979	0.831611	UniRef90_A0A174RQL3	745	O2.UC53-2_GL0085658 MPA_PNP_EM_seqs_non_topgraph_seqs_final_210318.csv	Toxin A n=24 Tax=Lachnospiraceae TaxID=186803 RepID=A0A174RQL3_9FIRM
	agilent_221632	5.89508e-06	0.300649	-0.406888	-1.17738	0.363598	25	19.1489	0.765957	UniRef90_P81177	746	VFG001314(gb|NP_647375) (aur) zinc metalloproteinase aureolysin [Aureolysin (VF0024)] [Staphylococcus aureus subsp. aureus MW2]	Zinc metalloproteinase aureolysin n=337 Tax=Bacilli TaxID=91061 RepID=AURE_STAAU
	twist_58727	5.9109e-06	0.301456	-0.432264	-1.25217	0.387642	82.8947	79.7872	0.962513		747	positive (exact): Human adenovirus C Pre-histone-like nucleoprotein
	agilent_2828	5.91982e-06	0.301911	0.551988	-0.495992	1.59997	9.21053	12.766	1.38602	UniRef90_P03277	748	Hexon protein	Hexon protein n=779 Tax=Adenoviridae TaxID=10508 RepID=CAPSH_ADE02
	agilent_229054	5.92049e-06	0.301945	0.533875	-0.479789	1.54754	9.21053	13.8298	1.50152	UniRef90_P27951	749	VFG001795(gb|BAC98831) (cba) c protein beta antigen [<beta>-C protein (VF0277)] [Streptococcus agalactiae FM027022]	IgA FC receptor n=71 Tax=Streptococcus TaxID=1301 RepID=BAG_STRAG
	twist_31200	5.92155e-06	0.301999	0.366108	-0.329096	1.06131	25	32.9787	1.31915		750	positive (from uniprot): Rhinovirus B Genome polyprotein
	agilent_119378	5.92251e-06	0.302048	-0.536325	-1.55486	0.482207	13.1579	8.51064	0.646809	UniRef90_D4KUB5	751	SZEY-64A_GL0055442 MPA_PNP_EM_seqs_non_topgraph_seqs_final_210318.csv	Flagellin n=6 Tax=Roseburia TaxID=841 RepID=D4KUB5_9FIRM
	agilent_174779	5.92804e-06	0.30233	1.2226	-1.10059	3.54578	1.31579	3.19149	2.42553	UniRef90_D4MVC3	752	MH0089_GL0093714 (1/3) MPA_and_EM_topgraph_220218_subsample.csv	ABC-type multidrug transport system, ATPase and permease components n=20 Tax=Firmicutes TaxID=1239 RepID=D4MVC3_ANAHA
	agilent_240518	5.92906e-06	0.302382	-0.512884	-1.48757	0.461805	14.4737	9.57447	0.661509	UniRef90_A7X6I5	753	VFG001283(gb|NP_647238) (fnbA) fibronectin-binding protein A [FnBPs (VF0010)] [Staphylococcus aureus subsp. aureus MW2]	Fibronectin-binding protein A n=697 Tax=Bacteria TaxID=2 RepID=FNBA_STAA1
	agilent_28564	5.93442e-06	0.302656	-0.351369	-1.01949	0.316754	39.4737	34.0426	0.862411	UniRef90_P81177	754	WP_001819612.1 strains_non_MPA_non_topgraph_cdhit70_190118.csv	Zinc metalloproteinase aureolysin n=337 Tax=Bacilli TaxID=91061 RepID=AURE_STAAU
	twist_31225	5.93572e-06	0.302722	0.733547	-0.661471	2.12856	3.94737	8.51064	2.15603		755	GRA 1 & dense granule protein 1 / major antigenp24, putative & Dense granule protein 1 precursor & dense granule protein 1 / major antigenp24 & P24 granule antigen
	agilent_40430	5.95258e-06	0.303582	-0.648245	-1.88324	0.586746	9.21053	5.31915	0.577508	UniRef90_A0A174KMR6	756	MH0003_GL0096731 MPA_PNP_EM_seqs_non_topgraph_seqs_final_210318.csv	Alpha-glycosidase n=47 Tax=Bacteroidaceae TaxID=815 RepID=A0A174KMR6_BACVU
	twist_46304	5.97296e-06	0.304621	-0.37361	-1.08692	0.339696	76.3158	69.1489	0.90609		757	positive (exact): Human herpesvirus 3 Envelope glycoprotein C
	agilent_110974	5.97887e-06	0.304922	-0.406851	-1.18411	0.370404	23.6842	17.0213	0.718676	UniRef90_A0A4V2EHS9	758	WP_039447067.1 strains_non_MPA_non_topgraph_cdhit70_190118.csv	Alpha-glucosidase n=84 Tax=Vibrionaceae TaxID=641 RepID=A0A4V2EHS9_VIBVL
	agilent_2827	5.98741e-06	0.305358	0.555934	-0.507089	1.61896	9.21053	12.766	1.38602	UniRef90_P03277	759	Hexon protein	Hexon protein n=779 Tax=Adenoviridae TaxID=10508 RepID=CAPSH_ADE02
	twist_27464	5.99e-06	0.30549	0.33074	-0.301853	0.963333	52.6316	60.6383	1.15213		760	heme transporter IsdB
	agilent_95795	5.99995e-06	0.305997	0.785813	-0.718758	2.29038	3.94737	6.38298	1.61702	UniRef90_I9R3H6	761	T2D-11A_GL0151524 MPA_PNP_EM_seqs_non_topgraph_seqs_final_210318.csv	DUF4988 domain-containing protein n=14 Tax=Bacteroides TaxID=816 RepID=I9R3H6_9BACE
	twist_27541	6.02063e-06	0.307052	0.404921	-0.372061	1.1819	18.4211	23.4043	1.27052		762	EBNA-1 HHV 4 & BKRF1
	twist_27364	6.06779e-06	0.309457	0.61124	-0.567483	1.78996	6.57895	9.57447	1.45532		763	pneumococcal histidine triad protein D (1/2) & histidine motif-containing protein, partial
	agilent_70667	6.07063e-06	0.309602	-0.424279	-1.24271	0.394151	22.3684	13.8298	0.618273	UniRef90_Q2FZL2	764	WP_000676561.1 strains_non_MPA_non_topgraph_cdhit70_190118.csv	Glutamyl endopeptidase n=383 Tax=Bacilli TaxID=91061 RepID=SSPA_STAA8
	twist_51758	6.07627e-06	0.30989	0.752058	-0.699517	2.20363	3.94737	6.38298	1.61702		765	Glycoprotein M
	agilent_235466	6.07912e-06	0.310035	-0.378396	-1.10897	0.352179	78.9474	71.2766	0.902837	UniRef90_Q99XV0	766	VFG000968(gb|NP_269973) (emm) M protein type 1 [M protein (VF0242)] [Streptococcus pyogenes M1 GAS]	M protein type 1 n=54 Tax=Streptococcus pyogenes TaxID=1314 RepID=Q99XV0_STRP1
	agilent_126254	6.08459e-06	0.310314	0.876963	-0.817181	2.57111	2.63158	5.31915	2.02128	UniRef90_A0A416JDV1	767	MH0250_GL0256152 MPA_PNP_EM_seqs_non_topgraph_seqs_final_210318.csv	Flagellin (Fragment) n=1 Tax=Clostridium sp. AM49-4BH TaxID=2293035 RepID=A0A416JDV1_9CLOT
	agilent_172699	6.10263e-06	0.311234	0.755635	-0.706902	2.21817	3.94737	6.38298	1.61702	UniRef90_A0A4P6M723	768	WP_018598482.1 strains_non_MPA_non_topgraph_cdhit70_190118.csv	Toxin A n=4 Tax=Blautia TaxID=572511 RepID=A0A4P6M723_9FIRM
	twist_56007	6.10492e-06	0.311351	-0.362251	-1.06356	0.339057	31.5789	24.4681	0.774823		769	phosphoprotein 150 & Large structural phosphoprotein
	agilent_11583	6.11485e-06	0.311857	-0.46287	-1.35991	0.434173	18.4211	10.6383	0.577508	UniRef90_P11089	770	Flagellar filament 41 kDa core protein	Flagellar filament 41 kDa core protein n=535 Tax=Borreliaceae TaxID=1643685 RepID=FLA1_BORBU
	agilent_179678	6.11762e-06	0.311999	0.564272	-0.529608	1.65815	7.89474	10.6383	1.34752	UniRef90_E3EMG2	771	YP_003971337.1 strains_non_MPA_non_topgraph_cdhit70_190118.csv	Putative serine/cysteine peptidase n=18 Tax=Bacteria TaxID=2 RepID=E3EMG2_BIFBS
	agilent_101	6.12201e-06	0.312222	-0.385141	-1.13211	0.361826	27.6316	21.2766	0.77001	UniRef90_P06473	772	Glycoprotein B precursor & glycoprotein B (1/2)	Envelope glycoprotein B n=908 Tax=Viruses TaxID=10239 RepID=GB_HCMVA
	twist_30176	6.1234e-06	0.312293	0.471426	-0.443022	1.38588	11.8421	15.9574	1.34752		773	Clumping factor B precursor (Fibrinogen-binding protein B) (Fibrinogen receptor B)
	agilent_144773	6.13587e-06	0.312929	-0.581357	-1.71053	0.547813	10.5263	7.44681	0.707447	UniRef90_A7B6A6	774	WP_081741110.1 strains_non_MPA_non_topgraph_cdhit70_190118.csv	Uncharacterized protein n=20 Tax=Clostridiales TaxID=186802 RepID=A7B6A6_RUMGV
	twist_44256	6.15221e-06	0.313763	0.504271	-0.476863	1.48541	84.2105	91.4894	1.08644		775	polyprotein (9/9) & VP1 capsid protein (1/3) & Chain 2, Human Rhinovirus Serotype 2 (Hrv2)
	agilent_214049	6.16143e-06	0.314233	-0.612321	-1.80484	0.580198	9.21053	6.38298	0.693009	UniRef90_A0A174CNC0	776	V1.FI07_GL0102201 MPA_PNP_EM_seqs_non_topgraph_seqs_final_210318.csv	Beta-galactosidase n=69 Tax=Bacteroidaceae TaxID=815 RepID=A0A174CNC0_BACVU
	twist_73447	6.16974e-06	0.314657	-0.684148	-2.01772	0.649425	7.89474	4.25532	0.539007		777	YP_007006998.1 pre-neck appendage [Clostridium phage phi24R]
	agilent_205050	6.17739e-06	0.315047	-0.712758	-2.10322	0.677703	7.89474	5.31915	0.673759	UniRef90_A0A1Q6JQF1	778	MH0220_GL0226081 MPA_PNP_EM_seqs_non_topgraph_seqs_final_210318.csv	Peptidase M23 n=2 Tax=Clostridiales TaxID=186802 RepID=A0A1Q6JQF1_9FIRM
	agilent_199759	6.1815e-06	0.315257	-1.00054	-2.95326	0.952177	3.94737	2.12766	0.539007	UniRef90_B2ULA9	779	WP_012419113.1 strains_non_MPA_non_topgraph_cdhit70_190118.csv	Hyalurononglucosaminidase n=39 Tax=Bacteria TaxID=2 RepID=B2ULA9_AKKM8
	agilent_2946	6.18324e-06	0.315345	0.709194	-0.675168	2.09356	3.94737	10.6383	2.69504	UniRef90_P81177	780	zinc metalloproteinase aureolysin	Zinc metalloproteinase aureolysin n=337 Tax=Bacilli TaxID=91061 RepID=AURE_STAAU
	agilent_215637	6.18718e-06	0.315546	-0.446998	-1.31991	0.425914	18.4211	14.8936	0.808511	UniRef90_B0P2M9	781	SZEY-69A_GL0045916 MPA_PNP_EM_seqs_non_topgraph_seqs_final_210318.csv	Uncharacterized protein n=11 Tax=Clostridiales TaxID=186802 RepID=B0P2M9_9CLOT
	twist_34196	6.19074e-06	0.315728	0.742192	-0.707727	2.19211	3.94737	6.38298	1.61702		782	immunoglobulin A1 protease
	agilent_240086	6.19111e-06	0.315747	-0.402553	-1.189	0.383891	23.6842	17.0213	0.718676	UniRef90_P81177	783	VFG001314(gb|NP_647375) (aur) zinc metalloproteinase aureolysin [Aureolysin (VF0024)] [Staphylococcus aureus subsp. aureus MW2]	Zinc metalloproteinase aureolysin n=337 Tax=Bacilli TaxID=91061 RepID=AURE_STAAU
	twist_73224	6.19328e-06	0.315858	-0.628903	-1.85783	0.600029	9.21053	5.31915	0.577508		784	YP_001293415.1 hypothetical protein ORF008 [Pseudomonas phage 73]
	agilent_60134	6.20147e-06	0.316275	-0.576511	-1.70404	0.551015	11.8421	6.38298	0.539007	UniRef90_E5V828	785	MH0037_GL0027576 MPA_PNP_EM_seqs_non_topgraph_seqs_final_210318.csv	RagB/SusD family nutrient uptake outer membrane protein n=41 Tax=Bacteroides TaxID=816 RepID=E5V828_9BACE
	twist_98413	6.21632e-06	0.317032	-0.668767	-1.97877	0.641239	7.89474	5.31915	0.673759		786	YP_006908464.1 putative transcriptional regulator 2 [Bacillus phage B4]
	twist_36437	6.22097e-06	0.317269	0.333991	-0.320564	0.988546	52.6316	56.383	1.07128		787	envelope glycoprotein G (2/2) & glycoprotein G (2/2)
	agilent_236695	6.22366e-06	0.317406	0.37353	-0.358721	1.10578	21.0526	28.7234	1.36436	UniRef90_Q6GHV7	788	VFG001317(gb|YP_001332074) (isdB) iron-regulated surface determinant protein B, haemoglobin receptor [Isd (VF0015)] [Staphylococcus aureus subsp. aureus str. Newman]	Iron-regulated surface determinant protein B n=509 Tax=Bacilli TaxID=91061 RepID=ISDB_STAAR
	agilent_868	6.25017e-06	0.318759	0.374424	-0.361633	1.11048	23.6842	28.7234	1.21277	UniRef90_P03277	789	Hexon protein	Hexon protein n=779 Tax=Adenoviridae TaxID=10508 RepID=CAPSH_ADE02
	twist_78072	6.25075e-06	0.318788	-0.439283	-1.30289	0.424329	18.4211	13.8298	0.75076		790	YP_007003214.1 phage tail tape measure protein [Lactobacillus phage LF1]
	agilent_201897	6.25246e-06	0.318876	0.585218	-0.565504	1.73594	6.57895	10.6383	1.61702	UniRef90_A0A367FWU6	791	MH0367_GL0106810 MPA_PNP_EM_seqs_non_topgraph_seqs_final_210318.csv	Peptidase_C39_2 domain-containing protein n=4 Tax=root TaxID=1 RepID=A0A367FWU6_9FIRM
	agilent_40609	6.2571e-06	0.319112	-0.734767	-2.18025	0.710721	7.89474	3.19149	0.404255	UniRef90_J7QJR4	792	WP_000695880.1 (2/2) non_MPA_topgraph_sampling_040218.csv	C4-dicarboxylate ABC transporter substrate-binding protein n=335 Tax=Bacteria TaxID=2 RepID=J7QJR4_ECOLX
	agilent_227810	6.2615e-06	0.319336	-0.841144	-2.49667	0.814384	5.26316	4.25532	0.808511	UniRef90_Q6GHV7	793	VFG001317(gb|YP_001332074) (isdB) iron-regulated surface determinant protein B, haemoglobin receptor [Isd (VF0015)] [Staphylococcus aureus subsp. aureus str. Newman]	Iron-regulated surface determinant protein B n=509 Tax=Bacilli TaxID=91061 RepID=ISDB_STAAR
	agilent_12005	6.26182e-06	0.319353	-0.336563	-0.999004	0.325878	69.7368	61.7021	0.884785		794	positive (exact): Human herpesvirus 3 Envelope glycoprotein C
	twist_75592	6.26183e-06	0.319353	0.545759	-0.528434	1.61995	7.89474	11.7021	1.48227		795	YP_009222317.1 hypothetical protein LfeInf_079 [Lactobacillus phage LfeInf]
	agilent_208541	6.26302e-06	0.319414	0.50971	-0.493654	1.51307	9.21053	13.8298	1.50152	UniRef90_A0A174N6A9	796	WP_005425276.1 MPA_PNP_EM_seqs_non_topgraph_seqs_final_210318.csv	Kappa-carrageenase n=9 Tax=Blautia obeum TaxID=40520 RepID=A0A174N6A9_9FIRM
	agilent_153649	6.26947e-06	0.319743	-0.606582	-1.80145	0.588287	9.21053	6.38298	0.693009	UniRef90_A0A380ZM24	797	V1.UC39-0_GL0108845 (4/6) MPA_and_EM_topgraph_220218_subsample.csv	AcrB/AcrD/AcrF family protein n=47 Tax=root TaxID=1 RepID=A0A380ZM24_BACVU
	twist_35800	6.28115e-06	0.320338	-0.50854	-1.51151	0.494436	14.4737	8.51064	0.588008		798	HCMVUL80
	agilent_76377	6.2848e-06	0.320525	0.734304	-0.714497	2.18311	3.94737	6.38298	1.61702	UniRef90_B7JEJ8	799	NP_834706.1 strains_non_MPA_non_topgraph_cdhit70_190118.csv	Neutral metalloproteinase n=667 Tax=Bacillaceae TaxID=186817 RepID=B7JEJ8_BACC0
	agilent_18552	6.29121e-06	0.320852	-0.894128	-2.65946	0.871202	5.26316	2.12766	0.404255	UniRef90_A0A2M9VA06	800	YP_100397.1 strains_non_MPA_non_topgraph_cdhit70_190118.csv	Xanthan lyase n=60 Tax=Bacteroides TaxID=816 RepID=A0A2M9VA06_BACFG
	twist_94237	6.29455e-06	0.321022	0.631664	-0.615906	1.87923	5.26316	11.7021	2.2234		801	YP_009098678.1 collagen repeats protein [Lactobacillus phage Ld17]
	agilent_126599	6.29897e-06	0.321248	0.344951	-0.336664	1.02657	30.2632	34.0426	1.12488	UniRef90_A0A354D669	802	MH0193_GL0075334 MPA_PNP_EM_seqs_non_topgraph_seqs_final_210318.csv	Flagellin n=1 Tax=Lachnospiraceae bacterium TaxID=1898203 RepID=A0A354D669_9FIRM
	agilent_73858	6.30631e-06	0.321622	0.476419	-0.465701	1.41854	10.5263	15.9574	1.51596	UniRef90_I8ZDU0	803	NLM005_GL0046950 (2/2) MPA_and_EM_topgraph_220218_subsample.csv	OMP_b-brl_3 domain-containing protein n=59 Tax=root TaxID=1 RepID=I8ZDU0_BACUN
	agilent_179632	6.31641e-06	0.322137	0.708782	-0.694329	2.11189	3.94737	9.57447	2.42553	UniRef90_UPI0008DA98AF	804	SZEY-104A_GL0018364 MPA_PNP_EM_seqs_non_topgraph_seqs_final_210318.csv	flagellar filament capping protein FliD n=1 Tax=Romboutsia timonensis TaxID=1776391 RepID=UPI0008DA98AF
	twist_47286	6.32919e-06	0.322789	-0.373525	-1.11396	0.366905	26.3158	21.2766	0.808511		805	early antigen protein D (EA-D) & DNA polymerase processivity factor BMRF1
	agilent_230634	6.33241e-06	0.322953	0.48004	-0.471855	1.43194	10.5263	15.9574	1.51596	UniRef90_A0A130BPV0	806	VFG001839(gb|YP_094495) (icmE/dotG) Dot/Icm type IV secretion system central channel protein IcmE/DotG [Dot/Icm (VF0156)] [Legionella pneumophila subsp. pneumophila str. Philadelphia 1]	50S ribosomal protein L13e n=39 Tax=Gammaproteobacteria TaxID=1236 RepID=A0A130BPV0_LEGPN
	agilent_7411	6.34408e-06	0.323548	-0.344614	-1.02881	0.339579	34.2105	27.6596	0.808511	UniRef90_P06473	807	Glycoprotein B precursor & glycoprotein B (1/2)	Envelope glycoprotein B n=908 Tax=Viruses TaxID=10239 RepID=GB_HCMVA
	twist_40897	6.34682e-06	0.323688	-0.578846	-1.72841	0.570721	10.5263	6.38298	0.606383		808	hypothetical protein PFB0460c
	agilent_66018	6.34929e-06	0.323814	-0.431034	-1.28727	0.425207	19.7368	12.766	0.646809	UniRef90_B2UM58	809	WP_012420717.1 (2/2) non_MPA_topgraph_sampling_040218.csv	TonB-dependent receptor n=97 Tax=Akkermansia TaxID=239934 RepID=B2UM58_AKKM8
	agilent_13150	6.35077e-06	0.323889	0.451689	-0.445723	1.3491	11.8421	18.0851	1.52719	UniRef90_Q6JH00	810	WP_003667504.1 strains_non_MPA_non_topgraph_cdhit70_190118.csv	Extracellular surface protein n=35 Tax=Lactobacillus TaxID=1578 RepID=Q6JH00_LACFE
	agilent_78022	6.36557e-06	0.324644	-0.726193	-2.17124	0.718854	7.89474	3.19149	0.404255	UniRef90_A0A174R002	811	MH0417_GL0121824 MPA_PNP_EM_seqs_non_topgraph_seqs_final_210318.csv	Hyaluronoglucosaminidase n=7 Tax=Bacteroides TaxID=816 RepID=A0A174R002_9BACE
	agilent_7143	6.37882e-06	0.32532	-0.344578	-1.03121	0.342053	36.8421	28.7234	0.779635	UniRef90_P08318	812	phosphoprotein 150 & Large structural phosphoprotein	Large structural phosphoprotein n=145 Tax=root TaxID=1 RepID=PP150_HCMVA
	agilent_223185	6.38002e-06	0.325381	-0.317827	-0.951233	0.315579	48.6842	43.617	0.895917	UniRef90_UPI000E01835F	813	VFG001313(gb|NP_644899) (spa) Immunoglobulin G binding protein A precursor [SpA (VF0017)] [Staphylococcus aureus subsp. aureus MW2]	staphylococcal protein A n=3 Tax=Staphylococcus aureus TaxID=1280 RepID=UPI000E01835F
	agilent_54978	6.38525e-06	0.325648	0.496726	-0.493758	1.48721	9.21053	14.8936	1.61702	UniRef90_A0A3A9Y9V3	814	YP_193899.1 (1/1) non_MPA_topgraph_sampling_040218.csv	LPXTG cell wall anchor domain-containing protein n=8 Tax=Lactobacillus acidophilus TaxID=1579 RepID=A0A3A9Y9V3_LACAI
	agilent_151622	6.3898e-06	0.32588	0.72574	-0.722098	2.17358	3.94737	6.38298	1.61702	UniRef90_R6BPJ2	815	MH0270_GL0193139 MPA_PNP_EM_seqs_non_topgraph_seqs_final_210318.csv	NPCBM domain-containing protein n=6 Tax=Firmicutes TaxID=1239 RepID=R6BPJ2_9FIRM
	agilent_222742	6.39468e-06	0.326129	0.479732	-0.477818	1.43728	10.5263	14.8936	1.41489	UniRef90_Q8NXJ1	816	VFG001289(gb|NP_645581) (clfA) Clumping factor A, fibrinogen-binding protein [Clumping factor (VF0004)] [Staphylococcus aureus subsp. aureus MW2]	Clumping factor A n=98 Tax=Staphylococcus TaxID=1279 RepID=CLFA_STAAW
	agilent_82717	6.40221e-06	0.326513	0.432411	-0.431371	1.29619	13.1579	19.1489	1.45532	UniRef90_K0XAX2	817	MH0012_GL0168243 MPA_PNP_EM_seqs_non_topgraph_seqs_final_210318.csv	M6 family metalloprotease domain-containing protein n=3 Tax=Bacteroidales TaxID=171549 RepID=K0XAX2_9BACT
	twist_50464	6.40257e-06	0.326531	-0.418975	-1.25595	0.417999	19.7368	17.0213	0.862411		818	positive (from uniprot): Human adenovirus C Pre-histone-like nucleoprotein
	twist_8031	6.40519e-06	0.326665	-0.359331	-1.07735	0.358692	28.9474	24.4681	0.845261		819	allergen_name False allergome_name Str pn PspC (2/2) (1/1) allergenonline_name False SDAP_name False iedb_name False
	agilent_61545	6.42471e-06	0.32766	0.702899	-0.704542	2.11034	3.94737	8.51064	2.15603	UniRef90_A5ZII4	820	MH0013_GL0018199 MPA_PNP_EM_seqs_non_topgraph_seqs_final_210318.csv	Uncharacterized protein n=9 Tax=Bacteroides TaxID=816 RepID=A5ZII4_9BACE
	agilent_188098	6.42909e-06	0.327884	-0.66932	-2.01014	0.671504	7.89474	4.25532	0.539007	UniRef90_F7LZF2	821	ED20A_GL0026873 (1/1) MPA_and_EM_topgraph_220218_subsample.csv	STN domain-containing protein n=108 Tax=Bacteroidaceae TaxID=815 RepID=F7LZF2_9BACE
	twist_54095	6.45036e-06	0.328968	0.325976	-0.328506	0.980457	40.7895	47.8723	1.17364		822	Bifunctional autolysin precursor
	agilent_185336	6.45341e-06	0.329124	-0.51874	-1.56058	0.523101	13.1579	7.44681	0.565957	UniRef90_Q7BS42	823	NP_708747.3 (1/1) non_MPA_topgraph_sampling_040218.csv	Serine protease pic autotransporter n=149 Tax=Enterobacteriaceae TaxID=543 RepID=PIC_ECO44
	agilent_43394	6.45723e-06	0.329319	0.46603	-0.470325	1.40238	10.5263	17.0213	1.61702	UniRef90_P43153	824	WP_011590092.1 strains_non_MPA_non_topgraph_cdhit70_190118.csv	Collagenase ColA n=88 Tax=Clostridium perfringens TaxID=1502 RepID=COLA_CLOPE
	agilent_139105	6.46019e-06	0.32947	0.825718	-0.833845	2.48528	2.63158	6.38298	2.42553	UniRef90_A0A087QB98	825	WP_003657053.1 strains_non_MPA_non_topgraph_cdhit70_190118.csv	Lysozyme (Fragment) n=4 Tax=Lactobacillus gasseri TaxID=1596 RepID=A0A087QB98_LACGS
	agilent_870	6.46363e-06	0.329645	0.359232	-0.36303	1.08149	25	29.7872	1.19149	UniRef90_P03277	826	Hexon protein	Hexon protein n=779 Tax=Adenoviridae TaxID=10508 RepID=CAPSH_ADE02
	agilent_236687	6.46841e-06	0.329889	0.724414	-0.732807	2.18163	3.94737	6.38298	1.61702	UniRef90_Q831L8	827	VFG002181(gb|NP_816132) (cpsJ) ABC transporter, ATP-binding protein [Capsule (VF0361)] [Enterococcus faecalis V583]	Teichoic acids export ATP-binding protein TagH n=62 Tax=Bacilli TaxID=91061 RepID=TAGH_ENTFA
	agilent_133116	6.46958e-06	0.329948	-0.367194	-1.10593	0.371539	26.3158	21.2766	0.808511	UniRef90_A0A2N0UJ56	828	ED10A_GL0135741 (1/1) MPA_and_EM_topgraph_220218_subsample.csv	Phosphoserine phosphatase RsbU n=23 Tax=root TaxID=1 RepID=A0A2N0UJ56_9FIRM
	agilent_213713	6.47919e-06	0.330439	0.498538	-0.505454	1.50253	9.21053	13.8298	1.50152	UniRef90_K0X524	829	MH0012_GL0229913 MPA_PNP_EM_seqs_non_topgraph_seqs_final_210318.csv	Por secretion system C-terminal sorting domain-containing protein n=3 Tax=Bacteroidales TaxID=171549 RepID=K0X524_9BACT
	agilent_146603	6.48154e-06	0.330558	-0.661426	-1.99378	0.670933	7.89474	4.25532	0.539007	UniRef90_K5Y4U1	830	MH0020_GL0014932 (9/9) MPA_and_EM_topgraph_220218_subsample.csv	Uncharacterized protein n=28 Tax=Parabacteroides TaxID=375288 RepID=K5Y4U1_9BACT
	agilent_56757	6.48933e-06	0.330956	-0.593768	-1.79082	0.603286	9.21053	7.44681	0.808511	UniRef90_A0A085PQB2	831	WP_001882860.1 strains_non_MPA_non_topgraph_cdhit70_190118.csv	PEGA domain-containing protein n=76 Tax=Vibrio TaxID=662 RepID=A0A085PQB2_VIBCL
	twist_58004	6.50609e-06	0.331811	0.522038	-0.532268	1.57634	7.89474	13.8298	1.75177		832	Fusion glycoprotein F0 precursor (2/2) & fusion protein (1/2) & fusion glycoprotein
	agilent_240644	6.51053e-06	0.332037	-0.405699	-1.22543	0.414032	21.0526	17.0213	0.808511	UniRef90_A0A0E8T3C9	833	VFG001354(gb|NP_345414) (pce) choline binding protein E [CBPs (VF0145)] [Streptococcus pneumoniae TIGR4]	Choline binding protein E CbpE n=250 Tax=Bacteria TaxID=2 RepID=A0A0E8T3C9_STREE
	agilent_116147	6.51856e-06	0.332447	0.697434	-0.712955	2.10782	3.94737	7.44681	1.88652	UniRef90_C3QHL4	834	MH0087_GL0046292 MPA_PNP_EM_seqs_non_topgraph_seqs_final_210318.csv	Conjugative transposon TraN protein n=51 Tax=Bacteria TaxID=2 RepID=C3QHL4_9BACE
	twist_3072	6.54168e-06	0.333625	-0.612394	-1.85383	0.629046	9.21053	5.31915	0.577508		835	allergen_name Cas s 1 (1/1) (1/1) allergome_name Cas s 1 (3/6) (1/1) allergenonline_name Cas s 1.0101 (1/1) (1/1) SDAP_name False iedb_name False
	agilent_220437	6.56218e-06	0.334671	-0.328837	-0.996896	0.339222	39.4737	37.234	0.943262	UniRef90_O85626	836	VFG000799(gb|NP_290255) (espD) Type III secretion system translocator protein EspD, pore protein [EspD (VF0200)] [Escherichia coli O157:H7 str. EDL933]	L0021 n=35 Tax=Enterobacteriaceae TaxID=543 RepID=O85626_ECOLX
	agilent_224028	6.56284e-06	0.334705	0.82644	-0.852656	2.50554	2.63158	7.44681	2.82979	UniRef90_P75211	837	VFG002032(gb|NP_110256) (p200) cyto adherence proteins [Cytadherence organelle (VF0330)] [Mycoplasma pneumoniae M129]	Protein P200 n=9 Tax=Mycoplasma pneumoniae TaxID=2104 RepID=P200_MYCPN
	agilent_794	6.56495e-06	0.334812	-0.560304	-1.69894	0.578332	10.5263	6.38298	0.606383	UniRef90_Q13875	838	MOBP & myelin-associated oligodendrocyte basic protein isoform c	Myelin-associated oligodendrocyte basic protein n=42 Tax=Boreoeutheria TaxID=1437010 RepID=MOBP_HUMAN
	agilent_184704	6.57327e-06	0.335237	-0.492886	-1.4954	0.509626	13.1579	9.57447	0.72766	UniRef90_S5QWV8	839	WP_020916641.1 strains_non_MPA_non_topgraph_cdhit70_190118.csv	Uncharacterized protein n=4 Tax=Streptococcus TaxID=1301 RepID=S5QWV8_9STRE
	agilent_5189	6.57945e-06	0.335552	0.470476	-0.487077	1.42803	84.2105	90.4255	1.0738	UniRef90_Q82081	840	positive (from uniprot): Rhinovirus B Genome polyprotein	Genome polyprotein n=46 Tax=Enterovirus TaxID=12059 RepID=POLG_HRV3
	agilent_32324	6.59462e-06	0.336326	-0.607231	-1.8451	0.630639	9.21053	5.31915	0.577508	UniRef90_B0NW55	841	MH0051_GL0052167 MPA_PNP_EM_seqs_non_topgraph_seqs_final_210318.csv	Clostripain family n=12 Tax=Bacteroides TaxID=816 RepID=B0NW55_BACSE
	twist_27904	6.59613e-06	0.336403	-0.314974	-0.957167	0.327219	44.7368	37.234	0.83229		842	EBNA3A HHV4
	agilent_113335	6.60457e-06	0.336833	0.829972	-0.863744	2.52369	2.63158	5.31915	2.02128	UniRef90_A0A166DEL7	843	WP_000728052.1 strains_non_MPA_non_topgraph_cdhit70_190118.csv	Exported protein n=20 Tax=Staphylococcus aureus TaxID=1280 RepID=A0A166DEL7_STAAU
	twist_34930	6.60606e-06	0.336909	-0.436956	-1.32879	0.454877	17.1053	12.766	0.746318		844	HCMVUL80
	agilent_76826	6.60962e-06	0.33709	-0.308498	-0.938382	0.321386	48.6842	42.5532	0.874066	UniRef90_A0A4P6LV93	845	WP_018594597.1 strains_non_MPA_non_topgraph_cdhit70_190118.csv	Autolysin n=3 Tax=Blautia TaxID=572511 RepID=A0A4P6LV93_9FIRM
	agilent_76173	6.62084e-06	0.337663	0.694258	-0.724943	2.11346	3.94737	7.44681	1.88652	UniRef90_A0A174Z2U6	846	V1.UC13-0_GL0049070 MPA_PNP_EM_seqs_non_topgraph_seqs_final_210318.csv	Methionine aminopeptidase n=12 Tax=Eubacterium TaxID=1730 RepID=A0A174Z2U6_9FIRM
	agilent_11512	6.62268e-06	0.337757	0.358052	-0.37402	1.09013	22.3684	26.5957	1.18899	UniRef90_Q82081	847	positive (from uniprot): Rhinovirus B Genome polyprotein	Genome polyprotein n=46 Tax=Enterovirus TaxID=12059 RepID=POLG_HRV3
	agilent_222853	6.66128e-06	0.339725	0.622259	-0.655204	1.89972	5.26316	9.57447	1.81915	UniRef90_P81177	848	VFG001314(gb|NP_647375) (aur) zinc metalloproteinase aureolysin [Aureolysin (VF0024)] [Staphylococcus aureus subsp. aureus MW2]	Zinc metalloproteinase aureolysin n=337 Tax=Bacilli TaxID=91061 RepID=AURE_STAAU
	agilent_42625	6.69007e-06	0.341193	-0.52237	-1.59803	0.553293	11.8421	7.44681	0.628842	UniRef90_A0A1Q6T816	849	V1.FI36_GL0100331 MPA_PNP_EM_seqs_non_topgraph_seqs_final_210318.csv	Uncharacterized protein n=1 Tax=Subdoligranulum sp. 60_17 TaxID=1897022 RepID=A0A1Q6T816_9FIRM
	twist_98450	6.70514e-06	0.341962	-0.53975	-1.65297	0.573473	10.5263	7.44681	0.707447		850	YP_001642351.1 putative recombination protein [Lactobacillus prophage Lj771]
	twist_54751	6.70996e-06	0.342208	0.522175	-0.555349	1.5997	7.89474	13.8298	1.75177		851	EBNA3A HHV4
	twist_36734	6.71248e-06	0.342336	-0.629301	-1.92823	0.669626	7.89474	5.31915	0.673759		852	pol protein
	agilent_240829	6.71447e-06	0.342438	-0.607194	-1.86075	0.646365	9.21053	5.31915	0.577508	UniRef90_P0C2J9	853	VFG001363(gb|NP_346351) (ply) pneumolysin [Pneumolysin (VF0149)] [Streptococcus pneumoniae TIGR4]	Pneumolysin n=256 Tax=Bacteria TaxID=2 RepID=TACY_STRPN
	agilent_191243	6.71484e-06	0.342457	1.10011	-1.17117	3.37139	1.31579	5.31915	4.04255	UniRef90_B2GDH5	854	WP_012391510.1 strains_non_MPA_non_topgraph_cdhit70_190118.csv	Extracellular protein n=15 Tax=Lactobacillus fermentum TaxID=1613 RepID=B2GDH5_LACF3
	agilent_162642	6.71722e-06	0.342578	1.13111	-1.20476	3.46699	1.31579	3.19149	2.42553	UniRef90_P06177	855	WP_020438185.1 strains_non_MPA_non_topgraph_cdhit70_190118.csv	Flagellin n=155 Tax=Salmonella TaxID=590 RepID=FLIC_SALMU
	agilent_130938	6.73617e-06	0.343545	-0.48505	-1.48874	0.51864	13.1579	9.57447	0.72766	UniRef90_A0A1C5V0K8	856	O2.UC16-1_GL0025718 (3/3) MPA_and_EM_topgraph_220218_subsample.csv	Lipoteichoic acid synthase 1 n=14 Tax=Clostridiales TaxID=186802 RepID=A0A1C5V0K8_9FIRM
	agilent_243736	6.73645e-06	0.343559	-0.312481	-0.959103	0.334141	42.1053	35.1064	0.833777	UniRef90_P12255	857	VFG000001(gb|NP_880571) (fhaB) filamentous hemagglutinin/adhesin [FHA (VF0025)] [Bordetella pertussis Tohama I]	Filamentous hemagglutinin n=89 Tax=Bordetella TaxID=517 RepID=FHAB_BORPE
	agilent_199155	6.73766e-06	0.343621	-0.313525	-0.962391	0.33534	64.4737	58.5106	0.907512	UniRef90_Q8XMR4	858	WP_003460505.1 strains_non_MPA_non_topgraph_cdhit70_190118.csv	LYZ2 domain-containing protein n=27 Tax=Clostridium perfringens TaxID=1502 RepID=Q8XMR4_CLOPE
	agilent_237188	6.73938e-06	0.343709	-0.759134	-2.33051	0.812239	5.26316	4.25532	0.808511	UniRef90_Q5QT02	859	VFG002245(gb|YP_034066) (bepD) Bartonella effector protein BepD [VirB/VirD4 type IV secretion system (VF0369)] [Bartonella henselae str. Houston-1]	BepD protein n=3 Tax=Bartonella henselae TaxID=38323 RepID=Q5QT02_BARHN
	agilent_26930	6.74513e-06	0.344001	0.876473	-0.938888	2.69183	2.63158	4.25532	1.61702	UniRef90_A0A173RIM6	860	MH0001_GL0008804 (2/2) MPA_and_EM_topgraph_220218_subsample.csv	Penicillin-binding protein A n=7 Tax=Roseburia TaxID=841 RepID=A0A173RIM6_9FIRM
	twist_29790	6.74877e-06	0.344187	-0.564827	-1.73515	0.6055	9.21053	7.44681	0.808511		861	hypothetical protein PFD0985wa
	twist_882	6.75327e-06	0.344417	0.834402	-0.895309	2.56411	2.63158	5.31915	2.02128		862	allergen_name False allergome_name Cul ob 8 (2/2) (1/1) allergenonline_name False SDAP_name False iedb_name False
	agilent_21513	6.77491e-06	0.345521	0.343204	-0.369887	1.0563	71.0526	76.5957	1.07801	UniRef90_A0A4P6M1P6	863	WP_081624715.1 strains_non_MPA_non_topgraph_cdhit70_190118.csv	Toxin A n=4 Tax=Lachnospiraceae TaxID=186803 RepID=A0A4P6M1P6_9FIRM
	agilent_236540	6.77591e-06	0.345572	-0.311674	-0.959321	0.335973	40.7895	34.0426	0.834592	UniRef90_P12255	864	VFG000001(gb|NP_880571) (fhaB) filamentous hemagglutinin/adhesin [FHA (VF0025)] [Bordetella pertussis Tohama I]	Filamentous hemagglutinin n=89 Tax=Bordetella TaxID=517 RepID=FHAB_BORPE
	twist_73805	6.78025e-06	0.345793	0.610691	-0.658885	1.88027	5.26316	8.51064	1.61702		865	YP_009043441.1 DNA helicase [Listeria phage List-36]
	twist_9442	6.79574e-06	0.346583	-0.645661	-1.99014	0.698814	7.89474	4.25532	0.539007		866	allergen_name False allergome_name False allergenonline_name False SDAP_name Asp f 1 (2/3) (1/1) iedb_name False
	agilent_19956	6.79723e-06	0.346659	-0.405892	-1.25122	0.43944	19.7368	14.8936	0.75461	UniRef90_A0A0G9GUT8	867	YP_004889909.1 strains_non_MPA_non_topgraph_cdhit70_190118.csv	Cell surface protein n=62 Tax=Lactobacillaceae TaxID=33958 RepID=A0A0G9GUT8_LACPN
	agilent_239006	6.80696e-06	0.347155	-0.487154	-1.50277	0.528464	13.1579	9.57447	0.72766	UniRef90_A6QIG2	868	VFG001799(gb|CAB94853) (map) extracellular proteins Map [Eap/Map (VF0016)] [Staphylococcus aureus str. Newman D2C (ATCC 25904)]	65 kDa membrane protein n=124 Tax=Bacteria TaxID=2 RepID=OMP7_STAAE
	agilent_147336	6.81241e-06	0.347433	0.380614	-0.413347	1.17457	77.6316	84.0426	1.08258	UniRef90_F3QVU8	869	MH0006_GL0114400 MPA_PNP_EM_seqs_non_topgraph_seqs_final_210318.csv	Alginate_lyase domain-containing protein n=5 Tax=Paraprevotella TaxID=577309 RepID=F3QVU8_9BACT
	agilent_8622	6.81562e-06	0.347596	0.323392	-0.351432	0.998216	64.4737	72.3404	1.12201	UniRef90_Q9ANY1	870	pneumococcal histidine triad protein E & hydrolase & HIT family hydrolase	Bvh-3 n=444 Tax=Bacteria TaxID=2 RepID=Q9ANY1_STREE
	agilent_164398	6.81736e-06	0.347685	-0.460813	-1.42257	0.500946	14.4737	10.6383	0.73501	UniRef90_A0A2A7AG89	871	MH0086_GL0067408 MPA_PNP_EM_seqs_non_topgraph_seqs_final_210318.csv	50S ribosomal protein L2 n=39 Tax=Clostridiales TaxID=186802 RepID=A0A2A7AG89_9FIRM
	agilent_229487	6.8226e-06	0.347953	0.548258	-0.596641	1.69316	6.57895	10.6383	1.61702	UniRef90_Q5WVT8	872	VFG002005(gb|YP_095785) (fliG) flagellar motor switch protein G [Flagella (VF0157)] [Legionella pneumophila subsp. pneumophila str. Philadelphia 1]	Flagellar motor switch protein FliG n=11 Tax=Legionella TaxID=445 RepID=Q5WVT8_LEGPL
	twist_45983	6.83047e-06	0.348354	-0.428531	-1.32416	0.467094	17.1053	13.8298	0.808511		873	Adhesin P1 precursor (Cytadhesin P1) (Attachment protein) & ADP1_MYCPN adhesin P1
	twist_31974	6.83449e-06	0.348559	-0.726474	-2.24544	0.792494	6.57895	3.19149	0.485106		874	EMP1 (2/2)
	twist_33402	6.84036e-06	0.348858	-0.569599	-1.7613	0.622103	9.21053	6.38298	0.693009		875	hypothetical protein PFL0115w
	agilent_221880	6.84202e-06	0.348943	-0.771988	-2.38741	0.843432	5.26316	3.19149	0.606383	UniRef90_P44969	876	VFG000337(gb|NP_439153) (iga1) immunoglobin A1 protease [IgA1 protease (VF0045)] [Haemophilus influenzae Rd KW20]	Immunoglobulin A1 protease autotransporter n=1 Tax=Haemophilus influenzae (strain ATCC 51907 / DSM 11121 / KW20 / Rd) TaxID=71421 RepID=IGA0_HAEIN
	agilent_224035	6.84432e-06	0.34906	0.555112	-0.606768	1.71699	6.57895	10.6383	1.61702	UniRef90_Q327J1	877	VFG012802(gb|NP_858136) (ospB) type III secretion system effector OspB [T3SS (SS011)] [Shigella flexneri 2a str. 301]	OspB n=95 Tax=Enterobacteriaceae TaxID=543 RepID=Q327J1_SHIDS
	twist_42197	6.84998e-06	0.349349	-0.430151	-1.33102	0.470718	17.1053	11.7021	0.684124		878	Syncytin-1
	twist_52503	6.85153e-06	0.349428	0.303806	-0.332561	0.940172	51.3158	59.5745	1.16094		879	polyprotein (3/9) & structural protein (3/3) & VP1 (2/4) & capsid protein VP1 & VP1 protein (2/2) & VP1 protein, partial [Enterovirus A71]
	agilent_35474	6.85511e-06	0.349611	-0.614913	-1.90343	0.673604	7.89474	6.38298	0.808511	UniRef90_P81177	880	WP_001819612.1 strains_non_MPA_non_topgraph_cdhit70_190118.csv	Zinc metalloproteinase aureolysin n=337 Tax=Bacilli TaxID=91061 RepID=AURE_STAAU
	twist_34257	6.90651e-06	0.352232	-0.439084	-1.36418	0.486012	15.7895	12.766	0.808511		881	putative zinc metalloprotease
	twist_46768	6.91907e-06	0.352873	1.08483	-1.20382	3.37349	1.31579	5.31915	4.04255		882	EBNA-3C HHV 4 latent protein
	agilent_106745	6.91937e-06	0.352888	0.38003	-0.421739	1.1818	21.0526	23.4043	1.1117	UniRef90_K6ARU9	883	435591.BDI_2669 (1/1) MPA_and_EM_topgraph_220218_subsample.csv	AsmA domain-containing protein n=42 Tax=Bacteroidales TaxID=171549 RepID=K6ARU9_9BACT
	agilent_381	6.92117e-06	0.35298	0.300655	-0.333773	0.935083	44.7368	54.2553	1.21277	UniRef90_A7X0T9	884	Bifunctional autolysin precursor	Bifunctional autolysin n=763 Tax=Bacteria TaxID=2 RepID=ATL_STAA1
	twist_2099	6.93682e-06	0.353778	-0.726511	-2.2621	0.809083	6.57895	3.19149	0.485106		885	allergen_name False allergome_name Tri a 37 (9/9) (1/1) allergenonline_name False SDAP_name False iedb_name False
	agilent_40684	6.94801e-06	0.354348	0.367965	-0.410709	1.14664	18.4211	22.3404	1.21277	UniRef90_D4IQV3	886	MH0116_GL0003989 (2/2) MPA_and_EM_topgraph_220218_subsample.csv	TonB-dependent Receptor Plug Domain./TonB dependent receptor n=5 Tax=Alistipes TaxID=239759 RepID=D4IQV3_9BACT
	agilent_161807	6.959e-06	0.354909	-0.485741	-1.51484	0.543363	13.1579	8.51064	0.646809	UniRef90_A6LA41	887	MH0012_GL0159926 (3/4) MPA_and_EM_topgraph_220218_subsample.csv	Putative ABC transporter permease n=38 Tax=Bacteroidales TaxID=171549 RepID=A6LA41_PARD8
	agilent_16305	6.96265e-06	0.355095	-0.497458	-1.5518	0.556879	11.8421	8.51064	0.718676	UniRef90_UPI0004663A1F	888	WP_024853976.1 (1/1) non_MPA_topgraph_sampling_040218.csv	Cna B-type domain-containing protein n=1 Tax=Ruminococcus gnavus TaxID=33038 RepID=UPI0004663A1F
	agilent_869	6.9655e-06	0.35524	0.335049	-0.375284	1.04538	26.3158	31.9149	1.21277	UniRef90_P03277	889	Hexon protein	Hexon protein n=779 Tax=Adenoviridae TaxID=10508 RepID=CAPSH_ADE02
	twist_51927	6.98417e-06	0.356193	-0.322086	-1.00629	0.362118	32.8947	26.5957	0.808511		890	nuclear protein EBNA2 & EBNA-2 & Epstein-Barr nuclear antigen 2
	agilent_52294	6.98712e-06	0.356343	0.501521	-0.564189	1.56723	7.89474	12.766	1.61702	UniRef90_A0A4U9NYM5	891	WP_011590223.1 strains_non_MPA_non_topgraph_cdhit70_190118.csv	Cell wall binding repeat-containing protein n=9 Tax=Clostridium perfringens TaxID=1502 RepID=A0A4U9NYM5_CLOPF
	twist_11359	6.99259e-06	0.356622	-0.63142	-1.97394	0.711097	7.89474	4.25532	0.539007		892	allergen_name False allergome_name Tak ru 2 (5/7) (1/1) allergenonline_name False SDAP_name False iedb_name False
	twist_9883	6.99259e-06	0.356622	-0.63142	-1.97394	0.711097	7.89474	4.25532	0.539007		893	allergen_name False allergome_name Tet ni 2 (4/7) (1/1) allergenonline_name False SDAP_name False iedb_name False
	agilent_154061	6.99516e-06	0.356753	-0.562393	-1.75847	0.633686	9.21053	6.38298	0.693009	UniRef90_Q64R34	894	YP_100581.1 strains_non_MPA_non_topgraph_cdhit70_190118.csv	Peptidase_M48 domain-containing protein n=39 Tax=Bacteroidaceae TaxID=815 RepID=Q64R34_BACFR
	agilent_46608	7.00159e-06	0.357081	0.667618	-0.753218	2.08845	3.94737	7.44681	1.88652	UniRef90_A0A413ZL06	895	NLF014_GL0005739 MPA_PNP_EM_seqs_non_topgraph_seqs_final_210318.csv	Toxin-antitoxin system YwqK family antitoxin n=11 Tax=Bacteroides TaxID=816 RepID=A0A413ZL06_BACSE
	agilent_224217	7.00268e-06	0.357137	-0.476815	-1.4917	0.538069	13.1579	10.6383	0.808511	UniRef90_C1IDV3	896	VFG002419(gb|NP_645021) (coa) staphylocoagulase precursor [Staphylocoagulase (VF0421)] [Staphylococcus aureus subsp. aureus MW2]	Staphylocoagulase n=45 Tax=Staphylococcaceae TaxID=90964 RepID=C1IDV3_STAAU
	twist_11437	7.00324e-06	0.357165	0.586417	-0.661825	1.83466	5.26316	10.6383	2.02128		897	allergen_name Equ c 3 (1/1) (1/1) allergome_name Equ c 3 (2/3) (1/1) allergenonline_name Equ c 3.0101 (1/1) (1/1) SDAP_name Equ c 3 (1/1) (1/1) iedb_name False
	agilent_1516	7.01152e-06	0.357587	-0.452294	-1.41589	0.5113	14.4737	10.6383	0.73501	UniRef90_P07210	898	polyprotein (9/9) & VP1 capsid protein (1/3) & Chain 2, Human Rhinovirus Serotype 2 (Hrv2)	Genome polyprotein n=273 Tax=Enterovirus TaxID=12059 RepID=POLG_HRV8A
	twist_42986	7.01383e-06	0.357705	0.337066	-0.381215	1.05535	25	27.6596	1.10638		899	Botulinum neurotoxin type B precursor & neurotoxin B
	twist_52249	7.01636e-06	0.357834	-0.323651	-1.01353	0.366229	32.8947	30.8511	0.937872		900	EBNA-3C HHV 4 latent protein
	agilent_199239	7.02291e-06	0.358168	-0.532606	-1.66867	0.603462	10.5263	6.38298	0.606383	UniRef90_C7H765	901	MH0229_GL0196969 (1/1) MPA_and_EM_topgraph_220218_subsample.csv	Transglycosylase n=10 Tax=Faecalibacterium prausnitzii TaxID=853 RepID=C7H765_9FIRM
	twist_79681	7.03358e-06	0.358712	0.610568	-0.693271	1.91441	5.26316	7.44681	1.41489		902	YP_008531984.1 putative thymidylate synthase [Klebsiella phage 0507-KN2-1]
	twist_27542	7.0375e-06	0.358912	0.297839	-0.338447	0.934126	39.4737	47.8723	1.21277		903	BZLF1 [Human gammaherpesvirus 4] & BZLF1 & Trans-activator protein BZLF1
	twist_80517	7.04317e-06	0.359202	0.788615	-0.897151	2.47438	2.63158	6.38298	2.42553		904	YP_009100291.1 hypothetical protein [Shigella phage POCJ13]
	agilent_94148	7.04718e-06	0.359406	0.318757	-0.362917	1.00043	27.6316	34.0426	1.23202	UniRef90_K0X7D9	905	MH0012_GL0143983 MPA_PNP_EM_seqs_non_topgraph_seqs_final_210318.csv	Uncharacterized protein n=4 Tax=Bacteroidales TaxID=171549 RepID=K0X7D9_9BACT
	agilent_150541	7.04962e-06	0.35953	-0.435073	-1.36573	0.495588	15.7895	10.6383	0.673759	UniRef90_A0A076JBG3	906	WP_005841703.1 MPA_PNP_EM_seqs_non_topgraph_seqs_final_210318.csv	PorT family protein n=35 Tax=Bacteroides TaxID=816 RepID=A0A076JBG3_9BACE
	agilent_22148	7.05385e-06	0.359746	-0.574322	-1.8034	0.654757	9.21053	5.31915	0.577508	UniRef90_B0GA13	907	WP_006426016.1 (1/1) non_MPA_topgraph_sampling_040218.csv	Uncharacterized protein n=10 Tax=Clostridiales TaxID=186802 RepID=B0GA13_9FIRM
	twist_44134	7.06604e-06	0.360368	0.475977	-0.543958	1.49591	9.21053	12.766	1.38602		908	Uncharacterized protein UL48A
	twist_54532	7.09974e-06	0.362087	-0.459388	-1.4473	0.528529	14.4737	9.57447	0.661509		909	Kappa-casein precursor
	twist_26511	7.10554e-06	0.362382	0.383073	-0.441236	1.20738	78.9474	82.9787	1.05106		910	EBNA-1 HHV 4
	agilent_227745	7.13671e-06	0.363972	-0.344563	-1.08846	0.399339	77.6316	74.4681	0.95925	UniRef90_Q48028	911	VFG001154(gb|AAA20524) (hmw2A) adhesin HMW2A, two-partner secretion (TPS) pathway TpsA exoprotein [HMW1/HMW2 (VF0038)] [Haemophilus influenzae str. 12]	Adhesin n=8 Tax=Haemophilus influenzae TaxID=727 RepID=Q48028_HAEIF
	twist_17161	7.14329e-06	0.364308	-0.313092	-0.989523	0.363339	35.5263	31.9149	0.898345		912	allergen_name False allergome_name Str pn PspC (2/2) (1/1) allergenonline_name False SDAP_name False iedb_name False
	agilent_140424	7.14571e-06	0.364431	0.683151	-0.793166	2.15947	3.94737	6.38298	1.61702	UniRef90_Q08860	913	NP_707809.1 strains_non_MPA_non_topgraph_cdhit70_190118.csv	Flagellin n=40 Tax=Enterobacteriaceae TaxID=543 RepID=FLIC_SHIFL
	twist_35333	7.15799e-06	0.365057	-0.491165	-1.55398	0.571649	90.7895	87.234	0.960839		914	EBNA-1 HHV 4 & BKRF1
	twist_59172	7.17016e-06	0.365678	-0.550054	-1.74184	0.641729	9.21053	6.38298	0.693009		915	H3N2 A/Moscow/10/99 HA
	agilent_224850	7.18168e-06	0.366265	-0.629323	-1.99453	0.735883	7.89474	5.31915	0.673759	UniRef90_P55980	916	VFG000306(gb|NP_207343) (cagA) cag T4SS translocated effector CagA [CagA (VF0059)] [Helicobacter pylori 26695]	Cytotoxicity-associated immunodominant antigen n=265 Tax=Helicobacter pylori TaxID=210 RepID=CAGA_HELPY
	twist_48015	7.21361e-06	0.367894	-0.302816	-0.96196	0.356327	65.7895	62.766	0.954043		917	positive (from uniprot): Enterovirus C Genome polyprotein [on Uniprot the BLAST matches are "Capsid protein" from "Human poliovirus"
	agilent_226780	7.23355e-06	0.368911	-0.294641	-0.937354	0.348071	61.8421	57.4468	0.928927	UniRef90_A0A098ZMW6	918	VFG001355(gb|NP_346612) (cbpD) choline binding protein D [CBPs (VF0145)] [Streptococcus pneumoniae TIGR4]	Autolysin n=355 Tax=Streptococcus TaxID=1301 RepID=A0A098ZMW6_STREE
	agilent_7725	7.23685e-06	0.369079	0.789763	-0.933582	2.51311	2.63158	5.31915	2.02128	UniRef90_P16112	919	large aggregating cartilage proteoglycan core protein	Aggrecan core protein n=17 Tax=Catarrhini TaxID=9526 RepID=PGCA_HUMAN
	agilent_3035	7.2417e-06	0.369327	-0.304112	-0.968059	0.359835	42.1053	37.234	0.884309	UniRef90_P08318	920	phosphoprotein 150 & Large structural phosphoprotein	Large structural phosphoprotein n=145 Tax=root TaxID=1 RepID=PP150_HCMVA
	agilent_173697	7.2431e-06	0.369398	-0.415673	-1.32332	0.491973	15.7895	12.766	0.808511	UniRef90_S1HSW3	921	WP_000468356.1 strains_non_MPA_non_topgraph_cdhit70_190118.csv	Uncharacterized protein n=36 Tax=root TaxID=1 RepID=S1HSW3_ECOLX
	twist_25694	7.24562e-06	0.369527	-0.442804	-1.40995	0.524344	14.4737	9.57447	0.661509		922	XvTALE (avrBs4)
	agilent_208438	7.25567e-06	0.370039	0.584792	-0.693847	1.86343	5.26316	8.51064	1.61702	UniRef90_D2N0B9	923	WP_002778702.1 (1/1) non_MPA_topgraph_sampling_040218.csv	Peptidoglycan-associated protein n=64 Tax=Campylobacteraceae TaxID=72294 RepID=D2N0B9_CAMJU
	agilent_131318	7.2952e-06	0.372055	-0.443701	-1.41794	0.53054	14.4737	9.57447	0.661509	UniRef90_A0A173WZX5	924	WP_005334807.1 (1/2) non_MPA_topgraph_sampling_040218.csv	D-gamma-glutamyl-meso-diaminopimelic acid endopeptidase CwlS n=68 Tax=Firmicutes TaxID=1239 RepID=A0A173WZX5_9FIRM
	agilent_243235	7.29884e-06	0.372241	0.491639	-0.588281	1.57156	7.89474	11.7021	1.48227	UniRef90_Q5WT56	925	VFG041346(gb|YP_096747) (lpg2744) Dot/Icm type IV secretion system effector [Dot/Icm (SS047)] [Legionella pneumophila subsp. pneumophila str. Philadelphia 1]	Uncharacterized protein n=29 Tax=Legionella pneumophila TaxID=446 RepID=Q5WT56_LEGPL
	agilent_21712	7.3026e-06	0.372433	-0.517268	-1.65394	0.619403	10.5263	6.38298	0.606383	UniRef90_A0A139K1E2	926	T2D-56A_GL0012413 MPA_PNP_EM_seqs_non_topgraph_seqs_final_210318.csv	Glycoside hydrolase family 2 n=19 Tax=Bacteroides TaxID=816 RepID=A0A139K1E2_BACUN
	twist_64075	7.30765e-06	0.37269	-0.511191	-1.63511	0.612732	10.5263	7.44681	0.707447		927	YP_006593.1 putative tail assembly chaperone [Klebsiella phage phiKO2]
	twist_7301	7.31248e-06	0.372936	-0.522763	-1.67272	0.627194	10.5263	6.38298	0.606383		928	allergen_name False allergome_name Hor v 37 (3/6) (1/1) allergenonline_name False SDAP_name False iedb_name False
	agilent_223189	7.31777e-06	0.373206	0.284707	-0.341936	0.91135	47.3684	54.2553	1.14539	UniRef90_A0A4I7YG16	929	VFG001357(gb|NP_346601) (cbpA) choline binding protein A [CbpA/PspC (VF0150)] [Streptococcus pneumoniae TIGR4]	Choline binding protein A n=44 Tax=Streptococcus pneumoniae TaxID=1313 RepID=A0A4I7YG16_STREE
	twist_87004	7.31881e-06	0.373259	-0.397659	-1.27301	0.47769	17.1053	14.8936	0.870704		930	AFQ97034.1 protein kinase [Enterobacteria phage T7M]
	twist_28810	7.32261e-06	0.373453	0.290049	-0.348681	0.928779	36.8421	44.6809	1.21277		931	polyprotein (9/9) & VP1 capsid protein (1/3) & Chain 2, Human Rhinovirus Serotype 2 (Hrv2)
	agilent_186478	7.32402e-06	0.373525	0.660796	-0.794593	2.11619	3.94737	7.44681	1.88652	UniRef90_A0A1Q6S9M0	932	T2D-45A_GL0062268 MPA_PNP_EM_seqs_non_topgraph_seqs_final_210318.csv	TGFb_propeptide domain-containing protein (Fragment) n=8 Tax=Firmicutes TaxID=1239 RepID=A0A1Q6S9M0_9FIRM
	agilent_53519	7.33057e-06	0.373859	-0.417747	-1.33847	0.502975	17.1053	10.6383	0.621931	UniRef90_A0A4U5DTR8	933	NP_816482.1 strains_non_MPA_non_topgraph_cdhit70_190118.csv	Uncharacterized protein n=132 Tax=Bacilli TaxID=91061 RepID=A0A4U5DTR8_ENTFL
	agilent_9594	7.33278e-06	0.373972	-0.288654	-0.925004	0.347695	61.8421	55.3191	0.894522	UniRef90_O36633	934	Major surface glycoprotein G	Major surface glycoprotein G n=342 Tax=Pneumoviridae TaxID=11244 RepID=GLYC_HRSVB
	twist_91008	7.33704e-06	0.374189	1.04933	-1.26502	3.36368	1.31579	3.19149	2.42553		935	YP_009168575.1 putative DNA methylase [Lactobacillus phage LBR48]
	agilent_1088	7.33928e-06	0.374303	0.370842	-0.447261	1.18894	17.1053	21.2766	1.24386	UniRef90_P06725	936	tegument protein pp65 & 65 kDa lower matrix phosphoprotein & pp65 & HCMVUL83	65 kDa phosphoprotein n=77 Tax=Human cytomegalovirus TaxID=10359 RepID=PP65_HCMVA
	agilent_4825	7.34112e-06	0.374397	-0.312685	-1.00263	0.377256	34.2105	30.8511	0.9018	UniRef90_P14738	937	fibronectin-binding protein A	Fibronectin-binding protein A n=540 Tax=Staphylococcaceae TaxID=90964 RepID=FNBA_STAA8
	agilent_192153	7.3529e-06	0.374998	-0.515354	-1.65392	0.623207	10.5263	6.38298	0.606383	UniRef90_F4XFQ9	938	O2.UC59-0_GL0071908 MPA_PNP_EM_seqs_non_topgraph_seqs_final_210318.csv	Phage protein n=66 Tax=root TaxID=1 RepID=F4XFQ9_9FIRM
	twist_16064	7.36256e-06	0.37549	-0.383047	-1.23018	0.464085	19.7368	15.9574	0.808511		939	allergen_name False allergome_name Ory s GBSS_I (25/54) (1/1) allergenonline_name False SDAP_name False iedb_name False
	agilent_7302	7.36303e-06	0.375515	0.338863	-0.410591	1.08832	73.6842	78.7234	1.06839	UniRef90_P03211	940	EBNA-1 HHV 4 & BKRF1	Epstein-Barr nuclear antigen 1 n=37 Tax=Epstein-Barr virus (strain GD1) TaxID=10376 RepID=EBNA1_EBVB9
	twist_31816	7.36642e-06	0.375687	0.357792	-0.433813	1.1494	18.4211	22.3404	1.21277		941	tegument protein pp65 & 65 kDa lower matrix phosphoprotein & pp65 & HCMVUL83
	agilent_161107	7.3721e-06	0.375977	0.573638	-0.696291	1.84357	5.26316	8.51064	1.61702	UniRef90_C0M170	942	WP_058914712.1 (2/2) non_MPA_topgraph_sampling_040218.csv	CmeA n=102 Tax=Campylobacter TaxID=194 RepID=C0M170_CAMCO
	agilent_241725	7.37286e-06	0.376016	0.30701	-0.372709	0.98673	31.5789	35.1064	1.1117	UniRef90_A2T8Z5	943	VFG000948(gb|NP_663908) (fbaB) fibronectin-bing protein SfbII [FBPs (VF0243)] [Streptococcus pyogenes MGAS315]	PrtF2 n=111 Tax=Streptococcus pyogenes TaxID=1314 RepID=A2T8Z5_STRPY
	agilent_200412	7.37444e-06	0.376096	-0.328929	-1.0573	0.399441	27.6316	22.3404	0.808511	UniRef90_P37710	944	NP_814543.1 strains_non_MPA_non_topgraph_cdhit70_190118.csv	Autolysin n=202 Tax=Firmicutes TaxID=1239 RepID=ALYS_ENTFA
	twist_25199	7.38194e-06	0.376479	-0.533462	-1.71569	0.648767	9.21053	6.38298	0.693009		945	allergen_name False allergome_name Oct f 2 (2/2) (1/1) allergenonline_name Unassigned (1/1) (1/1) SDAP_name False iedb_name False
	twist_40763	7.38634e-06	0.376703	-0.536972	-1.72754	0.653595	10.5263	5.31915	0.505319		946	RNA polymerase beta'-subunit
	agilent_229757	7.40497e-06	0.377654	-0.39538	-1.27376	0.482999	17.1053	14.8936	0.870704	UniRef90_A0A4I7YG16	947	VFG001357(gb|NP_346601) (cbpA) choline binding protein A [CbpA/PspC (VF0150)] [Streptococcus pneumoniae TIGR4]	Choline binding protein A n=44 Tax=Streptococcus pneumoniae TaxID=1313 RepID=A0A4I7YG16_STREE
	agilent_27036	7.41155e-06	0.377989	-0.373738	-1.20462	0.457145	19.7368	14.8936	0.75461	UniRef90_A0A1C6CHR2	948	WP_024853014.1 strains_non_MPA_non_topgraph_cdhit70_190118.csv	D-gamma-glutamyl-meso-diaminopimelic acid endopeptidase CwlS n=27 Tax=Clostridiales TaxID=186802 RepID=A0A1C6CHR2_9FIRM
	twist_27788	7.42149e-06	0.378496	-0.426786	-1.37661	0.523041	14.4737	10.6383	0.73501		949	early antigen protein D (EA-D) & DNA polymerase processivity factor BMRF1
	agilent_241533	7.43319e-06	0.379093	-0.60975	-1.96847	0.74897	7.89474	4.25532	0.539007	UniRef90_Q8P2T7	950	VFG000976(gb|NP_268546) (slo) streptolysin O precursor [SLO (VF0250)] [Streptococcus pyogenes M1 GAS]	Streptolysin O n=132 Tax=Streptococcus TaxID=1301 RepID=TACY_STRP8
	agilent_3414	7.43353e-06	0.37911	-0.404337	-1.30536	0.496688	86.8421	82.9787	0.955513	UniRef90_Q9ANY1	951	pneumococcal histidine triad protein E & hydrolase & HIT family hydrolase	Bvh-3 n=444 Tax=Bacteria TaxID=2 RepID=Q9ANY1_STREE
	agilent_220768	7.45216e-06	0.38006	-0.52355	-1.69256	0.645459	10.5263	6.38298	0.606383	UniRef90_Q54835	952	VFG000950(gb|NP_665531) (emm) M protein type 3 [M protein (VF0242)] [Streptococcus pyogenes MGAS315]	M3 protein n=36 Tax=Streptococcus pyogenes TaxID=1314 RepID=Q54835_STRPY
	agilent_240794	7.45404e-06	0.380156	0.577002	-0.711616	1.86562	5.26316	8.51064	1.61702	UniRef90_P62575	953	VFG001378(gb|NP_359129) (nanA) neuraminidase A [Neuraminidase (VF0148)] [Streptococcus pneumoniae R6]	Sialidase A n=43 Tax=Bacteria TaxID=2 RepID=NANA_STREE
	twist_64561	7.45494e-06	0.380202	-0.470227	-1.52049	0.580033	11.8421	8.51064	0.718676		954	YP_008532047.1 putative tail fiber protein [Klebsiella phage 0507-KN2-1]
	twist_47461	7.45721e-06	0.380318	-0.497809	-1.60994	0.614325	92.1053	88.2979	0.958663		955	positive (exact): Human herpesvirus 4 Epstein-Barr nuclear antigen 1
	agilent_56881	7.46044e-06	0.380482	-0.360115	-1.16491	0.444681	21.0526	21.2766	1.01064	UniRef90_R7IJL8	956	T2D-33A_GL0013585 MPA_PNP_EM_seqs_non_topgraph_seqs_final_210318.csv	Uncharacterized protein n=4 Tax=Clostridiales TaxID=186802 RepID=R7IJL8_9FIRM
	twist_50660	7.46171e-06	0.380547	-0.315575	-1.02093	0.389778	31.5789	24.4681	0.774823		957	phosphoprotein 150 & Large structural phosphoprotein
	agilent_226247	7.50108e-06	0.382555	-0.301654	-0.978741	0.375433	35.5263	31.9149	0.898345	UniRef90_A0A0H3K1N3	958	VFG001282(gb|NP_647237) (fnbB) fibronectin-binding protein B [FnBPs (VF0010)] [Staphylococcus aureus subsp. aureus MW2]	FnbB protein n=80 Tax=Staphylococcus TaxID=1279 RepID=A0A0H3K1N3_STAAW
	twist_48862	7.51402e-06	0.383215	0.355068	-0.443017	1.15315	18.4211	22.3404	1.21277		959	Hexon protein
	agilent_2098	7.51648e-06	0.38334	-0.505413	-1.64173	0.630902	10.5263	6.38298	0.606383	UniRef90_P03300	960	Genome polyprotein (6/6) & polyprotein (7/9) & VP1 (1/4) & coat protein VP1 & VP4	Genome polyprotein n=1168 Tax=Enterovirus TaxID=12059 RepID=POLG_POL1M
	agilent_8566	7.53247e-06	0.384156	0.466765	-0.584459	1.51799	7.89474	14.8936	1.88652	UniRef90_O36634	961	Fusion glycoprotein F0 precursor (2/2) & fusion protein (1/2) & fusion glycoprotein	Fusion glycoprotein F0 n=1724 Tax=Pneumoviridae TaxID=11244 RepID=FUS_HRSVB
	agilent_127484	7.53582e-06	0.384327	-0.574304	-1.86819	0.719579	7.89474	5.31915	0.673759	UniRef90_D6D3V1	962	MH0003_GL0028868 MPA_PNP_EM_seqs_non_topgraph_seqs_final_210318.csv	RagB/SusD domain-containing protein n=60 Tax=Bacteroidaceae TaxID=815 RepID=D6D3V1_9BACE
	twist_52251	7.53896e-06	0.384487	-0.37641	-1.22473	0.471911	18.4211	15.9574	0.866261		963	EBNA-3C HHV 4 latent protein
	twist_50807	7.5651e-06	0.38582	0.385546	-0.485807	1.2569	14.4737	17.0213	1.17602		964	glycoprotein B precursor
	agilent_5479	7.57361e-06	0.386254	0.443834	-0.560169	1.44784	9.21053	13.8298	1.50152	UniRef90_Q66575	965	positive (from uniprot): Enterovirus B Genome polyprotein	Genome polyprotein n=20 Tax=Enterovirus B TaxID=138949 RepID=POLG_EC12T
	agilent_2661	7.57966e-06	0.386563	0.504309	-0.637237	1.64586	6.57895	11.7021	1.77872	UniRef90_P03114	966	Replication protein E1	Replication protein E1 n=962 Tax=root TaxID=1 RepID=VE1_HPV16
	agilent_161585	7.60497e-06	0.387853	0.753308	-0.95651	2.46313	2.63158	5.31915	2.02128	UniRef90_K0X402	967	V1.FI12_GL0135524 MPA_PNP_EM_seqs_non_topgraph_seqs_final_210318.csv	Por secretion system C-terminal sorting domain-containing protein n=3 Tax=Bacteroidales TaxID=171549 RepID=K0X402_9BACT
	agilent_218068	7.60579e-06	0.387895	-0.529666	-1.73198	0.672648	9.21053	6.38298	0.693009	UniRef90_A0A353BLN1	968	MH0227_GL0096298 MPA_PNP_EM_seqs_non_topgraph_seqs_final_210318.csv	Big_4 domain-containing protein n=3 Tax=Ruminococcaceae TaxID=541000 RepID=A0A353BLN1_9FIRM
	agilent_222779	7.61845e-06	0.388541	0.377141	-0.480115	1.2344	14.4737	18.0851	1.24952	UniRef90_Q06131	969	VFG000378(gb|NP_395162) (yopD) type III secretion system hydrophobic translocator, pore protein YopD [TTSS (VF0140)] [Yersinia pestis CO92]	Protein YopD n=25 Tax=Yersinia TaxID=444888 RepID=YOPD_YERPS
	twist_53612	7.61853e-06	0.388545	-0.584185	-1.91207	0.743701	7.89474	4.25532	0.539007		970	Genome polyprotein (5/6) & envelope glycoprotein (7/8) & envelope protein (7/8) & prM protein
	agilent_25733	7.62913e-06	0.389085	0.422463	-0.538915	1.38384	10.5263	13.8298	1.31383	UniRef90_A0A1Q6NWS0	971	MH0003_GL0111647 MPA_PNP_EM_seqs_non_topgraph_seqs_final_210318.csv	Uncharacterized protein n=4 Tax=Clostridiales TaxID=186802 RepID=A0A1Q6NWS0_9FIRM
	agilent_182343	7.6357e-06	0.389421	-0.560792	-1.83786	0.716276	7.89474	6.38298	0.808511	UniRef90_K6B3W2	972	MH0068_GL0048984 (1/1) MPA_and_EM_topgraph_220218_subsample.csv	STN domain-containing protein n=30 Tax=Bacteroidales TaxID=171549 RepID=K6B3W2_9BACT
	agilent_140746	7.63983e-06	0.389631	-0.492614	-1.61492	0.629693	11.8421	6.38298	0.539007	UniRef90_A0A1C5SSH8	973	WP_005932362.1 (1/1) MPA_and_EM_topgraph_220218_subsample.csv	Penicillin-binding protein 2B n=11 Tax=Faecalibacterium TaxID=216851 RepID=A0A1C5SSH8_9FIRM
	agilent_234083	7.64332e-06	0.389809	0.451762	-0.577861	1.48139	9.21053	13.8298	1.50152	UniRef90_Q7W135	974	VFG000028(gb|NP_882012) (brkB) serum resistance protein [Brk (VF0034)] [Bordetella pertussis Tohama I]	Serum resistance protein n=18 Tax=Bordetella TaxID=517 RepID=Q7W135_BORPA
	agilent_41807	7.65259e-06	0.390282	0.553737	-0.709559	1.81703	5.26316	9.57447	1.81915	UniRef90_A0A0G9FAG5	975	YP_004890585.1 strains_non_MPA_non_topgraph_cdhit70_190118.csv	Extracellular protein n=36 Tax=Lactobacillaceae TaxID=33958 RepID=A0A0G9FAG5_LACPN
	agilent_174220	7.65883e-06	0.3906	0.572572	-0.73457	1.87971	5.26316	8.51064	1.61702	UniRef90_R7CNE5	976	MH0133_GL0028481 MPA_PNP_EM_seqs_non_topgraph_seqs_final_210318.csv	Lipoprotein n=2 Tax=Dialister TaxID=39948 RepID=R7CNE5_9FIRM
	agilent_241112	7.6612e-06	0.390721	0.42269	-0.542529	1.38791	10.5263	14.8936	1.41489	UniRef90_P27951	977	VFG001795(gb|BAC98831) (cba) c protein beta antigen [<beta>-C protein (VF0277)] [Streptococcus agalactiae FM027022]	IgA FC receptor n=71 Tax=Streptococcus TaxID=1301 RepID=BAG_STRAG
	twist_46937	7.66362e-06	0.390845	0.312901	-0.401799	1.0276	23.6842	31.9149	1.34752		978	EBNA3A HHV4
	agilent_171305	7.66981e-06	0.39116	0.759998	-0.977077	2.49707	2.63158	5.31915	2.02128	UniRef90_A0A0E1XBT2	979	WP_001208900.1 strains_non_MPA_non_topgraph_cdhit70_190118.csv	Gram-positive signal peptide protein, YSIRK family n=24 Tax=Staphylococcaceae TaxID=90964 RepID=A0A0E1XBT2_STAAU
	twist_36361	7.67881e-06	0.391619	-0.589878	-1.93943	0.759673	7.89474	4.25532	0.539007		980	BMLF1 protein
	twist_35320	7.68282e-06	0.391824	-0.333874	-1.09806	0.430308	23.6842	20.2128	0.853428		981	EBNA-3C HHV 4 latent protein
	agilent_20375	7.68292e-06	0.391829	-0.403526	-1.32714	0.520088	15.7895	10.6383	0.673759	UniRef90_Q6SED6	982	WP_011162194.1 strains_non_MPA_non_topgraph_cdhit70_190118.csv	Uncharacterized protein n=3 Tax=root TaxID=1 RepID=Q6SED6_9CAUD
	agilent_69695	7.68323e-06	0.391845	0.577041	-0.74377	1.89785	5.26316	7.44681	1.41489	UniRef90_A0A0M1VZ83	983	MH0002_GL0038337 (1/1) MPA_and_EM_topgraph_220218_subsample.csv	Plug domain-containing protein n=39 Tax=Bacteroides TaxID=816 RepID=A0A0M1VZ83_9BACE
	agilent_51292	7.68394e-06	0.391881	-0.553593	-1.82083	0.713643	7.89474	6.38298	0.808511	UniRef90_A0A173VWM0	984	MH0073_GL0015196 MPA_PNP_EM_seqs_non_topgraph_seqs_final_210318.csv	Hydrolase n=11 Tax=Roseburia TaxID=841 RepID=A0A173VWM0_9FIRM
	agilent_221942	7.68438e-06	0.391903	-0.344639	-1.13359	0.444315	23.6842	19.1489	0.808511	UniRef90_Q8GM74	985	VFG001150(gb|AAL79954) (hia) adhesin [Hia/Hsf (VF0039)] [Haemophilus influenzae nontypable strain 3179B]	Adhesin n=5 Tax=Haemophilus influenzae TaxID=727 RepID=Q8GM74_HAEIF
	twist_5124	7.68917e-06	0.392148	0.405065	-0.522696	1.33283	11.8421	14.8936	1.25768		986	Allergen Ech gr EF-1 Echinococcus granulosus ranslation elongation factor dog tape worm
	agilent_199016	7.68925e-06	0.392152	0.449211	-0.579673	1.4781	9.21053	12.766	1.38602	UniRef90_A0A174AWF9	987	MH0187_GL0063508 (3/3) MPA_and_EM_topgraph_220218_subsample.csv	Probable multidrug resistance ABC transporter ATP-binding/permease protein YheH n=36 Tax=Clostridiales TaxID=186802 RepID=A0A174AWF9_9FIRM
	agilent_11276	7.69103e-06	0.392242	0.292158	-0.377135	0.961452	32.8947	39.3617	1.1966		988	positive (exact): Influenza A virus Hemagglutinin
	twist_26346	7.69131e-06	0.392257	0.76284	-0.984773	2.51045	2.63158	6.38298	2.42553		989	EBNA-3B nuclear protein [Human gammaherpesvirus 4] & Epstein-Barr nuclear antigen 4
	agilent_35533	7.69197e-06	0.392291	-0.396578	-1.30517	0.512019	17.1053	11.7021	0.684124	UniRef90_A0A381IPS4	990	WP_003460499.1 strains_non_MPA_non_topgraph_cdhit70_190118.csv	Cell wall binding repeat-containing protein/zinc carboxypeptidase n=15 Tax=Clostridium perfringens TaxID=1502 RepID=A0A381IPS4_CLOPF
	agilent_220658	7.6974e-06	0.392568	-0.316768	-1.04294	0.409402	27.6316	24.4681	0.885512	UniRef90_P15926	991	VFG000974(gb|NP_269970) (scpA) C5a peptidase precursor [C5a peptidase (VF0245)] [Streptococcus pyogenes M1 GAS]	C5a peptidase n=760 Tax=Bacteria TaxID=2 RepID=C5AP_STRPY
	agilent_75806	7.69935e-06	0.392667	0.621154	-0.803099	2.04541	3.94737	8.51064	2.15603	UniRef90_A0A078S111	992	MH0230_GL0031627 MPA_PNP_EM_seqs_non_topgraph_seqs_final_210318.csv	Fibronectin type-III domain-containing protein n=58 Tax=Bacteroides TaxID=816 RepID=A0A078S111_BACUN
	agilent_36972	7.7015e-06	0.392777	-0.475294	-1.56536	0.614768	10.5263	8.51064	0.808511	UniRef90_A7DV97	993	WP_088900191.1 strains_non_MPA_non_topgraph_cdhit70_190118.csv	RTX toxin RtxA n=29 Tax=Vibrio vulnificus TaxID=672 RepID=A7DV97_VIBVL
	agilent_73215	7.72076e-06	0.393759	-0.350256	-1.15522	0.454706	22.3684	14.8936	0.665832	UniRef90_A0A173T5V3	994	MH0260_GL0103278 MPA_PNP_EM_seqs_non_topgraph_seqs_final_210318.csv	Flagellin n=2 Tax=Roseburia faecis TaxID=301302 RepID=A0A173T5V3_9FIRM
	agilent_207681	7.75471e-06	0.39549	0.472211	-0.617013	1.56144	88.1579	92.5532	1.04986	UniRef90_K0XMV3	995	160158126-stool2_revised_C599977_1_gene121658 MPA_PNP_EM_seqs_non_topgraph_seqs_final_210318.csv	Por secretion system C-terminal sorting domain-containing protein n=3 Tax=Bacteroidales TaxID=171549 RepID=K0XMV3_9BACT
	agilent_4080	7.77818e-06	0.396687	-0.313829	-1.03956	0.411899	27.6316	26.5957	0.962513	UniRef90_P07210	996	polyprotein (9/9) & VP1 capsid protein (1/3) & Chain 2, Human Rhinovirus Serotype 2 (Hrv2)	Genome polyprotein n=273 Tax=Enterovirus TaxID=12059 RepID=POLG_HRV8A
	agilent_214305	7.78204e-06	0.396884	-0.548203	-1.81645	0.720044	7.89474	5.31915	0.673759	UniRef90_A0A173W9F4	997	MH0364_GL0095644 (3/3) MPA_and_EM_topgraph_220218_subsample.csv	Uncharacterized protein n=8 Tax=Lachnospiraceae TaxID=186803 RepID=A0A173W9F4_9FIRM
	twist_34831	7.78814e-06	0.397195	0.618789	-0.8137	2.05128	3.94737	7.44681	1.88652		998	Autism susceptibility gene 2 protein
	twist_7818	7.79392e-06	0.39749	-0.486159	-1.61231	0.639996	10.5263	7.44681	0.707447		999	allergen_name False allergome_name Bub b 8 (5/6), Bub b 9 (1/2) (1/1) allergenonline_name False SDAP_name False iedb_name False
	agilent_241121	7.80683e-06	0.398148	-0.482109	-1.60044	0.636224	10.5263	8.51064	0.808511	UniRef90_Q6GHV7	1000	VFG001317(gb|YP_001332074) (isdB) iron-regulated surface determinant protein B, haemoglobin receptor [Isd (VF0015)] [Staphylococcus aureus subsp. aureus str. Newman]	Iron-regulated surface determinant protein B n=509 Tax=Bacilli TaxID=91061 RepID=ISDB_STAAR
	agilent_89806	7.8101e-06	0.398315	-0.443774	-1.47355	0.585998	11.8421	10.6383	0.898345	UniRef90_Q5FMK0	1001	YP_193105.1 strains_non_MPA_non_topgraph_cdhit70_190118.csv	S-layer protein n=14 Tax=Lactobacillus acidophilus TaxID=1579 RepID=Q5FMK0_LACAC
	agilent_81159	7.81911e-06	0.398775	-0.396115	-1.31619	0.523962	15.7895	11.7021	0.741135	UniRef90_Q6GHS9	1002	WP_000791575.1 strains_non_MPA_non_topgraph_cdhit70_190118.csv	Fibrinogen-binding protein n=22 Tax=Staphylococcus aureus TaxID=1280 RepID=FIB_STAAR
	twist_35955	7.8486e-06	0.400279	0.548446	-0.729529	1.82642	5.26316	8.51064	1.61702		1003	polyprotein (9/9) & VP1 capsid protein (1/3) & Chain 2, Human Rhinovirus Serotype 2 (Hrv2)
	agilent_222861	7.85106e-06	0.400404	-0.280924	-0.935698	0.373851	63.1579	59.5745	0.943262	UniRef90_Q9KK48	1004	VFG005316(gb|NP_359586) (pspC/cbpA) Choline binding protein A [Choline-binding proteins (CVF122)] [Streptococcus pneumoniae R6]	Surface protein PspC n=12 Tax=Streptococcus pneumoniae TaxID=1313 RepID=Q9KK48_STREE
	twist_1854	7.85638e-06	0.400675	-0.524147	-1.74653	0.698235	9.21053	5.31915	0.577508		1005	allergen_name False allergome_name Hor v GBSS_I (3/5) (1/1) allergenonline_name False SDAP_name False iedb_name False
	twist_48100	7.86032e-06	0.400876	-0.627348	-2.09103	0.836338	6.57895	4.25532	0.646809		1006	butyrophilin precursor & Butyrophilin subfamily 1 member A1 & butyrophilin, partial
	agilent_136654	7.86179e-06	0.400951	-0.388846	-1.29622	0.518526	15.7895	12.766	0.808511	UniRef90_A0A0P0GSM5	1007	675950834-stool1_revised_scaffold34866_1_gene47343 MPA_PNP_EM_seqs_non_topgraph_seqs_final_210318.csv	Streptopain n=9 Tax=Bacteroides TaxID=816 RepID=A0A0P0GSM5_9BACE
	agilent_198500	7.86202e-06	0.400963	0.397037	-0.529473	1.32355	11.8421	17.0213	1.43735	UniRef90_A0A1X3AI86	1008	NP_816693.1 strains_non_MPA_non_topgraph_cdhit70_190118.csv	ABC-type enterochelin transport system, periplasmic component n=115 Tax=Bacilli TaxID=91061 RepID=A0A1X3AI86_ENTFL
	agilent_219731	7.86708e-06	0.401221	-0.277744	-0.926232	0.370744	46.0526	40.4255	0.877812	UniRef90_P37710	1009	NP_814543.1 strains_non_MPA_non_topgraph_cdhit70_190118.csv	Autolysin n=202 Tax=Firmicutes TaxID=1239 RepID=ALYS_ENTFA
	twist_30803	7.86954e-06	0.401346	-0.591344	-1.97241	0.789717	6.57895	5.31915	0.808511		1010	Immunoglobulin G-binding protein G precursor & Immunoglobulin G-binding protein G
	agilent_127067	7.87604e-06	0.401678	-0.566904	-1.89182	0.758011	7.89474	5.31915	0.673759	UniRef90_A0A174D4S3	1011	O2.UC16-1_GL0015012 MPA_PNP_EM_seqs_non_topgraph_seqs_final_210318.csv	Cellulase n=39 Tax=Bacteroides TaxID=816 RepID=A0A174D4S3_BACUN
	agilent_60130	7.88206e-06	0.401985	-0.569416	-1.90107	0.762239	7.89474	4.25532	0.539007	UniRef90_A0A4P8LD83	1012	YP_099216.1 strains_non_MPA_non_topgraph_cdhit70_190118.csv	Type VI secretion system protein TssR n=55 Tax=Bacteroides fragilis TaxID=817 RepID=A0A4P8LD83_BACFG
	agilent_1140	7.88547e-06	0.402159	0.304788	-0.408262	1.01784	23.6842	29.7872	1.25768	UniRef90_P07210	1013	polyprotein (9/9) & VP1 capsid protein (1/3) & Chain 2, Human Rhinovirus Serotype 2 (Hrv2)	Genome polyprotein n=273 Tax=Enterovirus TaxID=12059 RepID=POLG_HRV8A
	twist_83701	7.90027e-06	0.402914	0.507876	-0.682206	1.69796	6.57895	8.51064	1.29362		1014	YP_007005329.1 phage terminase large subunit [Clostridium phage phiCP34O]
	agilent_40805	7.90272e-06	0.403039	-0.750258	-2.50877	1.00825	5.26316	2.12766	0.404255	UniRef90_A0A174WK63	1015	MH0013_GL0019935 MPA_PNP_EM_seqs_non_topgraph_seqs_final_210318.csv	Carbohydrate-binding protein n=18 Tax=Bacteroides TaxID=816 RepID=A0A174WK63_9BACE
	agilent_243228	7.91204e-06	0.403514	-0.611354	-2.04574	0.823033	6.57895	4.25532	0.646809	UniRef90_UPI000B5938A4	1016	VFG001356(gb|NP_345446) (lytB) endo-beta-N-acetylglucosaminidase [CBPs (VF0145)] [Streptococcus pneumoniae TIGR4]	endo-beta-N-acetylglucosaminidase n=2 Tax=Streptococcus pneumoniae TaxID=1313 RepID=UPI000B5938A4
	twist_30263	7.91261e-06	0.403543	-0.642787	-2.15102	0.865442	6.57895	3.19149	0.485106		1017	polyprotein (3/9) & structural protein (3/3) & VP1 (2/4) & capsid protein VP1 & VP1 protein (2/2) & VP1 protein, partial [Enterovirus A71]
	twist_39307	7.93545e-06	0.404708	-0.470227	-1.5763	0.635847	10.5263	7.44681	0.707447		1018	polyprotein (9/9) & VP1 capsid protein (1/3) & Chain 2, Human Rhinovirus Serotype 2 (Hrv2)
	twist_21096	7.94731e-06	0.405313	-0.467663	-1.56912	0.633798	10.5263	7.44681	0.707447		1019	allergen_name False allergome_name Por tr 2 (14/17) (1/1) allergenonline_name False SDAP_name False iedb_name False
	twist_87290	7.96473e-06	0.406201	-0.421113	-1.41481	0.572589	13.1579	10.6383	0.808511		1020	YP_001469494.1 SegC homing endonuclease [Enterobacteria phage Phi1]
	agilent_149320	7.98709e-06	0.407342	0.45515	-0.621484	1.53178	7.89474	13.8298	1.75177	UniRef90_A0A139LB75	1021	WP_004298498.1 MPA_PNP_EM_seqs_non_topgraph_seqs_final_210318.csv	Uncharacterized protein n=42 Tax=Bacteroides TaxID=816 RepID=A0A139LB75_BACOV
	twist_98287	7.99439e-06	0.407714	-0.471673	-1.58828	0.64493	10.5263	7.44681	0.707447		1022	YP_009148980.1 ribonucleotide reductase of class III (anaerobic) activating protein [Salmonella phage SSE121]
	twist_28807	7.99602e-06	0.407797	0.284278	-0.38882	0.957375	28.9474	35.1064	1.21277		1023	Enterovirus polyprotein (VP0, VP1, VP2, VP4) – capsid proteins, Coxsackievirus A9 (2.9 Å structure, chains 1–4)
	agilent_30572	8.00128e-06	0.408065	0.332885	-0.455753	1.12152	17.1053	24.4681	1.43044	UniRef90_A0A264Y915	1024	MH0073_GL0045612 MPA_PNP_EM_seqs_non_topgraph_seqs_final_210318.csv	Uncharacterized protein n=1 Tax=Prevotella sp. 885 TaxID=2022527 RepID=A0A264Y915_9BACT
	agilent_166348	8.01879e-06	0.408958	0.467964	-0.642804	1.57873	7.89474	9.57447	1.21277	UniRef90_A0A354D3V1	1025	MH0436_GL0046035 MPA_PNP_EM_seqs_non_topgraph_seqs_final_210318.csv	Flagellin n=2 Tax=Clostridiales TaxID=186802 RepID=A0A354D3V1_9FIRM
	agilent_172041	8.03889e-06	0.409983	0.60901	-0.839714	2.05773	3.94737	6.38298	1.61702	UniRef90_A0A073I9S0	1026	MH0355_GL0086487 (3/3) MPA_and_EM_topgraph_220218_subsample.csv	Uncharacterized protein n=30 Tax=Bacteroidales TaxID=171549 RepID=A0A073I9S0_9PORP
	agilent_129819	8.04568e-06	0.41033	-0.294697	-0.996247	0.406853	31.5789	25.5319	0.808511	UniRef90_R7HD48	1027	MH0113_GL0055733 MPA_PNP_EM_seqs_non_topgraph_seqs_final_210318.csv	Flagellin n=1 Tax=Eubacterium sp. CAG:38 TaxID=1262889 RepID=R7HD48_9FIRM
	agilent_219851	8.05262e-06	0.410684	-0.279455	-0.945223	0.386313	36.8421	31.9149	0.866261	UniRef90_UPI000F53326A	1028	VFG000261(gb|NP_273742) (iga) IgA-specific serine endopeptidase [IgA1 protease (VF0080)] [Neisseria meningitidis MC58]	IgA-specific serine endopeptidase autotransporter n=1 Tax=Neisseria meningitidis TaxID=487 RepID=UPI000F53326A
	agilent_235500	8.0593e-06	0.411024	0.38034	-0.526435	1.28712	11.8421	17.0213	1.43735	UniRef90_A0A0K5P078	1029	VFG000743(gb|AAC38395) (espD) EspD [EspD (VF0180)] [Escherichia coli O127:H6 str. E2348/69]	Translocon EspD n=21 Tax=Escherichia coli TaxID=562 RepID=A0A0K5P078_ECOLX
	agilent_229734	8.06659e-06	0.411396	-0.28528	-0.965961	0.395401	34.2105	29.7872	0.870704	UniRef90_Q9KK48	1030	VFG005316(gb|NP_359586) (pspC/cbpA) Choline binding protein A [Choline-binding proteins (CVF122)] [Streptococcus pneumoniae R6]	Surface protein PspC n=12 Tax=Streptococcus pneumoniae TaxID=1313 RepID=Q9KK48_STREE
	agilent_235082	8.06779e-06	0.411457	0.497267	-0.689373	1.68391	90.7895	93.617	1.03114	UniRef90_A0A4I7YG16	1031	VFG001357(gb|NP_346601) (cbpA) choline binding protein A [CbpA/PspC (VF0150)] [Streptococcus pneumoniae TIGR4]	Choline binding protein A n=44 Tax=Streptococcus pneumoniae TaxID=1313 RepID=A0A4I7YG16_STREE
	twist_58885	8.0698e-06	0.41156	0.611388	-0.847901	2.07068	3.94737	6.38298	1.61702		1032	H1N1 A/Michigan/45/2015 NA
	twist_74769	8.08111e-06	0.412136	0.454678	-0.631908	1.54126	7.89474	10.6383	1.34752		1033	YP_009277725.1 hypothetical protein [Shigella phage SHFML-11]
	agilent_9747	8.0965e-06	0.412922	0.272198	-0.379393	0.923789	32.8947	41.4894	1.26128	UniRef90_Q66575	1034	positive (from uniprot): Enterovirus B Genome polyprotein	Genome polyprotein n=20 Tax=Enterovirus B TaxID=138949 RepID=POLG_EC12T
	agilent_55961	8.09777e-06	0.412986	0.276585	-0.385599	0.938769	61.8421	69.1489	1.11815	UniRef90_R5FJF8	1035	MH0059_GL0009188 MPA_PNP_EM_seqs_non_topgraph_seqs_final_210318.csv	SGNH_hydro domain-containing protein n=4 Tax=Bacteria TaxID=2 RepID=R5FJF8_9ACTN
	agilent_127557	8.10532e-06	0.413371	-0.360772	-1.22522	0.503679	18.4211	12.766	0.693009	UniRef90_A0A173RRE4	1036	MH0091_GL0095745 (4/5) MPA_and_EM_topgraph_220218_subsample.csv	Glutaconyl-CoA decarboxylase subunit beta n=40 Tax=Faecalibacterium TaxID=216851 RepID=A0A173RRE4_9FIRM
	agilent_218197	8.15071e-06	0.415686	-0.278134	-0.94789	0.391622	35.5263	31.9149	0.898345	UniRef90_A0A4V0BU85	1037	WP_000185311.1 strains_non_MPA_non_topgraph_cdhit70_190118.csv	Glycerophosphoryl diester phosphodiesterase n=217 Tax=Bacteria TaxID=2 RepID=A0A4V0BU85_STREQ
	agilent_212	8.15679e-06	0.415996	0.291142	-0.410403	0.992687	68.4211	72.3404	1.05728	UniRef90_P12978	1038	nuclear protein EBNA2 & EBNA-2 & Epstein-Barr nuclear antigen 2	Epstein-Barr nuclear antigen 2 n=125 Tax=Epstein-Barr virus (strain GD1) TaxID=10376 RepID=EBNA2_EBVB9
	twist_34373	8.16108e-06	0.416215	-0.487879	-1.66404	0.688283	9.21053	6.38298	0.693009		1039	EBNA-1 HHV 4
	agilent_2648	8.16453e-06	0.416391	0.373804	-0.527689	1.2753	11.8421	19.1489	1.61702	UniRef90_P54634	1040	positive (from uniprot): Norwalk virus Non-structural polyprotein	Genome polyprotein n=5814 Tax=root TaxID=1 RepID=POLG_LORDV
	twist_35593	8.16523e-06	0.416426	0.305309	-0.431053	1.04167	22.3684	26.5957	1.18899		1041	Genome polyprotein (6/6) & polyprotein (7/9) & VP1 (1/4) & coat protein VP1 & VP4
	agilent_79054	8.18254e-06	0.41731	-0.624893	-2.13491	0.88512	6.57895	3.19149	0.485106	UniRef90_A0A174A0Y7	1042	MH0087_GL0039588 MPA_PNP_EM_seqs_non_topgraph_seqs_final_210318.csv	Chromosome segregation protein n=36 Tax=Clostridiales TaxID=186802 RepID=A0A174A0Y7_9FIRM
	twist_35332	8.18772e-06	0.417574	-0.374886	-1.28129	0.531516	86.8421	82.9787	0.955513		1043	EBNA-1 HHV 4 & BKRF1
	twist_25254	8.19847e-06	0.418122	-0.476569	-1.63018	0.67704	9.21053	9.57447	1.03951		1044	allergen_name False allergome_name Bub b 8 (5/6), Bub b 9 (1/2) (1/1) allergenonline_name False SDAP_name False iedb_name False
	agilent_167634	8.19849e-06	0.418123	0.354002	-0.502916	1.21092	14.4737	19.1489	1.32302	UniRef90_A0A0G9GVP9	1045	YP_004888341.1 strains_non_MPA_non_topgraph_cdhit70_190118.csv	Aggregation promoting factor n=38 Tax=Lactobacillus plantarum TaxID=1590 RepID=A0A0G9GVP9_LACPN
	twist_57218	8.21569e-06	0.419	0.277147	-0.394998	0.949292	64.4737	71.2766	1.10551		1046	polyprotein (9/9) & VP1 capsid protein (1/3) & Chain 2, Human Rhinovirus Serotype 2 (Hrv2)
	agilent_110645	8.22212e-06	0.419328	-0.47083	-1.61351	0.671845	10.5263	6.38298	0.606383	UniRef90_R5QL50	1047	WP_004845480.1 strains_non_MPA_non_topgraph_cdhit70_190118.csv	NLPC_P60 domain-containing protein n=7 Tax=Clostridiales TaxID=186802 RepID=R5QL50_9FIRM
	agilent_234348	8.24375e-06	0.420431	-0.389585	-1.33733	0.558159	14.4737	10.6383	0.73501	UniRef90_Q8P2T7	1048	VFG000976(gb|NP_268546) (slo) streptolysin O precursor [SLO (VF0250)] [Streptococcus pyogenes M1 GAS]	Streptolysin O n=132 Tax=Streptococcus TaxID=1301 RepID=TACY_STRP8
	twist_63119	8.24439e-06	0.420464	0.723452	-1.03661	2.48352	2.63158	4.25532	1.61702		1049	NP_695157.1 hypothetical protein phig1ep22 [Lactobacillus phage phig1e]
	agilent_66346	8.26171e-06	0.421347	0.534677	-0.768601	1.83796	5.26316	7.44681	1.41489	UniRef90_B0N069	1050	O2.UC41-2_GL0077108 MPA_PNP_EM_seqs_non_topgraph_seqs_final_210318.csv	Uncharacterized protein n=3 Tax=root TaxID=1 RepID=B0N069_9BACT
	agilent_908	8.26959e-06	0.421749	0.271751	-0.391217	0.934719	31.5789	38.2979	1.21277	UniRef90_P03460	1051	Hemagglutinin (2/2)	Hemagglutinin n=16903 Tax=Influenza B virus TaxID=11520 RepID=HEMA_INBLE
	twist_48387	8.27519e-06	0.422035	-0.356502	-1.22677	0.513761	84.2105	82.9787	0.985372		1052	positive (exact): Enterovirus B Genome polyprotein
	twist_58793	8.27983e-06	0.422271	0.27941	-0.403011	0.961832	60.5263	61.7021	1.01943		1053	positive (exact): Human herpesvirus 1 Envelope glycoprotein D
	twist_65044	8.30913e-06	0.423766	-0.345602	-1.19241	0.501208	18.4211	14.8936	0.808511		1054	YP_001469494.1 SegC homing endonuclease [Enterobacteria phage Phi1]
	agilent_223218	8.31472e-06	0.424051	-0.416554	-1.43784	0.604732	11.8421	10.6383	0.898345	UniRef90_A0A0H3K1N3	1055	VFG001282(gb|NP_647237) (fnbB) fibronectin-binding protein B [FnBPs (VF0010)] [Staphylococcus aureus subsp. aureus MW2]	FnbB protein n=80 Tax=Staphylococcus TaxID=1279 RepID=A0A0H3K1N3_STAAW
	twist_55678	8.3238e-06	0.424514	0.536298	-0.779886	1.85248	5.26316	8.51064	1.61702		1056	EBNA-3B nuclear protein [Human gammaherpesvirus 4] & Epstein-Barr nuclear antigen 4
	agilent_10659	8.33205e-06	0.424935	-0.27396	-0.946927	0.399006	34.2105	29.7872	0.870704	UniRef90_Q66575	1057	positive (from uniprot): Enterovirus B Genome polyprotein	Genome polyprotein n=20 Tax=Enterovirus B TaxID=138949 RepID=POLG_EC12T
	agilent_10251	8.34054e-06	0.425368	0.274584	-0.400545	0.949713	28.9474	37.234	1.28627	UniRef90_Q9QL88	1058	Enterovirus polyprotein (VP0, VP1, VP2, VP4) – capsid proteins, Coxsackievirus A9 (2.9 Å structure, chains 1–4)	Genome polyprotein n=36 Tax=Enterovirus B TaxID=138949 RepID=POLG_CXB6S
	twist_52777	8.34475e-06	0.425582	-0.275706	-0.953908	0.402496	36.8421	30.8511	0.837386		1059	Glycoprotein B precursor & glycoprotein B (1/2)
	twist_58725	8.35073e-06	0.425887	-0.310195	-1.07374	0.453348	77.6316	76.5957	0.986657		1060	positive (exact): Human adenovirus C Pre-histone-like nucleoprotein
	twist_70489	8.37842e-06	0.427299	0.512604	-0.753027	1.77823	5.26316	9.57447	1.81915		1061	YP_001293423.1 hypothetical protein ORF016 [Pseudomonas phage 73]
	agilent_230196	8.38672e-06	0.427723	-0.259861	-0.902053	0.38233	43.4211	38.2979	0.882012	UniRef90_Q54835	1062	VFG000950(gb|NP_665531) (emm) M protein type 3 [M protein (VF0242)] [Streptococcus pyogenes MGAS315]	M3 protein n=36 Tax=Streptococcus pyogenes TaxID=1314 RepID=Q54835_STRPY
	twist_28717	8.39426e-06	0.428107	-0.602428	-2.09244	0.887584	6.57895	3.19149	0.485106		1063	antigen 332, Ag332=Pf332 gene clone G1 product & erythrocyte membrane-associated giant protein antigen 332 & antigen 332, Ag332=Pf332 gene clone C1 product & antigen 332
	agilent_83884	8.40634e-06	0.428723	-0.514041	-1.78714	0.759057	7.89474	5.31915	0.673759	UniRef90_B2URG0	1064	MH0054_GL0074264 MPA_PNP_EM_seqs_non_topgraph_seqs_final_210318.csv	Alpha-N-acetylglucosaminidase n=30 Tax=Akkermansia TaxID=239934 RepID=B2URG0_AKKM8
	agilent_1414	8.4287e-06	0.429864	-0.27181	-0.946654	0.403033	69.7368	64.8936	0.93055	UniRef90_A0A2U3RZL8	1065	pneumococcal histidine triad protein D (1/2) & histidine motif-containing protein, partial	Pneumococcal histidine triad protein D n=4 Tax=Streptococcus pneumoniae TaxID=1313 RepID=A0A2U3RZL8_STREE
	agilent_112869	8.43385e-06	0.430126	0.585366	-0.868795	2.03953	3.94737	6.38298	1.61702	UniRef90_R7IBA0	1066	MH0012_GL0104868 MPA_PNP_EM_seqs_non_topgraph_seqs_final_210318.csv	Uncharacterized protein n=4 Tax=Clostridiales TaxID=186802 RepID=R7IBA0_9FIRM
	agilent_171523	8.43734e-06	0.430304	0.601987	-0.894039	2.09801	3.94737	6.38298	1.61702	UniRef90_Q6GHS9	1067	WP_000791575.1 strains_non_MPA_non_topgraph_cdhit70_190118.csv	Fibrinogen-binding protein n=22 Tax=Staphylococcus aureus TaxID=1280 RepID=FIB_STAAR
	twist_55551	8.4489e-06	0.430894	-0.338926	-1.18228	0.504432	18.4211	17.0213	0.924012		1068	minor core protein
	agilent_196645	8.45235e-06	0.43107	-0.515046	-1.79714	0.767047	7.89474	5.31915	0.673759	UniRef90_B0NR33	1069	MH0038_GL0057749 MPA_PNP_EM_seqs_non_topgraph_seqs_final_210318.csv	Uncharacterized protein n=13 Tax=Bacteroides TaxID=816 RepID=B0NR33_BACSE
	agilent_12015	8.45245e-06	0.431075	0.275163	-0.409803	0.960129	61.8421	63.8298	1.03214		1070	positive (exact): Human herpesvirus 1 Envelope glycoprotein D
	agilent_125554	8.45646e-06	0.431279	0.376934	-0.561787	1.31565	11.8421	13.8298	1.16785	UniRef90_A0A1C5PUG1	1071	V1.UC28-0_GL0019745 MPA_PNP_EM_seqs_non_topgraph_seqs_final_210318.csv	Histidine kinase n=84 Tax=Bacteria TaxID=2 RepID=A0A1C5PUG1_9FIRM
	agilent_154958	8.46006e-06	0.431463	0.945572	-1.41023	3.30137	1.31579	3.19149	2.42553	UniRef90_A0A0B8R2T7	1072	WP_003744245.1 (2/2) non_MPA_topgraph_sampling_040218.csv	Peptidoglycan-binding protein LysM n=1 Tax=Listeria monocytogenes TaxID=1639 RepID=A0A0B8R2T7_LISMN
	agilent_73272	8.46104e-06	0.431513	0.570354	-0.850783	1.99149	3.94737	8.51064	2.15603	UniRef90_A0A1C5XBP0	1073	MH0014_GL0019697 (1/2) MPA_and_EM_topgraph_220218_subsample.csv	Macrolide export ATP-binding/permease protein MacB n=22 Tax=Ruminococcus TaxID=1263 RepID=A0A1C5XBP0_9FIRM
	agilent_63809	8.4661e-06	0.431771	-0.563352	-1.96783	0.841126	6.57895	4.25532	0.646809	UniRef90_A0A369ZK90	1074	WP_014065289.1 strains_non_MPA_non_topgraph_cdhit70_190118.csv	Glucose-6-phosphate isomerase n=13 Tax=Haemophilus TaxID=724 RepID=A0A369ZK90_HAEPA
	agilent_12020	8.46758e-06	0.431847	-0.495221	-1.73004	0.739602	93.4211	90.4255	0.967935		1075	positive (exact): Human herpesvirus 4 Epstein-Barr nuclear antigen 1
	twist_1307	8.47129e-06	0.432036	-0.462164	-1.61503	0.690705	10.5263	6.38298	0.606383		1076	allergen_name False allergome_name False allergenonline_name False SDAP_name Bos d 8 (9/13) (1/1) iedb_name False
	agilent_8460	8.47226e-06	0.432085	0.513645	-0.767783	1.79507	5.26316	8.51064	1.61702	UniRef90_Q2FUY2	1077	Clumping factor B precursor (Fibrinogen-binding protein B) (Fibrinogen receptor B)	Clumping factor B n=3 Tax=Staphylococcus aureus TaxID=1280 RepID=CLFB_STAA8
	agilent_40320	8.4848e-06	0.432725	-0.562179	-1.96664	0.84228	6.57895	4.25532	0.646809	UniRef90_D7VFB1	1078	YP_004890684.1 (2/2) non_MPA_topgraph_sampling_040218.csv	Uncharacterized protein n=5 Tax=Lactobacillus plantarum TaxID=1590 RepID=D7VFB1_LACPN
	twist_94021	8.48712e-06	0.432843	-0.380264	-1.3305	0.569971	14.4737	10.6383	0.73501		1079	NP_958218.1 gene 43 protein [Enterobacteria phage Sf6]
	agilent_6984	8.49459e-06	0.433224	-0.365828	-1.28075	0.54909	15.7895	12.766	0.808511	UniRef90_P14738	1080	fibronectin-binding protein A	Fibronectin-binding protein A n=540 Tax=Staphylococcaceae TaxID=90964 RepID=FNBA_STAA8
	agilent_201486	8.50319e-06	0.433663	-0.554308	-1.94193	0.833313	6.57895	4.25532	0.646809	UniRef90_B0MVG8	1081	MH0006_GL0148774 MPA_PNP_EM_seqs_non_topgraph_seqs_final_210318.csv	Peptidase family M3 n=5 Tax=root TaxID=1 RepID=B0MVG8_9BACT
	agilent_235302	8.51202e-06	0.434113	0.422497	-0.636192	1.48119	86.8421	92.5532	1.06576	UniRef90_Q8P2T7	1082	VFG000976(gb|NP_268546) (slo) streptolysin O precursor [SLO (VF0250)] [Streptococcus pyogenes M1 GAS]	Streptolysin O n=132 Tax=Streptococcus TaxID=1301 RepID=TACY_STRP8
	agilent_149232	8.51403e-06	0.434216	-0.422199	-1.48038	0.635981	11.8421	8.51064	0.718676	UniRef90_L1Q5F4	1083	MH0088_GL0031470 (1/1) MPA_and_EM_topgraph_220218_subsample.csv	Ig-like_bact domain-containing protein n=19 Tax=Clostridiales TaxID=186802 RepID=L1Q5F4_ANAHA
	agilent_235929	8.51415e-06	0.434222	0.250924	-0.377989	0.879837	46.0526	52.1277	1.13191	UniRef90_Q8P2T7	1084	VFG000976(gb|NP_268546) (slo) streptolysin O precursor [SLO (VF0250)] [Streptococcus pyogenes M1 GAS]	Streptolysin O n=132 Tax=Streptococcus TaxID=1301 RepID=TACY_STRP8
	agilent_73397	8.5145e-06	0.434239	0.581437	-0.875926	2.0388	3.94737	6.38298	1.61702	UniRef90_R7C7Y1	1085	MH0003_GL0115482 MPA_PNP_EM_seqs_non_topgraph_seqs_final_210318.csv	Flagellin n=5 Tax=Clostridiales TaxID=186802 RepID=R7C7Y1_9CLOT
	twist_86689	8.51556e-06	0.434293	0.516719	-0.778581	1.81202	5.26316	8.51064	1.61702		1086	YP_009010490.1 hypothetical protein GBK2_19 [Geobacillus phage GBK2]
	agilent_117712	8.52758e-06	0.434906	-0.458271	-1.60859	0.692047	10.5263	6.38298	0.606383	UniRef90_A0A0H3EAX6	1087	YP_003970227.1 strains_non_MPA_non_topgraph_cdhit70_190118.csv	1,4-beta-N-acetylmuramidase n=61 Tax=Bacteria TaxID=2 RepID=A0A0H3EAX6_BIFBP
	agilent_222104	8.56121e-06	0.436622	0.366055	-0.556229	1.28834	11.8421	15.9574	1.34752	UniRef90_O86487	1088	VFG001279(gb|NP_645333) (sdrC) Ser-Asp rich fibrinogen-binding bone sialoprotein-binding protein [SDr (VF0019)] [Staphylococcus aureus subsp. aureus MW2]	Serine-aspartate repeat-containing protein C n=909 Tax=Staphylococcaceae TaxID=90964 RepID=SDRC_STAAE
	agilent_177491	8.56718e-06	0.436926	0.251831	-0.383084	0.886745	55.2632	59.5745	1.07801	UniRef90_P52143	1089	NP_311542.2 strains_non_MPA_non_topgraph_cdhit70_190118.csv	Uncharacterized outer membrane protein YpjA n=569 Tax=Bacteria TaxID=2 RepID=YPJA_ECOLI
	twist_7644	8.56772e-06	0.436954	-0.55437	-1.95213	0.843391	6.57895	4.25532	0.646809		1090	allergen_name False allergome_name Epi br 2 (2/2) (1/1) allergenonline_name False SDAP_name False iedb_name False
	twist_60641	8.58242e-06	0.437703	0.597212	-0.911033	2.10546	3.94737	5.31915	1.34752		1091	YP_009150305.1 tail tubular protein A [Proteus phage PM 75]
	twist_52112	8.58627e-06	0.4379	0.530622	-0.810025	1.87127	5.26316	6.38298	1.21277		1092	phiRv1 phage protein
	agilent_10341	8.58627e-06	0.4379	0.530622	-0.810025	1.87127	5.26316	6.38298	1.21277	UniRef90_R4LXM3	1093	phiRv1 phage protein	Bacteriophage protein n=2 Tax=Mycobacterium tuberculosis TaxID=1773 RepID=R4LXM3_MYCTX
	agilent_3005	8.59181e-06	0.438182	0.678907	-1.03745	2.39526	2.63158	6.38298	2.42553	UniRef90_P03204	1094	EBNA-3C HHV 4 latent protein	Epstein-Barr nuclear antigen 6 n=14 Tax=Epstein-Barr virus (strain GD1) TaxID=10376 RepID=EBNA6_EBVB9
	agilent_3004	8.59181e-06	0.438182	0.678907	-1.03745	2.39526	2.63158	6.38298	2.42553	UniRef90_P03204	1095	EBNA-3C HHV 4 latent protein	Epstein-Barr nuclear antigen 6 n=14 Tax=Epstein-Barr virus (strain GD1) TaxID=10376 RepID=EBNA6_EBVB9
	agilent_150014	8.60086e-06	0.438644	0.568615	-0.87036	2.00759	3.94737	7.44681	1.88652	UniRef90_D4MZ61	1096	MH0088_GL0122239 (1/6) MPA_and_EM_topgraph_220218_subsample.csv	Cation/multidrug efflux pump n=21 Tax=Firmicutes TaxID=1239 RepID=D4MZ61_ANAHA
	agilent_198814	8.60832e-06	0.439024	0.758769	-1.16302	2.68056	2.63158	3.19149	1.21277	UniRef90_K0XRR8	1097	MH0028_GL0034989 (2/2) MPA_and_EM_topgraph_220218_subsample.csv	Uncharacterized protein n=3 Tax=Bacteroidales TaxID=171549 RepID=K0XRR8_9BACT
	agilent_182996	8.60891e-06	0.439054	0.569941	-0.873684	2.01357	3.94737	7.44681	1.88652	UniRef90_A0A1C5US59	1098	MH0003_GL0083467 MPA_PNP_EM_seqs_non_topgraph_seqs_final_210318.csv	Glutamyl-and glutaminyl-tRNA synthetases n=58 Tax=Bacteroidaceae TaxID=815 RepID=A0A1C5US59_9BACE
	twist_73875	8.61515e-06	0.439373	-0.3001	-1.06076	0.460564	23.6842	20.2128	0.853428		1099	YP_008532047.1 putative tail fiber protein [Klebsiella phage 0507-KN2-1]
	agilent_132945	8.6177e-06	0.439503	0.517027	-0.793853	1.82791	5.26316	7.44681	1.41489	UniRef90_A0A0E1RFZ8	1100	WP_012952040.1 strains_non_MPA_non_topgraph_cdhit70_190118.csv	Heme sensor protein hssS n=212 Tax=Bacteria TaxID=2 RepID=A0A0E1RFZ8_LISMN
	agilent_48876	8.62689e-06	0.439972	-0.259073	-0.916604	0.398459	39.4737	32.9787	0.835461	UniRef90_E5WWA2	1101	MH0006_GL0012770 MPA_PNP_EM_seqs_non_topgraph_seqs_final_210318.csv	Chondroitin sulfate ABC lyase n=8 Tax=Bacteroidaceae TaxID=815 RepID=E5WWA2_9BACE
	agilent_227075	8.65053e-06	0.441177	-0.3082	-1.09249	0.476084	22.3684	17.0213	0.760951	UniRef90_P09983	1102	VFG000906(gb|NP_755445) (hlyA) Hemolysin A [Hemolysin (VF0225)] [Escherichia coli CFT073]	Hemolysin, chromosomal n=225 Tax=Bacteria TaxID=2 RepID=HLYAC_ECOLX
	agilent_194332	8.65218e-06	0.441261	0.667126	-1.03084	2.36509	2.63158	5.31915	2.02128	UniRef90_A0A1Y5BI51	1103	WP_001366880.1 strains_non_MPA_non_topgraph_cdhit70_190118.csv	Chaperone protein PapD n=111 Tax=root TaxID=1 RepID=A0A1Y5BI51_ECOLX
	agilent_52620	8.65364e-06	0.441336	-0.55179	-1.95643	0.852849	6.57895	4.25532	0.646809	UniRef90_A0A3E4V6B7	1104	WP_024853414.1 (1/1) non_MPA_topgraph_sampling_040218.csv	Uncharacterized protein n=4 Tax=Ruminococcus gnavus TaxID=33038 RepID=A0A3E4V6B7_RUMGN
	agilent_161575	8.65594e-06	0.441453	-0.431269	-1.52939	0.666855	10.5263	7.44681	0.707447	UniRef90_A0A1Y4CBV1	1105	MH0262_GL0172360 MPA_PNP_EM_seqs_non_topgraph_seqs_final_210318.csv	Uncharacterized protein n=1 Tax=Flavonifractor sp. An306 TaxID=1965629 RepID=A0A1Y4CBV1_9FIRM
	agilent_243890	8.6597e-06	0.441645	-0.253156	-0.898029	0.391716	42.1053	37.234	0.884309	UniRef90_A0A0H3K1N3	1106	VFG001282(gb|NP_647237) (fnbB) fibronectin-binding protein B [FnBPs (VF0010)] [Staphylococcus aureus subsp. aureus MW2]	FnbB protein n=80 Tax=Staphylococcus TaxID=1279 RepID=A0A0H3K1N3_STAAW
	agilent_193624	8.66252e-06	0.441788	0.348863	-0.540086	1.23781	13.1579	15.9574	1.21277	UniRef90_I9R3H6	1107	T2D-11A_GL0151524 MPA_PNP_EM_seqs_non_topgraph_seqs_final_210318.csv	DUF4988 domain-containing protein n=14 Tax=Bacteroides TaxID=816 RepID=I9R3H6_9BACE
	twist_47356	8.66369e-06	0.441848	0.252047	-0.390286	0.894379	46.0526	48.9362	1.06261		1108	envelope glycoprotein G (2/2) & glycoprotein G (2/2)
	twist_46140	8.66698e-06	0.442016	0.484325	-0.750413	1.71906	90.7895	94.6809	1.04286		1109	polyprotein (9/9) & VP1 capsid protein (1/3) & Chain 2, Human Rhinovirus Serotype 2 (Hrv2)
	twist_52560	8.67145e-06	0.442244	-0.288928	-1.02589	0.448035	28.9474	21.2766	0.73501		1110	phosphoprotein 150 & Large structural phosphoprotein
	agilent_138817	8.68097e-06	0.442729	0.344579	-0.535266	1.22442	13.1579	17.0213	1.29362	UniRef90_K0X429	1111	MH0012_GL0120519 MPA_PNP_EM_seqs_non_topgraph_seqs_final_210318.csv	Por secretion system C-terminal sorting domain-containing protein n=4 Tax=Bacteria TaxID=2 RepID=K0X429_9BACT
	agilent_196127	8.68232e-06	0.442798	0.323112	-0.502044	1.14827	80.2632	85.1064	1.06034	UniRef90_K0X516	1112	MH0012_GL0015099 MPA_PNP_EM_seqs_non_topgraph_seqs_final_210318.csv	BIG2 domain-containing protein n=2 Tax=Bacteroidales TaxID=171549 RepID=K0X516_9BACT
	twist_52554	8.68334e-06	0.44285	-0.296533	-1.0539	0.460833	26.3158	23.4043	0.889362		1113	45 kDa immediate-early protein 2
	agilent_12006	8.69066e-06	0.443224	-0.265191	-0.943061	0.412679	71.0526	65.9574	0.92829		1114	positive (exact): Human herpesvirus 3 Envelope glycoprotein C
	agilent_9198	8.70984e-06	0.444202	-0.369885	-1.3174	0.577631	14.4737	13.8298	0.955513	UniRef90_P11311	1115	Adhesin P1 precursor (Cytadhesin P1) (Attachment protein) & ADP1_MYCPN adhesin P1	Adhesin P1 n=56 Tax=Mycoplasma pneumoniae TaxID=2104 RepID=ADP1_MYCPN
	agilent_118392	8.70984e-06	0.444202	-0.532715	-1.89734	0.831915	6.57895	6.38298	0.970213	UniRef90_A0A121XSS7	1116	NP_814183.1 strains_non_MPA_non_topgraph_cdhit70_190118.csv	Peptidoglycan DL-endopeptidase CwlO n=138 Tax=Bacilli TaxID=91061 RepID=A0A121XSS7_LISMN
	agilent_163523	8.7274e-06	0.445097	-0.431161	-1.53782	0.675497	10.5263	7.44681	0.707447	UniRef90_Q69HT9	1117	WP_000277154.1 strains_non_MPA_non_topgraph_cdhit70_190118.csv	Multicopper oxidase mco n=129 Tax=Bacteria TaxID=2 RepID=MCO_STAAU
	agilent_108474	8.72878e-06	0.445168	0.426123	-0.667774	1.52002	7.89474	11.7021	1.48227	UniRef90_S3Y4N2	1118	MH0039_GL0046690 MPA_PNP_EM_seqs_non_topgraph_seqs_final_210318.csv	DUF4296 domain-containing protein n=13 Tax=root TaxID=1 RepID=S3Y4N2_BACSE
	twist_25251	8.73123e-06	0.445293	-0.494682	-1.76493	0.775562	7.89474	5.31915	0.673759		1119	allergen_name False allergome_name Sus s 12 (2/2), Sus s 8 (6/8) (1/1) allergenonline_name False SDAP_name False iedb_name False
	twist_51531	8.74977e-06	0.446238	-0.480796	-1.71795	0.75636	9.21053	5.31915	0.577508		1120	Ribosomal RNA-processing protein 8
	twist_33322	8.75096e-06	0.446299	-0.322761	-1.15338	0.507859	19.7368	17.0213	0.862411		1121	45 kDa immediate-early protein 2
	twist_78398	8.75197e-06	0.446351	0.565874	-0.890558	2.02231	3.94737	6.38298	1.61702		1122	YP_009222256.1 hypothetical protein LfeInf_018 [Lactobacillus phage LfeInf]
	twist_95165	8.7592e-06	0.446719	0.327989	-0.516866	1.17284	14.4737	20.2128	1.39652		1123	AFU63124.1 endolysin [Lactobacillus phage ATCC 8014-B2]
	agilent_20301	8.76103e-06	0.446812	0.509102	-0.802544	1.82075	5.26316	7.44681	1.41489	UniRef90_A0A099LMT3	1124	WP_026130591.1 strains_non_MPA_non_topgraph_cdhit70_190118.csv	Peptidyl-prolyl cis-trans isomerase n=4 Tax=Vibrio TaxID=662 RepID=A0A099LMT3_9VIBR
	agilent_4843	8.76214e-06	0.446869	0.32979	-0.519984	1.17956	14.4737	19.1489	1.32302	UniRef90_Q82081	1125	positive (from uniprot): Rhinovirus B Genome polyprotein	Genome polyprotein n=46 Tax=Enterovirus TaxID=12059 RepID=POLG_HRV3
	agilent_241970	8.77195e-06	0.44737	0.652926	-1.03133	2.33718	2.63158	6.38298	2.42553	UniRef90_P55981	1126	VFG000279(gb|NP_207680) (vacA) vacuolating cytotoxin [VacA (VF0058)] [Helicobacter pylori 26695]	Vacuolating cytotoxin autotransporter n=8 Tax=Helicobacter pylori TaxID=210 RepID=VACA_HELPY
	agilent_37483	8.78433e-06	0.448001	0.356607	-0.56456	1.27777	11.8421	15.9574	1.34752	UniRef90_A0A0E1X7G8	1127	WP_000824491.1 strains_non_MPA_non_topgraph_cdhit70_190118.csv	Uncharacterized protein n=10 Tax=Staphylococcus aureus TaxID=1280 RepID=A0A0E1X7G8_STAAU
	twist_33039	8.80067e-06	0.448834	-0.576706	-2.06916	0.915744	6.57895	3.19149	0.485106		1128	protein disulfide-isomerase precursor
	agilent_220657	8.80109e-06	0.448855	-0.249211	-0.894173	0.39575	61.8421	56.383	0.911725	UniRef90_P15276	1129	VFG000117(gb|NP_253940) (algP/algR3) alginate regulatory protein AlgP [Alginate (VF0091)] [Pseudomonas aeruginosa PAO1]	Transcriptional regulatory protein AlgP n=6 Tax=Pseudomonas aeruginosa TaxID=287 RepID=ALGP_PSEAE
	twist_23200	8.80232e-06	0.448919	-0.490594	-1.76043	0.779246	7.89474	5.31915	0.673759		1130	allergen_name False allergome_name Aix ga 1 (1/2), Aix sp 1 (1/1), Alo ae 1 (1/2), Ana ca 1 (1/2), Ana p 1 (1/2), Chl pi 1 (1/2), Cya cy 1 (1/2), Lop cu 1 (1/2), Lop sp 1 (1/2), Neo ju 1 (1/2), Sar ml 1 (1/2), Tad ra 1 (1/2) (1/1) allergenonline_name False SDAP_name False iedb_name False
	twist_20803	8.80775e-06	0.449195	-0.540624	-1.94081	0.859566	6.57895	4.25532	0.646809		1131	allergen_name False allergome_name Gad m CK (3/3) (1/1) allergenonline_name False SDAP_name False iedb_name False
	twist_42886	8.80814e-06	0.449215	0.321694	-0.511514	1.1549	18.4211	18.0851	0.981763		1132	glycoprotein D (2/2)
	twist_42090	8.81327e-06	0.449477	0.247677	-0.394193	0.889548	46.0526	48.9362	1.06261		1133	envelope glycoprotein G (2/2) & glycoprotein G (2/2)
	twist_21749	8.8148e-06	0.449555	-0.470732	-1.69087	0.749408	9.21053	5.31915	0.577508		1134	allergen_name False allergome_name Sep l 2 (2/2) (1/1) allergenonline_name False SDAP_name False iedb_name False
	agilent_17165	8.82002e-06	0.449821	-0.489585	-1.75934	0.780167	7.89474	5.31915	0.673759	UniRef90_A0A1C7H5J0	1135	158499257-stool2_revised_scaffold50574_1_gene187162 MPA_PNP_EM_seqs_non_topgraph_seqs_final_210318.csv	SusC/RagA family TonB-linked outer membrane protein n=47 Tax=Bacteria TaxID=2 RepID=A0A1C7H5J0_9BACE
	twist_59065	8.82573e-06	0.450112	0.291192	-0.464509	1.04689	21.0526	27.6596	1.31383		1136	H3N2 A/Wuhan/359/95 HA
	twist_35334	8.82804e-06	0.45023	-0.348579	-1.25344	0.556286	86.8421	84.0426	0.967763		1137	EBNA-1 HHV 4 & BKRF1
	agilent_240037	8.82841e-06	0.450249	-0.364927	-1.31227	0.582416	14.4737	12.766	0.882012	UniRef90_P11311	1138	VFG002033(gb|NP_109829) (p1/MgPa/gapA) ADP1_MYCPN adhesin P1 [Cytadherence organelle (VF0330)] [Mycoplasma pneumoniae M129]	Adhesin P1 n=56 Tax=Mycoplasma pneumoniae TaxID=2104 RepID=ADP1_MYCPN
	agilent_5090	8.8312e-06	0.450391	-0.394768	-1.4199	0.630363	89.4737	88.2979	0.986859	UniRef90_P14348	1139	Capsid protein VP26 & capsid protein VP26 [Human gammaherpesvirus 4] & BFRF3	Small capsomere-interacting protein n=30 Tax=Epstein-Barr virus (strain GD1) TaxID=10376 RepID=SCP_EBVB9
	agilent_88762	8.83949e-06	0.450814	0.513071	-0.820514	1.84666	90.7895	95.7447	1.05458	UniRef90_A7X0T9	1140	WP_001074519.1 strains_non_MPA_non_topgraph_cdhit70_190118.csv	Bifunctional autolysin n=763 Tax=Bacteria TaxID=2 RepID=ATL_STAA1
	twist_24318	8.86647e-06	0.45219	-0.492736	-1.77737	0.791895	7.89474	5.31915	0.673759		1141	allergen_name False allergome_name Cand a PGK (2/2) (1/1) allergenonline_name False SDAP_name False iedb_name False
	agilent_239739	8.87592e-06	0.452672	-0.424596	-1.53276	0.683564	11.8421	6.38298	0.539007	UniRef90_P44969	1142	VFG000337(gb|NP_439153) (iga1) immunoglobin A1 protease [IgA1 protease (VF0045)] [Haemophilus influenzae Rd KW20]	Immunoglobulin A1 protease autotransporter n=1 Tax=Haemophilus influenzae (strain ATCC 51907 / DSM 11121 / KW20 / Rd) TaxID=71421 RepID=IGA0_HAEIN
	twist_36610	8.88585e-06	0.453179	-0.356579	-1.28827	0.575107	14.4737	13.8298	0.955513		1143	positive (from uniprot): Human respiratory syncytial virus Attachment glycoprotein
	twist_58361	8.888e-06	0.453288	0.670571	-1.08195	2.4231	2.63158	4.25532	1.61702		1144	Flagellar filament 41 kDa core protein
	agilent_15049	8.89771e-06	0.453783	-0.534255	-1.93205	0.86354	6.57895	4.25532	0.646809	UniRef90_A0A073I5L7	1145	MH0012_GL0054795 MPA_PNP_EM_seqs_non_topgraph_seqs_final_210318.csv	Peptidase_M23 domain-containing protein n=30 Tax=Bacteroidales TaxID=171549 RepID=A0A073I5L7_9PORP
	twist_34032	8.8985e-06	0.453824	-0.529238	-1.91403	0.855555	6.57895	4.25532	0.646809		1146	Hepatitis C virus (HCV) polyprotein – includes core, envelope glycoproteins (E1, E2/NS1, gp35, gp70, hypervariable regions), and nonstructural proteins (NS3, NS4, NS5, NS5B, RNA-dependent RNA polymerase); covers structural and nonstructural regions, precue protein (1/2) & polyprotein precursor (1/3) & Polyprotein (1/2) & E2 protein (4/4) & precursor protein & Hepatitis C virus core, matrix, envel…
	agilent_318	8.90036e-06	0.453918	0.241228	-0.390098	0.872554	47.3684	52.1277	1.10047	UniRef90_Q1HVF7	1147	EBNA-1 HHV 4	Epstein-Barr nuclear antigen 1 n=48 Tax=Epstein-Barr virus (strain GD1) TaxID=10376 RepID=EBNA1_EBVA8
	agilent_142700	8.91679e-06	0.454756	-0.371533	-1.34569	0.602624	13.1579	10.6383	0.808511	UniRef90_A0A166DEL7	1148	WP_000728052.1 strains_non_MPA_non_topgraph_cdhit70_190118.csv	Exported protein n=20 Tax=Staphylococcus aureus TaxID=1280 RepID=A0A166DEL7_STAAU
	agilent_530	8.91829e-06	0.454833	-0.258591	-0.936731	0.419549	35.5263	30.8511	0.8684	UniRef90_P06473	1149	Glycoprotein B precursor & glycoprotein B (1/2)	Envelope glycoprotein B n=908 Tax=Viruses TaxID=10239 RepID=GB_HCMVA
	agilent_2538	8.9206e-06	0.454951	0.455616	-0.739521	1.65075	6.57895	8.51064	1.29362	UniRef90_Q9QL88	1150	Enterovirus polyprotein (VP0, VP1, VP2, VP4) – capsid proteins, Coxsackievirus A9 (2.9 Å structure, chains 1–4)	Genome polyprotein n=36 Tax=Enterovirus B TaxID=138949 RepID=POLG_CXB6S
	twist_52478	8.92554e-06	0.455203	-0.266507	-0.96598	0.432965	31.5789	25.5319	0.808511		1151	phosphoprotein 150 & Large structural phosphoprotein
	twist_38402	8.93523e-06	0.455697	0.383427	-0.624015	1.39087	9.21053	13.8298	1.50152		1152	positive (from uniprot): Enterovirus B Genome polyprotein
	twist_39758	8.94262e-06	0.456074	0.413194	-0.673369	1.49976	7.89474	10.6383	1.34752		1153	Lipase 2 precursor (Glycerol ester hydrolase 2)
	agilent_39198	8.94362e-06	0.456125	0.344736	-0.561908	1.25138	84.2105	87.234	1.0359	UniRef90_K0X2W1	1154	MH0028_GL0034983 MPA_PNP_EM_seqs_non_topgraph_seqs_final_210318.csv	Uncharacterized protein n=3 Tax=Bacteroidales TaxID=171549 RepID=K0X2W1_9BACT
	agilent_139744	8.94743e-06	0.456319	0.485156	-0.791338	1.76165	5.26316	9.57447	1.81915	UniRef90_K0X4C2	1155	MH0006_GL0181762 MPA_PNP_EM_seqs_non_topgraph_seqs_final_210318.csv	Uncharacterized protein n=3 Tax=Bacteroidales TaxID=171549 RepID=K0X4C2_9BACT
	agilent_10117	8.96877e-06	0.457407	0.49258	-0.806585	1.79175	5.26316	7.44681	1.41489	UniRef90_P14738	1156	fibronectin-binding protein A	Fibronectin-binding protein A n=540 Tax=Staphylococcaceae TaxID=90964 RepID=FNBA_STAA8
	agilent_198635	8.97615e-06	0.457784	0.47501	-0.778863	1.72888	5.26316	10.6383	2.02128	UniRef90_Q9ZFS4	1157	WP_000778481.1 strains_non_MPA_non_topgraph_cdhit70_190118.csv	Exotoxin 5 n=38 Tax=Staphylococcus TaxID=1279 RepID=Q9ZFS4_STAAU
	agilent_17763	8.97651e-06	0.457802	-0.516405	-1.8796	0.846793	6.57895	5.31915	0.808511	UniRef90_A0A174CSM3	1158	WP_007856161.1 MPA_PNP_EM_seqs_non_topgraph_seqs_final_210318.csv	Beta-xylosidase n=22 Tax=Bacteroides TaxID=816 RepID=A0A174CSM3_BACVU
	twist_52321	8.98693e-06	0.458333	0.670291	-1.10123	2.44181	2.63158	5.31915	2.02128		1159	trinucleotide repeat containing 6A, isoform CRA_c & trinucleotide repeat-containing gene 6A protein
	twist_15000	8.98943e-06	0.458461	0.670259	-1.10168	2.4422	2.63158	4.25532	1.61702		1160	allergen_name False allergome_name Tri a 28 (25/27) (1/1) allergenonline_name False SDAP_name False iedb_name False
	agilent_39523	8.9991e-06	0.458954	-0.523418	-1.90868	0.86184	6.57895	5.31915	0.808511	UniRef90_A0A544KL08	1161	WP_000826868.1 strains_non_MPA_non_topgraph_cdhit70_190118.csv	Uncharacterized protein n=44 Tax=Vibrio TaxID=662 RepID=A0A544KL08_VIBCL
	agilent_241401	9.0082e-06	0.459418	-0.283156	-1.03332	0.467008	25	21.2766	0.851064	UniRef90_Q9Z4J8	1162	VFG001377(gb|NP_359024) (lytC) 1,4-beta-N-acetylmuramidase [CBPs (VF0145)] [Streptococcus pneumoniae R6]	1,4-beta-N-acetylmuramidase n=231 Tax=Streptococcus TaxID=1301 RepID=Q9Z4J8_STREE
	agilent_69593	9.01328e-06	0.459677	-0.579346	-2.11509	0.9564	5.26316	4.25532	0.808511	UniRef90_A0A174H7V1	1163	V1.CD22-0_GL0190719 MPA_PNP_EM_seqs_non_topgraph_seqs_final_210318.csv	Uncharacterized protein n=4 Tax=Coprococcus TaxID=33042 RepID=A0A174H7V1_9FIRM
	agilent_226077	9.01532e-06	0.459782	-0.241344	-0.881254	0.398566	53.9474	52.1277	0.966269	UniRef90_P71401	1164	VFG001157(gb|AAC44560) (hsf) Hsf [Hia/Hsf (VF0039)] [Haemophilus influenzae C54]	Hsf n=19 Tax=Haemophilus influenzae TaxID=727 RepID=P71401_HAEIF
	twist_59480	9.03021e-06	0.460541	0.489277	-0.81021	1.78876	5.26316	7.44681	1.41489		1165	H1N1 A/Bayern/7/95 NA
	twist_83465	9.03686e-06	0.46088	0.284152	-0.471108	1.03941	21.0526	23.4043	1.1117		1166	YP_009168587.1 putative large terminase [Lactobacillus phage LBR48]
	agilent_108423	9.04583e-06	0.461337	-0.432054	-1.5816	0.717494	9.21053	7.44681	0.808511	UniRef90_A0A0A6VMD7	1167	WP_058102022.1 (1/1) non_MPA_topgraph_sampling_040218.csv	Big_4 domain-containing protein n=94 Tax=Bifidobacterium longum TaxID=216816 RepID=A0A0A6VMD7_BIFLN
	agilent_62766	9.06233e-06	0.462179	-0.404691	-1.48346	0.674078	10.5263	8.51064	0.808511	UniRef90_A0A0E1R685	1168	WP_010989709.1 strains_non_MPA_non_topgraph_cdhit70_190118.csv	Exo-glucosaminidase lytG n=103 Tax=Listeria TaxID=1637 RepID=A0A0E1R685_LISMN
	agilent_205570	9.06616e-06	0.462374	-0.23789	-0.872303	0.396522	59.2105	53.1915	0.898345	UniRef90_A0A3R6JN00	1169	MH0067_GL0008919 MPA_PNP_EM_seqs_non_topgraph_seqs_final_210318.csv	Uncharacterized protein n=4 Tax=Parabacteroides merdae TaxID=46503 RepID=A0A3R6JN00_9BACT
	agilent_79560	9.06998e-06	0.462569	-0.237191	-0.870014	0.395632	56.5789	53.1915	0.940129	UniRef90_R6WFM9	1170	MH0168_GL0112256 MPA_PNP_EM_seqs_non_topgraph_seqs_final_210318.csv	Uncharacterized protein n=1 Tax=Prevotella sp. CAG:592 TaxID=1262931 RepID=R6WFM9_9BACT
	twist_35319	9.07116e-06	0.462629	-0.305472	-1.12057	0.509632	19.7368	17.0213	0.862411		1171	EBNA-3C HHV 4 latent protein
	twist_59391	9.07843e-06	0.463	0.486729	-0.813108	1.78657	5.26316	7.44681	1.41489		1172	H1N1 A/USSR/90/77 NA
	twist_46767	9.08663e-06	0.463418	0.85633	-1.43269	3.14535	1.31579	5.31915	4.04255		1173	EBNA-3C HHV 4 latent protein
	agilent_7303	9.09693e-06	0.463943	0.28876	-0.484018	1.06154	76.3158	79.7872	1.04549	UniRef90_P03211	1174	EBNA-1 HHV 4 & BKRF1	Epstein-Barr nuclear antigen 1 n=37 Tax=Epstein-Barr virus (strain GD1) TaxID=10376 RepID=EBNA1_EBVB9
	twist_77674	9.11185e-06	0.464704	-0.436802	-1.60776	0.734158	9.21053	6.38298	0.693009		1175	AFN38712.1 hypothetical protein phi_MSA6_ORF048 [Staphylococcus phage MSA6]
	agilent_101098	9.1191e-06	0.465074	0.376287	-0.633284	1.38586	9.21053	13.8298	1.50152	UniRef90_C0ET85	1176	WP_044921670.1 MPA_PNP_EM_seqs_non_topgraph_seqs_final_210318.csv	BIG2 domain-containing protein n=3 Tax=Clostridiales TaxID=186802 RepID=C0ET85_9FIRM
	agilent_4946	9.12743e-06	0.465499	0.356834	-0.601457	1.31512	10.5263	14.8936	1.41489	UniRef90_A0A0N7AYT6	1177	positive (from uniprot): Human respiratory syncytial virus Attachment glycoprotein	Major surface glycoprotein G n=47 Tax=Pneumoviridae TaxID=11244 RepID=A0A0N7AYT6_HRSV
	agilent_27073	9.13747e-06	0.466011	0.440792	-0.74433	1.62591	6.57895	8.51064	1.29362	UniRef90_A9MPP4	1178	WP_000249224.1 (1/1) non_MPA_topgraph_sampling_040218.csv	Penicillin-binding protein activator LpoA n=1048 Tax=Enterobacteriaceae TaxID=543 RepID=A9MPP4_SALAR
	agilent_223895	9.13946e-06	0.466112	-0.498289	-1.83831	0.841727	6.57895	6.38298	0.970213	UniRef90_P81177	1179	VFG001314(gb|NP_647375) (aur) zinc metalloproteinase aureolysin [Aureolysin (VF0024)] [Staphylococcus aureus subsp. aureus MW2]	Zinc metalloproteinase aureolysin n=337 Tax=Bacilli TaxID=91061 RepID=AURE_STAAU
	twist_30719	9.17083e-06	0.467712	0.402254	-0.683392	1.4879	7.89474	10.6383	1.34752		1180	phosphoprotein 150 & Large structural phosphoprotein
	agilent_74132	9.17361e-06	0.467854	-0.448632	-1.65983	0.76257	7.89474	8.51064	1.07801	UniRef90_A0A3A9Y6N9	1181	YP_193106.1 strains_non_MPA_non_topgraph_cdhit70_190118.csv	N-acetylmuramidase n=3 Tax=Lactobacillus acidophilus TaxID=1579 RepID=A0A3A9Y6N9_LACAI
	twist_4462	9.2053e-06	0.46947	-0.451889	-1.67633	0.772549	9.21053	5.31915	0.577508		1182	allergen_name False allergome_name Zea m GBSS_I (3/12) (1/1) allergenonline_name False SDAP_name False iedb_name False
	twist_17100	9.22174e-06	0.470309	-0.247156	-0.918116	0.423803	39.4737	40.4255	1.02411		1183	allergen_name False allergome_name Str pn PspC (2/2) (1/1) allergenonline_name False SDAP_name False iedb_name False
	agilent_229360	9.2244e-06	0.470444	-0.458039	-1.70187	0.785788	7.89474	6.38298	0.808511	UniRef90_O86489	1184	VFG001281(gb|NP_645335) (sdrE) Ser-Asp rich fibrinogen-binding bone sialoprotein-binding protein [SDr (VF0019)] [Staphylococcus aureus subsp. aureus MW2]	Serine-aspartate repeat-containing protein E n=489 Tax=Bacteria TaxID=2 RepID=SDRE_STAAE
	agilent_21512	9.23726e-06	0.4711	-0.294638	-1.09592	0.506649	21.0526	17.0213	0.808511	UniRef90_A0A4P6M1P6	1185	WP_081624715.1 strains_non_MPA_non_topgraph_cdhit70_190118.csv	Toxin A n=4 Tax=Lachnospiraceae TaxID=186803 RepID=A0A4P6M1P6_9FIRM
	agilent_219870	9.24624e-06	0.471558	-0.2899	-1.07912	0.499318	22.3684	17.0213	0.760951	UniRef90_Q48824	1186	VFG001854(gb|YP_095369) (fliC) flagellin [Flagella (VF0157)] [Legionella pneumophila subsp. pneumophila str. Philadelphia 1]	Flagellin n=45 Tax=Legionellaceae TaxID=444 RepID=Q48824_LEGPN
	agilent_7434	9.24845e-06	0.471671	-0.311821	-1.16093	0.537289	18.4211	15.9574	0.866261	UniRef90_P14738	1187	fibronectin-binding protein A	Fibronectin-binding protein A n=540 Tax=Staphylococcaceae TaxID=90964 RepID=FNBA_STAA8
	agilent_223729	9.25418e-06	0.471963	-0.239856	-0.893433	0.41372	38.1579	35.1064	0.920029	UniRef90_UPI000F53326A	1188	VFG000261(gb|NP_273742) (iga) IgA-specific serine endopeptidase [IgA1 protease (VF0080)] [Neisseria meningitidis MC58]	IgA-specific serine endopeptidase autotransporter n=1 Tax=Neisseria meningitidis TaxID=487 RepID=UPI000F53326A
	twist_80471	9.26492e-06	0.472511	-0.455652	-1.69878	0.787474	7.89474	6.38298	0.808511		1189	YP_007517701.1 hypothetical protein [Pelagibacter phage HTVC010P]
	twist_35165	9.26949e-06	0.472744	-0.231294	-0.86265	0.400063	55.2632	52.1277	0.943262		1190	Genome polyprotein (6/6) & polyprotein (7/9) & VP1 (1/4) & coat protein VP1 & VP4
	twist_12244	9.27119e-06	0.47283	-0.401076	-1.4961	0.693945	10.5263	7.44681	0.707447		1191	allergen_name False allergome_name Cte f 9 (6/8) (1/1) allergenonline_name False SDAP_name False iedb_name False
	agilent_225335	9.27393e-06	0.472971	-0.513382	-1.91546	0.8887	6.57895	4.25532	0.646809	UniRef90_P35671	1192	VFG000558(gb|NP_461818) (invE) type III secretion system gatekeeper invE [TTSS(SPI-1 encode) (VF0116)] [Salmonella enterica subsp. enterica serovar Typhimurium str. LT2]	Invasion protein InvE n=504 Tax=Salmonella TaxID=590 RepID=INVE_SALTY
	agilent_42179	9.28045e-06	0.473303	-0.234996	-0.877268	0.407276	40.7895	36.1702	0.886754	UniRef90_A0A381IPS4	1193	WP_003460499.1 strains_non_MPA_non_topgraph_cdhit70_190118.csv	Cell wall binding repeat-containing protein/zinc carboxypeptidase n=15 Tax=Clostridium perfringens TaxID=1502 RepID=A0A381IPS4_CLOPF
	twist_73726	9.28163e-06	0.473363	-0.504931	-1.88516	0.875295	6.57895	5.31915	0.808511		1194	NP_944804.1 hypothetical protein Felix01p028 [Salmonella phage FelixO1]
	agilent_193099	9.28642e-06	0.473607	0.430615	-0.747118	1.60835	6.57895	9.57447	1.45532	UniRef90_A0A1C6BGW9	1195	MH0251_GL0036528 MPA_PNP_EM_seqs_non_topgraph_seqs_final_210318.csv	Oligopeptide-binding protein AppA n=5 Tax=Clostridiales TaxID=186802 RepID=A0A1C6BGW9_9FIRM
	agilent_6101	9.2957e-06	0.474081	-0.382683	-1.43044	0.665078	11.8421	8.51064	0.718676	UniRef90_P12978	1196	nuclear protein EBNA2 & EBNA-2 & Epstein-Barr nuclear antigen 2	Epstein-Barr nuclear antigen 2 n=125 Tax=Epstein-Barr virus (strain GD1) TaxID=10376 RepID=EBNA2_EBVB9
	agilent_84757	9.296e-06	0.474096	0.35752	-0.62138	1.33642	10.5263	12.766	1.21277	UniRef90_Q931I5	1197	WP_000791402.1 strains_non_MPA_non_topgraph_cdhit70_190118.csv	Uncharacterized leukocidin-like protein 2 n=180 Tax=Bacteria TaxID=2 RepID=LUKL2_STAAM
	twist_66217	9.29625e-06	0.474109	0.42155	-0.732698	1.5758	6.57895	10.6383	1.61702		1198	YP_009191582.1 hypothetical protein [Salmonella phage f18SE]
	twist_34375	9.29663e-06	0.474128	-0.267439	-0.999746	0.464869	26.3158	21.2766	0.808511		1199	EBNA-1 HHV 4 & BKRF1
	agilent_222116	9.29804e-06	0.4742	0.846294	-1.47143	3.16402	1.31579	3.19149	2.42553	UniRef90_Q669T5	1200	VFG043207(gb|YP_001006775) (cheB) chemotaxis-specific methylesterase CheB [peritrichous flagella (AI145)] [Yersinia enterocolitica subsp. enterocolitica 8081]	Protein-glutamate methylesterase/protein-glutamine glutaminase n=121 Tax=Enterobacterales TaxID=91347 RepID=CHEB_YERPS
	agilent_231226	9.32665e-06	0.475659	-0.371073	-1.39068	0.648537	11.8421	10.6383	0.898345	UniRef90_A0A5C1BAU8	1201	VFG043504(gb|NP_357669) (pavB/pfbB) cell wall surface anchor family protein, Plasminogen- and Fibronectin-binding protein B [PavB (VF0524)] [Streptococcus pneumoniae R6]	YSIRK signal domain/LPXTG anchor domain surface protein n=148 Tax=Streptococcus pneumoniae TaxID=1313 RepID=A0A5C1BAU8_STREE
	agilent_200496	9.35347e-06	0.477027	0.461618	-0.810726	1.73396	5.26316	8.51064	1.61702	UniRef90_A0A2N0UXX5	1202	MH0382_GL0184757 (3/4) MPA_and_EM_topgraph_220218_subsample.csv	ABC transporter permease YtrF n=24 Tax=Ruminococcus TaxID=1263 RepID=A0A2N0UXX5_9FIRM
	agilent_61186	9.35899e-06	0.477309	0.535888	-0.942109	2.01389	3.94737	6.38298	1.61702	UniRef90_A0A1C7H3S6	1203	MH0020_GL0007196 MPA_PNP_EM_seqs_non_topgraph_seqs_final_210318.csv	Uncharacterized protein n=68 Tax=Bacteroidaceae TaxID=815 RepID=A0A1C7H3S6_9BACE
	agilent_138829	9.36821e-06	0.477779	-0.370694	-1.39417	0.652785	11.8421	9.57447	0.808511	UniRef90_A0A174B1N0	1204	WP_012743453.1 MPA_PNP_EM_seqs_non_topgraph_seqs_final_210318.csv	Toxin A n=2 Tax=[Eubacterium] rectale TaxID=39491 RepID=A0A174B1N0_9FIRM
	agilent_2826	9.36901e-06	0.47782	0.40853	-0.719519	1.53658	7.89474	10.6383	1.34752	UniRef90_P03277	1205	Hexon protein	Hexon protein n=779 Tax=Adenoviridae TaxID=10508 RepID=CAPSH_ADE02
	twist_34961	9.36974e-06	0.477857	-0.602196	-2.26514	1.06075	5.26316	3.19149	0.606383		1206	Surface protein pspA
	agilent_897	9.37083e-06	0.477912	-0.229054	-0.861659	0.403551	60.5263	53.1915	0.878816	UniRef90_P09256	1207	positive (from uniprot): Human herpesvirus 3 Envelope glycoprotein C	Envelope glycoprotein C n=119 Tax=Human herpesvirus 3 TaxID=10335 RepID=GC_VZVD
	twist_32081	9.37512e-06	0.478131	-0.348142	-1.31012	0.61384	14.4737	10.6383	0.73501		1208	putative zinc metalloprotease
	agilent_23403	9.37828e-06	0.478292	-0.396652	-1.49308	0.699776	10.5263	8.51064	0.808511	UniRef90_A0A0E1XBT2	1209	WP_001208900.1 strains_non_MPA_non_topgraph_cdhit70_190118.csv	Gram-positive signal peptide protein, YSIRK family n=24 Tax=Staphylococcaceae TaxID=90964 RepID=A0A0E1XBT2_STAAU
	agilent_106204	9.38553e-06	0.478662	-0.448634	-1.68979	0.792525	7.89474	6.38298	0.808511	UniRef90_Q6GE15	1210	WP_000792567.1 strains_non_MPA_non_topgraph_cdhit70_190118.csv	Immunoglobulin-binding protein Sbi n=35 Tax=Staphylococcus aureus TaxID=1280 RepID=SBI_STAAR
	agilent_5730	9.40285e-06	0.479545	-0.275837	-1.04048	0.488808	25	18.0851	0.723404	UniRef90_Q9P266	1211	Junctional protein associated with coronary artery disease	Junctional protein associated with coronary artery disease n=49 Tax=Catarrhini TaxID=9526 RepID=JCAD_HUMAN
	agilent_24512	9.40858e-06	0.479838	-0.274913	-1.03751	0.487679	25	22.3404	0.893617	UniRef90_A0A158SJE1	1212	WP_041807921.1 strains_non_MPA_non_topgraph_cdhit70_190118.csv	N-acetylmuramoyl-L-alanine amidase n=55 Tax=Lactobacillus TaxID=1578 RepID=A0A158SJE1_LACFE
	agilent_238898	9.40941e-06	0.47988	0.469827	-0.833571	1.77323	5.26316	7.44681	1.41489	UniRef90_P13423	1213	VFG000677(gb|AAD32414) (pagA) anthrax toxin moiety, protective antigen [Anthrax toxin (VF0142)] [Bacillus anthracis str. Sterne]	Protective antigen n=45 Tax=Bacillus TaxID=55087 RepID=PAG_BACAN
	agilent_61837	9.41328e-06	0.480077	-0.24422	-0.922039	0.4336	32.8947	28.7234	0.873191	UniRef90_A0A4U9NYM5	1214	WP_011590223.1 strains_non_MPA_non_topgraph_cdhit70_190118.csv	Cell wall binding repeat-containing protein n=9 Tax=Clostridium perfringens TaxID=1502 RepID=A0A4U9NYM5_CLOPF
	agilent_103772	9.41893e-06	0.480366	-0.785407	-2.9667	1.39589	2.63158	3.19149	1.21277	UniRef90_Q88XZ0	1215	YP_004888954.1 strains_non_MPA_non_topgraph_cdhit70_190118.csv	30S ribosomal protein S12 n=23 Tax=Lactobacillus TaxID=1578 RepID=RS12_LACPL
	agilent_109851	9.42206e-06	0.480525	-0.503874	-1.90378	0.896032	6.57895	4.25532	0.646809	UniRef90_A0A0M6WSF3	1216	MH0062_GL0000166 MPA_PNP_EM_seqs_non_topgraph_seqs_final_210318.csv	GRAM_POS_ANCHORING domain-containing protein n=97 Tax=root TaxID=1 RepID=A0A0M6WSF3_9FIRM
	agilent_230434	9.42827e-06	0.480842	0.243071	-0.432737	0.918878	30.2632	38.2979	1.26549	UniRef90_P71401	1217	VFG001157(gb|AAC44560) (hsf) Hsf [Hia/Hsf (VF0039)] [Haemophilus influenzae C54]	Hsf n=19 Tax=Haemophilus influenzae TaxID=727 RepID=P71401_HAEIF
	agilent_135179	9.42887e-06	0.480873	0.271741	-0.483832	1.02731	21.0526	24.4681	1.16223	UniRef90_A0A174IZD9	1218	MH0003_GL0005371 (1/1) MPA_and_EM_topgraph_220218_subsample.csv	Outer membrane receptor proteins, mostly Fe transport n=138 Tax=Bacteria TaxID=2 RepID=A0A174IZD9_9BACE
	agilent_242449	9.42935e-06	0.480897	0.331161	-0.589679	1.252	11.8421	14.8936	1.25768	UniRef90_P44602	1219	VFG000340(gb|NP_438433) (hxuA) heme-hemopexin utilization protein A, two-partner secretion (TPS) pathway TpsA protein, haem-haemopexin binding protein [HxuABC (VF0269)] [Haemophilus influenzae Rd KW20]	Heme/hemopexin-binding protein n=4 Tax=Haemophilus influenzae TaxID=727 RepID=HXUA1_HAEIN
	agilent_152193	9.45882e-06	0.4824	-0.501556	-1.90099	0.897881	6.57895	4.25532	0.646809	UniRef90_A0A397WJH7	1220	V1.UC23-0_GL0009955 (1/10) MPA_and_EM_topgraph_220218_subsample.csv	Peptidoglycan O-acetyltransferase n=36 Tax=Bacteroides TaxID=816 RepID=A0A397WJH7_BACVU
	agilent_8992	9.459e-06	0.482409	-0.22834	-0.865466	0.408786	52.6316	43.617	0.828723	UniRef90_P03204	1221	EBNA-3C HHV 4 latent protein	Epstein-Barr nuclear antigen 6 n=14 Tax=Epstein-Barr virus (strain GD1) TaxID=10376 RepID=EBNA6_EBVB9
	agilent_222381	9.47092e-06	0.483017	-0.245434	-0.931209	0.44034	36.8421	36.1702	0.981763	UniRef90_A7X6I5	1222	VFG001283(gb|NP_647238) (fnbA) fibronectin-binding protein A [FnBPs (VF0010)] [Staphylococcus aureus subsp. aureus MW2]	Fibronectin-binding protein A n=697 Tax=Bacteria TaxID=2 RepID=FNBA_STAA1
	agilent_226611	9.47387e-06	0.483167	0.318525	-0.571779	1.20883	13.1579	17.0213	1.29362	UniRef90_Q9JNH0	1223	VFG000972(gb|NP_269972) (sic) inhibitor of complement-mediated lysis [SIC (VF0255)] [Streptococcus pyogenes M1 GAS]	Sic1.225 n=20 Tax=Streptococcus pyogenes TaxID=1314 RepID=Q9JNH0_STRPY
	agilent_60256	9.4747e-06	0.48321	0.386149	-0.693276	1.46557	7.89474	11.7021	1.48227	UniRef90_R6CE75	1224	MH0191_GL0003028 MPA_PNP_EM_seqs_non_topgraph_seqs_final_210318.csv	SBP_bac_5 domain-containing protein n=6 Tax=Firmicutes TaxID=1239 RepID=R6CE75_9FIRM
	twist_52250	9.48498e-06	0.483734	-0.249928	-0.949405	0.449548	30.2632	29.7872	0.984274		1225	EBNA-3C HHV 4 latent protein
	agilent_81348	9.48536e-06	0.483753	-0.325796	-1.23764	0.586053	15.7895	11.7021	0.741135	UniRef90_I9SVG7	1226	WP_004297973.1 MPA_PNP_EM_seqs_non_topgraph_seqs_final_210318.csv	Uncharacterized protein n=48 Tax=Bacteroidaceae TaxID=815 RepID=I9SVG7_BACOV
	agilent_319	9.49235e-06	0.48411	0.22625	-0.407503	0.860003	52.6316	56.383	1.07128	UniRef90_P03211	1227	EBNA-1 HHV 4 & BKRF1	Epstein-Barr nuclear antigen 1 n=37 Tax=Epstein-Barr virus (strain GD1) TaxID=10376 RepID=EBNA1_EBVB9
	agilent_139934	9.49409e-06	0.484199	0.520266	-0.937356	1.97789	3.94737	6.38298	1.61702	UniRef90_A0A174MPU4	1228	T2D-189A_GL0064880 MPA_PNP_EM_seqs_non_topgraph_seqs_final_210318.csv	Flagellin n=3 Tax=Clostridiales TaxID=186802 RepID=A0A174MPU4_9FIRM
	agilent_241825	9.49409e-06	0.484199	0.520266	-0.937356	1.97789	3.94737	6.38298	1.61702	UniRef90_A7X6I5	1229	VFG001283(gb|NP_647238) (fnbA) fibronectin-binding protein A [FnBPs (VF0010)] [Staphylococcus aureus subsp. aureus MW2]	Fibronectin-binding protein A n=697 Tax=Bacteria TaxID=2 RepID=FNBA_STAA1
	twist_53967	9.49735e-06	0.484365	-0.372051	-1.41482	0.670716	11.8421	10.6383	0.898345		1230	EBNA3A HHV4
	agilent_200789	9.50154e-06	0.484579	-0.234252	-0.891123	0.42262	67.1053	61.7021	0.919483	UniRef90_A0A3R5Z1C7	1231	MH0188_GL0111429 MPA_PNP_EM_seqs_non_topgraph_seqs_final_210318.csv	Uncharacterized protein n=8 Tax=Parabacteroides TaxID=375288 RepID=A0A3R5Z1C7_9BACT
	agilent_180726	9.50248e-06	0.484626	0.254437	-0.459113	0.967986	68.4211	73.4043	1.07283	UniRef90_Q2G0D4	1232	WP_000731642.1 strains_non_MPA_non_topgraph_cdhit70_190118.csv	Probable autolysin SsaALP n=204 Tax=Bacteria TaxID=2 RepID=SSAAL_STAA8
	twist_31025	9.51042e-06	0.485031	0.425317	-0.768562	1.6192	6.57895	10.6383	1.61702		1233	positive (from uniprot): Norwalk virus Non-structural polyprotein
	agilent_139647	9.51652e-06	0.485342	-0.425134	-1.61935	0.769082	10.5263	6.38298	0.606383	UniRef90_A0A158SJE1	1234	WP_041807921.1 strains_non_MPA_non_topgraph_cdhit70_190118.csv	N-acetylmuramoyl-L-alanine amidase n=55 Tax=Lactobacillus TaxID=1578 RepID=A0A158SJE1_LACFE
	twist_34871	9.51985e-06	0.485512	-0.502985	-1.91644	0.910467	6.57895	5.31915	0.808511		1235	EBNA-3C HHV 4 latent protein
	twist_30163	9.52418e-06	0.485733	0.314666	-0.570033	1.19936	14.4737	15.9574	1.10251		1236	Genome polyprotein (6/6) & polyprotein (7/9) & VP1 (1/4) & coat protein VP1 & VP4
	agilent_118543	9.5255e-06	0.4858	-0.687816	-2.62194	1.24631	3.94737	2.12766	0.539007	UniRef90_A0A0P0M1L8	1237	MH0012_GL0038697 MPA_PNP_EM_seqs_non_topgraph_seqs_final_210318.csv	ATP-dependent DNA helicase n=39 Tax=Bacteroides TaxID=816 RepID=A0A0P0M1L8_BACVU
	twist_41599	9.52967e-06	0.486013	-0.280265	-1.06875	0.50822	22.3684	17.0213	0.760951		1238	Tetanus toxin precursor & Tetanus toxin
	twist_61938	9.54139e-06	0.486611	0.34173	-0.620998	1.30446	10.5263	13.8298	1.31383		1239	YP_009150309.1 putative internal core protein [Proteus phage PM 75]
	twist_59436	9.55051e-06	0.487076	-0.411727	-1.57289	0.749436	9.21053	7.44681	0.808511		1240	B B/Sichuan/379/99 HA
	agilent_222162	9.56082e-06	0.487602	0.310051	-0.565419	1.18552	13.1579	19.1489	1.45532	UniRef90_Q9JNH0	1241	VFG000972(gb|NP_269972) (sic) inhibitor of complement-mediated lysis [SIC (VF0255)] [Streptococcus pyogenes M1 GAS]	Sic1.225 n=20 Tax=Streptococcus pyogenes TaxID=1314 RepID=Q9JNH0_STRPY
	twist_14051	9.57685e-06	0.48842	-0.413529	-1.58338	0.756323	9.21053	6.38298	0.693009		1242	allergen_name False allergome_name Sec c GBSS_I (1/2) (1/1) allergenonline_name False SDAP_name False iedb_name False
	agilent_176582	9.58208e-06	0.488686	-0.331293	-1.26908	0.606492	14.4737	11.7021	0.808511	UniRef90_B0G3Y5	1243	WP_052302907.1 strains_non_MPA_non_topgraph_cdhit70_190118.csv	N-acetylmuramoyl-L-alanine amidase n=2 Tax=Dorea formicigenerans TaxID=39486 RepID=B0G3Y5_9FIRM
	agilent_202464	9.583e-06	0.488733	0.452912	-0.829276	1.7351	5.26316	8.51064	1.61702	UniRef90_A0A149NQL8	1244	YP_101348.1 strains_non_MPA_non_topgraph_cdhit70_190118.csv	Peptidylprolyl isomerase n=30 Tax=Bacteroides TaxID=816 RepID=A0A149NQL8_BACFG
	twist_28905	9.58386e-06	0.488777	0.515268	-0.943594	1.97413	3.94737	6.38298	1.61702		1245	neuraminidase
	twist_93547	9.58756e-06	0.488966	-0.448459	-1.71872	0.821802	7.89474	5.31915	0.673759		1246	YP_009284266.1 putative large terminase subunit [Enterobacter phage Arya]
	twist_66117	9.5948e-06	0.489335	-0.865855	-3.32048	1.58877	2.63158	1.06383	0.404255		1247	YP_007517701.1 hypothetical protein [Pelagibacter phage HTVC010P]
	agilent_7064	9.59625e-06	0.489409	-0.221119	-0.84808	0.405841	56.5789	50	0.883721	UniRef90_P03204	1248	EBNA-3C HHV 4 latent protein	Epstein-Barr nuclear antigen 6 n=14 Tax=Epstein-Barr virus (strain GD1) TaxID=10376 RepID=EBNA6_EBVB9
	agilent_122181	9.60631e-06	0.489922	0.416342	-0.765547	1.59823	6.57895	9.57447	1.45532	UniRef90_A0A4P6M723	1249	WP_018598482.1 strains_non_MPA_non_topgraph_cdhit70_190118.csv	Toxin A n=4 Tax=Blautia TaxID=572511 RepID=A0A4P6M723_9FIRM
	twist_53018	9.63277e-06	0.491271	-0.326698	-1.257	0.603604	14.4737	12.766	0.882012		1250	BMLF1 protein
	agilent_19304	9.66154e-06	0.492739	0.345086	-0.640913	1.33108	10.5263	12.766	1.21277	UniRef90_K0X949	1251	MH0028_GL0014352 MPA_PNP_EM_seqs_non_topgraph_seqs_final_210318.csv	Por secretion system C-terminal sorting domain-containing protein n=3 Tax=Bacteroidales TaxID=171549 RepID=K0X949_9BACT
	agilent_223695	9.66297e-06	0.492812	-0.234916	-0.906244	0.436413	36.8421	35.1064	0.952888	UniRef90_A0A4I7XYI6	1252	VFG001361(gb|NP_344663) (pspA) pneumococcal surface protein A [PspA (VF0152)] [Streptococcus pneumoniae TIGR4]	Surface protein A n=87 Tax=Streptococcus pneumoniae TaxID=1313 RepID=A0A4I7XYI6_STREE
	agilent_11270	9.67436e-06	0.493392	-0.290385	-1.12134	0.540575	82.8947	81.9149	0.98818		1253	positive (exact): Enterovirus B Genome polyprotein
	agilent_1378	9.68887e-06	0.494132	0.337989	-0.630852	1.30683	10.5263	13.8298	1.31383	UniRef90_P09257	1254	Glycoprotein B precursor (Glycoprotein II)	Envelope glycoprotein B n=52 Tax=Human herpesvirus 3 TaxID=10335 RepID=GB_VZVD
	agilent_6983	9.71007e-06	0.495214	0.597487	-1.1195	2.31447	2.63158	5.31915	2.02128	UniRef90_Q9ANY1	1255	pneumococcal histidine triad protein E & hydrolase & HIT family hydrolase	Bvh-3 n=444 Tax=Bacteria TaxID=2 RepID=Q9ANY1_STREE
	agilent_70626	9.72212e-06	0.495828	0.416671	-0.782416	1.61576	6.57895	8.51064	1.29362	UniRef90_D4MYA1	1256	MH0088_GL0134456 (1/4) MPA_and_EM_topgraph_220218_subsample.csv	Chromosome segregation protein n=15 Tax=Clostridiales TaxID=186802 RepID=D4MYA1_ANAHA
	twist_44153	9.72217e-06	0.495831	-0.466042	-1.80722	0.875132	6.57895	5.31915	0.808511		1257	hypothetical protein PFD0985wa
	agilent_217424	9.73947e-06	0.496713	0.369866	-0.696715	1.43645	7.89474	13.8298	1.75177	UniRef90_A0A0E0VLX7	1258	WP_000782834.1 strains_non_MPA_non_topgraph_cdhit70_190118.csv	Exotoxin n=44 Tax=Staphylococcus TaxID=1279 RepID=A0A0E0VLX7_STAA5
	agilent_184666	9.74459e-06	0.496974	-0.851296	-3.30766	1.60507	2.63158	1.06383	0.404255	UniRef90_A0A385XPB5	1259	YP_536157.1 (1/1) non_MPA_topgraph_sampling_040218.csv	N-acetylmuramoyl-L-alanine amidase sle1 n=34 Tax=Lactobacillus TaxID=1578 RepID=A0A385XPB5_9LACO
	agilent_158355	9.75519e-06	0.497515	-0.616146	-2.39624	1.16395	3.94737	3.19149	0.808511	UniRef90_R5VRW6	1260	MH0003_GL0058089 MPA_PNP_EM_seqs_non_topgraph_seqs_final_210318.csv	Peripla_BP_4 domain-containing protein n=14 Tax=Lachnospiraceae TaxID=186803 RepID=R5VRW6_9FIRM
	agilent_123302	9.75519e-06	0.497515	-0.616146	-2.39624	1.16395	3.94737	3.19149	0.808511	UniRef90_A0A174IKR5	1261	MH0386_GL0162444 MPA_PNP_EM_seqs_non_topgraph_seqs_final_210318.csv	D-galactose/ D-glucose-binding protein n=29 Tax=root TaxID=1 RepID=A0A174IKR5_9FIRM
	agilent_165952	9.76515e-06	0.498023	-0.462455	-1.8001	0.875192	7.89474	4.25532	0.539007	UniRef90_B2UPA9	1262	WP_042448428.1 (3/12) non_MPA_topgraph_sampling_040218.csv	Cytochrome c assembly protein n=35 Tax=Akkermansia TaxID=239934 RepID=B2UPA9_AKKM8
	agilent_7108	9.77163e-06	0.498353	0.295253	-0.559421	1.14993	80.2632	86.1702	1.0736	UniRef90_Q82081	1263	positive (from uniprot): Rhinovirus B Genome polyprotein	Genome polyprotein n=46 Tax=Enterovirus TaxID=12059 RepID=POLG_HRV3
	agilent_819	9.78403e-06	0.498985	0.243402	-0.462215	0.949018	26.3158	30.8511	1.17234	UniRef90_P81177	1264	zinc metalloproteinase aureolysin	Zinc metalloproteinase aureolysin n=337 Tax=Bacilli TaxID=91061 RepID=AURE_STAAU
	agilent_222756	9.78888e-06	0.499233	0.354684	-0.674132	1.3835	9.21053	11.7021	1.27052	UniRef90_UPI000DA9B94C	1265	VFG001290(gb|NP_647368) (clfB) Clumping factor B, adhesin [Clumping factor (VF0004)] [Staphylococcus aureus subsp. aureus MW2]	MSCRAMM family adhesin clumping factor ClfB n=15 Tax=Staphylococcus aureus TaxID=1280 RepID=UPI000DA9B94C
	twist_20163	9.7894e-06	0.499259	0.33595	-0.638585	1.31048	10.5263	12.766	1.21277		1266	allergen_name False allergome_name Cte f 9 (2/8) (1/1) allergenonline_name False SDAP_name False iedb_name False
	agilent_3614	9.79006e-06	0.499293	0.268143	-0.509757	1.04604	23.6842	22.3404	0.943262	UniRef90_Q69091	1267	Glycoprotein D HHV-1	Envelope glycoprotein D n=279 Tax=root TaxID=1 RepID=GD_HHV11
	agilent_214044	9.79247e-06	0.499416	0.280578	-0.53363	1.09479	17.1053	19.1489	1.11948	UniRef90_A0A173T8A2	1268	V1.CD15-3_GL0052858 MPA_PNP_EM_seqs_non_topgraph_seqs_final_210318.csv	Flagellin n=21 Tax=Clostridiales TaxID=186802 RepID=A0A173T8A2_9FIRM
	agilent_224490	9.79551e-06	0.499571	0.270238	-0.514247	1.05472	18.4211	21.2766	1.15502	UniRef90_Q99WQ6	1269	VFG001316(gb|NP_645114) (geh) glycerol ester hydrolase [Lipase (VF0012)] [Staphylococcus aureus subsp. aureus MW2]	Lipase 2 n=451 Tax=Bacteria TaxID=2 RepID=LIP2_STAAM
	agilent_18832	9.79957e-06	0.499778	-0.4615	-1.80185	0.878854	6.57895	5.31915	0.808511	UniRef90_B0MZZ7	1270	MH0002_GL0026121 MPA_PNP_EM_seqs_non_topgraph_seqs_final_210318.csv	Outer membrane efflux protein n=7 Tax=root TaxID=1 RepID=B0MZZ7_9BACT
	agilent_190	9.80446e-06	0.500028	-0.334707	-1.30738	0.637963	13.1579	10.6383	0.808511	UniRef90_P03300	1271	Genome polyprotein (6/6) & polyprotein (7/9) & VP1 (1/4) & coat protein VP1 & VP4	Genome polyprotein n=1168 Tax=Enterovirus TaxID=12059 RepID=POLG_POL1M
	agilent_158137	9.81674e-06	0.500654	-0.543813	-2.12646	1.03884	5.26316	3.19149	0.606383	UniRef90_R5GML6	1272	MH0188_GL0104354 (1/1) MPA_and_EM_topgraph_220218_subsample.csv	L-lactate dehydrogenase n=10 Tax=Clostridiales TaxID=186802 RepID=R5GML6_9FIRM
	agilent_229423	9.81769e-06	0.500702	0.408693	-0.780853	1.59824	6.57895	8.51064	1.29362	UniRef90_A0A0H2UNT6	1273	VFG005301(gb|NP_344982) (rrgA) cell wall surface anchor family protein, pilus tip adhesin RrgA [PI-1 (VF0529)] [Streptococcus pneumoniae TIGR4]	Cell wall surface anchor family protein n=75 Tax=Streptococcus pneumoniae TaxID=1313 RepID=A0A0H2UNT6_STRPN
	agilent_1149	9.82207e-06	0.500926	0.295913	-0.565825	1.15765	14.4737	17.0213	1.17602	UniRef90_Q66575	1274	positive (from uniprot): Enterovirus B Genome polyprotein	Genome polyprotein n=20 Tax=Enterovirus B TaxID=138949 RepID=POLG_EC12T
	agilent_11048	9.84504e-06	0.502097	0.253852	-0.487425	0.995128	71.0526	77.6596	1.09299	UniRef90_P07210	1275	polyprotein (9/9) & VP1 capsid protein (1/3) & Chain 2, Human Rhinovirus Serotype 2 (Hrv2)	Genome polyprotein n=273 Tax=Enterovirus TaxID=12059 RepID=POLG_HRV8A
	agilent_92683	9.86775e-06	0.503255	-0.415484	-1.63204	0.801071	9.21053	5.31915	0.577508	UniRef90_A0A414HGH8	1276	MH0012_GL0154153 (2/2) MPA_and_EM_topgraph_220218_subsample.csv	TonB-dependent receptor n=27 Tax=Bacteroides TaxID=816 RepID=A0A414HGH8_BACVU
	twist_50031	9.87772e-06	0.503764	-0.483934	-1.9026	0.934735	6.57895	4.25532	0.646809		1277	EBNA3A HHV4
	agilent_11153	9.88069e-06	0.503915	0.233646	-0.451539	0.918831	28.9474	39.3617	1.35977	UniRef90_A0A2U3RZL8	1278	pneumococcal histidine triad protein D (1/2) & histidine motif-containing protein, partial	Pneumococcal histidine triad protein D n=4 Tax=Streptococcus pneumoniae TaxID=1313 RepID=A0A2U3RZL8_STREE
	agilent_183695	9.88525e-06	0.504148	0.339512	-0.656675	1.3357	86.8421	90.4255	1.04126	UniRef90_G5SUU8	1279	MH0006_GL0014259 MPA_PNP_EM_seqs_non_topgraph_seqs_final_210318.csv	Peptidase C10 family protein n=3 Tax=Paraprevotella TaxID=577309 RepID=G5SUU8_9BACT
	agilent_294	9.88653e-06	0.504213	0.325704	-0.630115	1.28152	10.5263	14.8936	1.41489	UniRef90_Q99WQ6	1280	Lipase 2 precursor (Glycerol ester hydrolase 2)	Lipase 2 n=451 Tax=Bacteria TaxID=2 RepID=LIP2_STAAM
	agilent_239127	9.88712e-06	0.504243	0.399423	-0.772817	1.57166	7.89474	8.51064	1.07801	UniRef90_A0A0E1NMC8	1281	VFG002348(gb|YP_001006761) (flgE) flagellar hook protein FlgE [Flagella (VF0394)] [Yersinia enterocolitica subsp. enterocolitica 8081]	Flagellar hook protein FlgE n=21 Tax=Yersinia TaxID=444888 RepID=A0A0E1NMC8_YEREN
	agilent_8172	9.88841e-06	0.504309	0.495786	-0.959487	1.95106	3.94737	6.38298	1.61702	UniRef90_P17275	1282	Transcription factor jun-B	Transcription factor jun-B n=52 Tax=Eutheria TaxID=9347 RepID=JUNB_HUMAN
	agilent_218358	9.89245e-06	0.504515	-0.263316	-1.0366	0.509965	22.3684	19.1489	0.85607	UniRef90_B0G3Y5	1283	WP_052302907.1 strains_non_MPA_non_topgraph_cdhit70_190118.csv	N-acetylmuramoyl-L-alanine amidase n=2 Tax=Dorea formicigenerans TaxID=39486 RepID=B0G3Y5_9FIRM
	twist_33998	9.90307e-06	0.505056	-0.226015	-0.8906	0.438569	35.5263	34.0426	0.958235		1284	positive (from uniprot): Enterovirus B Genome polyprotein
	agilent_705	9.90846e-06	0.505332	0.494501	-0.960489	1.94949	3.94737	7.44681	1.88652	UniRef90_P03120	1285	E2 protein (1/4) & Regulatory protein E2	Regulatory protein E2 n=788 Tax=Papillomaviridae TaxID=151340 RepID=VE2_HPV16
	twist_29560	9.91124e-06	0.505473	0.48884	-0.949972	1.92765	3.94737	7.44681	1.88652		1286	major DNA-binding protein [Human gammaherpesvirus 4] & BALF2 [Human gammaherpesvirus 4] & single-stranded DNA binding protein [Human gammaherpesvirus 4] & Major DNA-binding protein
	agilent_203503	9.91154e-06	0.505488	0.30235	-0.587593	1.19229	14.4737	18.0851	1.24952	UniRef90_Q74IZ8	1287	WP_011162134.1 strains_non_MPA_non_topgraph_cdhit70_190118.csv	Uncharacterized protein n=3 Tax=Lactobacillus johnsonii TaxID=33959 RepID=Q74IZ8_LACJO
	agilent_243108	9.91502e-06	0.505666	-0.245226	-0.967332	0.476879	73.6842	73.4043	0.996201	UniRef90_Q9KK48	1288	VFG005316(gb|NP_359586) (pspC/cbpA) Choline binding protein A [Choline-binding proteins (CVF122)] [Streptococcus pneumoniae R6]	Surface protein PspC n=12 Tax=Streptococcus pneumoniae TaxID=1313 RepID=Q9KK48_STREE
	agilent_153201	9.92948e-06	0.506404	-0.365287	-1.4428	0.712222	10.5263	8.51064	0.808511	UniRef90_A0A374MXJ0	1289	MH0350_GL0010307 (3/3) MPA_and_EM_topgraph_220218_subsample.csv	Peptidase_M56 domain-containing protein n=9 Tax=Clostridiales TaxID=186802 RepID=A0A374MXJ0_9FIRM
	twist_36700	9.93976e-06	0.506928	-0.422949	-1.67209	0.826191	7.89474	6.38298	0.808511		1290	fibronectin-binding protein A
	agilent_220823	9.94741e-06	0.507318	-0.321611	-1.27233	0.629108	14.4737	10.6383	0.73501	UniRef90_Q8P2T7	1291	VFG000976(gb|NP_268546) (slo) streptolysin O precursor [SLO (VF0250)] [Streptococcus pyogenes M1 GAS]	Streptolysin O n=132 Tax=Streptococcus TaxID=1301 RepID=TACY_STRP8
	agilent_24623	9.952e-06	0.507552	0.232072	-0.454338	0.918482	67.1053	72.3404	1.07801	UniRef90_A0A166DEL7	1292	WP_000728052.1 strains_non_MPA_non_topgraph_cdhit70_190118.csv	Exported protein n=20 Tax=Staphylococcus aureus TaxID=1280 RepID=A0A166DEL7_STAAU
	agilent_174838	9.98923e-06	0.50945	-0.446824	-1.77435	0.880699	7.89474	4.25532	0.539007	UniRef90_S5RM75	1293	WP_020917166.1 strains_non_MPA_non_topgraph_cdhit70_190118.csv	Inhibitor_I42 domain-containing protein n=19 Tax=Streptococcus TaxID=1301 RepID=S5RM75_9STRE
	agilent_223654	9.99436e-06	0.509712	0.304002	-0.599753	1.20776	13.1579	14.8936	1.13191	UniRef90_P45387	1294	VFG001149(gb|AAB03707) (hap) autotransporter, fibronectin-binding adhesin [Hap (VF0037)] [Haemophilus influenzae N187]	Adhesion and penetration protein autotransporter n=2 Tax=Haemophilus influenzae TaxID=727 RepID=HAP2_HAEIF
	twist_27789	9.99663e-06	0.509828	-0.362063	-1.43872	0.714594	10.5263	8.51064	0.808511		1295	early antigen protein D (EA-D) & DNA polymerase processivity factor BMRF1
	agilent_230820	1.00184e-05	0.51094	-0.215627	-0.858519	0.427265	43.4211	37.234	0.857511	UniRef90_Q2FWV6	1296	VFG002423(gb|YP_001332910) (scn) complement inhibitor SCIN [SCIN (VF0425)] [Staphylococcus aureus subsp. aureus str. Newman]	Staphylococcal complement inhibitor n=109 Tax=root TaxID=1 RepID=SCIN_STAA8
	agilent_67960	1.00193e-05	0.510982	0.321502	-0.637151	1.28015	11.8421	12.766	1.07801	UniRef90_K5ZET5	1297	MH0067_GL0017747 MPA_PNP_EM_seqs_non_topgraph_seqs_final_210318.csv	PNPLA domain-containing protein n=20 Tax=Parabacteroides TaxID=375288 RepID=K5ZET5_9BACT
	agilent_137474	1.00275e-05	0.511401	-0.400786	-1.59703	0.795464	93.4211	91.4894	0.979323	UniRef90_K0XG25	1298	O2.UC46-1_GL0134711 MPA_PNP_EM_seqs_non_topgraph_seqs_final_210318.csv	Por secretion system C-terminal sorting domain-containing protein n=3 Tax=Bacteroidales TaxID=171549 RepID=K0XG25_9BACT
	twist_36146	1.00313e-05	0.511595	-0.309156	-1.23234	0.614025	15.7895	11.7021	0.741135		1299	DNA polymerase processivity factor
	twist_59530	1.00352e-05	0.511797	0.332698	-0.661258	1.32666	10.5263	11.7021	1.1117		1300	H3N2 B/PHUKET/3073/2013 NP
	twist_34870	1.00359e-05	0.511831	0.439235	-0.873111	1.75158	5.26316	8.51064	1.61702		1301	EBNA-3C HHV 4 latent protein
	twist_34869	1.00359e-05	0.511831	0.439235	-0.873111	1.75158	5.26316	8.51064	1.61702		1302	EBNA-3C HHV 4 latent protein
	agilent_48005	1.00371e-05	0.511893	0.398297	-0.791907	1.5885	6.57895	8.51064	1.29362	UniRef90_A0A4P6LZT0	1303	WP_026255328.1 strains_non_MPA_non_topgraph_cdhit70_190118.csv	Cell shape-determining protein MreC n=5 Tax=Lachnospiraceae TaxID=186803 RepID=A0A4P6LZT0_9FIRM
	agilent_48955	1.00461e-05	0.512353	0.494174	-0.984148	1.9725	3.94737	6.38298	1.61702	UniRef90_D4IK33	1304	MH0302_GL0007319 MPA_PNP_EM_seqs_non_topgraph_seqs_final_210318.csv	Membrane proteins related to metalloendopeptidases n=5 Tax=Alistipes TaxID=239759 RepID=D4IK33_9BACT
	twist_29905	1.00493e-05	0.512514	-0.287135	-1.14643	0.572157	17.1053	15.9574	0.932897		1305	ATP-dependant helicase, putative
	agilent_37743	1.00646e-05	0.513295	-0.411405	-1.64487	0.822064	7.89474	6.38298	0.808511	UniRef90_A0A4P6M4D4	1306	WP_018594515.1 strains_non_MPA_non_topgraph_cdhit70_190118.csv	D-galactose-binding periplasmic protein n=4 Tax=Clostridiales TaxID=186802 RepID=A0A4P6M4D4_9FIRM
	twist_31794	1.00806e-05	0.514109	0.370269	-0.742018	1.48256	7.89474	9.57447	1.21277		1307	HCMVUL80
	agilent_12008	1.00913e-05	0.514655	-0.229186	-0.918554	0.460181	71.0526	69.1489	0.973207		1308	positive (exact): Enterovirus C Genome polyprotein [on Uniprot the BLAST matches are "Capsid protein" from "Human poliovirus"
	agilent_145084	1.01012e-05	0.515161	-0.497463	-1.99558	1.00065	5.26316	4.25532	0.808511	UniRef90_K0X0W4	1309	MH0006_GL0083746 MPA_PNP_EM_seqs_non_topgraph_seqs_final_210318.csv	PKD domain-containing protein n=3 Tax=Bacteroidales TaxID=171549 RepID=K0X0W4_9BACT
	agilent_212061	1.01055e-05	0.515381	0.212865	-0.428518	0.854249	36.8421	41.4894	1.12614	UniRef90_K0XJ87	1310	MH0012_GL0005694 MPA_PNP_EM_seqs_non_topgraph_seqs_final_210318.csv	Uncharacterized protein n=4 Tax=Bacteria TaxID=2 RepID=K0XJ87_9BACT
	twist_85111	1.0107e-05	0.515456	0.241808	-0.486912	0.970528	22.3684	27.6596	1.23655		1311	AIK68646.1 DNA methylase [Lactococcus phage phi145]
	twist_31610	1.0112e-05	0.515713	0.343616	-0.692553	1.37979	9.21053	11.7021	1.27052		1312	Hemagglutinin (2/2)
	agilent_202587	1.01147e-05	0.515851	-0.343883	-1.3812	0.69343	11.8421	8.51064	0.718676	UniRef90_U6R855	1313	DOM015_GL0041013 (2/2) MPA_and_EM_topgraph_220218_subsample.csv	Uncharacterized protein n=5 Tax=Bacteroidaceae TaxID=815 RepID=U6R855_9BACE
	agilent_114834	1.01261e-05	0.51643	-0.520453	-2.09255	1.05165	5.26316	3.19149	0.606383	UniRef90_A0A1Q6JQF1	1314	MH0220_GL0226081 MPA_PNP_EM_seqs_non_topgraph_seqs_final_210318.csv	Peptidase M23 n=2 Tax=Clostridiales TaxID=186802 RepID=A0A1Q6JQF1_9FIRM
	agilent_150795	1.01344e-05	0.516855	0.208482	-0.421905	0.838868	43.4211	48.9362	1.12701	UniRef90_R5ESE1	1315	V1.FI13_GL0078788 MPA_PNP_EM_seqs_non_topgraph_seqs_final_210318.csv	Fibronectin type III domain protein n=2 Tax=Bacteroides TaxID=816 RepID=R5ESE1_9BACE
	agilent_62056	1.01552e-05	0.517914	0.384854	-0.781775	1.55148	6.57895	10.6383	1.61702	UniRef90_Q9ZFS5	1316	WP_000769829.1 strains_non_MPA_non_topgraph_cdhit70_190118.csv	Exotoxin 1 n=31 Tax=Staphylococcus aureus TaxID=1280 RepID=Q9ZFS5_STAAU
	agilent_222419	1.01661e-05	0.51847	-0.222498	-0.897866	0.452869	71.0526	65.9574	0.92829	UniRef90_Q54703	1317	VFG000955(gb|NP_608047) (emm) M18 protein precursor [M protein (VF0242)] [Streptococcus pyogenes MGAS8232]	Emm18.1 protein n=9 Tax=Streptococcus pyogenes TaxID=1314 RepID=Q54703_STRPY
	twist_22032	1.01702e-05	0.518679	0.361354	-0.736043	1.45875	7.89474	11.7021	1.48227		1318	allergen_name False allergome_name Str py Streptokinase (11/12) (1/1) allergenonline_name False SDAP_name False iedb_name False
	twist_4346	1.01732e-05	0.518831	0.557568	-1.13632	2.25146	2.63158	7.44681	2.82979		1319	allergen_name False allergome_name Bos d 8 (2/6), Bos d 9 (2/3) (1/1) allergenonline_name False SDAP_name False iedb_name False
	agilent_64948	1.01807e-05	0.519215	0.564299	-1.15162	2.28022	2.63158	5.31915	2.02128	UniRef90_B7C9D6	1320	MH0204_GL0135594 (1/10) MPA_and_EM_topgraph_220218_subsample.csv	Na/Pi-cotransporter II-like protein n=15 Tax=Firmicutes TaxID=1239 RepID=B7C9D6_9FIRM
	agilent_238459	1.01919e-05	0.519786	-0.353494	-1.42987	0.722881	11.8421	7.44681	0.628842	UniRef90_UPI000F53326A	1321	VFG000261(gb|NP_273742) (iga) IgA-specific serine endopeptidase [IgA1 protease (VF0080)] [Neisseria meningitidis MC58]	IgA-specific serine endopeptidase autotransporter n=1 Tax=Neisseria meningitidis TaxID=487 RepID=UPI000F53326A
	twist_73963	1.02016e-05	0.520284	0.21872	-0.448068	0.885508	30.2632	36.1702	1.19519		1322	YP_009032592.1 endolysin [Lactoccocus phage WP-2]
	agilent_6502	1.02066e-05	0.520536	-0.302658	-1.2259	0.62058	14.4737	12.766	0.882012	UniRef90_P11311	1323	Adhesin P1 precursor (Cytadhesin P1) (Attachment protein) & ADP1_MYCPN adhesin P1	Adhesin P1 n=56 Tax=Mycoplasma pneumoniae TaxID=2104 RepID=ADP1_MYCPN
	agilent_152493	1.02075e-05	0.52058	0.429256	-0.880302	1.73881	5.26316	7.44681	1.41489	UniRef90_A0A0P0EUJ1	1324	MH0013_GL0035403 MPA_PNP_EM_seqs_non_topgraph_seqs_final_210318.csv	MORN repeat protein n=82 Tax=Bacteroidaceae TaxID=815 RepID=A0A0P0EUJ1_BACT4
	agilent_237349	1.02191e-05	0.521172	-0.428659	-1.73825	0.880934	94.7368	92.5532	0.97695	UniRef90_UPI000E01835F	1325	VFG001313(gb|NP_644899) (spa) Immunoglobulin G binding protein A precursor [SpA (VF0017)] [Staphylococcus aureus subsp. aureus MW2]	staphylococcal protein A n=3 Tax=Staphylococcus aureus TaxID=1280 RepID=UPI000E01835F
	agilent_237201	1.02214e-05	0.52129	0.24172	-0.496966	0.980407	22.3684	29.7872	1.33166	UniRef90_P81177	1326	VFG001314(gb|NP_647375) (aur) zinc metalloproteinase aureolysin [Aureolysin (VF0024)] [Staphylococcus aureus subsp. aureus MW2]	Zinc metalloproteinase aureolysin n=337 Tax=Bacilli TaxID=91061 RepID=AURE_STAAU
	twist_27283	1.02389e-05	0.522184	0.207079	-0.427106	0.841263	55.2632	61.7021	1.11651		1327	positive (exact): Enterovirus C Genome polyprotein [on Uniprot the BLAST matches are "Capsid protein" from "Human poliovirus"
	agilent_120430	1.02467e-05	0.52258	-0.248932	-1.01202	0.514155	23.6842	19.1489	0.808511	UniRef90_A0A4P6M4H6	1328	WP_018598481.1 strains_non_MPA_non_topgraph_cdhit70_190118.csv	Toxin A n=3 Tax=Blautia TaxID=572511 RepID=A0A4P6M4H6_9FIRM
	agilent_1152	1.02589e-05	0.523203	0.241772	-0.500479	0.984023	21.0526	25.5319	1.21277	UniRef90_Q9QL88	1329	Enterovirus polyprotein (VP0, VP1, VP2, VP4) – capsid proteins, Coxsackievirus A9 (2.9 Å structure, chains 1–4)	Genome polyprotein n=36 Tax=Enterovirus B TaxID=138949 RepID=POLG_CXB6S
	agilent_6339	1.02609e-05	0.523305	-0.228061	-0.928388	0.472267	36.8421	31.9149	0.866261	UniRef90_P08318	1330	phosphoprotein 150 & Large structural phosphoprotein	Large structural phosphoprotein n=145 Tax=root TaxID=1 RepID=PP150_HCMVA
	twist_57916	1.02614e-05	0.52333	0.299006	-0.619236	1.21725	13.1579	13.8298	1.05106		1331	Glycoprotein D HHV-1
	agilent_92686	1.02615e-05	0.523336	0.217125	-0.449671	0.883921	31.5789	39.3617	1.24645	UniRef90_A6LHA3	1332	159490532-stool2_revised_scaffold3874_1_gene76177 MPA_PNP_EM_seqs_non_topgraph_seqs_final_210318.csv	Uncharacterized protein n=18 Tax=Bacteroidales TaxID=171549 RepID=A6LHA3_PARD8
	twist_46764	1.02646e-05	0.523497	0.261133	-0.541123	1.06339	17.1053	23.4043	1.36825		1333	fibronectin-binding protein A
	twist_44069	1.02673e-05	0.523633	-0.236816	-0.964605	0.490973	26.3158	22.3404	0.848936		1334	putative BLRF2 protein [Human gammaherpesvirus 4] & Tegument protein BLRF2
	agilent_10626	1.02712e-05	0.523832	0.35066	-0.727514	1.42883	7.89474	11.7021	1.48227	UniRef90_Q82081	1335	positive (from uniprot): Rhinovirus B Genome polyprotein	Genome polyprotein n=46 Tax=Enterovirus TaxID=12059 RepID=POLG_HRV3
	twist_54558	1.02727e-05	0.523905	-0.440371	-1.79462	0.913876	6.57895	5.31915	0.808511		1336	Probable phospholipid-transporting ATPase VA
	agilent_196991	1.02835e-05	0.524457	0.336424	-0.699537	1.37239	9.21053	11.7021	1.27052	UniRef90_A0A174N6A9	1337	WP_005425276.1 MPA_PNP_EM_seqs_non_topgraph_seqs_final_210318.csv	Kappa-carrageenase n=9 Tax=Blautia obeum TaxID=40520 RepID=A0A174N6A9_9FIRM
	agilent_223034	1.02974e-05	0.525169	-0.217846	-0.889821	0.454128	34.2105	28.7234	0.839607	UniRef90_A0A4I7XYI6	1338	VFG001361(gb|NP_344663) (pspA) pneumococcal surface protein A [PspA (VF0152)] [Streptococcus pneumoniae TIGR4]	Surface protein A n=87 Tax=Streptococcus pneumoniae TaxID=1313 RepID=A0A4I7XYI6_STREE
	twist_58292	1.02975e-05	0.525172	0.424674	-0.885294	1.73464	5.26316	7.44681	1.41489		1339	Enterovirus polyprotein (VP0, VP1, VP2, VP4) – capsid proteins, Coxsackievirus A9 (2.9 Å structure, chains 1–4)
	agilent_236149	1.03088e-05	0.525748	-0.545054	-2.22869	1.13858	3.94737	5.31915	1.34752	UniRef90_A7X6I5	1340	VFG001283(gb|NP_647238) (fnbA) fibronectin-binding protein A [FnBPs (VF0010)] [Staphylococcus aureus subsp. aureus MW2]	Fibronectin-binding protein A n=697 Tax=Bacteria TaxID=2 RepID=FNBA_STAA1
	agilent_142983	1.03332e-05	0.526994	-0.279084	-1.14376	0.585591	84.2105	82.9787	0.985372	UniRef90_A0A174WBH1	1341	MH0001_GL0017187 MPA_PNP_EM_seqs_non_topgraph_seqs_final_210318.csv	T9SS C-terminal target domain-containing protein n=14 Tax=Prevotella TaxID=838 RepID=A0A174WBH1_9BACT
	agilent_150244	1.03342e-05	0.527044	-0.231333	-0.948149	0.485484	27.6316	23.4043	0.847011	UniRef90_R5F4N5	1342	158499257-stool2_revised_scaffold67727_1_gene85513 MPA_PNP_EM_seqs_non_topgraph_seqs_final_210318.csv	Glyco_hydro_85 domain-containing protein n=3 Tax=Bacteroidales TaxID=171549 RepID=R5F4N5_9BACE
	twist_50558	1.03397e-05	0.527323	-0.378961	-1.55402	0.796094	9.21053	6.38298	0.693009		1343	HCMVUL80
	agilent_242556	1.03495e-05	0.527824	0.384092	-0.808318	1.5765	6.57895	8.51064	1.29362	UniRef90_Q00879	1344	VFG000009(gb|NP_880574) (fimD) fimbrial adhesin [Fimbriae (VF0031)] [Bordetella pertussis Tohama I]	Protein FhaE n=35 Tax=Bordetella TaxID=517 RepID=FHAE_BORPE
	agilent_141666	1.0351e-05	0.527902	0.332741	-0.700446	1.36593	9.21053	11.7021	1.27052	UniRef90_B2UPQ4	1345	WP_012421146.1 (2/2) non_MPA_topgraph_sampling_040218.csv	Uncharacterized protein n=22 Tax=Akkermansia TaxID=239934 RepID=B2UPQ4_AKKM8
	agilent_197328	1.03553e-05	0.528121	-0.556698	-2.28621	1.17281	3.94737	3.19149	0.808511	UniRef90_A0A173ZSK8	1346	WP_004845365.1 (2/2) non_MPA_topgraph_sampling_040218.csv	Exoglucanase B n=10 Tax=Clostridiales TaxID=186802 RepID=A0A173ZSK8_9FIRM
	agilent_79824	1.0365e-05	0.528617	-0.237569	-0.976518	0.501381	25	22.3404	0.893617	UniRef90_A0A174WE81	1347	MH0061_GL0017930 MPA_PNP_EM_seqs_non_topgraph_seqs_final_210318.csv	Acetylhydrolase n=10 Tax=Bacteroides TaxID=816 RepID=A0A174WE81_9BACE
	agilent_63822	1.03861e-05	0.52969	-0.351236	-1.44659	0.744122	10.5263	7.44681	0.707447	UniRef90_Q2FWV5	1348	WP_000727649.1 strains_non_MPA_non_topgraph_cdhit70_190118.csv	Chemotaxis inhibitory protein n=103 Tax=root TaxID=1 RepID=CHIPS_STAA8
	twist_70213	1.0389e-05	0.529838	-0.500044	-2.06003	1.05994	5.26316	3.19149	0.606383		1349	YP_007006998.1 pre-neck appendage [Clostridium phage phi24R]
	agilent_235651	1.0402e-05	0.530504	0.413386	-0.878345	1.70512	5.26316	7.44681	1.41489	UniRef90_Q50341	1350	VFG002030(gb|NP_109830) (orf6/MgpC/crmA) cytadherence protein [Cytadherence organelle (VF0330)] [Mycoplasma pneumoniae M129]	Mgp-operon protein 3 n=22 Tax=Mycoplasma pneumoniae TaxID=2104 RepID=MGP3_MYCPN
	agilent_241598	1.04022e-05	0.530514	-0.315619	-1.30188	0.670637	13.1579	10.6383	0.808511	UniRef90_Q8GM74	1351	VFG001150(gb|AAL79954) (hia) adhesin [Hia/Hsf (VF0039)] [Haemophilus influenzae nontypable strain 3179B]	Adhesin n=5 Tax=Haemophilus influenzae TaxID=727 RepID=Q8GM74_HAEIF
	agilent_226269	1.04024e-05	0.53052	-0.222844	-0.919204	0.473517	31.5789	31.9149	1.01064	UniRef90_Q99XV0	1352	VFG000968(gb|NP_269973) (emm) M protein type 1 [M protein (VF0242)] [Streptococcus pyogenes M1 GAS]	M protein type 1 n=54 Tax=Streptococcus pyogenes TaxID=1314 RepID=Q99XV0_STRP1
	twist_28806	1.04177e-05	0.531303	0.230917	-0.492047	0.95388	23.6842	27.6596	1.16785		1353	Enterovirus polyprotein (VP0, VP1, VP2, VP4) – capsid proteins, Coxsackievirus A9 (2.9 Å structure, chains 1–4)
	agilent_148478	1.04205e-05	0.531447	0.409216	-0.872426	1.69086	5.26316	8.51064	1.61702	UniRef90_A0A395YA58	1354	V1.CD17-4_GL0037923 MPA_PNP_EM_seqs_non_topgraph_seqs_final_210318.csv	Ribosome biogenesis GTPase A n=4 Tax=Clostridiales TaxID=186802 RepID=A0A395YA58_9FIRM
	agilent_8131	1.04233e-05	0.531589	0.296789	-0.633058	1.22664	11.8421	14.8936	1.25768	UniRef90_P09256	1355	positive (from uniprot): Human herpesvirus 3 Envelope glycoprotein C	Envelope glycoprotein C n=119 Tax=Human herpesvirus 3 TaxID=10335 RepID=GC_VZVD
	agilent_108450	1.04458e-05	0.532736	0.267501	-0.572933	1.10794	15.7895	18.0851	1.14539	UniRef90_C0B7L9	1356	MH0127_GL0085140 (1/5) MPA_and_EM_topgraph_220218_subsample.csv	Magnesium transporter MgtE n=6 Tax=Coprococcus TaxID=33042 RepID=C0B7L9_9FIRM
	agilent_16181	1.04694e-05	0.533937	-0.421396	-1.74923	0.906437	6.57895	5.31915	0.808511	UniRef90_E5V5Z6	1357	V1.CD27-0_GL0119995 MPA_PNP_EM_seqs_non_topgraph_seqs_final_210318.csv	Uncharacterized protein n=25 Tax=Bacteroides TaxID=816 RepID=E5V5Z6_9BACE
	agilent_10	1.04845e-05	0.534707	0.31128	-0.671423	1.29398	10.5263	13.8298	1.31383	UniRef90_Q99WQ6	1358	Lipase 2 precursor (Glycerol ester hydrolase 2)	Lipase 2 n=451 Tax=Bacteria TaxID=2 RepID=LIP2_STAAM
	agilent_13363	1.04899e-05	0.534984	0.272783	-0.588969	1.13453	14.4737	19.1489	1.32302	UniRef90_A0A0G9GVP9	1359	YP_004888341.1 strains_non_MPA_non_topgraph_cdhit70_190118.csv	Aggregation promoting factor n=38 Tax=Lactobacillus plantarum TaxID=1590 RepID=A0A0G9GVP9_LACPN
	twist_48402	1.04911e-05	0.535047	0.461557	-0.996779	1.91989	3.94737	6.38298	1.61702		1360	Adhesin P1 precursor (Cytadhesin P1) (Attachment protein) & ADP1_MYCPN adhesin P1
	agilent_112424	1.05272e-05	0.536888	-0.492377	-2.05513	1.07038	5.26316	3.19149	0.606383	UniRef90_A0A2N8IRZ8	1361	WP_031930870.1 strains_non_MPA_non_topgraph_cdhit70_190118.csv	Cell division protein CpoB n=29 Tax=Akkermansia TaxID=239934 RepID=A0A2N8IRZ8_9BACT
	agilent_43205	1.05338e-05	0.537225	0.233797	-0.508866	0.976459	21.0526	27.6596	1.31383	UniRef90_K0XR49	1362	O2.UC48-0_GL0083881 MPA_PNP_EM_seqs_non_topgraph_seqs_final_210318.csv	Por secretion system C-terminal sorting domain-containing protein n=5 Tax=Bacteroidales TaxID=171549 RepID=K0XR49_9BACT
	twist_49209	1.05782e-05	0.539486	-0.249001	-1.04438	0.546373	21.0526	21.2766	1.01064		1363	conserved Plasmodium membrane protein, unknown function
	agilent_1075	1.05862e-05	0.539898	0.205124	-0.450762	0.861011	32.8947	38.2979	1.16426	UniRef90_Q1HVF7	1364	EBNA-1 HHV 4	Epstein-Barr nuclear antigen 1 n=48 Tax=Epstein-Barr virus (strain GD1) TaxID=10376 RepID=EBNA1_EBVA8
	twist_28232	1.06042e-05	0.540813	-0.292504	-1.2299	0.644893	14.4737	11.7021	0.808511		1365	polyprotein (9/9) & VP1 capsid protein (1/3) & Chain 2, Human Rhinovirus Serotype 2 (Hrv2)
	twist_50400	1.06215e-05	0.541697	-0.363037	-1.52902	0.802946	9.21053	6.38298	0.693009		1366	ORF68
	agilent_164664	1.06331e-05	0.542287	0.763125	-1.69142	3.21767	1.31579	2.12766	1.61702	UniRef90_R5E067	1367	MH0010_GL0007892 MPA_PNP_EM_seqs_non_topgraph_seqs_final_210318.csv	Flagellin n=2 Tax=Eubacterium TaxID=1730 RepID=R5E067_9FIRM
	agilent_243958	1.06339e-05	0.54233	-0.234673	-0.989565	0.520218	26.3158	24.4681	0.929787	UniRef90_Q9KK48	1368	VFG005316(gb|NP_359586) (pspC/cbpA) Choline binding protein A [Choline-binding proteins (CVF122)] [Streptococcus pneumoniae R6]	Surface protein PspC n=12 Tax=Streptococcus pneumoniae TaxID=1313 RepID=Q9KK48_STREE
	agilent_41924	1.06392e-05	0.542598	-0.38082	-1.60665	0.845009	9.21053	6.38298	0.693009	UniRef90_A0A1H0NAI1	1369	WP_020917636.1 strains_non_MPA_non_topgraph_cdhit70_190118.csv	LysM domain-containing protein n=15 Tax=Streptococcus TaxID=1301 RepID=A0A1H0NAI1_STREI
	agilent_141701	1.06392e-05	0.542601	-0.332687	-1.40359	0.738213	10.5263	8.51064	0.808511	UniRef90_A0A3A9YAX1	1370	YP_194478.1 (1/1) non_MPA_topgraph_sampling_040218.csv	YSIRK-type signal peptide-containing protein n=15 Tax=Lactobacillus acidophilus TaxID=1579 RepID=A0A3A9YAX1_LACAI
	twist_37775	1.06466e-05	0.542979	0.307645	-0.683573	1.29886	10.5263	12.766	1.21277		1371	Hexon protein
	agilent_235189	1.06471e-05	0.543004	-0.771433	-3.25711	1.71425	2.63158	1.06383	0.404255	UniRef90_A0A2X6G300	1372	VFG034880(gb|NP_290952) (espX6) Type III secretion system effector EspX6 [LEE encoded T3SS (SS020)] [Escherichia coli O157:H7 str. EDL933]	Non-LEE-encoded type III secreted effector n=7 Tax=Escherichia coli TaxID=562 RepID=A0A2X6G300_ECOLX
	agilent_236333	1.0648e-05	0.543048	-0.19708	-0.83217	0.438011	47.3684	44.6809	0.943262	UniRef90_A0A0H3K1N3	1373	VFG001282(gb|NP_647237) (fnbB) fibronectin-binding protein B [FnBPs (VF0010)] [Staphylococcus aureus subsp. aureus MW2]	FnbB protein n=80 Tax=Staphylococcus TaxID=1279 RepID=A0A0H3K1N3_STAAW
	twist_22609	1.06489e-05	0.543094	-0.370205	-1.56333	0.822921	9.21053	7.44681	0.808511		1374	allergen_name False allergome_name Str py Streptokinase (5/12) (1/1) allergenonline_name False SDAP_name False iedb_name False
	agilent_6487	1.06632e-05	0.543822	0.200958	-0.447876	0.849792	35.5263	41.4894	1.16785	UniRef90_P07210	1375	polyprotein (9/9) & VP1 capsid protein (1/3) & Chain 2, Human Rhinovirus Serotype 2 (Hrv2)	Genome polyprotein n=273 Tax=Enterovirus TaxID=12059 RepID=POLG_HRV8A
	agilent_226351	1.06868e-05	0.545026	-0.213755	-0.905976	0.478466	73.6842	68.0851	0.924012	UniRef90_A2T8Z5	1376	VFG000948(gb|NP_663908) (fbaB) fibronectin-bing protein SfbII [FBPs (VF0243)] [Streptococcus pyogenes MGAS315]	PrtF2 n=111 Tax=Streptococcus pyogenes TaxID=1314 RepID=A2T8Z5_STRPY
	twist_49584	1.06916e-05	0.54527	-0.413471	-1.75326	0.926316	6.57895	5.31915	0.808511		1377	DNA annealing helicase and endonuclease ZRANB3
	agilent_5001	1.06977e-05	0.545582	-0.24567	-1.04234	0.551002	21.0526	17.0213	0.808511	UniRef90_Q66478	1378	polyprotein (3/9) & structural protein (3/3) & VP1 (2/4) & capsid protein VP1 & VP1 protein (2/2) & VP1 protein, partial [Enterovirus A71]	Genome polyprotein n=10068 Tax=root TaxID=1 RepID=POLG_HE71B
	agilent_11275	1.0703e-05	0.545855	0.200598	-0.450356	0.851553	40.7895	45.7447	1.12148		1379	positive (exact): Influenza A virus Hemagglutinin
	agilent_168512	1.07169e-05	0.546562	-0.388768	-1.65257	0.875035	7.89474	5.31915	0.673759	UniRef90_B0G7W2	1380	WP_005334232.1 (1/7) non_MPA_topgraph_sampling_040218.csv	Ferrous iron transport protein B n=13 Tax=Dorea TaxID=189330 RepID=B0G7W2_9FIRM
	agilent_242450	1.07205e-05	0.546747	0.363595	-0.818922	1.54611	6.57895	10.6383	1.61702	UniRef90_A0A5C1BAU8	1381	VFG043504(gb|NP_357669) (pavB/pfbB) cell wall surface anchor family protein, Plasminogen- and Fibronectin-binding protein B [PavB (VF0524)] [Streptococcus pneumoniae R6]	YSIRK signal domain/LPXTG anchor domain surface protein n=148 Tax=Streptococcus pneumoniae TaxID=1313 RepID=A0A5C1BAU8_STREE
	twist_59093	1.07271e-05	0.547084	0.397213	-0.895722	1.69015	5.26316	8.51064	1.61702		1382	B B/Massachusetts/02/2012 HA
	agilent_8775	1.0736e-05	0.547538	-0.205149	-0.873669	0.463371	38.1579	34.0426	0.89215	UniRef90_P08318	1383	phosphoprotein 150 & Large structural phosphoprotein	Large structural phosphoprotein n=145 Tax=root TaxID=1 RepID=PP150_HCMVA
	twist_23592	1.07487e-05	0.548184	-0.516571	-2.20265	1.1695	3.94737	4.25532	1.07801		1384	allergen_name False allergome_name Str pn PspC (2/2) (1/1) allergenonline_name False SDAP_name False iedb_name False
	twist_46294	1.07536e-05	0.548435	-0.377205	-1.60917	0.854756	7.89474	6.38298	0.808511		1385	EBNA-3B nuclear protein [Human gammaherpesvirus 4] & Epstein-Barr nuclear antigen 4
	twist_52620	1.07555e-05	0.548532	-0.211638	-0.90302	0.479744	31.5789	25.5319	0.808511		1386	Junctional protein associated with coronary artery disease
	twist_53511	1.07626e-05	0.54889	-0.416026	-1.77633	0.944274	6.57895	5.31915	0.808511		1387	Chromodomain-helicase-DNA-binding protein 7
	twist_33702	1.07677e-05	0.549151	-0.209068	-0.893112	0.474977	39.4737	34.0426	0.862411		1388	phosphoprotein 150 & Large structural phosphoprotein
	agilent_236983	1.07693e-05	0.549234	-0.365609	-1.56208	0.830867	9.21053	6.38298	0.693009	UniRef90_P43840	1389	VFG000335(gb|NP_439322) (ompP5) outer membrane protein P5 (ompA), human factor H binding protein [P5 protein (VF0041)] [Haemophilus influenzae Rd KW20]	Outer membrane protein P5 n=60 Tax=Pasteurellaceae TaxID=712 RepID=OMP5_HAEIN
	twist_95690	1.0784e-05	0.549982	-0.314126	-1.34405	0.715796	11.8421	9.57447	0.808511		1390	AFU63124.1 endolysin [Lactobacillus phage ATCC 8014-B2]
	agilent_225551	1.07874e-05	0.550158	0.293837	-0.669992	1.25767	10.5263	13.8298	1.31383	UniRef90_Q97T80	1391	VFG001362(gb|NP_344620) (zmpC) immunoglobulin A1 protease [IgA1 protease (VF0147)] [Streptococcus pneumoniae TIGR4]	Zinc metalloprotease ZmpC n=66 Tax=Terrabacteria group TaxID=1783272 RepID=ZMPC_STRPN
	agilent_223905	1.07924e-05	0.550413	-0.243459	-1.04255	0.555634	21.0526	18.0851	0.859043	UniRef90_Q8GM74	1392	VFG001150(gb|AAL79954) (hia) adhesin [Hia/Hsf (VF0039)] [Haemophilus influenzae nontypable strain 3179B]	Adhesin n=5 Tax=Haemophilus influenzae TaxID=727 RepID=Q8GM74_HAEIF
	twist_2691	1.08003e-05	0.550817	-0.472189	-2.0236	1.07922	5.26316	4.25532	0.808511		1393	allergen_name False allergome_name Str pn PspC (2/2) (1/1) allergenonline_name False SDAP_name False iedb_name False
	agilent_6224	1.0815e-05	0.551563	0.25601	-0.586708	1.09873	15.7895	18.0851	1.14539	UniRef90_A7X0T9	1394	Bifunctional autolysin precursor	Bifunctional autolysin n=763 Tax=Bacteria TaxID=2 RepID=ATL_STAA1
	agilent_43878	1.0816e-05	0.551614	-0.512129	-2.19814	1.17388	3.94737	3.19149	0.808511	UniRef90_D1JSC7	1395	YP_100692.1 strains_non_MPA_non_topgraph_cdhit70_190118.csv	Prolyl tripeptidyl peptidase n=56 Tax=Bacteroidaceae TaxID=815 RepID=D1JSC7_BACFG
	twist_48385	1.08216e-05	0.551903	-0.275172	-1.18174	0.631395	85.5263	85.1064	0.99509		1396	positive (exact): Enterovirus B Genome polyprotein
	agilent_235426	1.08288e-05	0.55227	-0.479762	-2.06182	1.1023	5.26316	3.19149	0.606383	UniRef90_Q8GM74	1397	VFG001150(gb|AAL79954) (hia) adhesin [Hia/Hsf (VF0039)] [Haemophilus influenzae nontypable strain 3179B]	Adhesin n=5 Tax=Haemophilus influenzae TaxID=727 RepID=Q8GM74_HAEIF
	agilent_201880	1.08314e-05	0.552402	-0.191724	-0.824163	0.440715	59.2105	54.2553	0.916312	UniRef90_A0A174B1N0	1398	WP_012743453.1 MPA_PNP_EM_seqs_non_topgraph_seqs_final_210318.csv	Toxin A n=2 Tax=[Eubacterium] rectale TaxID=39491 RepID=A0A174B1N0_9FIRM
	agilent_205650	1.08333e-05	0.552497	-0.324299	-1.39431	0.745717	10.5263	8.51064	0.808511	UniRef90_A0A3S4NMH7	1399	WP_000668994.1 strains_non_MPA_non_topgraph_cdhit70_190118.csv	Exotoxin n=39 Tax=Staphylococcaceae TaxID=90964 RepID=A0A3S4NMH7_STAAU
	agilent_164670	1.08416e-05	0.552919	0.74314	-1.71144	3.19772	1.31579	2.12766	1.61702	UniRef90_C4ZDZ6	1400	WP_012744138.1 MPA_PNP_EM_seqs_non_topgraph_seqs_final_210318.csv	Flagellin n=1 Tax=Agathobacter rectalis (strain ATCC 33656 / DSM 3377 / JCM 17463 / KCTC 5835 / VPI 0990) TaxID=515619 RepID=C4ZDZ6_AGARV
	agilent_164667	1.08416e-05	0.552919	0.74314	-1.71144	3.19772	1.31579	2.12766	1.61702	UniRef90_A0A173T5V3	1401	MH0260_GL0103278 MPA_PNP_EM_seqs_non_topgraph_seqs_final_210318.csv	Flagellin n=2 Tax=Roseburia faecis TaxID=301302 RepID=A0A173T5V3_9FIRM
	agilent_166976	1.08416e-05	0.552919	0.74314	-1.71144	3.19772	1.31579	2.12766	1.61702	UniRef90_A0A173T5V3	1402	MH0260_GL0103278 MPA_PNP_EM_seqs_non_topgraph_seqs_final_210318.csv	Flagellin n=2 Tax=Roseburia faecis TaxID=301302 RepID=A0A173T5V3_9FIRM
	twist_36071	1.08675e-05	0.554241	0.202632	-0.468892	0.874155	32.8947	38.2979	1.16426		1403	positive (exact): Influenza A virus Hemagglutinin
	twist_63348	1.08814e-05	0.554953	-0.223576	-0.965842	0.51869	25	24.4681	0.978723		1404	YP_009037358.1 hypothetical protein JS09_035 [Escherichia phage vB_EcoM_JS09]
	agilent_5580	1.08922e-05	0.555502	-0.286579	-1.23933	0.666177	13.1579	12.766	0.970213	UniRef90_Q59947	1405	immunoglobulin A1 protease	Immunoglobulin A1 protease n=446 Tax=Streptococcus pneumoniae TaxID=1313 RepID=IGA1_STRR6
	agilent_161898	1.08946e-05	0.555626	0.40913	-0.951486	1.76975	5.26316	6.38298	1.21277	UniRef90_A0A3R6HP82	1406	160582958-stool1_revised_scaffold9779_1_gene44654 (1/2) MPA_and_EM_topgraph_220218_subsample.csv	Nucleotide pyrophosphatase n=8 Tax=Parabacteroides TaxID=375288 RepID=A0A3R6HP82_9BACT
	twist_54195	1.09117e-05	0.556496	0.401534	-0.936767	1.73984	5.26316	7.44681	1.41489		1407	EBNA3A HHV4
	agilent_30985	1.09125e-05	0.556539	0.447512	-1.04419	1.93921	3.94737	5.31915	1.34752	UniRef90_A0A139K1E2	1408	T2D-56A_GL0012413 MPA_PNP_EM_seqs_non_topgraph_seqs_final_210318.csv	Glycoside hydrolase family 2 n=19 Tax=Bacteroides TaxID=816 RepID=A0A139K1E2_BACUN
	agilent_131884	1.0914e-05	0.556615	0.213011	-0.49716	0.923182	27.6316	27.6596	1.00101	UniRef90_A0A173UAU5	1409	WP_007884712.1 MPA_PNP_EM_seqs_non_topgraph_seqs_final_210318.csv	Flagellin n=3 Tax=Roseburia inulinivorans TaxID=360807 RepID=A0A173UAU5_9FIRM
	agilent_234840	1.09182e-05	0.556827	0.247632	-0.578408	1.07367	15.7895	20.2128	1.28014	UniRef90_UPI000E01835F	1410	VFG001313(gb|NP_644899) (spa) Immunoglobulin G binding protein A precursor [SpA (VF0017)] [Staphylococcus aureus subsp. aureus MW2]	staphylococcal protein A n=3 Tax=Staphylococcus aureus TaxID=1280 RepID=UPI000E01835F
	agilent_226440	1.09326e-05	0.557565	-0.304106	-1.32043	0.71222	11.8421	10.6383	0.898345	UniRef90_A0A0H2XFP1	1411	VFG002406(gb|NP_645074) (esaA) type VII secretion system protein EsaA [Type VII secretion system (VF0403)] [Staphylococcus aureus subsp. aureus MW2]	Type VII secretion system accessory factor EsaA n=547 Tax=Bacteria TaxID=2 RepID=ESAA_STAA3
	agilent_200788	1.09439e-05	0.55814	-0.189688	-0.824554	0.445178	51.3158	47.8723	0.932897	UniRef90_A0A3R6PDK7	1412	MH0462_GL0114644 MPA_PNP_EM_seqs_non_topgraph_seqs_final_210318.csv	Uncharacterized protein n=6 Tax=Parabacteroides merdae TaxID=46503 RepID=A0A3R6PDK7_9BACT
	agilent_236613	1.09601e-05	0.558966	-0.191314	-0.832967	0.450339	60.5263	58.5106	0.966698	UniRef90_Q5XAT9	1413	VFG000956(gb|NP_607775) (sda) streptodornase [DNase (VF0252)] [Streptococcus pyogenes MGAS8232]	Sda n=3 Tax=root TaxID=1 RepID=Q5XAT9_STRP6
	agilent_6423	1.09682e-05	0.55938	0.226507	-0.533983	0.986997	19.7368	24.4681	1.23972	UniRef90_P07210	1414	polyprotein (9/9) & VP1 capsid protein (1/3) & Chain 2, Human Rhinovirus Serotype 2 (Hrv2)	Genome polyprotein n=273 Tax=Enterovirus TaxID=12059 RepID=POLG_HRV8A
	agilent_193401	1.09785e-05	0.559902	0.346541	-0.818508	1.51159	6.57895	10.6383	1.61702	UniRef90_K0WUD6	1415	MH0012_GL0237066 (1/1) MPA_and_EM_topgraph_220218_subsample.csv	Uncharacterized protein n=3 Tax=Bacteroidales TaxID=171549 RepID=K0WUD6_9BACT
	twist_44775	1.09873e-05	0.56035	-0.350207	-1.52893	0.828514	9.21053	6.38298	0.693009		1416	p35 lipoprotein
	agilent_240118	1.09899e-05	0.560484	0.303113	-0.717445	1.32367	9.21053	12.766	1.38602	UniRef90_P27951	1417	VFG001795(gb|BAC98831) (cba) c protein beta antigen [<beta>-C protein (VF0277)] [Streptococcus agalactiae FM027022]	IgA FC receptor n=71 Tax=Streptococcus TaxID=1301 RepID=BAG_STRAG
	agilent_88528	1.09971e-05	0.560853	-0.22501	-0.983315	0.533295	23.6842	19.1489	0.808511	UniRef90_F0EQQ6	1418	WP_014064443.1 strains_non_MPA_non_topgraph_cdhit70_190118.csv	Chaperone SurA n=29 Tax=Pasteurellaceae TaxID=712 RepID=F0EQQ6_HAEPA
	agilent_239180	1.10155e-05	0.561788	-0.205834	-0.901176	0.489507	30.2632	26.5957	0.878816	UniRef90_P15926	1419	VFG000974(gb|NP_269970) (scpA) C5a peptidase precursor [C5a peptidase (VF0245)] [Streptococcus pyogenes M1 GAS]	C5a peptidase n=760 Tax=Bacteria TaxID=2 RepID=C5AP_STRPY
	twist_48824	1.1016e-05	0.561814	-0.242103	-1.06002	0.575814	19.7368	17.0213	0.862411		1420	polyprotein (9/9) & VP1 capsid protein (1/3) & Chain 2, Human Rhinovirus Serotype 2 (Hrv2)
	agilent_9999	1.10522e-05	0.563663	0.263804	-0.631655	1.15926	13.1579	15.9574	1.21277	UniRef90_O36633	1421	Major surface glycoprotein G	Major surface glycoprotein G n=342 Tax=Pneumoviridae TaxID=11244 RepID=GLYC_HRSVB
	agilent_27755	1.10576e-05	0.563938	-0.444681	-1.95518	1.06581	5.26316	4.25532	0.808511	UniRef90_A0A069SCX9	1422	MH0020_GL0003463 MPA_PNP_EM_seqs_non_topgraph_seqs_final_210318.csv	Uncharacterized protein n=25 Tax=Bacteroidales TaxID=171549 RepID=A0A069SCX9_9BACT
	agilent_7179	1.10654e-05	0.564335	0.329651	-0.79125	1.45055	7.89474	10.6383	1.34752	UniRef90_P11311	1423	Adhesin P1 precursor (Cytadhesin P1) (Attachment protein) & ADP1_MYCPN adhesin P1	Adhesin P1 n=56 Tax=Mycoplasma pneumoniae TaxID=2104 RepID=ADP1_MYCPN
	agilent_239721	1.10695e-05	0.564544	-0.336613	-1.4818	0.808574	9.21053	8.51064	0.924012	UniRef90_O84091	1424	VFG002125(gb|NP_219592) (copN) Type III secretion system effector CopN [TTSS (VF0344)] [Chlamydia trachomatis D/UW-3/CX]	Low Calcium Response E n=20 Tax=Chlamydia trachomatis TaxID=813 RepID=O84091_CHLTR
	agilent_48033	1.1075e-05	0.564824	-0.256034	-1.12771	0.615643	17.1053	13.8298	0.808511	UniRef90_R7P730	1425	MH0081_GL0068106 MPA_PNP_EM_seqs_non_topgraph_seqs_final_210318.csv	Uncharacterized protein n=1 Tax=Clostridium sp. CAG:609 TaxID=1262827 RepID=R7P730_9CLOT
	twist_22989	1.10887e-05	0.565525	-0.307537	-1.35645	0.741374	11.8421	8.51064	0.718676		1426	allergen_name False allergome_name Cap h 12 (2/2), Cap h 8 (4/5) (1/1) allergenonline_name False SDAP_name False iedb_name False
	agilent_229642	1.11007e-05	0.566138	-0.200745	-0.886505	0.485015	31.5789	26.5957	0.842199	UniRef90_P15276	1427	VFG000117(gb|NP_253940) (algP/algR3) alginate regulatory protein AlgP [Alginate (VF0091)] [Pseudomonas aeruginosa PAO1]	Transcriptional regulatory protein AlgP n=6 Tax=Pseudomonas aeruginosa TaxID=287 RepID=ALGP_PSEAE
	agilent_130111	1.11016e-05	0.566182	0.290807	-0.702722	1.28434	10.5263	11.7021	1.1117	UniRef90_D4S2X1	1428	MH0005_GL0011337 MPA_PNP_EM_seqs_non_topgraph_seqs_final_210318.csv	Flagellin n=3 Tax=Butyrivibrio TaxID=830 RepID=D4S2X1_9FIRM
	agilent_223732	1.11054e-05	0.566377	-0.269369	-1.19012	0.651381	14.4737	12.766	0.882012	UniRef90_D0W5Z8	1429	VFG000232(gb|NP_273117) (pilT) twitching motility protein PilT [Type IV pili (VF0075)] [Neisseria meningitidis MC58]	Twitching motility protein n=4 Tax=Neisseria TaxID=482 RepID=D0W5Z8_NEICI
	agilent_50247	1.11104e-05	0.56663	-0.24718	-1.09263	0.598274	18.4211	13.8298	0.75076	UniRef90_A0A354D3V1	1430	MH0436_GL0046035 MPA_PNP_EM_seqs_non_topgraph_seqs_final_210318.csv	Flagellin n=2 Tax=Clostridiales TaxID=186802 RepID=A0A354D3V1_9FIRM
	twist_32572	1.11111e-05	0.566664	0.249148	-0.603112	1.10141	15.7895	19.1489	1.21277		1431	EBNA3A HHV4
	twist_32109	1.11226e-05	0.567251	0.184494	-0.44756	0.816547	40.7895	44.6809	1.0954		1432	EBNA-1 HHV 4 & BKRF1
	twist_48625	1.11251e-05	0.567379	0.202966	-0.4926	0.898532	30.2632	31.9149	1.05458		1433	phosphoprotein 150 & Large structural phosphoprotein
	agilent_131888	1.11338e-05	0.567825	0.215865	-0.524759	0.956488	23.6842	24.4681	1.0331	UniRef90_C0FTT4	1434	WP_007886088.1 MPA_PNP_EM_seqs_non_topgraph_seqs_final_210318.csv	Flagellin n=5 Tax=Roseburia inulinivorans TaxID=360807 RepID=C0FTT4_9FIRM
	agilent_204343	1.1154e-05	0.568853	-0.280845	-1.24698	0.685288	13.1579	11.7021	0.889362	UniRef90_A0A3R6J631	1435	MH0105_GL0034973 MPA_PNP_EM_seqs_non_topgraph_seqs_final_210318.csv	Uncharacterized protein n=6 Tax=Parabacteroides TaxID=375288 RepID=A0A3R6J631_9BACT
	agilent_225880	1.11604e-05	0.569182	-0.218209	-0.969509	0.533091	23.6842	21.2766	0.898345	UniRef90_P62575	1436	VFG001378(gb|NP_359129) (nanA) neuraminidase A [Neuraminidase (VF0148)] [Streptococcus pneumoniae R6]	Sialidase A n=43 Tax=Bacteria TaxID=2 RepID=NANA_STREE
	agilent_42055	1.11608e-05	0.569199	-0.36345	-1.61487	0.88797	7.89474	6.38298	0.808511	UniRef90_A0A166Q5A2	1437	WP_001081338.1 strains_non_MPA_non_topgraph_cdhit70_190118.csv	Iron(III) dicitrate-binding protein n=239 Tax=Bacteria TaxID=2 RepID=A0A166Q5A2_STAAU
	twist_58154	1.11654e-05	0.569435	0.204092	-0.499062	0.907246	25	30.8511	1.23404		1438	Capsid protein VP26 & capsid protein VP26 [Human gammaherpesvirus 4] & BFRF3
	agilent_112962	1.11714e-05	0.569743	-0.298605	-1.3282	0.730994	11.8421	8.51064	0.718676	UniRef90_A0A1Q6RJ96	1439	MH0257_GL0136324 MPA_PNP_EM_seqs_non_topgraph_seqs_final_210318.csv	Uncharacterized protein n=1 Tax=Oscillibacter sp. 57_20 TaxID=1897011 RepID=A0A1Q6RJ96_9FIRM
	twist_69537	1.11716e-05	0.569751	-0.331965	-1.47662	0.812685	9.21053	7.44681	0.808511		1440	YP_006908491.1 hypothetical protein BCB4_0262 [Bacillus phage B4]
	twist_28813	1.11718e-05	0.56976	0.184527	-0.451755	0.820808	42.1053	44.6809	1.06117		1441	positive (from uniprot): Rhinovirus B Genome polyprotein
	agilent_237561	1.11734e-05	0.569845	-0.241974	-1.07653	0.592579	18.4211	17.0213	0.924012	UniRef90_UPI000F53326A	1442	VFG000261(gb|NP_273742) (iga) IgA-specific serine endopeptidase [IgA1 protease (VF0080)] [Neisseria meningitidis MC58]	IgA-specific serine endopeptidase autotransporter n=1 Tax=Neisseria meningitidis TaxID=487 RepID=UPI000F53326A
	twist_34803	1.11804e-05	0.570202	-0.264034	-1.17552	0.647447	15.7895	11.7021	0.741135		1443	DNA polymerase processivity factor
	agilent_139400	1.11874e-05	0.570557	-0.191414	-0.852809	0.469981	35.5263	31.9149	0.898345	UniRef90_Q2FZL2	1444	WP_000676561.1 strains_non_MPA_non_topgraph_cdhit70_190118.csv	Glutamyl endopeptidase n=383 Tax=Bacilli TaxID=91061 RepID=SSPA_STAA8
	agilent_89024	1.1189e-05	0.57064	0.3626	-0.890567	1.61577	92.1053	94.6809	1.02796	UniRef90_A0A374C239	1445	O2.UC12-1_GL0023688 MPA_PNP_EM_seqs_non_topgraph_seqs_final_210318.csv	Uncharacterized protein n=1 Tax=Prevotella sp. AM42-24 TaxID=2293125 RepID=A0A374C239_9BACT
	agilent_4836	1.11916e-05	0.57077	0.183838	-0.451732	0.819408	56.5789	60.6383	1.07175	UniRef90_B2RM93	1446	protease precursor	Gingipain R1 n=47 Tax=Porphyromonas gingivalis TaxID=837 RepID=CPG1_PORG3
	agilent_15630	1.12157e-05	0.571999	0.317829	-0.784492	1.42015	7.89474	11.7021	1.48227	UniRef90_Q9ZFS5	1447	WP_000769829.1 strains_non_MPA_non_topgraph_cdhit70_190118.csv	Exotoxin 1 n=31 Tax=Staphylococcus aureus TaxID=1280 RepID=Q9ZFS5_STAAU
	agilent_241118	1.1217e-05	0.572069	-0.194144	-0.867614	0.479326	34.2105	29.7872	0.870704	UniRef90_P15926	1448	VFG001797(gb|NP_735749) (scpB) streptococcal C5a peptidase [C5a peptidase (VF0278)] [Streptococcus agalactiae NEM316]	C5a peptidase n=760 Tax=Bacteria TaxID=2 RepID=C5AP_STRPY
	agilent_48843	1.12223e-05	0.572337	0.334885	-0.827617	1.49739	7.89474	8.51064	1.07801	UniRef90_F9Z760	1449	MH0012_GL0066575 MPA_PNP_EM_seqs_non_topgraph_seqs_final_210318.csv	Alkyl hydroperoxide reductase/ Thiol specific antioxidant/ Mal allergen n=9 Tax=Odoribacter TaxID=283168 RepID=F9Z760_ODOSD
	agilent_240385	1.12299e-05	0.572725	-0.185047	-0.828057	0.457963	50	47.8723	0.957447	UniRef90_A0A4I7YG16	1450	VFG001357(gb|NP_346601) (cbpA) choline binding protein A [CbpA/PspC (VF0150)] [Streptococcus pneumoniae TIGR4]	Choline binding protein A n=44 Tax=Streptococcus pneumoniae TaxID=1313 RepID=A0A4I7YG16_STREE
	twist_32382	1.12383e-05	0.573155	-0.321043	-1.43787	0.795783	10.5263	7.44681	0.707447		1451	ORF68
	agilent_151560	1.12652e-05	0.574523	0.443768	-1.10551	1.99305	3.94737	5.31915	1.34752	UniRef90_A0A174FE64	1452	WP_005825265.1 MPA_PNP_EM_seqs_non_topgraph_seqs_final_210318.csv	D-alanyl-D-alanine carboxypeptidase/D-alanyl-D-alanine-endopeptidase n=57 Tax=Bacteroides TaxID=816 RepID=A0A174FE64_BACUN
	twist_48890	1.12656e-05	0.574547	-0.188846	-0.848182	0.470491	43.4211	40.4255	0.931012		1453	phosphoprotein 150 & Large structural phosphoprotein
	agilent_110572	1.12707e-05	0.574805	-0.182053	-0.818101	0.453996	48.6842	42.5532	0.874066	UniRef90_A0A1C3SKW8	1454	WP_020916184.1 strains_non_MPA_non_topgraph_cdhit70_190118.csv	Peptidase C51 domain-containing protein n=23 Tax=Streptococcus TaxID=1301 RepID=A0A1C3SKW8_STRMC
	agilent_1543	1.12795e-05	0.575255	0.293794	-0.733863	1.32145	9.21053	11.7021	1.27052	UniRef90_P08318	1455	phosphoprotein 150 & Large structural phosphoprotein	Large structural phosphoprotein n=145 Tax=root TaxID=1 RepID=PP150_HCMVA
	agilent_32775	1.12843e-05	0.575497	0.233498	-0.583769	1.05077	17.1053	19.1489	1.11948	UniRef90_Q8G7F6	1456	WP_058102159.1 (2/6) non_MPA_topgraph_sampling_040218.csv	Uncharacterized protein n=165 Tax=Terrabacteria group TaxID=1783272 RepID=Q8G7F6_BIFLO
	twist_34760	1.12884e-05	0.575707	-0.312958	-1.40894	0.783028	10.5263	7.44681	0.707447		1457	pertactin & Pertactin precursor & P.69 outer membrane protein precursor
	agilent_125620	1.12916e-05	0.575871	0.337945	-0.846056	1.52195	6.57895	8.51064	1.29362	UniRef90_A0A0U5JUD9	1458	WP_003667077.1 strains_non_MPA_non_topgraph_cdhit70_190118.csv	5'-nucleotidase n=45 Tax=Lactobacillus TaxID=1578 RepID=A0A0U5JUD9_LACRE
	twist_81512	1.12931e-05	0.57595	-0.461883	-2.08044	1.15667	5.26316	3.19149	0.606383		1459	YP_006908131.1 hypothetical protein [Campylobacter phage CP30A]
	agilent_200833	1.12962e-05	0.576105	-0.1837	-0.827691	0.460291	60.5263	56.383	0.931545	UniRef90_K5Z2N5	1460	MH0244_GL0115989 MPA_PNP_EM_seqs_non_topgraph_seqs_final_210318.csv	Uncharacterized protein n=12 Tax=Parabacteroides TaxID=375288 RepID=K5Z2N5_9BACT
	twist_6459	1.13052e-05	0.576566	-0.47073	-2.12296	1.1815	5.26316	3.19149	0.606383		1461	allergen_name False allergome_name Cas s 1 (6/6) (1/1) allergenonline_name Unassigned (1/1) (1/1) SDAP_name False iedb_name False
	agilent_81845	1.13068e-05	0.576645	-0.310686	-1.40139	0.780021	10.5263	7.44681	0.707447	UniRef90_D4IKB5	1462	MH0196_GL0222700 MPA_PNP_EM_seqs_non_topgraph_seqs_final_210318.csv	Chondroitin sulfate ABC lyase n=7 Tax=Rikenellaceae TaxID=171550 RepID=D4IKB5_9BACT
	twist_28812	1.13121e-05	0.576919	0.185157	-0.465332	0.835647	36.8421	38.2979	1.03951		1463	positive (from uniprot): Rhinovirus B Genome polyprotein
	agilent_6216	1.13139e-05	0.577009	0.199007	-0.500303	0.898317	27.6316	34.0426	1.23202	UniRef90_A0A2U3RZL8	1464	pneumococcal histidine triad protein D (1/2) & histidine motif-containing protein, partial	Pneumococcal histidine triad protein D n=4 Tax=Streptococcus pneumoniae TaxID=1313 RepID=A0A2U3RZL8_STREE
	agilent_204874	1.13278e-05	0.577719	-0.333246	-1.50646	0.839965	9.21053	6.38298	0.693009	UniRef90_A0A3V9NUN2	1465	WP_001127942.1 (2/2) non_MPA_topgraph_sampling_040218.csv	Prepilin-type N-terminal cleavage/methylation domain-containing protein n=51 Tax=Salmonella TaxID=590 RepID=A0A3V9NUN2_SALGL
	agilent_6706	1.13347e-05	0.578069	-0.330343	-1.49441	0.83372	9.21053	6.38298	0.693009	UniRef90_Q9QL88	1466	Enterovirus polyprotein (VP0, VP1, VP2, VP4) – capsid proteins, Coxsackievirus A9 (2.9 Å structure, chains 1–4)	Genome polyprotein n=36 Tax=Enterovirus B TaxID=138949 RepID=POLG_CXB6S
	twist_27167	1.13354e-05	0.578104	0.241173	-0.608751	1.0911	14.4737	19.1489	1.32302		1467	putative zinc metalloprotease
	twist_35178	1.13356e-05	0.578114	0.206304	-0.520757	0.933365	22.3684	28.7234	1.28411		1468	positive (from uniprot): Rhinovirus B Genome polyprotein
	agilent_69388	1.13376e-05	0.578219	0.408262	-1.03094	1.84746	3.94737	8.51064	2.15603	UniRef90_A0A2S1FUJ1	1469	WP_000769147.1 strains_non_MPA_non_topgraph_cdhit70_190118.csv	Superantigen-like protein 11 n=24 Tax=Bacteria TaxID=2 RepID=A0A2S1FUJ1_STAAU
	twist_76831	1.13601e-05	0.579366	0.235806	-0.597971	1.06958	15.7895	18.0851	1.14539		1470	YP_008772099.1 unnamed protein product [Streptococcus phage TP-778L]
	agilent_199622	1.13687e-05	0.579806	-0.252777	-1.1476	0.642044	15.7895	12.766	0.808511	UniRef90_A0A2N8HER6	1471	WP_012419884.1 strains_non_MPA_non_topgraph_cdhit70_190118.csv	Chaperone protein ClpB n=85 Tax=Bacteria TaxID=2 RepID=A0A2N8HER6_9BACT
	twist_95398	1.13811e-05	0.580435	-0.17948	-0.815887	0.456928	44.7368	42.5532	0.951189		1472	YP_003344856.1 hypothetical protein [Streptococcus virus ALQ132]
	twist_40058	1.1383e-05	0.580531	0.417428	-1.06308	1.89794	3.94737	6.38298	1.61702		1473	polyprotein (3/9) & structural protein (3/3) & VP1 (2/4) & capsid protein VP1 & VP1 protein (2/2) & VP1 protein, partial [Enterovirus A71]
	agilent_6943	1.13865e-05	0.580713	-0.482269	-2.19358	1.22904	3.94737	4.25532	1.07801	UniRef90_P03204	1474	EBNA-3C HHV 4 latent protein	Epstein-Barr nuclear antigen 6 n=14 Tax=Epstein-Barr virus (strain GD1) TaxID=10376 RepID=EBNA6_EBVB9
	agilent_223217	1.13959e-05	0.58119	0.247278	-0.631282	1.12584	13.1579	19.1489	1.45532	UniRef90_A7X6I5	1475	VFG001283(gb|NP_647238) (fnbA) fibronectin-binding protein A [FnBPs (VF0010)] [Staphylococcus aureus subsp. aureus MW2]	Fibronectin-binding protein A n=697 Tax=Bacteria TaxID=2 RepID=FNBA_STAA1
	twist_44831	1.14025e-05	0.581527	0.230741	-0.589798	1.05128	15.7895	21.2766	1.34752		1476	fibronectin-binding protein A
	agilent_2110	1.14272e-05	0.582787	-0.269869	-1.23276	0.69302	13.1579	11.7021	0.889362	UniRef90_P0C6Z0	1477	early antigen protein D (EA-D) & DNA polymerase processivity factor BMRF1	DNA polymerase processivity factor BMRF1 n=54 Tax=Epstein-Barr virus (strain GD1) TaxID=10376 RepID=EAD_EBVA8
	agilent_73399	1.14331e-05	0.583088	-0.242694	-1.10931	0.623927	17.1053	13.8298	0.808511	UniRef90_A0A354D669	1478	MH0193_GL0075334 MPA_PNP_EM_seqs_non_topgraph_seqs_final_210318.csv	Flagellin n=1 Tax=Lachnospiraceae bacterium TaxID=1898203 RepID=A0A354D669_9FIRM
	agilent_10960	1.14392e-05	0.583397	0.246672	-0.634879	1.12822	81.5789	87.234	1.06932	UniRef90_A0A2U3RZL8	1479	pneumococcal histidine triad protein D (1/2) & histidine motif-containing protein, partial	Pneumococcal histidine triad protein D n=4 Tax=Streptococcus pneumoniae TaxID=1313 RepID=A0A2U3RZL8_STREE
	agilent_15672	1.1446e-05	0.583745	0.363557	-0.936918	1.66403	5.26316	7.44681	1.41489	UniRef90_Q2FVE7	1480	WP_001229076.1 strains_non_MPA_non_topgraph_cdhit70_190118.csv	Metal-staphylopine-binding protein CntA n=261 Tax=Bacteria TaxID=2 RepID=CNTA_STAA8
	agilent_224288	1.14517e-05	0.584035	0.262036	-0.676011	1.20008	11.8421	17.0213	1.43735	UniRef90_P44969	1481	VFG000337(gb|NP_439153) (iga1) immunoglobin A1 protease [IgA1 protease (VF0045)] [Haemophilus influenzae Rd KW20]	Immunoglobulin A1 protease autotransporter n=1 Tax=Haemophilus influenzae (strain ATCC 51907 / DSM 11121 / KW20 / Rd) TaxID=71421 RepID=IGA0_HAEIN
	agilent_51197	1.14539e-05	0.584151	0.373848	-0.964879	1.71257	5.26316	6.38298	1.21277	UniRef90_UPI000FEBEFBA	1482	763435843-stool1_revised_scaffold1821_1_gene20649 MPA_PNP_EM_seqs_non_topgraph_seqs_final_210318.csv	ATP-dependent helicase n=1 Tax=Apibacter sp. HY039 TaxID=2501476 RepID=UPI000FEBEFBA
	agilent_77323	1.14562e-05	0.584265	0.490984	-1.26773	2.2497	2.63158	4.25532	1.61702	UniRef90_A0A4P6M607	1483	WP_018594521.1 strains_non_MPA_non_topgraph_cdhit70_190118.csv	D-galactose-binding periplasmic protein n=6 Tax=Lachnospiraceae TaxID=186803 RepID=A0A4P6M607_9FIRM
	agilent_25683	1.14654e-05	0.584734	0.340657	-0.881112	1.56243	6.57895	8.51064	1.29362	UniRef90_A0A1C7FX89	1484	WP_004268716.1 strains_non_MPA_non_topgraph_cdhit70_190118.csv	Peptidase P60 n=10 Tax=Bifidobacterium animalis TaxID=28025 RepID=A0A1C7FX89_9BIFI
	twist_58786	1.14687e-05	0.584904	-0.223813	-1.02688	0.579255	19.7368	19.1489	0.970213		1485	positive (exact): Enterovirus C Genome polyprotein [on Uniprot the BLAST matches are "Capsid protein" from "Human poliovirus"
	agilent_167108	1.14689e-05	0.584911	0.358492	-0.927849	1.64483	5.26316	8.51064	1.61702	UniRef90_A0A2S3U8G5	1486	YP_004890908.1 (1/1) non_MPA_topgraph_sampling_040218.csv	DUF3324 domain-containing protein n=30 Tax=Lactobacillus TaxID=1578 RepID=A0A2S3U8G5_LACPN
	agilent_15627	1.14762e-05	0.585287	-0.351492	-1.61398	0.910994	7.89474	5.31915	0.673759	UniRef90_H1GAG6	1487	WP_012951188.1 strains_non_MPA_non_topgraph_cdhit70_190118.csv	FTR1 family protein n=142 Tax=Listeria TaxID=1637 RepID=H1GAG6_LISIO
	agilent_219934	1.14994e-05	0.586471	-0.173786	-0.799962	0.452391	48.6842	45.7447	0.93962	UniRef90_UPI000F53326A	1488	VFG000261(gb|NP_273742) (iga) IgA-specific serine endopeptidase [IgA1 protease (VF0080)] [Neisseria meningitidis MC58]	IgA-specific serine endopeptidase autotransporter n=1 Tax=Neisseria meningitidis TaxID=487 RepID=UPI000F53326A
	twist_58521	1.15059e-05	0.5868	-0.195616	-0.901073	0.50984	72.3684	69.1489	0.955513		1489	nuclear protein EBNA2 & EBNA-2 & Epstein-Barr nuclear antigen 2
	twist_24153	1.15088e-05	0.586946	-0.437897	-2.01772	1.14192	5.26316	3.19149	0.606383		1490	allergen_name False allergome_name Set it GBSS_I (4/5) (1/1) allergenonline_name False SDAP_name False iedb_name False
	agilent_1145	1.15175e-05	0.587392	0.205202	-0.535995	0.946398	22.3684	24.4681	1.09387	UniRef90_P03300	1491	Genome polyprotein (6/6) & polyprotein (7/9) & VP1 (1/4) & coat protein VP1 & VP4	Genome polyprotein n=1168 Tax=Enterovirus TaxID=12059 RepID=POLG_POL1M
	agilent_321	1.15215e-05	0.587596	0.180496	-0.471818	0.83281	61.8421	63.8298	1.03214	UniRef90_P03211	1492	EBNA-1 HHV 4 & BKRF1	Epstein-Barr nuclear antigen 1 n=37 Tax=Epstein-Barr virus (strain GD1) TaxID=10376 RepID=EBNA1_EBVB9
	agilent_2243	1.1524e-05	0.587723	-0.313912	-1.44878	0.820955	9.21053	8.51064	0.924012	UniRef90_P14738	1493	fibronectin-binding protein A	Fibronectin-binding protein A n=540 Tax=Staphylococcaceae TaxID=90964 RepID=FNBA_STAA8
	agilent_128883	1.15272e-05	0.587885	-0.187832	-0.867185	0.491521	35.5263	28.7234	0.808511	UniRef90_A0A174Z6Y0	1494	MH0077_GL0059567 MPA_PNP_EM_seqs_non_topgraph_seqs_final_210318.csv	Flagellin n=3 Tax=Eubacterium TaxID=1730 RepID=A0A174Z6Y0_9FIRM
	agilent_17689	1.15364e-05	0.588358	-0.337403	-1.55927	0.884466	7.89474	6.38298	0.808511	UniRef90_A0A4Y1WV37	1495	MH0220_GL0175163 MPA_PNP_EM_seqs_non_topgraph_seqs_final_210318.csv	Y_Y_Y domain-containing protein n=3 Tax=Alistipes TaxID=239759 RepID=A0A4Y1WV37_9BACT
	twist_48198	1.15376e-05	0.58842	-0.180282	-0.833264	0.4727	61.8421	61.7021	0.997737		1496	Genome polyprotein (6/6) & polyprotein (7/9) & VP1 (1/4) & coat protein VP1 & VP4
	agilent_107097	1.15585e-05	0.589485	-0.353133	-1.63584	0.929575	7.89474	5.31915	0.673759	UniRef90_B0G8D4	1497	WP_005334551.1 (1/1) non_MPA_topgraph_sampling_040218.csv	Pyridine nucleotide-disulfide oxidoreductase n=14 Tax=Lachnospiraceae TaxID=186803 RepID=B0G8D4_9FIRM
	twist_31746	1.15667e-05	0.589902	-0.328511	-1.52312	0.866102	10.5263	6.38298	0.606383		1498	rhoptry protein, putative & rhoptry protein
	twist_27916	1.15682e-05	0.589979	0.339401	-0.895066	1.57387	6.57895	7.44681	1.13191		1499	tegument protein pp65 & 65 kDa lower matrix phosphoprotein & pp65 & HCMVUL83
	agilent_54340	1.15953e-05	0.591358	0.366315	-0.971002	1.70363	5.26316	6.38298	1.21277	UniRef90_A0A0P0M0Z8	1500	V1.CD15-0_GL0032971 MPA_PNP_EM_seqs_non_topgraph_seqs_final_210318.csv	RagB/SusD Domain-Containing Protein n=32 Tax=root TaxID=1 RepID=A0A0P0M0Z8_BACVU
	agilent_224628	1.15979e-05	0.591495	0.212361	-0.563198	0.98792	19.7368	22.3404	1.13191	UniRef90_Q54835	1501	VFG000950(gb|NP_665531) (emm) M protein type 3 [M protein (VF0242)] [Streptococcus pyogenes MGAS315]	M3 protein n=36 Tax=Streptococcus pyogenes TaxID=1314 RepID=Q54835_STRPY
	twist_53755	1.15993e-05	0.591565	0.25952	-0.688448	1.20749	85.5263	89.3617	1.04484		1502	polyprotein (9/9) & VP1 capsid protein (1/3) & Chain 2, Human Rhinovirus Serotype 2 (Hrv2)
	agilent_3596	1.1611e-05	0.592161	-0.206004	-0.959701	0.547692	23.6842	22.3404	0.943262	UniRef90_Q66478	1503	polyprotein (3/9) & structural protein (3/3) & VP1 (2/4) & capsid protein VP1 & VP1 protein (2/2) & VP1 protein, partial [Enterovirus A71]	Genome polyprotein n=10068 Tax=root TaxID=1 RepID=POLG_HE71B
	twist_54947	1.16213e-05	0.592684	-0.173452	-0.808951	0.462047	47.3684	45.7447	0.965721		1504	positive (from uniprot): Rhinovirus B Genome polyprotein
	agilent_56127	1.16231e-05	0.592779	0.194183	-0.517452	0.905818	26.3158	26.5957	1.01064	UniRef90_F3QTC0	1505	MH0006_GL0176289 MPA_PNP_EM_seqs_non_topgraph_seqs_final_210318.csv	F5/8 type C domain protein n=4 Tax=Paraprevotella TaxID=577309 RepID=F3QTC0_9BACT
	twist_20162	1.16277e-05	0.593015	0.400149	-1.06724	1.86754	3.94737	6.38298	1.61702		1506	allergen_name Der p 20 (1/1) (1/1) allergome_name Der p 20 (2/2) (1/1) allergenonline_name Der p 20.0101 (1/1) (1/1) SDAP_name Der p 20 (1/1) (1/1) iedb_name False
	twist_33384	1.16321e-05	0.593236	0.34806	-0.929075	1.62519	5.26316	9.57447	1.81915		1507	zinc metalloproteinase aureolysin
	twist_85221	1.16535e-05	0.594326	0.489111	-1.31089	2.28911	2.63158	4.25532	1.61702		1508	YP_009284296.1 hypothetical protein BI096_gp32 [Enterobacter phage Arya]
	twist_18921	1.16648e-05	0.594903	-0.286246	-1.34132	0.768831	10.5263	9.57447	0.909574		1509	allergen_name Ani s 14 (1/1) (1/1) allergome_name Ani s 14 (1/4) (1/1) allergenonline_name Ani s 14.0101 (1/1) (1/1) SDAP_name False iedb_name False
	agilent_241734	1.16724e-05	0.595294	0.346205	-0.931232	1.62364	5.26316	9.57447	1.81915	UniRef90_Q5WTU7	1510	VFG041338(gb|YP_096511) (ceg32/sidI) Dot/Icm type IV secretion system effector Ceg32/SidI [Dot/Icm (SS047)] [Legionella pneumophila subsp. pneumophila str. Philadelphia 1]	Uncharacterized protein n=44 Tax=Legionella pneumophila TaxID=446 RepID=Q5WTU7_LEGPL
	agilent_193153	1.16746e-05	0.595406	-0.234327	-1.09922	0.630563	18.4211	12.766	0.693009	UniRef90_A0A1E3KV71	1511	YP_004890527.1 (1/1) non_MPA_topgraph_sampling_040218.csv	Gram_pos_anchor domain-containing protein n=52 Tax=Lactobacillaceae TaxID=33958 RepID=A0A1E3KV71_LACPN
	twist_12245	1.16747e-05	0.595407	-0.306991	-1.44008	0.826102	9.21053	7.44681	0.808511		1512	allergen_name False allergome_name Cal s 2 (2/3) (1/1) allergenonline_name False SDAP_name False iedb_name False
	twist_20161	1.16747e-05	0.595407	-0.306991	-1.44008	0.826102	9.21053	7.44681	0.808511		1513	allergen_name Der f 20 (1/1) (1/1) allergome_name Der f 20 (3/4) (1/1) allergenonline_name Der f 20.0201 (1/1) (1/1) SDAP_name False iedb_name False
	agilent_241474	1.16845e-05	0.595912	-0.215112	-1.01017	0.579949	23.6842	17.0213	0.718676	UniRef90_Q8GM74	1514	VFG001150(gb|AAL79954) (hia) adhesin [Hia/Hsf (VF0039)] [Haemophilus influenzae nontypable strain 3179B]	Adhesin n=5 Tax=Haemophilus influenzae TaxID=727 RepID=Q8GM74_HAEIF
	agilent_220764	1.16905e-05	0.596218	-0.407528	-1.91502	1.09996	6.57895	3.19149	0.485106	UniRef90_P12255	1515	VFG000001(gb|NP_880571) (fhaB) filamentous hemagglutinin/adhesin [FHA (VF0025)] [Bordetella pertussis Tohama I]	Filamentous hemagglutinin n=89 Tax=Bordetella TaxID=517 RepID=FHAB_BORPE
	agilent_1147	1.16979e-05	0.596593	0.188945	-0.510697	0.888586	26.3158	28.7234	1.09149	UniRef90_Q66575	1516	positive (from uniprot): Enterovirus B Genome polyprotein	Genome polyprotein n=20 Tax=Enterovirus B TaxID=138949 RepID=POLG_EC12T
	twist_15555	1.17019e-05	0.596796	-0.427186	-2.00988	1.15551	5.26316	3.19149	0.606383		1517	allergen_name False allergome_name Pha v PHA (7/15) (1/1) allergenonline_name False SDAP_name False iedb_name False
	twist_24043	1.17154e-05	0.597484	-0.326832	-1.54	0.886334	7.89474	6.38298	0.808511		1518	allergen_name False allergome_name Epi co 2 (1/2) (1/1) allergenonline_name False SDAP_name False iedb_name False
	twist_36969	1.17219e-05	0.597818	-0.240346	-1.1333	0.652607	15.7895	12.766	0.808511		1519	Alpha-S2-casein precursor
	agilent_3962	1.17289e-05	0.598176	0.474785	-1.2909	2.24047	2.63158	4.25532	1.61702	UniRef90_P07210	1520	polyprotein (9/9) & VP1 capsid protein (1/3) & Chain 2, Human Rhinovirus Serotype 2 (Hrv2)	Genome polyprotein n=273 Tax=Enterovirus TaxID=12059 RepID=POLG_HRV8A
	twist_38693	1.17485e-05	0.599174	-0.249399	-1.17943	0.68063	14.4737	11.7021	0.808511		1521	polyprotein (3/9) & structural protein (3/3) & VP1 (2/4) & capsid protein VP1 & VP1 protein (2/2) & VP1 protein, partial [Enterovirus A71]
	agilent_45366	1.17731e-05	0.600428	0.214182	-0.587271	1.01564	17.1053	23.4043	1.36825	UniRef90_A0A173ZMW8	1522	MH0006_GL0111091 (2/2) MPA_and_EM_topgraph_220218_subsample.csv	LysM domain-containing protein n=31 Tax=Clostridiales TaxID=186802 RepID=A0A173ZMW8_9FIRM
	twist_85580	1.17767e-05	0.600613	0.420755	-1.15448	1.99599	3.94737	4.25532	1.07801		1523	AGI10763.1 hypothetical protein 936_0022 [Lactococcus phage 936]
	twist_34337	1.17803e-05	0.600795	-0.189975	-0.901562	0.521613	30.2632	27.6596	0.913969		1524	zinc metalloproteinase aureolysin
	agilent_73853	1.17808e-05	0.600821	0.407308	-1.11845	1.93307	3.94737	5.31915	1.34752	UniRef90_C3R8Q2	1525	159369152-stool1_revised_C241355_1_gene48043 (2/2) MPA_and_EM_topgraph_220218_subsample.csv	Conjugative transposon TraM protein n=40 Tax=Bacteria TaxID=2 RepID=C3R8Q2_9BACE
	agilent_238476	1.17815e-05	0.600857	-0.256979	-1.21971	0.70575	13.1579	10.6383	0.808511	UniRef90_UPI000F53326A	1526	VFG000261(gb|NP_273742) (iga) IgA-specific serine endopeptidase [IgA1 protease (VF0080)] [Neisseria meningitidis MC58]	IgA-specific serine endopeptidase autotransporter n=1 Tax=Neisseria meningitidis TaxID=487 RepID=UPI000F53326A
	twist_42511	1.17884e-05	0.601207	0.244906	-0.673475	1.16329	11.8421	17.0213	1.43735		1527	CELL SURFACE LIPOPROTEIN MPT83 (LIPOPROTEIN P23)
	twist_58890	1.17987e-05	0.601733	0.297125	-0.818691	1.41294	7.89474	9.57447	1.21277		1528	B B/Ann Arbor/1/86 HA
	agilent_133371	1.18121e-05	0.602416	-0.300817	-1.43262	0.830987	9.21053	7.44681	0.808511	UniRef90_A0A174RAJ5	1529	WP_044925903.1 MPA_PNP_EM_seqs_non_topgraph_seqs_final_210318.csv	Uncharacterized protein n=18 Tax=Clostridiales TaxID=186802 RepID=A0A174RAJ5_9FIRM
	twist_25044	1.18218e-05	0.602914	-0.421959	-2.01173	1.16782	5.26316	3.19149	0.606383		1530	allergen_name False allergome_name Tri m GBSS_I (3/3) (1/1) allergenonline_name False SDAP_name False iedb_name False
	twist_73226	1.18219e-05	0.602916	0.243057	-0.672691	1.1588	13.1579	13.8298	1.05106		1531	YP_009277541.1 portal vertex of the head [Shigella phage SHFML-11]
	twist_76871	1.18279e-05	0.603225	-0.205328	-0.979586	0.56893	25	18.0851	0.723404		1532	NP_510993.1 tail tape measure protein [Listeria phage 2389]
	twist_59514	1.18291e-05	0.603286	0.187179	-0.518762	0.89312	25	28.7234	1.14894		1533	B B/Beijing/184/93 HA
	twist_6249	1.18336e-05	0.603515	-0.477273	-2.27844	1.32389	3.94737	3.19149	0.808511		1534	allergen_name False allergome_name Act e 1 (4/7) (1/1) allergenonline_name False SDAP_name False iedb_name False
	agilent_228819	1.1837e-05	0.603685	-0.173297	-0.827603	0.481009	65.7895	63.8298	0.970213	UniRef90_Q99XV0	1535	VFG000968(gb|NP_269973) (emm) M protein type 1 [M protein (VF0242)] [Streptococcus pyogenes M1 GAS]	M protein type 1 n=54 Tax=Streptococcus pyogenes TaxID=1314 RepID=Q99XV0_STRP1
	agilent_110337	1.18384e-05	0.60376	-0.349415	-1.66895	0.970121	6.57895	5.31915	0.808511	UniRef90_F7JVT9	1536	WP_024852370.1 strains_non_MPA_non_topgraph_cdhit70_190118.csv	Uncharacterized protein n=15 Tax=Clostridiales TaxID=186802 RepID=F7JVT9_9FIRM
	agilent_40254	1.18454e-05	0.604116	0.315669	-0.877601	1.50894	6.57895	8.51064	1.29362	UniRef90_K0WUB3	1537	MH0128_GL0035420 MPA_PNP_EM_seqs_non_topgraph_seqs_final_210318.csv	Por secretion system C-terminal sorting domain-containing protein n=3 Tax=Bacteroidales TaxID=171549 RepID=K0WUB3_9BACT
	twist_92306	1.18513e-05	0.604417	-0.307828	-1.47243	0.856772	9.21053	6.38298	0.693009		1538	NP_945017.1 Putative HNH endonuclease [Salmonella phage FelixO1]
	agilent_7061	1.18536e-05	0.604536	-0.174869	-0.836664	0.486927	38.1579	35.1064	0.920029	UniRef90_P08392	1539	Trans-acting transcriptional protein ICP4	Major viral transcription factor ICP4 n=1 Tax=Human herpesvirus 1 (strain 17) TaxID=10299 RepID=ICP4_HHV11
	agilent_129	1.1861e-05	0.604909	0.174881	-0.487644	0.837405	32.8947	36.1702	1.09957	UniRef90_Q1HVF7	1540	EBNA-1 HHV 4	Epstein-Barr nuclear antigen 1 n=48 Tax=Epstein-Barr virus (strain GD1) TaxID=10376 RepID=EBNA1_EBVA8
	agilent_238433	1.1867e-05	0.605217	-0.247736	-1.18707	0.691598	14.4737	10.6383	0.73501	UniRef90_Q9I324	1541	VFG000203(gb|NP_250399) (popB) type III secretion system hydrophobic translocator, pore protein PopB [TTSS (VF0083)] [Pseudomonas aeruginosa PAO1]	Translocator protein PopB n=209 Tax=Pseudomonadaceae TaxID=135621 RepID=Q9I324_PSEAE
	twist_39967	1.18719e-05	0.605466	0.236484	-0.660803	1.13377	13.1579	15.9574	1.21277		1542	immunoglobulin A1 protease
	twist_28586	1.18845e-05	0.606109	0.226455	-0.634317	1.08723	81.5789	86.1702	1.05628		1543	positive (from uniprot): Rhinovirus B Genome polyprotein
	agilent_169172	1.18964e-05	0.606717	-0.486137	-2.3371	1.36483	3.94737	2.12766	0.539007	UniRef90_A0A174MPU4	1544	T2D-189A_GL0064880 MPA_PNP_EM_seqs_non_topgraph_seqs_final_210318.csv	Flagellin n=3 Tax=Clostridiales TaxID=186802 RepID=A0A174MPU4_9FIRM
	agilent_237631	1.19078e-05	0.607298	-0.190107	-0.915107	0.534894	76.3158	74.4681	0.975789	UniRef90_Q54835	1545	VFG000950(gb|NP_665531) (emm) M protein type 3 [M protein (VF0242)] [Streptococcus pyogenes MGAS315]	M3 protein n=36 Tax=Streptococcus pyogenes TaxID=1314 RepID=Q54835_STRPY
	agilent_238110	1.19081e-05	0.607315	0.327094	-0.920385	1.57457	6.57895	7.44681	1.13191	UniRef90_P06653	1546	VFG001358(gb|NP_346365) (lytA) autolysin [Autolysin (VF0143)] [Streptococcus pneumoniae TIGR4]	Autolysin n=1457 Tax=root TaxID=1 RepID=ALYS_STRPN
	agilent_224304	1.19106e-05	0.607443	0.165355	-0.465506	0.796216	42.1053	46.8085	1.1117	UniRef90_A0A0E8T3C9	1547	VFG001354(gb|NP_345414) (pce) choline binding protein E [CBPs (VF0145)] [Streptococcus pneumoniae TIGR4]	Choline binding protein E CbpE n=250 Tax=Bacteria TaxID=2 RepID=A0A0E8T3C9_STREE
	twist_35986	1.19214e-05	0.607991	-0.319033	-1.53806	0.899995	7.89474	7.44681	0.943262		1548	zinc metalloproteinase aureolysin
	twist_33487	1.1922e-05	0.608022	-0.364144	-1.75567	1.02738	6.57895	4.25532	0.646809		1549	Enterovirus polyprotein (VP0, VP1, VP2, VP4) – capsid proteins, Coxsackievirus A9 (2.9 Å structure, chains 1–4)
	agilent_115477	1.19296e-05	0.608411	0.315841	-0.892405	1.52409	6.57895	8.51064	1.29362	UniRef90_A0A417NJ28	1550	MH0192_GL0143211 MPA_PNP_EM_seqs_non_topgraph_seqs_final_210318.csv	Stage II sporulation protein P n=7 Tax=Firmicutes TaxID=1239 RepID=A0A417NJ28_9FIRM
	twist_28333	1.19313e-05	0.608497	0.34254	-0.968158	1.65324	5.26316	7.44681	1.41489		1551	BZLF1 [Human gammaherpesvirus 4] & BZLF1 & Trans-activator protein BZLF1
	agilent_45161	1.19332e-05	0.608591	0.19021	-0.5378	0.918219	73.6842	75.5319	1.02508	UniRef90_UPI0004537308	1552	WP_000728715.1 strains_non_MPA_non_topgraph_cdhit70_190118.csv	staphylococcal protein A n=1 Tax=Staphylococcus aureus TaxID=1280 RepID=UPI0004537308
	twist_48017	1.1936e-05	0.608737	0.168681	-0.477193	0.814554	59.2105	64.8936	1.09598		1553	positive (from uniprot): Enterovirus C Genome polyprotein [on Uniprot the BLAST matches are "Capsid protein" from "Human poliovirus"
	agilent_221466	1.1962e-05	0.610063	0.308371	-0.876758	1.4935	6.57895	9.57447	1.45532	UniRef90_A0A2X2MA38	1554	VFG002420(gb|NP_644838) (adsA) Adenosine synthase A [AdsA (VF0422)] [Staphylococcus aureus subsp. aureus MW2]	5'-nucleotidase n=579 Tax=Bacteria TaxID=2 RepID=A0A2X2MA38_STAAU
	agilent_224254	1.19886e-05	0.611418	0.28641	-0.818507	1.39133	7.89474	10.6383	1.34752	UniRef90_D8H130	1555	VFG016338(gb|YP_026915) (inhA) immune inhibitor A metalloprotease [InhA (VF0536)] [Bacillus anthracis str. Sterne]	Immune inhibitor A, metalloprotease n=671 Tax=Bacillaceae TaxID=186817 RepID=D8H130_BACAI
	agilent_229718	1.20344e-05	0.613752	-0.194696	-0.950744	0.561353	23.6842	23.4043	0.98818	UniRef90_A7X6I5	1556	VFG001283(gb|NP_647238) (fnbA) fibronectin-binding protein A [FnBPs (VF0010)] [Staphylococcus aureus subsp. aureus MW2]	Fibronectin-binding protein A n=697 Tax=Bacteria TaxID=2 RepID=FNBA_STAA1
	twist_32235	1.20376e-05	0.613916	-0.310074	-1.51472	0.894571	7.89474	7.44681	0.943262		1557	VP1 protein (1/2)
	agilent_182601	1.20426e-05	0.614174	-0.227393	-1.11147	0.65668	17.1053	12.766	0.746318	UniRef90_P0ADA3	1558	NP_708547.2 (1/1) non_MPA_topgraph_sampling_040218.csv	Murein hydrolase activator NlpD n=742 Tax=Bacteria TaxID=2 RepID=NLPD_ECOLI
	agilent_222669	1.20457e-05	0.614332	0.286534	-0.827968	1.40104	7.89474	10.6383	1.34752	UniRef90_Q99Z19	1559	VFG000966(gb|NP_269179) (hylP) hyaluronidase, phage associated [Hyaluronidase (VF0246)] [Streptococcus pyogenes M1 GAS]	Hyaluronidase-phage associated n=28 Tax=root TaxID=1 RepID=Q99Z19_STRP1
	agilent_124801	1.20561e-05	0.614863	0.342642	-0.992097	1.67738	5.26316	7.44681	1.41489	UniRef90_A0AGG6	1560	WP_003721832.1 strains_non_MPA_non_topgraph_cdhit70_190118.csv	Flagellar basal-body rod protein FlgC n=51 Tax=Listeria TaxID=1637 RepID=A0AGG6_LISW6
	agilent_9755	1.20567e-05	0.614894	0.391215	-1.13287	1.9153	3.94737	5.31915	1.34752	UniRef90_P03204	1561	EBNA-3C HHV 4 latent protein	Epstein-Barr nuclear antigen 6 n=14 Tax=Epstein-Barr virus (strain GD1) TaxID=10376 RepID=EBNA6_EBVB9
	agilent_235257	1.20718e-05	0.615662	0.264075	-0.766939	1.29509	9.21053	11.7021	1.27052	UniRef90_O33930	1562	VFG032821(gb|NP_463939) (inlF) internalin F [InlF (VF0447)] [Listeria monocytogenes EGD-e]	Class 1 internalin InlF n=194 Tax=Bacteria TaxID=2 RepID=O33930_LISMN
	twist_27988	1.20772e-05	0.615937	-0.219864	-1.07894	0.639208	18.4211	15.9574	0.866261		1563	EBNA-3B nuclear protein [Human gammaherpesvirus 4] & Epstein-Barr nuclear antigen 4
	agilent_9541	1.20802e-05	0.616089	-0.455807	-2.23755	1.32593	3.94737	3.19149	0.808511	UniRef90_P03204	1564	EBNA-3C HHV 4 latent protein	Epstein-Barr nuclear antigen 6 n=14 Tax=Epstein-Barr virus (strain GD1) TaxID=10376 RepID=EBNA6_EBVB9
	agilent_180261	1.20819e-05	0.616176	-0.282855	-1.3888	0.823089	9.21053	9.57447	1.03951	UniRef90_A0A0E1XBT2	1565	WP_001208900.1 strains_non_MPA_non_topgraph_cdhit70_190118.csv	Gram-positive signal peptide protein, YSIRK family n=24 Tax=Staphylococcaceae TaxID=90964 RepID=A0A0E1XBT2_STAAU
	agilent_610	1.20823e-05	0.616195	-0.43237	-2.123	1.25826	3.94737	3.19149	0.808511	UniRef90_P27958	1566	Hepatitis C virus (HCV) polyprotein – includes core, envelope glycoproteins (E1, E2/NS1, gp35, gp70, hypervariable regions), and nonstructural proteins (NS3, NS4, NS5, NS5B, RNA-dependent RNA polymerase); covers structural and nonstructural regions, precue protein (1/2) & polyprotein precursor (1/3) & Polyprotein (1/2) & E2 protein (4/4) & precursor protein & Hepatitis C virus core, matrix, envel…	Genome polyprotein n=2057 Tax=Hepacivirus C TaxID=11103 RepID=POLG_HCVH
	agilent_232048	1.21019e-05	0.617199	-0.288076	-1.41771	0.84156	9.21053	7.44681	0.808511	UniRef90_Q48824	1567	VFG001854(gb|YP_095369) (fliC) flagellin [Flagella (VF0157)] [Legionella pneumophila subsp. pneumophila str. Philadelphia 1]	Flagellin n=45 Tax=Legionellaceae TaxID=444 RepID=Q48824_LEGPN
	twist_43231	1.21145e-05	0.617837	0.190877	-0.558969	0.940723	22.3684	28.7234	1.28411		1568	minor core protein
	twist_27552	1.21222e-05	0.618234	-0.192155	-0.947873	0.563564	77.6316	73.4043	0.945546		1569	nuclear protein EBNA2 & EBNA-2 & Epstein-Barr nuclear antigen 2
	twist_15602	1.2135e-05	0.618884	-0.180635	-0.892364	0.531095	30.2632	25.5319	0.843663		1570	allergen_name False allergome_name Hor v 37 (5/6) (1/1) allergenonline_name False SDAP_name False iedb_name False
	twist_58800	1.21499e-05	0.619643	0.336691	-0.992803	1.66618	5.26316	6.38298	1.21277		1571	positive (exact): Human herpesvirus 5 Envelope glycoprotein M
	agilent_212612	1.21499e-05	0.619643	0.336691	-0.992803	1.66618	5.26316	6.38298	1.21277	UniRef90_R7JJN0	1572	V1.CD16-0_GL0012863 MPA_PNP_EM_seqs_non_topgraph_seqs_final_210318.csv	Uncharacterized protein n=5 Tax=root TaxID=1 RepID=R7JJN0_9BACT
	twist_54214	1.21548e-05	0.619897	0.275918	-0.814392	1.36623	7.89474	11.7021	1.48227		1573	polyprotein (9/9) & VP1 capsid protein (1/3) & Chain 2, Human Rhinovirus Serotype 2 (Hrv2)
	agilent_185725	1.2155e-05	0.619903	-0.339196	-1.67958	1.00118	6.57895	5.31915	0.808511	UniRef90_A0A246B2R4	1574	YP_002344746.1 (1/1) non_MPA_topgraph_sampling_040218.csv	Cytochrome c-type protein n=76 Tax=Campylobacteraceae TaxID=72294 RepID=A0A246B2R4_CAMJU
	agilent_46084	1.21595e-05	0.620134	-0.395845	-1.96111	1.16942	5.26316	3.19149	0.606383	UniRef90_A0A139TN04	1575	764143897-stool1_revised_scaffold19089_3_gene114080 MPA_PNP_EM_seqs_non_topgraph_seqs_final_210318.csv	Methionine synthase n=68 Tax=unclassified Akkermansia TaxID=2608915 RepID=A0A139TN04_9BACT
	twist_53964	1.21782e-05	0.621087	-0.276837	-1.37451	0.820834	10.5263	7.44681	0.707447		1576	Hemagglutinin (2/2)
	twist_33965	1.21896e-05	0.621672	0.391529	-1.16351	1.94656	3.94737	5.31915	1.34752		1577	55 kDa immediate-early protein 1
	agilent_73395	1.21953e-05	0.621959	-0.276654	-1.37635	0.82304	10.5263	7.44681	0.707447	UniRef90_A0A173VM56	1578	MH0044_GL0005871 MPA_PNP_EM_seqs_non_topgraph_seqs_final_210318.csv	Flagellin n=8 Tax=Roseburia TaxID=841 RepID=A0A173VM56_9FIRM
	agilent_9575	1.21967e-05	0.622031	-0.307919	-1.53215	0.916306	7.89474	6.38298	0.808511	UniRef90_Q9P2D1	1579	Chromodomain-helicase-DNA-binding protein 7	Chromodomain-helicase-DNA-binding protein 7 n=159 Tax=Amniota TaxID=32524 RepID=CHD7_HUMAN
	twist_92719	1.21975e-05	0.622074	-0.345967	-1.72163	1.0297	6.57895	4.25532	0.646809		1580	YP_006507.1 Sit [Escherichia virus P1]
	agilent_141285	1.21977e-05	0.622082	-0.289037	-1.43836	0.860284	9.21053	8.51064	0.924012	UniRef90_Q4W8L5	1581	WP_000744110.1 strains_non_MPA_non_topgraph_cdhit70_190118.csv	Staphylocoagulase n=113 Tax=Bacillales TaxID=1385 RepID=Q4W8L5_STAAU
	twist_28860	1.21979e-05	0.622094	0.245446	-0.730571	1.22146	86.8421	89.3617	1.02901		1582	positive (exact): Rhinovirus B Genome polyprotein
	twist_1760	1.22024e-05	0.622322	-0.241552	-1.20272	0.719612	14.4737	11.7021	0.808511		1583	allergen_name False allergome_name Lup a 1 (3/3) (1/1) allergenonline_name Unassigned (1/1) (1/1) SDAP_name False iedb_name False
	agilent_178864	1.22139e-05	0.622908	-0.307147	-1.53138	0.917087	7.89474	6.38298	0.808511	UniRef90_A0A120A5I1	1584	MH0436_GL0026008 (2/2) MPA_and_EM_topgraph_220218_subsample.csv	Carboxypeptidase regulatory-like domain protein n=64 Tax=Bacteroides TaxID=816 RepID=A0A120A5I1_9BACE
	agilent_8582	1.22145e-05	0.622942	-0.209511	-1.04467	0.625644	18.4211	17.0213	0.924012	UniRef90_P11311	1585	Adhesin P1 precursor (Cytadhesin P1) (Attachment protein) & ADP1_MYCPN adhesin P1	Adhesin P1 n=56 Tax=Mycoplasma pneumoniae TaxID=2104 RepID=ADP1_MYCPN
	twist_15595	1.22318e-05	0.623819	-0.235672	-1.17749	0.706144	14.4737	10.6383	0.73501		1586	allergen_name False allergome_name Tri a GBSS_I (7/14) (1/1) allergenonline_name False SDAP_name False iedb_name False
	agilent_207247	1.22486e-05	0.624678	0.271638	-0.816599	1.35987	7.89474	12.766	1.61702	UniRef90_Q8A128	1587	YP_101353.1 strains_non_MPA_non_topgraph_cdhit70_190118.csv	ATP-dependent Clp protease ATP-binding subunit ClpX n=136 Tax=root TaxID=1 RepID=CLPX_BACTN
	twist_54860	1.22561e-05	0.625059	0.375023	-1.12905	1.8791	3.94737	5.31915	1.34752		1588	immunoglobulin A1 protease
	agilent_7811	1.22566e-05	0.625088	-0.164129	-0.822443	0.494186	43.4211	40.4255	0.931012	UniRef90_P08318	1589	phosphoprotein 150 & Large structural phosphoprotein	Large structural phosphoprotein n=145 Tax=root TaxID=1 RepID=PP150_HCMVA
	agilent_8947	1.22566e-05	0.625088	-0.164129	-0.822443	0.494186	43.4211	40.4255	0.931012	UniRef90_P08318	1590	phosphoprotein 150 & Large structural phosphoprotein	Large structural phosphoprotein n=145 Tax=root TaxID=1 RepID=PP150_HCMVA
	twist_24274	1.22697e-05	0.625756	-0.181119	-0.908984	0.546747	26.3158	24.4681	0.929787		1591	Allergen Gal d 1 & Ovomucoid precursor
	agilent_174704	1.22702e-05	0.62578	0.156028	-0.471046	0.783101	48.6842	53.1915	1.09258	UniRef90_A6LEY7	1592	158458797-stool1_revised_scaffold5915_1_gene28910 MPA_PNP_EM_seqs_non_topgraph_seqs_final_210318.csv	Uncharacterized protein n=16 Tax=Bacteroidales TaxID=171549 RepID=A6LEY7_PARD8
	agilent_231437	1.22765e-05	0.626103	-0.158705	-0.797138	0.479727	52.6316	52.1277	0.990426	UniRef90_Q48028	1593	VFG001154(gb|AAA20524) (hmw2A) adhesin HMW2A, two-partner secretion (TPS) pathway TpsA exoprotein [HMW1/HMW2 (VF0038)] [Haemophilus influenzae str. 12]	Adhesin n=8 Tax=Haemophilus influenzae TaxID=727 RepID=Q48028_HAEIF
	agilent_4762	1.22943e-05	0.627008	-0.183122	-0.921713	0.555468	25	22.3404	0.893617	UniRef90_A0A098ZMW6	1594	choline-binding protein D	Autolysin n=355 Tax=Streptococcus TaxID=1301 RepID=A0A098ZMW6_STREE
	agilent_198657	1.23081e-05	0.627713	0.254832	-0.775098	1.28476	88.1579	91.4894	1.03779	UniRef90_Q2G0D4	1595	WP_000731642.1 strains_non_MPA_non_topgraph_cdhit70_190118.csv	Probable autolysin SsaALP n=204 Tax=Bacteria TaxID=2 RepID=SSAAL_STAA8
	twist_30967	1.23112e-05	0.627872	-0.309259	-1.55974	0.94122	7.89474	5.31915	0.673759		1596	antigen 332, Ag332=Pf332 gene clone G1 product & erythrocyte membrane-associated giant protein antigen 332 & antigen 332, Ag332=Pf332 gene clone C1 product & antigen 332
	agilent_6000	1.23127e-05	0.627946	-0.173533	-0.875361	0.528294	28.9474	29.7872	1.02901	UniRef90_P03204	1597	EBNA-3C HHV 4 latent protein	Epstein-Barr nuclear antigen 6 n=14 Tax=Epstein-Barr virus (strain GD1) TaxID=10376 RepID=EBNA6_EBVB9
	twist_52590	1.23137e-05	0.627997	-0.163529	-0.824991	0.497934	40.7895	38.2979	0.938916		1598	phosphoprotein 150 & Large structural phosphoprotein
	twist_5585	1.23182e-05	0.628228	0.233888	-0.712809	1.18058	11.8421	12.766	1.07801		1599	allergen_name False allergome_name Lim p 2 (2/2) (1/1) allergenonline_name False SDAP_name False iedb_name False
	twist_59695	1.23221e-05	0.628428	0.271437	-0.827885	1.37076	7.89474	10.6383	1.34752		1600	B B/Florida/4/2006 HA
	agilent_233272	1.23266e-05	0.628657	0.45646	-1.39344	2.30636	2.63158	3.19149	1.21277	UniRef90_Q3JY46	1601	VFG002535(gb|YP_109915) (fliC) flagellin [Flagella (VF0430)] [Burkholderia pseudomallei K96243]	Flagellin n=43 Tax=Burkholderiaceae TaxID=119060 RepID=Q3JY46_BURP1
	agilent_138563	1.2329e-05	0.628781	-0.262279	-1.32561	0.801048	10.5263	8.51064	0.808511	UniRef90_A0A174SSM1	1602	MH0260_GL0044204 (4/6) MPA_and_EM_topgraph_220218_subsample.csv	PTS system mannose-specific EIID component n=11 Tax=Clostridiales TaxID=186802 RepID=A0A174SSM1_ANAHA
	agilent_223209	1.23348e-05	0.629076	-0.166311	-0.841142	0.508521	34.2105	28.7234	0.839607	UniRef90_Q54703	1603	VFG000955(gb|NP_608047) (emm) M18 protein precursor [M protein (VF0242)] [Streptococcus pyogenes MGAS8232]	Emm18.1 protein n=9 Tax=Streptococcus pyogenes TaxID=1314 RepID=Q54703_STRPY
	agilent_203254	1.23584e-05	0.630278	0.458222	-1.40762	2.32407	2.63158	3.19149	1.21277	UniRef90_A0A0E1R3B1	1604	WP_003740459.1 (1/1) non_MPA_topgraph_sampling_040218.csv	Uncharacterized protein n=56 Tax=Listeria monocytogenes TaxID=1639 RepID=A0A0E1R3B1_LISMN
	agilent_149779	1.23585e-05	0.630284	-0.187181	-0.949384	0.575022	22.3684	22.3404	0.998748	UniRef90_UPI0004537308	1605	WP_000728715.1 strains_non_MPA_non_topgraph_cdhit70_190118.csv	staphylococcal protein A n=1 Tax=Staphylococcus aureus TaxID=1280 RepID=UPI0004537308
	agilent_237093	1.2363e-05	0.630515	-0.154698	-0.785051	0.475656	55.2632	54.2553	0.981763	UniRef90_A0A4M7JVU5	1606	VFG001353(gb|NP_344916) (cbpG) choline binding protein G [CBPs (VF0145)] [Streptococcus pneumoniae TIGR4]	Choline binding protein G n=61 Tax=Streptococcus pneumoniae TaxID=1313 RepID=A0A4M7JVU5_STREE
	twist_38332	1.23634e-05	0.630534	-0.371348	-1.88458	1.14189	5.26316	5.31915	1.01064		1607	heme transporter IsdB
	twist_8120	1.23806e-05	0.63141	-0.297	-1.51038	0.91638	7.89474	6.38298	0.808511		1608	allergen_name False allergome_name Mer un 4 (2/2) (1/1) allergenonline_name False SDAP_name False iedb_name False
	agilent_69292	1.23889e-05	0.631833	0.208193	-0.643424	1.05981	14.4737	19.1489	1.32302	UniRef90_A0A1Q6F5A4	1609	MH0014_GL0072841 MPA_PNP_EM_seqs_non_topgraph_seqs_final_210318.csv	TSPc domain-containing protein n=4 Tax=Alistipes TaxID=239759 RepID=A0A1Q6F5A4_9BACT
	agilent_200824	1.23995e-05	0.632374	0.159816	-0.494952	0.814583	34.2105	36.1702	1.05728	UniRef90_E1W618	1610	WP_014065439.1 strains_non_MPA_non_topgraph_cdhit70_190118.csv	Uncharacterized protein n=1 Tax=Haemophilus parainfluenzae (strain T3T1) TaxID=862965 RepID=E1W618_HAEP3
	twist_63872	1.24115e-05	0.632988	-0.272787	-1.39242	0.846846	9.21053	8.51064	0.924012		1611	YP_009190613.1 hypothetical protein JD18_032 [Klebsiella phage JD18]
	twist_23604	1.24128e-05	0.633052	0.183558	-0.569982	0.937099	22.3684	22.3404	0.998748		1612	allergen_name False allergome_name Art fr 2 (2/2) (1/1) allergenonline_name False SDAP_name False iedb_name False
	twist_88459	1.24187e-05	0.633356	0.366185	-1.13842	1.87079	3.94737	5.31915	1.34752		1613	YP_009222256.1 hypothetical protein LfeInf_018 [Lactobacillus phage LfeInf]
	twist_53767	1.24247e-05	0.633661	-0.309561	-1.58265	0.963527	7.89474	6.38298	0.808511		1614	SKC-2 & streptokinase
	agilent_51613	1.24358e-05	0.634223	-0.283245	-1.45004	0.883549	9.21053	6.38298	0.693009	UniRef90_A0A069SKF6	1615	MH0061_GL0015145 MPA_PNP_EM_seqs_non_topgraph_seqs_final_210318.csv	DUF4988 domain-containing protein n=4 Tax=Bacteroides TaxID=816 RepID=A0A069SKF6_BACVU
	twist_28809	1.24466e-05	0.634777	0.168792	-0.527663	0.865247	26.3158	30.8511	1.17234		1616	polyprotein (9/9) & VP1 capsid protein (1/3) & Chain 2, Human Rhinovirus Serotype 2 (Hrv2)
	agilent_240382	1.24681e-05	0.635874	0.176441	-0.553941	0.906824	23.6842	26.5957	1.12293	UniRef90_Q8GM74	1617	VFG001150(gb|AAL79954) (hia) adhesin [Hia/Hsf (VF0039)] [Haemophilus influenzae nontypable strain 3179B]	Adhesin n=5 Tax=Haemophilus influenzae TaxID=727 RepID=Q8GM74_HAEIF
	agilent_1167	1.24744e-05	0.636194	0.155649	-0.489275	0.800573	51.3158	51.0638	0.99509	UniRef90_P06484	1618	envelope glycoprotein G (2/2) & glycoprotein G (2/2)	Envelope glycoprotein G n=376 Tax=Human herpesvirus 1 TaxID=10298 RepID=GG_HHV11
	agilent_48638	1.24803e-05	0.636494	-0.376452	-1.93765	1.18475	5.26316	3.19149	0.606383	UniRef90_A0A2N8ISR3	1619	WP_012421014.1 strains_non_MPA_non_topgraph_cdhit70_190118.csv	Uncharacterized protein n=27 Tax=Akkermansia TaxID=239934 RepID=A0A2N8ISR3_9BACT
	twist_21142	1.24937e-05	0.637178	-0.242542	-1.25044	0.765359	11.8421	11.7021	0.98818		1620	allergen_name False allergome_name False allergenonline_name Unassigned (1/1) (1/1) SDAP_name Bos d 8 (6/13) (1/1) iedb_name False
	agilent_223183	1.25019e-05	0.637595	0.223582	-0.706681	1.15385	11.8421	14.8936	1.25768	UniRef90_P15926	1621	VFG000974(gb|NP_269970) (scpA) C5a peptidase precursor [C5a peptidase (VF0245)] [Streptococcus pyogenes M1 GAS]	C5a peptidase n=760 Tax=Bacteria TaxID=2 RepID=C5AP_STRPY
	agilent_61084	1.2512e-05	0.638113	-0.296517	-1.53214	0.939108	93.4211	92.5532	0.99071	UniRef90_K0X0Z8	1622	158499257-stool2_revised_scaffold67395_1_gene40147 MPA_PNP_EM_seqs_non_topgraph_seqs_final_210318.csv	Ig-like domain-containing protein n=4 Tax=Bacteroidales TaxID=171549 RepID=K0X0Z8_9BACT
	twist_11627	1.25224e-05	0.638643	0.17028	-0.54042	0.88098	28.9474	30.8511	1.06576		1623	allergen_name False allergome_name Tri ur 37 (2/7) (1/1) allergenonline_name False SDAP_name False iedb_name False
	agilent_2112	1.25303e-05	0.639045	-0.230923	-1.19588	0.734038	13.1579	11.7021	0.889362	UniRef90_P0C6Z0	1624	early antigen protein D (EA-D) & DNA polymerase processivity factor BMRF1	DNA polymerase processivity factor BMRF1 n=54 Tax=Epstein-Barr virus (strain GD1) TaxID=10376 RepID=EAD_EBVA8
	agilent_182998	1.2545e-05	0.639795	0.318946	-1.01683	1.65472	5.26316	6.38298	1.21277	UniRef90_A0A3T2KDV1	1625	WP_009928427.1 strains_non_MPA_non_topgraph_cdhit70_190118.csv	LPXTG cell wall anchor domain-containing protein n=42 Tax=Listeria monocytogenes TaxID=1639 RepID=A0A3T2KDV1_LISMN
	agilent_3710	1.25458e-05	0.639836	0.166051	-0.52947	0.861571	26.3158	30.8511	1.17234	UniRef90_P14738	1626	fibronectin-binding protein A	Fibronectin-binding protein A n=540 Tax=Staphylococcaceae TaxID=90964 RepID=FNBA_STAA8
	agilent_221215	1.25466e-05	0.639879	-0.226328	-1.17445	0.721792	13.1579	12.766	0.970213	UniRef90_UPI000F53326A	1627	VFG000261(gb|NP_273742) (iga) IgA-specific serine endopeptidase [IgA1 protease (VF0080)] [Neisseria meningitidis MC58]	IgA-specific serine endopeptidase autotransporter n=1 Tax=Neisseria meningitidis TaxID=487 RepID=UPI000F53326A
	agilent_191187	1.25504e-05	0.640069	0.199836	-0.637782	1.03745	15.7895	18.0851	1.14539	UniRef90_A0A1L9L6D8	1628	WP_039451873.1 strains_non_MPA_non_topgraph_cdhit70_190118.csv	Chitodextrinase n=50 Tax=Vibrionaceae TaxID=641 RepID=A0A1L9L6D8_VIBFL
	agilent_12017	1.25527e-05	0.640187	0.15953	-0.509377	0.828436	59.2105	58.5106	0.98818		1629	positive (exact): Human herpesvirus 1 Envelope glycoprotein D
	agilent_85550	1.2558e-05	0.640456	-0.238987	-1.24186	0.763892	11.8421	10.6383	0.898345	UniRef90_Q6GJK9	1630	WP_001170274.1 strains_non_MPA_non_topgraph_cdhit70_190118.csv	N-acetylmuramoyl-L-alanine amidase sle1 n=31 Tax=Staphylococcus aureus TaxID=1280 RepID=SLE1_STAAR
	agilent_123141	1.25582e-05	0.64047	-0.309872	-1.61027	0.990523	6.57895	6.38298	0.970213	UniRef90_A0A316NYM2	1631	MH0188_GL0058457 MPA_PNP_EM_seqs_non_topgraph_seqs_final_210318.csv	Uncharacterized protein n=1 Tax=Candidatus Gastranaerophilales bacterium TaxID=2137880 RepID=A0A316NYM2_9BACT
	agilent_13152	1.25633e-05	0.640727	0.173242	-0.554338	0.900822	23.6842	27.6596	1.16785	UniRef90_B2GAN9	1632	WP_080503619.1 strains_non_MPA_non_topgraph_cdhit70_190118.csv	Extracellular surface protein n=25 Tax=Lactobacillus TaxID=1578 RepID=B2GAN9_LACF3
	agilent_91159	1.25635e-05	0.640736	-0.283232	-1.47278	0.906312	7.89474	7.44681	0.943262	UniRef90_A0A0C2UJK6	1633	MH0341_GL0063914 MPA_PNP_EM_seqs_non_topgraph_seqs_final_210318.csv	Extracellular solute-binding protein n=28 Tax=Bifidobacterium TaxID=1678 RepID=A0A0C2UJK6_BIFAD
	twist_30937	1.25644e-05	0.640785	0.223562	-0.715513	1.16264	11.8421	13.8298	1.16785		1634	Glycoprotein B precursor (Glycoprotein II)
	twist_76536	1.25674e-05	0.640939	-0.315586	-1.64182	1.01065	6.57895	5.31915	0.808511		1635	AFU63091.1 major capsid protein [Lactobacillus phage ATCC 8014-B2]
	agilent_8689	1.25702e-05	0.641078	-0.166964	-0.868912	0.534985	32.8947	27.6596	0.840851	UniRef90_P08318	1636	phosphoprotein 150 & Large structural phosphoprotein	Large structural phosphoprotein n=145 Tax=root TaxID=1 RepID=PP150_HCMVA
	twist_47714	1.25749e-05	0.641319	0.284619	-0.912841	1.48208	6.57895	8.51064	1.29362		1637	Adhesin P1 precursor (Cytadhesin P1) (Attachment protein) & ADP1_MYCPN adhesin P1
	agilent_180131	1.25818e-05	0.641671	-0.291003	-1.51662	0.934611	7.89474	6.38298	0.808511	UniRef90_A0A2N8IRW9	1638	WP_022198170.1 strains_non_MPA_non_topgraph_cdhit70_190118.csv	LysM domain-containing protein n=8 Tax=Akkermansia TaxID=239934 RepID=A0A2N8IRW9_9BACT
	twist_74267	1.26091e-05	0.643063	-0.151057	-0.789928	0.487814	50	50	1		1639	YP_009222289.1 lysin [Lactobacillus phage LfeInf]
	agilent_6668	1.26192e-05	0.643579	0.168531	-0.545354	0.882416	25	28.7234	1.14894	UniRef90_P08318	1640	phosphoprotein 150 & Large structural phosphoprotein	Large structural phosphoprotein n=145 Tax=root TaxID=1 RepID=PP150_HCMVA
	agilent_161316	1.2625e-05	0.643873	-0.234412	-1.22824	0.75942	11.8421	10.6383	0.898345	UniRef90_A0A3A9Y217	1641	YP_193425.2 strains_non_MPA_non_topgraph_cdhit70_190118.csv	SlpX protein n=4 Tax=Lactobacillus acidophilus TaxID=1579 RepID=A0A3A9Y217_LACAI
	twist_28803	1.26342e-05	0.644342	-0.150709	-0.790573	0.489155	44.7368	39.3617	0.87985		1642	positive (from uniprot): Enterovirus B Genome polyprotein
	agilent_64780	1.26391e-05	0.644593	0.28257	-0.918045	1.48319	6.57895	8.51064	1.29362	UniRef90_A0A1Q6L500	1643	MH0188_GL0134690 MPA_PNP_EM_seqs_non_topgraph_seqs_final_210318.csv	Alpha/beta hydrolase n=6 Tax=Clostridiales TaxID=186802 RepID=A0A1Q6L500_9FIRM
	twist_51602	1.26418e-05	0.644729	0.30758	-0.999839	1.615	5.26316	7.44681	1.41489		1644	phosphoprotein 150 & Large structural phosphoprotein
	agilent_224251	1.26509e-05	0.645194	0.240616	-0.783601	1.26483	9.21053	12.766	1.38602	UniRef90_A7X6I5	1645	VFG001283(gb|NP_647238) (fnbA) fibronectin-binding protein A [FnBPs (VF0010)] [Staphylococcus aureus subsp. aureus MW2]	Fibronectin-binding protein A n=697 Tax=Bacteria TaxID=2 RepID=FNBA_STAA1
	twist_58055	1.26534e-05	0.645322	0.154352	-0.502922	0.811626	40.7895	44.6809	1.0954		1646	positive (exact): Influenza A virus Hemagglutinin
	agilent_9542	1.26587e-05	0.645592	-0.31666	-1.66619	1.03287	6.57895	5.31915	0.808511	UniRef90_P03204	1647	EBNA-3C HHV 4 latent protein	Epstein-Barr nuclear antigen 6 n=14 Tax=Epstein-Barr virus (strain GD1) TaxID=10376 RepID=EBNA6_EBVB9
	twist_21	1.26598e-05	0.64565	-0.24166	-1.27174	0.788422	11.8421	9.57447	0.808511		1648	allergen_name Hor v 5 (1/1) (1/1) allergome_name Hor v 5 (6/6) (1/1) allergenonline_name False SDAP_name Hor v 5.0101 (1/1) (1/1) iedb_name False
	twist_58783	1.2664e-05	0.645866	0.209812	-0.685102	1.10473	13.1579	15.9574	1.21277		1649	positive (exact): Human herpesvirus 3 Envelope glycoprotein C
	agilent_69451	1.26717e-05	0.646259	0.293631	-0.960288	1.54755	6.57895	7.44681	1.13191	UniRef90_D4K2Y4	1650	MH0176_GL0133648 (1/1) MPA_and_EM_topgraph_220218_subsample.csv	Cell division protein FtsI/penicillin-binding protein 2 n=7 Tax=Faecalibacterium TaxID=216851 RepID=D4K2Y4_9FIRM
	agilent_149688	1.26752e-05	0.646436	-0.226057	-1.19193	0.739815	13.1579	10.6383	0.808511	UniRef90_A0A073I8T3	1651	MH0121_GL0007689 (1/1) MPA_and_EM_topgraph_220218_subsample.csv	STN domain-containing protein n=40 Tax=Bacteroidales TaxID=171549 RepID=A0A073I8T3_9PORP
	agilent_83883	1.26985e-05	0.647625	-0.248483	-1.31402	0.81705	10.5263	8.51064	0.808511	UniRef90_A7LVX4	1652	MH0020_GL0063163 (1/1) MPA_and_EM_topgraph_220218_subsample.csv	TonB-linked outer membrane protein, SusC/RagA family n=54 Tax=Bacteroidales TaxID=171549 RepID=A7LVX4_BACO1
	twist_15962	1.27053e-05	0.64797	-0.228274	-1.20818	0.751629	13.1579	9.57447	0.72766		1653	allergen_name False allergome_name Nas vi AK (2/2) (1/1) allergenonline_name False SDAP_name False iedb_name False
	agilent_147532	1.2707e-05	0.648055	0.327764	-1.07958	1.73511	5.26316	5.31915	1.01064	UniRef90_E5V6W7	1654	NLF010_GL0005053 (2/2) MPA_and_EM_topgraph_220218_subsample.csv	TonB-dependent receptor n=34 Tax=root TaxID=1 RepID=E5V6W7_9BACE
	agilent_4651	1.27315e-05	0.649309	0.201351	-0.666522	1.06922	14.4737	18.0851	1.24952	UniRef90_P07210	1655	polyprotein (9/9) & VP1 capsid protein (1/3) & Chain 2, Human Rhinovirus Serotype 2 (Hrv2)	Genome polyprotein n=273 Tax=Enterovirus TaxID=12059 RepID=POLG_HRV8A
	agilent_220409	1.27361e-05	0.649542	0.339505	-1.12489	1.8039	3.94737	6.38298	1.61702	UniRef90_P96949	1656	VFG000268(gb|NP_283297) (hpuB) haemoglobin-haptoglobin-utilization protein [HpuAB (VF0049)] [Neisseria meningitidis Z2491]	Hemoglobin-haptoglobin utilization protein B n=283 Tax=Neisseriaceae TaxID=481 RepID=HPUB_NEIMC
	agilent_203587	1.27377e-05	0.649622	-0.293444	-1.55947	0.97258	7.89474	5.31915	0.673759	UniRef90_B0P3X3	1657	MH0088_GL0102357 (1/2) MPA_and_EM_topgraph_220218_subsample.csv	Glycosyltransferase, group 2 family protein n=14 Tax=Clostridiales TaxID=186802 RepID=B0P3X3_9CLOT
	agilent_161265	1.27393e-05	0.649706	-0.29391	-1.56227	0.974454	7.89474	5.31915	0.673759	UniRef90_A0A0P0M1N3	1658	T2D-176A_GL0037914 MPA_PNP_EM_seqs_non_topgraph_seqs_final_210318.csv	Exo-poly-alpha-D-galacturonosidase n=35 Tax=root TaxID=1 RepID=A0A0P0M1N3_BACVU
	twist_41527	1.27521e-05	0.650357	0.237657	-0.789993	1.26531	9.21053	11.7021	1.27052		1659	positive (from uniprot): Enterovirus B Genome polyprotein
	agilent_2920	1.27573e-05	0.65062	0.246719	-0.820976	1.31441	9.21053	9.57447	1.03951	UniRef90_Q66575	1660	positive (from uniprot): Enterovirus B Genome polyprotein	Genome polyprotein n=20 Tax=Enterovirus B TaxID=138949 RepID=POLG_EC12T
	agilent_84836	1.27622e-05	0.650871	-0.306691	-1.63494	1.02156	6.57895	5.31915	0.808511	UniRef90_A0A2N8IRZ8	1661	MH0002_GL0006995 MPA_PNP_EM_seqs_non_topgraph_seqs_final_210318.csv	Cell division protein CpoB n=29 Tax=Akkermansia TaxID=239934 RepID=A0A2N8IRZ8_9BACT
	twist_47477	1.27896e-05	0.652268	0.416291	-1.39439	2.22697	2.63158	4.25532	1.61702		1662	trinucleotide repeat containing 6A, isoform CRA_c & trinucleotide repeat-containing gene 6A protein
	agilent_7341	1.2791e-05	0.652339	0.307701	-1.03095	1.64635	5.26316	6.38298	1.21277	UniRef90_Q59947	1663	immunoglobulin A1 protease	Immunoglobulin A1 protease n=446 Tax=Streptococcus pneumoniae TaxID=1313 RepID=IGA1_STRR6
	twist_41103	1.2803e-05	0.652955	0.180087	-0.604868	0.965041	21.0526	22.3404	1.06117		1664	alpha purothionin
	twist_16254	1.28047e-05	0.65304	-0.316201	-1.69481	1.06241	6.57895	4.25532	0.646809		1665	allergen_name Len c 1 (2/2) (1/1) allergome_name Len c 1 (3/3) (1/1) allergenonline_name Len c 1.0102 (1/1) (1/1) SDAP_name Len c 1.0102 (1/1) (1/1) iedb_name False
	agilent_236774	1.28302e-05	0.654339	0.255258	-0.862116	1.37263	7.89474	10.6383	1.34752	UniRef90_P10520	1666	VFG000975(gb|NP_269944) (ska) streptokinase A precursor [Streptokinase (VF0247)] [Streptococcus pyogenes M1 GAS]	Streptokinase A n=48 Tax=Streptococcus pyogenes TaxID=1314 RepID=STRP_STRP1
	twist_28197	1.28321e-05	0.654435	-0.172773	-0.9293	0.583754	23.6842	21.2766	0.898345		1667	phosphoprotein 150 & Large structural phosphoprotein
	twist_7553	1.28429e-05	0.654989	-0.279998	-1.50814	0.948145	7.89474	6.38298	0.808511		1668	allergen_name False allergome_name Aeg um GBSS_I (3/3) (1/1) allergenonline_name False SDAP_name False iedb_name False
	agilent_125065	1.28457e-05	0.655132	-0.194466	-1.04782	0.65889	17.1053	14.8936	0.870704	UniRef90_A0A139LN71	1669	DOM017_GL0005686 MPA_PNP_EM_seqs_non_topgraph_seqs_final_210318.csv	Glycerophosphodiester phosphodiesterase n=12 Tax=Bacteroides TaxID=816 RepID=A0A139LN71_BACOV
	twist_82617	1.28526e-05	0.655481	-0.242658	-1.30864	0.823328	10.5263	8.51064	0.808511		1670	YP_009320813.1 hypothetical protein [Salmonella phage 100268_sal2]
	agilent_129842	1.28589e-05	0.655805	0.419819	-1.42628	2.26592	2.63158	3.19149	1.21277	UniRef90_R5NUV8	1671	MH0002_GL0061182 MPA_PNP_EM_seqs_non_topgraph_seqs_final_210318.csv	Flagellin n=7 Tax=Clostridiales TaxID=186802 RepID=R5NUV8_9CLOT
	twist_18887	1.28664e-05	0.656187	0.339536	-1.1553	1.83438	3.94737	5.31915	1.34752		1672	allergen_name False allergome_name Ore ni 2 (4/6) (1/1) allergenonline_name False SDAP_name False iedb_name False
	agilent_174922	1.28867e-05	0.657224	-0.426448	-2.30999	1.4571	3.94737	2.12766	0.539007	UniRef90_R5F400	1673	MH0131_GL0122184 MPA_PNP_EM_seqs_non_topgraph_seqs_final_210318.csv	Uncharacterized protein n=3 Tax=Bacteroidales TaxID=171549 RepID=R5F400_9BACE
	twist_28862	1.28901e-05	0.657394	-0.164365	-0.890721	0.561991	26.3158	22.3404	0.848936		1674	positive (exact): Rhinovirus B Genome polyprotein
	agilent_90413	1.28975e-05	0.657772	0.163395	-0.559529	0.88632	25	25.5319	1.02128	UniRef90_A0A1C5VBJ4	1675	MH0369_GL0102815 MPA_PNP_EM_seqs_non_topgraph_seqs_final_210318.csv	Flagellin n=16 Tax=Roseburia TaxID=841 RepID=A0A1C5VBJ4_9FIRM
	agilent_182876	1.29192e-05	0.658879	-0.310273	-1.6878	1.06725	6.57895	4.25532	0.646809	UniRef90_A0A0B8QZ29	1676	WP_003722895.1 strains_non_MPA_non_topgraph_cdhit70_190118.csv	ComE operon protein 3 n=85 Tax=Listeria monocytogenes TaxID=1639 RepID=A0A0B8QZ29_LISMN
	twist_12614	1.2924e-05	0.659123	-0.17529	-0.954126	0.603545	25	20.2128	0.808511		1677	allergen_name False allergome_name Tri ur 37 (3/7) (1/1) allergenonline_name False SDAP_name False iedb_name False
	agilent_11743	1.29245e-05	0.659149	0.177196	-0.610167	0.964559	18.4211	22.3404	1.21277	UniRef90_P12978	1678	nuclear protein EBNA2 & EBNA-2 & Epstein-Barr nuclear antigen 2	Epstein-Barr nuclear antigen 2 n=125 Tax=Epstein-Barr virus (strain GD1) TaxID=10376 RepID=EBNA2_EBVB9
	twist_56481	1.2939e-05	0.65989	0.168942	-0.583494	0.921379	75	79.7872	1.06383		1679	putative zinc metalloprotease
	agilent_136533	1.29445e-05	0.660171	-0.22718	-1.23989	0.785528	11.8421	9.57447	0.808511	UniRef90_Q6GJK9	1680	WP_001170274.1 strains_non_MPA_non_topgraph_cdhit70_190118.csv	N-acetylmuramoyl-L-alanine amidase sle1 n=31 Tax=Staphylococcus aureus TaxID=1280 RepID=SLE1_STAAR
	agilent_225940	1.29535e-05	0.660629	-0.199591	-1.0906	0.691413	15.7895	12.766	0.808511	UniRef90_P62575	1681	VFG001378(gb|NP_359129) (nanA) neuraminidase A [Neuraminidase (VF0148)] [Streptococcus pneumoniae R6]	Sialidase A n=43 Tax=Bacteria TaxID=2 RepID=NANA_STREE
	twist_31581	1.29545e-05	0.660678	0.249807	-0.86554	1.36515	7.89474	10.6383	1.34752		1682	SKC-2 & streptokinase
	agilent_222359	1.2972e-05	0.661571	0.334252	-1.16233	1.83083	3.94737	5.31915	1.34752	UniRef90_P71401	1683	VFG001157(gb|AAC44560) (hsf) Hsf [Hia/Hsf (VF0039)] [Haemophilus influenzae C54]	Hsf n=19 Tax=Haemophilus influenzae TaxID=727 RepID=P71401_HAEIF
	agilent_207497	1.29786e-05	0.661907	-0.158752	-0.870302	0.552798	27.6316	25.5319	0.924012	UniRef90_A0A2N5P539	1684	WP_024854521.1 (1/1) non_MPA_topgraph_sampling_040218.csv	Penicillin-binding protein 2 n=22 Tax=Clostridiales TaxID=186802 RepID=A0A2N5P539_RUMGN
	twist_58291	1.29862e-05	0.662297	0.267057	-0.931405	1.46552	6.57895	8.51064	1.29362		1685	positive (from uniprot): Enterovirus B Genome polyprotein
	twist_72254	1.29893e-05	0.662452	0.272263	-0.950163	1.49469	6.57895	7.44681	1.13191		1686	YP_009321608.1 major head protein II [Campylobacter phage PC14]
	agilent_34554	1.29938e-05	0.662685	-0.253392	-1.39193	0.885143	9.21053	7.44681	0.808511	UniRef90_A0A374HQG2	1687	MH0217_GL0039172 (2/2) MPA_and_EM_topgraph_220218_subsample.csv	SrtB family sortase n=6 Tax=Roseburia TaxID=841 RepID=A0A374HQG2_9FIRM
	agilent_184733	1.30156e-05	0.663796	-0.36046	-1.98577	1.26485	3.94737	4.25532	1.07801	UniRef90_Q8XB59	1688	WP_001292722.1 (2/2) non_MPA_topgraph_sampling_040218.csv	Phosphoglycerol transferase I n=2394 Tax=root TaxID=1 RepID=OPGB_ECO57
	twist_55606	1.30232e-05	0.664185	0.543365	-1.90969	2.99642	1.31579	2.12766	1.61702		1689	Interleukin-1 receptor type 1
	agilent_3797	1.30311e-05	0.664585	0.213988	-0.7533	1.18128	11.8421	11.7021	0.98818	UniRef90_Q2G2B2	1690	cell wall surface anchor family protein	Surface protein G n=83 Tax=Staphylococcus aureus TaxID=1280 RepID=SASG_STAA8
	agilent_222910	1.30345e-05	0.66476	0.246805	-0.869447	1.36306	7.89474	9.57447	1.21277	UniRef90_A0A4I7YG16	1691	VFG001357(gb|NP_346601) (cbpA) choline binding protein A [CbpA/PspC (VF0150)] [Streptococcus pneumoniae TIGR4]	Choline binding protein A n=44 Tax=Streptococcus pneumoniae TaxID=1313 RepID=A0A4I7YG16_STREE
	twist_41261	1.30353e-05	0.6648	-0.15557	-0.859274	0.548134	28.9474	26.5957	0.918762		1692	positive (from uniprot): Rhinovirus B Genome polyprotein
	agilent_239271	1.30532e-05	0.665713	0.263776	-0.932857	1.46041	6.57895	8.51064	1.29362	UniRef90_Q48031	1693	VFG001151(gb|AAA20527) (hmw1A) adhesin HMW1A, two-partner secretion (TPS) pathway TpsA exoprotein [HMW1/HMW2 (VF0038)] [Haemophilus influenzae str. 12]	Adhesin n=8 Tax=Haemophilus influenzae TaxID=727 RepID=Q48031_HAEIF
	twist_88647	1.30572e-05	0.665915	0.293291	-1.03809	1.62468	5.26316	7.44681	1.41489		1694	YP_002455801.1 fiber tail protein [Lactobacillus phage Lv-1]
	agilent_86715	1.30588e-05	0.665999	-0.25531	-1.41459	0.903969	9.21053	6.38298	0.693009	UniRef90_A0A173TJV6	1695	MH0068_GL0058773 MPA_PNP_EM_seqs_non_topgraph_seqs_final_210318.csv	Phage protein D n=27 Tax=Bacteroidales TaxID=171549 RepID=A0A173TJV6_9BACT
	agilent_78727	1.30627e-05	0.6662	-0.246016	-1.36381	0.871777	9.21053	8.51064	0.924012	UniRef90_B0MTP6	1696	MH0002_GL0065375 (1/1) MPA_and_EM_topgraph_220218_subsample.csv	Ion-translocating oxidoreductase complex subunit G n=6 Tax=root TaxID=1 RepID=B0MTP6_9BACT
	agilent_26664	1.3064e-05	0.666263	-0.258853	-1.43521	0.917507	9.21053	6.38298	0.693009	UniRef90_A0A1Q6KN20	1697	MH0418_GL0109208 MPA_PNP_EM_seqs_non_topgraph_seqs_final_210318.csv	Site-specific integrase n=11 Tax=Clostridiales TaxID=186802 RepID=A0A1Q6KN20_9FIRM
	agilent_70892	1.30652e-05	0.666327	0.224945	-0.797524	1.24741	9.21053	12.766	1.38602	UniRef90_A0A173TD61	1698	MH0329_GL0071733 (1/2) MPA_and_EM_topgraph_220218_subsample.csv	Uncharacterized protein n=7 Tax=Roseburia TaxID=841 RepID=A0A173TD61_9FIRM
	agilent_198671	1.30731e-05	0.666726	-0.227783	-1.26448	0.808909	10.5263	10.6383	1.01064	UniRef90_Q9ZFS5	1699	WP_000769829.1 strains_non_MPA_non_topgraph_cdhit70_190118.csv	Exotoxin 1 n=31 Tax=Staphylococcus aureus TaxID=1280 RepID=Q9ZFS5_STAAU
	twist_49721	1.30804e-05	0.667101	-0.14899	-0.827889	0.529909	32.8947	29.7872	0.905532		1700	Glycoprotein B precursor & glycoprotein B (1/2)
	agilent_211706	1.30851e-05	0.667339	-0.249402	-1.38671	0.887906	9.21053	7.44681	0.808511	UniRef90_B2URG0	1701	MH0054_GL0074264 MPA_PNP_EM_seqs_non_topgraph_seqs_final_210318.csv	Alpha-N-acetylglucosaminidase n=30 Tax=Akkermansia TaxID=239934 RepID=B2URG0_AKKM8
	twist_10972	1.30876e-05	0.667466	0.261301	-0.930754	1.45336	6.57895	8.51064	1.29362		1702	allergen_name False allergome_name Oct v 2 (2/2) (1/1) allergenonline_name False SDAP_name False iedb_name False
	twist_59624	1.30954e-05	0.667867	0.225502	-0.804558	1.25556	9.21053	11.7021	1.27052		1703	B B/Shanghai/361/2002 HA
	twist_58778	1.31081e-05	0.668515	-0.190253	-1.06111	0.680603	85.5263	84.0426	0.982651		1704	positive (exact): Human respiratory syncytial virus Attachment glycoprotein
	twist_76975	1.31205e-05	0.669144	-0.266986	-1.49155	0.957575	7.89474	6.38298	0.808511		1705	ACZ63895.1 endolysin [Enterococcus phage phiFL1C]
	twist_33960	1.31254e-05	0.669398	-0.182562	-1.02059	0.655462	18.4211	15.9574	0.866261		1706	Tegument protein UL25
	agilent_10951	1.31302e-05	0.669639	0.324945	-1.16783	1.81772	3.94737	5.31915	1.34752	UniRef90_A7X0T9	1707	Bifunctional autolysin precursor	Bifunctional autolysin n=763 Tax=Bacteria TaxID=2 RepID=ATL_STAA1
	agilent_166288	1.31359e-05	0.669932	-0.299281	-1.67545	1.07689	6.57895	4.25532	0.646809	UniRef90_K0XG12	1708	MH0012_GL0139045 MPA_PNP_EM_seqs_non_topgraph_seqs_final_210318.csv	5_nucleotid_C domain-containing protein n=3 Tax=Bacteroidales TaxID=171549 RepID=K0XG12_9BACT
	twist_38302	1.31469e-05	0.67049	-0.284238	-1.59359	1.02511	6.57895	6.38298	0.970213		1709	positive (from uniprot): Norwalk virus Non-structural polyprotein
	twist_32271	1.31513e-05	0.670715	0.287692	-1.03853	1.61391	5.26316	6.38298	1.21277		1710	HCMVUS22
	agilent_4240	1.31565e-05	0.670979	0.147042	-0.531382	0.825467	28.9474	31.9149	1.10251	UniRef90_P03460	1711	Hemagglutinin (2/2)	Hemagglutinin n=16903 Tax=Influenza B virus TaxID=11520 RepID=HEMA_INBLE
	agilent_96760	1.31815e-05	0.672258	-0.285529	-1.60836	1.03731	6.57895	5.31915	0.808511	UniRef90_A0A1G5HI57	1712	WP_092978492.1 strains_non_MPA_non_topgraph_cdhit70_190118.csv	Uncharacterized protein n=1 Tax=Ruminococcus bromii TaxID=40518 RepID=A0A1G5HI57_9FIRM
	agilent_46317	1.32013e-05	0.673265	0.316321	-1.15396	1.78661	3.94737	6.38298	1.61702	UniRef90_Q0SS17	1713	WP_003469040.1 strains_non_MPA_non_topgraph_cdhit70_190118.csv	D-alanyl-D-alanine carboxypeptidase n=33 Tax=Clostridium perfringens TaxID=1502 RepID=Q0SS17_CLOPS
	agilent_29812	1.32036e-05	0.673381	-0.236309	-1.33511	0.862489	9.21053	9.57447	1.03951	UniRef90_A0A1C5XBP0	1714	MH0014_GL0019697 (1/2) MPA_and_EM_topgraph_220218_subsample.csv	Macrolide export ATP-binding/permease protein MacB n=22 Tax=Ruminococcus TaxID=1263 RepID=A0A1C5XBP0_9FIRM
	agilent_202443	1.32144e-05	0.673934	-0.207912	-1.17641	0.760583	13.1579	11.7021	0.889362	UniRef90_Q2G0D4	1715	WP_000731642.1 strains_non_MPA_non_topgraph_cdhit70_190118.csv	Probable autolysin SsaALP n=204 Tax=Bacteria TaxID=2 RepID=SSAAL_STAA8
	agilent_37310	1.32249e-05	0.674469	0.21096	-0.77345	1.19537	10.5263	14.8936	1.41489	UniRef90_R7HQD9	1716	V1.FI35_GL0037423 MPA_PNP_EM_seqs_non_topgraph_seqs_final_210318.csv	Peptidase C10 family n=1 Tax=Prevotella sp. CAG:279 TaxID=1262924 RepID=R7HQD9_9BACT
	agilent_12016	1.3231e-05	0.67478	0.147138	-0.540151	0.834426	61.8421	60.6383	0.980534		1717	positive (exact): Human herpesvirus 1 Envelope glycoprotein D
	agilent_49012	1.32384e-05	0.67516	0.135802	-0.499323	0.770926	57.8947	60.6383	1.04739	UniRef90_A0A0E1XBT2	1718	WP_001208900.1 strains_non_MPA_non_topgraph_cdhit70_190118.csv	Gram-positive signal peptide protein, YSIRK family n=24 Tax=Staphylococcaceae TaxID=90964 RepID=A0A0E1XBT2_STAAU
	agilent_129283	1.32486e-05	0.67568	-0.43149	-2.45294	1.58996	2.63158	2.12766	0.808511	UniRef90_S3YFG8	1719	V1.UC52-1_GL0211392 MPA_PNP_EM_seqs_non_topgraph_seqs_final_210318.csv	Uncharacterized protein n=15 Tax=root TaxID=1 RepID=S3YFG8_BACSE
	agilent_226533	1.325e-05	0.675751	0.23749	-0.875362	1.35034	7.89474	9.57447	1.21277	UniRef90_Q50341	1720	VFG002030(gb|NP_109830) (orf6/MgpC/crmA) cytadherence protein [Cytadherence organelle (VF0330)] [Mycoplasma pneumoniae M129]	Mgp-operon protein 3 n=22 Tax=Mycoplasma pneumoniae TaxID=2104 RepID=MGP3_MYCPN
	twist_69747	1.32556e-05	0.676037	-0.319334	-1.8171	1.17844	5.26316	4.25532	0.808511		1721	YP_003934772.1 hypothetical protein SP18_gp147 [Shigella phage SP18]
	agilent_104875	1.32598e-05	0.676252	0.282602	-1.04382	1.60902	5.26316	6.38298	1.21277	UniRef90_A0A0P0M2X6	1722	765701615-stool1_revised_scaffold44391_1_gene221686 MPA_PNP_EM_seqs_non_topgraph_seqs_final_210318.csv	Bifunctional metallophosphatase/5'-nucleotidase n=46 Tax=Bacteroides TaxID=816 RepID=A0A0P0M2X6_BACVU
	twist_54260	1.32619e-05	0.676358	-0.23341	-1.32932	0.862501	10.5263	9.57447	0.909574		1723	CagA
	agilent_71860	1.32638e-05	0.676452	0.522432	-1.93126	2.97612	1.31579	2.12766	1.61702	UniRef90_A0A174IP95	1724	T2D-105A_GL0053933 MPA_PNP_EM_seqs_non_topgraph_seqs_final_210318.csv	Flagellin n=3 Tax=Clostridiales TaxID=186802 RepID=A0A174IP95_9FIRM
	agilent_111970	1.32638e-05	0.676452	0.522432	-1.93126	2.97612	1.31579	2.12766	1.61702	UniRef90_C0FTT4	1725	WP_007886088.1 MPA_PNP_EM_seqs_non_topgraph_seqs_final_210318.csv	Flagellin n=5 Tax=Roseburia inulinivorans TaxID=360807 RepID=C0FTT4_9FIRM
	twist_30077	1.32719e-05	0.676868	0.287281	-1.06383	1.63839	5.26316	6.38298	1.21277		1726	Bifunctional autolysin precursor
	agilent_206569	1.3297e-05	0.678146	0.318444	-1.18552	1.82241	3.94737	5.31915	1.34752	UniRef90_I9QA96	1727	SZEY-24A_GL0007462 MPA_PNP_EM_seqs_non_topgraph_seqs_final_210318.csv	SGNH_hydro domain-containing protein n=38 Tax=Bacteroides TaxID=816 RepID=I9QA96_9BACE
	agilent_12144	1.32989e-05	0.678246	0.257703	-0.959796	1.4752	6.57895	7.44681	1.13191	UniRef90_A0A416X5Y1	1728	MH0059_GL0107921 (1/1) MPA_and_EM_topgraph_220218_subsample.csv	Cell surface protein SprA n=4 Tax=Bacteroidales TaxID=171549 RepID=A0A416X5Y1_9BACE
	agilent_229166	1.3304e-05	0.678503	-0.137692	-0.788758	0.513374	38.1579	36.1702	0.947909	UniRef90_Q99XV0	1729	VFG000968(gb|NP_269973) (emm) M protein type 1 [M protein (VF0242)] [Streptococcus pyogenes M1 GAS]	M protein type 1 n=54 Tax=Streptococcus pyogenes TaxID=1314 RepID=Q99XV0_STRP1
	agilent_156816	1.33061e-05	0.678613	0.251508	-0.938158	1.44117	6.57895	8.51064	1.29362	UniRef90_A0A2N0UNM1	1730	MH0023_GL0002802 (1/1) MPA_and_EM_topgraph_220218_subsample.csv	Cohesin domain-containing protein n=22 Tax=Ruminococcus TaxID=1263 RepID=A0A2N0UNM1_9FIRM
	agilent_183591	1.33104e-05	0.678829	0.265416	-0.990932	1.52176	6.57895	7.44681	1.13191	UniRef90_A0A174JVB0	1731	SZEY-64A_GL0026694 MPA_PNP_EM_seqs_non_topgraph_seqs_final_210318.csv	Probable peptidoglycan endopeptidase LytE n=32 Tax=Bacteroidales TaxID=171549 RepID=A0A174JVB0_9BACT
	agilent_20117	1.33126e-05	0.678943	-0.161104	-0.923979	0.601771	23.6842	21.2766	0.898345	UniRef90_Q6GE15	1732	WP_000792567.1 strains_non_MPA_non_topgraph_cdhit70_190118.csv	Immunoglobulin-binding protein Sbi n=35 Tax=Staphylococcus aureus TaxID=1280 RepID=SBI_STAAR
	twist_58799	1.33131e-05	0.678966	-0.142189	-0.815545	0.531167	36.8421	36.1702	0.981763		1733	positive (exact): Human herpesvirus 5 Envelope glycoprotein M
	twist_8779	1.33348e-05	0.680076	-0.278013	-1.59942	1.0434	6.57895	5.31915	0.808511		1734	allergen_name False allergome_name Por tr 2 (14/17) (1/1) allergenonline_name False SDAP_name False iedb_name False
[truncated: 816 more rows]
