# Supplementary material for: Systemic antibody responses against bacterial and viral antigens associate with fatigue in patients with inflammatory bowel disease
Source: iScience. 2026 Jul 20;29(8):116828. doi: 10.1016/j.isci.2026.116828 (PMC13393791; doi:10.1016/j.isci.2026.116828)
Supplement: Table S25. Logistic regression results for the association between individual antibody reactivity and fatigue status in the CD cohort comparing patients above the lowest fatigue quartile (>Q1) with patients in the lowest fatigue quartile (Q1) [file mmc25.xlsx]

## Sheet: Table S25
	Table S25. Logistic regression results for the association between individual antibodies and fatigue status (Q1: minimally fatigued, n = 45; >Q1: moderately to highly fatigued, n = 111) in the CD. Models were adjusted for age, sex, and smoking. Antibodies are ranked by p-value. Yellow-colored cells indicate nominal significance (p < 0.05), and orange cells indicate p < 0.1.
	Peptide-ID	Benjamini-Hochberg value	P-Value	Regression Coefficient	Lower Confidence Interval Value	Upper Confidence Interval Value	% of individuals with peptide present in lesser fatigued group (Q1)	% of individuals with peptide present in higher fatigued group (>Q1)	Fold Change	UniRef-ID	Rank based on P-Value	Peptide Name	Function according to Universal Protein Reference database (UniRef)
	agilent_3101	3.60825e-08	0.00184021	-1.24765	-2.0327	-0.462596	55.5556	25.6881	0.462385	UniRef90_Q82081	1	positive (from uniprot): Rhinovirus B Genome polyprotein	Genome polyprotein n=46 Tax=Enterovirus TaxID=12059 RepID=POLG_HRV3
	twist_53967	4.94538e-08	0.00252214	-1.82665	-3.01187	-0.641428	22.2222	6.42202	0.288991		2	EBNA3A HHV4
	agilent_229718	8.79609e-08	0.00448601	1.86964	0.580164	3.15911	8.88889	22.9358	2.58028	UniRef90_A7X6I5	3	VFG001283(gb|NP_647238) (fnbA) fibronectin-binding protein A [FnBPs (VF0010)] [Staphylococcus aureus subsp. aureus MW2]	Fibronectin-binding protein A n=697 Tax=Bacteria TaxID=2 RepID=FNBA_STAA1
	agilent_200650	8.81502e-08	0.00449566	1.17735	0.365145	1.98955	55.5556	77.0642	1.38716	UniRef90_R5F602	4	MH0458_GL0016438 MPA_PNP_EM_seqs_non_topgraph_seqs_final_210318.csv	F5/8 type C domain-containing protein n=3 Tax=Bacteroidales TaxID=171549 RepID=R5F602_9BACE
	agilent_6984	1.44681e-07	0.00737874	2.26392	0.607783	3.92005	4.44444	16.5138	3.7156	UniRef90_P14738	5	fibronectin-binding protein A	Fibronectin-binding protein A n=540 Tax=Staphylococcaceae TaxID=90964 RepID=FNBA_STAA8
	agilent_212303	1.77327e-07	0.00904368	2.74762	0.684626	4.81061	2.22222	22.0183	9.90826	UniRef90_A0A173WVL9	6	O2.UC18-1_GL0086283 (1/6) MPA_and_EM_topgraph_220218_subsample.csv	Phosphoglycerol transferase and related proteins, alkaline phosphatase superfamily n=34 Tax=Clostridiales TaxID=186802 RepID=A0A173WVL9_9FIRM
	twist_25205	2.13777e-07	0.0109026	-1.46325	-2.58978	-0.336724	20	6.42202	0.321101		7	allergen_name False allergome_name Bla g 9 (3/4) (1/1) allergenonline_name False SDAP_name False iedb_name False
	agilent_2112	2.1441e-07	0.0109349	-1.10695	-1.95951	-0.254385	35.5556	13.7615	0.387041	UniRef90_P0C6Z0	8	early antigen protein D (EA-D) & DNA polymerase processivity factor BMRF1	DNA polymerase processivity factor BMRF1 n=54 Tax=Epstein-Barr virus (strain GD1) TaxID=10376 RepID=EAD_EBVA8
	agilent_115477	2.54841e-07	0.0129969	-1.65581	-2.96238	-0.349241	17.7778	3.66972	0.206422	UniRef90_A0A417NJ28	9	MH0192_GL0143211 MPA_PNP_EM_seqs_non_topgraph_seqs_final_210318.csv	Stage II sporulation protein P n=7 Tax=Firmicutes TaxID=1239 RepID=A0A417NJ28_9FIRM
	agilent_201764	3.02615e-07	0.0154333	-1.33175	-2.40942	-0.254074	22.2222	8.25688	0.37156	UniRef90_A0A417QP75	10	WP_005330461.1 strains_non_MPA_non_topgraph_cdhit70_190118.csv	Uncharacterized protein n=81 Tax=Firmicutes TaxID=1239 RepID=A0A417QP75_9FIRM
	agilent_223876	3.17913e-07	0.0162136	1.40483	0.259517	2.55015	8.88889	26.6055	2.99312	UniRef90_UPI000B5938A4	11	VFG001356(gb|NP_345446) (lytB) endo-beta-N-acetylglucosaminidase [CBPs (VF0145)] [Streptococcus pneumoniae TIGR4]	endo-beta-N-acetylglucosaminidase n=2 Tax=Streptococcus pneumoniae TaxID=1313 RepID=UPI000B5938A4
	agilent_222419	3.17922e-07	0.016214	0.921114	0.170156	1.67207	48.8889	68.8073	1.40742	UniRef90_Q54703	12	VFG000955(gb|NP_608047) (emm) M18 protein precursor [M protein (VF0242)] [Streptococcus pyogenes MGAS8232]	Emm18.1 protein n=9 Tax=Streptococcus pyogenes TaxID=1314 RepID=Q54703_STRPY
	agilent_223567	3.20931e-07	0.0163675	1.09329	0.200682	1.9859	17.7778	37.6147	2.11583	UniRef90_Q2YX95	13	VFG001318(gb|YP_001332075) (isdA) iron-regulated surface determinant protein A [Isd (VF0015)] [Staphylococcus aureus subsp. aureus str. Newman]	Iron-regulated surface determinant protein A n=287 Tax=Bacteria TaxID=2 RepID=ISDA_STAAB
	twist_17426	3.34305e-07	0.0170496	-1.42491	-2.59557	-0.254248	17.7778	6.42202	0.361239		14	allergen_name Hor v 20 (1/1) (1/1) allergome_name Hor v 20 (2/3) (1/1) allergenonline_name Unassigned (1/1) (1/1) SDAP_name Hor v 21 (1/1) (1/1) iedb_name False
	twist_35593	3.51631e-07	0.0179332	-0.968682	-1.77079	-0.166576	40	21.1009	0.527523		15	Genome polyprotein (6/6) & polyprotein (7/9) & VP1 (1/4) & coat protein VP1 & VP4
	agilent_18963	3.58989e-07	0.0183085	-1.71957	-3.14808	-0.291068	13.3333	3.66972	0.275229	UniRef90_C0EY41	16	MH0188_GL0203110 (2/2) MPA_and_EM_topgraph_220218_subsample.csv	Peptidase, S41 family n=9 Tax=Clostridiales TaxID=186802 RepID=C0EY41_9FIRM
	agilent_11949	3.76186e-07	0.0191855	1.98022	0.322955	3.63749	84.4444	98.1651	1.16248		17	positive (exact): Human adenovirus C Pre-histone-like nucleoprotein
	twist_47314	3.83274e-07	0.019547	-0.991248	-1.82331	-0.159185	37.7778	20.1835	0.534269		18	Enterovirus polyprotein (VP0, VP1, VP2, VP4) – capsid proteins, Coxsackievirus A9 (2.9 Å structure, chains 1–4)
	agilent_321	4.00301e-07	0.0204153	0.902152	0.139551	1.66475	51.1111	73.3945	1.43598	UniRef90_P03211	19	EBNA-1 HHV 4 & BKRF1	Epstein-Barr nuclear antigen 1 n=37 Tax=Epstein-Barr virus (strain GD1) TaxID=10376 RepID=EBNA1_EBVB9
	agilent_47783	4.11485e-07	0.0209857	-1.36898	-2.53139	-0.206557	17.7778	6.42202	0.361239	UniRef90_A0A1H4EYC0	20	MH0192_GL0120909 (2/2) MPA_and_EM_topgraph_220218_subsample.csv	TonB-linked outer membrane protein, SusC/RagA family n=7 Tax=Alistipes TaxID=239759 RepID=A0A1H4EYC0_9BACT
	agilent_56393	4.12908e-07	0.0210583	-1.37403	-2.5414	-0.20666	17.7778	7.33945	0.412844	UniRef90_A0A414QQV5	21	WP_004848400.1 (1/1) non_MPA_topgraph_sampling_040218.csv	Uncharacterized protein n=54 Tax=root TaxID=1 RepID=A0A414QQV5_9FIRM
	agilent_239721	4.26526e-07	0.0217528	-1.27808	-2.36974	-0.186417	20	8.25688	0.412844	UniRef90_O84091	22	VFG002125(gb|NP_219592) (copN) Type III secretion system effector CopN [TTSS (VF0344)] [Chlamydia trachomatis D/UW-3/CX]	Low Calcium Response E n=20 Tax=Chlamydia trachomatis TaxID=813 RepID=O84091_CHLTR
	twist_42197	4.34988e-07	0.0221844	1.56755	0.224272	2.91083	6.66667	21.1009	3.16514		23	Syncytin-1
	agilent_220725	4.46245e-07	0.0227585	0.981392	0.136815	1.82597	22.2222	39.4495	1.77523	UniRef90_P75330	24	VFG002036(gb|NP_110141) (p30/p32) 30K adhesin-related protein [Cytadherence organelle (VF0330)] [Mycoplasma pneumoniae M129]	P30 adhesin n=9 Tax=Mycoplasma pneumoniae TaxID=2104 RepID=P30_MYCPN
	twist_58792	4.56488e-07	0.0232809	-1.6791	-3.12964	-0.22856	13.3333	3.66972	0.275229		25	positive (from uniprot): Enterovirus C Genome polyprotein [on Uniprot the BLAST matches are "Capsid protein" from "Human poliovirus"
	twist_55260	4.65082e-07	0.0237192	0.905007	0.12072	1.68929	28.8889	46.789	1.61962		26	Adhesin P1 precursor (Cytadhesin P1) (Attachment protein) & ADP1_MYCPN adhesin P1
	agilent_1463	4.6853e-07	0.023895	-0.86774	-1.62068	-0.114805	51.1111	32.1101	0.628241	UniRef90_P07210	27	polyprotein (9/9) & VP1 capsid protein (1/3) & Chain 2, Human Rhinovirus Serotype 2 (Hrv2)	Genome polyprotein n=273 Tax=Enterovirus TaxID=12059 RepID=POLG_HRV8A
	agilent_231039	4.72212e-07	0.0240828	1.54531	0.202662	2.88795	6.66667	19.2661	2.88991	UniRef90_A0A4I7XYI6	28	VFG001361(gb|NP_344663) (pspA) pneumococcal surface protein A [PspA (VF0152)] [Streptococcus pneumoniae TIGR4]	Surface protein A n=87 Tax=Streptococcus pneumoniae TaxID=1313 RepID=A0A4I7XYI6_STREE
	twist_9647	4.93747e-07	0.0251811	2.41264	0.300311	4.52496	2.22222	13.7615	6.19266		29	fummy_name Nec a calreticulin Calcium ion binding <bold><italic>Necator americanus</italic> (HOOKWORM)</bold>
	agilent_236018	4.95758e-07	0.0252837	-0.971773	-1.82318	-0.120362	33.3333	17.4312	0.522936	UniRef90_A0A4I7XYI6	30	VFG001361(gb|NP_344663) (pspA) pneumococcal surface protein A [PspA (VF0152)] [Streptococcus pneumoniae TIGR4]	Surface protein A n=87 Tax=Streptococcus pneumoniae TaxID=1313 RepID=A0A4I7XYI6_STREE
	agilent_24484	5.07302e-07	0.0258724	2.38964	0.287597	4.49169	2.22222	13.7615	6.19266	UniRef90_A0A2X2MA38	31	WP_000645753.1 strains_non_MPA_non_topgraph_cdhit70_190118.csv	5'-nucleotidase n=579 Tax=Bacteria TaxID=2 RepID=A0A2X2MA38_STAAU
	twist_9813	5.07975e-07	0.0259067	-1.21199	-2.27836	-0.145618	20	8.25688	0.412844		32	allergen_name False allergome_name Nas vi AK (2/2) (1/1) allergenonline_name False SDAP_name False iedb_name False
	agilent_3329	5.32346e-07	0.0271496	1.28611	0.145178	2.42705	8.88889	26.6055	2.99312	UniRef90_P03211	33	EBNA-1 HHV 4 & BKRF1	Epstein-Barr nuclear antigen 1 n=37 Tax=Epstein-Barr virus (strain GD1) TaxID=10376 RepID=EBNA1_EBVB9
	twist_49495	5.52322e-07	0.0281684	-1.14318	-2.16398	-0.122378	24.4444	9.17431	0.375313		34	Nucleoprotein (2/5)
	agilent_200412	5.57895e-07	0.0284527	1.03965	0.109623	1.96967	17.7778	31.1927	1.75459	UniRef90_P37710	35	NP_814543.1 strains_non_MPA_non_topgraph_cdhit70_190118.csv	Autolysin n=202 Tax=Firmicutes TaxID=1239 RepID=ALYS_ENTFA
	twist_50199	5.65401e-07	0.0288354	-1.6955	-3.21587	-0.175129	13.3333	2.75229	0.206422		36	AARP1 protein
	twist_8126	5.71651e-07	0.0291542	1.30178	0.132142	2.47141	11.1111	22.9358	2.06422		37	allergen_name False allergome_name Str pn PspC (2/2) (1/1) allergenonline_name False SDAP_name False iedb_name False
	twist_93547	6.14135e-07	0.0313209	-1.41079	-2.6951	-0.126473	15.5556	4.58716	0.294889		38	YP_009284266.1 putative large terminase subunit [Enterobacter phage Arya]
	agilent_238918	6.17932e-07	0.0315145	1.16241	0.102998	2.22182	11.1111	25.6881	2.31193	UniRef90_O86487	39	VFG001279(gb|NP_645333) (sdrC) Ser-Asp rich fibrinogen-binding bone sialoprotein-binding protein [SDr (VF0019)] [Staphylococcus aureus subsp. aureus MW2]	Serine-aspartate repeat-containing protein C n=909 Tax=Staphylococcaceae TaxID=90964 RepID=SDRC_STAAE
	twist_66217	6.48976e-07	0.0330978	-1.15001	-2.20778	-0.092249	20	11.0092	0.550459		40	YP_009191582.1 hypothetical protein [Salmonella phage f18SE]
	agilent_239739	6.84487e-07	0.0349088	-1.56705	-3.02309	-0.111024	13.3333	3.66972	0.275229	UniRef90_P44969	41	VFG000337(gb|NP_439153) (iga1) immunoglobin A1 protease [IgA1 protease (VF0045)] [Haemophilus influenzae Rd KW20]	Immunoglobulin A1 protease autotransporter n=1 Tax=Haemophilus influenzae (strain ATCC 51907 / DSM 11121 / KW20 / Rd) TaxID=71421 RepID=IGA0_HAEIN
	agilent_178076	6.89209e-07	0.0351496	-1.29708	-2.50386	-0.0903044	15.5556	6.42202	0.412844	UniRef90_A0A460AZD5	42	WP_010959017.1 (1/1) non_MPA_topgraph_sampling_040218.csv	LPXTG cell wall anchor domain-containing protein n=248 Tax=Listeriaceae TaxID=186820 RepID=A0A460AZD5_LISMN
	twist_52560	6.92433e-07	0.0353141	1.04887	0.0721467	2.0256	13.3333	31.1927	2.33945		43	phosphoprotein 150 & Large structural phosphoprotein
	agilent_387	7.19891e-07	0.0367144	1.235	0.0762439	2.39376	8.88889	22.0183	2.47706	UniRef90_P75330	44	P30 adhesin	P30 adhesin n=9 Tax=Mycoplasma pneumoniae TaxID=2104 RepID=P30_MYCPN
	agilent_129884	7.34618e-07	0.0374655	1.37146	0.0795531	2.66336	6.66667	22.9358	3.44037	UniRef90_A0A151G536	45	YP_004888989.1 (1/2) non_MPA_topgraph_sampling_040218.csv	NusG_II domain-containing protein n=25 Tax=Lactobacillus TaxID=1578 RepID=A0A151G536_LACPN
	twist_10203	7.35002e-07	0.0374851	-1.05384	-2.04665	-0.0610271	22.2222	10.0917	0.454128		46	allergen_name False allergome_name Por tr 2 (1/17) (1/1) allergenonline_name False SDAP_name False iedb_name False
	twist_58004	7.48756e-07	0.0381866	1.65955	0.0903753	3.22872	4.44444	17.4312	3.92202		47	Fusion glycoprotein F0 precursor (2/2) & fusion protein (1/2) & fusion glycoprotein
	agilent_166003	7.54654e-07	0.0384874	1.37013	0.0725985	2.66766	6.66667	20.1835	3.02752	UniRef90_D6ZV98	48	WP_003830342.1 (2/4) non_MPA_topgraph_sampling_040218.csv	Uncharacterized protein n=26 Tax=Bacteria TaxID=2 RepID=D6ZV98_BIFLJ
	agilent_79003	7.62638e-07	0.0388945	1.47931	0.0754497	2.88317	6.66667	16.5138	2.47706	UniRef90_Q8XMR4	49	WP_003460505.1 strains_non_MPA_non_topgraph_cdhit70_190118.csv	LYZ2 domain-containing protein n=27 Tax=Clostridium perfringens TaxID=1502 RepID=Q8XMR4_CLOPE
	agilent_229776	7.77374e-07	0.0396461	2.56506	0.121499	5.00861	2.22222	5.50459	2.47706	UniRef90_P45387	50	VFG001149(gb|AAB03707) (hap) autotransporter, fibronectin-binding adhesin [Hap (VF0037)] [Haemophilus influenzae N187]	Adhesion and penetration protein autotransporter n=2 Tax=Haemophilus influenzae TaxID=727 RepID=HAP2_HAEIF
	agilent_142983	7.79278e-07	0.0397432	0.993947	0.0466156	1.94128	75.5556	87.156	1.15353	UniRef90_A0A174WBH1	51	MH0001_GL0017187 MPA_PNP_EM_seqs_non_topgraph_seqs_final_210318.csv	T9SS C-terminal target domain-containing protein n=14 Tax=Prevotella TaxID=838 RepID=A0A174WBH1_9BACT
	twist_6266	7.83828e-07	0.0399752	-1.81362	-3.54421	-0.0830349	11.1111	1.83486	0.165138		52	allergen_name False allergome_name Dan re alpha2I (2/2) (1/1) allergenonline_name False SDAP_name False iedb_name collagen, type I, alpha 2 (2/2) (1/1)
	twist_49674	7.88488e-07	0.0402129	0.926313	0.0413551	1.81127	17.7778	36.6972	2.06422		53	positive (from uniprot): Human herpesvirus 3 Envelope glycoprotein C
	agilent_31887	8.04469e-07	0.0410279	1.61744	0.0659278	3.16895	4.44444	17.4312	3.92202	UniRef90_I9UCI8	54	MH0360_GL0027291 (4/8) MPA_and_EM_topgraph_220218_subsample.csv	1-acylglycerol-3-phosphate O-acyltransferase n=1 Tax=Bacteroides vulgatus CL09T03C04 TaxID=997891 RepID=I9UCI8_BACVU
	twist_39967	8.07258e-07	0.0411702	1.2256	0.0491296	2.40208	8.88889	21.1009	2.37385		55	immunoglobulin A1 protease
	agilent_202527	8.22216e-07	0.041933	-1.44551	-2.83827	-0.0527416	13.3333	3.66972	0.275229	UniRef90_Q5LFP9	56	YP_098680.1 strains_non_MPA_non_topgraph_cdhit70_190118.csv	Uncharacterized protein n=53 Tax=Bacteroides TaxID=816 RepID=Q5LFP9_BACFN
	agilent_20301	8.31973e-07	0.0424306	-1.06536	-2.09434	-0.0363863	22.2222	11.9266	0.536697	UniRef90_A0A099LMT3	57	WP_026130591.1 strains_non_MPA_non_topgraph_cdhit70_190118.csv	Peptidyl-prolyl cis-trans isomerase n=4 Tax=Vibrio TaxID=662 RepID=A0A099LMT3_9VIBR
	agilent_150244	8.51379e-07	0.0434203	0.950139	0.0280763	1.8722	17.7778	30.2752	1.70298	UniRef90_R5F4N5	58	158499257-stool2_revised_scaffold67727_1_gene85513 MPA_PNP_EM_seqs_non_topgraph_seqs_final_210318.csv	Glyco_hydro_85 domain-containing protein n=3 Tax=Bacteroidales TaxID=171549 RepID=R5F4N5_9BACE
	agilent_2110	8.54194e-07	0.0435639	-0.894053	-1.76228	-0.0258253	31.1111	13.7615	0.442333	UniRef90_P0C6Z0	59	early antigen protein D (EA-D) & DNA polymerase processivity factor BMRF1	DNA polymerase processivity factor BMRF1 n=54 Tax=Epstein-Barr virus (strain GD1) TaxID=10376 RepID=EAD_EBVA8
	agilent_320	8.55907e-07	0.0436512	0.779562	0.0222036	1.53692	51.1111	70.6422	1.38213	UniRef90_P03211	60	EBNA-1 HHV 4 & BKRF1	Epstein-Barr nuclear antigen 1 n=37 Tax=Epstein-Barr virus (strain GD1) TaxID=10376 RepID=EBNA1_EBVB9
	agilent_2098	8.72882e-07	0.044517	-1.26215	-2.49338	-0.0309233	15.5556	5.50459	0.353866	UniRef90_P03300	61	Genome polyprotein (6/6) & polyprotein (7/9) & VP1 (1/4) & coat protein VP1 & VP4	Genome polyprotein n=1168 Tax=Enterovirus TaxID=12059 RepID=POLG_POL1M
	agilent_12022	8.77724e-07	0.0447639	0.838701	0.0196012	1.6578	24.4444	41.2844	1.68891		62	positive (exact): Human herpesvirus 5 Envelope glycoprotein M
	twist_38157	9.04149e-07	0.0461116	-1.44222	-2.85956	-0.0248807	13.3333	3.66972	0.275229		63	myelin basic protein (3/3)
	twist_58867	9.20025e-07	0.0469213	-1.24791	-2.47883	-0.0169858	17.7778	5.50459	0.309633		64	H1N1 A/Solomon Islands/3/2006 NA
	agilent_158347	9.25272e-07	0.0471889	1.37508	0.0170703	2.73308	6.66667	14.6789	2.20183	UniRef90_A0A139KHP0	65	MH0003_GL0049565 MPA_PNP_EM_seqs_non_topgraph_seqs_final_210318.csv	SusC/RagA family TonB-linked outer membrane protein n=31 Tax=Bacteroides TaxID=816 RepID=A0A139KHP0_BACUN
	twist_27538	9.25501e-07	0.0472006	0.749975	0.00927109	1.49068	37.7778	56.8807	1.50567		66	EBNA-1 HHV 4
	agilent_22148	9.30788e-07	0.0474702	-2.06442	-4.10581	-0.0230357	6.66667	1.83486	0.275229	UniRef90_B0GA13	67	WP_006426016.1 (1/1) non_MPA_topgraph_sampling_040218.csv	Uncharacterized protein n=10 Tax=Clostridiales TaxID=186802 RepID=B0GA13_9FIRM
	twist_73875	9.40497e-07	0.0479654	0.955636	0.00855822	1.90271	15.5556	29.3578	1.88729		68	YP_008532047.1 putative tail fiber protein [Klebsiella phage 0507-KN2-1]
	twist_39681	9.5287e-07	0.0485964	-1.22116	-2.43479	-0.00752463	15.5556	5.50459	0.353866		69	antigen CARP
	agilent_2709	9.57671e-07	0.0488412	1.12678	0.00572618	2.24784	11.1111	23.8532	2.14679	UniRef90_Q9UQF0	70	Syncytin-1	Syncytin-1 n=15 Tax=Catarrhini TaxID=9526 RepID=SYCY1_HUMAN
	agilent_173697	9.60641e-07	0.0489927	2.20358	0.00972855	4.39743	2.22222	10.0917	4.54128	UniRef90_S1HSW3	71	WP_000468356.1 strains_non_MPA_non_topgraph_cdhit70_190118.csv	Uncharacterized protein n=36 Tax=root TaxID=1 RepID=S1HSW3_ECOLX
	twist_27904	9.71859e-07	0.0495648	-0.754974	-1.50851	-0.00143665	51.1111	38.5321	0.753889		72	EBNA3A HHV4
	agilent_319	9.80763e-07	0.0500189	0.740226	-6.11578e-05	1.48051	42.2222	61.4679	1.45582	UniRef90_P03211	73	EBNA-1 HHV 4 & BKRF1	Epstein-Barr nuclear antigen 1 n=37 Tax=Epstein-Barr virus (strain GD1) TaxID=10376 RepID=EBNA1_EBVB9
	agilent_146164	9.94763e-07	0.0507329	-1.07569	-2.15482	0.00343118	20	11.0092	0.550459	UniRef90_A0A174CCG1	74	BGI-28A_GL0108101 MPA_PNP_EM_seqs_non_topgraph_seqs_final_210318.csv	Oligopeptide-binding protein AppA n=59 Tax=Clostridiales TaxID=186802 RepID=A0A174CCG1_9FIRM
	agilent_3635	1.00847e-06	0.0514319	0.78544	-0.00488121	1.57576	33.3333	46.789	1.40367	UniRef90_Q9ANY1	75	pneumococcal histidine triad protein E & hydrolase & HIT family hydrolase	Bvh-3 n=444 Tax=Bacteria TaxID=2 RepID=Q9ANY1_STREE
	twist_16861	1.00946e-06	0.0514824	-1.20762	-2.42301	0.00776828	15.5556	5.50459	0.353866		76	allergen_name False allergome_name Hor v 20 (3/3) (1/1) allergenonline_name False SDAP_name False iedb_name False
	agilent_318	1.06038e-06	0.0540792	0.724138	-0.0126927	1.46097	40	59.633	1.49083	UniRef90_Q1HVF7	77	EBNA-1 HHV 4	Epstein-Barr nuclear antigen 1 n=48 Tax=Epstein-Barr virus (strain GD1) TaxID=10376 RepID=EBNA1_EBVA8
	twist_27788	1.0635e-06	0.0542384	-0.855249	-1.72606	0.0155666	31.1111	14.6789	0.471822		78	early antigen protein D (EA-D) & DNA polymerase processivity factor BMRF1
	agilent_39688	1.07891e-06	0.0550246	0.720533	-0.0155027	1.45657	44.4444	61.4679	1.38303	UniRef90_A7X0T9	79	WP_001074519.1 strains_non_MPA_non_topgraph_cdhit70_190118.csv	Bifunctional autolysin n=763 Tax=Bacteria TaxID=2 RepID=ATL_STAA1
	agilent_229456	1.08613e-06	0.0553925	0.773402	-0.017835	1.56464	62.2222	76.1468	1.22379	UniRef90_Q54703	80	VFG000955(gb|NP_608047) (emm) M18 protein precursor [M protein (VF0242)] [Streptococcus pyogenes MGAS8232]	Emm18.1 protein n=9 Tax=Streptococcus pyogenes TaxID=1314 RepID=Q54703_STRPY
	twist_58292	1.08661e-06	0.0554169	-1.25158	-2.53215	0.0289902	13.3333	6.42202	0.481651		81	Enterovirus polyprotein (VP0, VP1, VP2, VP4) – capsid proteins, Coxsackievirus A9 (2.9 Å structure, chains 1–4)
	agilent_135148	1.09916e-06	0.0560573	1.06447	-0.0275081	2.15645	82.2222	91.7431	1.11579	UniRef90_K0X4F7	82	MH0271_GL0067298 MPA_PNP_EM_seqs_non_topgraph_seqs_final_210318.csv	Uncharacterized protein n=3 Tax=Bacteroidales TaxID=171549 RepID=K0X4F7_9BACT
	agilent_64948	1.11048e-06	0.0566342	2.053	-0.0579896	4.16399	2.22222	14.6789	6.6055	UniRef90_B7C9D6	83	MH0204_GL0135594 (1/10) MPA_and_EM_topgraph_220218_subsample.csv	Na/Pi-cotransporter II-like protein n=15 Tax=Firmicutes TaxID=1239 RepID=B7C9D6_9FIRM
	twist_10972	1.11092e-06	0.0566568	-1.05665	-2.14324	0.0299454	17.7778	8.25688	0.46445		84	allergen_name False allergome_name Oct v 2 (2/2) (1/1) allergenonline_name False SDAP_name False iedb_name False
	twist_28963	1.11977e-06	0.0571084	-1.06836	-2.169	0.0322808	17.7778	8.25688	0.46445		85	Trans-acting transcriptional protein ICP4
	twist_50600	1.13121e-06	0.0576915	-1.0325	-2.09868	0.0336884	88.8889	76.1468	0.856651		86	polyprotein (3/9) & structural protein (3/3) & VP1 (2/4) & capsid protein VP1 & VP1 protein (2/2) & VP1 protein, partial [Enterovirus A71]
	twist_76975	1.13652e-06	0.0579627	1.27841	-0.0431427	2.59997	6.66667	16.5138	2.47706		87	ACZ63895.1 endolysin [Enterococcus phage phiFL1C]
	agilent_138817	1.1391e-06	0.058094	1.32922	-0.045577	2.70402	6.66667	16.5138	2.47706	UniRef90_K0X429	88	MH0012_GL0120519 MPA_PNP_EM_seqs_non_topgraph_seqs_final_210318.csv	Por secretion system C-terminal sorting domain-containing protein n=4 Tax=Bacteria TaxID=2 RepID=K0X429_9BACT
	agilent_1606	1.14088e-06	0.0581851	1.51145	-0.0523924	3.07529	4.44444	16.5138	3.7156	UniRef90_P04012	89	major capsid protein (2/4) & major capsid protein L1 (2/3)	Major capsid protein L1 n=210 Tax=Papillomaviridae TaxID=151340 RepID=VL1_HPV11
	twist_77281	1.14344e-06	0.0583156	1.64092	-0.0577611	3.3396	4.44444	11.0092	2.47706		90	NP_680496.1 putative host interaction protein [Lactobacillus phage A2]
	twist_28164	1.16367e-06	0.0593473	0.95541	-0.0376732	1.94849	15.5556	25.6881	1.65138		91	Ovomucoid precursor
	agilent_243229	1.16855e-06	0.0595959	1.26176	-0.0510343	2.57455	6.66667	18.3486	2.75229	UniRef90_UPI000B5938A4	92	VFG001356(gb|NP_345446) (lytB) endo-beta-N-acetylglucosaminidase [CBPs (VF0145)] [Streptococcus pneumoniae TIGR4]	endo-beta-N-acetylglucosaminidase n=2 Tax=Streptococcus pneumoniae TaxID=1313 RepID=UPI000B5938A4
	twist_34128	1.20353e-06	0.0613798	1.00165	-0.0477681	2.05107	11.1111	26.6055	2.3945		93	Bifunctional autolysin precursor
	agilent_229757	1.21262e-06	0.0618439	-0.853783	-1.74988	0.0423142	26.6667	15.5963	0.584862	UniRef90_A0A4I7YG16	94	VFG001357(gb|NP_346601) (cbpA) choline binding protein A [CbpA/PspC (VF0150)] [Streptococcus pneumoniae TIGR4]	Choline binding protein A n=44 Tax=Streptococcus pneumoniae TaxID=1313 RepID=A0A4I7YG16_STREE
	agilent_13363	1.22197e-06	0.0623205	1.22527	-0.0630742	2.51361	6.66667	21.1009	3.16514	UniRef90_A0A0G9GVP9	95	YP_004888341.1 strains_non_MPA_non_topgraph_cdhit70_190118.csv	Aggregation promoting factor n=38 Tax=Lactobacillus plantarum TaxID=1590 RepID=A0A0G9GVP9_LACPN
	agilent_173492	1.22423e-06	0.0624359	1.47926	-0.0768349	3.03535	4.44444	15.5963	3.50917	UniRef90_A0A1C5RFI9	96	V1.UC10-2_GL0112511 MPA_PNP_EM_seqs_non_topgraph_seqs_final_210318.csv	Sulfate starvation-induced protein 7 n=20 Tax=Faecalibacterium TaxID=216851 RepID=A0A1C5RFI9_9FIRM
	agilent_131887	1.23107e-06	0.0627845	-0.883673	-1.81448	0.0471346	84.4444	66.9725	0.793095	UniRef90_C4ZDZ6	97	WP_012744138.1 MPA_PNP_EM_seqs_non_topgraph_seqs_final_210318.csv	Flagellin n=1 Tax=Agathobacter rectalis (strain ATCC 33656 / DSM 3377 / JCM 17463 / KCTC 5835 / VPI 0990) TaxID=515619 RepID=C4ZDZ6_AGARV
	twist_8779	1.24024e-06	0.063252	-1.32854	-2.73043	0.0733489	11.1111	4.58716	0.412844		98	allergen_name False allergome_name Por tr 2 (14/17) (1/1) allergenonline_name False SDAP_name False iedb_name False
	agilent_200370	1.24346e-06	0.0634165	0.967916	-0.0540746	1.98991	80	89.9083	1.12385	UniRef90_K0XBG8	99	158499257-stool2_revised_scaffold68132_2_gene181542 MPA_PNP_EM_seqs_non_topgraph_seqs_final_210318.csv	Uncharacterized protein n=5 Tax=Bacteroidales TaxID=171549 RepID=K0XBG8_9BACT
	twist_27790	1.24514e-06	0.0635024	-0.846793	-1.74118	0.0475982	28.8889	12.844	0.444601		100	early antigen protein D (EA-D) & DNA polymerase processivity factor BMRF1
	agilent_110572	1.24976e-06	0.0637375	-0.704723	-1.44972	0.0402733	53.3333	38.5321	0.722477	UniRef90_A0A1C3SKW8	101	WP_020916184.1 strains_non_MPA_non_topgraph_cdhit70_190118.csv	Peptidase C51 domain-containing protein n=23 Tax=Streptococcus TaxID=1301 RepID=A0A1C3SKW8_STRMC
	agilent_868	1.26139e-06	0.0643308	-0.843385	-1.73696	0.0501885	31.1111	14.6789	0.471822	UniRef90_P03277	102	Hexon protein	Hexon protein n=779 Tax=Adenoviridae TaxID=10508 RepID=CAPSH_ADE02
	agilent_235466	1.27795e-06	0.0651757	0.746128	-0.0468998	1.53916	62.2222	77.0642	1.23853	UniRef90_Q99XV0	103	VFG000968(gb|NP_269973) (emm) M protein type 1 [M protein (VF0242)] [Streptococcus pyogenes M1 GAS]	M protein type 1 n=54 Tax=Streptococcus pyogenes TaxID=1314 RepID=Q99XV0_STRP1
	agilent_9840	1.29311e-06	0.0659485	1.25995	-0.0830412	2.60294	6.66667	20.1835	3.02752	UniRef90_O36634	104	Fusion glycoprotein F0 precursor (2/2) & fusion protein (1/2) & fusion glycoprotein	Fusion glycoprotein F0 n=1724 Tax=Pneumoviridae TaxID=11244 RepID=FUS_HRSVB
	agilent_138663	1.31462e-06	0.0670459	1.96783	-0.13818	4.07383	2.22222	11.0092	4.95413	UniRef90_R9IFE0	105	WP_008782291.1 MPA_PNP_EM_seqs_non_topgraph_seqs_final_210318.csv	Alpha-N-arabinofuranosidase n=38 Tax=Bacteria TaxID=2 RepID=R9IFE0_9BACE
	agilent_9680	1.32603e-06	0.0676274	1.00821	-0.0730897	2.08951	11.1111	22.0183	1.98165	UniRef90_P36717	106	minor core protein	Core-capsid bridging protein n=3 Tax=Human mastadenovirus A TaxID=129875 RepID=CORE5_ADE12
	twist_3703	1.32743e-06	0.0676992	1.24469	-0.0905818	2.57995	6.66667	15.5963	2.33945		107	Allergen Gal d 1 & Ovomucoid precursor
	agilent_238110	1.33709e-06	0.0681918	2.02315	-0.151122	4.19741	2.22222	11.9266	5.36697	UniRef90_P06653	108	VFG001358(gb|NP_346365) (lytA) autolysin [Autolysin (VF0143)] [Streptococcus pneumoniae TIGR4]	Autolysin n=1457 Tax=root TaxID=1 RepID=ALYS_STRPN
	twist_31183	1.3439e-06	0.0685388	-0.998577	-2.07309	0.075939	20	7.33945	0.366972		109	liver stage antigen-1 & hypothetical protein PF14_0175
	agilent_18111	1.34483e-06	0.0685864	1.49176	-0.11372	3.09723	4.44444	12.844	2.88991	UniRef90_E1WSL3	110	YP_098689.1 strains_non_MPA_non_topgraph_cdhit70_190118.csv	DUF4595 domain-containing protein n=43 Tax=Bacteroides TaxID=816 RepID=E1WSL3_BACF6
	twist_10261	1.36672e-06	0.0697026	1.19558	-0.0963174	2.48747	6.66667	19.2661	2.88991		111	allergen_name False allergome_name Str pn PspC (2/2) (1/1) allergenonline_name False SDAP_name False iedb_name False
	agilent_194332	1.3692e-06	0.0698294	1.95756	-0.158664	4.07378	2.22222	11.9266	5.36697	UniRef90_A0A1Y5BI51	112	WP_001366880.1 strains_non_MPA_non_topgraph_cdhit70_190118.csv	Chaperone protein PapD n=111 Tax=root TaxID=1 RepID=A0A1Y5BI51_ECOLX
	agilent_25174	1.3899e-06	0.0708849	1.01185	-0.0861312	2.10982	11.1111	22.0183	1.98165	UniRef90_A0A1B7LU00	113	WP_003668652.1 strains_non_MPA_non_topgraph_cdhit70_190118.csv	Mannosyl-glycoprotein endo-beta-N-acetylglucosamidase n=3 Tax=Lactobacillus reuteri TaxID=1598 RepID=A0A1B7LU00_LACRE
	agilent_23359	1.39198e-06	0.0709909	0.76935	-0.0658027	1.6045	22.2222	37.6147	1.69266	UniRef90_A7X6T9	114	WP_000751265.1 strains_non_MPA_non_topgraph_cdhit70_190118.csv	Probable transglycosylase IsaA n=197 Tax=Bacteria TaxID=2 RepID=ISAA_STAA1
	agilent_226440	1.39204e-06	0.070994	1.96035	-0.167693	4.08839	2.22222	12.844	5.77982	UniRef90_A0A0H2XFP1	115	VFG002406(gb|NP_645074) (esaA) type VII secretion system protein EsaA [Type VII secretion system (VF0403)] [Staphylococcus aureus subsp. aureus MW2]	Type VII secretion system accessory factor EsaA n=547 Tax=Bacteria TaxID=2 RepID=ESAA_STAA3
	twist_43391	1.4035e-06	0.0715783	1.41324	-0.124064	2.95055	4.44444	15.5963	3.50917		116	55 kDa immediate-early protein 1
	twist_59562	1.40663e-06	0.0717384	-1.07646	-2.24809	0.0951598	17.7778	6.42202	0.361239		117	H1N1 A/Beijing/262/95 NA
	twist_5927	1.42549e-06	0.0726999	-1.19168	-2.4931	0.109728	13.3333	5.50459	0.412844		118	allergen_name False allergome_name Dan re PGM (4/4) (1/1) allergenonline_name False SDAP_name False iedb_name False
	agilent_8212	1.43102e-06	0.072982	0.79085	-0.0736713	1.65537	20	33.945	1.69725	UniRef90_P08318	119	phosphoprotein 150 & Large structural phosphoprotein	Large structural phosphoprotein n=145 Tax=root TaxID=1 RepID=PP150_HCMVA
	agilent_227075	1.43176e-06	0.0730197	1.00512	-0.0937757	2.10401	11.1111	21.1009	1.89908	UniRef90_P09983	120	VFG000906(gb|NP_755445) (hlyA) Hemolysin A [Hemolysin (VF0225)] [Escherichia coli CFT073]	Hemolysin, chromosomal n=225 Tax=Bacteria TaxID=2 RepID=HLYAC_ECOLX
	agilent_200833	1.43802e-06	0.0733391	0.674749	-0.0637739	1.41327	48.8889	65.1376	1.33236	UniRef90_K5Z2N5	121	MH0244_GL0115989 MPA_PNP_EM_seqs_non_topgraph_seqs_final_210318.csv	Uncharacterized protein n=12 Tax=Parabacteroides TaxID=375288 RepID=K5Z2N5_9BACT
	agilent_228819	1.44358e-06	0.0736228	0.689272	-0.0658905	1.44443	53.3333	65.1376	1.22133	UniRef90_Q99XV0	122	VFG000968(gb|NP_269973) (emm) M protein type 1 [M protein (VF0242)] [Streptococcus pyogenes M1 GAS]	M protein type 1 n=54 Tax=Streptococcus pyogenes TaxID=1314 RepID=Q99XV0_STRP1
	agilent_223056	1.44669e-06	0.0737813	1.02643	-0.0987391	2.1516	11.1111	18.3486	1.65138	UniRef90_Q8GM74	123	VFG001150(gb|AAL79954) (hia) adhesin [Hia/Hsf (VF0039)] [Haemophilus influenzae nontypable strain 3179B]	Adhesin n=5 Tax=Haemophilus influenzae TaxID=727 RepID=Q8GM74_HAEIF
	agilent_140542	1.45919e-06	0.0744185	-1.39476	-2.92706	0.137544	11.1111	3.66972	0.330275	UniRef90_A0A3A9Y0E9	124	YP_194679.1 (2/2) non_MPA_topgraph_sampling_040218.csv	Murein L,D-transpeptidase n=2 Tax=Lactobacillus acidophilus TaxID=1579 RepID=A0A3A9Y0E9_LACAI
	agilent_193278	1.48025e-06	0.0754927	1.38876	-0.142594	2.92011	4.44444	16.5138	3.7156	UniRef90_A0A1E3KVD0	125	YP_004890586.1 strains_non_MPA_non_topgraph_cdhit70_190118.csv	Gamma-D-glutamyl-meso-diaminopimelate peptidase n=41 Tax=Lactobacillaceae TaxID=33958 RepID=A0A1E3KVD0_LACPN
	agilent_26641	1.48415e-06	0.0756917	1.08785	-0.112514	2.28821	8.88889	19.2661	2.16743	UniRef90_A0A1X3AI86	126	NP_816693.1 strains_non_MPA_non_topgraph_cdhit70_190118.csv	ABC-type enterochelin transport system, periplasmic component n=115 Tax=Bacilli TaxID=91061 RepID=A0A1X3AI86_ENTFL
	agilent_212612	1.499e-06	0.0764492	-1.3193	-2.77883	0.140216	11.1111	3.66972	0.330275	UniRef90_R7JJN0	127	V1.CD16-0_GL0012863 MPA_PNP_EM_seqs_non_topgraph_seqs_final_210318.csv	Uncharacterized protein n=5 Tax=root TaxID=1 RepID=R7JJN0_9BACT
	agilent_9025	1.50738e-06	0.0768766	1.08737	-0.117312	2.29205	84.4444	94.4954	1.11902	UniRef90_Q9ANY1	128	pneumococcal histidine triad protein E & hydrolase & HIT family hydrolase	Bvh-3 n=444 Tax=Bacteria TaxID=2 RepID=Q9ANY1_STREE
	agilent_187158	1.5158e-06	0.0773059	1.05451	-0.115464	2.22449	8.88889	21.1009	2.37385	UniRef90_A0A1C6HNE0	129	WP_044922804.1 MPA_PNP_EM_seqs_non_topgraph_seqs_final_210318.csv	Fibronectin type III domain n=12 Tax=Clostridiales TaxID=186802 RepID=A0A1C6HNE0_9FIRM
	twist_43321	1.51815e-06	0.0774254	0.993218	-0.109198	2.09563	13.3333	21.1009	1.58257		130	alpha S1 casein & Alpha-S1-casein
	twist_10973	1.52161e-06	0.0776019	-0.862255	-1.81988	0.0953686	22.2222	12.844	0.577982		131	allergen_name False allergome_name Bomb m 1 (1/4) (1/1) allergenonline_name False SDAP_name False iedb_name False
	agilent_77100	1.52576e-06	0.0778138	2.03009	-0.226146	4.28633	2.22222	7.33945	3.30275	UniRef90_A0A173Y3M1	132	WP_009242532.1 (4/4) non_MPA_topgraph_sampling_040218.csv	ABC transporter ATP-binding protein n=8 Tax=Clostridiales TaxID=186802 RepID=A0A173Y3M1_9FIRM
	twist_27925	1.52755e-06	0.0779048	1.89919	-0.21221	4.0106	2.22222	11.0092	4.95413		133	Ovomucoid precursor
	agilent_140746	1.53516e-06	0.078293	-1.08552	-2.2939	0.122867	15.5556	6.42202	0.412844	UniRef90_A0A1C5SSH8	134	WP_005932362.1 (1/1) MPA_and_EM_topgraph_220218_subsample.csv	Penicillin-binding protein 2B n=11 Tax=Faecalibacterium TaxID=216851 RepID=A0A1C5SSH8_9FIRM
	agilent_120883	1.53617e-06	0.0783445	1.98893	-0.225504	4.20336	2.22222	8.25688	3.7156	UniRef90_A6BJ99	135	411462.DORLON_02394 (2/2) MPA_and_EM_topgraph_220218_subsample.csv	DUF4097 domain-containing protein n=7 Tax=Dorea TaxID=189330 RepID=A6BJ99_9FIRM
	twist_46742	1.53627e-06	0.07835	1.06624	-0.120911	2.25339	8.88889	21.1009	2.37385		136	glycoprotein B (2/2)
	agilent_9747	1.54964e-06	0.0790316	-0.671519	-1.42089	0.0778565	53.3333	40.367	0.756881	UniRef90_Q66575	137	positive (from uniprot): Enterovirus B Genome polyprotein	Genome polyprotein n=20 Tax=Enterovirus B TaxID=138949 RepID=POLG_EC12T
	agilent_12001	1.55678e-06	0.0793959	0.773114	-0.0906837	1.63691	71.1111	82.5688	1.16112		138	positive (exact): Human respiratory syncytial virus Attachment glycoprotein
	agilent_225880	1.56068e-06	0.0795946	0.757754	-0.0894416	1.60495	24.4444	36.6972	1.50125	UniRef90_P62575	139	VFG001378(gb|NP_359129) (nanA) neuraminidase A [Neuraminidase (VF0148)] [Streptococcus pneumoniae R6]	Sialidase A n=43 Tax=Bacteria TaxID=2 RepID=NANA_STREE
	agilent_38976	1.56986e-06	0.0800631	-0.935823	-1.98373	0.112088	20	9.17431	0.458716	UniRef90_D6D0J3	140	O2.UC31-1_GL0186667 MPA_PNP_EM_seqs_non_topgraph_seqs_final_210318.csv	Glycoside hydrolase 97 n=72 Tax=Bacteroidaceae TaxID=815 RepID=D6D0J3_9BACE
	twist_58778	1.57411e-06	0.0802796	0.771578	-0.0930349	1.63619	71.1111	82.5688	1.16112		141	positive (exact): Human respiratory syncytial virus Attachment glycoprotein
	twist_32766	1.57889e-06	0.0805233	-0.927815	-1.96834	0.112711	20	9.17431	0.458716		142	Genome polyprotein (6/6) & polyprotein (7/9) & VP1 (1/4) & coat protein VP1 & VP4
	twist_20162	1.58457e-06	0.080813	-1.10267	-2.34047	0.135135	13.3333	6.42202	0.481651		143	allergen_name Der p 20 (1/1) (1/1) allergome_name Der p 20 (2/2) (1/1) allergenonline_name Der p 20.0101 (1/1) (1/1) SDAP_name Der p 20 (1/1) (1/1) iedb_name False
	agilent_153649	1.58475e-06	0.0808222	1.38401	-0.169661	2.93767	4.44444	17.4312	3.92202	UniRef90_A0A380ZM24	144	V1.UC39-0_GL0108845 (4/6) MPA_and_EM_topgraph_220218_subsample.csv	AcrB/AcrD/AcrF family protein n=47 Tax=root TaxID=1 RepID=A0A380ZM24_BACVU
	agilent_88528	1.59921e-06	0.0815598	1.16203	-0.145617	2.46969	6.66667	18.3486	2.75229	UniRef90_F0EQQ6	145	WP_014064443.1 strains_non_MPA_non_topgraph_cdhit70_190118.csv	Chaperone SurA n=29 Tax=Pasteurellaceae TaxID=712 RepID=F0EQQ6_HAEPA
	agilent_242989	1.61433e-06	0.082331	-0.897583	-1.91019	0.11503	20	10.0917	0.504587	UniRef90_A6X0K0	146	VFG011399(gb|NP_539749) (fabZ) (3R)-hydroxymyristoyl ACP dehydratase [LPS (CVF383)] [Brucella melitensis bv. 1 str. 16M]	3-hydroxyacyl-[acyl-carrier-protein] dehydratase FabZ n=54 Tax=Rhizobiales TaxID=356 RepID=FABZ_OCHA4
	agilent_166519	1.61612e-06	0.0824221	1.19331	-0.153329	2.53995	6.66667	13.7615	2.06422	UniRef90_R7EMT3	147	MH0002_GL0053999 MPA_PNP_EM_seqs_non_topgraph_seqs_final_210318.csv	TonB-dependent receptor n=1 Tax=Bacteroides uniformis CAG:3 TaxID=1263055 RepID=R7EMT3_9BACE
	twist_1603	1.62345e-06	0.0827959	1.02114	-0.132611	2.1749	11.1111	17.4312	1.56881		148	Allergen Gal d 1 & Ovomucoid precursor
	agilent_237594	1.62496e-06	0.0828729	-1.55129	-3.30449	0.201897	11.1111	1.83486	0.165138	UniRef90_UPI000DA9B94C	149	VFG001290(gb|NP_647368) (clfB) Clumping factor B, adhesin [Clumping factor (VF0004)] [Staphylococcus aureus subsp. aureus MW2]	MSCRAMM family adhesin clumping factor ClfB n=15 Tax=Staphylococcus aureus TaxID=1280 RepID=UPI000DA9B94C
	agilent_73399	1.63243e-06	0.083254	-0.66867	-1.4253	0.0879616	55.5556	41.2844	0.743119	UniRef90_A0A354D669	150	MH0193_GL0075334 MPA_PNP_EM_seqs_non_topgraph_seqs_final_210318.csv	Flagellin n=1 Tax=Lachnospiraceae bacterium TaxID=1898203 RepID=A0A354D669_9FIRM
	agilent_7114	1.63558e-06	0.0834148	-0.767851	-1.63716	0.101462	31.1111	15.5963	0.501311	UniRef90_P0C6Z0	151	early antigen protein D (EA-D) & DNA polymerase processivity factor BMRF1	DNA polymerase processivity factor BMRF1 n=54 Tax=Epstein-Barr virus (strain GD1) TaxID=10376 RepID=EAD_EBVA8
	agilent_42705	1.64486e-06	0.0838878	-0.798307	-1.70348	0.10687	26.6667	13.7615	0.516055	UniRef90_D4K1P5	152	MH0161_GL0091744 MPA_PNP_EM_seqs_non_topgraph_seqs_final_210318.csv	Uncharacterized protein n=7 Tax=Faecalibacterium TaxID=216851 RepID=D4K1P5_9FIRM
	agilent_106774	1.66338e-06	0.0848326	1.97532	-0.271261	4.22189	2.22222	7.33945	3.30275	UniRef90_A0A4S2FKQ5	153	WP_063674229.1 MPA_PNP_EM_seqs_non_topgraph_seqs_final_210318.csv	DUF4988 domain-containing protein n=15 Tax=Bacteroidaceae TaxID=815 RepID=A0A4S2FKQ5_9BACE
	agilent_63914	1.66663e-06	0.0849983	1.40926	-0.194379	3.01289	4.44444	15.5963	3.50917	UniRef90_B0MYL9	154	MH0006_GL0045272 MPA_PNP_EM_seqs_non_topgraph_seqs_final_210318.csv	Uncharacterized protein n=6 Tax=root TaxID=1 RepID=B0MYL9_9BACT
	agilent_15915	1.66888e-06	0.085113	1.36578	-0.188954	2.92051	4.44444	13.7615	3.09633	UniRef90_A0A2X2MA38	155	WP_000645753.1 strains_non_MPA_non_topgraph_cdhit70_190118.csv	5'-nucleotidase n=579 Tax=Bacteria TaxID=2 RepID=A0A2X2MA38_STAAU
	agilent_226835	1.70127e-06	0.0867647	1.13174	-0.163377	2.42685	6.66667	21.1009	3.16514	UniRef90_A0A3U8EBS2	156	VFG000845(gb|YP_325655) (toxB) cytotoxin [ToxB (VF0203)] [Escherichia coli O157:H7 str. EDL933]	Toxin B n=50 Tax=Escherichia coli TaxID=562 RepID=A0A3U8EBS2_ECOLX
	twist_29274	1.70432e-06	0.0869202	0.731703	-0.106041	1.56945	22.2222	36.6972	1.65138		157	Genome polyprotein (3/6) & polyprotein (2/9) & envelope glycoprotein (1/8) & envelope protein (1/8) & polyprotein precursor (2/3) & envelope protein, partial & Capsid protein (2/2) & NS1 & nonstructural protein 1 (1/2) & Non-structural protein 1 & Nonstructural protein NS4A & nonstructural glycoprotein NS-1 & viral polyprotein & nonstructural protein NS1 & E protein & Dengue type 3 virus complete…
	twist_55551	1.70567e-06	0.0869891	0.968921	-0.140662	2.07851	11.1111	20.1835	1.81651		158	minor core protein
	agilent_241347	1.71152e-06	0.0872877	0.701814	-0.102645	1.50627	28.8889	43.1193	1.49259	UniRef90_A2T8Z5	159	VFG000948(gb|NP_663908) (fbaB) fibronectin-bing protein SfbII [FBPs (VF0243)] [Streptococcus pyogenes MGAS315]	PrtF2 n=111 Tax=Streptococcus pyogenes TaxID=1314 RepID=A2T8Z5_STRPY
	twist_36518	1.71854e-06	0.0876455	0.67583	-0.0997208	1.45138	31.1111	45.8716	1.47444		160	phosphoprotein 150 & Large structural phosphoprotein
	agilent_6329	1.72347e-06	0.0878971	1.14288	-0.169676	2.45544	6.66667	16.5138	2.47706	UniRef90_P14738	161	fibronectin-binding protein A	Fibronectin-binding protein A n=540 Tax=Staphylococcaceae TaxID=90964 RepID=FNBA_STAA8
	agilent_229425	1.73852e-06	0.0886647	0.765906	-0.115834	1.64765	20	31.1927	1.55963	UniRef90_A0A0H3K1N3	162	VFG001282(gb|NP_647237) (fnbB) fibronectin-binding protein B [FnBPs (VF0010)] [Staphylococcus aureus subsp. aureus MW2]	FnbB protein n=80 Tax=Staphylococcus TaxID=1279 RepID=A0A0H3K1N3_STAAW
	agilent_3967	1.74061e-06	0.0887713	1.80621	-0.273861	3.88627	2.22222	13.7615	6.19266	UniRef90_P06725	163	tegument protein pp65 & 65 kDa lower matrix phosphoprotein & pp65 & HCMVUL83	65 kDa phosphoprotein n=77 Tax=Human cytomegalovirus TaxID=10359 RepID=PP65_HCMVA
	agilent_231419	1.74632e-06	0.0890625	0.771444	-0.117779	1.66067	73.3333	84.4037	1.15096	UniRef90_P44602	164	VFG000340(gb|NP_438433) (hxuA) heme-hemopexin utilization protein A, two-partner secretion (TPS) pathway TpsA protein, haem-haemopexin binding protein [HxuABC (VF0269)] [Haemophilus influenzae Rd KW20]	Heme/hemopexin-binding protein n=4 Tax=Haemophilus influenzae TaxID=727 RepID=HXUA1_HAEIN
	agilent_229692	1.74685e-06	0.0890891	1.52414	-0.232841	3.28111	4.44444	10.0917	2.27064	UniRef90_P44969	165	VFG000337(gb|NP_439153) (iga1) immunoglobin A1 protease [IgA1 protease (VF0045)] [Haemophilus influenzae Rd KW20]	Immunoglobulin A1 protease autotransporter n=1 Tax=Haemophilus influenzae (strain ATCC 51907 / DSM 11121 / KW20 / Rd) TaxID=71421 RepID=IGA0_HAEIN
	agilent_64365	1.77373e-06	0.0904601	1.80115	-0.284048	3.88634	2.22222	12.844	5.77982	UniRef90_B0PDI1	166	552396.HMPREF0863_00439 MPA_PNP_EM_seqs_non_topgraph_seqs_final_210318.csv	Peptidase C51 domain-containing protein n=95 Tax=root TaxID=1 RepID=B0PDI1_9FIRM
	twist_27720	1.77411e-06	0.0904799	-0.764916	-1.65052	0.120684	28.8889	13.7615	0.476359		167	early antigen protein D (EA-D) & DNA polymerase processivity factor BMRF1
	agilent_2648	1.78892e-06	0.0912349	1.15947	-0.186076	2.50501	6.66667	15.5963	2.33945	UniRef90_P54634	168	positive (from uniprot): Norwalk virus Non-structural polyprotein	Genome polyprotein n=5814 Tax=root TaxID=1 RepID=POLG_LORDV
	agilent_150919	1.79373e-06	0.0914803	-1.08761	-2.35073	0.175501	13.3333	5.50459	0.412844	UniRef90_K5Y9X4	169	MH0020_GL0057157 (1/1) MPA_and_EM_topgraph_220218_subsample.csv	Uncharacterized protein n=19 Tax=Bacteria TaxID=2 RepID=K5Y9X4_9BACT
	agilent_229642	1.81092e-06	0.092357	0.822446	-0.135293	1.78019	15.5556	26.6055	1.71035	UniRef90_P15276	170	VFG000117(gb|NP_253940) (algP/algR3) alginate regulatory protein AlgP [Alginate (VF0091)] [Pseudomonas aeruginosa PAO1]	Transcriptional regulatory protein AlgP n=6 Tax=Pseudomonas aeruginosa TaxID=287 RepID=ALGP_PSEAE
	agilent_2111	1.82093e-06	0.0928673	-0.684903	-1.48372	0.113916	37.7778	20.1835	0.534269	UniRef90_P0C6Z0	171	early antigen protein D (EA-D) & DNA polymerase processivity factor BMRF1	DNA polymerase processivity factor BMRF1 n=54 Tax=Epstein-Barr virus (strain GD1) TaxID=10376 RepID=EAD_EBVA8
	agilent_26064	1.82818e-06	0.0932371	-0.67344	-1.45978	0.112898	37.7778	26.6055	0.704263	UniRef90_A0A4P6M4H6	172	WP_018598481.1 strains_non_MPA_non_topgraph_cdhit70_190118.csv	Toxin A n=3 Tax=Blautia TaxID=572511 RepID=A0A4P6M4H6_9FIRM
	agilent_91518	1.84697e-06	0.0941956	1.10298	-0.188674	2.39463	6.66667	19.2661	2.88991	UniRef90_F7M4F9	173	457387.HMPREF0127_02356 (2/2) MPA_and_EM_topgraph_220218_subsample.csv	Uncharacterized protein n=55 Tax=Bacteroidales TaxID=171549 RepID=F7M4F9_9BACE
	agilent_40805	1.84858e-06	0.0942775	-1.32476	-2.87651	0.226996	11.1111	2.75229	0.247706	UniRef90_A0A174WK63	174	MH0013_GL0019935 MPA_PNP_EM_seqs_non_topgraph_seqs_final_210318.csv	Carbohydrate-binding protein n=18 Tax=Bacteroides TaxID=816 RepID=A0A174WK63_9BACE
	agilent_199016	1.84978e-06	0.094339	1.01116	-0.173483	2.1958	8.88889	17.4312	1.96101	UniRef90_A0A174AWF9	175	MH0187_GL0063508 (3/3) MPA_and_EM_topgraph_220218_subsample.csv	Probable multidrug resistance ABC transporter ATP-binding/permease protein YheH n=36 Tax=Clostridiales TaxID=186802 RepID=A0A174AWF9_9FIRM
	agilent_15204	1.85084e-06	0.0943929	0.930767	-0.159868	2.0214	11.1111	21.1009	1.89908	UniRef90_U6RAW1	176	MH0003_GL0007178 MPA_PNP_EM_seqs_non_topgraph_seqs_final_210318.csv	DNA gyrase subunit B n=3 Tax=Bacteroides TaxID=816 RepID=U6RAW1_9BACE
	agilent_219731	1.85718e-06	0.0947159	0.64711	-0.111891	1.40611	37.7778	47.7064	1.26282	UniRef90_P37710	177	NP_814543.1 strains_non_MPA_non_topgraph_cdhit70_190118.csv	Autolysin n=202 Tax=Firmicutes TaxID=1239 RepID=ALYS_ENTFA
	twist_32235	1.86268e-06	0.0949965	1.04843	-0.182327	2.27918	8.88889	19.2661	2.16743		178	VP1 protein (1/2)
	agilent_224028	1.88005e-06	0.0958828	1.13273	-0.200549	2.46601	6.66667	17.4312	2.61468	UniRef90_P75211	179	VFG002032(gb|NP_110256) (p200) cyto adherence proteins [Cytadherence organelle (VF0330)] [Mycoplasma pneumoniae M129]	Protein P200 n=9 Tax=Mycoplasma pneumoniae TaxID=2104 RepID=P200_MYCPN
	agilent_202435	1.88052e-06	0.0959065	1.01161	-0.17919	2.20242	8.88889	20.1835	2.27064	UniRef90_A0A414MBR3	180	MH0356_GL0139632 (1/1) MPA_and_EM_topgraph_220218_subsample.csv	LPXTG cell wall anchor domain-containing protein n=10 Tax=Clostridiales TaxID=186802 RepID=A0A414MBR3_9FIRM
	agilent_205439	1.8895e-06	0.0963647	-0.734541	-1.60039	0.131304	28.8889	20.1835	0.698659	UniRef90_D6D6J2	181	NOM028_GL0019456 MPA_PNP_EM_seqs_non_topgraph_seqs_final_210318.csv	Uncharacterized protein n=42 Tax=Bacteroides TaxID=816 RepID=D6D6J2_9BACE
	agilent_235576	1.90164e-06	0.0969838	0.803523	-0.145395	1.75244	15.5556	26.6055	1.71035	UniRef90_P19579	182	VFG000680(gb|AAF13661) (capA) CapA, required for Poly-gamma-glutamate transport [Capsule (VF0141)] [Bacillus anthracis]	Capsule biosynthesis protein CapA n=16 Tax=Bacillus TaxID=55087 RepID=CAPA_BACAN
	agilent_25	1.90709e-06	0.0972618	-1.09349	-2.38592	0.198938	13.3333	5.50459	0.412844	UniRef90_P03418	183	Nucleoprotein (2/5)	Nucleoprotein n=747 Tax=root TaxID=1 RepID=NCAP_HRSVA
	agilent_240812	1.90776e-06	0.0972958	-0.909678	-1.98496	0.165606	20	7.33945	0.366972	UniRef90_P09983	184	VFG000906(gb|NP_755445) (hlyA) Hemolysin A [Hemolysin (VF0225)] [Escherichia coli CFT073]	Hemolysin, chromosomal n=225 Tax=Bacteria TaxID=2 RepID=HLYAC_ECOLX
	twist_27364	1.91832e-06	0.0978345	-0.968121	-2.11433	0.178087	15.5556	8.25688	0.530799		185	pneumococcal histidine triad protein D (1/2) & histidine motif-containing protein, partial
	twist_42031	1.92428e-06	0.0981382	0.651646	-0.120569	1.42386	31.1111	44.0367	1.41547		186	titin isoform IC
	twist_9814	1.92649e-06	0.0982508	-0.84507	-1.84683	0.156692	20	11.0092	0.550459		187	allergen_name False allergome_name Bom hy AK (1/2) (1/1) allergenonline_name False SDAP_name False iedb_name False
	agilent_12530	1.92947e-06	0.0984031	0.901877	-0.167709	1.97146	11.1111	22.9358	2.06422	UniRef90_A0A4V0Z735	188	WP_018593186.1 strains_non_MPA_non_topgraph_cdhit70_190118.csv	Uncharacterized protein n=3 Tax=Blautia TaxID=572511 RepID=A0A4V0Z735_9FIRM
	agilent_26905	1.93148e-06	0.0985057	1.82162	-0.3394	3.98265	2.22222	8.25688	3.7156	UniRef90_A0A1V9QQ08	189	YP_536259.1 strains_non_MPA_non_topgraph_cdhit70_190118.csv	Peptidoglycan-binding protein LysM n=26 Tax=Lactobacillus TaxID=1578 RepID=A0A1V9QQ08_9LACO
	twist_72254	1.93205e-06	0.0985348	1.83649	-0.342357	4.01533	2.22222	9.17431	4.12844		190	YP_009321608.1 major head protein II [Campylobacter phage PC14]
	agilent_1169	1.93894e-06	0.0988861	-1.21709	-2.66256	0.228395	11.1111	3.66972	0.330275	UniRef90_A3PV79	191	RNA polymerase beta'-subunit	DNA-directed RNA polymerase subunit beta' n=6 Tax=Mycobacteriaceae TaxID=1762 RepID=RPOC_MYCSJ
	agilent_6000	1.96068e-06	0.0999947	-0.645707	-1.4151	0.123688	40	27.5229	0.688073	UniRef90_P03204	192	EBNA-3C HHV 4 latent protein	Epstein-Barr nuclear antigen 6 n=14 Tax=Epstein-Barr virus (strain GD1) TaxID=10376 RepID=EBNA6_EBVB9
	agilent_113801	1.97944e-06	0.100951	1.78097	-0.347131	3.90906	2.22222	10.0917	4.54128	UniRef90_A0A162ELA1	193	YP_004890412.1 (1/1) non_MPA_topgraph_sampling_040218.csv	Uncharacterized protein n=36 Tax=Lactobacillus TaxID=1578 RepID=A0A162ELA1_LACPN
	twist_33702	1.97962e-06	0.100961	0.68441	-0.133422	1.50224	24.4444	38.5321	1.57631		194	phosphoprotein 150 & Large structural phosphoprotein
	agilent_242591	1.98341e-06	0.101154	0.688169	-0.13462	1.51096	66.6667	76.1468	1.1422	UniRef90_P44602	195	VFG000340(gb|NP_438433) (hxuA) heme-hemopexin utilization protein A, two-partner secretion (TPS) pathway TpsA protein, haem-haemopexin binding protein [HxuABC (VF0269)] [Haemophilus influenzae Rd KW20]	Heme/hemopexin-binding protein n=4 Tax=Haemophilus influenzae TaxID=727 RepID=HXUA1_HAEIN
	twist_18887	1.99723e-06	0.101859	1.86299	-0.369037	4.09502	2.22222	7.33945	3.30275		196	allergen_name False allergome_name Ore ni 2 (4/6) (1/1) allergenonline_name False SDAP_name False iedb_name False
	agilent_62959	1.99924e-06	0.101961	1.776	-0.352441	3.90444	2.22222	11.0092	4.95413	UniRef90_A0A1C6J2Q8	197	MH0196_GL0062244 MPA_PNP_EM_seqs_non_topgraph_seqs_final_210318.csv	Plasmin and fibronectin-binding protein A n=4 Tax=Clostridiales TaxID=186802 RepID=A0A1C6J2Q8_9FIRM
	agilent_9788	2.00108e-06	0.102055	0.656176	-0.130432	1.44278	28.8889	41.2844	1.42908	UniRef90_P08318	198	phosphoprotein 150 & Large structural phosphoprotein	Large structural phosphoprotein n=145 Tax=root TaxID=1 RepID=PP150_HCMVA
	twist_30726	2.00439e-06	0.102224	1.12007	-0.223303	2.46345	6.66667	14.6789	2.20183		199	Ovomucoid precursor
	agilent_221942	2.00941e-06	0.10248	0.841384	-0.168497	1.85127	15.5556	22.0183	1.41547	UniRef90_Q8GM74	200	VFG001150(gb|AAL79954) (hia) adhesin [Hia/Hsf (VF0039)] [Haemophilus influenzae nontypable strain 3179B]	Adhesin n=5 Tax=Haemophilus influenzae TaxID=727 RepID=Q8GM74_HAEIF
	twist_29978	2.01283e-06	0.102655	-0.905623	-1.99316	0.181914	17.7778	9.17431	0.516055		201	positive (from uniprot): Rhinovirus B Genome polyprotein
	agilent_207595	2.02729e-06	0.103392	1.11155	-0.226139	2.44923	6.66667	13.7615	2.06422	UniRef90_W0U8M0	202	MH0014_GL0012091 MPA_PNP_EM_seqs_non_topgraph_seqs_final_210318.csv	Uncharacterized protein n=23 Tax=Ruminococcus TaxID=1263 RepID=W0U8M0_9FIRM
	twist_29905	2.02747e-06	0.103401	-0.850809	-1.87474	0.173119	20	11.0092	0.550459		203	ATP-dependant helicase, putative
	twist_29901	2.04128e-06	0.104105	-0.666698	-1.47069	0.137295	35.5556	22.9358	0.645069		204	hypothetical protein PFD0985wa
	twist_31610	2.04545e-06	0.104318	-1.26115	-2.78295	0.260647	8.88889	5.50459	0.619266		205	Hemagglutinin (2/2)
	agilent_117669	2.04668e-06	0.10438	1.74273	-0.360555	3.84602	2.22222	13.7615	6.19266	UniRef90_A0A1C6HNE0	206	WP_044922804.1 MPA_PNP_EM_seqs_non_topgraph_seqs_final_210318.csv	Fibronectin type III domain n=12 Tax=Clostridiales TaxID=186802 RepID=A0A1C6HNE0_9FIRM
	agilent_90348	2.05142e-06	0.104622	1.74155	-0.361777	3.84488	2.22222	11.9266	5.36697	UniRef90_A0A508YGM1	207	WP_003669346.1 strains_non_MPA_non_topgraph_cdhit70_190118.csv	Autolysin n=73 Tax=Lactobacillus TaxID=1578 RepID=A0A508YGM1_LACRE
	twist_27540	2.06153e-06	0.105138	0.610682	-0.127954	1.34932	37.7778	54.1284	1.43281		208	EBNA-1 HHV 4 & BKRF1
	agilent_10	2.07652e-06	0.105903	1.07998	-0.229154	2.38911	6.66667	16.5138	2.47706	UniRef90_Q99WQ6	209	Lipase 2 precursor (Glycerol ester hydrolase 2)	Lipase 2 n=451 Tax=Bacteria TaxID=2 RepID=LIP2_STAAM
	agilent_238459	2.0793e-06	0.106044	-0.940492	-2.081	0.200019	17.7778	7.33945	0.412844	UniRef90_UPI000F53326A	210	VFG000261(gb|NP_273742) (iga) IgA-specific serine endopeptidase [IgA1 protease (VF0080)] [Neisseria meningitidis MC58]	IgA-specific serine endopeptidase autotransporter n=1 Tax=Neisseria meningitidis TaxID=487 RepID=UPI000F53326A
	twist_36320	2.0901e-06	0.106595	1.31577	-0.282345	2.91388	4.44444	11.9266	2.68349		211	Outer membrane protein P1
	agilent_220409	2.10853e-06	0.107535	1.79689	-0.391443	3.98523	2.22222	11.0092	4.95413	UniRef90_P96949	212	VFG000268(gb|NP_283297) (hpuB) haemoglobin-haptoglobin-utilization protein [HpuAB (VF0049)] [Neisseria meningitidis Z2491]	Hemoglobin-haptoglobin utilization protein B n=283 Tax=Neisseriaceae TaxID=481 RepID=HPUB_NEIMC
	twist_63743	2.10978e-06	0.107599	1.7314	-0.377558	3.84036	2.22222	10.0917	4.54128		213	AIK68654.1 HNH endonuclease [Lactococcus phage phi145]
	twist_78015	2.11823e-06	0.10803	-1.22277	-2.71401	0.268468	8.88889	4.58716	0.516055		214	YP_009196345.1 DNA-directed RNA polymerase [Enterobacter phage phiEap-1]
	twist_58726	2.12698e-06	0.108476	0.826302	-0.182695	1.8353	80	89.9083	1.12385		215	positive (exact): Human adenovirus C Pre-histone-like nucleoprotein
	twist_21096	2.14109e-06	0.109196	-0.81496	-1.81213	0.182214	20	11.0092	0.550459		216	allergen_name False allergome_name Por tr 2 (14/17) (1/1) allergenonline_name False SDAP_name False iedb_name False
	agilent_79054	2.14175e-06	0.109229	-1.17527	-2.61345	0.26291	11.1111	3.66972	0.330275	UniRef90_A0A174A0Y7	217	MH0087_GL0039588 MPA_PNP_EM_seqs_non_topgraph_seqs_final_210318.csv	Chromosome segregation protein n=36 Tax=Clostridiales TaxID=186802 RepID=A0A174A0Y7_9FIRM
	agilent_36299	2.14748e-06	0.109522	1.37333	-0.308604	3.05527	4.44444	10.0917	2.27064	UniRef90_A0A508YGM1	218	WP_003669346.1 strains_non_MPA_non_topgraph_cdhit70_190118.csv	Autolysin n=73 Tax=Lactobacillus TaxID=1578 RepID=A0A508YGM1_LACRE
	agilent_159126	2.1494e-06	0.109619	-1.28393	-2.85681	0.288948	95.5556	88.0734	0.921698	UniRef90_A0A381IPJ2	219	WP_011590251.1 strains_non_MPA_non_topgraph_cdhit70_190118.csv	Cell wall binding repeat-containing protein n=19 Tax=Clostridium perfringens TaxID=1502 RepID=A0A381IPJ2_CLOPF
	agilent_90665	2.15071e-06	0.109686	-1.37508	-3.05994	0.309779	8.88889	2.75229	0.309633	UniRef90_A5ZWW4	220	WP_005424032.1 MPA_PNP_EM_seqs_non_topgraph_seqs_final_210318.csv	DUF4179 domain-containing protein n=18 Tax=Clostridiales TaxID=186802 RepID=A5ZWW4_9FIRM
	agilent_223695	2.15563e-06	0.109937	-0.596845	-1.32866	0.134974	53.3333	37.6147	0.705275	UniRef90_A0A4I7XYI6	221	VFG001361(gb|NP_344663) (pspA) pneumococcal surface protein A [PspA (VF0152)] [Streptococcus pneumoniae TIGR4]	Surface protein A n=87 Tax=Streptococcus pneumoniae TaxID=1313 RepID=A0A4I7XYI6_STREE
	twist_99873	2.16093e-06	0.110207	1.06454	-0.241732	2.37081	6.66667	17.4312	2.61468		222	YP_001285556.1 gp66 [Escherichia virus TLS]
	agilent_224378	2.16231e-06	0.110278	1.27485	-0.2898	2.8395	4.44444	13.7615	3.09633	UniRef90_P44969	223	VFG000337(gb|NP_439153) (iga1) immunoglobin A1 protease [IgA1 protease (VF0045)] [Haemophilus influenzae Rd KW20]	Immunoglobulin A1 protease autotransporter n=1 Tax=Haemophilus influenzae (strain ATCC 51907 / DSM 11121 / KW20 / Rd) TaxID=71421 RepID=IGA0_HAEIN
	twist_27718	2.16591e-06	0.110461	-0.686384	-1.52923	0.156463	31.1111	16.5138	0.530799		224	early antigen protein D (EA-D) & DNA polymerase processivity factor BMRF1
	agilent_869	2.16886e-06	0.110612	-0.685057	-1.52663	0.156517	33.3333	17.4312	0.522936	UniRef90_P03277	225	Hexon protein	Hexon protein n=779 Tax=Adenoviridae TaxID=10508 RepID=CAPSH_ADE02
	agilent_197502	2.19173e-06	0.111778	-0.786003	-1.75474	0.182735	22.2222	14.6789	0.66055	UniRef90_A0A414QQV5	226	WP_004848400.1 (1/1) non_MPA_topgraph_sampling_040218.csv	Uncharacterized protein n=54 Tax=root TaxID=1 RepID=A0A414QQV5_9FIRM
	agilent_159172	2.19793e-06	0.112094	1.82995	-0.427431	4.08734	2.22222	8.25688	3.7156	UniRef90_C6Z0I2	227	V1.UC25-0_GL0088948 MPA_PNP_EM_seqs_non_topgraph_seqs_final_210318.csv	OMP_b-brl_3 domain-containing protein n=44 Tax=Bacteroides TaxID=816 RepID=C6Z0I2_9BACE
	twist_25199	2.20572e-06	0.112492	-0.854195	-1.90907	0.200684	17.7778	9.17431	0.516055		228	allergen_name False allergome_name Oct f 2 (2/2) (1/1) allergenonline_name Unassigned (1/1) (1/1) SDAP_name False iedb_name False
	agilent_6224	2.20678e-06	0.112546	0.957164	-0.225053	2.13938	8.88889	19.2661	2.16743	UniRef90_A7X0T9	229	Bifunctional autolysin precursor	Bifunctional autolysin n=763 Tax=Bacteria TaxID=2 RepID=ATL_STAA1
	twist_34181	2.22043e-06	0.113242	-0.605412	-1.35462	0.143795	62.2222	50.4587	0.810944		230	positive (from uniprot): Enterovirus B Genome polyprotein
	agilent_243291	2.22527e-06	0.113489	-0.598867	-1.34048	0.142748	60	46.789	0.779817	UniRef90_A0A4I7YG16	231	VFG001357(gb|NP_346601) (cbpA) choline binding protein A [CbpA/PspC (VF0150)] [Streptococcus pneumoniae TIGR4]	Choline binding protein A n=44 Tax=Streptococcus pneumoniae TaxID=1313 RepID=A0A4I7YG16_STREE
	twist_43828	2.23967e-06	0.114223	1.3544	-0.326251	3.03504	4.44444	11.0092	2.47706		232	NP
	twist_49296	2.25e-06	0.11475	0.612296	-0.148597	1.37319	35.5556	49.5413	1.39335		233	glycoprotein B (2/2)
	twist_10999	2.25352e-06	0.11493	-0.895317	-2.00847	0.217833	15.5556	9.17431	0.589777		234	allergen_name False allergome_name Bla g 9 (4/4) (1/1) allergenonline_name False SDAP_name False iedb_name False
	agilent_67960	2.25568e-06	0.11504	1.69523	-0.413095	3.80356	2.22222	11.0092	4.95413	UniRef90_K5ZET5	235	MH0067_GL0017747 MPA_PNP_EM_seqs_non_topgraph_seqs_final_210318.csv	PNPLA domain-containing protein n=20 Tax=Parabacteroides TaxID=375288 RepID=K5ZET5_9BACT
	twist_56007	2.26582e-06	0.115557	0.659475	-0.161868	1.48082	24.4444	35.7798	1.46372		236	phosphoprotein 150 & Large structural phosphoprotein
	twist_17128	2.26951e-06	0.115745	-0.763649	-1.71523	0.18793	22.2222	12.844	0.577982		237	allergen_name False allergome_name Der f 20 (4/4) (1/1) allergenonline_name Der f 20.0101 (1/1) (1/1) SDAP_name False iedb_name False
	agilent_162642	2.27009e-06	0.115775	-0.994621	-2.23411	0.244871	13.3333	6.42202	0.481651	UniRef90_P06177	238	WP_020438185.1 strains_non_MPA_non_topgraph_cdhit70_190118.csv	Flagellin n=155 Tax=Salmonella TaxID=590 RepID=FLIC_SALMU
	agilent_135255	2.27356e-06	0.115951	-0.67502	-1.51664	0.166595	77.7778	66.055	0.849279	UniRef90_A0A381IPJ2	239	WP_011590251.1 strains_non_MPA_non_topgraph_cdhit70_190118.csv	Cell wall binding repeat-containing protein n=19 Tax=Clostridium perfringens TaxID=1502 RepID=A0A381IPJ2_CLOPF
	agilent_199155	2.27636e-06	0.116094	-0.673195	-1.51286	0.166473	77.7778	66.055	0.849279	UniRef90_Q8XMR4	240	WP_003460505.1 strains_non_MPA_non_topgraph_cdhit70_190118.csv	LYZ2 domain-containing protein n=27 Tax=Clostridium perfringens TaxID=1502 RepID=Q8XMR4_CLOPE
	twist_87004	2.278e-06	0.116178	-0.76812	-1.72641	0.190166	22.2222	11.9266	0.536697		241	AFQ97034.1 protein kinase [Enterobacteria phage T7M]
	twist_34982	2.28587e-06	0.116579	-1.16457	-2.61905	0.289914	11.1111	3.66972	0.330275		242	pneumococcal histidine triad protein E & hydrolase & HIT family hydrolase
	agilent_6004	2.2928e-06	0.116933	0.941217	-0.235448	2.11788	8.88889	17.4312	1.96101	UniRef90_P05777	243	matrix protein 1 & matrix protein & M1 protein	Matrix protein 1 n=61979 Tax=root TaxID=1 RepID=M1_I33A0
	agilent_91159	2.30872e-06	0.117745	0.999936	-0.25291	2.25278	8.88889	17.4312	1.96101	UniRef90_A0A0C2UJK6	244	MH0341_GL0063914 MPA_PNP_EM_seqs_non_topgraph_seqs_final_210318.csv	Extracellular solute-binding protein n=28 Tax=Bifidobacterium TaxID=1678 RepID=A0A0C2UJK6_BIFAD
	twist_56156	2.31835e-06	0.118236	0.620878	-0.158076	1.39983	31.1111	44.0367	1.41547		245	positive (from uniprot): Human herpesvirus 5 Envelope glycoprotein M
	twist_58801	2.33544e-06	0.119108	0.620327	-0.159779	1.40043	31.1111	44.0367	1.41547		246	positive (exact): Human herpesvirus 5 Envelope glycoprotein M
	agilent_12023	2.33544e-06	0.119108	0.620327	-0.159779	1.40043	31.1111	44.0367	1.41547		247	positive (exact): Human herpesvirus 5 Envelope glycoprotein M
	twist_58799	2.33544e-06	0.119108	0.620327	-0.159779	1.40043	31.1111	44.0367	1.41547		248	positive (exact): Human herpesvirus 5 Envelope glycoprotein M
	agilent_12021	2.33544e-06	0.119108	0.620327	-0.159779	1.40043	31.1111	44.0367	1.41547		249	positive (exact): Human herpesvirus 5 Envelope glycoprotein M
	twist_20848	2.3518e-06	0.119942	0.641401	-0.167028	1.44983	33.3333	40.367	1.21101		250	allergen_name False allergome_name Bos d 8 (2/6), Bos d 9 (2/3) (1/1) allergenonline_name False SDAP_name False iedb_name False
	twist_35800	2.35713e-06	0.120214	1.66232	-0.434427	3.75907	2.22222	12.844	5.77982		251	HCMVUL80
	twist_92306	2.36073e-06	0.120397	1.78301	-0.46708	4.0331	2.22222	6.42202	2.88991		252	NP_945017.1 Putative HNH endonuclease [Salmonella phage FelixO1]
	agilent_202464	2.36458e-06	0.120594	1.67091	-0.438831	3.78065	2.22222	10.0917	4.54128	UniRef90_A0A149NQL8	253	YP_101348.1 strains_non_MPA_non_topgraph_cdhit70_190118.csv	Peptidylprolyl isomerase n=30 Tax=Bacteroides TaxID=816 RepID=A0A149NQL8_BACFG
	agilent_205570	2.36575e-06	0.120653	0.587278	-0.154356	1.32891	48.8889	64.2202	1.31359	UniRef90_A0A3R6JN00	254	MH0067_GL0008919 MPA_PNP_EM_seqs_non_topgraph_seqs_final_210318.csv	Uncharacterized protein n=4 Tax=Parabacteroides merdae TaxID=46503 RepID=A0A3R6JN00_9BACT
	twist_98002	2.38632e-06	0.121702	1.66457	-0.44344	3.77259	2.22222	10.0917	4.54128		255	YP_005102508.1 putative phage terminase large subunit [Bacteroides phage B124-14]
	twist_36700	2.38976e-06	0.121878	1.03071	-0.275194	2.33661	8.88889	12.844	1.44495		256	fibronectin-binding protein A
	agilent_1320	2.39185e-06	0.121984	0.908223	-0.242819	2.05927	11.1111	17.4312	1.56881	UniRef90_A0A2U3RZL8	257	pneumococcal histidine triad protein D (1/2) & histidine motif-containing protein, partial	Pneumococcal histidine triad protein D n=4 Tax=Streptococcus pneumoniae TaxID=1313 RepID=A0A2U3RZL8_STREE
	agilent_240206	2.39389e-06	0.122088	1.27654	-0.341741	2.89482	4.44444	13.7615	3.09633	UniRef90_A0A4I7YG16	258	VFG001357(gb|NP_346601) (cbpA) choline binding protein A [CbpA/PspC (VF0150)] [Streptococcus pneumoniae TIGR4]	Choline binding protein A n=44 Tax=Streptococcus pneumoniae TaxID=1313 RepID=A0A4I7YG16_STREE
	agilent_129283	2.41566e-06	0.123199	1.73558	-0.47117	3.94233	2.22222	11.0092	4.95413	UniRef90_S3YFG8	259	V1.UC52-1_GL0211392 MPA_PNP_EM_seqs_non_topgraph_seqs_final_210318.csv	Uncharacterized protein n=15 Tax=root TaxID=1 RepID=S3YFG8_BACSE
	agilent_4413	2.42208e-06	0.123526	0.611415	-0.166664	1.38949	31.1111	43.1193	1.38598	UniRef90_P16733	260	positive (from uniprot): Human herpesvirus 5 Envelope glycoprotein M	Envelope glycoprotein M n=53 Tax=Human cytomegalovirus TaxID=10359 RepID=GM_HCMVA
	twist_95690	2.44471e-06	0.12468	1.65513	-0.45764	3.7679	2.22222	10.0917	4.54128		261	AFU63124.1 endolysin [Lactobacillus phage ATCC 8014-B2]
	agilent_31896	2.45006e-06	0.124953	0.92574	-0.256821	2.1083	8.88889	18.3486	2.06422	UniRef90_D7HBW7	262	WP_000782345.1 strains_non_MPA_non_topgraph_cdhit70_190118.csv	CBAH domain-containing protein n=93 Tax=Vibrio cholerae TaxID=666 RepID=D7HBW7_VIBCL
	twist_84498	2.45198e-06	0.125051	-1.0661	-2.42832	0.296115	11.1111	4.58716	0.412844		263	YP_009191602.1 hypothetical protein [Salmonella phage f18SE]
	agilent_203030	2.45508e-06	0.125209	-1.19526	-2.72315	0.332628	11.1111	2.75229	0.247706	UniRef90_A0A162ELA1	264	YP_004890412.1 (1/1) non_MPA_topgraph_sampling_040218.csv	Uncharacterized protein n=36 Tax=Lactobacillus TaxID=1578 RepID=A0A162ELA1_LACPN
	agilent_52200	2.45532e-06	0.125221	0.623529	-0.173547	1.4206	64.4444	74.3119	1.15312	UniRef90_A0A073IBK2	265	MH0012_GL0222931 MPA_PNP_EM_seqs_non_topgraph_seqs_final_210318.csv	Uncharacterized protein n=9 Tax=Bacteroidales TaxID=171549 RepID=A0A073IBK2_9PORP
	agilent_1475	2.45752e-06	0.125334	1.64332	-0.458013	3.74466	2.22222	11.0092	4.95413	UniRef90_Q2FUY2	266	Clumping factor B precursor (Fibrinogen-binding protein B) (Fibrinogen receptor B)	Clumping factor B n=3 Tax=Staphylococcus aureus TaxID=1280 RepID=CLFB_STAA8
	agilent_51726	2.46796e-06	0.125866	1.06675	-0.299235	2.43273	6.66667	14.6789	2.20183	UniRef90_A0A1G7KLH9	267	O2.CD2-0_GL0014258 MPA_PNP_EM_seqs_non_topgraph_seqs_final_210318.csv	Rod shape-determining protein MreB n=1 Tax=Bacteroidales bacterium KHT7 TaxID=1855373 RepID=A0A1G7KLH9_9BACT
	twist_15962	2.4683e-06	0.125883	-0.735738	-1.6779	0.206426	22.2222	13.7615	0.619266		268	allergen_name False allergome_name Nas vi AK (2/2) (1/1) allergenonline_name False SDAP_name False iedb_name False
	twist_86491	2.46844e-06	0.12589	-0.813466	-1.85519	0.228254	17.7778	10.0917	0.567661		269	YP_007006989.1 lysozyme-peptidase [Clostridium phage phi24R]
	twist_69609	2.46952e-06	0.125945	1.64846	-0.462857	3.75978	2.22222	10.0917	4.54128		270	NP_695158.1 minor capsid protein [Lactobacillus phage phig1e]
	agilent_12005	2.47137e-06	0.12604	0.588659	-0.165473	1.34279	42.2222	59.633	1.41236		271	positive (exact): Human herpesvirus 3 Envelope glycoprotein C
	agilent_193099	2.4736e-06	0.126154	-0.848154	-1.93505	0.238743	17.7778	9.17431	0.516055	UniRef90_A0A1C6BGW9	272	MH0251_GL0036528 MPA_PNP_EM_seqs_non_topgraph_seqs_final_210318.csv	Oligopeptide-binding protein AppA n=5 Tax=Clostridiales TaxID=186802 RepID=A0A1C6BGW9_9FIRM
	agilent_73272	2.49347e-06	0.127167	-1.92316	-4.39425	0.547929	6.66667	0.917431	0.137615	UniRef90_A0A1C5XBP0	273	MH0014_GL0019697 (1/2) MPA_and_EM_topgraph_220218_subsample.csv	Macrolide export ATP-binding/permease protein MacB n=22 Tax=Ruminococcus TaxID=1263 RepID=A0A1C5XBP0_9FIRM
	agilent_205650	2.49871e-06	0.127434	1.28082	-0.366078	2.92772	4.44444	9.17431	2.06422	UniRef90_A0A3S4NMH7	274	WP_000668994.1 strains_non_MPA_non_topgraph_cdhit70_190118.csv	Exotoxin n=39 Tax=Staphylococcaceae TaxID=90964 RepID=A0A3S4NMH7_STAAU
	agilent_192425	2.50037e-06	0.127519	1.03392	-0.295805	2.36365	6.66667	15.5963	2.33945	UniRef90_A0A171J9T7	275	WP_005685835.1 strains_non_MPA_non_topgraph_cdhit70_190118.csv	DNA-entry nuclease n=27 Tax=Lactobacillaceae TaxID=33958 RepID=A0A171J9T7_LACRH
	agilent_112869	2.50353e-06	0.12768	1.67297	-0.479547	3.82549	2.22222	11.0092	4.95413	UniRef90_R7IBA0	276	MH0012_GL0104868 MPA_PNP_EM_seqs_non_topgraph_seqs_final_210318.csv	Uncharacterized protein n=4 Tax=Clostridiales TaxID=186802 RepID=R7IBA0_9FIRM
	agilent_220388	2.51363e-06	0.128195	0.830547	-0.239516	1.90061	11.1111	21.1009	1.89908	UniRef90_P09983	277	VFG000906(gb|NP_755445) (hlyA) Hemolysin A [Hemolysin (VF0225)] [Escherichia coli CFT073]	Hemolysin, chromosomal n=225 Tax=Bacteria TaxID=2 RepID=HLYAC_ECOLX
	twist_99298	2.51422e-06	0.128225	1.22901	-0.354553	2.81258	4.44444	10.0917	2.27064		278	YP_007005334.1 3''-phosphoadenosine 5''-phosphosulfate sulfotransferase/FAD synthetase-related enzyme [Clostridium phage phiCP34O]
	agilent_236695	2.52533e-06	0.128792	0.636985	-0.184979	1.45895	26.6667	34.8624	1.30734	UniRef90_Q6GHV7	279	VFG001317(gb|YP_001332074) (isdB) iron-regulated surface determinant protein B, haemoglobin receptor [Isd (VF0015)] [Staphylococcus aureus subsp. aureus str. Newman]	Iron-regulated surface determinant protein B n=509 Tax=Bacilli TaxID=91061 RepID=ISDB_STAAR
	agilent_62315	2.54325e-06	0.129706	1.69678	-0.497972	3.89153	2.22222	11.0092	4.95413	UniRef90_E7GPZ1	280	764042746-stool1_revised_scaffold8151_1_gene3146 MPA_PNP_EM_seqs_non_topgraph_seqs_final_210318.csv	OmpR/PhoB-type domain-containing protein n=30 Tax=Clostridiales TaxID=186802 RepID=E7GPZ1_CLOSY
	twist_7919	2.55786e-06	0.130451	-1.14602	-2.63125	0.339214	11.1111	3.66972	0.330275		281	allergen_name False allergome_name Pha a 5 (5/5) (1/1) allergenonline_name Unassigned (1/1) (1/1) SDAP_name Pha a 5 (4/4) (1/1) iedb_name False
	agilent_198657	2.56422e-06	0.130775	-1.1938	-2.74226	0.354661	95.5556	86.2385	0.902496	UniRef90_Q2G0D4	282	WP_000731642.1 strains_non_MPA_non_topgraph_cdhit70_190118.csv	Probable autolysin SsaALP n=204 Tax=Bacteria TaxID=2 RepID=SSAAL_STAA8
	agilent_235513	2.57841e-06	0.131499	1.26474	-0.37882	2.9083	4.44444	11.9266	2.68349	UniRef90_A0A4I7YG16	283	VFG001357(gb|NP_346601) (cbpA) choline binding protein A [CbpA/PspC (VF0150)] [Streptococcus pneumoniae TIGR4]	Choline binding protein A n=44 Tax=Streptococcus pneumoniae TaxID=1313 RepID=A0A4I7YG16_STREE
	twist_59627	2.57885e-06	0.131522	-0.920794	-2.11746	0.27587	13.3333	7.33945	0.550459		284	H3N2 B/Brisbane/60/2008 NP
	twist_92072	2.58226e-06	0.131695	1.24054	-0.372391	2.85346	4.44444	11.9266	2.68349		285	ADE87487.1 small subunit terminase [Deep-sea thermophilic phage D6E]
	agilent_168007	2.58705e-06	0.13194	-0.868396	-1.99819	0.261394	17.7778	8.25688	0.46445	UniRef90_E5VBB8	286	MH0003_GL0074909 MPA_PNP_EM_seqs_non_topgraph_seqs_final_210318.csv	Uncharacterized protein n=30 Tax=Bacteroides TaxID=816 RepID=E5VBB8_9BACE
	twist_41527	2.59159e-06	0.132171	-0.815503	-1.87711	0.246108	20	11.0092	0.550459		287	positive (from uniprot): Enterovirus B Genome polyprotein
	twist_24318	2.59267e-06	0.132226	-1.16081	-2.67215	0.350532	8.88889	3.66972	0.412844		288	allergen_name False allergome_name Cand a PGK (2/2) (1/1) allergenonline_name False SDAP_name False iedb_name False
	twist_6249	2.60779e-06	0.132997	1.64146	-0.499933	3.78285	2.22222	8.25688	3.7156		289	allergen_name False allergome_name Act e 1 (4/7) (1/1) allergenonline_name False SDAP_name False iedb_name False
	twist_12244	2.62358e-06	0.133803	-0.725856	-1.67475	0.223038	22.2222	12.844	0.577982		290	allergen_name False allergome_name Cte f 9 (6/8) (1/1) allergenonline_name False SDAP_name False iedb_name False
	agilent_43878	2.62999e-06	0.134129	-1.08791	-2.51129	0.335482	11.1111	3.66972	0.330275	UniRef90_D1JSC7	291	YP_100692.1 strains_non_MPA_non_topgraph_cdhit70_190118.csv	Prolyl tripeptidyl peptidase n=56 Tax=Bacteroidaceae TaxID=815 RepID=D1JSC7_BACFG
	twist_31917	2.64641e-06	0.134967	1.67623	-0.521626	3.87409	2.22222	7.33945	3.30275		292	Liver stage antigen-3 precursor & Liver stage antigen-3
	agilent_183591	2.65595e-06	0.135453	1.01423	-0.317275	2.34574	6.66667	14.6789	2.20183	UniRef90_A0A174JVB0	293	SZEY-64A_GL0026694 MPA_PNP_EM_seqs_non_topgraph_seqs_final_210318.csv	Probable peptidoglycan endopeptidase LytE n=32 Tax=Bacteroidales TaxID=171549 RepID=A0A174JVB0_9BACT
	twist_87581	2.65903e-06	0.13561	1.5991	-0.50108	3.69928	2.22222	11.9266	5.36697		294	YP_007005285.1 radical SAM domain-containing protein [Campylobacter virus CP21]
	agilent_79810	2.66884e-06	0.136111	-0.56826	-1.31554	0.17902	60	44.9541	0.749235	UniRef90_R7HD48	295	MH0113_GL0055733 MPA_PNP_EM_seqs_non_topgraph_seqs_final_210318.csv	Flagellin n=1 Tax=Eubacterium sp. CAG:38 TaxID=1262889 RepID=R7HD48_9FIRM
	agilent_241029	2.66976e-06	0.136158	-0.677583	-1.56873	0.213566	26.6667	16.5138	0.619266	UniRef90_Q99WQ6	296	VFG001316(gb|NP_645114) (geh) glycerol ester hydrolase [Lipase (VF0012)] [Staphylococcus aureus subsp. aureus MW2]	Lipase 2 n=451 Tax=Bacteria TaxID=2 RepID=LIP2_STAAM
	twist_24274	2.6786e-06	0.136609	0.710869	-0.225134	1.64687	17.7778	26.6055	1.49656		297	Allergen Gal d 1 & Ovomucoid precursor
	agilent_160375	2.68435e-06	0.136902	1.21277	-0.385283	2.81083	4.44444	11.9266	2.68349	UniRef90_A0A173YNI1	298	MH0055_GL0056550 MPA_PNP_EM_seqs_non_topgraph_seqs_final_210318.csv	Glucan endo-1,3-beta-glucosidase A1 n=16 Tax=Lachnospiraceae TaxID=186803 RepID=A0A173YNI1_9FIRM
	agilent_187025	2.71639e-06	0.138536	1.17603	-0.380056	2.73212	4.44444	13.7615	3.09633	UniRef90_A0A0G9FAG5	299	YP_004890585.1 strains_non_MPA_non_topgraph_cdhit70_190118.csv	Extracellular protein n=36 Tax=Lactobacillaceae TaxID=33958 RepID=A0A0G9FAG5_LACPN
	agilent_19521	2.73161e-06	0.139312	1.05275	-0.342956	2.44846	6.66667	13.7615	2.06422	UniRef90_A0A1G7KLH9	300	O2.CD2-0_GL0014258 MPA_PNP_EM_seqs_non_topgraph_seqs_final_210318.csv	Rod shape-determining protein MreB n=1 Tax=Bacteroidales bacterium KHT7 TaxID=1855373 RepID=A0A1G7KLH9_9BACT
	agilent_207681	2.73905e-06	0.139692	0.746161	-0.244027	1.73635	80	88.0734	1.10092	UniRef90_K0XMV3	301	160158126-stool2_revised_C599977_1_gene121658 MPA_PNP_EM_seqs_non_topgraph_seqs_final_210318.csv	Por secretion system C-terminal sorting domain-containing protein n=3 Tax=Bacteroidales TaxID=171549 RepID=K0XMV3_9BACT
	agilent_174704	2.76012e-06	0.140766	0.554618	-0.183381	1.29262	51.1111	62.3853	1.22058	UniRef90_A6LEY7	302	158458797-stool1_revised_scaffold5915_1_gene28910 MPA_PNP_EM_seqs_non_topgraph_seqs_final_210318.csv	Uncharacterized protein n=16 Tax=Bacteroidales TaxID=171549 RepID=A6LEY7_PARD8
	twist_36994	2.76155e-06	0.140839	-0.588561	-1.37187	0.194748	44.4444	29.3578	0.66055		303	polyprotein (9/9) & VP1 capsid protein (1/3) & Chain 2, Human Rhinovirus Serotype 2 (Hrv2)
	agilent_145084	2.76586e-06	0.141059	-1.22114	-2.84723	0.404958	8.88889	3.66972	0.412844	UniRef90_K0X0W4	304	MH0006_GL0083746 MPA_PNP_EM_seqs_non_topgraph_seqs_final_210318.csv	PKD domain-containing protein n=3 Tax=Bacteroidales TaxID=171549 RepID=K0X0W4_9BACT
	twist_43632	2.77714e-06	0.141634	-0.56252	-1.31267	0.187629	46.6667	38.5321	0.825688		305	EBNA-3B nuclear protein [Human gammaherpesvirus 4] & Epstein-Barr nuclear antigen 4
	agilent_41055	2.77877e-06	0.141717	1.23532	-0.412387	2.88303	4.44444	8.25688	1.8578	UniRef90_UPI000D3C16C0	306	WP_014569703.1 (1/1) non_MPA_topgraph_sampling_040218.csv	peptidase n=12 Tax=Lactobacillus TaxID=1578 RepID=UPI000D3C16C0
	twist_67146	2.78132e-06	0.141847	1.60509	-0.536526	3.7467	2.22222	7.33945	3.30275		307	YP_009284326.1 putative endolysin [Enterobacter phage Arya]
	twist_34608	2.78372e-06	0.14197	-0.864181	-2.01758	0.28922	15.5556	8.25688	0.530799		308	putative zinc metalloprotease
	twist_5124	2.8163e-06	0.143631	0.975956	-0.332056	2.28397	6.66667	16.5138	2.47706		309	Allergen Ech gr EF-1 Echinococcus granulosus ranslation elongation factor dog tape worm
	twist_85996	2.82477e-06	0.144063	1.56453	-0.534572	3.66363	2.22222	11.9266	5.36697		310	NP_944906.1 Phage conserved protein [Salmonella phage FelixO1]
	twist_51598	2.82635e-06	0.144144	0.810479	-0.277145	1.8981	11.1111	25.6881	2.31193		311	Fusion glycoprotein F0 precursor (2/2) & fusion protein (1/2) & fusion glycoprotein
	agilent_129839	2.8327e-06	0.144467	-0.565029	-1.32388	0.193825	66.6667	52.2936	0.784404	UniRef90_A0A3D2TUV9	312	MH0172_GL0065659 MPA_PNP_EM_seqs_non_topgraph_seqs_final_210318.csv	Flagellin n=7 Tax=Clostridiales TaxID=186802 RepID=A0A3D2TUV9_9FIRM
	agilent_234348	2.84808e-06	0.145252	-0.798515	-1.87304	0.276014	17.7778	8.25688	0.46445	UniRef90_Q8P2T7	313	VFG000976(gb|NP_268546) (slo) streptolysin O precursor [SLO (VF0250)] [Streptococcus pyogenes M1 GAS]	Streptolysin O n=132 Tax=Streptococcus TaxID=1301 RepID=TACY_STRP8
	agilent_201606	2.85342e-06	0.145524	0.737352	-0.255544	1.73025	13.3333	25.6881	1.92661	UniRef90_Q74LM8	314	WP_011161370.1 strains_non_MPA_non_topgraph_cdhit70_190118.csv	LYZ2 domain-containing protein n=25 Tax=Lactobacillus TaxID=1578 RepID=Q74LM8_LACJO
	agilent_7113	2.86175e-06	0.145949	-0.593332	-1.39314	0.206474	35.5556	21.1009	0.593463	UniRef90_P0C6Z0	315	early antigen protein D (EA-D) & DNA polymerase processivity factor BMRF1	DNA polymerase processivity factor BMRF1 n=54 Tax=Epstein-Barr virus (strain GD1) TaxID=10376 RepID=EAD_EBVA8
	agilent_58858	2.90394e-06	0.148101	1.59627	-0.56697	3.75952	2.22222	11.0092	4.95413	UniRef90_E5VBB8	316	MH0003_GL0074909 MPA_PNP_EM_seqs_non_topgraph_seqs_final_210318.csv	Uncharacterized protein n=30 Tax=Bacteroides TaxID=816 RepID=E5VBB8_9BACE
	agilent_137474	2.93264e-06	0.149565	0.913857	-0.329057	2.15677	86.6667	94.4954	1.09033	UniRef90_K0XG25	317	O2.UC46-1_GL0134711 MPA_PNP_EM_seqs_non_topgraph_seqs_final_210318.csv	Por secretion system C-terminal sorting domain-containing protein n=3 Tax=Bacteroidales TaxID=171549 RepID=K0XG25_9BACT
	agilent_234932	2.94261e-06	0.150073	1.50849	-0.545729	3.5627	4.44444	4.58716	1.03211	UniRef90_Q5WSS9	318	VFG045603(gb|YP_096878) (lpg2884) Dot/Icm type IV secretion system effector [Dot/Icm (VF0156)] [Legionella pneumophila subsp. pneumophila str. Philadelphia 1]	Uncharacterized protein n=23 Tax=Legionella pneumophila TaxID=446 RepID=Q5WSS9_LEGPL
	twist_57307	2.94411e-06	0.150149	-0.814947	-1.92493	0.295034	15.5556	8.25688	0.530799		319	Collagen alpha-3(IV) chain & alpha-3 type IV collagen & type IV collagen alpha 3 chain & type IV collagen alpha3 chain
	agilent_74514	2.96374e-06	0.151151	0.821064	-0.299994	1.94212	11.1111	18.3486	1.65138	UniRef90_K5ZQT7	320	MH0092_GL0084257 (2/2) MPA_and_EM_topgraph_220218_subsample.csv	TonB family domain-containing protein n=17 Tax=Parabacteroides TaxID=375288 RepID=K5ZQT7_9BACT
	agilent_870	2.96418e-06	0.151173	-0.632463	-1.49606	0.231132	31.1111	17.4312	0.560288	UniRef90_P03277	321	Hexon protein	Hexon protein n=779 Tax=Adenoviridae TaxID=10508 RepID=CAPSH_ADE02
	agilent_185725	2.97903e-06	0.151931	1.62934	-0.599561	3.85824	2.22222	7.33945	3.30275	UniRef90_A0A246B2R4	322	YP_002344746.1 (1/1) non_MPA_topgraph_sampling_040218.csv	Cytochrome c-type protein n=76 Tax=Campylobacteraceae TaxID=72294 RepID=A0A246B2R4_CAMJU
	twist_10996	3.00469e-06	0.153239	-0.711725	-1.68846	0.265009	20	12.844	0.642202		323	allergen_name False allergome_name Art fr 2 (2/2) (1/1) allergenonline_name False SDAP_name False iedb_name False
	agilent_12002	3.00559e-06	0.153285	0.647158	-0.241068	1.53538	20	30.2752	1.51376		324	positive (exact): Human respiratory syncytial virus Attachment glycoprotein
	agilent_183889	3.00988e-06	0.153504	0.868205	-0.324041	2.06045	8.88889	17.4312	1.96101	UniRef90_A0A174HY43	325	WP_005425557.1 MPA_PNP_EM_seqs_non_topgraph_seqs_final_210318.csv	Uncharacterized protein n=25 Tax=Clostridiales TaxID=186802 RepID=A0A174HY43_9FIRM
	agilent_239127	3.02105e-06	0.154073	-1.2871	-3.05703	0.482834	6.66667	3.66972	0.550459	UniRef90_A0A0E1NMC8	326	VFG002348(gb|YP_001006761) (flgE) flagellar hook protein FlgE [Flagella (VF0394)] [Yersinia enterocolitica subsp. enterocolitica 8081]	Flagellar hook protein FlgE n=21 Tax=Yersinia TaxID=444888 RepID=A0A0E1NMC8_YEREN
	agilent_47052	3.02105e-06	0.154073	-1.2871	-3.05703	0.482834	6.66667	3.66972	0.550459	UniRef90_B6FIV8	327	765620695-stool1_revised_scaffold4629_1_gene93858 MPA_PNP_EM_seqs_non_topgraph_seqs_final_210318.csv	F5/8 type C domain protein n=6 Tax=Clostridiales TaxID=186802 RepID=B6FIV8_9FIRM
	twist_47027	3.02108e-06	0.154075	-0.867412	-2.06022	0.3254	13.3333	8.25688	0.619266		328	nuclear protein EBNA2 & EBNA-2 & Epstein-Barr nuclear antigen 2
	twist_28804	3.02181e-06	0.154112	0.611829	-0.229597	1.45326	22.2222	35.7798	1.61009		329	positive (from uniprot): Enterovirus B Genome polyprotein
	agilent_240118	3.02367e-06	0.154207	1.56191	-0.586623	3.71045	2.22222	8.25688	3.7156	UniRef90_P27951	330	VFG001795(gb|BAC98831) (cba) c protein beta antigen [<beta>-C protein (VF0277)] [Streptococcus agalactiae FM027022]	IgA FC receptor n=71 Tax=Streptococcus TaxID=1301 RepID=BAG_STRAG
	twist_26346	3.02783e-06	0.154419	-1.12742	-2.67908	0.424235	8.88889	3.66972	0.412844		331	EBNA-3B nuclear protein [Human gammaherpesvirus 4] & Epstein-Barr nuclear antigen 4
	twist_47443	3.03259e-06	0.154662	-0.983857	-2.33873	0.371012	11.1111	4.58716	0.412844		332	Enterovirus polyprotein (VP0, VP1, VP2, VP4) – capsid proteins, Coxsackievirus A9 (2.9 Å structure, chains 1–4)
	twist_54751	3.0394e-06	0.15501	-0.811018	-1.92881	0.306775	15.5556	11.0092	0.707733		333	EBNA3A HHV4
	twist_36993	3.04105e-06	0.155094	-1.0552	-2.50983	0.399435	8.88889	6.42202	0.722477		334	EBNA3A HHV4
	twist_34961	3.05553e-06	0.155832	1.16376	-0.443398	2.77092	4.44444	11.0092	2.47706		335	Surface protein pspA
	agilent_174779	3.05782e-06	0.155949	-0.676472	-1.61095	0.258004	28.8889	12.844	0.444601	UniRef90_D4MVC3	336	MH0089_GL0093714 (1/3) MPA_and_EM_topgraph_220218_subsample.csv	ABC-type multidrug transport system, ATPase and permease components n=20 Tax=Firmicutes TaxID=1239 RepID=D4MVC3_ANAHA
	agilent_224217	3.07873e-06	0.157015	0.829666	-0.319384	1.97872	11.1111	17.4312	1.56881	UniRef90_C1IDV3	337	VFG002419(gb|NP_645021) (coa) staphylocoagulase precursor [Staphylocoagulase (VF0421)] [Staphylococcus aureus subsp. aureus MW2]	Staphylocoagulase n=45 Tax=Staphylococcaceae TaxID=90964 RepID=C1IDV3_STAAU
	agilent_188248	3.08044e-06	0.157103	-1.18725	-2.83189	0.457386	8.88889	2.75229	0.309633	UniRef90_A0A4S3QN81	338	WP_000171040.1 strains_non_MPA_non_topgraph_cdhit70_190118.csv	Murein hydrolase activator NlpD n=114 Tax=Vibrionaceae TaxID=641 RepID=A0A4S3QN81_VIBCL
	twist_91487	3.08833e-06	0.157505	-0.954367	-2.27768	0.368949	13.3333	4.58716	0.344037		339	YP_007005337.1 predicted P-loop ATPase [Clostridium phage phiCP34O]
	twist_66218	3.09341e-06	0.157764	-0.956722	-2.28413	0.370686	11.1111	7.33945	0.66055		340	YP_009322870.1 hypothetical protein BPS11Q3_63 [Salmonella phage BPS11Q3]
	twist_20163	3.09713e-06	0.157954	-0.674063	-1.60972	0.261596	22.2222	13.7615	0.619266		341	allergen_name False allergome_name Cte f 9 (2/8) (1/1) allergenonline_name False SDAP_name False iedb_name False
	twist_20427	3.10617e-06	0.158415	-0.872482	-2.08491	0.339943	15.5556	6.42202	0.412844		342	allergen_name False allergome_name Sola t 1 (7/9) (1/1) allergenonline_name False SDAP_name False iedb_name False
	agilent_68224	3.1212e-06	0.159181	1.13789	-0.446266	2.72205	4.44444	11.0092	2.47706	UniRef90_A0A3D0XEE9	343	WP_092978152.1 (3/3) non_MPA_topgraph_sampling_040218.csv	Glycosyltransferase n=2 Tax=Ruminococcus TaxID=1263 RepID=A0A3D0XEE9_9FIRM
	twist_27571	3.12437e-06	0.159343	0.942042	-0.369965	2.25405	6.66667	15.5963	2.33945		344	Lipase 2 precursor (Glycerol ester hydrolase 2)
	agilent_235643	3.12693e-06	0.159473	0.588407	-0.23134	1.40815	24.4444	34.8624	1.42619	UniRef90_P11311	345	VFG002033(gb|NP_109829) (p1/MgPa/gapA) ADP1_MYCPN adhesin P1 [Cytadherence organelle (VF0330)] [Mycoplasma pneumoniae M129]	Adhesin P1 n=56 Tax=Mycoplasma pneumoniae TaxID=2104 RepID=ADP1_MYCPN
	twist_58805	3.13186e-06	0.159725	-0.939598	-2.2494	0.370204	11.1111	5.50459	0.495413		346	H3N2 A/Hong Kong/4801/2014 M1
	agilent_101	3.13679e-06	0.159976	0.714969	-0.282299	1.71224	13.3333	23.8532	1.78899	UniRef90_P06473	347	Glycoprotein B precursor & glycoprotein B (1/2)	Envelope glycoprotein B n=908 Tax=Viruses TaxID=10239 RepID=GB_HCMVA
	twist_69249	3.14738e-06	0.160516	-0.600424	-1.439	0.238156	31.1111	17.4312	0.560288		348	AFU63107.1 lysin [Lactobacillus phage ATCC 8014-B2]
	twist_54214	3.15647e-06	0.16098	-0.863745	-2.07143	0.343937	13.3333	8.25688	0.619266		349	polyprotein (9/9) & VP1 capsid protein (1/3) & Chain 2, Human Rhinovirus Serotype 2 (Hrv2)
	twist_2830	3.15791e-06	0.161053	0.619164	-0.246699	1.48503	26.6667	31.1927	1.16972		350	allergen_name False allergome_name Bub b 8 (5/6), Bub b 9 (1/2) (1/1) allergenonline_name False SDAP_name False iedb_name False
	twist_1185	3.17359e-06	0.161853	-0.856044	-2.05546	0.343367	13.3333	7.33945	0.550459		351	allergen_name False allergome_name Onc m alpha2I (2/2) (1/1) allergenonline_name False SDAP_name False iedb_name False
	agilent_223901	3.18478e-06	0.162424	1.53672	-0.619318	3.69275	2.22222	8.25688	3.7156	UniRef90_A0A4I7XYI6	352	VFG001361(gb|NP_344663) (pspA) pneumococcal surface protein A [PspA (VF0152)] [Streptococcus pneumoniae TIGR4]	Surface protein A n=87 Tax=Streptococcus pneumoniae TaxID=1313 RepID=A0A4I7XYI6_STREE
	agilent_164728	3.18552e-06	0.162461	0.944285	-0.38068	2.26925	6.66667	14.6789	2.20183	UniRef90_A0A2N8HER6	353	MH0268_GL0146331 MPA_PNP_EM_seqs_non_topgraph_seqs_final_210318.csv	Chaperone protein ClpB n=85 Tax=Bacteria TaxID=2 RepID=A0A2N8HER6_9BACT
	agilent_9318	3.18773e-06	0.162574	1.13501	-0.457997	2.72802	4.44444	11.0092	2.47706	UniRef90_Q9J3M8	354	ORF68	Envelope glycoprotein E n=30 Tax=Human herpesvirus 3 TaxID=10335 RepID=GE_VZVO
	agilent_79454	3.18981e-06	0.16268	0.784237	-0.316731	1.8852	11.1111	17.4312	1.56881	UniRef90_B1R5P4	355	WP_011590707.1 strains_non_MPA_non_topgraph_cdhit70_190118.csv	Mannosyl-glycoprotein endo-beta-N-acetylglucosamidase domain protein, possible enterotoxin n=1 Tax=Clostridium perfringens B str. ATCC 3626 TaxID=451754 RepID=B1R5P4_CLOPF
	agilent_8060	3.19844e-06	0.16312	-0.922884	-2.21985	0.374083	11.1111	8.25688	0.743119	UniRef90_Q1HVF7	356	EBNA-1 HHV 4	Epstein-Barr nuclear antigen 1 n=48 Tax=Epstein-Barr virus (strain GD1) TaxID=10376 RepID=EBNA1_EBVA8
	twist_10998	3.20345e-06	0.163376	-0.667101	-1.60518	0.270973	22.2222	13.7615	0.619266		357	allergen_name False allergome_name Bla g 9 (1/4), Per a 9 (1/4) (1/1) allergenonline_name Unassigned (1/1), Unassigned (1/1) (1/1) SDAP_name False iedb_name False
	agilent_149688	3.21328e-06	0.163877	1.14621	-0.467505	2.75994	4.44444	11.0092	2.47706	UniRef90_A0A073I8T3	358	MH0121_GL0007689 (1/1) MPA_and_EM_topgraph_220218_subsample.csv	STN domain-containing protein n=40 Tax=Bacteroidales TaxID=171549 RepID=A0A073I8T3_9PORP
	agilent_8689	3.22942e-06	0.1647	0.613308	-0.251836	1.47845	20	31.1927	1.55963	UniRef90_P08318	359	phosphoprotein 150 & Large structural phosphoprotein	Large structural phosphoprotein n=145 Tax=root TaxID=1 RepID=PP150_HCMVA
	agilent_201785	3.22943e-06	0.164701	1.14809	-0.471431	2.76762	4.44444	11.0092	2.47706	UniRef90_C7H1Z9	360	V1.UC54-4_GL0096277 MPA_PNP_EM_seqs_non_topgraph_seqs_final_210318.csv	Uncharacterized protein n=12 Tax=Faecalibacterium TaxID=216851 RepID=C7H1Z9_9FIRM
	twist_69336	3.23788e-06	0.165132	1.51165	-0.62289	3.64619	2.22222	7.33945	3.30275		361	YP_007005334.1 3''-phosphoadenosine 5''-phosphosulfate sulfotransferase/FAD synthetase-related enzyme [Clostridium phage phiCP34O]
	twist_52250	3.24008e-06	0.165244	-0.54928	-1.3251	0.226542	37.7778	27.5229	0.728548		362	EBNA-3C HHV 4 latent protein
	twist_52249	3.24008e-06	0.165244	-0.54928	-1.3251	0.226542	37.7778	27.5229	0.728548		363	EBNA-3C HHV 4 latent protein
	twist_84608	3.25131e-06	0.165817	1.09981	-0.455705	2.65533	4.44444	13.7615	3.09633		364	YP_006526.1 gp23 [Escherichia virus P1]
	twist_83465	3.28882e-06	0.16773	0.757324	-0.318638	1.83329	11.1111	20.1835	1.81651		365	YP_009168587.1 putative large terminase [Lactobacillus phage LBR48]
	twist_30176	3.29093e-06	0.167837	1.09731	-0.462081	2.65671	4.44444	12.844	2.88991		366	Clumping factor B precursor (Fibrinogen-binding protein B) (Fibrinogen receptor B)
	twist_59480	3.30014e-06	0.168307	-0.857211	-2.07674	0.36232	15.5556	6.42202	0.412844		367	H1N1 A/Bayern/7/95 NA
	twist_31619	3.30227e-06	0.168416	1.51701	-0.641747	3.67576	2.22222	8.25688	3.7156		368	immunoglobulin A1 protease
	twist_58291	3.31056e-06	0.168838	-0.764193	-1.85275	0.324361	15.5556	11.0092	0.707733		369	positive (from uniprot): Enterovirus B Genome polyprotein
	twist_50675	3.32107e-06	0.169375	0.605795	-0.258215	1.46981	20	32.1101	1.6055		370	Trans-acting transcriptional protein ICP4
	agilent_132945	3.3322e-06	0.169942	0.858478	-0.367549	2.08451	8.88889	16.5138	1.8578	UniRef90_A0A0E1RFZ8	371	WP_012952040.1 strains_non_MPA_non_topgraph_cdhit70_190118.csv	Heme sensor protein hssS n=212 Tax=Bacteria TaxID=2 RepID=A0A0E1RFZ8_LISMN
	twist_94732	3.33544e-06	0.170108	-0.760472	-1.84695	0.326009	17.7778	8.25688	0.46445		372	YP_006908363.1 hypothetical protein BCB4_0134 [Bacillus phage B4]
	twist_45853	3.34162e-06	0.170423	-0.656895	-1.59609	0.282299	22.2222	15.5963	0.701835		373	hypothetical protein PFD0985wa
	twist_60169	3.35358e-06	0.171032	1.49603	-0.645965	3.63802	2.22222	9.17431	4.12844		374	YP_003934772.1 hypothetical protein SP18_gp147 [Shigella phage SP18]
	agilent_21513	3.35378e-06	0.171043	-0.749722	-1.82319	0.323747	88.8889	79.8165	0.897936	UniRef90_A0A4P6M1P6	375	WP_081624715.1 strains_non_MPA_non_topgraph_cdhit70_190118.csv	Toxin A n=4 Tax=Lachnospiraceae TaxID=186803 RepID=A0A4P6M1P6_9FIRM
	agilent_188287	3.35874e-06	0.171296	0.947067	-0.409765	2.3039	6.66667	12.844	1.92661	UniRef90_B1R5P4	376	WP_011590707.1 strains_non_MPA_non_topgraph_cdhit70_190118.csv	Mannosyl-glycoprotein endo-beta-N-acetylglucosamidase domain protein, possible enterotoxin n=1 Tax=Clostridium perfringens B str. ATCC 3626 TaxID=451754 RepID=B1R5P4_CLOPF
	twist_33736	3.35909e-06	0.171313	0.604849	-0.261734	1.47143	22.2222	30.2752	1.36239		377	fimbrial protein (1/2) & Outer membrane protein P5 precursor (OMP P5) (Fimbrin)
	agilent_235651	3.36032e-06	0.171376	-1.06356	-2.58759	0.460457	8.88889	3.66972	0.412844	UniRef90_Q50341	378	VFG002030(gb|NP_109830) (orf6/MgpC/crmA) cytadherence protein [Cytadherence organelle (VF0330)] [Mycoplasma pneumoniae M129]	Mgp-operon protein 3 n=22 Tax=Mycoplasma pneumoniae TaxID=2104 RepID=MGP3_MYCPN
	agilent_5557	3.3752e-06	0.172135	0.759785	-0.330869	1.85044	13.3333	18.3486	1.37615	UniRef90_Q9ANY1	379	pneumococcal histidine triad protein E & hydrolase & HIT family hydrolase	Bvh-3 n=444 Tax=Bacteria TaxID=2 RepID=Q9ANY1_STREE
	agilent_223034	3.39275e-06	0.17303	0.561844	-0.246354	1.37004	28.8889	36.6972	1.27029	UniRef90_A0A4I7XYI6	380	VFG001361(gb|NP_344663) (pspA) pneumococcal surface protein A [PspA (VF0152)] [Streptococcus pneumoniae TIGR4]	Surface protein A n=87 Tax=Streptococcus pneumoniae TaxID=1313 RepID=A0A4I7XYI6_STREE
	twist_44134	3.39605e-06	0.173198	-0.835685	-2.03826	0.366895	13.3333	6.42202	0.481651		381	Uncharacterized protein UL48A
	twist_32960	3.39958e-06	0.173379	-1.04054	-2.53854	0.457462	8.88889	3.66972	0.412844		382	Glycoprotein M
	twist_10213	3.3997e-06	0.173385	1.48611	-0.653381	3.6256	2.22222	9.17431	4.12844		383	allergen_name Que a 1 (3/3) (1/1) allergome_name Que a 1 (5/5) (1/1) allergenonline_name Que a 1.0301 (1/1) (1/1) SDAP_name Que a 1.0301 (1/1) (1/1) iedb_name False
	agilent_243890	3.40814e-06	0.173815	0.551554	-0.24329	1.3464	31.1111	37.6147	1.20904	UniRef90_A0A0H3K1N3	384	VFG001282(gb|NP_647237) (fnbB) fibronectin-binding protein B [FnBPs (VF0010)] [Staphylococcus aureus subsp. aureus MW2]	FnbB protein n=80 Tax=Staphylococcus TaxID=1279 RepID=A0A0H3K1N3_STAAW
	agilent_130807	3.41268e-06	0.174047	-0.741551	-1.81077	0.327673	88.8889	78.8991	0.887615	UniRef90_A0A4P6M4H6	385	WP_018598481.1 strains_non_MPA_non_topgraph_cdhit70_190118.csv	Toxin A n=3 Tax=Blautia TaxID=572511 RepID=A0A4P6M4H6_9FIRM
	agilent_131883	3.4236e-06	0.174604	-0.551515	-1.34776	0.24473	73.3333	60.5505	0.825688	UniRef90_R5NUP6	386	MH0437_GL0231446 MPA_PNP_EM_seqs_non_topgraph_seqs_final_210318.csv	Flagellin n=6 Tax=Clostridiales TaxID=186802 RepID=R5NUP6_9CLOT
	agilent_240518	3.43417e-06	0.175143	1.0031	-0.446928	2.45313	6.66667	10.0917	1.51376	UniRef90_A7X6I5	387	VFG001283(gb|NP_647238) (fnbA) fibronectin-binding protein A [FnBPs (VF0010)] [Staphylococcus aureus subsp. aureus MW2]	Fibronectin-binding protein A n=697 Tax=Bacteria TaxID=2 RepID=FNBA_STAA1
	twist_58889	3.43515e-06	0.175193	-1.02217	-2.49993	0.455594	8.88889	6.42202	0.722477		388	B B/Brisbane/60/2008 HA
	agilent_153063	3.44013e-06	0.175446	0.77501	-0.346092	1.89611	11.1111	17.4312	1.56881	UniRef90_A0A1C5S902	389	WP_005331845.1 (1/3) non_MPA_topgraph_sampling_040218.csv	Histidine kinase n=22 Tax=Dorea TaxID=189330 RepID=A0A1C5S902_9FIRM
	agilent_240269	3.44247e-06	0.175566	0.567705	-0.253744	1.38915	68.8889	75.2294	1.09204	UniRef90_Q99XV0	390	VFG000968(gb|NP_269973) (emm) M protein type 1 [M protein (VF0242)] [Streptococcus pyogenes M1 GAS]	M protein type 1 n=54 Tax=Streptococcus pyogenes TaxID=1314 RepID=Q99XV0_STRP1
	twist_39307	3.44297e-06	0.175591	-0.697	-1.70559	0.311594	20	11.0092	0.550459		391	polyprotein (9/9) & VP1 capsid protein (1/3) & Chain 2, Human Rhinovirus Serotype 2 (Hrv2)
	twist_36132	3.44315e-06	0.1756	0.60605	-0.270953	1.48305	20	31.1927	1.55963		392	polyprotein (9/9) & VP1 capsid protein (1/3) & Chain 2, Human Rhinovirus Serotype 2 (Hrv2)
	agilent_7473	3.44701e-06	0.175797	0.808087	-0.361813	1.97799	8.88889	18.3486	2.06422	UniRef90_P43840	393	fimbrial protein (1/2) & Outer membrane protein P5 precursor (OMP P5) (Fimbrin)	Outer membrane protein P5 n=60 Tax=Pasteurellaceae TaxID=712 RepID=OMP5_HAEIN
	agilent_32	3.44766e-06	0.175831	0.647168	-0.289835	1.58417	15.5556	28.4404	1.82831	UniRef90_P06473	394	Glycoprotein B precursor & glycoprotein B (1/2)	Envelope glycoprotein B n=908 Tax=Viruses TaxID=10239 RepID=GB_HCMVA
	twist_27732	3.44925e-06	0.175912	-0.527812	-1.29215	0.236525	40	29.3578	0.733945		395	Surface protein pspA
	twist_30834	3.45001e-06	0.17595	0.694793	-0.311443	1.70103	13.3333	23.8532	1.78899		396	putative zinc metalloprotease
	agilent_45366	3.45391e-06	0.176149	-0.598212	-1.46497	0.26855	28.8889	16.5138	0.57163	UniRef90_A0A173ZMW8	397	MH0006_GL0111091 (2/2) MPA_and_EM_topgraph_220218_subsample.csv	LysM domain-containing protein n=31 Tax=Clostridiales TaxID=186802 RepID=A0A173ZMW8_9FIRM
	agilent_186083	3.47979e-06	0.177469	0.760091	-0.344584	1.86477	11.1111	17.4312	1.56881	UniRef90_A0A1T4XPY4	398	MH0161_GL0044217 (4/4) MPA_and_EM_topgraph_220218_subsample.csv	ATP-binding cassette, subfamily B n=5 Tax=Ruminococcaceae TaxID=541000 RepID=A0A1T4XPY4_9FIRM
	twist_43493	3.50276e-06	0.178641	0.574924	-0.262898	1.41275	68.8889	82.5688	1.19858		399	Enterovirus polyprotein (VP0, VP1, VP2, VP4) – capsid proteins, Coxsackievirus A9 (2.9 Å structure, chains 1–4)
	agilent_198500	3.50821e-06	0.178918	0.693516	-0.317773	1.7048	13.3333	22.9358	1.72018	UniRef90_A0A1X3AI86	400	NP_816693.1 strains_non_MPA_non_topgraph_cdhit70_190118.csv	ABC-type enterochelin transport system, periplasmic component n=115 Tax=Bacilli TaxID=91061 RepID=A0A1X3AI86_ENTFL
	twist_73963	3.51672e-06	0.179353	0.622652	-0.286211	1.53151	17.7778	26.6055	1.49656		401	YP_009032592.1 endolysin [Lactoccocus phage WP-2]
	agilent_224709	3.5219e-06	0.179617	1.60416	-0.738795	3.94711	2.22222	4.58716	2.06422	UniRef90_Q5WVE4	402	VFG045548(gb|YP_095924) (lpg1907) Dot/Icm type IV secretion system effector [Dot/Icm (VF0156)] [Legionella pneumophila subsp. pneumophila str. Philadelphia 1]	Uncharacterized protein n=32 Tax=Legionella pneumophila TaxID=446 RepID=Q5WVE4_LEGPL
	agilent_89024	3.5225e-06	0.179648	0.827894	-0.381372	2.03716	86.6667	93.578	1.07975	UniRef90_A0A374C239	403	O2.UC12-1_GL0023688 MPA_PNP_EM_seqs_non_topgraph_seqs_final_210318.csv	Uncharacterized protein n=1 Tax=Prevotella sp. AM42-24 TaxID=2293125 RepID=A0A374C239_9BACT
	twist_51732	3.52357e-06	0.179702	0.544742	-0.251037	1.34052	26.6667	38.5321	1.44495		404	positive (exact): Norwalk virus Non-structural polyprotein
	twist_52590	3.54474e-06	0.180782	0.544799	-0.253037	1.34264	26.6667	39.4495	1.47936		405	phosphoprotein 150 & Large structural phosphoprotein
	twist_46937	3.54509e-06	0.1808	-0.549285	-1.35372	0.255154	33.3333	25.6881	0.770642		406	EBNA3A HHV4
	twist_17161	3.55981e-06	0.18155	0.567012	-0.264818	1.39884	26.6667	34.8624	1.30734		407	allergen_name False allergome_name Str pn PspC (2/2) (1/1) allergenonline_name False SDAP_name False iedb_name False
	twist_59401	3.56033e-06	0.181577	-0.565274	-1.3946	0.264057	31.1111	20.1835	0.648755		408	H3N2 B/Brisbane/60/2008 NP
	agilent_124604	3.56411e-06	0.181769	1.51023	-0.706454	3.72692	2.22222	7.33945	3.30275	UniRef90_G1WNG6	409	WP_005335292.1 (1/2) non_MPA_topgraph_sampling_040218.csv	LysM domain-containing protein n=15 Tax=Dorea TaxID=189330 RepID=G1WNG6_9FIRM
	twist_26236	3.57731e-06	0.182443	0.796365	-0.374325	1.96706	8.88889	17.4312	1.96101		410	matrix protein 1 & matrix protein & M1 protein
	twist_72914	3.58219e-06	0.182692	-0.629049	-1.5543	0.296205	22.2222	16.5138	0.743119		411	YP_001469501.1 gp20 portal vertex protein of head [Enterobacteria phage Phi1]
	agilent_119265	3.58437e-06	0.182803	1.43924	-0.678243	3.55672	2.22222	9.17431	4.12844	UniRef90_A0A066RJ34	412	WP_000358651.1 strains_non_MPA_non_topgraph_cdhit70_190118.csv	Fimbrial protein n=839 Tax=Bacteria TaxID=2 RepID=A0A066RJ34_ECOLX
	agilent_208242	3.59243e-06	0.183214	0.904656	-0.42757	2.23688	6.66667	16.5138	2.47706	UniRef90_A0A416SG61	413	DOM014_GL0025097 MPA_PNP_EM_seqs_non_topgraph_seqs_final_210318.csv	PcfB family protein n=261 Tax=root TaxID=1 RepID=A0A416SG61_9FIRM
	agilent_80375	3.60098e-06	0.18365	0.608738	-0.288603	1.50608	17.7778	29.3578	1.65138	UniRef90_A0A3U8EBS2	414	NP_052665.1 strains_non_MPA_non_topgraph_cdhit70_190118.csv	Toxin B n=50 Tax=Escherichia coli TaxID=562 RepID=A0A3U8EBS2_ECOLX
	agilent_224035	3.61053e-06	0.184137	1.27925	-0.608589	3.16709	4.44444	5.50459	1.23853	UniRef90_Q327J1	415	VFG012802(gb|NP_858136) (ospB) type III secretion system effector OspB [T3SS (SS011)] [Shigella flexneri 2a str. 301]	OspB n=95 Tax=Enterobacteriaceae TaxID=543 RepID=Q327J1_SHIDS
	agilent_25775	3.61062e-06	0.184142	-0.879741	-2.17802	0.418541	11.1111	6.42202	0.577982	UniRef90_UPI000A3CE4AB	416	WP_000775561.1 (1/1) non_MPA_topgraph_sampling_040218.csv	succinate dehydrogenase flavoprotein subunit n=2 Tax=Enterobacteriaceae TaxID=543 RepID=UPI000A3CE4AB
	twist_52503	3.62765e-06	0.18501	-0.510146	-1.26449	0.244195	62.2222	54.1284	0.869921		417	polyprotein (3/9) & structural protein (3/3) & VP1 (2/4) & capsid protein VP1 & VP1 protein (2/2) & VP1 protein, partial [Enterovirus A71]
	twist_69666	3.63268e-06	0.185267	0.62189	-0.298221	1.542	17.7778	25.6881	1.44495		418	YP_008767323.1 host interaction protein [Lactobacillus phage PL-1]
	agilent_128883	3.63328e-06	0.185297	-0.56938	-1.41186	0.273099	77.7778	64.2202	0.825688	UniRef90_A0A174Z6Y0	419	MH0077_GL0059567 MPA_PNP_EM_seqs_non_topgraph_seqs_final_210318.csv	Flagellin n=3 Tax=Eubacterium TaxID=1730 RepID=A0A174Z6Y0_9FIRM
	twist_38305	3.63489e-06	0.18538	0.81257	-0.389968	2.01511	8.88889	15.5963	1.75459		420	Dense granule protein 2 precursor
	twist_56934	3.64584e-06	0.185938	-0.627458	-1.55722	0.302308	22.2222	18.3486	0.825688		421	EBNA3A HHV4
	agilent_1144	3.65536e-06	0.186423	0.577464	-0.279166	1.43409	24.4444	34.8624	1.42619	UniRef90_P03300	422	Genome polyprotein (6/6) & polyprotein (7/9) & VP1 (1/4) & coat protein VP1 & VP4	Genome polyprotein n=1168 Tax=Enterovirus TaxID=12059 RepID=POLG_POL1M
	agilent_221881	3.66224e-06	0.186774	1.04855	-0.508144	2.60524	4.44444	12.844	2.88991	UniRef90_Q50341	423	VFG002030(gb|NP_109830) (orf6/MgpC/crmA) cytadherence protein [Cytadherence organelle (VF0330)] [Mycoplasma pneumoniae M129]	Mgp-operon protein 3 n=22 Tax=Mycoplasma pneumoniae TaxID=2104 RepID=MGP3_MYCPN
	agilent_135336	3.68044e-06	0.187702	1.0946	-0.533883	2.72307	4.44444	8.25688	1.8578	UniRef90_A0A174A0Y7	424	MH0087_GL0039588 MPA_PNP_EM_seqs_non_topgraph_seqs_final_210318.csv	Chromosome segregation protein n=36 Tax=Clostridiales TaxID=186802 RepID=A0A174A0Y7_9FIRM
	twist_63119	3.68117e-06	0.18774	1.42774	-0.696553	3.55204	2.22222	8.25688	3.7156		425	NP_695157.1 hypothetical protein phig1ep22 [Lactobacillus phage phig1e]
	twist_25228	3.68806e-06	0.188091	-0.950223	-2.36516	0.464712	11.1111	3.66972	0.330275		426	allergen_name False allergome_name False allergenonline_name Unassigned (1/1) (1/1) SDAP_name Bos d 8 (6/13) (1/1) iedb_name False
	agilent_199622	3.72517e-06	0.189984	0.72669	-0.360031	1.81341	11.1111	18.3486	1.65138	UniRef90_A0A2N8HER6	427	WP_012419884.1 strains_non_MPA_non_topgraph_cdhit70_190118.csv	Chaperone protein ClpB n=85 Tax=Bacteria TaxID=2 RepID=A0A2N8HER6_9BACT
	agilent_1379	3.72805e-06	0.19013	0.725917	-0.360007	1.81184	11.1111	19.2661	1.73394	UniRef90_Q2FUY2	428	Clumping factor B precursor (Fibrinogen-binding protein B) (Fibrinogen receptor B)	Clumping factor B n=3 Tax=Staphylococcus aureus TaxID=1280 RepID=CLFB_STAA8
	agilent_5601	3.7301e-06	0.190235	0.505419	-0.250834	1.26167	35.5556	46.789	1.31594	UniRef90_P81177	429	zinc metalloproteinase aureolysin	Zinc metalloproteinase aureolysin n=337 Tax=Bacilli TaxID=91061 RepID=AURE_STAAU
	agilent_219988	3.73556e-06	0.190514	0.780022	-0.38785	1.94789	8.88889	18.3486	2.06422	UniRef90_Q99WQ6	430	VFG001316(gb|NP_645114) (geh) glycerol ester hydrolase [Lipase (VF0012)] [Staphylococcus aureus subsp. aureus MW2]	Lipase 2 n=451 Tax=Bacteria TaxID=2 RepID=LIP2_STAAM
	agilent_206569	3.73668e-06	0.19057	1.04198	-0.518304	2.60227	4.44444	13.7615	3.09633	UniRef90_I9QA96	431	SZEY-24A_GL0007462 MPA_PNP_EM_seqs_non_topgraph_seqs_final_210318.csv	SGNH_hydro domain-containing protein n=38 Tax=Bacteroides TaxID=816 RepID=I9QA96_9BACE
	agilent_149232	3.73732e-06	0.190604	0.883128	-0.439385	2.20564	6.66667	16.5138	2.47706	UniRef90_L1Q5F4	432	MH0088_GL0031470 (1/1) MPA_and_EM_topgraph_220218_subsample.csv	Ig-like_bact domain-containing protein n=19 Tax=Clostridiales TaxID=186802 RepID=L1Q5F4_ANAHA
	agilent_225414	3.74334e-06	0.19091	1.11926	-0.55803	2.79656	4.44444	9.17431	2.06422	UniRef90_A0A0E8T3C9	433	VFG001354(gb|NP_345414) (pce) choline binding protein E [CBPs (VF0145)] [Streptococcus pneumoniae TIGR4]	Choline binding protein E CbpE n=250 Tax=Bacteria TaxID=2 RepID=A0A0E8T3C9_STREE
	twist_47150	3.75099e-06	0.1913	-0.871431	-2.17848	0.435617	11.1111	7.33945	0.66055		434	nuclear protein EBNA2 & EBNA-2 & Epstein-Barr nuclear antigen 2
	agilent_36972	3.75584e-06	0.191548	1.04052	-0.521011	2.60205	4.44444	13.7615	3.09633	UniRef90_A7DV97	435	WP_088900191.1 strains_non_MPA_non_topgraph_cdhit70_190118.csv	RTX toxin RtxA n=29 Tax=Vibrio vulnificus TaxID=672 RepID=A7DV97_VIBVL
	twist_59501	3.76189e-06	0.191856	1.07638	-0.540088	2.69284	4.44444	10.0917	2.27064		436	H3N2 A/Fujian/411/2002 HA
	twist_66223	3.77122e-06	0.192332	1.46506	-0.737471	3.66759	2.22222	7.33945	3.30275		437	YP_008772101.1 unnamed protein product [Streptococcus phage TP-778L]
	twist_54786	3.79465e-06	0.193527	0.596582	-0.302714	1.49588	17.7778	30.2752	1.70298		438	phosphoprotein 150 & Large structural phosphoprotein
	agilent_3616	3.8036e-06	0.193984	-0.557664	-1.39916	0.283828	77.7778	67.8899	0.87287	UniRef90_A0A098ZMW6	439	choline-binding protein D	Autolysin n=355 Tax=Streptococcus TaxID=1301 RepID=A0A098ZMW6_STREE
	twist_28154	3.80747e-06	0.194181	0.508473	-0.259131	1.27608	33.3333	44.0367	1.3211		440	Glycoprotein M
	twist_42886	3.81299e-06	0.194462	-0.652383	-1.63786	0.333094	20	12.844	0.642202		441	glycoprotein D (2/2)
	twist_11359	3.82002e-06	0.194821	1.39763	-0.715299	3.51056	2.22222	10.0917	4.54128		442	allergen_name False allergome_name Tak ru 2 (5/7) (1/1) allergenonline_name False SDAP_name False iedb_name False
	twist_59092	3.83778e-06	0.195727	1.4137	-0.727862	3.55526	2.22222	7.33945	3.30275		443	B B/Brisbane/60/2008 HA
	agilent_69356	3.8382e-06	0.195748	1.42049	-0.73146	3.57244	2.22222	7.33945	3.30275	UniRef90_A0A1Q6JQM1	444	O2.UC3-1_GL0128502 (2/2) MPA_and_EM_topgraph_220218_subsample.csv	Fn3_like domain-containing protein n=5 Tax=Clostridiales TaxID=186802 RepID=A0A1Q6JQM1_9FIRM
	agilent_177491	3.83857e-06	0.195767	0.490161	-0.252433	1.23276	46.6667	55.0459	1.17955	UniRef90_P52143	445	NP_311542.2 strains_non_MPA_non_topgraph_cdhit70_190118.csv	Uncharacterized outer membrane protein YpjA n=569 Tax=Bacteria TaxID=2 RepID=YPJA_ECOLI
	agilent_165460	3.84088e-06	0.195885	0.811743	-0.418372	2.04186	8.88889	13.7615	1.54817	UniRef90_B0MWY0	446	V1.UC47-4_GL0174343 (1/3) MPA_and_EM_topgraph_220218_subsample.csv	Lipid A biosynthesis (KDO)2-(Lauroyl)-lipid IVA acyltransferase n=5 Tax=root TaxID=1 RepID=B0MWY0_9BACT
	agilent_139646	3.85239e-06	0.196472	1.23637	-0.639687	3.11243	4.44444	6.42202	1.44495	UniRef90_A0A449FI35	447	NP_816427.1 strains_non_MPA_non_topgraph_cdhit70_190118.csv	Endolysin n=234 Tax=root TaxID=1 RepID=A0A449FI35_ENTFL
	agilent_27180	3.85429e-06	0.196569	1.40641	-0.728125	3.54095	2.22222	8.25688	3.7156	UniRef90_A0A1T4WKH5	448	MH0416_GL0100391 (3/3) MPA_and_EM_topgraph_220218_subsample.csv	ATP-dependent zinc metalloprotease FtsH n=5 Tax=Ruminococcaceae TaxID=541000 RepID=A0A1T4WKH5_9FIRM
	twist_80517	3.8596e-06	0.19684	1.12663	-0.584312	2.83757	4.44444	7.33945	1.65138		449	YP_009100291.1 hypothetical protein [Shigella phage POCJ13]
	agilent_226184	3.8624e-06	0.196982	0.566492	-0.294077	1.42706	24.4444	28.4404	1.16347	UniRef90_P71401	450	VFG001157(gb|AAC44560) (hsf) Hsf [Hia/Hsf (VF0039)] [Haemophilus influenzae C54]	Hsf n=19 Tax=Haemophilus influenzae TaxID=727 RepID=P71401_HAEIF
	agilent_147742	3.86558e-06	0.197144	1.07172	-0.556941	2.70038	4.44444	9.17431	2.06422	UniRef90_A0A0E1XBT2	451	WP_001208900.1 strains_non_MPA_non_topgraph_cdhit70_190118.csv	Gram-positive signal peptide protein, YSIRK family n=24 Tax=Staphylococcaceae TaxID=90964 RepID=A0A0E1XBT2_STAAU
	twist_44256	3.87989e-06	0.197874	0.77849	-0.406486	1.96347	86.6667	92.6606	1.06916		452	polyprotein (9/9) & VP1 capsid protein (1/3) & Chain 2, Human Rhinovirus Serotype 2 (Hrv2)
	twist_31746	3.89168e-06	0.198476	-0.84671	-2.13726	0.443836	11.1111	6.42202	0.577982		453	rhoptry protein, putative & rhoptry protein
	agilent_91287	3.89197e-06	0.198491	-0.51871	-1.30935	0.271928	40	25.6881	0.642202	UniRef90_R5DW89	454	MH0021_GL0008491 MPA_PNP_EM_seqs_non_topgraph_seqs_final_210318.csv	Flagellin n=2 Tax=Eubacterium TaxID=1730 RepID=R5DW89_9FIRM
	agilent_171315	3.90925e-06	0.199372	1.06807	-0.56312	2.69925	4.44444	11.9266	2.68349	UniRef90_K5ZJ35	455	MH0020_GL0027100 (2/2) MPA_and_EM_topgraph_220218_subsample.csv	OMP_b-brl_2 domain-containing protein n=11 Tax=Parabacteroides TaxID=375288 RepID=K5ZJ35_9BACT
	agilent_230820	3.91351e-06	0.199589	-0.492495	-1.24501	0.260023	51.1111	33.945	0.66414	UniRef90_Q2FWV6	456	VFG002423(gb|YP_001332910) (scn) complement inhibitor SCIN [SCIN (VF0425)] [Staphylococcus aureus subsp. aureus str. Newman]	Staphylococcal complement inhibitor n=109 Tax=root TaxID=1 RepID=SCIN_STAA8
	agilent_230196	3.93007e-06	0.200434	0.509481	-0.270454	1.28942	31.1111	38.5321	1.23853	UniRef90_Q54835	457	VFG000950(gb|NP_665531) (emm) M protein type 3 [M protein (VF0242)] [Streptococcus pyogenes MGAS315]	M3 protein n=36 Tax=Streptococcus pyogenes TaxID=1314 RepID=Q54835_STRPY
	agilent_8675	3.93051e-06	0.200456	0.611573	-0.324696	1.54784	17.7778	29.3578	1.65138	UniRef90_Q82081	458	positive (from uniprot): Rhinovirus B Genome polyprotein	Genome polyprotein n=46 Tax=Enterovirus TaxID=12059 RepID=POLG_HRV3
	agilent_3327	3.93646e-06	0.200759	0.655468	-0.348677	1.65961	13.3333	23.8532	1.78899	UniRef90_P03211	459	EBNA-1 HHV 4 & BKRF1	Epstein-Barr nuclear antigen 1 n=37 Tax=Epstein-Barr virus (strain GD1) TaxID=10376 RepID=EBNA1_EBVB9
	twist_34276	3.93649e-06	0.200761	0.487567	-0.259364	1.2345	53.3333	64.2202	1.20413		460	pneumococcal histidine triad protein E & hydrolase & HIT family hydrolase
	agilent_221016	3.9381e-06	0.200843	-0.883138	-2.23632	0.470038	93.3333	87.156	0.933814	UniRef90_Q54972	461	VFG005313(gb|NP_357715) (pspA) Surface protein pspA precursor [Choline-binding proteins (CVF122)] [Streptococcus pneumoniae R6]	Pneumococcal surface protein A n=17 Tax=Streptococcus pneumoniae TaxID=1313 RepID=Q54972_STREE
	twist_12614	3.9519e-06	0.201547	0.599325	-0.320418	1.51907	22.2222	26.6055	1.19725		462	allergen_name False allergome_name Tri ur 37 (3/7) (1/1) allergenonline_name False SDAP_name False iedb_name False
	agilent_114167	3.96328e-06	0.202127	-0.525009	-1.33174	0.281724	37.7778	24.7706	0.655693	UniRef90_A0A173S481	463	MH0160_GL0068275 MPA_PNP_EM_seqs_non_topgraph_seqs_final_210318.csv	Flagellin n=15 Tax=Lachnospiraceae TaxID=186803 RepID=A0A173S481_9FIRM
	agilent_11278	3.97282e-06	0.202614	-0.47594	-1.20806	0.256181	51.1111	41.2844	0.807738	UniRef90_O11283	464	positive (from uniprot): Influenza A virus Hemagglutinin	Hemagglutinin n=469 Tax=Influenza A virus TaxID=11320 RepID=HEMA_I89A2
	agilent_240086	3.97369e-06	0.202658	0.638325	-0.343684	1.62033	15.5556	22.0183	1.41547	UniRef90_P81177	465	VFG001314(gb|NP_647375) (aur) zinc metalloproteinase aureolysin [Aureolysin (VF0024)] [Staphylococcus aureus subsp. aureus MW2]	Zinc metalloproteinase aureolysin n=337 Tax=Bacilli TaxID=91061 RepID=AURE_STAAU
	agilent_84836	3.97831e-06	0.202894	-0.700719	-1.77928	0.377841	15.5556	10.0917	0.648755	UniRef90_A0A2N8IRZ8	466	MH0002_GL0006995 MPA_PNP_EM_seqs_non_topgraph_seqs_final_210318.csv	Cell division protein CpoB n=29 Tax=Akkermansia TaxID=239934 RepID=A0A2N8IRZ8_9BACT
	twist_27464	3.98632e-06	0.203302	0.484533	-0.261944	1.23101	55.5556	66.9725	1.2055		467	heme transporter IsdB
	agilent_187024	4.0044e-06	0.204224	0.773959	-0.420844	1.96876	8.88889	16.5138	1.8578	UniRef90_A0A0G9GVP9	468	YP_004888341.1 strains_non_MPA_non_topgraph_cdhit70_190118.csv	Aggregation promoting factor n=38 Tax=Lactobacillus plantarum TaxID=1590 RepID=A0A0G9GVP9_LACPN
	agilent_180726	4.00718e-06	0.204366	-0.57825	-1.47121	0.314706	80	67.8899	0.848624	UniRef90_Q2G0D4	469	WP_000731642.1 strains_non_MPA_non_topgraph_cdhit70_190118.csv	Probable autolysin SsaALP n=204 Tax=Bacteria TaxID=2 RepID=SSAAL_STAA8
	twist_42437	4.00892e-06	0.204455	0.509238	-0.277302	1.29578	28.8889	39.4495	1.36556		470	HCMVUS27
	agilent_34618	4.01219e-06	0.204622	1.39816	-0.762155	3.55848	2.22222	7.33945	3.30275	UniRef90_I8UVD1	471	MH0013_GL0009074 (1/1) MPA_and_EM_topgraph_220218_subsample.csv	SusC/RagA family TonB-linked outer membrane protein n=11 Tax=root TaxID=1 RepID=I8UVD1_9BACE
	agilent_164665	4.01419e-06	0.204724	0.876203	-0.477933	2.23034	6.66667	12.844	1.92661	UniRef90_A0A354D3V1	472	MH0436_GL0046035 MPA_PNP_EM_seqs_non_topgraph_seqs_final_210318.csv	Flagellin n=2 Tax=Clostridiales TaxID=186802 RepID=A0A354D3V1_9FIRM
	agilent_56020	4.02375e-06	0.205211	1.41186	-0.772461	3.59618	2.22222	7.33945	3.30275	UniRef90_A0A173WDW5	473	MH0417_GL0169767 MPA_PNP_EM_seqs_non_topgraph_seqs_final_210318.csv	Benzoyl-CoA reductase subunit B n=15 Tax=Dorea TaxID=189330 RepID=A0A173WDW5_9FIRM
	agilent_47238	4.03067e-06	0.205564	1.39395	-0.764345	3.55225	2.22222	6.42202	2.88991	UniRef90_A0A4P6LZP8	474	WP_018593969.1 strains_non_MPA_non_topgraph_cdhit70_190118.csv	Uncharacterized protein n=4 Tax=Clostridiales TaxID=186802 RepID=A0A4P6LZP8_9FIRM
	agilent_239180	4.03604e-06	0.205838	0.577571	-0.31724	1.47238	20	27.5229	1.37615	UniRef90_P15926	475	VFG000974(gb|NP_269970) (scpA) C5a peptidase precursor [C5a peptidase (VF0245)] [Streptococcus pyogenes M1 GAS]	C5a peptidase n=760 Tax=Bacteria TaxID=2 RepID=C5AP_STRPY
	agilent_17417	4.03735e-06	0.205905	0.68985	-0.379069	1.75877	13.3333	20.1835	1.51376	UniRef90_A0A4P6M4H6	476	WP_018598481.1 strains_non_MPA_non_topgraph_cdhit70_190118.csv	Toxin A n=3 Tax=Blautia TaxID=572511 RepID=A0A4P6M4H6_9FIRM
	agilent_10959	4.04404e-06	0.206246	-0.684744	-1.74655	0.37706	17.7778	10.0917	0.567661	UniRef90_Q69091	477	Glycoprotein D HHV-1	Envelope glycoprotein D n=279 Tax=root TaxID=1 RepID=GD_HHV11
	agilent_17770	4.04557e-06	0.206324	-0.580149	-1.47992	0.319619	24.4444	14.6789	0.6005	UniRef90_D0R5M6	478	WP_004897884.1 strains_non_MPA_non_topgraph_cdhit70_190118.csv	Aggregation promoting factor n=20 Tax=Lactobacillaceae TaxID=33958 RepID=D0R5M6_LACJF
	twist_79681	4.05064e-06	0.206583	-0.918903	-2.34487	0.507059	11.1111	3.66972	0.330275		479	YP_008531984.1 putative thymidylate synthase [Klebsiella phage 0507-KN2-1]
	twist_76831	4.05499e-06	0.206804	0.598642	-0.33079	1.52807	17.7778	23.8532	1.34174		480	YP_008772099.1 unnamed protein product [Streptococcus phage TP-778L]
	agilent_129447	4.06429e-06	0.207279	-1.01006	-2.5799	0.559768	8.88889	3.66972	0.412844	UniRef90_A0A0M6WV91	481	MH0002_GL0058259 MPA_PNP_EM_seqs_non_topgraph_seqs_final_210318.csv	2Fe-2S ferredoxin-type domain-containing protein n=7 Tax=Roseburia TaxID=841 RepID=A0A0M6WV91_9FIRM
	agilent_6396	4.07409e-06	0.207779	1.09408	-0.608202	2.79637	4.44444	7.33945	1.65138	UniRef90_P81177	482	zinc metalloproteinase aureolysin	Zinc metalloproteinase aureolysin n=337 Tax=Bacilli TaxID=91061 RepID=AURE_STAAU
	agilent_72079	4.07419e-06	0.207784	0.867964	-0.482517	2.21844	6.66667	11.9266	1.78899	UniRef90_W0U8M0	483	MH0014_GL0012091 MPA_PNP_EM_seqs_non_topgraph_seqs_final_210318.csv	Uncharacterized protein n=23 Tax=Ruminococcus TaxID=1263 RepID=W0U8M0_9FIRM
	agilent_10951	4.07718e-06	0.207936	1.39315	-0.775204	3.56151	2.22222	6.42202	2.88991	UniRef90_A7X0T9	484	Bifunctional autolysin precursor	Bifunctional autolysin n=763 Tax=Bacteria TaxID=2 RepID=ATL_STAA1
	agilent_221466	4.09557e-06	0.208874	0.844504	-0.472628	2.16164	6.66667	14.6789	2.20183	UniRef90_A0A2X2MA38	485	VFG002420(gb|NP_644838) (adsA) Adenosine synthase A [AdsA (VF0422)] [Staphylococcus aureus subsp. aureus MW2]	5'-nucleotidase n=579 Tax=Bacteria TaxID=2 RepID=A0A2X2MA38_STAAU
	twist_40222	4.11122e-06	0.209672	-1.07272	-2.74872	0.603283	6.66667	3.66972	0.550459		486	titin isoform IC
	agilent_12024	4.11362e-06	0.209795	0.661745	-0.372435	1.69592	82.2222	89.9083	1.09348	UniRef90_A0A0N7AYT6	487	positive (from uniprot): Human respiratory syncytial virus Attachment glycoprotein	Major surface glycoprotein G n=47 Tax=Pneumoviridae TaxID=11244 RepID=A0A0N7AYT6_HRSV
	agilent_108423	4.11543e-06	0.209887	1.04034	-0.58584	2.66652	4.44444	9.17431	2.06422	UniRef90_A0A0A6VMD7	488	WP_058102022.1 (1/1) non_MPA_topgraph_sampling_040218.csv	Big_4 domain-containing protein n=94 Tax=Bifidobacterium longum TaxID=216816 RepID=A0A0A6VMD7_BIFLN
	agilent_8688	4.11979e-06	0.210109	-0.491444	-1.26001	0.277119	37.7778	28.4404	0.752833	UniRef90_Q66478	489	polyprotein (3/9) & structural protein (3/3) & VP1 (2/4) & capsid protein VP1 & VP1 protein (2/2) & VP1 protein, partial [Enterovirus A71]	Genome polyprotein n=10068 Tax=root TaxID=1 RepID=POLG_HE71B
	agilent_9481	4.12014e-06	0.210127	0.48279	-0.272268	1.23785	53.3333	64.2202	1.20413	UniRef90_A0A098ZMW6	490	choline-binding protein D	Autolysin n=355 Tax=Streptococcus TaxID=1301 RepID=A0A098ZMW6_STREE
	twist_59436	4.13124e-06	0.210693	-0.863004	-2.21437	0.488364	11.1111	6.42202	0.577982		491	B B/Sichuan/379/99 HA
	agilent_233888	4.1502e-06	0.21166	-0.82604	-2.12227	0.47019	11.1111	7.33945	0.66055	UniRef90_P15926	492	VFG000974(gb|NP_269970) (scpA) C5a peptidase precursor [C5a peptidase (VF0245)] [Streptococcus pyogenes M1 GAS]	C5a peptidase n=760 Tax=Bacteria TaxID=2 RepID=C5AP_STRPY
	twist_8059	4.15215e-06	0.211759	-0.589896	-1.51577	0.335975	22.2222	14.6789	0.66055		493	allergen_name Plo i 1 (1/1) (1/1) allergome_name Plo i 1 (2/2) (1/1) allergenonline_name Plo i 1.0101 (1/1) (1/1) SDAP_name Plo i 1.0101 (1/1) (1/1) iedb_name False
	agilent_86715	4.15784e-06	0.21205	1.35271	-0.771788	3.47721	2.22222	9.17431	4.12844	UniRef90_A0A173TJV6	494	MH0068_GL0058773 MPA_PNP_EM_seqs_non_topgraph_seqs_final_210318.csv	Phage protein D n=27 Tax=Bacteroidales TaxID=171549 RepID=A0A173TJV6_9BACT
	agilent_132876	4.1616e-06	0.212242	0.907061	-0.51812	2.33224	6.66667	10.0917	1.51376	UniRef90_G2T5W2	495	MH0268_GL0121737 MPA_PNP_EM_seqs_non_topgraph_seqs_final_210318.csv	Flagellin n=3 Tax=Roseburia TaxID=841 RepID=G2T5W2_ROSHA
	agilent_110645	4.16407e-06	0.212367	1.35157	-0.77261	3.47574	2.22222	9.17431	4.12844	UniRef90_R5QL50	496	WP_004845480.1 strains_non_MPA_non_topgraph_cdhit70_190118.csv	NLPC_P60 domain-containing protein n=7 Tax=Clostridiales TaxID=186802 RepID=R5QL50_9FIRM
	agilent_209285	4.16806e-06	0.212571	-1.02569	-2.63842	0.587042	8.88889	2.75229	0.309633	UniRef90_A0A4S3QN81	497	WP_000171040.1 strains_non_MPA_non_topgraph_cdhit70_190118.csv	Murein hydrolase activator NlpD n=114 Tax=Vibrionaceae TaxID=641 RepID=A0A4S3QN81_VIBCL
	twist_49675	4.1693e-06	0.212635	0.600141	-0.343616	1.5439	15.5556	27.5229	1.76933		498	positive (from uniprot): Human herpesvirus 3 Envelope glycoprotein C
	twist_25201	4.17147e-06	0.212745	-0.588365	-1.51383	0.337096	22.2222	14.6789	0.66055		499	allergen_name False allergome_name Der f 20 (4/4) (1/1) allergenonline_name Der f 20.0101 (1/1) (1/1) SDAP_name False iedb_name False
	twist_27265	4.17286e-06	0.212816	-0.843163	-2.16961	0.483286	11.1111	5.50459	0.495413		500	huntingtin & Huntingtin
	agilent_200788	4.17289e-06	0.212818	0.465463	-0.266798	1.19772	44.4444	54.1284	1.21789	UniRef90_A0A3R6PDK7	501	MH0462_GL0114644 MPA_PNP_EM_seqs_non_topgraph_seqs_final_210318.csv	Uncharacterized protein n=6 Tax=Parabacteroides merdae TaxID=46503 RepID=A0A3R6PDK7_9BACT
	twist_27539	4.17966e-06	0.213162	0.550293	-0.316074	1.41666	20	32.1101	1.6055		502	EBNA-1 HHV 4 & BKRF1
	agilent_154800	4.19465e-06	0.213927	-0.849768	-2.18986	0.49032	11.1111	4.58716	0.412844	UniRef90_D4J4E9	503	MH0246_GL0105472 (3/4) MPA_and_EM_topgraph_220218_subsample.csv	ABC-type transport system, involved in lipoprotein release, permease component n=38 Tax=Firmicutes TaxID=1239 RepID=D4J4E9_9FIRM
	agilent_206667	4.19465e-06	0.213927	-0.849768	-2.18986	0.49032	11.1111	4.58716	0.412844	UniRef90_D4J4E9	504	MH0059_GL0029485 (3/4) MPA_and_EM_topgraph_220218_subsample.csv	ABC-type transport system, involved in lipoprotein release, permease component n=38 Tax=Firmicutes TaxID=1239 RepID=D4J4E9_9FIRM
	agilent_184733	4.20535e-06	0.214473	-0.917737	-2.36674	0.531263	8.88889	4.58716	0.516055	UniRef90_Q8XB59	505	WP_001292722.1 (2/2) non_MPA_topgraph_sampling_040218.csv	Phosphoglycerol transferase I n=2394 Tax=root TaxID=1 RepID=OPGB_ECO57
	twist_58712	4.2066e-06	0.214537	-0.690218	-1.78014	0.399708	15.5556	10.0917	0.648755		506	histone H5
	agilent_530	4.20767e-06	0.214591	0.51721	-0.299616	1.33404	24.4444	35.7798	1.46372	UniRef90_P06473	507	Glycoprotein B precursor & glycoprotein B (1/2)	Envelope glycoprotein B n=908 Tax=Viruses TaxID=10239 RepID=GB_HCMVA
	agilent_235978	4.22076e-06	0.215259	0.560821	-0.32617	1.44781	20	27.5229	1.37615	UniRef90_P15276	508	VFG000117(gb|NP_253940) (algP/algR3) alginate regulatory protein AlgP [Alginate (VF0091)] [Pseudomonas aeruginosa PAO1]	Transcriptional regulatory protein AlgP n=6 Tax=Pseudomonas aeruginosa TaxID=287 RepID=ALGP_PSEAE
	twist_59694	4.22807e-06	0.215632	-0.491204	-1.26872	0.286312	37.7778	26.6055	0.704263		509	B B/Ann Arbor/1/86 HA
	twist_57489	4.23967e-06	0.216223	1.13891	-0.666169	2.94398	4.44444	7.33945	1.65138		510	BRCA1-associated protein
	agilent_223692	4.24331e-06	0.216409	-0.795379	-2.0565	0.465742	11.1111	7.33945	0.66055	UniRef90_Q54835	511	VFG000950(gb|NP_665531) (emm) M protein type 3 [M protein (VF0242)] [Streptococcus pyogenes MGAS315]	M3 protein n=36 Tax=Streptococcus pyogenes TaxID=1314 RepID=Q54835_STRPY
	twist_48890	4.2572e-06	0.217117	0.478818	-0.281547	1.23918	35.5556	45.8716	1.29014		512	phosphoprotein 150 & Large structural phosphoprotein
	agilent_238690	4.25848e-06	0.217182	0.605189	-0.355991	1.56637	15.5556	22.9358	1.47444	UniRef90_UPI000DA9B94C	513	VFG001290(gb|NP_647368) (clfB) Clumping factor B, adhesin [Clumping factor (VF0004)] [Staphylococcus aureus subsp. aureus MW2]	MSCRAMM family adhesin clumping factor ClfB n=15 Tax=Staphylococcus aureus TaxID=1280 RepID=UPI000DA9B94C
	agilent_206025	4.25918e-06	0.217218	0.465927	-0.27413	1.20598	51.1111	63.3028	1.23853	UniRef90_A7AIR2	514	MH0108_GL0011167 MPA_PNP_EM_seqs_non_topgraph_seqs_final_210318.csv	Uncharacterized protein n=14 Tax=Bacteria TaxID=2 RepID=A7AIR2_9BACT
	agilent_223825	4.26701e-06	0.217618	-0.740509	-1.91772	0.436703	13.3333	7.33945	0.550459	UniRef90_Q9KK48	515	VFG005316(gb|NP_359586) (pspC/cbpA) Choline binding protein A [Choline-binding proteins (CVF122)] [Streptococcus pneumoniae R6]	Surface protein PspC n=12 Tax=Streptococcus pneumoniae TaxID=1313 RepID=Q9KK48_STREE
	twist_36384	4.26797e-06	0.217666	0.591603	-0.348988	1.53219	15.5556	27.5229	1.76933		516	Glycoprotein B precursor & glycoprotein B (1/2)
	agilent_224420	4.30986e-06	0.219803	0.628431	-0.375359	1.63222	17.7778	20.1835	1.13532	UniRef90_Q97T80	517	VFG001362(gb|NP_344620) (zmpC) immunoglobulin A1 protease [IgA1 protease (VF0147)] [Streptococcus pneumoniae TIGR4]	Zinc metalloprotease ZmpC n=66 Tax=Terrabacteria group TaxID=1783272 RepID=ZMPC_STRPN
	twist_59494	4.31494e-06	0.220062	1.35376	-0.809808	3.51733	2.22222	7.33945	3.30275		518	H3N2 B/Brisbane/60/2008 M1
	agilent_193153	4.31724e-06	0.220179	0.650072	-0.389132	1.68928	13.3333	20.1835	1.51376	UniRef90_A0A1E3KV71	519	YP_004890527.1 (1/1) non_MPA_topgraph_sampling_040218.csv	Gram_pos_anchor domain-containing protein n=52 Tax=Lactobacillaceae TaxID=33958 RepID=A0A1E3KV71_LACPN
	twist_27290	4.32286e-06	0.220466	0.467138	-0.280092	1.21437	40	52.2936	1.30734		520	glycoprotein B (2/2)
	twist_13630	4.32291e-06	0.220468	0.504901	-0.302739	1.31254	35.5556	39.4495	1.10952		521	allergen_name False allergome_name False allergenonline_name Unassigned (1/1) (1/1) SDAP_name Bos d 8 (6/13) (1/1) iedb_name False
	twist_58885	4.32617e-06	0.220635	-0.810651	-2.10784	0.486534	13.3333	5.50459	0.412844		522	H1N1 A/Michigan/45/2015 NA
	agilent_39540	4.33547e-06	0.221109	0.855945	-0.515126	2.22702	6.66667	12.844	1.92661	UniRef90_A0A1T4WGE9	523	MH0161_GL0161160 MPA_PNP_EM_seqs_non_topgraph_seqs_final_210318.csv	Peptide/nickel transport system substrate-binding protein n=4 Tax=Ruminococcaceae TaxID=541000 RepID=A0A1T4WGE9_9FIRM
	twist_28717	4.35001e-06	0.22185	0.990338	-0.598554	2.57923	4.44444	12.844	2.88991		524	antigen 332, Ag332=Pf332 gene clone G1 product & erythrocyte membrane-associated giant protein antigen 332 & antigen 332, Ag332=Pf332 gene clone C1 product & antigen 332
	agilent_109226	4.35126e-06	0.221914	1.32677	-0.802186	3.45572	2.22222	8.25688	3.7156	UniRef90_R5F6G4	525	V1.CD6-0-PT_GL0140162 MPA_PNP_EM_seqs_non_topgraph_seqs_final_210318.csv	LysM domain-containing protein n=2 Tax=Bacteroides TaxID=816 RepID=R5F6G4_9BACE
	twist_27102	4.35498e-06	0.222104	0.902501	-0.546261	2.35126	6.66667	11.0092	1.65138		526	Surface protein pspA
	agilent_222726	4.36872e-06	0.222805	-0.61122	-1.59388	0.371444	22.2222	11.9266	0.536697	UniRef90_Q2FE79	527	VFG002421(gb|NP_647158) (sbi) IgG-binding protein SBI [Sbi (VF0423)] [Staphylococcus aureus subsp. aureus MW2]	Immunoglobulin-binding protein Sbi n=295 Tax=Bacteria TaxID=2 RepID=SBI_STAA3
	agilent_187062	4.39724e-06	0.224259	-0.773115	-2.01997	0.473739	13.3333	5.50459	0.412844	UniRef90_A0A381IRL2	528	WP_011590277.1 strains_non_MPA_non_topgraph_cdhit70_190118.csv	Cell wall binding repeat-containing protein n=21 Tax=Clostridium perfringens TaxID=1502 RepID=A0A381IRL2_CLOPF
	twist_55606	4.40334e-06	0.22457	1.02912	-0.631725	2.68996	4.44444	11.9266	2.68349		529	Interleukin-1 receptor type 1
	twist_58727	4.4035e-06	0.224578	0.564643	-0.346622	1.47591	75.5556	84.4037	1.11711		530	positive (exact): Human adenovirus C Pre-histone-like nucleoprotein
	agilent_48632	4.40777e-06	0.224796	0.674158	-0.414363	1.76268	84.4444	89.9083	1.0647	UniRef90_K0X4I5	531	O2.UC35-1_GL0132054 MPA_PNP_EM_seqs_non_topgraph_seqs_final_210318.csv	Uncharacterized protein n=2 Tax=Bacteroidales TaxID=171549 RepID=K0X4I5_9BACT
	twist_51364	4.40892e-06	0.224855	0.836993	-0.514619	2.1886	6.66667	13.7615	2.06422		532	immediate early protein IE2
	agilent_174922	4.41002e-06	0.224911	1.32704	-0.816177	3.47025	2.22222	7.33945	3.30275	UniRef90_R5F400	533	MH0131_GL0122184 MPA_PNP_EM_seqs_non_topgraph_seqs_final_210318.csv	Uncharacterized protein n=3 Tax=Bacteroidales TaxID=171549 RepID=R5F400_9BACE
	agilent_92408	4.4406e-06	0.226471	0.752299	-0.466782	1.97138	8.88889	13.7615	1.54817	UniRef90_A0A2S1FUJ1	534	WP_000769147.1 strains_non_MPA_non_topgraph_cdhit70_190118.csv	Superantigen-like protein 11 n=24 Tax=Bacteria TaxID=2 RepID=A0A2S1FUJ1_STAAU
	agilent_12510	4.4558e-06	0.227246	0.966741	-0.602454	2.53594	4.44444	11.9266	2.68349	UniRef90_Q09012	535	WP_000079828.1 strains_non_MPA_non_topgraph_cdhit70_190118.csv	Flagellin n=54 Tax=Enterobacteriaceae TaxID=543 RepID=Q09012_SHISO
	agilent_236639	4.46185e-06	0.227554	0.485216	-0.3029	1.27333	64.4444	68.8073	1.0677	UniRef90_UPI000E01835F	536	VFG001313(gb|NP_644899) (spa) Immunoglobulin G binding protein A precursor [SpA (VF0017)] [Staphylococcus aureus subsp. aureus MW2]	staphylococcal protein A n=3 Tax=Staphylococcus aureus TaxID=1280 RepID=UPI000E01835F
	agilent_130111	4.46638e-06	0.227786	-0.462261	-1.21346	0.288943	46.6667	33.0275	0.707733	UniRef90_D4S2X1	537	MH0005_GL0011337 MPA_PNP_EM_seqs_non_topgraph_seqs_final_210318.csv	Flagellin n=3 Tax=Butyrivibrio TaxID=830 RepID=D4S2X1_9FIRM
	twist_51758	4.47388e-06	0.228168	1.32152	-0.827804	3.47084	2.22222	8.25688	3.7156		538	Glycoprotein M
	twist_30800	4.47711e-06	0.228333	0.470267	-0.294847	1.23538	33.3333	43.1193	1.29358		539	HCMVUL99 & Tegument protein UL11 homolog
	twist_54095	4.47732e-06	0.228344	0.4488	-0.281405	1.17901	48.8889	59.633	1.21977		540	Bifunctional autolysin precursor
	twist_48823	4.4821e-06	0.228587	-0.472856	-1.2426	0.296891	68.8889	57.7982	0.839006		541	polyprotein (9/9) & VP1 capsid protein (1/3) & Chain 2, Human Rhinovirus Serotype 2 (Hrv2)
	agilent_2469	4.48685e-06	0.22883	0.672756	-0.422973	1.76849	11.1111	17.4312	1.56881	UniRef90_R4LXM3	542	phiRv1 phage protein	Bacteriophage protein n=2 Tax=Mycobacterium tuberculosis TaxID=1773 RepID=R4LXM3_MYCTX
	agilent_51357	4.48704e-06	0.228839	0.967908	-0.608571	2.54439	4.44444	11.9266	2.68349	UniRef90_A0A249NLN6	543	WP_003647944.1 strains_non_MPA_non_topgraph_cdhit70_190118.csv	GRAM_POS_ANCHORING domain-containing protein n=3 Tax=Lactobacillus gasseri TaxID=1596 RepID=A0A249NLN6_LACGS
	agilent_227833	4.4894e-06	0.228959	0.463119	-0.291381	1.21762	37.7778	49.5413	1.31139	UniRef90_A0A4I7YG16	544	VFG001357(gb|NP_346601) (cbpA) choline binding protein A [CbpA/PspC (VF0150)] [Streptococcus pneumoniae TIGR4]	Choline binding protein A n=44 Tax=Streptococcus pneumoniae TaxID=1313 RepID=A0A4I7YG16_STREE
	agilent_122181	4.49369e-06	0.229178	1.07892	-0.679653	2.83749	4.44444	7.33945	1.65138	UniRef90_A0A4P6M723	545	WP_018598482.1 strains_non_MPA_non_topgraph_cdhit70_190118.csv	Toxin A n=4 Tax=Blautia TaxID=572511 RepID=A0A4P6M723_9FIRM
	twist_53656	4.50733e-06	0.229874	-0.595955	-1.56878	0.376866	20	11.9266	0.59633		546	HCMVUL35
	agilent_1877	4.51235e-06	0.23013	0.997298	-0.631559	2.62616	4.44444	10.0917	2.27064	UniRef90_P03230	547	latent membrane protein 1 (LMP1) HHV-4P-1 LYDMA gene	Latent membrane protein 1 n=42 Tax=Epstein-Barr virus (strain GD1) TaxID=10376 RepID=LMP1_EBVB9
	agilent_169153	4.51279e-06	0.230152	0.663017	-0.419922	1.74596	11.1111	20.1835	1.81651	UniRef90_P33378	548	WP_014929158.1 strains_non_MPA_non_topgraph_cdhit70_190118.csv	Phospholipase C n=130 Tax=Listeria monocytogenes TaxID=1639 RepID=PHLC_LISMO
	agilent_109931	4.51941e-06	0.23049	1.02306	-0.649167	2.69529	4.44444	8.25688	1.8578	UniRef90_R7CNE5	549	MH0133_GL0028481 MPA_PNP_EM_seqs_non_topgraph_seqs_final_210318.csv	Lipoprotein n=2 Tax=Dialister TaxID=39948 RepID=R7CNE5_9FIRM
	twist_59695	4.52043e-06	0.230542	1.35353	-0.859104	3.56616	2.22222	7.33945	3.30275		550	B B/Florida/4/2006 HA
	agilent_28564	4.52466e-06	0.230757	-0.460369	-1.21329	0.292551	46.6667	30.2752	0.648755	UniRef90_P81177	551	WP_001819612.1 strains_non_MPA_non_topgraph_cdhit70_190118.csv	Zinc metalloproteinase aureolysin n=337 Tax=Bacilli TaxID=91061 RepID=AURE_STAAU
	twist_34376	4.52484e-06	0.230767	-0.629567	-1.65922	0.400091	17.7778	11.9266	0.670872		552	EBNA-1 HHV 4 & BKRF1
	agilent_182072	4.53062e-06	0.231062	0.851855	-0.542238	2.24595	6.66667	12.844	1.92661	UniRef90_Q64MM2	553	YP_101799.1 strains_non_MPA_non_topgraph_cdhit70_190118.csv	Uncharacterized protein n=50 Tax=Bacteroidaceae TaxID=815 RepID=Q64MM2_BACFR
	twist_95886	4.53205e-06	0.231135	-1.00371	-2.64657	0.639156	6.66667	3.66972	0.550459		554	YP_002003938.1 gp1 [Enterobacteria phage 13a]
	twist_18247	4.53255e-06	0.23116	1.34977	-0.859645	3.55918	2.22222	6.42202	2.88991		555	allergen_name False allergome_name Hom s Idursulfase (4/8) (1/1) allergenonline_name False SDAP_name False iedb_name False
	twist_12245	4.54105e-06	0.231594	-0.592051	-1.56207	0.377969	20	12.844	0.642202		556	allergen_name False allergome_name Cal s 2 (2/3) (1/1) allergenonline_name False SDAP_name False iedb_name False
	twist_26522	4.54142e-06	0.231613	-0.466831	-1.23172	0.298058	40	34.8624	0.87156		557	EBNA-3C HHV 4 latent protein
	agilent_94148	4.54524e-06	0.231807	0.479089	-0.306212	1.26439	28.8889	39.4495	1.36556	UniRef90_K0X7D9	558	MH0012_GL0143983 MPA_PNP_EM_seqs_non_topgraph_seqs_final_210318.csv	Uncharacterized protein n=4 Tax=Bacteroidales TaxID=171549 RepID=K0X7D9_9BACT
	agilent_241533	4.54677e-06	0.231885	1.29999	-0.831248	3.43122	2.22222	8.25688	3.7156	UniRef90_Q8P2T7	559	VFG000976(gb|NP_268546) (slo) streptolysin O precursor [SLO (VF0250)] [Streptococcus pyogenes M1 GAS]	Streptolysin O n=132 Tax=Streptococcus TaxID=1301 RepID=TACY_STRP8
	agilent_241858	4.55728e-06	0.232421	0.655667	-0.420488	1.73182	11.1111	19.2661	1.73394	UniRef90_Q50341	560	VFG002030(gb|NP_109830) (orf6/MgpC/crmA) cytadherence protein [Cytadherence organelle (VF0330)] [Mycoplasma pneumoniae M129]	Mgp-operon protein 3 n=22 Tax=Mycoplasma pneumoniae TaxID=2104 RepID=MGP3_MYCPN
	twist_39713	4.56385e-06	0.232757	0.990235	-0.636216	2.61669	4.44444	11.0092	2.47706		561	phosphoprotein 150 & Large structural phosphoprotein
	twist_47286	4.56608e-06	0.23287	-0.465067	-1.22912	0.298987	40	26.6055	0.665138		562	early antigen protein D (EA-D) & DNA polymerase processivity factor BMRF1
	agilent_417	4.57137e-06	0.23314	0.582761	-0.375204	1.54073	15.5556	22.9358	1.47444	UniRef90_P08392	563	Trans-acting transcriptional protein ICP4	Major viral transcription factor ICP4 n=1 Tax=Human herpesvirus 1 (strain 17) TaxID=10299 RepID=ICP4_HHV11
	agilent_3552	4.57175e-06	0.233159	-0.563353	-1.48945	0.362747	22.2222	14.6789	0.66055	UniRef90_A0A2U3RZL8	564	pneumococcal histidine triad protein D (1/2) & histidine motif-containing protein, partial	Pneumococcal histidine triad protein D n=4 Tax=Streptococcus pneumoniae TaxID=1313 RepID=A0A2U3RZL8_STREE
	agilent_222761	4.57341e-06	0.233244	0.959126	-0.617874	2.53613	4.44444	11.9266	2.68349	UniRef90_UPI000DA9B94C	565	VFG001290(gb|NP_647368) (clfB) Clumping factor B, adhesin [Clumping factor (VF0004)] [Staphylococcus aureus subsp. aureus MW2]	MSCRAMM family adhesin clumping factor ClfB n=15 Tax=Staphylococcus aureus TaxID=1280 RepID=UPI000DA9B94C
	twist_47862	4.5787e-06	0.233514	-0.543325	-1.43718	0.350528	24.4444	15.5963	0.638032		566	P30 adhesin
	agilent_56259	4.57987e-06	0.233573	-0.483343	-1.27862	0.311931	73.3333	62.3853	0.850709	UniRef90_A0A174IP95	567	T2D-105A_GL0053933 MPA_PNP_EM_seqs_non_topgraph_seqs_final_210318.csv	Flagellin n=3 Tax=Clostridiales TaxID=186802 RepID=A0A174IP95_9FIRM
	agilent_196845	4.58072e-06	0.233617	0.809991	-0.522862	2.14284	6.66667	12.844	1.92661	UniRef90_K0N9Y4	568	WP_005687202.1 (1/1) non_MPA_topgraph_sampling_040218.csv	ABC transporter glutamine-binding protein glnH n=48 Tax=Lactobacillaceae TaxID=33958 RepID=K0N9Y4_LACCA
	twist_32440	4.58169e-06	0.233666	0.649745	-0.419534	1.71902	11.1111	21.1009	1.89908		569	Glycoprotein B precursor & glycoprotein B (1/2)
	agilent_199239	4.585e-06	0.233835	0.824689	-0.532983	2.18236	6.66667	12.844	1.92661	UniRef90_C7H765	570	MH0229_GL0196969 (1/1) MPA_and_EM_topgraph_220218_subsample.csv	Transglycosylase n=10 Tax=Faecalibacterium prausnitzii TaxID=853 RepID=C7H765_9FIRM
	agilent_5580	4.59916e-06	0.234557	0.579597	-0.376058	1.53525	15.5556	22.9358	1.47444	UniRef90_Q59947	571	immunoglobulin A1 protease	Immunoglobulin A1 protease n=446 Tax=Streptococcus pneumoniae TaxID=1313 RepID=IGA1_STRR6
	agilent_198474	4.6065e-06	0.234932	1.33705	-0.86928	3.54338	2.22222	6.42202	2.88991	UniRef90_A0A1G6G7P6	572	MH0456_GL0032128 MPA_PNP_EM_seqs_non_topgraph_seqs_final_210318.csv	Concanavalin A-like lectin/glucanases superfamily protein n=55 Tax=Bacteroidaceae TaxID=815 RepID=A0A1G6G7P6_BACOV
	agilent_54340	4.61227e-06	0.235226	1.29731	-0.844787	3.4394	2.22222	7.33945	3.30275	UniRef90_A0A0P0M0Z8	573	V1.CD15-0_GL0032971 MPA_PNP_EM_seqs_non_topgraph_seqs_final_210318.csv	RagB/SusD Domain-Containing Protein n=32 Tax=root TaxID=1 RepID=A0A0P0M0Z8_BACVU
	agilent_222756	4.62254e-06	0.23575	1.2891	-0.841826	3.42003	2.22222	8.25688	3.7156	UniRef90_UPI000DA9B94C	574	VFG001290(gb|NP_647368) (clfB) Clumping factor B, adhesin [Clumping factor (VF0004)] [Staphylococcus aureus subsp. aureus MW2]	MSCRAMM family adhesin clumping factor ClfB n=15 Tax=Staphylococcus aureus TaxID=1280 RepID=UPI000DA9B94C
	twist_88089	4.6306e-06	0.236161	0.565311	-0.369987	1.50061	17.7778	22.0183	1.23853		575	YP_003344862.1 tail protein [Streptococcus virus ALQ132]
	agilent_70892	4.63514e-06	0.236392	0.805046	-0.527547	2.13764	6.66667	13.7615	2.06422	UniRef90_A0A173TD61	576	MH0329_GL0071733 (1/2) MPA_and_EM_topgraph_220218_subsample.csv	Uncharacterized protein n=7 Tax=Roseburia TaxID=841 RepID=A0A173TD61_9FIRM
	agilent_85590	4.63527e-06	0.236399	0.952447	-0.624162	2.52906	4.44444	11.0092	2.47706	UniRef90_A0A174D4S3	577	O2.UC16-1_GL0015012 MPA_PNP_EM_seqs_non_topgraph_seqs_final_210318.csv	Cellulase n=39 Tax=Bacteroides TaxID=816 RepID=A0A174D4S3_BACUN
	agilent_133306	4.63688e-06	0.236481	0.945614	-0.619958	2.51119	4.44444	11.9266	2.68349	UniRef90_A0A0K4DLT7	578	WP_001441996.1 strains_non_MPA_non_topgraph_cdhit70_190118.csv	Protein n=244 Tax=Enterobacteriaceae TaxID=543 RepID=A0A0K4DLT7_ECOLX
	twist_54045	4.63733e-06	0.236504	-0.468285	-1.24362	0.307052	37.7778	27.5229	0.728548		579	Hemagglutinin (2/2)
	twist_26817	4.64668e-06	0.236981	-1.25831	-3.3438	0.827187	4.44444	2.75229	0.619266		580	Enterovirus polyprotein (VP0, VP1, VP2, VP4) – capsid proteins, Coxsackievirus A9 (2.9 Å structure, chains 1–4)
	twist_49223	4.6546e-06	0.237385	0.607204	-0.400032	1.61444	13.3333	21.1009	1.58257		581	phosphoprotein 150 & Large structural phosphoprotein
	agilent_229765	4.66132e-06	0.237727	0.952699	-0.628801	2.5342	4.44444	11.0092	2.47706	UniRef90_D0VFN2	582	VFG007146(gb|NP_798035) (vopD) type III secretion system translocator protein VopD [T3SS1 (VF0408)] [Vibrio parahaemolyticus RIMD 2210633]	VopD n=132 Tax=Vibrionaceae TaxID=641 RepID=D0VFN2_VIBAL
	twist_2100	4.66169e-06	0.237746	0.670598	-0.442653	1.78385	13.3333	16.5138	1.23853		583	allergen_name False allergome_name Tri m 37 (10/11) (1/1) allergenonline_name False SDAP_name False iedb_name False
	agilent_6423	4.68624e-06	0.238998	-0.542999	-1.44683	0.360835	24.4444	19.2661	0.788157	UniRef90_P07210	584	polyprotein (9/9) & VP1 capsid protein (1/3) & Chain 2, Human Rhinovirus Serotype 2 (Hrv2)	Genome polyprotein n=273 Tax=Enterovirus TaxID=12059 RepID=POLG_HRV8A
	twist_59391	4.68626e-06	0.238999	-0.685382	-1.82622	0.455453	15.5556	8.25688	0.530799		585	H1N1 A/USSR/90/77 NA
	twist_1712	4.70041e-06	0.239721	-0.777325	-2.07319	0.518541	11.1111	5.50459	0.495413		586	allergen_name False allergome_name Man e 5 (3/6) (1/1) allergenonline_name False SDAP_name False iedb_name False
	agilent_191187	4.70968e-06	0.240194	0.546853	-0.365713	1.45942	17.7778	26.6055	1.49656	UniRef90_A0A1L9L6D8	587	WP_039451873.1 strains_non_MPA_non_topgraph_cdhit70_190118.csv	Chitodextrinase n=50 Tax=Vibrionaceae TaxID=641 RepID=A0A1L9L6D8_VIBFL
	agilent_3437	4.7141e-06	0.240419	-0.944736	-2.52203	0.632557	8.88889	3.66972	0.412844	UniRef90_Q8NDV7	588	trinucleotide repeat containing 6A, isoform CRA_c & trinucleotide repeat-containing gene 6A protein	Trinucleotide repeat-containing gene 6A protein n=209 Tax=Euarchontoglires TaxID=314146 RepID=TNR6A_HUMAN
	twist_52321	4.7141e-06	0.240419	-0.944736	-2.52203	0.632557	8.88889	3.66972	0.412844		589	trinucleotide repeat containing 6A, isoform CRA_c & trinucleotide repeat-containing gene 6A protein
	twist_41261	4.72284e-06	0.240865	-0.516048	-1.37844	0.346343	28.8889	17.4312	0.603387		590	positive (from uniprot): Rhinovirus B Genome polyprotein
	agilent_149779	4.72488e-06	0.240969	0.491084	-0.329769	1.31194	24.4444	33.0275	1.35113	UniRef90_UPI0004537308	591	WP_000728715.1 strains_non_MPA_non_topgraph_cdhit70_190118.csv	staphylococcal protein A n=1 Tax=Staphylococcus aureus TaxID=1280 RepID=UPI0004537308
	agilent_237004	4.7347e-06	0.24147	0.519168	-0.349552	1.38789	22.2222	30.2752	1.36239	UniRef90_Q2FWV5	592	VFG002422(gb|YP_001332911) (chp) chemotaxis-inhibiting protein CHIPS [CHIPS (VF0424)] [Staphylococcus aureus subsp. aureus str. Newman]	Chemotaxis inhibitory protein n=103 Tax=root TaxID=1 RepID=CHIPS_STAA8
	agilent_238898	4.74277e-06	0.241881	1.3992	-0.944122	3.74253	2.22222	5.50459	2.47706	UniRef90_P13423	593	VFG000677(gb|AAD32414) (pagA) anthrax toxin moiety, protective antigen [Anthrax toxin (VF0142)] [Bacillus anthracis str. Sterne]	Protective antigen n=45 Tax=Bacillus TaxID=55087 RepID=PAG_BACAN
	agilent_6664	4.74868e-06	0.242183	0.434722	-0.293798	1.16324	46.6667	58.7156	1.25819	UniRef90_Q82081	594	positive (from uniprot): Rhinovirus B Genome polyprotein	Genome polyprotein n=46 Tax=Enterovirus TaxID=12059 RepID=POLG_HRV3
	agilent_23664	4.76177e-06	0.24285	-0.443095	-1.1867	0.30051	62.2222	53.211	0.855177	UniRef90_A0A563X9J4	595	NP_814228.1 strains_non_MPA_non_topgraph_cdhit70_190118.csv	LysM domain-containing protein n=60 Tax=Bacilli TaxID=91061 RepID=A0A563X9J4_ENTFL
	agilent_23403	4.76288e-06	0.242907	1.28822	-0.873938	3.45037	2.22222	6.42202	2.88991	UniRef90_A0A0E1XBT2	596	WP_001208900.1 strains_non_MPA_non_topgraph_cdhit70_190118.csv	Gram-positive signal peptide protein, YSIRK family n=24 Tax=Staphylococcaceae TaxID=90964 RepID=A0A0E1XBT2_STAAU
	twist_51731	4.78429e-06	0.243999	0.473135	-0.32282	1.26909	26.6667	37.6147	1.41055		597	positive (exact): Norwalk virus Non-structural polyprotein
	agilent_227453	4.78603e-06	0.244087	0.932887	-0.636804	2.50258	4.44444	12.844	2.88991	UniRef90_P09616	598	VFG001293(gb|NP_645861) (hly/hla) Alpha-Hemolysin precursor [<alpha>-hemolysin (VF0001)] [Staphylococcus aureus subsp. aureus MW2]	Alpha-hemolysin n=273 Tax=Bacteria TaxID=2 RepID=HLA_STAAU
	twist_42986	4.78763e-06	0.244169	0.524699	-0.358321	1.40772	20	27.5229	1.37615		599	Botulinum neurotoxin type B precursor & neurotoxin B
	twist_3940	4.79441e-06	0.244515	-0.569291	-1.52806	0.389476	20	13.7615	0.688073		600	allergen_name False allergome_name Cte f 9 (6/8) (1/1) allergenonline_name False SDAP_name False iedb_name False
	agilent_136654	4.80127e-06	0.244865	-0.585275	-1.57169	0.401143	20	11.0092	0.550459	UniRef90_A0A0P0GSM5	601	675950834-stool1_revised_scaffold34866_1_gene47343 MPA_PNP_EM_seqs_non_topgraph_seqs_final_210318.csv	Streptopain n=9 Tax=Bacteroides TaxID=816 RepID=A0A0P0GSM5_9BACE
	agilent_112424	4.81126e-06	0.245374	-0.743703	-1.99849	0.511081	11.1111	7.33945	0.66055	UniRef90_A0A2N8IRZ8	602	WP_031930870.1 strains_non_MPA_non_topgraph_cdhit70_190118.csv	Cell division protein CpoB n=29 Tax=Akkermansia TaxID=239934 RepID=A0A2N8IRZ8_9BACT
	twist_25251	4.81462e-06	0.245546	0.7812	-0.537328	2.09973	6.66667	14.6789	2.20183		603	allergen_name False allergome_name Sus s 12 (2/2), Sus s 8 (6/8) (1/1) allergenonline_name False SDAP_name False iedb_name False
	agilent_64147	4.81967e-06	0.245803	0.444074	-0.305854	1.194	35.5556	46.789	1.31594	UniRef90_A6LDM2	604	MH0012_GL0221699 MPA_PNP_EM_seqs_non_topgraph_seqs_final_210318.csv	Uncharacterized protein n=36 Tax=Bacteroidales TaxID=171549 RepID=A6LDM2_PARD8
	twist_55461	4.82041e-06	0.245841	-0.810369	-2.17899	0.558248	11.1111	5.50459	0.495413		605	Collagen type II alpha-1 chain (precursor, isoforms 1 & 2)
	agilent_37310	4.82067e-06	0.245854	0.710942	-0.489788	1.91167	8.88889	15.5963	1.75459	UniRef90_R7HQD9	606	V1.FI35_GL0037423 MPA_PNP_EM_seqs_non_topgraph_seqs_final_210318.csv	Peptidase C10 family n=1 Tax=Prevotella sp. CAG:279 TaxID=1262924 RepID=R7HQD9_9BACT
	twist_84400	4.82768e-06	0.246212	0.780158	-0.53847	2.09879	6.66667	14.6789	2.20183		607	YP_009037366.1 hypothetical protein JS09_043 [Escherichia phage vB_EcoM_JS09]
	agilent_106172	4.82782e-06	0.246219	-0.834791	-2.24578	0.576199	11.1111	3.66972	0.330275	UniRef90_A0A3D0XCG3	608	WP_092976286.1 (1/7) non_MPA_topgraph_sampling_040218.csv	CPBP family intramembrane metalloprotease n=2 Tax=Ruminococcus TaxID=1263 RepID=A0A3D0XCG3_9FIRM
	agilent_381	4.82837e-06	0.246247	-0.438098	-1.17863	0.302433	62.2222	48.6239	0.781455	UniRef90_A7X0T9	609	Bifunctional autolysin precursor	Bifunctional autolysin n=763 Tax=Bacteria TaxID=2 RepID=ATL_STAA1
	agilent_239561	4.83678e-06	0.246676	0.962648	-0.666026	2.59132	4.44444	8.25688	1.8578	UniRef90_X5LYA4	610	VFG016667(gb|YP_033004) (badA/vomp/brp) Surface protein/Bartonella adhesin BadA-like [BadA (SS156)] [Bartonella henselae str. Houston-1]	Surface protein/adhesin n=3 Tax=Bartonella henselae TaxID=38323 RepID=X5LYA4_BARHN
	agilent_178864	4.85318e-06	0.247512	-0.823233	-2.2185	0.572036	8.88889	6.42202	0.722477	UniRef90_A0A120A5I1	611	MH0436_GL0026008 (2/2) MPA_and_EM_topgraph_220218_subsample.csv	Carboxypeptidase regulatory-like domain protein n=64 Tax=Bacteroides TaxID=816 RepID=A0A120A5I1_9BACE
	twist_50558	4.85621e-06	0.247667	1.2578	-0.874697	3.39029	2.22222	9.17431	4.12844		612	HCMVUL80
	twist_54406	4.85727e-06	0.247721	0.788022	-0.548158	2.1242	6.66667	15.5963	2.33945		613	polyprotein (9/9) & VP1 capsid protein (1/3) & Chain 2, Human Rhinovirus Serotype 2 (Hrv2)
	agilent_117770	4.86453e-06	0.248091	1.25642	-0.875652	3.3885	2.22222	9.17431	4.12844	UniRef90_A0A374E4C7	614	MH0197_GL0075679 MPA_PNP_EM_seqs_non_topgraph_seqs_final_210318.csv	Peptidylprolyl isomerase n=21 Tax=Clostridiales TaxID=186802 RepID=A0A374E4C7_9FIRM
	twist_45983	4.8651e-06	0.24812	0.690265	-0.481145	1.86168	8.88889	17.4312	1.96101		615	Adhesin P1 precursor (Cytadhesin P1) (Attachment protein) & ADP1_MYCPN adhesin P1
	agilent_180261	4.86878e-06	0.248308	0.719801	-0.502218	1.94182	8.88889	12.844	1.44495	UniRef90_A0A0E1XBT2	616	WP_001208900.1 strains_non_MPA_non_topgraph_cdhit70_190118.csv	Gram-positive signal peptide protein, YSIRK family n=24 Tax=Staphylococcaceae TaxID=90964 RepID=A0A0E1XBT2_STAAU
	agilent_236540	4.87296e-06	0.248521	0.476331	-0.332709	1.28537	26.6667	33.945	1.27294	UniRef90_P12255	617	VFG000001(gb|NP_880571) (fhaB) filamentous hemagglutinin/adhesin [FHA (VF0025)] [Bordetella pertussis Tohama I]	Filamentous hemagglutinin n=89 Tax=Bordetella TaxID=517 RepID=FHAB_BORPE
	agilent_1414	4.87755e-06	0.248755	0.522783	-0.365595	1.41116	75.5556	81.6514	1.08068	UniRef90_A0A2U3RZL8	618	pneumococcal histidine triad protein D (1/2) & histidine motif-containing protein, partial	Pneumococcal histidine triad protein D n=4 Tax=Streptococcus pneumoniae TaxID=1313 RepID=A0A2U3RZL8_STREE
	agilent_237660	4.8899e-06	0.249385	1.38854	-0.97418	3.75125	2.22222	7.33945	3.30275	UniRef90_A0A4I7YG16	619	VFG001357(gb|NP_346601) (cbpA) choline binding protein A [CbpA/PspC (VF0150)] [Streptococcus pneumoniae TIGR4]	Choline binding protein A n=44 Tax=Streptococcus pneumoniae TaxID=1313 RepID=A0A4I7YG16_STREE
	twist_69876	4.89361e-06	0.249574	1.25973	-0.884666	3.40412	2.22222	7.33945	3.30275		620	YP_003934796.1 short tail fibers [Shigella phage SP18]
	agilent_15630	4.90052e-06	0.249927	0.679886	-0.478324	1.8381	11.1111	13.7615	1.23853	UniRef90_Q9ZFS5	621	WP_000769829.1 strains_non_MPA_non_topgraph_cdhit70_190118.csv	Exotoxin 1 n=31 Tax=Staphylococcus aureus TaxID=1280 RepID=Q9ZFS5_STAAU
	agilent_132716	4.90824e-06	0.25032	0.784977	-0.553371	2.12333	6.66667	14.6789	2.20183	UniRef90_J8KDN0	622	NP_831259.1 strains_non_MPA_non_topgraph_cdhit70_190118.csv	LysM domain-containing protein n=166 Tax=Bacillus TaxID=55087 RepID=J8KDN0_BACCE
	twist_78344	4.92075e-06	0.250958	1.25498	-0.887582	3.39754	2.22222	8.25688	3.7156		623	YP_009277283.1 hypothetical protein phiCT19406A_09 (endogenous virus) [Clostridium phage phiCT19406A]
	twist_2995	4.92095e-06	0.250968	1.00891	-0.713588	2.73141	4.44444	7.33945	1.65138		624	allergen_name False allergome_name Sta a TSST (1/2) (1/1) allergenonline_name Unassigned (1/1) (1/1) SDAP_name False iedb_name False
	twist_37139	4.93546e-06	0.251708	0.451121	-0.320274	1.22252	33.3333	44.9541	1.34862		625	Immunoglobulin G-binding protein G precursor & Immunoglobulin G-binding protein G
	agilent_217424	4.94131e-06	0.252007	0.671652	-0.477564	1.82087	11.1111	13.7615	1.23853	UniRef90_A0A0E0VLX7	626	WP_000782834.1 strains_non_MPA_non_topgraph_cdhit70_190118.csv	Exotoxin n=44 Tax=Staphylococcus TaxID=1279 RepID=A0A0E0VLX7_STAA5
	agilent_7668	4.95215e-06	0.252559	0.966685	-0.689269	2.62264	4.44444	8.25688	1.8578	UniRef90_B2RM93	627	protease precursor	Gingipain R1 n=47 Tax=Porphyromonas gingivalis TaxID=837 RepID=CPG1_PORG3
	agilent_75020	4.9554e-06	0.252725	1.35911	-0.969893	3.68812	2.22222	4.58716	2.06422	UniRef90_A0A168G0T0	628	YP_004890681.1 (1/2) non_MPA_topgraph_sampling_040218.csv	GRAM_POS_ANCHORING domain-containing protein n=138 Tax=Lactobacillaceae TaxID=33958 RepID=A0A168G0T0_LACPN
	twist_20844	4.96074e-06	0.252998	0.552864	-0.395081	1.50081	20	23.8532	1.19266		629	allergen_name False allergome_name Cap h 10 (1/2), Cap h 8 (1/5) (1/1) allergenonline_name False SDAP_name False iedb_name False
	agilent_60256	4.97278e-06	0.253612	-0.569406	-1.54698	0.408165	20	14.6789	0.733945	UniRef90_R6CE75	630	MH0191_GL0003028 MPA_PNP_EM_seqs_non_topgraph_seqs_final_210318.csv	SBP_bac_5 domain-containing protein n=6 Tax=Firmicutes TaxID=1239 RepID=R6CE75_9FIRM
	agilent_4009	4.97711e-06	0.253832	0.689515	-0.494812	1.87384	8.88889	21.1009	2.37385	UniRef90_Q66478	631	polyprotein (3/9) & structural protein (3/3) & VP1 (2/4) & capsid protein VP1 & VP1 protein (2/2) & VP1 protein, partial [Enterovirus A71]	Genome polyprotein n=10068 Tax=root TaxID=1 RepID=POLG_HE71B
	agilent_221241	4.97917e-06	0.253938	-0.471547	-1.28167	0.338573	37.7778	24.7706	0.655693	UniRef90_UPI000F53326A	632	VFG000261(gb|NP_273742) (iga) IgA-specific serine endopeptidase [IgA1 protease (VF0080)] [Neisseria meningitidis MC58]	IgA-specific serine endopeptidase autotransporter n=1 Tax=Neisseria meningitidis TaxID=487 RepID=UPI000F53326A
	agilent_202587	4.97996e-06	0.253978	0.922128	-0.662227	2.50648	4.44444	10.0917	2.27064	UniRef90_U6R855	633	DOM015_GL0041013 (2/2) MPA_and_EM_topgraph_220218_subsample.csv	Uncharacterized protein n=5 Tax=Bacteroidaceae TaxID=815 RepID=U6R855_9BACE
	twist_34374	4.98404e-06	0.254186	-0.623419	-1.69502	0.448178	15.5556	12.844	0.825688		634	EBNA-1 HHV 4
	agilent_151560	4.98729e-06	0.254352	0.790815	-0.568994	2.15062	6.66667	12.844	1.92661	UniRef90_A0A174FE64	635	WP_005825265.1 MPA_PNP_EM_seqs_non_topgraph_seqs_final_210318.csv	D-alanyl-D-alanine carboxypeptidase/D-alanyl-D-alanine-endopeptidase n=57 Tax=Bacteroides TaxID=816 RepID=A0A174FE64_BACUN
	agilent_171284	4.99107e-06	0.254545	0.491988	-0.354331	1.33831	26.6667	31.1927	1.16972	UniRef90_Q5HEA4	636	WP_000752015.1 strains_non_MPA_non_topgraph_cdhit70_190118.csv	Probable transglycosylase SceD n=172 Tax=Bacteria TaxID=2 RepID=SCED_STAAC
	agilent_148497	4.9926e-06	0.254623	1.2611	-0.908605	3.43081	2.22222	6.42202	2.88991	UniRef90_A0JQG8	637	YP_535698.1 strains_non_MPA_non_topgraph_cdhit70_190118.csv	Phage lysin n=18 Tax=Lactobacillus salivarius TaxID=1624 RepID=A0JQG8_LACS1
	agilent_133371	4.99773e-06	0.254884	-0.674485	-1.83557	0.486595	13.3333	8.25688	0.619266	UniRef90_A0A174RAJ5	638	WP_044925903.1 MPA_PNP_EM_seqs_non_topgraph_seqs_final_210318.csv	Uncharacterized protein n=18 Tax=Clostridiales TaxID=186802 RepID=A0A174RAJ5_9FIRM
	twist_27988	5.00628e-06	0.25532	-0.52222	-1.42201	0.377571	24.4444	19.2661	0.788157		639	EBNA-3B nuclear protein [Human gammaherpesvirus 4] & Epstein-Barr nuclear antigen 4
	twist_36146	5.00688e-06	0.255351	-0.689371	-1.87724	0.4985	13.3333	7.33945	0.550459		640	DNA polymerase processivity factor
	twist_38693	5.00967e-06	0.255493	-0.623685	-1.69869	0.451324	15.5556	10.0917	0.648755		641	polyprotein (3/9) & structural protein (3/3) & VP1 (2/4) & capsid protein VP1 & VP1 protein (2/2) & VP1 protein, partial [Enterovirus A71]
	twist_51161	5.01091e-06	0.255557	0.949825	-0.687549	2.5872	4.44444	8.25688	1.8578		642	Lipase 2 precursor (Glycerol ester hydrolase 2)
	agilent_110974	5.01127e-06	0.255575	0.494895	-0.358272	1.34806	22.2222	31.1927	1.40367	UniRef90_A0A4V2EHS9	643	WP_039447067.1 strains_non_MPA_non_topgraph_cdhit70_190118.csv	Alpha-glucosidase n=84 Tax=Vibrionaceae TaxID=641 RepID=A0A4V2EHS9_VIBVL
	agilent_98971	5.02346e-06	0.256196	-1.01783	-2.77481	0.739141	6.66667	2.75229	0.412844	UniRef90_A0A3A9YAX1	644	YP_194478.1 (1/1) non_MPA_topgraph_sampling_040218.csv	YSIRK-type signal peptide-containing protein n=15 Tax=Lactobacillus acidophilus TaxID=1579 RepID=A0A3A9YAX1_LACAI
	twist_60641	5.03017e-06	0.256539	1.27634	-0.928449	3.48112	2.22222	7.33945	3.30275		645	YP_009150305.1 tail tubular protein A [Proteus phage PM 75]
	agilent_241825	5.03232e-06	0.256648	0.930547	-0.677282	2.53838	4.44444	9.17431	2.06422	UniRef90_A7X6I5	646	VFG001283(gb|NP_647238) (fnbA) fibronectin-binding protein A [FnBPs (VF0010)] [Staphylococcus aureus subsp. aureus MW2]	Fibronectin-binding protein A n=697 Tax=Bacteria TaxID=2 RepID=FNBA_STAA1
	agilent_196127	5.04625e-06	0.257359	0.547498	-0.399901	1.4949	77.7778	84.4037	1.08519	UniRef90_K0X516	647	MH0012_GL0015099 MPA_PNP_EM_seqs_non_topgraph_seqs_final_210318.csv	BIG2 domain-containing protein n=2 Tax=Bacteroidales TaxID=171549 RepID=K0X516_9BACT
	agilent_196719	5.04869e-06	0.257483	-0.844201	-2.3054	0.616998	8.88889	5.50459	0.619266	UniRef90_D4IJ36	648	MH0238_GL0000483 (1/1) MPA_and_EM_topgraph_220218_subsample.csv	Capsular exopolysaccharide family n=7 Tax=Rikenellaceae TaxID=171550 RepID=D4IJ36_9BACT
	agilent_496	5.05667e-06	0.25789	0.915018	-0.670111	2.50015	4.44444	10.0917	2.27064	UniRef90_Q8VKQ6	649	MCE-FAMILY PROTEIN MCE1A	Virulence factor n=190 Tax=Mycobacterium tuberculosis complex TaxID=77643 RepID=Q8VKQ6_MYCTO
	agilent_4121	5.06753e-06	0.258444	0.923463	-0.678158	2.52508	4.44444	11.0092	2.47706	UniRef90_Q59947	650	immunoglobulin A1 protease	Immunoglobulin A1 protease n=446 Tax=Streptococcus pneumoniae TaxID=1313 RepID=IGA1_STRR6
	agilent_6706	5.07543e-06	0.258847	-0.823427	-2.25276	0.605904	8.88889	4.58716	0.516055	UniRef90_Q9QL88	651	Enterovirus polyprotein (VP0, VP1, VP2, VP4) – capsid proteins, Coxsackievirus A9 (2.9 Å structure, chains 1–4)	Genome polyprotein n=36 Tax=Enterovirus B TaxID=138949 RepID=POLG_CXB6S
	agilent_85452	5.08908e-06	0.259543	0.691081	-0.510273	1.89243	8.88889	13.7615	1.54817	UniRef90_A0A0M6WAJ0	652	MH0356_GL0161949 (1/1) MPA_and_EM_topgraph_220218_subsample.csv	Bmp domain-containing protein n=6 Tax=Roseburia TaxID=841 RepID=A0A0M6WAJ0_9FIRM
	twist_50031	5.09643e-06	0.259918	-1.01344	-2.77657	0.749682	6.66667	2.75229	0.412844		653	EBNA3A HHV4
	twist_67850	5.10877e-06	0.260547	1.22915	-0.912074	3.37037	2.22222	8.25688	3.7156		654	NP_695183.1 zinc finger protein [Lactobacillus phage phig1e]
	agilent_236678	5.1276e-06	0.261508	1.24027	-0.924686	3.40524	2.22222	6.42202	2.88991	UniRef90_Q6GHV7	655	VFG001317(gb|YP_001332074) (isdB) iron-regulated surface determinant protein B, haemoglobin receptor [Isd (VF0015)] [Staphylococcus aureus subsp. aureus str. Newman]	Iron-regulated surface determinant protein B n=509 Tax=Bacilli TaxID=91061 RepID=ISDB_STAAR
	agilent_63809	5.12823e-06	0.26154	0.798368	-0.595317	2.19205	6.66667	11.9266	1.78899	UniRef90_A0A369ZK90	656	WP_014065289.1 strains_non_MPA_non_topgraph_cdhit70_190118.csv	Glucose-6-phosphate isomerase n=13 Tax=Haemophilus TaxID=724 RepID=A0A369ZK90_HAEPA
	twist_28807	5.12853e-06	0.261555	0.470867	-0.351137	1.29287	24.4444	36.6972	1.50125		657	Enterovirus polyprotein (VP0, VP1, VP2, VP4) – capsid proteins, Coxsackievirus A9 (2.9 Å structure, chains 1–4)
	agilent_78561	5.12936e-06	0.261597	0.758852	-0.566012	2.08372	6.66667	13.7615	2.06422	UniRef90_A0A1E3KVD0	658	YP_004890586.1 strains_non_MPA_non_topgraph_cdhit70_190118.csv	Gamma-D-glutamyl-meso-diaminopimelate peptidase n=41 Tax=Lactobacillaceae TaxID=33958 RepID=A0A1E3KVD0_LACPN
	agilent_881	5.12959e-06	0.261609	-0.420402	-1.15439	0.313586	48.8889	41.2844	0.844454	UniRef90_Q66575	659	positive (from uniprot): Enterovirus B Genome polyprotein	Genome polyprotein n=20 Tax=Enterovirus B TaxID=138949 RepID=POLG_EC12T
	agilent_69451	5.13392e-06	0.26183	-0.856802	-2.3534	0.639798	8.88889	3.66972	0.412844	UniRef90_D4K2Y4	660	MH0176_GL0133648 (1/1) MPA_and_EM_topgraph_220218_subsample.csv	Cell division protein FtsI/penicillin-binding protein 2 n=7 Tax=Faecalibacterium TaxID=216851 RepID=D4K2Y4_9FIRM
	agilent_108088	5.14e-06	0.26214	0.926704	-0.69305	2.54646	4.44444	11.9266	2.68349	UniRef90_D0TFD0	661	MH0020_GL0036134 (4/5) MPA_and_EM_topgraph_220218_subsample.csv	Hydrophobic domain protein n=26 Tax=Bacteroidales TaxID=171549 RepID=D0TFD0_9BACE
	agilent_237672	5.14151e-06	0.262217	1.22484	-0.916365	3.36605	2.22222	8.25688	3.7156	UniRef90_C1IDV3	662	VFG002419(gb|NP_645021) (coa) staphylocoagulase precursor [Staphylocoagulase (VF0421)] [Staphylococcus aureus subsp. aureus MW2]	Staphylocoagulase n=45 Tax=Staphylococcaceae TaxID=90964 RepID=C1IDV3_STAAU
	agilent_236457	5.15235e-06	0.26277	0.616478	-0.462466	1.69542	13.3333	20.1835	1.51376	UniRef90_Q9X5C4	663	VFG000960(gb|NP_269464) (grab) protein GRAB (protein G-related alpha 2M-binding protein) [GRAB (VF0254)] [Streptococcus pyogenes M1 GAS]	GRAB n=44 Tax=Streptococcus pyogenes TaxID=1314 RepID=Q9X5C4_STRPY
	agilent_11123	5.15242e-06	0.262773	-1.05438	-2.89974	0.790981	6.66667	3.66972	0.550459	UniRef90_P07210	664	polyprotein (9/9) & VP1 capsid protein (1/3) & Chain 2, Human Rhinovirus Serotype 2 (Hrv2)	Genome polyprotein n=273 Tax=Enterovirus TaxID=12059 RepID=POLG_HRV8A
	twist_6761	5.16846e-06	0.263591	1.21593	-0.915821	3.34767	2.22222	8.25688	3.7156		665	allergen_name False allergome_name Bla g Vitellogenin (2/2) (1/1) allergenonline_name False SDAP_name False iedb_name False
	agilent_39886	5.18571e-06	0.264471	0.559517	-0.423231	1.54227	15.5556	20.1835	1.29751	UniRef90_A0A564W7Z6	666	V1.UC30-0_GL0007903 MPA_PNP_EM_seqs_non_topgraph_seqs_final_210318.csv	sn-glycerol-3-phosphate-binding periplasmic protein UgpB n=25 Tax=Clostridiales TaxID=186802 RepID=A0A564W7Z6_9FIRM
	agilent_238097	5.18744e-06	0.26456	0.415247	-0.314236	1.14473	48.8889	58.7156	1.201	UniRef90_P15276	667	VFG000117(gb|NP_253940) (algP/algR3) alginate regulatory protein AlgP [Alginate (VF0091)] [Pseudomonas aeruginosa PAO1]	Transcriptional regulatory protein AlgP n=6 Tax=Pseudomonas aeruginosa TaxID=287 RepID=ALGP_PSEAE
	agilent_219967	5.19742e-06	0.265068	0.564167	-0.427987	1.55632	15.5556	24.7706	1.5924	UniRef90_Q9X5C4	668	VFG000960(gb|NP_269464) (grab) protein GRAB (protein G-related alpha 2M-binding protein) [GRAB (VF0254)] [Streptococcus pyogenes M1 GAS]	GRAB n=44 Tax=Streptococcus pyogenes TaxID=1314 RepID=Q9X5C4_STRPY
	twist_593	5.20669e-06	0.265541	-0.707448	-1.95281	0.537914	11.1111	7.33945	0.66055		669	allergen_name False allergome_name Dan re alpha2I (2/2) (1/1) allergenonline_name False SDAP_name False iedb_name collagen, type I, alpha 2 (2/2) (1/1)
	agilent_148625	5.21295e-06	0.26586	0.639151	-0.486735	1.76504	11.1111	14.6789	1.3211	UniRef90_S5N0F3	670	WP_045160255.1 (5/5) non_MPA_topgraph_sampling_040218.csv	Phage-related tail protein n=334 Tax=Salmonella TaxID=590 RepID=S5N0F3_SALBN
	agilent_50246	5.21428e-06	0.265928	-0.431427	-1.19151	0.328654	66.6667	55.9633	0.83945	UniRef90_R5LM81	671	MH0092_GL0010172 MPA_PNP_EM_seqs_non_topgraph_seqs_final_210318.csv	Flagellin n=2 Tax=Clostridiales TaxID=186802 RepID=R5LM81_9FIRM
	agilent_131888	5.21691e-06	0.266062	-0.430217	-1.18838	0.327945	66.6667	55.0459	0.825688	UniRef90_C0FTT4	672	WP_007886088.1 MPA_PNP_EM_seqs_non_topgraph_seqs_final_210318.csv	Flagellin n=5 Tax=Roseburia inulinivorans TaxID=360807 RepID=C0FTT4_9FIRM
	agilent_44948	5.22246e-06	0.266345	-0.593563	-1.6402	0.453079	20	11.0092	0.550459	UniRef90_A6BI29	673	MH0042_GL0020673 (2/2) MPA_and_EM_topgraph_220218_subsample.csv	LysM domain protein n=5 Tax=Dorea TaxID=189330 RepID=A6BI29_9FIRM
	agilent_214358	5.22398e-06	0.266423	0.547721	-0.418244	1.51369	15.5556	22.0183	1.41547	UniRef90_A0A166DEL7	674	WP_000728052.1 strains_non_MPA_non_topgraph_cdhit70_190118.csv	Exported protein n=20 Tax=Staphylococcus aureus TaxID=1280 RepID=A0A166DEL7_STAAU
	agilent_77651	5.22556e-06	0.266504	0.753291	-0.575443	2.08202	6.66667	14.6789	2.20183	UniRef90_A0A367GBE2	675	763840445-stool2_revised_scaffold53879_2_gene110689 MPA_PNP_EM_seqs_non_topgraph_seqs_final_210318.csv	Peptidase_M23 domain-containing protein n=4 Tax=Ruminococcaceae TaxID=541000 RepID=A0A367GBE2_9FIRM
	agilent_75769	5.22852e-06	0.266654	-0.742937	-2.05382	0.567947	11.1111	6.42202	0.577982	UniRef90_A1JIS0	676	WP_000527953.1 (1/1) non_MPA_topgraph_sampling_040218.csv	Adenylosuccinate synthetase n=1732 Tax=root TaxID=1 RepID=PURA_YERE8
	agilent_48638	5.23213e-06	0.266838	1.20184	-0.919573	3.32324	2.22222	10.0917	4.54128	UniRef90_A0A2N8ISR3	677	WP_012421014.1 strains_non_MPA_non_topgraph_cdhit70_190118.csv	Uncharacterized protein n=27 Tax=Akkermansia TaxID=239934 RepID=A0A2N8ISR3_9BACT
	agilent_204624	5.239e-06	0.267189	0.431371	-0.330618	1.19336	57.7778	65.1376	1.12738	UniRef90_A0A0E1XBT2	678	WP_001208900.1 strains_non_MPA_non_topgraph_cdhit70_190118.csv	Gram-positive signal peptide protein, YSIRK family n=24 Tax=Staphylococcaceae TaxID=90964 RepID=A0A0E1XBT2_STAAU
	agilent_79076	5.2431e-06	0.267398	-0.417403	-1.15504	0.320235	57.7778	47.7064	0.825688	UniRef90_A7X6T9	679	WP_000751265.1 strains_non_MPA_non_topgraph_cdhit70_190118.csv	Probable transglycosylase IsaA n=197 Tax=Bacteria TaxID=2 RepID=ISAA_STAA1
	twist_29742	5.25343e-06	0.267925	1.21791	-0.936761	3.37258	2.22222	7.33945	3.30275		680	Genome polyprotein (6/6) & polyprotein (7/9) & VP1 (1/4) & coat protein VP1 & VP4
	twist_14067	5.26195e-06	0.268359	0.493158	-0.380107	1.36642	26.6667	29.3578	1.10092		681	allergen_name False allergome_name Ovi a 8 (5/5), Ovi a 9 (2/2) (1/1) allergenonline_name False SDAP_name False iedb_name False
	agilent_73853	5.26997e-06	0.268769	0.896693	-0.692494	2.48588	4.44444	11.0092	2.47706	UniRef90_C3R8Q2	682	159369152-stool1_revised_C241355_1_gene48043 (2/2) MPA_and_EM_topgraph_220218_subsample.csv	Conjugative transposon TraM protein n=40 Tax=Bacteria TaxID=2 RepID=C3R8Q2_9BACE
	agilent_174140	5.29384e-06	0.269986	1.26489	-0.982551	3.51234	2.22222	5.50459	2.47706	UniRef90_U6RBT0	683	MH0028_GL0082397 MPA_PNP_EM_seqs_non_topgraph_seqs_final_210318.csv	Cell division protein FtsZ n=28 Tax=root TaxID=1 RepID=U6RBT0_9BACE
	twist_34337	5.29907e-06	0.270253	0.456429	-0.355	1.26786	26.6667	33.945	1.27294		684	zinc metalloproteinase aureolysin
	agilent_204160	5.29931e-06	0.270265	-0.868323	-2.41204	0.6754	8.88889	4.58716	0.516055	UniRef90_A0A0U5JI25	685	WP_011953364.1 strains_non_MPA_non_topgraph_cdhit70_190118.csv	Clumping factor ClfA, fibrinogen-binding protein n=28 Tax=Lactobacillus reuteri TaxID=1598 RepID=A0A0U5JI25_LACRE
	agilent_2036	5.30411e-06	0.27051	1.21209	-0.943893	3.36808	2.22222	8.25688	3.7156	UniRef90_P03188	686	glycoprotein BALF4 & Glycoprotein GP110 precursor & BALF4	Envelope glycoprotein B n=86 Tax=Epstein-Barr virus (strain GD1) TaxID=10376 RepID=GB_EBVB9
	agilent_36653	5.3052e-06	0.270565	0.571166	-0.444901	1.58723	82.2222	88.9908	1.08232	UniRef90_K0XBN9	687	MH0128_GL0087103 MPA_PNP_EM_seqs_non_topgraph_seqs_final_210318.csv	Uncharacterized protein n=3 Tax=Bacteroidales TaxID=171549 RepID=K0XBN9_9BACT
	agilent_2661	5.30969e-06	0.270794	0.939611	-0.732695	2.61192	4.44444	8.25688	1.8578	UniRef90_P03114	688	Replication protein E1	Replication protein E1 n=962 Tax=root TaxID=1 RepID=VE1_HPV16
	agilent_233963	5.3108e-06	0.270851	1.21322	-0.946304	3.37274	2.22222	7.33945	3.30275	UniRef90_A0A4V0BAJ1	689	VFG014369(gb|NP_249789) (fleS) two-component sensor [Deoxyhexose linking sugar, 209 Da capping structure (AI138)] [Pseudomonas aeruginosa PAO1]	Phosphate regulon sensor protein PhoR (SphS) n=173 Tax=Bacteria TaxID=2 RepID=A0A4V0BAJ1_STREQ
	twist_42090	5.3164e-06	0.271137	0.422236	-0.329791	1.17426	51.1111	62.3853	1.22058		690	envelope glycoprotein G (2/2) & glycoprotein G (2/2)
	twist_37775	5.31667e-06	0.27115	-0.780016	-2.16931	0.609278	11.1111	4.58716	0.412844		691	Hexon protein
	agilent_159573	5.31668e-06	0.271151	0.94285	-0.736471	2.62217	4.44444	8.25688	1.8578	UniRef90_R6WN88	692	MH0196_GL0089710 (1/1) MPA_and_EM_topgraph_220218_subsample.csv	TonB-dependent Receptor Plug Domain./TonB dependent receptor n=6 Tax=Alistipes TaxID=239759 RepID=R6WN88_9BACT
	twist_36437	5.32179e-06	0.271411	0.421326	-0.32951	1.17216	53.3333	65.1376	1.22133		693	envelope glycoprotein G (2/2) & glycoprotein G (2/2)
	agilent_6002	5.32511e-06	0.271581	-0.436895	-1.21575	0.341962	35.5556	27.5229	0.774083	UniRef90_P03204	694	EBNA-3C HHV 4 latent protein	Epstein-Barr nuclear antigen 6 n=14 Tax=Epstein-Barr virus (strain GD1) TaxID=10376 RepID=EBNA6_EBVB9
	agilent_111172	5.33408e-06	0.272038	-0.492233	-1.37058	0.386114	26.6667	16.5138	0.619266	UniRef90_Q92CG8	695	WP_026747284.1 strains_non_MPA_non_topgraph_cdhit70_190118.csv	Lin1204 protein n=84 Tax=Listeria TaxID=1637 RepID=Q92CG8_LISIN
	twist_34247	5.34088e-06	0.272385	1.20501	-0.946784	3.35681	2.22222	8.25688	3.7156		696	HCMVUL57
	twist_69537	5.35699e-06	0.273207	-0.496869	-1.38565	0.391912	28.8889	18.3486	0.635145		697	YP_006908491.1 hypothetical protein BCB4_0262 [Bacillus phage B4]
	agilent_225587	5.36561e-06	0.273646	0.470454	-0.371849	1.31276	71.1111	77.0642	1.08372	UniRef90_A0A4I7YG16	698	VFG001357(gb|NP_346601) (cbpA) choline binding protein A [CbpA/PspC (VF0150)] [Streptococcus pneumoniae TIGR4]	Choline binding protein A n=44 Tax=Streptococcus pneumoniae TaxID=1313 RepID=A0A4I7YG16_STREE
	agilent_241401	5.36847e-06	0.273792	0.520881	-0.411991	1.45375	17.7778	23.8532	1.34174	UniRef90_Q9Z4J8	699	VFG001377(gb|NP_359024) (lytC) 1,4-beta-N-acetylmuramidase [CBPs (VF0145)] [Streptococcus pneumoniae R6]	1,4-beta-N-acetylmuramidase n=231 Tax=Streptococcus TaxID=1301 RepID=Q9Z4J8_STREE
	agilent_219870	5.38145e-06	0.274454	-0.425798	-1.18943	0.337837	66.6667	55.9633	0.83945	UniRef90_Q48824	700	VFG001854(gb|YP_095369) (fliC) flagellin [Flagella (VF0157)] [Legionella pneumophila subsp. pneumophila str. Philadelphia 1]	Flagellin n=45 Tax=Legionellaceae TaxID=444 RepID=Q48824_LEGPN
	twist_34930	5.38353e-06	0.27456	0.892382	-0.708389	2.49315	4.44444	11.0092	2.47706		701	HCMVUL80
	twist_51931	5.39717e-06	0.275256	1.22005	-0.971671	3.41177	2.22222	6.42202	2.88991		702	HCMVUL132
	agilent_28384	5.39827e-06	0.275312	1.20048	-0.956339	3.3573	2.22222	7.33945	3.30275	UniRef90_I9PKT0	703	159551223-stool2_revised_scaffold49362_1_gene115337 (1/1) MPA_and_EM_topgraph_220218_subsample.csv	SusC/RagA family TonB-linked outer membrane protein n=13 Tax=Bacteroides TaxID=816 RepID=I9PKT0_9BACE
	agilent_73398	5.41744e-06	0.276289	-0.428418	-1.19969	0.342859	44.4444	33.0275	0.743119	UniRef90_A0A173T8R6	704	MH0001_GL0000932 MPA_PNP_EM_seqs_non_topgraph_seqs_final_210318.csv	Flagellin n=6 Tax=Roseburia TaxID=841 RepID=A0A173T8R6_9FIRM
	twist_28586	5.42887e-06	0.276872	-0.749097	-2.09933	0.601134	93.3333	88.0734	0.943644		705	positive (from uniprot): Rhinovirus B Genome polyprotein
	agilent_198814	5.4458e-06	0.277736	0.925926	-0.746036	2.59789	4.44444	7.33945	1.65138	UniRef90_K0XRR8	706	MH0028_GL0034989 (2/2) MPA_and_EM_topgraph_220218_subsample.csv	Uncharacterized protein n=3 Tax=Bacteroidales TaxID=171549 RepID=K0XRR8_9BACT
	agilent_214044	5.47527e-06	0.279239	-0.408807	-1.14931	0.331696	60	48.6239	0.810398	UniRef90_A0A173T8A2	707	V1.CD15-3_GL0052858 MPA_PNP_EM_seqs_non_topgraph_seqs_final_210318.csv	Flagellin n=21 Tax=Clostridiales TaxID=186802 RepID=A0A173T8A2_9FIRM
	twist_35344	5.47893e-06	0.279425	-0.46114	-1.29676	0.374482	28.8889	23.8532	0.825688		708	polyprotein (9/9) & VP1 capsid protein (1/3) & Chain 2, Human Rhinovirus Serotype 2 (Hrv2)
	twist_20161	5.48939e-06	0.279959	-0.560665	-1.57776	0.456432	17.7778	11.0092	0.619266		709	allergen_name Der f 20 (1/1) (1/1) allergome_name Der f 20 (3/4) (1/1) allergenonline_name Der f 20.0201 (1/1) (1/1) SDAP_name False iedb_name False
	twist_13611	5.49023e-06	0.280002	0.576315	-0.469265	1.6219	20	20.1835	1.00917		710	allergen_name False allergome_name False allergenonline_name Unassigned (1/1) (1/1) SDAP_name Bos d 8 (1/13) (1/1) iedb_name False
	twist_1760	5.49388e-06	0.280188	0.667983	-0.544375	1.88034	8.88889	15.5963	1.75459		711	allergen_name False allergome_name Lup a 1 (3/3) (1/1) allergenonline_name Unassigned (1/1) (1/1) SDAP_name False iedb_name False
	twist_92035	5.50175e-06	0.280589	0.862657	-0.704333	2.42965	4.44444	12.844	2.88991		712	YP_009168989.1 Possible phage tail sheath protein [Campylobacter virus CPt10]
	agilent_94064	5.52943e-06	0.282001	-0.720601	-2.0334	0.592195	11.1111	5.50459	0.495413	UniRef90_A0A174IKR5	713	MH0386_GL0162444 MPA_PNP_EM_seqs_non_topgraph_seqs_final_210318.csv	D-galactose/ D-glucose-binding protein n=29 Tax=root TaxID=1 RepID=A0A174IKR5_9FIRM
	agilent_8775	5.53549e-06	0.28231	0.421488	-0.346875	1.18985	33.3333	44.0367	1.3211	UniRef90_P08318	714	phosphoprotein 150 & Large structural phosphoprotein	Large structural phosphoprotein n=145 Tax=root TaxID=1 RepID=PP150_HCMVA
	twist_59065	5.55862e-06	0.28349	-0.458544	-1.29651	0.379422	28.8889	21.1009	0.730416		715	H3N2 A/Wuhan/359/95 HA
	agilent_8766	5.57829e-06	0.284493	1.19069	-0.989778	3.37117	2.22222	6.42202	2.88991	UniRef90_A0A1P8L367	716	Phosphoprotein (Protein P)	P n=3 Tax=Pneumoviridae TaxID=11244 RepID=A0A1P8L367_HRSV
	twist_46426	5.58589e-06	0.284881	-0.488066	-1.38256	0.40643	77.7778	72.4771	0.931848		717	nuclear protein EBNA2 & EBNA-2 & Epstein-Barr nuclear antigen 2
	agilent_106745	5.58706e-06	0.28494	-0.537198	-1.52186	0.447466	22.2222	18.3486	0.825688	UniRef90_K6ARU9	718	435591.BDI_2669 (1/1) MPA_and_EM_topgraph_220218_subsample.csv	AsmA domain-containing protein n=42 Tax=Bacteroidales TaxID=171549 RepID=K6ARU9_9BACT
	twist_20503	5.58717e-06	0.284946	0.459102	-0.382424	1.30063	26.6667	30.2752	1.13532		719	allergen_name False allergome_name False allergenonline_name Unassigned (1/1) (1/1) SDAP_name Bos d 8 (6/13) (1/1) iedb_name False
	twist_28197	5.59113e-06	0.285148	0.495597	-0.413205	1.4044	17.7778	25.6881	1.44495		720	phosphoprotein 150 & Large structural phosphoprotein
	agilent_241074	5.59139e-06	0.285161	0.740027	-0.617036	2.09709	6.66667	12.844	1.92661	UniRef90_UPI000DA9B94C	721	VFG001290(gb|NP_647368) (clfB) Clumping factor B, adhesin [Clumping factor (VF0004)] [Staphylococcus aureus subsp. aureus MW2]	MSCRAMM family adhesin clumping factor ClfB n=15 Tax=Staphylococcus aureus TaxID=1280 RepID=UPI000DA9B94C
	agilent_7811	5.59602e-06	0.285397	0.412796	-0.344562	1.17015	35.5556	44.9541	1.26433	UniRef90_P08318	722	phosphoprotein 150 & Large structural phosphoprotein	Large structural phosphoprotein n=145 Tax=root TaxID=1 RepID=PP150_HCMVA
	twist_54860	5.60408e-06	0.285808	0.915752	-0.765815	2.59732	4.44444	7.33945	1.65138		723	immunoglobulin A1 protease
	agilent_160727	5.61433e-06	0.286331	0.729124	-0.611197	2.06944	6.66667	11.9266	1.78899	UniRef90_B0G4V9	724	WP_005332275.1 (1/1) non_MPA_topgraph_sampling_040218.csv	Uncharacterized protein n=11 Tax=Dorea TaxID=189330 RepID=B0G4V9_9FIRM
	twist_51911	5.62725e-06	0.28699	0.652836	-0.548889	1.85456	8.88889	15.5963	1.75459		725	Clumping factor B precursor (Fibrinogen-binding protein B) (Fibrinogen receptor B)
	agilent_225438	5.62777e-06	0.287016	0.509002	-0.428008	1.44601	17.7778	22.0183	1.23853	UniRef90_A7X6I5	726	VFG001283(gb|NP_647238) (fnbA) fibronectin-binding protein A [FnBPs (VF0010)] [Staphylococcus aureus subsp. aureus MW2]	Fibronectin-binding protein A n=697 Tax=Bacteria TaxID=2 RepID=FNBA_STAA1
	agilent_3596	5.63172e-06	0.287218	-0.48626	-1.38178	0.40926	24.4444	22.0183	0.900751	UniRef90_Q66478	727	polyprotein (3/9) & structural protein (3/3) & VP1 (2/4) & capsid protein VP1 & VP1 protein (2/2) & VP1 protein, partial [Enterovirus A71]	Genome polyprotein n=10068 Tax=root TaxID=1 RepID=POLG_HE71B
	twist_63129	5.63229e-06	0.287247	1.16395	-0.979769	3.30768	2.22222	8.25688	3.7156		728	YP_008532047.1 putative tail fiber protein [Klebsiella phage 0507-KN2-1]
	agilent_183695	5.63495e-06	0.287382	0.539032	-0.454014	1.53208	80	88.9908	1.11239	UniRef90_G5SUU8	729	MH0006_GL0014259 MPA_PNP_EM_seqs_non_topgraph_seqs_final_210318.csv	Peptidase C10 family protein n=3 Tax=Paraprevotella TaxID=577309 RepID=G5SUU8_9BACT
	twist_48862	5.63805e-06	0.287541	-0.502594	-1.42882	0.423627	24.4444	14.6789	0.6005		730	Hexon protein
	twist_27719	5.63918e-06	0.287598	-0.49693	-1.41282	0.418962	24.4444	13.7615	0.562969		731	early antigen protein D (EA-D) & DNA polymerase processivity factor BMRF1
	agilent_199716	5.64312e-06	0.287799	1.18037	-0.996077	3.35682	2.22222	6.42202	2.88991	UniRef90_A6KYJ2	732	V1.CD35-1_GL0037732 MPA_PNP_EM_seqs_non_topgraph_seqs_final_210318.csv	50S ribosomal protein L2 n=108 Tax=root TaxID=1 RepID=RL2_BACV8
	twist_48171	5.64824e-06	0.28806	0.678151	-0.572949	1.92925	8.88889	11.9266	1.34174		733	cell wall anchor protein, partial (2/2)
	agilent_78371	5.64971e-06	0.288135	0.732358	-0.618956	2.08367	6.66667	12.844	1.92661	UniRef90_A0A336Q741	734	WP_011590270.1 strains_non_MPA_non_topgraph_cdhit70_190118.csv	N-acetylmuramoyl-L-alanine amidase n=56 Tax=Clostridium perfringens TaxID=1502 RepID=A0A336Q741_CLOPF
	agilent_9542	5.66297e-06	0.288812	-0.782645	-2.22877	0.663484	8.88889	4.58716	0.516055	UniRef90_P03204	735	EBNA-3C HHV 4 latent protein	Epstein-Barr nuclear antigen 6 n=14 Tax=Epstein-Barr virus (strain GD1) TaxID=10376 RepID=EBNA6_EBVB9
	agilent_92686	5.67351e-06	0.289349	0.41585	-0.353391	1.18509	31.1111	41.2844	1.327	UniRef90_A6LHA3	736	159490532-stool2_revised_scaffold3874_1_gene76177 MPA_PNP_EM_seqs_non_topgraph_seqs_final_210318.csv	Uncharacterized protein n=18 Tax=Bacteroidales TaxID=171549 RepID=A6LHA3_PARD8
	agilent_8566	5.68633e-06	0.290003	0.92027	-0.784361	2.6249	4.44444	9.17431	2.06422	UniRef90_O36634	737	Fusion glycoprotein F0 precursor (2/2) & fusion protein (1/2) & fusion glycoprotein	Fusion glycoprotein F0 n=1724 Tax=Pneumoviridae TaxID=11244 RepID=FUS_HRSVB
	agilent_62766	5.68713e-06	0.290044	0.894757	-0.762756	2.55227	4.44444	8.25688	1.8578	UniRef90_A0A0E1R685	738	WP_010989709.1 strains_non_MPA_non_topgraph_cdhit70_190118.csv	Exo-glucosaminidase lytG n=103 Tax=Listeria TaxID=1637 RepID=A0A0E1R685_LISMN
	agilent_222381	5.70511e-06	0.29096	0.462934	-0.39627	1.32214	22.2222	28.4404	1.27982	UniRef90_A7X6I5	739	VFG001283(gb|NP_647238) (fnbA) fibronectin-binding protein A [FnBPs (VF0010)] [Staphylococcus aureus subsp. aureus MW2]	Fibronectin-binding protein A n=697 Tax=Bacteria TaxID=2 RepID=FNBA_STAA1
	agilent_140151	5.70739e-06	0.291077	0.403824	-0.345853	1.1535	40	44.9541	1.12385	UniRef90_P37710	740	NP_814543.1 strains_non_MPA_non_topgraph_cdhit70_190118.csv	Autolysin n=202 Tax=Firmicutes TaxID=1239 RepID=ALYS_ENTFA
	agilent_121077	5.70842e-06	0.291129	-0.696334	-1.98918	0.596512	11.1111	5.50459	0.495413	UniRef90_A0A412M4I2	741	MH0091_GL0064430 MPA_PNP_EM_seqs_non_topgraph_seqs_final_210318.csv	Carboxypeptidase-like regulatory domain-containing protein n=26 Tax=Parabacteroides TaxID=375288 RepID=A0A412M4I2_9BACT
	agilent_208732	5.73177e-06	0.29232	-0.740576	-2.11896	0.63781	8.88889	8.25688	0.928899	UniRef90_K5ZMW0	742	MH0133_GL0069865 MPA_PNP_EM_seqs_non_topgraph_seqs_final_210318.csv	Dipeptidyl-peptidase n=18 Tax=Parabacteroides TaxID=375288 RepID=K5ZMW0_9BACT
	agilent_714	5.73919e-06	0.292699	0.859972	-0.741894	2.46184	4.44444	10.0917	2.27064	UniRef90_P06491	743	major capsid protein (4/4) & UL19	Major capsid protein n=146 Tax=root TaxID=1 RepID=MCP_HHV11
	agilent_542	5.74647e-06	0.29307	-0.473959	-1.35748	0.409561	80	72.4771	0.905963	UniRef90_P09256	744	positive (from uniprot): Human herpesvirus 3 Envelope glycoprotein C	Envelope glycoprotein C n=119 Tax=Human herpesvirus 3 TaxID=10335 RepID=GC_VZVD
	agilent_819	5.74886e-06	0.293192	-0.432742	-1.23963	0.374148	35.5556	22.0183	0.619266	UniRef90_P81177	745	zinc metalloproteinase aureolysin	Zinc metalloproteinase aureolysin n=337 Tax=Bacilli TaxID=91061 RepID=AURE_STAAU
	twist_53755	5.75963e-06	0.293741	-0.731197	-2.09614	0.633744	93.3333	88.9908	0.953473		746	polyprotein (9/9) & VP1 capsid protein (1/3) & Chain 2, Human Rhinovirus Serotype 2 (Hrv2)
	twist_48555	5.7694e-06	0.294239	0.392959	-0.341344	1.12726	44.4444	51.3761	1.15596		747	putative BLRF2 protein [Human gammaherpesvirus 4] & Tegument protein BLRF2
	twist_96611	5.76992e-06	0.294266	1.16261	-1.01002	3.33523	2.22222	8.25688	3.7156		748	YP_006908482.1 3D domain protein [Bacillus phage B4]
	agilent_78727	5.77142e-06	0.294343	0.552609	-0.480244	1.58546	13.3333	19.2661	1.44495	UniRef90_B0MTP6	749	MH0002_GL0065375 (1/1) MPA_and_EM_topgraph_220218_subsample.csv	Ion-translocating oxidoreductase complex subunit G n=6 Tax=root TaxID=1 RepID=B0MTP6_9BACT
	agilent_7115	5.77909e-06	0.294734	-0.421286	-1.20933	0.366756	35.5556	23.8532	0.670872	UniRef90_P0C6Z0	750	early antigen protein D (EA-D) & DNA polymerase processivity factor BMRF1	DNA polymerase processivity factor BMRF1 n=54 Tax=Epstein-Barr virus (strain GD1) TaxID=10376 RepID=EAD_EBVA8
	agilent_8907	5.78e-06	0.29478	0.734721	-0.639753	2.1092	6.66667	11.9266	1.78899	UniRef90_P08392	751	Trans-acting transcriptional protein ICP4	Major viral transcription factor ICP4 n=1 Tax=Human herpesvirus 1 (strain 17) TaxID=10299 RepID=ICP4_HHV11
	agilent_10341	5.78346e-06	0.294956	0.750432	-0.653946	2.15481	6.66667	9.17431	1.37615	UniRef90_R4LXM3	752	phiRv1 phage protein	Bacteriophage protein n=2 Tax=Mycobacterium tuberculosis TaxID=1773 RepID=R4LXM3_MYCTX
	twist_44069	5.78361e-06	0.294964	-0.44788	-1.28607	0.390307	28.8889	20.1835	0.698659		753	putative BLRF2 protein [Human gammaherpesvirus 4] & Tegument protein BLRF2
	agilent_9541	5.78633e-06	0.295103	-0.775385	-2.2269	0.676131	8.88889	4.58716	0.516055	UniRef90_P03204	754	EBNA-3C HHV 4 latent protein	Epstein-Barr nuclear antigen 6 n=14 Tax=Epstein-Barr virus (strain GD1) TaxID=10376 RepID=EBNA6_EBVB9
	twist_32032	5.78635e-06	0.295104	0.63559	-0.554233	1.82541	8.88889	14.6789	1.65138		755	CagA
	agilent_158166	5.78799e-06	0.295187	0.876543	-0.764627	2.51771	4.44444	10.0917	2.27064	UniRef90_Q7MIZ7	756	WP_017422029.1 strains_non_MPA_non_topgraph_cdhit70_190118.csv	Uncharacterized protein n=23 Tax=Vibrio TaxID=662 RepID=Q7MIZ7_VIBVY
	agilent_100240	5.79222e-06	0.295403	0.489297	-0.427234	1.40583	17.7778	23.8532	1.34174	UniRef90_S5N0F3	757	WP_045160255.1 (5/5) non_MPA_topgraph_sampling_040218.csv	Phage-related tail protein n=334 Tax=Salmonella TaxID=590 RepID=S5N0F3_SALBN
	twist_74267	5.8159e-06	0.296611	0.397286	-0.348757	1.14333	40	44.9541	1.12385		758	YP_009222289.1 lysin [Lactobacillus phage LfeInf]
	agilent_1152	5.81877e-06	0.296757	0.508707	-0.446857	1.46427	15.5556	25.6881	1.65138	UniRef90_Q9QL88	759	Enterovirus polyprotein (VP0, VP1, VP2, VP4) – capsid proteins, Coxsackievirus A9 (2.9 Å structure, chains 1–4)	Genome polyprotein n=36 Tax=Enterovirus B TaxID=138949 RepID=POLG_CXB6S
	twist_54623	5.81903e-06	0.29677	0.515564	-0.452907	1.48403	15.5556	21.1009	1.35649		760	putative zinc metalloprotease
	agilent_224194	5.82028e-06	0.296834	0.415004	-0.364671	1.19468	64.4444	69.7248	1.08194	UniRef90_Q2FE79	761	VFG002421(gb|NP_647158) (sbi) IgG-binding protein SBI [Sbi (VF0423)] [Staphylococcus aureus subsp. aureus MW2]	Immunoglobulin-binding protein Sbi n=295 Tax=Bacteria TaxID=2 RepID=SBI_STAA3
	agilent_236420	5.82867e-06	0.297262	0.874804	-0.77016	2.51977	4.44444	7.33945	1.65138	UniRef90_C1IDV3	762	VFG002419(gb|NP_645021) (coa) staphylocoagulase precursor [Staphylocoagulase (VF0421)] [Staphylococcus aureus subsp. aureus MW2]	Staphylocoagulase n=45 Tax=Staphylococcaceae TaxID=90964 RepID=C1IDV3_STAAU
	agilent_76173	5.82961e-06	0.29731	1.24065	-1.09247	3.57377	2.22222	4.58716	2.06422	UniRef90_A0A174Z2U6	763	V1.UC13-0_GL0049070 MPA_PNP_EM_seqs_non_topgraph_seqs_final_210318.csv	Methionine aminopeptidase n=12 Tax=Eubacterium TaxID=1730 RepID=A0A174Z2U6_9FIRM
	agilent_164664	5.83644e-06	0.297659	0.75495	-0.665809	2.17571	6.66667	11.0092	1.65138	UniRef90_R5E067	764	MH0010_GL0007892 MPA_PNP_EM_seqs_non_topgraph_seqs_final_210318.csv	Flagellin n=2 Tax=Eubacterium TaxID=1730 RepID=R5E067_9FIRM
	agilent_114834	5.83865e-06	0.297771	1.20784	-1.06575	3.48143	2.22222	6.42202	2.88991	UniRef90_A0A1Q6JQF1	765	MH0220_GL0226081 MPA_PNP_EM_seqs_non_topgraph_seqs_final_210318.csv	Peptidase M23 n=2 Tax=Clostridiales TaxID=186802 RepID=A0A1Q6JQF1_9FIRM
	agilent_241225	5.84144e-06	0.297913	0.463869	-0.409558	1.3373	22.2222	29.3578	1.3211	UniRef90_UPI000F53326A	766	VFG000261(gb|NP_273742) (iga) IgA-specific serine endopeptidase [IgA1 protease (VF0080)] [Neisseria meningitidis MC58]	IgA-specific serine endopeptidase autotransporter n=1 Tax=Neisseria meningitidis TaxID=487 RepID=UPI000F53326A
	twist_52777	5.84349e-06	0.298018	0.438692	-0.387508	1.26489	24.4444	33.945	1.38866		767	Glycoprotein B precursor & glycoprotein B (1/2)
	agilent_139785	5.84806e-06	0.298251	-0.562456	-1.62226	0.497344	15.5556	12.844	0.825688	UniRef90_A0A015W0V2	768	O2.UC29-0_GL0041089 MPA_PNP_EM_seqs_non_topgraph_seqs_final_210318.csv	Uncharacterized protein n=22 Tax=Bacteroidales TaxID=171549 RepID=A0A015W0V2_BACFG
	agilent_1631	5.8647e-06	0.2991	0.634707	-0.563332	1.83275	8.88889	18.3486	2.06422	UniRef90_Q66575	769	positive (from uniprot): Enterovirus B Genome polyprotein	Genome polyprotein n=20 Tax=Enterovirus B TaxID=138949 RepID=POLG_EC12T
	agilent_235465	5.86881e-06	0.299309	-0.398608	-1.15132	0.354109	46.6667	37.6147	0.806029	UniRef90_P71401	770	VFG001157(gb|AAC44560) (hsf) Hsf [Hia/Hsf (VF0039)] [Haemophilus influenzae C54]	Hsf n=19 Tax=Haemophilus influenzae TaxID=727 RepID=P71401_HAEIF
	twist_94855	5.87013e-06	0.299377	0.564435	-0.501574	1.63044	13.3333	21.1009	1.58257		771	YP_007003214.1 phage tail tape measure protein [Lactobacillus phage LF1]
	agilent_898	5.87113e-06	0.299428	0.391809	-0.348251	1.13187	40	49.5413	1.23853	UniRef90_P09256	772	positive (from uniprot): Human herpesvirus 3 Envelope glycoprotein C	Envelope glycoprotein C n=119 Tax=Human herpesvirus 3 TaxID=10335 RepID=GC_VZVD
	agilent_201880	5.89181e-06	0.300482	0.391591	-0.349673	1.13286	46.6667	57.7982	1.23853	UniRef90_A0A174B1N0	773	WP_012743453.1 MPA_PNP_EM_seqs_non_topgraph_seqs_final_210318.csv	Toxin A n=2 Tax=[Eubacterium] rectale TaxID=39491 RepID=A0A174B1N0_9FIRM
	agilent_26147	5.89693e-06	0.300744	0.877304	-0.78429	2.5389	4.44444	8.25688	1.8578	UniRef90_B6VSZ9	774	MH0184_GL0120904 (2/2) MPA_and_EM_topgraph_220218_subsample.csv	STN domain-containing protein n=28 Tax=Bacteroides TaxID=816 RepID=B6VSZ9_9BACE
	agilent_7341	5.9042e-06	0.301114	0.868421	-0.777611	2.51445	4.44444	8.25688	1.8578	UniRef90_Q59947	775	immunoglobulin A1 protease	Immunoglobulin A1 protease n=446 Tax=Streptococcus pneumoniae TaxID=1313 RepID=IGA1_STRR6
	twist_68925	5.90469e-06	0.301139	-0.750058	-2.17181	0.671698	8.88889	4.58716	0.516055		776	YP_009320836.1 ribonucleotide reductase of class III (anaerobic) large subunit [Salmonella phage 100268_sal2]
	twist_70917	5.9152e-06	0.301675	0.495074	-0.444393	1.43454	17.7778	22.9358	1.29014		777	NP_680496.1 putative host interaction protein [Lactobacillus phage A2]
	twist_27789	5.91883e-06	0.30186	-0.583089	-1.69	0.523823	15.5556	8.25688	0.530799		778	early antigen protein D (EA-D) & DNA polymerase processivity factor BMRF1
	twist_31225	5.9319e-06	0.302527	-0.603403	-1.75046	0.543652	13.3333	8.25688	0.619266		779	GRA 1 & dense granule protein 1 / major antigenp24, putative & Dense granule protein 1 precursor & dense granule protein 1 / major antigenp24 & P24 granule antigen
	agilent_237411	5.93192e-06	0.302528	-0.481966	-1.39817	0.434242	31.1111	16.5138	0.530799	UniRef90_UPI000F53326A	780	VFG000261(gb|NP_273742) (iga) IgA-specific serine endopeptidase [IgA1 protease (VF0080)] [Neisseria meningitidis MC58]	IgA-specific serine endopeptidase autotransporter n=1 Tax=Neisseria meningitidis TaxID=487 RepID=UPI000F53326A
	twist_16774	5.93364e-06	0.302616	1.15769	-1.04346	3.35885	2.22222	5.50459	2.47706		781	allergen_name Alt a 6 (1/1) (1/1) allergome_name Alt a 6 (2/2) (1/1) allergenonline_name Alt a 6.0101 (1/1) (1/1) SDAP_name Alt a 6 (1/1) (1/1) iedb_name False
	twist_51993	5.9386e-06	0.302868	1.12201	-1.01241	3.25642	2.22222	9.17431	4.12844		782	calcium channel BI-1
	twist_163	5.9425e-06	0.303068	-0.602806	-1.75001	0.544397	13.3333	8.25688	0.619266		783	allergen_name False allergome_name Hor v 5 (4/6) (1/1) allergenonline_name False SDAP_name False iedb_name False
	agilent_238476	5.94707e-06	0.3033	0.630643	-0.570115	1.8314	8.88889	13.7615	1.54817	UniRef90_UPI000F53326A	784	VFG000261(gb|NP_273742) (iga) IgA-specific serine endopeptidase [IgA1 protease (VF0080)] [Neisseria meningitidis MC58]	IgA-specific serine endopeptidase autotransporter n=1 Tax=Neisseria meningitidis TaxID=487 RepID=UPI000F53326A
	agilent_2403	5.9516e-06	0.303531	0.402479	-0.364215	1.16917	33.3333	42.2018	1.26606	UniRef90_P08318	785	phosphoprotein 150 & Large structural phosphoprotein	Large structural phosphoprotein n=145 Tax=root TaxID=1 RepID=PP150_HCMVA
	agilent_55558	5.96955e-06	0.304447	0.481503	-0.437465	1.40047	77.7778	85.3211	1.09699	UniRef90_A0A3R6GSL8	786	MH0020_GL0042782 MPA_PNP_EM_seqs_non_topgraph_seqs_final_210318.csv	T9SS C-terminal target domain-containing protein n=10 Tax=Bacteroidales TaxID=171549 RepID=A0A3R6GSL8_9BACT
	agilent_234840	5.98444e-06	0.305206	0.50154	-0.457174	1.46025	17.7778	21.1009	1.18693	UniRef90_UPI000E01835F	787	VFG001313(gb|NP_644899) (spa) Immunoglobulin G binding protein A precursor [SpA (VF0017)] [Staphylococcus aureus subsp. aureus MW2]	staphylococcal protein A n=3 Tax=Staphylococcus aureus TaxID=1280 RepID=UPI000E01835F
	agilent_40320	5.99026e-06	0.305503	-0.660899	-1.92501	0.603212	11.1111	6.42202	0.577982	UniRef90_D7VFB1	788	YP_004890684.1 (2/2) non_MPA_topgraph_sampling_040218.csv	Uncharacterized protein n=5 Tax=Lactobacillus plantarum TaxID=1590 RepID=D7VFB1_LACPN
	twist_46897	6.00335e-06	0.306171	0.530552	-0.485644	1.54675	13.3333	22.9358	1.72018		789	glycoprotein B (2/2)
	agilent_85705	6.03832e-06	0.307954	0.915206	-0.844214	2.67463	4.44444	8.25688	1.8578	UniRef90_A0A416JDV1	790	MH0250_GL0256152 MPA_PNP_EM_seqs_non_topgraph_seqs_final_210318.csv	Flagellin (Fragment) n=1 Tax=Clostridium sp. AM49-4BH TaxID=2293035 RepID=A0A416JDV1_9CLOT
	agilent_164666	6.04371e-06	0.308229	0.85681	-0.791284	2.5049	4.44444	9.17431	2.06422	UniRef90_A0A1C5VBJ4	791	MH0369_GL0102815 MPA_PNP_EM_seqs_non_topgraph_seqs_final_210318.csv	Flagellin n=16 Tax=Roseburia TaxID=841 RepID=A0A1C5VBJ4_9FIRM
	agilent_164667	6.04371e-06	0.308229	0.85681	-0.791284	2.5049	4.44444	9.17431	2.06422	UniRef90_A0A173T5V3	792	MH0260_GL0103278 MPA_PNP_EM_seqs_non_topgraph_seqs_final_210318.csv	Flagellin n=2 Tax=Roseburia faecis TaxID=301302 RepID=A0A173T5V3_9FIRM
	agilent_226780	6.06766e-06	0.309451	-0.393047	-1.15099	0.3649	66.6667	57.7982	0.866972	UniRef90_A0A098ZMW6	793	VFG001355(gb|NP_346612) (cbpD) choline binding protein D [CBPs (VF0145)] [Streptococcus pneumoniae TIGR4]	Autolysin n=355 Tax=Streptococcus TaxID=1301 RepID=A0A098ZMW6_STREE
	agilent_42625	6.06832e-06	0.309484	-0.699551	-2.04865	0.649546	11.1111	4.58716	0.412844	UniRef90_A0A1Q6T816	794	V1.FI36_GL0100331 MPA_PNP_EM_seqs_non_topgraph_seqs_final_210318.csv	Uncharacterized protein n=1 Tax=Subdoligranulum sp. 60_17 TaxID=1897022 RepID=A0A1Q6T816_9FIRM
	agilent_129819	6.0816e-06	0.310162	-0.400653	-1.1744	0.373097	68.8889	57.7982	0.839006	UniRef90_R7HD48	795	MH0113_GL0055733 MPA_PNP_EM_seqs_non_topgraph_seqs_final_210318.csv	Flagellin n=1 Tax=Eubacterium sp. CAG:38 TaxID=1262889 RepID=R7HD48_9FIRM
	twist_65448	6.08482e-06	0.310326	0.707954	-0.659726	2.07563	6.66667	10.0917	1.51376		796	YP_003934834.1 RNA polymerase ADP-ribosylase [Shigella phage SP18]
	twist_98287	6.09191e-06	0.310687	0.681448	-0.63601	1.99891	8.88889	11.0092	1.23853		797	YP_009148980.1 ribonucleotide reductase of class III (anaerobic) activating protein [Salmonella phage SSE121]
	agilent_200789	6.10302e-06	0.311254	0.386612	-0.361709	1.13493	57.7778	67.8899	1.17502	UniRef90_A0A3R5Z1C7	798	MH0188_GL0111429 MPA_PNP_EM_seqs_non_topgraph_seqs_final_210318.csv	Uncharacterized protein n=8 Tax=Parabacteroides TaxID=375288 RepID=A0A3R5Z1C7_9BACT
	agilent_78269	6.12707e-06	0.312481	-0.531296	-1.56228	0.499684	17.7778	11.0092	0.619266	UniRef90_K0WUD6	799	MH0012_GL0237066 (1/1) MPA_and_EM_topgraph_220218_subsample.csv	Uncharacterized protein n=3 Tax=Bacteroidales TaxID=171549 RepID=K0WUD6_9BACT
	twist_24985	6.12952e-06	0.312605	0.862783	-0.811879	2.53745	4.44444	7.33945	1.65138		800	allergen_name False allergome_name Equ as 3 (2/2) (1/1) allergenonline_name False SDAP_name False iedb_name False
	agilent_12000	6.13476e-06	0.312873	0.382084	-0.359951	1.12412	55.5556	65.1376	1.17248		801	positive (exact): Human respiratory syncytial virus Attachment glycoprotein
	agilent_222883	6.13763e-06	0.313019	1.12203	-1.0577	3.30177	2.22222	7.33945	3.30275	UniRef90_A0A376Y356	802	VFG042537(gb|AAA92620) (f17d-C) F17 fimbrial uscher [F17 pili (AI037)] [Escherichia coli str. 111KH86]	F17-like fimbrial usher n=91 Tax=Escherichia coli TaxID=562 RepID=A0A376Y356_ECOLX
	agilent_60540	6.15466e-06	0.313888	-0.751664	-2.21452	0.711187	8.88889	4.58716	0.516055	UniRef90_A0A3C1D014	803	MH0356_GL0127272 MPA_PNP_EM_seqs_non_topgraph_seqs_final_210318.csv	Molybdate ABC transporter permease subunit (Fragment) n=1 Tax=Collinsella sp. TaxID=1965294 RepID=A0A3C1D014_9ACTN
	twist_98450	6.15852e-06	0.314085	0.521776	-0.494091	1.53764	15.5556	18.3486	1.17955		804	YP_001642351.1 putative recombination protein [Lactobacillus prophage Lj771]
	agilent_205649	6.16243e-06	0.314284	0.694672	-0.658372	2.04772	6.66667	11.9266	1.78899	UniRef90_Q9ZFS3	805	WP_000778504.1 strains_non_MPA_non_topgraph_cdhit70_190118.csv	Exotoxin 4 n=27 Tax=Staphylococcus aureus TaxID=1280 RepID=Q9ZFS3_STAAU
	agilent_222861	6.16829e-06	0.314583	0.385539	-0.365856	1.13693	55.5556	63.3028	1.13945	UniRef90_Q9KK48	806	VFG005316(gb|NP_359586) (pspC/cbpA) Choline binding protein A [Choline-binding proteins (CVF122)] [Streptococcus pneumoniae R6]	Surface protein PspC n=12 Tax=Streptococcus pneumoniae TaxID=1313 RepID=Q9KK48_STREE
	agilent_235793	6.18052e-06	0.315206	-0.548642	-1.6193	0.522011	15.5556	10.0917	0.648755	UniRef90_Q50341	807	VFG002030(gb|NP_109830) (orf6/MgpC/crmA) cytadherence protein [Cytadherence organelle (VF0330)] [Mycoplasma pneumoniae M129]	Mgp-operon protein 3 n=22 Tax=Mycoplasma pneumoniae TaxID=2104 RepID=MGP3_MYCPN
	agilent_20375	6.18423e-06	0.315396	0.692953	-0.659846	2.04575	6.66667	11.0092	1.65138	UniRef90_Q6SED6	808	WP_011162194.1 strains_non_MPA_non_topgraph_cdhit70_190118.csv	Uncharacterized protein n=3 Tax=root TaxID=1 RepID=Q6SED6_9CAUD
	agilent_83922	6.18946e-06	0.315663	-0.53418	-1.5776	0.509235	20	11.0092	0.550459	UniRef90_C4ZGU4	809	WP_012743452.1 MPA_PNP_EM_seqs_non_topgraph_seqs_final_210318.csv	N-acetylmuramoyl-L-alanine amidase n=2 Tax=[Eubacterium] rectale TaxID=39491 RepID=C4ZGU4_AGARV
	agilent_69695	6.20891e-06	0.316654	1.12233	-1.07441	3.31906	2.22222	6.42202	2.88991	UniRef90_A0A0M1VZ83	810	MH0002_GL0038337 (1/1) MPA_and_EM_topgraph_220218_subsample.csv	Plug domain-containing protein n=39 Tax=Bacteroides TaxID=816 RepID=A0A0M1VZ83_9BACE
	agilent_72410	6.21079e-06	0.31675	-0.380143	-1.12435	0.364062	48.8889	40.367	0.825688	UniRef90_A0A1C5XGK9	811	MH0007_GL0015775 MPA_PNP_EM_seqs_non_topgraph_seqs_final_210318.csv	Flagellin n=12 Tax=root TaxID=1 RepID=A0A1C5XGK9_9CLOT
	twist_26441	6.21766e-06	0.317101	-0.467064	-1.38209	0.447967	22.2222	15.5963	0.701835		812	Hemagglutinin (2/2)
	agilent_27755	6.24462e-06	0.318476	1.10375	-1.06478	3.27229	2.22222	6.42202	2.88991	UniRef90_A0A069SCX9	813	MH0020_GL0003463 MPA_PNP_EM_seqs_non_topgraph_seqs_final_210318.csv	Uncharacterized protein n=25 Tax=Bacteroidales TaxID=171549 RepID=A0A069SCX9_9BACT
	twist_48824	6.25011e-06	0.318756	-0.441401	-1.30912	0.426316	26.6667	19.2661	0.722477		814	polyprotein (9/9) & VP1 capsid protein (1/3) & Chain 2, Human Rhinovirus Serotype 2 (Hrv2)
	twist_59624	6.28363e-06	0.320465	-0.628014	-1.86695	0.610921	11.1111	7.33945	0.66055		815	B B/Shanghai/361/2002 HA
	agilent_11266	6.28612e-06	0.320592	0.37284	-0.362885	1.10856	40	50.4587	1.26147	UniRef90_P54634	816	positive (from uniprot): Norwalk virus Non-structural polyprotein	Genome polyprotein n=5814 Tax=root TaxID=1 RepID=POLG_LORDV
	twist_98413	6.30858e-06	0.321737	1.08795	-1.06399	3.23988	2.22222	9.17431	4.12844		817	YP_006908464.1 putative transcriptional regulator 2 [Bacillus phage B4]
	agilent_237631	6.31083e-06	0.321852	0.417403	-0.408406	1.24321	71.1111	77.0642	1.08372	UniRef90_Q54835	818	VFG000950(gb|NP_665531) (emm) M protein type 3 [M protein (VF0242)] [Streptococcus pyogenes MGAS315]	M3 protein n=36 Tax=Streptococcus pyogenes TaxID=1314 RepID=Q54835_STRPY
	agilent_131885	6.32572e-06	0.322612	-0.440254	-1.31264	0.432132	80	69.7248	0.87156	UniRef90_R5E067	819	MH0010_GL0007892 MPA_PNP_EM_seqs_non_topgraph_seqs_final_210318.csv	Flagellin n=2 Tax=Eubacterium TaxID=1730 RepID=R5E067_9FIRM
	agilent_61197	6.32608e-06	0.32263	-0.649253	-1.93583	0.637325	11.1111	5.50459	0.495413	UniRef90_D4J4E9	820	MH0059_GL0029485 (3/4) MPA_and_EM_topgraph_220218_subsample.csv	ABC-type transport system, involved in lipoprotein release, permease component n=38 Tax=Firmicutes TaxID=1239 RepID=D4J4E9_9FIRM
	agilent_220823	6.34192e-06	0.323438	0.684514	-0.674204	2.04323	6.66667	11.0092	1.65138	UniRef90_Q8P2T7	821	VFG000976(gb|NP_268546) (slo) streptolysin O precursor [SLO (VF0250)] [Streptococcus pyogenes M1 GAS]	Streptolysin O n=132 Tax=Streptococcus TaxID=1301 RepID=TACY_STRP8
	twist_28862	6.34847e-06	0.323772	-0.404158	-1.20694	0.398624	37.7778	27.5229	0.728548		822	positive (exact): Rhinovirus B Genome polyprotein
	agilent_240856	6.3575e-06	0.324233	0.551134	-0.544631	1.6469	11.1111	17.4312	1.56881	UniRef90_O86489	823	VFG001281(gb|NP_645335) (sdrE) Ser-Asp rich fibrinogen-binding bone sialoprotein-binding protein [SDr (VF0019)] [Staphylococcus aureus subsp. aureus MW2]	Serine-aspartate repeat-containing protein E n=489 Tax=Bacteria TaxID=2 RepID=SDRE_STAAE
	twist_53612	6.35776e-06	0.324246	1.1228	-1.10961	3.3552	2.22222	5.50459	2.47706		824	Genome polyprotein (5/6) & envelope glycoprotein (7/8) & envelope protein (7/8) & prM protein
	agilent_71960	6.36342e-06	0.324534	0.702545	-0.695128	2.10022	6.66667	12.844	1.92661	UniRef90_I9A896	825	WP_011965802.1 MPA_PNP_EM_seqs_non_topgraph_seqs_final_210318.csv	Uncharacterized protein n=38 Tax=Bacteroides TaxID=816 RepID=I9A896_BACVU
	twist_35894	6.37456e-06	0.325103	0.842186	-0.835263	2.51964	4.44444	8.25688	1.8578		826	structural polyprotein (1/3) & E2 protein (2/4)
	twist_85580	6.37858e-06	0.325308	0.796727	-0.790851	2.38431	4.44444	10.0917	2.27064		827	AGI10763.1 hypothetical protein 936_0022 [Lactococcus phage 936]
	agilent_191430	6.38265e-06	0.325515	-0.415534	-1.24389	0.412824	28.8889	24.7706	0.857445	UniRef90_U6RSF2	828	MH0002_GL0031714 MPA_PNP_EM_seqs_non_topgraph_seqs_final_210318.csv	GTPase HflX n=32 Tax=root TaxID=1 RepID=U6RSF2_9BACE
	twist_50643	6.39311e-06	0.326048	0.38341	-0.381753	1.14857	33.3333	40.367	1.21101		829	phosphoprotein 150 & Large structural phosphoprotein
	agilent_66346	6.39787e-06	0.326291	-0.687545	-2.06035	0.685262	8.88889	8.25688	0.928899	UniRef90_B0N069	830	O2.UC41-2_GL0077108 MPA_PNP_EM_seqs_non_topgraph_seqs_final_210318.csv	Uncharacterized protein n=3 Tax=root TaxID=1 RepID=B0N069_9BACT
	agilent_17165	6.4116e-06	0.326992	1.07229	-1.07183	3.21642	2.22222	8.25688	3.7156	UniRef90_A0A1C7H5J0	831	158499257-stool2_revised_scaffold50574_1_gene187162 MPA_PNP_EM_seqs_non_topgraph_seqs_final_210318.csv	SusC/RagA family TonB-linked outer membrane protein n=47 Tax=Bacteria TaxID=2 RepID=A0A1C7H5J0_9BACE
	agilent_3710	6.42223e-06	0.327534	0.458814	-0.459646	1.37727	17.7778	23.8532	1.34174	UniRef90_P14738	832	fibronectin-binding protein A	Fibronectin-binding protein A n=540 Tax=Staphylococcaceae TaxID=90964 RepID=FNBA_STAA8
	agilent_71860	6.43389e-06	0.328128	0.693798	-0.696764	2.08436	6.66667	11.0092	1.65138	UniRef90_A0A174IP95	833	T2D-105A_GL0053933 MPA_PNP_EM_seqs_non_topgraph_seqs_final_210318.csv	Flagellin n=3 Tax=Clostridiales TaxID=186802 RepID=A0A174IP95_9FIRM
	twist_33039	6.43994e-06	0.328437	-0.846919	-2.54546	0.851624	6.66667	2.75229	0.412844		834	protein disulfide-isomerase precursor
	twist_27117	6.44367e-06	0.328627	0.504419	-0.50762	1.51646	13.3333	20.1835	1.51376		835	Immunoglobulin G-binding protein G precursor & Immunoglobulin G-binding protein G
	twist_21947	6.45437e-06	0.329173	1.07492	-1.08417	3.23401	2.22222	7.33945	3.30275		836	allergen_name False allergome_name Str py Streptokinase (5/12) (1/1) allergenonline_name False SDAP_name False iedb_name False
	agilent_228681	6.46015e-06	0.329467	0.691916	-0.69872	2.08255	6.66667	9.17431	1.37615	UniRef90_P15926	837	VFG000974(gb|NP_269970) (scpA) C5a peptidase precursor [C5a peptidase (VF0245)] [Streptococcus pyogenes M1 GAS]	C5a peptidase n=760 Tax=Bacteria TaxID=2 RepID=C5AP_STRPY
	agilent_32775	6.47056e-06	0.329998	0.442332	-0.447658	1.33232	20	26.6055	1.33028	UniRef90_Q8G7F6	838	WP_058102159.1 (2/6) non_MPA_topgraph_sampling_040218.csv	Uncharacterized protein n=165 Tax=Terrabacteria group TaxID=1783272 RepID=Q8G7F6_BIFLO
	twist_35332	6.47977e-06	0.330468	-0.515239	-1.55293	0.522451	84.4444	82.5688	0.977789		839	EBNA-1 HHV 4 & BKRF1
	twist_15555	6.48971e-06	0.330975	0.845161	-0.858777	2.5491	4.44444	6.42202	1.44495		840	allergen_name False allergome_name Pha v PHA (7/15) (1/1) allergenonline_name False SDAP_name False iedb_name False
	agilent_42883	6.50885e-06	0.331952	-0.538106	-1.62518	0.548967	15.5556	11.0092	0.707733	UniRef90_A0A0U1MQG2	841	WP_000669729.1 strains_non_MPA_non_topgraph_cdhit70_190118.csv	Protein map n=15 Tax=Staphylococcaceae TaxID=90964 RepID=A0A0U1MQG2_STAAU
	agilent_12513	6.51296e-06	0.332161	0.781716	-0.798179	2.36161	4.44444	11.0092	2.47706	UniRef90_Q06971	842	WP_000079833.1 strains_non_MPA_non_topgraph_cdhit70_190118.csv	Flagellin n=259 Tax=Salmonella TaxID=590 RepID=FLIC_SALDU
	agilent_226351	6.51595e-06	0.332314	0.388056	-0.396476	1.17259	62.2222	70.6422	1.13532	UniRef90_A2T8Z5	843	VFG000948(gb|NP_663908) (fbaB) fibronectin-bing protein SfbII [FBPs (VF0243)] [Streptococcus pyogenes MGAS315]	PrtF2 n=111 Tax=Streptococcus pyogenes TaxID=1314 RepID=A2T8Z5_STRPY
	twist_4264	6.52384e-06	0.332716	0.410373	-0.419968	1.24071	24.4444	32.1101	1.31359		844	allergen_name False allergome_name Str pn PspC (2/2) (1/1) allergenonline_name False SDAP_name False iedb_name False
	twist_79853	6.5272e-06	0.332887	0.791411	-0.810483	2.3933	4.44444	9.17431	2.06422		845	YP_007501131.1 hypothetical protein [Salmonella phage vB_SenMS16]
	twist_34760	6.54175e-06	0.333629	-0.681029	-2.06161	0.699557	8.88889	5.50459	0.619266		846	pertactin & Pertactin precursor & P.69 outer membrane protein precursor
	agilent_226736	6.54234e-06	0.333659	0.382424	-0.392877	1.15772	33.3333	42.2018	1.26606	UniRef90_Q9KK48	847	VFG005316(gb|NP_359586) (pspC/cbpA) Choline binding protein A [Choline-binding proteins (CVF122)] [Streptococcus pneumoniae R6]	Surface protein PspC n=12 Tax=Streptococcus pneumoniae TaxID=1313 RepID=Q9KK48_STREE
	twist_95147	6.55202e-06	0.334153	-0.738034	-2.2358	0.759737	8.88889	4.58716	0.516055		848	YP_009010528.1 hypothetical protein GBK2_57 [Geobacillus phage GBK2]
	agilent_9543	6.56254e-06	0.33469	-0.702292	-2.12911	0.724526	8.88889	5.50459	0.619266	UniRef90_P03204	849	EBNA-3C HHV 4 latent protein	Epstein-Barr nuclear antigen 6 n=14 Tax=Epstein-Barr virus (strain GD1) TaxID=10376 RepID=EBNA6_EBVB9
	agilent_224314	6.56632e-06	0.334882	0.448372	-0.462931	1.35968	17.7778	24.7706	1.39335	UniRef90_Q2G0L4	850	VFG001280(gb|NP_645334) (sdrD) Ser-Asp rich fibrinogen-binding bone sialoprotein-binding protein [SDr (VF0019)] [Staphylococcus aureus subsp. aureus MW2]	Serine-aspartate repeat-containing protein D n=1957 Tax=Bacteria TaxID=2 RepID=SDRD_STAA8
	agilent_206029	6.57263e-06	0.335204	0.366452	-0.378846	1.11175	55.5556	65.1376	1.17248	UniRef90_A0A3R6GJK9	851	MH0057_GL0035569 MPA_PNP_EM_seqs_non_topgraph_seqs_final_210318.csv	Uncharacterized protein n=6 Tax=Parabacteroides merdae TaxID=46503 RepID=A0A3R6GJK9_9BACT
	agilent_206026	6.60351e-06	0.336779	0.359874	-0.374436	1.09418	53.3333	62.3853	1.16972	UniRef90_K5ZQY0	852	O2.UC53-0_GL0020536 MPA_PNP_EM_seqs_non_topgraph_seqs_final_210318.csv	Uncharacterized protein n=16 Tax=Bacteroidales TaxID=171549 RepID=K5ZQY0_9BACT
	agilent_223217	6.60502e-06	0.336856	0.806334	-0.839221	2.45189	4.44444	7.33945	1.65138	UniRef90_A7X6I5	853	VFG001283(gb|NP_647238) (fnbA) fibronectin-binding protein A [FnBPs (VF0010)] [Staphylococcus aureus subsp. aureus MW2]	Fibronectin-binding protein A n=697 Tax=Bacteria TaxID=2 RepID=FNBA_STAA1
	agilent_52294	6.61793e-06	0.337514	0.497308	-0.518976	1.51359	15.5556	19.2661	1.23853	UniRef90_A0A4U9NYM5	854	WP_011590223.1 strains_non_MPA_non_topgraph_cdhit70_190118.csv	Cell wall binding repeat-containing protein n=9 Tax=Clostridium perfringens TaxID=1502 RepID=A0A4U9NYM5_CLOPF
	agilent_153298	6.61819e-06	0.337528	0.567915	-0.592691	1.72852	86.6667	91.7431	1.05857	UniRef90_S5QWV8	855	WP_020916641.1 strains_non_MPA_non_topgraph_cdhit70_190118.csv	Uncharacterized protein n=4 Tax=Streptococcus TaxID=1301 RepID=S5QWV8_9STRE
	agilent_6001	6.63317e-06	0.338292	-0.385018	-1.1731	0.403061	33.3333	26.6055	0.798165	UniRef90_P03204	856	EBNA-3C HHV 4 latent protein	Epstein-Barr nuclear antigen 6 n=14 Tax=Epstein-Barr virus (strain GD1) TaxID=10376 RepID=EBNA6_EBVB9
	twist_27120	6.66005e-06	0.339662	0.412719	-0.43446	1.2599	22.2222	30.2752	1.36239		857	Glycoprotein B precursor & glycoprotein B (1/2)
	agilent_48033	6.66152e-06	0.339738	0.508214	-0.535148	1.55158	13.3333	18.3486	1.37615	UniRef90_R7P730	858	MH0081_GL0068106 MPA_PNP_EM_seqs_non_topgraph_seqs_final_210318.csv	Uncharacterized protein n=1 Tax=Clostridium sp. CAG:609 TaxID=1262827 RepID=R7P730_9CLOT
	twist_51449	6.66754e-06	0.340045	-0.765599	-2.33837	0.807173	6.66667	4.58716	0.688073		859	ORF22
	twist_51733	6.67934e-06	0.340646	0.390513	-0.41272	1.19375	26.6667	34.8624	1.30734		860	positive (exact): Norwalk virus Non-structural polyprotein
	agilent_52620	6.69249e-06	0.341317	0.851641	-0.902505	2.60579	4.44444	7.33945	1.65138	UniRef90_A0A3E4V6B7	861	WP_024853414.1 (1/1) non_MPA_topgraph_sampling_040218.csv	Uncharacterized protein n=4 Tax=Ruminococcus gnavus TaxID=33038 RepID=A0A3E4V6B7_RUMGN
	agilent_61084	6.70568e-06	0.34199	0.566527	-0.60199	1.73504	86.6667	92.6606	1.06916	UniRef90_K0X0Z8	862	158499257-stool2_revised_scaffold67395_1_gene40147 MPA_PNP_EM_seqs_non_topgraph_seqs_final_210318.csv	Ig-like domain-containing protein n=4 Tax=Bacteroidales TaxID=171549 RepID=K0X0Z8_9BACT
	agilent_240514	6.70898e-06	0.342158	-0.683918	-2.09506	0.72722	8.88889	5.50459	0.619266	UniRef90_A0A0B2E0Q2	863	VFG000282(gb|NP_207318) (cag3) type IV secretion system protein Cag3, component outer membrane subcomplex [Type IV secretion system (VF0060)] [Helicobacter pylori 26695]	Sodium:calcium antiporter n=8 Tax=Helicobacter pylori TaxID=210 RepID=A0A0B2E0Q2_HELPX
	agilent_69292	6.74103e-06	0.343793	-0.448507	-1.37706	0.480044	22.2222	17.4312	0.784404	UniRef90_A0A1Q6F5A4	864	MH0014_GL0072841 MPA_PNP_EM_seqs_non_topgraph_seqs_final_210318.csv	TSPc domain-containing protein n=4 Tax=Alistipes TaxID=239759 RepID=A0A1Q6F5A4_9BACT
	twist_22888	6.7413e-06	0.343807	0.493037	-0.527735	1.51381	15.5556	18.3486	1.17955		865	allergen_name False allergome_name Aeg ta 37 (2/2) (1/1) allergenonline_name False SDAP_name False iedb_name False
	agilent_139934	6.74616e-06	0.344054	-0.434665	-1.33505	0.465716	24.4444	17.4312	0.713094	UniRef90_A0A174MPU4	866	T2D-189A_GL0064880 MPA_PNP_EM_seqs_non_topgraph_seqs_final_210318.csv	Flagellin n=3 Tax=Clostridiales TaxID=186802 RepID=A0A174MPU4_9FIRM
	twist_58521	6.75956e-06	0.344737	-0.427601	-1.31461	0.459404	77.7778	75.2294	0.967235		867	nuclear protein EBNA2 & EBNA-2 & Epstein-Barr nuclear antigen 2
	agilent_1167	6.76199e-06	0.344862	0.361335	-0.388401	1.11107	53.3333	63.3028	1.18693	UniRef90_P06484	868	envelope glycoprotein G (2/2) & glycoprotein G (2/2)	Envelope glycoprotein G n=376 Tax=Human herpesvirus 1 TaxID=10298 RepID=GG_HHV11
	agilent_6936	6.76312e-06	0.344919	-0.414338	-1.27415	0.445477	75.5556	70.6422	0.93497	UniRef90_P12978	869	nuclear protein EBNA2 & EBNA-2 & Epstein-Barr nuclear antigen 2	Epstein-Barr nuclear antigen 2 n=125 Tax=Epstein-Barr virus (strain GD1) TaxID=10376 RepID=EBNA2_EBVB9
	twist_22942	6.77095e-06	0.345318	-0.532208	-1.63754	0.57312	15.5556	9.17431	0.589777		870	allergen_name False allergome_name Sola l Peroxidase (3/3) (1/1) allergenonline_name False SDAP_name False iedb_name False
	agilent_173004	6.77334e-06	0.34544	0.569854	-0.61396	1.75367	11.1111	13.7615	1.23853	UniRef90_B0G3Y5	871	WP_052302907.1 strains_non_MPA_non_topgraph_cdhit70_190118.csv	N-acetylmuramoyl-L-alanine amidase n=2 Tax=Dorea formicigenerans TaxID=39486 RepID=B0G3Y5_9FIRM
	agilent_240829	6.77515e-06	0.345533	-0.532781	-1.63979	0.57423	15.5556	10.0917	0.648755	UniRef90_P0C2J9	872	VFG001363(gb|NP_346351) (ply) pneumolysin [Pneumolysin (VF0149)] [Streptococcus pneumoniae TIGR4]	Pneumolysin n=256 Tax=Bacteria TaxID=2 RepID=TACY_STRPN
	agilent_152493	6.78625e-06	0.346099	0.787097	-0.850249	2.42444	4.44444	8.25688	1.8578	UniRef90_A0A0P0EUJ1	873	MH0013_GL0035403 MPA_PNP_EM_seqs_non_topgraph_seqs_final_210318.csv	MORN repeat protein n=82 Tax=Bacteroidaceae TaxID=815 RepID=A0A0P0EUJ1_BACT4
	agilent_220768	6.78995e-06	0.346288	0.651163	-0.70394	2.00627	6.66667	11.9266	1.78899	UniRef90_Q54835	874	VFG000950(gb|NP_665531) (emm) M protein type 3 [M protein (VF0242)] [Streptococcus pyogenes MGAS315]	M3 protein n=36 Tax=Streptococcus pyogenes TaxID=1314 RepID=Q54835_STRPY
	agilent_214282	6.80109e-06	0.346856	-0.555671	-1.71342	0.602072	13.3333	8.25688	0.619266	UniRef90_R7C520	875	MH0003_GL0096874 MPA_PNP_EM_seqs_non_topgraph_seqs_final_210318.csv	SH3 type 3 domain protein n=7 Tax=Clostridiales TaxID=186802 RepID=R7C520_9CLOT
	twist_60686	6.82767e-06	0.348211	1.03508	-1.12758	3.19774	2.22222	6.42202	2.88991		876	YP_006383459.1 minor capsid protein [Bacillus phage PBC1]
	agilent_228892	6.8381e-06	0.348743	0.620032	-0.676875	1.91694	8.88889	10.0917	1.13532	UniRef90_P71401	877	VFG001157(gb|AAC44560) (hsf) Hsf [Hia/Hsf (VF0039)] [Haemophilus influenzae C54]	Hsf n=19 Tax=Haemophilus influenzae TaxID=727 RepID=P71401_HAEIF
	agilent_1008	6.84494e-06	0.349092	0.750147	-0.820054	2.32035	6.66667	6.42202	0.963303	UniRef90_P18892	878	butyrophilin precursor & Butyrophilin subfamily 1 member A1 & butyrophilin, partial	Butyrophilin subfamily 1 member A1 n=22 Tax=Pecora TaxID=35500 RepID=BT1A1_BOVIN
	twist_45196	6.84567e-06	0.349129	0.648356	-0.708882	2.00559	6.66667	12.844	1.92661		879	polyprotein (3/9) & structural protein (3/3) & VP1 (2/4) & capsid protein VP1 & VP1 protein (2/2) & VP1 protein, partial [Enterovirus A71]
	agilent_11380	6.85261e-06	0.349483	-0.378726	-1.17211	0.414663	35.5556	30.2752	0.851491	UniRef90_P08392	880	Trans-acting transcriptional protein ICP4	Major viral transcription factor ICP4 n=1 Tax=Human herpesvirus 1 (strain 17) TaxID=10299 RepID=ICP4_HHV11
	twist_15000	6.87236e-06	0.35049	-0.59562	-1.84599	0.65475	13.3333	5.50459	0.412844		881	allergen_name False allergome_name Tri a 28 (25/27) (1/1) allergenonline_name False SDAP_name False iedb_name False
	agilent_10117	6.89048e-06	0.351414	0.643206	-0.709652	1.99606	6.66667	11.0092	1.65138	UniRef90_P14738	882	fibronectin-binding protein A	Fibronectin-binding protein A n=540 Tax=Staphylococcaceae TaxID=90964 RepID=FNBA_STAA8
	agilent_73129	6.89252e-06	0.351518	-0.350421	-1.08762	0.386781	51.1111	44.0367	0.861588	UniRef90_R5NUP6	883	MH0437_GL0231446 MPA_PNP_EM_seqs_non_topgraph_seqs_final_210318.csv	Flagellin n=6 Tax=Clostridiales TaxID=186802 RepID=R5NUP6_9CLOT
	agilent_103902	6.89666e-06	0.35173	0.759223	-0.838701	2.35715	4.44444	10.0917	2.27064	UniRef90_A0A3A9Y4J3	884	YP_193148.1 strains_non_MPA_non_topgraph_cdhit70_190118.csv	SlpA domain-containing protein n=3 Tax=Lactobacillus acidophilus TaxID=1579 RepID=A0A3A9Y4J3_LACAI
	agilent_237349	6.90687e-06	0.35225	0.999561	-1.10647	3.10559	95.5556	98.1651	1.02731	UniRef90_UPI000E01835F	885	VFG001313(gb|NP_644899) (spa) Immunoglobulin G binding protein A precursor [SpA (VF0017)] [Staphylococcus aureus subsp. aureus MW2]	staphylococcal protein A n=3 Tax=Staphylococcus aureus TaxID=1280 RepID=UPI000E01835F
	agilent_242450	6.91763e-06	0.352799	-0.456854	-1.42052	0.506816	20	14.6789	0.733945	UniRef90_A0A5C1BAU8	886	VFG043504(gb|NP_357669) (pavB/pfbB) cell wall surface anchor family protein, Plasminogen- and Fibronectin-binding protein B [PavB (VF0524)] [Streptococcus pneumoniae R6]	YSIRK signal domain/LPXTG anchor domain surface protein n=148 Tax=Streptococcus pneumoniae TaxID=1313 RepID=A0A5C1BAU8_STREE
	agilent_8992	6.91902e-06	0.35287	-0.35074	-1.09069	0.389207	57.7778	52.2936	0.905081	UniRef90_P03204	887	EBNA-3C HHV 4 latent protein	Epstein-Barr nuclear antigen 6 n=14 Tax=Epstein-Barr virus (strain GD1) TaxID=10376 RepID=EBNA6_EBVB9
	agilent_205514	6.92201e-06	0.353023	0.388896	-0.431808	1.2096	26.6667	31.1927	1.16972	UniRef90_A0A158SJE1	888	WP_041807921.1 strains_non_MPA_non_topgraph_cdhit70_190118.csv	N-acetylmuramoyl-L-alanine amidase n=55 Tax=Lactobacillus TaxID=1578 RepID=A0A158SJE1_LACFE
	agilent_51292	6.92815e-06	0.353336	0.815492	-0.906594	2.53758	4.44444	5.50459	1.23853	UniRef90_A0A173VWM0	889	MH0073_GL0015196 MPA_PNP_EM_seqs_non_topgraph_seqs_final_210318.csv	Hydrolase n=11 Tax=Roseburia TaxID=841 RepID=A0A173VWM0_9FIRM
	agilent_119378	6.94736e-06	0.354315	-0.356745	-1.11162	0.398133	46.6667	36.6972	0.78637	UniRef90_D4KUB5	890	SZEY-64A_GL0055442 MPA_PNP_EM_seqs_non_topgraph_seqs_final_210318.csv	Flagellin n=6 Tax=Roseburia TaxID=841 RepID=D4KUB5_9FIRM
	agilent_43394	6.96094e-06	0.355008	0.523082	-0.585362	1.63153	11.1111	15.5963	1.40367	UniRef90_P43153	891	WP_011590092.1 strains_non_MPA_non_topgraph_cdhit70_190118.csv	Collagenase ColA n=88 Tax=Clostridium perfringens TaxID=1502 RepID=COLA_CLOPE
	twist_73205	6.96425e-06	0.355177	0.36741	-0.41143	1.14625	31.1111	36.6972	1.17955		892	YP_009222289.1 lysin [Lactobacillus phage LfeInf]
	twist_58800	6.98799e-06	0.356387	0.628634	-0.707309	1.96458	6.66667	12.844	1.92661		893	positive (exact): Human herpesvirus 5 Envelope glycoprotein M
	agilent_30187	6.99436e-06	0.356712	1.06374	-1.1984	3.32588	2.22222	6.42202	2.88991	UniRef90_A0A174CFU2	894	WP_004845050.1 (2/2) non_MPA_topgraph_sampling_040218.csv	Ion-translocating oxidoreductase complex subunit B n=6 Tax=Clostridiales TaxID=186802 RepID=A0A174CFU2_9FIRM
	twist_28808	6.99487e-06	0.356738	0.37137	-0.418423	1.16116	31.1111	40.367	1.29751		895	Enterovirus polyprotein (VP0, VP1, VP2, VP4) – capsid proteins, Coxsackievirus A9 (2.9 Å structure, chains 1–4)
	twist_99693	6.99556e-06	0.356773	0.358906	-0.404436	1.12225	35.5556	39.4495	1.10952		896	YP_009222289.1 lysin [Lactobacillus phage LfeInf]
	agilent_235189	7.00037e-06	0.357019	-0.580262	-1.81503	0.654502	11.1111	9.17431	0.825688	UniRef90_A0A2X6G300	897	VFG034880(gb|NP_290952) (espX6) Type III secretion system effector EspX6 [LEE encoded T3SS (SS020)] [Escherichia coli O157:H7 str. EDL933]	Non-LEE-encoded type III secreted effector n=7 Tax=Escherichia coli TaxID=562 RepID=A0A2X6G300_ECOLX
	twist_32056	7.01312e-06	0.357669	-0.445281	-1.3941	0.503534	20	14.6789	0.733945		898	tegument protein US11
	agilent_240581	7.01922e-06	0.35798	0.353597	-0.400343	1.10754	55.5556	64.2202	1.15596	UniRef90_A0A098ZMW6	899	VFG001355(gb|NP_346612) (cbpD) choline binding protein D [CBPs (VF0145)] [Streptococcus pneumoniae TIGR4]	Autolysin n=355 Tax=Streptococcus TaxID=1301 RepID=A0A098ZMW6_STREE
	agilent_220456	7.02357e-06	0.358202	0.557321	-0.631549	1.74619	8.88889	15.5963	1.75459	UniRef90_Q99WQ6	900	VFG001316(gb|NP_645114) (geh) glycerol ester hydrolase [Lipase (VF0012)] [Staphylococcus aureus subsp. aureus MW2]	Lipase 2 n=451 Tax=Bacteria TaxID=2 RepID=LIP2_STAAM
	agilent_204343	7.03401e-06	0.358735	0.493978	-0.560938	1.54889	15.5556	17.4312	1.12058	UniRef90_A0A3R6J631	901	MH0105_GL0034973 MPA_PNP_EM_seqs_non_topgraph_seqs_final_210318.csv	Uncharacterized protein n=6 Tax=Parabacteroides TaxID=375288 RepID=A0A3R6J631_9BACT
	agilent_1150	7.04416e-06	0.359252	0.52002	-0.591706	1.63174	11.1111	19.2661	1.73394	UniRef90_Q9QL88	902	Enterovirus polyprotein (VP0, VP1, VP2, VP4) – capsid proteins, Coxsackievirus A9 (2.9 Å structure, chains 1–4)	Genome polyprotein n=36 Tax=Enterovirus B TaxID=138949 RepID=POLG_CXB6S
	agilent_179327	7.05432e-06	0.35977	0.643742	-0.733969	2.02145	6.66667	10.0917	1.51376	UniRef90_A0A0E1X7G8	903	WP_000824491.1 strains_non_MPA_non_topgraph_cdhit70_190118.csv	Uncharacterized protein n=10 Tax=Staphylococcus aureus TaxID=1280 RepID=A0A0E1X7G8_STAAU
	agilent_7301	7.05458e-06	0.359784	0.379613	-0.432841	1.19207	66.6667	78.8991	1.18349	UniRef90_P03211	904	EBNA-1 HHV 4 & BKRF1	Epstein-Barr nuclear antigen 1 n=37 Tax=Epstein-Barr virus (strain GD1) TaxID=10376 RepID=EBNA1_EBVB9
	twist_8495	7.06712e-06	0.360423	0.559985	-0.640102	1.76007	8.88889	14.6789	1.65138		905	allergen_name Que a 1 (1/3) (1/1) allergome_name Que a 1 (2/5) (1/1) allergenonline_name Que a 1.0201 (1/1) (1/1) SDAP_name Que a 1.0201 (1/1) (1/1) iedb_name False
	twist_32238	7.06862e-06	0.3605	-0.47581	-1.49567	0.544046	17.7778	11.9266	0.670872		906	Lipase 2 precursor (Glycerol ester hydrolase 2)
	agilent_3692	7.06941e-06	0.36054	0.351738	-0.402245	1.10572	53.3333	64.2202	1.20413	UniRef90_P06484	907	envelope glycoprotein G (2/2) & glycoprotein G (2/2)	Envelope glycoprotein G n=376 Tax=Human herpesvirus 1 TaxID=10298 RepID=GG_HHV11
	agilent_141966	7.08978e-06	0.361579	1.0086	-1.15811	3.17532	2.22222	6.42202	2.88991	UniRef90_K0WUB3	908	MH0128_GL0035420 MPA_PNP_EM_seqs_non_topgraph_seqs_final_210318.csv	Por secretion system C-terminal sorting domain-containing protein n=3 Tax=Bacteroidales TaxID=171549 RepID=K0WUB3_9BACT
	agilent_37743	7.09908e-06	0.362053	-0.554806	-1.74784	0.638225	13.3333	8.25688	0.619266	UniRef90_A0A4P6M4D4	909	WP_018594515.1 strains_non_MPA_non_topgraph_cdhit70_190118.csv	D-galactose-binding periplasmic protein n=4 Tax=Clostridiales TaxID=186802 RepID=A0A4P6M4D4_9FIRM
	twist_95398	7.10645e-06	0.362429	-0.34402	-1.08436	0.396324	44.4444	35.7798	0.805046		910	YP_003344856.1 hypothetical protein [Streptococcus virus ALQ132]
	twist_49721	7.11181e-06	0.362702	0.371557	-0.428505	1.17162	26.6667	34.8624	1.30734		911	Glycoprotein B precursor & glycoprotein B (1/2)
	agilent_70265	7.12006e-06	0.363123	0.533058	-0.615764	1.68188	11.1111	13.7615	1.23853	UniRef90_A0A3R6B1D0	912	MH0009_GL0052424 MPA_PNP_EM_seqs_non_topgraph_seqs_final_210318.csv	Peptidase C10 family protein n=11 Tax=Prevotella copri TaxID=165179 RepID=A0A3R6B1D0_9BACT
	agilent_37449	7.12401e-06	0.363324	-0.486977	-1.53693	0.562974	17.7778	10.0917	0.567661	UniRef90_A0A3R6ENC0	913	MH0315_GL0162216 MPA_PNP_EM_seqs_non_topgraph_seqs_final_210318.csv	T9SS C-terminal target domain-containing protein n=39 Tax=Bacteroidales TaxID=171549 RepID=A0A3R6ENC0_9BACT
	agilent_181972	7.12517e-06	0.363384	0.362908	-0.41964	1.14545	31.1111	39.4495	1.26802	UniRef90_A0A357GPR4	914	MH0062_GL0013161 MPA_PNP_EM_seqs_non_topgraph_seqs_final_210318.csv	MurNAc-LAA domain-containing protein n=24 Tax=Lachnospiraceae TaxID=186803 RepID=A0A357GPR4_9FIRM
	twist_12068	7.12636e-06	0.363444	-0.440787	-1.39139	0.509814	20	14.6789	0.733945		915	allergen_name False allergome_name Bom hy AK (1/2) (1/1) allergenonline_name False SDAP_name False iedb_name False
	twist_47356	7.14322e-06	0.364304	0.345809	-0.4013	1.09292	46.6667	55.9633	1.19921		916	envelope glycoprotein G (2/2) & glycoprotein G (2/2)
	agilent_225940	7.15151e-06	0.364727	-0.493715	-1.56131	0.573881	15.5556	11.0092	0.707733	UniRef90_P62575	917	VFG001378(gb|NP_359129) (nanA) neuraminidase A [Neuraminidase (VF0148)] [Streptococcus pneumoniae R6]	Sialidase A n=43 Tax=Bacteria TaxID=2 RepID=NANA_STREE
	twist_35647	7.16402e-06	0.365365	0.636951	-0.742209	2.01611	6.66667	11.0092	1.65138		918	HCMVUL112; HCMVUL113
	twist_63421	7.16647e-06	0.36549	0.616386	-0.718593	1.95136	6.66667	12.844	1.92661		919	YP_009150301.1 putative DNA-dependent RNA polymerase [Proteus phage PM 75]
	twist_20803	7.17356e-06	0.365852	0.768225	-0.896865	2.43332	4.44444	6.42202	1.44495		920	allergen_name False allergome_name Gad m CK (3/3) (1/1) allergenonline_name False SDAP_name False iedb_name False
	agilent_188662	7.18718e-06	0.366546	-0.578982	-1.83572	0.677753	11.1111	6.42202	0.577982	UniRef90_A0A174UJY4	921	MH0366_GL0095969 MPA_PNP_EM_seqs_non_topgraph_seqs_final_210318.csv	Glycoside hydrolase family 28 protein n=46 Tax=Bacteroides TaxID=816 RepID=A0A174UJY4_BACVU
	agilent_48843	7.19206e-06	0.366795	-0.751988	-2.3851	0.88112	6.66667	5.50459	0.825688	UniRef90_F9Z760	922	MH0012_GL0066575 MPA_PNP_EM_seqs_non_topgraph_seqs_final_210318.csv	Alkyl hydroperoxide reductase/ Thiol specific antioxidant/ Mal allergen n=9 Tax=Odoribacter TaxID=283168 RepID=F9Z760_ODOSD
	twist_58059	7.19485e-06	0.366937	0.361416	-0.423712	1.14655	28.8889	37.6147	1.30205		923	positive (exact): Norwalk virus Non-structural polyprotein
	agilent_129840	7.2039e-06	0.367399	-0.345222	-1.09589	0.405449	62.2222	52.2936	0.840433	UniRef90_A0A173VM56	924	MH0044_GL0005871 MPA_PNP_EM_seqs_non_topgraph_seqs_final_210318.csv	Flagellin n=8 Tax=Roseburia TaxID=841 RepID=A0A173VM56_9FIRM
	agilent_44913	7.20653e-06	0.367533	0.646125	-0.759242	2.05149	6.66667	10.0917	1.51376	UniRef90_A0A2N8IAB3	925	WP_022197508.1 strains_non_MPA_non_topgraph_cdhit70_190118.csv	Uncharacterized protein n=25 Tax=Akkermansia TaxID=239934 RepID=A0A2N8IAB3_9BACT
	twist_32572	7.21694e-06	0.368064	-0.460457	-1.46309	0.542179	17.7778	17.4312	0.980505		926	EBNA3A HHV4
	agilent_239266	7.21788e-06	0.368112	0.455735	-0.536719	1.44819	17.7778	17.4312	0.980505	UniRef90_P71401	927	VFG001157(gb|AAC44560) (hsf) Hsf [Hia/Hsf (VF0039)] [Haemophilus influenzae C54]	Hsf n=19 Tax=Haemophilus influenzae TaxID=727 RepID=P71401_HAEIF
	twist_84196	7.2203e-06	0.368235	-0.654797	-2.08111	0.771521	8.88889	4.58716	0.516055		928	YP_001285547.1 gp57 [Escherichia virus TLS]
	agilent_75806	7.22567e-06	0.368509	0.866197	-1.02169	2.75408	4.44444	4.58716	1.03211	UniRef90_A0A078S111	929	MH0230_GL0031627 MPA_PNP_EM_seqs_non_topgraph_seqs_final_210318.csv	Fibronectin type-III domain-containing protein n=58 Tax=Bacteroides TaxID=816 RepID=A0A078S111_BACUN
	twist_29882	7.22765e-06	0.36861	0.545593	-0.643782	1.73497	8.88889	15.5963	1.75459		930	HCMVUL99 & Tegument protein UL11 homolog
	agilent_1141	7.2462e-06	0.369556	0.381415	-0.451702	1.21453	24.4444	33.0275	1.35113	UniRef90_P07210	931	polyprotein (9/9) & VP1 capsid protein (1/3) & Chain 2, Human Rhinovirus Serotype 2 (Hrv2)	Genome polyprotein n=273 Tax=Enterovirus TaxID=12059 RepID=POLG_HRV8A
	agilent_236613	7.25344e-06	0.369925	0.35264	-0.418219	1.1235	62.2222	66.055	1.0616	UniRef90_Q5XAT9	932	VFG000956(gb|NP_607775) (sda) streptodornase [DNase (VF0252)] [Streptococcus pyogenes MGAS8232]	Sda n=3 Tax=root TaxID=1 RepID=Q5XAT9_STRP6
	agilent_2826	7.25924e-06	0.370221	-0.612686	-1.95283	0.727453	11.1111	5.50459	0.495413	UniRef90_P03277	933	Hexon protein	Hexon protein n=779 Tax=Adenoviridae TaxID=10508 RepID=CAPSH_ADE02
	twist_16785	7.26703e-06	0.370618	0.544414	-0.64738	1.73621	8.88889	15.5963	1.75459		934	allergen_name False allergome_name Epi p 13 (2/2) (1/1) allergenonline_name False SDAP_name False iedb_name False
	agilent_224304	7.27376e-06	0.370962	-0.333835	-1.06517	0.397498	53.3333	44.0367	0.825688	UniRef90_A0A0E8T3C9	935	VFG001354(gb|NP_345414) (pce) choline binding protein E [CBPs (VF0145)] [Streptococcus pneumoniae TIGR4]	Choline binding protein E CbpE n=250 Tax=Bacteria TaxID=2 RepID=A0A0E8T3C9_STREE
	twist_57645	7.29178e-06	0.371881	-0.520238	-1.66212	0.621641	15.5556	7.33945	0.471822		936	alpha S1 casein & Alpha-S1-casein
	agilent_58674	7.31e-06	0.37281	0.654116	-0.784407	2.09264	6.66667	8.25688	1.23853	UniRef90_K0WYA3	937	V1.FI15_GL0102470 MPA_PNP_EM_seqs_non_topgraph_seqs_final_210318.csv	Por secretion system C-terminal sorting domain-containing protein n=3 Tax=Bacteroidales TaxID=171549 RepID=K0WYA3_9BACT
	agilent_121832	7.31799e-06	0.373217	0.769717	-0.924478	2.46391	4.44444	6.42202	1.44495	UniRef90_A0A0E1X7G8	938	WP_000824491.1 strains_non_MPA_non_topgraph_cdhit70_190118.csv	Uncharacterized protein n=10 Tax=Staphylococcus aureus TaxID=1280 RepID=A0A0E1X7G8_STAAU
	twist_5585	7.32647e-06	0.37365	-0.426308	-1.36549	0.512872	20	16.5138	0.825688		939	allergen_name False allergome_name Lim p 2 (2/2) (1/1) allergenonline_name False SDAP_name False iedb_name False
	agilent_121369	7.33275e-06	0.37397	-0.765514	-2.45311	0.922086	6.66667	3.66972	0.550459	UniRef90_K5YWW8	940	MH0343_GL0152713 (2/2) MPA_and_EM_topgraph_220218_subsample.csv	Coenzyme A biosynthesis bifunctional protein CoaBC n=29 Tax=Parabacteroides TaxID=375288 RepID=K5YWW8_9BACT
	agilent_83883	7.34219e-06	0.374452	-0.663256	-2.1269	0.800388	11.1111	4.58716	0.412844	UniRef90_A7LVX4	941	MH0020_GL0063163 (1/1) MPA_and_EM_topgraph_220218_subsample.csv	TonB-linked outer membrane protein, SusC/RagA family n=54 Tax=Bacteroidales TaxID=171549 RepID=A7LVX4_BACO1
	agilent_131886	7.35265e-06	0.374985	-0.355811	-1.14187	0.430254	71.1111	61.4679	0.864392	UniRef90_A0A173T5V3	942	MH0260_GL0103278 MPA_PNP_EM_seqs_non_topgraph_seqs_final_210318.csv	Flagellin n=2 Tax=Roseburia faecis TaxID=301302 RepID=A0A173T5V3_9FIRM
	agilent_6668	7.36744e-06	0.375739	0.394211	-0.478065	1.26649	20	28.4404	1.42202	UniRef90_P08318	943	phosphoprotein 150 & Large structural phosphoprotein	Large structural phosphoprotein n=145 Tax=root TaxID=1 RepID=PP150_HCMVA
	agilent_78022	7.36906e-06	0.375822	0.49691	-0.6028	1.59662	11.1111	17.4312	1.56881	UniRef90_A0A174R002	944	MH0417_GL0121824 MPA_PNP_EM_seqs_non_topgraph_seqs_final_210318.csv	Hyaluronoglucosaminidase n=7 Tax=Bacteroides TaxID=816 RepID=A0A174R002_9BACE
	twist_4462	7.37547e-06	0.376149	-0.532557	-1.71197	0.646851	13.3333	7.33945	0.550459		945	allergen_name False allergome_name Zea m GBSS_I (3/12) (1/1) allergenonline_name False SDAP_name False iedb_name False
	agilent_149320	7.37931e-06	0.376345	-0.482052	-1.55005	0.585945	15.5556	10.0917	0.648755	UniRef90_A0A139LB75	946	WP_004298498.1 MPA_PNP_EM_seqs_non_topgraph_seqs_final_210318.csv	Uncharacterized protein n=42 Tax=Bacteroides TaxID=816 RepID=A0A139LB75_BACOV
	agilent_171544	7.39405e-06	0.377096	0.982642	-1.19785	3.16314	2.22222	5.50459	2.47706	UniRef90_F3PVF2	947	WP_005824861.1 (3/4) MPA_and_EM_topgraph_220218_subsample.csv	Phosphatidylglycerol--prolipoprotein diacylglyceryl transferase n=47 Tax=root TaxID=1 RepID=F3PVF2_9BACE
	agilent_12512	7.39643e-06	0.377218	0.722246	-0.880837	2.32533	4.44444	9.17431	2.06422	UniRef90_Q7DBI0	948	NP_310689.1 strains_non_MPA_non_topgraph_cdhit70_190118.csv	Flagellin n=88 Tax=Bacteria TaxID=2 RepID=Q7DBI0_ECO57
	agilent_127557	7.39643e-06	0.377218	0.722246	-0.880837	2.32533	4.44444	9.17431	2.06422	UniRef90_A0A173RRE4	949	MH0091_GL0095745 (4/5) MPA_and_EM_topgraph_220218_subsample.csv	Glutaconyl-CoA decarboxylase subunit beta n=40 Tax=Faecalibacterium TaxID=216851 RepID=A0A173RRE4_9FIRM
	agilent_7725	7.40682e-06	0.377748	0.717546	-0.876873	2.31196	4.44444	11.0092	2.47706	UniRef90_P16112	950	large aggregating cartilage proteoglycan core protein	Aggrecan core protein n=17 Tax=Catarrhini TaxID=9526 RepID=PGCA_HUMAN
	agilent_152193	7.40997e-06	0.377908	-0.609721	-1.96501	0.745563	8.88889	6.42202	0.722477	UniRef90_A0A397WJH7	951	V1.UC23-0_GL0009955 (1/10) MPA_and_EM_topgraph_220218_subsample.csv	Peptidoglycan O-acetyltransferase n=36 Tax=Bacteroides TaxID=816 RepID=A0A397WJH7_BACVU
	twist_58795	7.41445e-06	0.378137	0.356733	-0.436591	1.15006	62.2222	73.3945	1.17955		952	positive (exact): Human herpesvirus 1 Envelope glycoprotein D
	agilent_62251	7.41939e-06	0.378389	-0.509542	-1.64329	0.624207	13.3333	9.17431	0.688073	UniRef90_R5DVL4	953	N085A_GL0053942 (1/2) MPA_and_EM_topgraph_220218_subsample.csv	Uncharacterized protein n=24 Tax=Ruminococcus TaxID=1263 RepID=R5DVL4_9FIRM
	agilent_215637	7.42298e-06	0.378572	0.506757	-0.621228	1.63474	11.1111	16.5138	1.48624	UniRef90_B0P2M9	954	SZEY-69A_GL0045916 MPA_PNP_EM_seqs_non_topgraph_seqs_final_210318.csv	Uncharacterized protein n=11 Tax=Clostridiales TaxID=186802 RepID=B0P2M9_9CLOT
	twist_39114	7.4273e-06	0.378792	0.655247	-0.803935	2.11443	6.66667	10.0917	1.51376		955	erythrocyte membrane protein 1 (2/9) & VAR2CSA & erythrocyte membrane protein 1 (PfEMP1)
	agilent_184597	7.44355e-06	0.379621	0.722989	-0.88985	2.33583	4.44444	9.17431	2.06422	UniRef90_K5Y925	956	MH0020_GL0056409 MPA_PNP_EM_seqs_non_topgraph_seqs_final_210318.csv	OstA-like_N domain-containing protein n=18 Tax=Parabacteroides TaxID=375288 RepID=K5Y925_9BACT
	agilent_240487	7.4462e-06	0.379756	0.406535	-0.500618	1.31369	22.2222	22.0183	0.990826	UniRef90_P71401	957	VFG001157(gb|AAC44560) (hsf) Hsf [Hia/Hsf (VF0039)] [Haemophilus influenzae C54]	Hsf n=19 Tax=Haemophilus influenzae TaxID=727 RepID=P71401_HAEIF
	twist_3824	7.44702e-06	0.379798	1.00868	-1.24231	3.25967	2.22222	4.58716	2.06422		958	allergen_name False allergome_name Mel g 1 (3/4) (1/1) allergenonline_name False SDAP_name False iedb_name False
	agilent_56757	7.44769e-06	0.379832	0.771338	-0.950121	2.4928	4.44444	9.17431	2.06422	UniRef90_A0A085PQB2	959	WP_001882860.1 strains_non_MPA_non_topgraph_cdhit70_190118.csv	PEGA domain-containing protein n=76 Tax=Vibrio TaxID=662 RepID=A0A085PQB2_VIBCL
	twist_52778	7.46039e-06	0.38048	-0.481329	-1.55701	0.594353	15.5556	10.0917	0.648755		960	EBNA-3C HHV 4 latent protein
	twist_32586	7.46826e-06	0.380881	-0.338854	-1.09677	0.419062	42.2222	33.945	0.803959		961	putative BLRF2 protein [Human gammaherpesvirus 4] & Tegument protein BLRF2
	agilent_158809	7.47315e-06	0.381131	0.725306	-0.897839	2.34845	6.66667	6.42202	0.963303	UniRef90_A0A121XSS7	962	NP_814183.1 strains_non_MPA_non_topgraph_cdhit70_190118.csv	Peptidoglycan DL-endopeptidase CwlO n=138 Tax=Bacilli TaxID=91061 RepID=A0A121XSS7_LISMN
	agilent_207470	7.4766e-06	0.381307	-0.369822	-1.19774	0.458099	28.8889	26.6055	0.92096	UniRef90_A0A174UY11	963	435591.BDI_0665 MPA_PNP_EM_seqs_non_topgraph_seqs_final_210318.csv	Beta-hexosaminidase n=38 Tax=Bacteroidales TaxID=171549 RepID=A0A174UY11_9BACT
	agilent_222779	7.48503e-06	0.381736	-0.719235	-2.33084	0.892372	6.66667	3.66972	0.550459	UniRef90_Q06131	964	VFG000378(gb|NP_395162) (yopD) type III secretion system hydrophobic translocator, pore protein YopD [TTSS (VF0140)] [Yersinia pestis CO92]	Protein YopD n=25 Tax=Yersinia TaxID=444888 RepID=YOPD_YERPS
	agilent_11511	7.48635e-06	0.381804	-0.543988	-1.76309	0.675111	11.1111	9.17431	0.825688	UniRef90_P03300	965	Genome polyprotein (6/6) & polyprotein (7/9) & VP1 (1/4) & coat protein VP1 & VP4	Genome polyprotein n=1168 Tax=Enterovirus TaxID=12059 RepID=POLG_POL1M
	twist_58055	7.49135e-06	0.382059	-0.335876	-1.08899	0.417239	40	34.8624	0.87156		966	positive (exact): Influenza A virus Hemagglutinin
	agilent_101070	7.49316e-06	0.382151	0.787577	-0.978703	2.55386	4.44444	6.42202	1.44495	UniRef90_A0A174DKM9	967	O2.UC53-2_GL0015479 MPA_PNP_EM_seqs_non_topgraph_seqs_final_210318.csv	Succinate dehydrogenase/fumarate reductase iron-sulfur subunit n=19 Tax=Lachnospiraceae TaxID=186803 RepID=A0A174DKM9_9FIRM
	agilent_705	7.52472e-06	0.383761	0.812867	-1.01631	2.64204	4.44444	4.58716	1.03211	UniRef90_P03120	968	E2 protein (1/4) & Regulatory protein E2	Regulatory protein E2 n=788 Tax=Papillomaviridae TaxID=151340 RepID=VE2_HPV16
	twist_31993	7.55853e-06	0.385485	-0.60478	-1.97065	0.761088	8.88889	8.25688	0.928899		969	EBNA3A HHV4
	agilent_15049	7.55983e-06	0.385551	0.989858	-1.246	3.22572	2.22222	4.58716	2.06422	UniRef90_A0A073I5L7	970	MH0012_GL0054795 MPA_PNP_EM_seqs_non_topgraph_seqs_final_210318.csv	Peptidase_M23 domain-containing protein n=30 Tax=Bacteroidales TaxID=171549 RepID=A0A073I5L7_9PORP
	twist_27541	7.5621e-06	0.385667	0.390867	-0.492227	1.27396	20	32.1101	1.6055		971	EBNA-1 HHV 4 & BKRF1
	twist_60212	7.57244e-06	0.386195	-0.709496	-2.31426	0.895264	6.66667	3.66972	0.550459		972	YP_007003037.1 hypothetical protein [Lactobacillus phage JCL1032]
	agilent_133116	7.57891e-06	0.386524	0.400218	-0.505635	1.30607	20	26.6055	1.33028	UniRef90_A0A2N0UJ56	973	ED10A_GL0135741 (1/1) MPA_and_EM_topgraph_220218_subsample.csv	Phosphoserine phosphatase RsbU n=23 Tax=root TaxID=1 RepID=A0A2N0UJ56_9FIRM
	twist_30259	7.5942e-06	0.387304	0.447155	-0.5666	1.46091	13.3333	23.8532	1.78899		974	polyprotein (3/9) & structural protein (3/3) & VP1 (2/4) & capsid protein VP1 & VP1 protein (2/2) & VP1 protein, partial [Enterovirus A71]
	agilent_182986	7.60989e-06	0.388105	-0.640904	-2.09636	0.814556	8.88889	5.50459	0.619266	UniRef90_G1WRY6	975	WP_040015269.1 (2/2) non_MPA_topgraph_sampling_040218.csv	Uncharacterized protein n=18 Tax=Dorea TaxID=189330 RepID=G1WRY6_9FIRM
	twist_43249	7.61985e-06	0.388612	-0.353371	-1.15672	0.449976	33.3333	31.1927	0.93578		976	EBNA3A HHV4
	agilent_73397	7.6264e-06	0.388946	-0.368887	-1.2081	0.470324	35.5556	23.8532	0.670872	UniRef90_R7C7Y1	977	MH0003_GL0115482 MPA_PNP_EM_seqs_non_topgraph_seqs_final_210318.csv	Flagellin n=5 Tax=Clostridiales TaxID=186802 RepID=R7C7Y1_9CLOT
	agilent_7826	7.64409e-06	0.389848	0.383187	-0.490217	1.25659	20	28.4404	1.42202	UniRef90_P08318	978	phosphoprotein 150 & Large structural phosphoprotein	Large structural phosphoprotein n=145 Tax=root TaxID=1 RepID=PP150_HCMVA
	agilent_72861	7.64435e-06	0.389862	0.329347	-0.421359	1.08005	35.5556	44.0367	1.23853	UniRef90_A0A174WHL6	979	469589.HMPREF0103_2196 MPA_PNP_EM_seqs_non_topgraph_seqs_final_210318.csv	Streptopain n=22 Tax=Bacteroidales TaxID=171549 RepID=A0A174WHL6_9BACT
	twist_1162	7.64854e-06	0.390075	0.360224	-0.461233	1.18168	26.6667	32.1101	1.20413		980	allergen_name False allergome_name Str pn PspC (2/2) (1/1) allergenonline_name False SDAP_name False iedb_name False
	agilent_49182	7.65247e-06	0.390276	0.60443	-0.774499	1.98336	6.66667	11.9266	1.78899	UniRef90_A0A457MNA8	981	WP_012952037.1 strains_non_MPA_non_topgraph_cdhit70_190118.csv	Collagen-binding protein n=343 Tax=Bacteria TaxID=2 RepID=A0A457MNA8_LISMN
	twist_34885	7.66095e-06	0.390709	0.996774	-1.27931	3.27286	2.22222	5.50459	2.47706		982	positive (from uniprot): Norwalk virus Non-structural polyprotein
	twist_33322	7.66575e-06	0.390953	0.520853	-0.669105	1.71081	8.88889	14.6789	1.65138		983	45 kDa immediate-early protein 2
	agilent_9372	7.681e-06	0.391731	0.692236	-0.891868	2.27634	4.44444	11.0092	2.47706	UniRef90_P11311	984	Adhesin P1 precursor (Cytadhesin P1) (Attachment protein) & ADP1_MYCPN adhesin P1	Adhesin P1 n=56 Tax=Mycoplasma pneumoniae TaxID=2104 RepID=ADP1_MYCPN
	agilent_223466	7.68333e-06	0.39185	-0.612028	-2.01294	0.788881	8.88889	6.42202	0.722477	UniRef90_Q9KK48	985	VFG005316(gb|NP_359586) (pspC/cbpA) Choline binding protein A [Choline-binding proteins (CVF122)] [Streptococcus pneumoniae R6]	Surface protein PspC n=12 Tax=Streptococcus pneumoniae TaxID=1313 RepID=Q9KK48_STREE
	agilent_243958	7.68681e-06	0.392027	-0.354218	-1.16531	0.456877	31.1111	26.6055	0.855177	UniRef90_Q9KK48	986	VFG005316(gb|NP_359586) (pspC/cbpA) Choline binding protein A [Choline-binding proteins (CVF122)] [Streptococcus pneumoniae R6]	Surface protein PspC n=12 Tax=Streptococcus pneumoniae TaxID=1313 RepID=Q9KK48_STREE
	agilent_98530	7.69539e-06	0.392465	-0.637695	-2.09925	0.823862	8.88889	5.50459	0.619266	UniRef90_P0A1W3	987	WP_000157810.1 (1/2) non_MPA_topgraph_sampling_040218.csv	Signal peptidase I n=1166 Tax=root TaxID=1 RepID=LEP_SALTI
	agilent_241970	7.70527e-06	0.392969	0.95253	-1.23293	3.138	2.22222	5.50459	2.47706	UniRef90_P55981	988	VFG000279(gb|NP_207680) (vacA) vacuolating cytotoxin [VacA (VF0058)] [Helicobacter pylori 26695]	Vacuolating cytotoxin autotransporter n=8 Tax=Helicobacter pylori TaxID=210 RepID=VACA_HELPY
	agilent_2750	7.72339e-06	0.393893	-0.363139	-1.19795	0.471668	31.1111	21.1009	0.678244	UniRef90_P68950	989	positive (from uniprot): Human adenovirus C Pre-histone-like nucleoprotein	Pre-histone-like nucleoprotein n=24 Tax=root TaxID=1 RepID=NP_ADE02
	agilent_200824	7.72481e-06	0.393965	-0.329484	-1.08704	0.428072	44.4444	38.5321	0.866972	UniRef90_E1W618	990	WP_014065439.1 strains_non_MPA_non_topgraph_cdhit70_190118.csv	Uncharacterized protein n=1 Tax=Haemophilus parainfluenzae (strain T3T1) TaxID=862965 RepID=E1W618_HAEP3
	agilent_6101	7.72796e-06	0.394126	0.518557	-0.674123	1.71124	8.88889	16.5138	1.8578	UniRef90_P12978	991	nuclear protein EBNA2 & EBNA-2 & Epstein-Barr nuclear antigen 2	Epstein-Barr nuclear antigen 2 n=125 Tax=Epstein-Barr virus (strain GD1) TaxID=10376 RepID=EBNA2_EBVB9
	agilent_234352	7.73438e-06	0.394453	0.9611	-1.25096	3.17316	2.22222	5.50459	2.47706	UniRef90_Q99U09	992	VFG001278(gb|NP_646186) (ebp) cell surface elastin binding protein [EbpS (VF0008)] [Staphylococcus aureus subsp. aureus MW2]	Elastin-binding protein EbpS n=445 Tax=Bacteria TaxID=2 RepID=EBPS_STAAM
	agilent_1793	7.74514e-06	0.395002	0.339084	-0.442256	1.12042	31.1111	38.5321	1.23853	UniRef90_P08318	993	phosphoprotein 150 & Large structural phosphoprotein	Large structural phosphoprotein n=145 Tax=root TaxID=1 RepID=PP150_HCMVA
	agilent_144502	7.75702e-06	0.395608	0.957988	-1.2523	3.16828	2.22222	4.58716	2.06422	UniRef90_A0A174M4X5	994	T2D-135A_GL0010406 MPA_PNP_EM_seqs_non_topgraph_seqs_final_210318.csv	Dipeptidyl aminopeptidase/acylaminoacyl peptidase n=60 Tax=Bacteroides TaxID=816 RepID=A0A174M4X5_BACVU
	agilent_192983	7.76574e-06	0.396053	0.318262	-0.416731	1.05326	46.6667	55.9633	1.19921	UniRef90_R5ENZ6	995	MH0012_GL0173413 (2/2) MPA_and_EM_topgraph_220218_subsample.csv	MurNAc-LAA domain-containing protein n=3 Tax=Bacteroidales TaxID=171549 RepID=R5ENZ6_9BACE
	twist_9883	7.7892e-06	0.397249	0.933814	-1.2282	3.09583	2.22222	7.33945	3.30275		996	allergen_name False allergome_name Tet ni 2 (4/7) (1/1) allergenonline_name False SDAP_name False iedb_name False
	agilent_26654	7.80478e-06	0.398044	-0.336381	-1.1165	0.443739	66.6667	53.211	0.798165	UniRef90_Q6GJK9	997	WP_001170274.1 strains_non_MPA_non_topgraph_cdhit70_190118.csv	N-acetylmuramoyl-L-alanine amidase sle1 n=31 Tax=Staphylococcus aureus TaxID=1280 RepID=SLE1_STAAR
	agilent_148372	7.82701e-06	0.399177	0.433435	-0.574187	1.44106	15.5556	19.2661	1.23853	UniRef90_K0X778	998	MH0012_GL0067549 MPA_PNP_EM_seqs_non_topgraph_seqs_final_210318.csv	Por secretion system C-terminal sorting domain-containing protein n=2 Tax=Bacteroidales TaxID=171549 RepID=K0X778_9BACT
	twist_59190	7.84264e-06	0.399975	0.973262	-1.29314	3.23967	2.22222	4.58716	2.06422		999	B B/Phuket/3073/2013 HA
	agilent_47707	7.8509e-06	0.400396	0.535608	-0.712762	1.78398	8.88889	12.844	1.44495	UniRef90_R6XBP1	1000	MH0408_GL0052554 MPA_PNP_EM_seqs_non_topgraph_seqs_final_210318.csv	Uncharacterized protein n=24 Tax=Parabacteroides TaxID=375288 RepID=R6XBP1_9BACT
	agilent_42	7.85119e-06	0.400411	0.523368	-0.696511	1.74325	8.88889	14.6789	1.65138	UniRef90_P68950	1001	positive (from uniprot): Human adenovirus C Pre-histone-like nucleoprotein	Pre-histone-like nucleoprotein n=24 Tax=root TaxID=1 RepID=NP_ADE02
	agilent_92970	7.85173e-06	0.400438	0.92565	-1.23201	3.0833	2.22222	7.33945	3.30275	UniRef90_D1PA52	1002	MH0001_GL0016815 MPA_PNP_EM_seqs_non_topgraph_seqs_final_210318.csv	ATPase family associated with various cellular activities (AAA) n=36 Tax=root TaxID=1 RepID=D1PA52_9BACT
	twist_57369	7.85287e-06	0.400496	0.690991	-0.919881	2.30186	4.44444	8.25688	1.8578		1003	MCE-FAMILY PROTEIN MCE1A
	twist_46237	7.86153e-06	0.400938	-0.693834	-2.31285	0.925184	6.66667	3.66972	0.550459		1004	Voltage-dependent T-type calcium channel subunit alpha-1H
	twist_71923	7.8718e-06	0.401462	0.558128	-0.745678	1.86193	8.88889	10.0917	1.13532		1005	YP_009222298.1 prohead peptidase [Lactobacillus phage LfeInf]
	twist_26521	7.87788e-06	0.401772	-0.403495	-1.3467	0.539705	20	16.5138	0.825688		1006	EBNA-3C HHV 4 latent protein
	agilent_9755	7.87878e-06	0.401818	-0.490307	-1.63655	0.655934	13.3333	10.0917	0.756881	UniRef90_P03204	1007	EBNA-3C HHV 4 latent protein	Epstein-Barr nuclear antigen 6 n=14 Tax=Epstein-Barr virus (strain GD1) TaxID=10376 RepID=EBNA6_EBVB9
	agilent_21414	7.87965e-06	0.401862	-0.556575	-1.85786	0.74471	11.1111	6.42202	0.577982	UniRef90_B0G3Z1	1008	WP_005331743.1 strains_non_MPA_non_topgraph_cdhit70_190118.csv	ErfK/YbiS/YcfS/YnhG n=4 Tax=Dorea formicigenerans TaxID=39486 RepID=B0G3Z1_9FIRM
	twist_42511	7.88523e-06	0.402147	-0.400994	-1.3391	0.537106	20	15.5963	0.779817		1009	CELL SURFACE LIPOPROTEIN MPT83 (LIPOPROTEIN P23)
	twist_21	7.89327e-06	0.402557	-0.52488	-1.75387	0.704114	11.1111	7.33945	0.66055		1010	allergen_name Hor v 5 (1/1) (1/1) allergome_name Hor v 5 (6/6) (1/1) allergenonline_name False SDAP_name Hor v 5.0101 (1/1) (1/1) iedb_name False
	agilent_220672	7.89907e-06	0.402852	0.52781	-0.708822	1.76444	8.88889	12.844	1.44495	UniRef90_Q54972	1011	VFG005313(gb|NP_357715) (pspA) Surface protein pspA precursor [Choline-binding proteins (CVF122)] [Streptococcus pneumoniae R6]	Pneumococcal surface protein A n=17 Tax=Streptococcus pneumoniae TaxID=1313 RepID=Q54972_STREE
	agilent_126254	7.9131e-06	0.403568	0.437656	-0.589311	1.46462	15.5556	18.3486	1.17955	UniRef90_A0A416JDV1	1012	MH0250_GL0256152 MPA_PNP_EM_seqs_non_topgraph_seqs_final_210318.csv	Flagellin (Fragment) n=1 Tax=Clostridium sp. AM49-4BH TaxID=2293035 RepID=A0A416JDV1_9CLOT
	twist_64633	7.92739e-06	0.404297	0.937925	-1.26635	3.1422	2.22222	4.58716	2.06422		1013	NP_076617.1 Orf45 [Lactococcus phage bIL285]
	agilent_2232	7.92989e-06	0.404424	0.478542	-0.646411	1.60349	11.1111	13.7615	1.23853	UniRef90_P14738	1014	fibronectin-binding protein A	Fibronectin-binding protein A n=540 Tax=Staphylococcaceae TaxID=90964 RepID=FNBA_STAA8
	twist_53305	7.93553e-06	0.404712	-0.42077	-1.41052	0.568979	17.7778	13.7615	0.774083		1015	P30 adhesin
	twist_25254	7.9361e-06	0.404741	-0.547285	-1.83471	0.740138	11.1111	5.50459	0.495413		1016	allergen_name False allergome_name Bub b 8 (5/6), Bub b 9 (1/2) (1/1) allergenonline_name False SDAP_name False iedb_name False
	twist_33487	7.93946e-06	0.404912	-0.593106	-1.98882	0.802613	8.88889	6.42202	0.722477		1017	Enterovirus polyprotein (VP0, VP1, VP2, VP4) – capsid proteins, Coxsackievirus A9 (2.9 Å structure, chains 1–4)
	agilent_8927	7.94077e-06	0.404979	0.31692	-0.428974	1.06281	42.2222	46.789	1.10816	UniRef90_A7X0T9	1018	Bifunctional autolysin precursor	Bifunctional autolysin n=763 Tax=Bacteria TaxID=2 RepID=ATL_STAA1
	agilent_217974	7.94483e-06	0.405187	0.944065	-1.27884	3.16697	2.22222	8.25688	3.7156	UniRef90_A0A1Q6NL23	1019	MH0188_GL0157323 MPA_PNP_EM_seqs_non_topgraph_seqs_final_210318.csv	LytR_cpsA_psr domain-containing protein n=12 Tax=Clostridiales TaxID=186802 RepID=A0A1Q6NL23_9FIRM
	agilent_224116	7.94834e-06	0.405366	0.721889	-0.978526	2.4223	4.44444	6.42202	1.44495	UniRef90_P46005	1020	VFG000849(gb|AAA57452) (aggC) usher protein [AAFs (VF0214)] [Escherichia coli 17-2]	Outer membrane usher protein AggC n=23 Tax=Escherichia coli TaxID=562 RepID=AGGC_ECOLX
	twist_48218	7.95098e-06	0.4055	-0.3628	-1.21762	0.492023	26.6667	18.3486	0.688073		1021	BZLF1 [Human gammaherpesvirus 4] & BZLF1 & Trans-activator protein BZLF1
	agilent_198958	7.95258e-06	0.405581	-0.493588	-1.65677	0.669597	13.3333	8.25688	0.619266	UniRef90_P17327	1022	WP_000775022.1 (6/6) non_MPA_topgraph_sampling_040218.csv	Glycine betaine/proline betaine transport system permease protein ProW n=155 Tax=root TaxID=1 RepID=PROW_SALTY
	agilent_240794	7.95413e-06	0.405661	-0.627688	-2.10714	0.851765	8.88889	3.66972	0.412844	UniRef90_P62575	1023	VFG001378(gb|NP_359129) (nanA) neuraminidase A [Neuraminidase (VF0148)] [Streptococcus pneumoniae R6]	Sialidase A n=43 Tax=Bacteria TaxID=2 RepID=NANA_STREE
	agilent_40254	7.96771e-06	0.406353	-0.473528	-1.59128	0.64422	15.5556	8.25688	0.530799	UniRef90_K0WUB3	1024	MH0128_GL0035420 MPA_PNP_EM_seqs_non_topgraph_seqs_final_210318.csv	Por secretion system C-terminal sorting domain-containing protein n=3 Tax=Bacteroidales TaxID=171549 RepID=K0WUB3_9BACT
	agilent_141708	7.97579e-06	0.406765	0.532756	-0.725903	1.79142	11.1111	12.844	1.15596	UniRef90_A0A4P6M4H6	1025	WP_018598481.1 strains_non_MPA_non_topgraph_cdhit70_190118.csv	Toxin A n=3 Tax=Blautia TaxID=572511 RepID=A0A4P6M4H6_9FIRM
	twist_46303	7.98702e-06	0.407338	0.313892	-0.428598	1.05638	40	48.6239	1.2156		1026	positive (exact): Human herpesvirus 3 Envelope glycoprotein C
	agilent_88762	7.98919e-06	0.407449	-0.522749	-1.75957	0.714069	91.1111	87.156	0.95659	UniRef90_A7X0T9	1027	WP_001074519.1 strains_non_MPA_non_topgraph_cdhit70_190118.csv	Bifunctional autolysin n=763 Tax=Bacteria TaxID=2 RepID=ATL_STAA1
	agilent_230764	8.01116e-06	0.408569	-0.686288	-2.31392	0.941346	6.66667	3.66972	0.550459	UniRef90_Q5WUD8	1028	VFG045563(gb|YP_096320) (ceg28) Dot/Icm type IV secretion system effector Ceg28 [Dot/Icm (VF0156)] [Legionella pneumophila subsp. pneumophila str. Philadelphia 1]	Uncharacterized protein n=28 Tax=Legionella pneumophila TaxID=446 RepID=Q5WUD8_LEGPL
	agilent_131318	8.02127e-06	0.409085	-0.475798	-1.60546	0.653869	13.3333	9.17431	0.688073	UniRef90_A0A173WZX5	1029	WP_005334807.1 (1/2) non_MPA_topgraph_sampling_040218.csv	D-gamma-glutamyl-meso-diaminopimelic acid endopeptidase CwlS n=68 Tax=Firmicutes TaxID=1239 RepID=A0A173WZX5_9FIRM
	agilent_167207	8.02192e-06	0.409118	-0.31549	-1.0646	0.433617	42.2222	36.6972	0.869145	UniRef90_A0A381IPS4	1030	WP_003460499.1 strains_non_MPA_non_topgraph_cdhit70_190118.csv	Cell wall binding repeat-containing protein/zinc carboxypeptidase n=15 Tax=Clostridium perfringens TaxID=1502 RepID=A0A381IPS4_CLOPF
	twist_51547	8.04842e-06	0.41047	-0.386104	-1.30553	0.533322	22.2222	16.5138	0.743119		1031	Genome polyprotein (6/6) & polyprotein (7/9) & VP1 (1/4) & coat protein VP1 & VP4
	agilent_7902	8.06041e-06	0.411081	0.510746	-0.707079	1.72857	8.88889	11.9266	1.34174	UniRef90_O43159	1032	Ribosomal RNA-processing protein 8	Ribosomal RNA-processing protein 8 n=17 Tax=Hominoidea TaxID=314295 RepID=RRP8_HUMAN
	twist_31338	8.06138e-06	0.411131	0.676245	-0.936369	2.28886	4.44444	8.25688	1.8578		1033	thymidine kinase
	agilent_241693	8.06298e-06	0.411212	0.480549	-0.665596	1.62669	11.1111	13.7615	1.23853	UniRef90_A0A4I7XYI6	1034	VFG001361(gb|NP_344663) (pspA) pneumococcal surface protein A [PspA (VF0152)] [Streptococcus pneumoniae TIGR4]	Surface protein A n=87 Tax=Streptococcus pneumoniae TaxID=1313 RepID=A0A4I7XYI6_STREE
	agilent_6193	8.06414e-06	0.411271	-0.652561	-2.20916	0.904042	8.88889	3.66972	0.412844	UniRef90_P03300	1035	Genome polyprotein (6/6) & polyprotein (7/9) & VP1 (1/4) & coat protein VP1 & VP4	Genome polyprotein n=1168 Tax=Enterovirus TaxID=12059 RepID=POLG_POL1M
	agilent_163523	8.07306e-06	0.411726	-0.489104	-1.65693	0.678727	13.3333	7.33945	0.550459	UniRef90_Q69HT9	1036	WP_000277154.1 strains_non_MPA_non_topgraph_cdhit70_190118.csv	Multicopper oxidase mco n=129 Tax=Bacteria TaxID=2 RepID=MCO_STAAU
	agilent_226269	8.07307e-06	0.411727	-0.324145	-1.0981	0.449815	35.5556	27.5229	0.774083	UniRef90_Q99XV0	1037	VFG000968(gb|NP_269973) (emm) M protein type 1 [M protein (VF0242)] [Streptococcus pyogenes M1 GAS]	M protein type 1 n=54 Tax=Streptococcus pyogenes TaxID=1314 RepID=Q99XV0_STRP1
	twist_58048	8.07437e-06	0.411793	0.453114	-0.628939	1.53517	84.4444	90.8257	1.07557		1038	positive (exact): Enterovirus B Genome polyprotein
	twist_25071	8.07459e-06	0.411804	0.689223	-0.956707	2.33515	4.44444	7.33945	1.65138		1039	allergen_name False allergome_name Str py Streptokinase (8/12) (1/1) allergenonline_name False SDAP_name False iedb_name False
	agilent_55518	8.07492e-06	0.411821	0.677235	-0.940125	2.29459	4.44444	9.17431	2.06422	UniRef90_B0ND65	1040	WP_044920031.1 MPA_PNP_EM_seqs_non_topgraph_seqs_final_210318.csv	Ribonuclease Y n=41 Tax=Clostridia TaxID=186801 RepID=B0ND65_CLOS5
	twist_32175	8.07606e-06	0.411879	0.484263	-0.672388	1.64091	84.4444	92.6606	1.0973		1041	EBNA-1 HHV 4 & BKRF1
	agilent_123141	8.07659e-06	0.411906	0.9687	-1.34515	3.28255	2.22222	4.58716	2.06422	UniRef90_A0A316NYM2	1042	MH0188_GL0058457 MPA_PNP_EM_seqs_non_topgraph_seqs_final_210318.csv	Uncharacterized protein n=1 Tax=Candidatus Gastranaerophilales bacterium TaxID=2137880 RepID=A0A316NYM2_9BACT
	agilent_44109	8.08526e-06	0.412348	0.760282	-1.05746	2.57802	4.44444	8.25688	1.8578	UniRef90_A0A174K340	1043	WP_005830324.1 MPA_PNP_EM_seqs_non_topgraph_seqs_final_210318.csv	Membrane protein n=27 Tax=Bacteroides TaxID=816 RepID=A0A174K340_BACUN
	agilent_157848	8.091e-06	0.412641	0.582122	-0.810531	1.97478	6.66667	11.0092	1.65138	UniRef90_A0A174HY81	1044	MH0012_GL0148663 MPA_PNP_EM_seqs_non_topgraph_seqs_final_210318.csv	Aminopeptidase n=26 Tax=Bacteroidales TaxID=171549 RepID=A0A174HY81_9BACT
	twist_7818	8.0944e-06	0.412815	0.610414	-0.850468	2.0713	8.88889	9.17431	1.03211		1045	allergen_name False allergome_name Bub b 8 (5/6), Bub b 9 (1/2) (1/1) allergenonline_name False SDAP_name False iedb_name False
	agilent_8582	8.09978e-06	0.413089	0.501214	-0.699027	1.70145	8.88889	13.7615	1.54817	UniRef90_P11311	1046	Adhesin P1 precursor (Cytadhesin P1) (Attachment protein) & ADP1_MYCPN adhesin P1	Adhesin P1 n=56 Tax=Mycoplasma pneumoniae TaxID=2104 RepID=ADP1_MYCPN
	twist_88491	8.13231e-06	0.414748	0.923591	-1.29597	3.14316	2.22222	4.58716	2.06422		1047	YP_006908093.1 hypothetical protein [Campylobacter phage CP30A]
	twist_15595	8.13347e-06	0.414807	-0.388685	-1.32289	0.545518	24.4444	14.6789	0.6005		1048	allergen_name False allergome_name Tri a GBSS_I (7/14) (1/1) allergenonline_name False SDAP_name False iedb_name False
	agilent_17769	8.14032e-06	0.415156	-0.326289	-1.11111	0.458533	33.3333	28.4404	0.853211	UniRef90_A0A346MV28	1049	WP_041818626.1 strains_non_MPA_non_topgraph_cdhit70_190118.csv	Uncharacterized protein n=50 Tax=Bacilli TaxID=91061 RepID=A0A346MV28_LACJH
	agilent_24508	8.1531e-06	0.415808	0.706598	-0.995357	2.40855	4.44444	7.33945	1.65138	UniRef90_G1WTS1	1050	WP_040015261.1 strains_non_MPA_non_topgraph_cdhit70_190118.csv	Peripla_BP_4 domain-containing protein n=15 Tax=Dorea TaxID=189330 RepID=G1WTS1_9FIRM
	agilent_220721	8.16915e-06	0.416627	0.381867	-0.539538	1.30327	17.7778	27.5229	1.54817	UniRef90_Q54972	1051	VFG005313(gb|NP_357715) (pspA) Surface protein pspA precursor [Choline-binding proteins (CVF122)] [Streptococcus pneumoniae R6]	Pneumococcal surface protein A n=17 Tax=Streptococcus pneumoniae TaxID=1313 RepID=Q54972_STREE
	agilent_189818	8.17046e-06	0.416693	0.390895	-0.552429	1.33422	17.7778	20.1835	1.13532	UniRef90_F9URS3	1052	YP_004890426.1 strains_non_MPA_non_topgraph_cdhit70_190118.csv	Glycosyl hydrolase, family 25 n=68 Tax=Lactobacillaceae TaxID=33958 RepID=F9URS3_LACPL
	twist_55780	8.1769e-06	0.417022	-0.419925	-1.43402	0.594169	17.7778	12.844	0.722477		1053	Fusion glycoprotein F0 precursor (2/2) & fusion protein (1/2) & fusion glycoprotein
	agilent_39198	8.18043e-06	0.417202	0.47679	-0.675076	1.62866	86.6667	89.9083	1.0374	UniRef90_K0X2W1	1054	MH0028_GL0034983 MPA_PNP_EM_seqs_non_topgraph_seqs_final_210318.csv	Uncharacterized protein n=3 Tax=Bacteroidales TaxID=171549 RepID=K0X2W1_9BACT
	agilent_151982	8.1811e-06	0.417236	0.689807	-0.976804	2.35642	4.44444	7.33945	1.65138	UniRef90_U6R7P0	1055	MH0039_GL0042967 (1/1) MPA_and_EM_topgraph_220218_subsample.csv	SusC/RagA family TonB-linked outer membrane protein n=2 Tax=Bacteroides TaxID=816 RepID=U6R7P0_9BACE
	agilent_236812	8.1924e-06	0.417812	0.564176	-0.80059	1.92894	6.66667	11.9266	1.78899	UniRef90_Q9KK48	1056	VFG005316(gb|NP_359586) (pspC/cbpA) Choline binding protein A [Choline-binding proteins (CVF122)] [Streptococcus pneumoniae R6]	Surface protein PspC n=12 Tax=Streptococcus pneumoniae TaxID=1313 RepID=Q9KK48_STREE
	agilent_1147	8.20116e-06	0.418259	0.380488	-0.540814	1.30179	17.7778	25.6881	1.44495	UniRef90_Q66575	1057	positive (from uniprot): Enterovirus B Genome polyprotein	Genome polyprotein n=20 Tax=Enterovirus B TaxID=138949 RepID=POLG_EC12T
	agilent_12509	8.21039e-06	0.41873	0.657591	-0.936289	2.25147	4.44444	10.0917	2.27064	UniRef90_P06177	1058	WP_020438185.1 strains_non_MPA_non_topgraph_cdhit70_190118.csv	Flagellin n=155 Tax=Salmonella TaxID=590 RepID=FLIC_SALMU
	agilent_125554	8.21233e-06	0.418829	0.399482	-0.568996	1.36796	15.5556	21.1009	1.35649	UniRef90_A0A1C5PUG1	1059	V1.UC28-0_GL0019745 MPA_PNP_EM_seqs_non_topgraph_seqs_final_210318.csv	Histidine kinase n=84 Tax=Bacteria TaxID=2 RepID=A0A1C5PUG1_9FIRM
	agilent_11277	8.22563e-06	0.419507	0.308604	-0.440647	1.05785	40	48.6239	1.2156		1060	positive (exact): Influenza A virus Hemagglutinin
	agilent_61837	8.26536e-06	0.421533	-0.316146	-1.08706	0.45477	37.7778	28.4404	0.752833	UniRef90_A0A4U9NYM5	1061	WP_011590223.1 strains_non_MPA_non_topgraph_cdhit70_190118.csv	Cell wall binding repeat-containing protein n=9 Tax=Clostridium perfringens TaxID=1502 RepID=A0A4U9NYM5_CLOPF
	twist_57309	8.27124e-06	0.421833	0.567173	-0.816762	1.95111	6.66667	11.0092	1.65138		1062	HCMVUL132
	twist_92656	8.27326e-06	0.421936	0.665172	-0.958247	2.28859	4.44444	9.17431	2.06422		1063	YP_001469480.1 gp5.1 conserved hypothetical protein [Enterobacteria phage Phi1]
	agilent_205324	8.27345e-06	0.421946	-0.783621	-2.69617	1.12892	4.44444	2.75229	0.619266	UniRef90_G2T5W2	1064	MH0268_GL0121737 MPA_PNP_EM_seqs_non_topgraph_seqs_final_210318.csv	Flagellin n=3 Tax=Roseburia TaxID=841 RepID=G2T5W2_ROSHA
	agilent_8318	8.28222e-06	0.422393	-0.32098	-1.10513	0.463175	66.6667	66.055	0.990826	UniRef90_Q1HVF7	1065	EBNA-1 HHV 4	Epstein-Barr nuclear antigen 1 n=48 Tax=Epstein-Barr virus (strain GD1) TaxID=10376 RepID=EBNA1_EBVA8
	agilent_241053	8.28891e-06	0.422735	0.757588	-1.09456	2.60974	4.44444	4.58716	1.03211	UniRef90_C7F880	1066	VFG012362(gb|NP_290254) (espB) Type III secretion system translocator protein EspB, pore protein [TTSS (VF0191)] [Escherichia coli O157:H7 str. EDL933]	EaeB n=37 Tax=Enterobacteriaceae TaxID=543 RepID=C7F880_ECOLX
	twist_10138	8.31009e-06	0.423815	0.45232	-0.656093	1.56073	11.1111	16.5138	1.48624		1067	allergen_name False allergome_name Lol p FT (2/3) (1/1) allergenonline_name False SDAP_name False iedb_name False
	agilent_11743	8.31032e-06	0.423827	-0.307683	-1.06168	0.446315	40	37.6147	0.940367	UniRef90_P12978	1068	nuclear protein EBNA2 & EBNA-2 & Epstein-Barr nuclear antigen 2	Epstein-Barr nuclear antigen 2 n=125 Tax=Epstein-Barr virus (strain GD1) TaxID=10376 RepID=EBNA2_EBVB9
	agilent_1726	8.31817e-06	0.424227	0.677291	-0.983889	2.33847	4.44444	6.42202	1.44495	UniRef90_P14738	1069	fibronectin-binding protein A	Fibronectin-binding protein A n=540 Tax=Staphylococcaceae TaxID=90964 RepID=FNBA_STAA8
	agilent_200616	8.3193e-06	0.424285	0.515139	-0.748492	1.77877	8.88889	11.0092	1.23853	UniRef90_K0WU03	1070	MH0012_GL0184715 MPA_PNP_EM_seqs_non_topgraph_seqs_final_210318.csv	PA14 domain-containing protein n=3 Tax=Bacteroidales TaxID=171549 RepID=K0WU03_9BACT
	agilent_6963	8.33268e-06	0.424967	0.573842	-0.835862	1.98355	6.66667	10.0917	1.51376	UniRef90_Q59947	1071	immunoglobulin A1 protease	Immunoglobulin A1 protease n=446 Tax=Streptococcus pneumoniae TaxID=1313 RepID=IGA1_STRR6
	agilent_182996	8.33737e-06	0.425206	-0.482421	-1.66815	0.703309	13.3333	9.17431	0.688073	UniRef90_A0A1C5US59	1072	MH0003_GL0083467 MPA_PNP_EM_seqs_non_topgraph_seqs_final_210318.csv	Glutamyl-and glutaminyl-tRNA synthetases n=58 Tax=Bacteroidaceae TaxID=815 RepID=A0A1C5US59_9BACE
	agilent_10447	8.35208e-06	0.425956	0.386893	-0.565584	1.33937	15.5556	23.8532	1.53342	UniRef90_P03188	1073	glycoprotein BALF4 & Glycoprotein GP110 precursor & BALF4	Envelope glycoprotein B n=86 Tax=Epstein-Barr virus (strain GD1) TaxID=10376 RepID=GB_EBVB9
	twist_2405	8.37282e-06	0.427014	-0.37516	-1.30087	0.550547	22.2222	16.5138	0.743119		1074	allergen_name Sola t 1 (1/1) (1/1) allergome_name Sola t 1 (9/9) (1/1) allergenonline_name (1/1) (1/1) SDAP_name False iedb_name False
	agilent_235257	8.3774e-06	0.427248	0.883654	-1.29786	3.06517	2.22222	6.42202	2.88991	UniRef90_O33930	1075	VFG032821(gb|NP_463939) (inlF) internalin F [InlF (VF0447)] [Listeria monocytogenes EGD-e]	Class 1 internalin InlF n=194 Tax=Bacteria TaxID=2 RepID=O33930_LISMN
	twist_31240	8.37822e-06	0.427289	0.455637	-0.669317	1.58059	11.1111	16.5138	1.48624		1076	EBNA-1 HHV 4
	agilent_140424	8.38242e-06	0.427503	-0.548894	-1.90472	0.806936	8.88889	6.42202	0.722477	UniRef90_Q08860	1077	NP_707809.1 strains_non_MPA_non_topgraph_cdhit70_190118.csv	Flagellin n=40 Tax=Enterobacteriaceae TaxID=543 RepID=FLIC_SHIFL
	agilent_117712	8.38878e-06	0.427828	0.728192	-1.07179	2.52817	4.44444	4.58716	1.03211	UniRef90_A0A0H3EAX6	1078	YP_003970227.1 strains_non_MPA_non_topgraph_cdhit70_190118.csv	1,4-beta-N-acetylmuramidase n=61 Tax=Bacteria TaxID=2 RepID=A0A0H3EAX6_BIFBP
	agilent_55961	8.38966e-06	0.427873	0.31095	-0.457746	1.07965	62.2222	68.8073	1.10583	UniRef90_R5FJF8	1079	MH0059_GL0009188 MPA_PNP_EM_seqs_non_topgraph_seqs_final_210318.csv	SGNH_hydro domain-containing protein n=4 Tax=Bacteria TaxID=2 RepID=R5FJF8_9ACTN
	agilent_242753	8.39911e-06	0.428355	0.681493	-1.00498	2.36796	4.44444	9.17431	2.06422	UniRef90_P44969	1080	VFG000337(gb|NP_439153) (iga1) immunoglobin A1 protease [IgA1 protease (VF0045)] [Haemophilus influenzae Rd KW20]	Immunoglobulin A1 protease autotransporter n=1 Tax=Haemophilus influenzae (strain ATCC 51907 / DSM 11121 / KW20 / Rd) TaxID=71421 RepID=IGA0_HAEIN
	agilent_206719	8.39988e-06	0.428394	-0.489819	-1.70206	0.722424	11.1111	8.25688	0.743119	UniRef90_A0A2V2E9Z5	1081	MH0188_GL0033238 MPA_PNP_EM_seqs_non_topgraph_seqs_final_210318.csv	Molybdopterin molybdenumtransferase n=1 Tax=Coriobacteriia bacterium TaxID=2052159 RepID=A0A2V2E9Z5_9ACTN
	agilent_19835	8.40197e-06	0.4285	-0.562015	-1.95326	0.829225	8.88889	5.50459	0.619266	UniRef90_B0G6M5	1082	WP_005333649.1 strains_non_MPA_non_topgraph_cdhit70_190118.csv	Peripla_BP_4 domain-containing protein n=15 Tax=Dorea TaxID=189330 RepID=B0G6M5_9FIRM
	agilent_88260	8.41026e-06	0.428923	0.956209	-1.41301	3.32543	2.22222	3.66972	1.65138	UniRef90_I9U8P6	1083	159490532-stool1_revised_scaffold8888_2_gene50955 (2/2) MPA_and_EM_topgraph_220218_subsample.csv	SusC/RagA family TonB-linked outer membrane protein n=31 Tax=Bacteroides TaxID=816 RepID=I9U8P6_BACVU
	twist_33323	8.41186e-06	0.429005	0.483436	-0.714594	1.68146	8.88889	13.7615	1.54817		1084	55 kDa immediate-early protein 1
	agilent_241595	8.43179e-06	0.430021	0.294746	-0.437291	1.02678	42.2222	48.6239	1.15162	UniRef90_A0A4I7XYI6	1085	VFG001361(gb|NP_344663) (pspA) pneumococcal surface protein A [PspA (VF0152)] [Streptococcus pneumoniae TIGR4]	Surface protein A n=87 Tax=Streptococcus pneumoniae TaxID=1313 RepID=A0A4I7XYI6_STREE
	agilent_136533	8.43662e-06	0.430268	0.553304	-0.82163	1.92824	8.88889	8.25688	0.928899	UniRef90_Q6GJK9	1086	WP_001170274.1 strains_non_MPA_non_topgraph_cdhit70_190118.csv	N-acetylmuramoyl-L-alanine amidase sle1 n=31 Tax=Staphylococcus aureus TaxID=1280 RepID=SLE1_STAAR
	twist_48627	8.44325e-06	0.430606	0.70682	-1.05088	2.46452	4.44444	7.33945	1.65138		1087	positive (from uniprot): Norwalk virus Non-structural polyprotein
	agilent_81348	8.44503e-06	0.430697	0.497461	-0.739856	1.73478	8.88889	12.844	1.44495	UniRef90_I9SVG7	1088	WP_004297973.1 MPA_PNP_EM_seqs_non_topgraph_seqs_final_210318.csv	Uncharacterized protein n=48 Tax=Bacteroidaceae TaxID=815 RepID=I9SVG7_BACOV
	agilent_230235	8.44982e-06	0.430941	-0.631768	-2.20398	0.940439	6.66667	4.58716	0.688073	UniRef90_Q99XV0	1089	VFG000968(gb|NP_269973) (emm) M protein type 1 [M protein (VF0242)] [Streptococcus pyogenes M1 GAS]	M protein type 1 n=54 Tax=Streptococcus pyogenes TaxID=1314 RepID=Q99XV0_STRP1
	agilent_61850	8.45287e-06	0.431096	0.681158	-1.01453	2.37685	4.44444	7.33945	1.65138	UniRef90_Q6GF50	1090	WP_000595617.1 strains_non_MPA_non_topgraph_cdhit70_190118.csv	Uncharacterized leukocidin-like protein 1 n=24 Tax=Staphylococcus TaxID=1279 RepID=LUKL1_STAAR
	agilent_179632	8.45406e-06	0.431157	-0.664507	-2.31896	0.98995	6.66667	3.66972	0.550459	UniRef90_UPI0008DA98AF	1091	SZEY-104A_GL0018364 MPA_PNP_EM_seqs_non_topgraph_seqs_final_210318.csv	flagellar filament capping protein FliD n=1 Tax=Romboutsia timonensis TaxID=1776391 RepID=UPI0008DA98AF
	twist_22032	8.4739e-06	0.432169	0.668491	-0.999546	2.33653	4.44444	7.33945	1.65138		1092	allergen_name False allergome_name Str py Streptokinase (11/12) (1/1) allergenonline_name False SDAP_name False iedb_name False
	agilent_225335	8.48037e-06	0.432499	0.558163	-0.835579	1.95191	6.66667	9.17431	1.37615	UniRef90_P35671	1093	VFG000558(gb|NP_461818) (invE) type III secretion system gatekeeper invE [TTSS(SPI-1 encode) (VF0116)] [Salmonella enterica subsp. enterica serovar Typhimurium str. LT2]	Invasion protein InvE n=504 Tax=Salmonella TaxID=590 RepID=INVE_SALTY
	agilent_68928	8.48044e-06	0.432502	0.679677	-1.0175	2.37685	4.44444	5.50459	1.23853	UniRef90_W4N8Z7	1094	MH0131_GL0034718 (3/3) MPA_and_EM_topgraph_220218_subsample.csv	ATP-dependent zinc metalloprotease FtsH n=67 Tax=Bacteria TaxID=2 RepID=W4N8Z7_9BIFI
	twist_47810	8.50421e-06	0.433715	-0.329646	-1.15496	0.495664	28.8889	27.5229	0.952717		1095	EBNA-3B nuclear protein [Human gammaherpesvirus 4] & Epstein-Barr nuclear antigen 4
	twist_11437	8.5044e-06	0.433724	0.667503	-1.00371	2.33871	4.44444	6.42202	1.44495		1096	allergen_name Equ c 3 (1/1) (1/1) allergome_name Equ c 3 (2/3) (1/1) allergenonline_name Equ c 3.0101 (1/1) (1/1) SDAP_name Equ c 3 (1/1) (1/1) iedb_name False
	agilent_12511	8.51216e-06	0.43412	0.876659	-1.3201	3.07342	2.22222	5.50459	2.47706	UniRef90_Q9S0U1	1097	WP_000079699.1 strains_non_MPA_non_topgraph_cdhit70_190118.csv	Flagellin n=50 Tax=Enterobacteriaceae TaxID=543 RepID=Q9S0U1_ECOLX
	agilent_3414	8.52506e-06	0.434778	0.463183	-0.699139	1.6255	86.6667	90.8257	1.04799	UniRef90_Q9ANY1	1098	pneumococcal histidine triad protein E & hydrolase & HIT family hydrolase	Bvh-3 n=444 Tax=Bacteria TaxID=2 RepID=Q9ANY1_STREE
	agilent_7111	8.53053e-06	0.435057	0.674407	-1.01899	2.36781	4.44444	7.33945	1.65138	UniRef90_P54634	1099	positive (from uniprot): Norwalk virus Non-structural polyprotein	Genome polyprotein n=5814 Tax=root TaxID=1 RepID=POLG_LORDV
	agilent_90413	8.54108e-06	0.435595	-0.304015	-1.06828	0.460246	66.6667	58.7156	0.880734	UniRef90_A0A1C5VBJ4	1100	MH0369_GL0102815 MPA_PNP_EM_seqs_non_topgraph_seqs_final_210318.csv	Flagellin n=16 Tax=Roseburia TaxID=841 RepID=A0A1C5VBJ4_9FIRM
	agilent_189058	8.5549e-06	0.4363	0.456023	-0.692132	1.60418	11.1111	13.7615	1.23853	UniRef90_C2EQT9	1101	YP_193207.1 strains_non_MPA_non_topgraph_cdhit70_190118.csv	ATPase family associated with various cellular activities (AAA) n=3 Tax=Lactobacillus TaxID=1578 RepID=C2EQT9_9LACO
	twist_88894	8.55573e-06	0.436342	-0.433656	-1.5256	0.658285	15.5556	10.0917	0.648755		1102	YP_009222335.1 hypothetical protein LfeInf_097 [Lactobacillus phage LfeInf]
	agilent_211706	8.55577e-06	0.436344	0.695905	-1.05638	2.44819	4.44444	6.42202	1.44495	UniRef90_B2URG0	1103	MH0054_GL0074264 MPA_PNP_EM_seqs_non_topgraph_seqs_final_210318.csv	Alpha-N-acetylglucosaminidase n=30 Tax=Akkermansia TaxID=239934 RepID=B2URG0_AKKM8
	agilent_230186	8.55747e-06	0.436431	0.340209	-0.5166	1.19702	24.4444	27.5229	1.12594	UniRef90_A0A0G9FJC8	1104	VFG000904(gb|NP_752330) (vat) Haemoglobin protease [Tsh (VF0233)] [Escherichia coli CFT073]	Autotransporter n=304 Tax=Enterobacteriaceae TaxID=543 RepID=A0A0G9FJC8_ECOLX
	agilent_17763	8.55887e-06	0.436502	0.653518	-0.992608	2.29964	4.44444	7.33945	1.65138	UniRef90_A0A174CSM3	1105	WP_007856161.1 MPA_PNP_EM_seqs_non_topgraph_seqs_final_210318.csv	Beta-xylosidase n=22 Tax=Bacteroides TaxID=816 RepID=A0A174CSM3_BACVU
	twist_47319	8.56266e-06	0.436696	0.357162	-0.542861	1.25718	20	25.6881	1.2844		1106	Surface protein pspA
	agilent_73216	8.57243e-06	0.437194	-0.305693	-1.07686	0.46547	68.8889	61.4679	0.892276	UniRef90_C0FTT4	1107	WP_007886088.1 MPA_PNP_EM_seqs_non_topgraph_seqs_final_210318.csv	Flagellin n=5 Tax=Roseburia inulinivorans TaxID=360807 RepID=C0FTT4_9FIRM
	agilent_212164	8.57276e-06	0.437211	-0.479032	-1.68752	0.729452	11.1111	8.25688	0.743119	UniRef90_A0A508ZG25	1108	WP_015438400.1 strains_non_MPA_non_topgraph_cdhit70_190118.csv	Lactose-binding protein n=31 Tax=Bifidobacterium TaxID=1678 RepID=A0A508ZG25_BIFBR
	twist_28905	8.57369e-06	0.437258	-0.485574	-1.71069	0.739539	13.3333	7.33945	0.550459		1109	neuraminidase
	twist_58793	8.57763e-06	0.437459	0.312329	-0.47603	1.10069	62.2222	72.4771	1.16481		1110	positive (exact): Human herpesvirus 1 Envelope glycoprotein D
	agilent_12015	8.57763e-06	0.437459	0.312329	-0.47603	1.10069	62.2222	72.4771	1.16481		1111	positive (exact): Human herpesvirus 1 Envelope glycoprotein D
	twist_31133	8.5828e-06	0.437723	0.491878	-0.750401	1.73416	8.88889	13.7615	1.54817		1112	positive (from uniprot): Enterovirus B Genome polyprotein
	agilent_101098	8.59327e-06	0.438257	0.48487	-0.741137	1.71088	8.88889	12.844	1.44495	UniRef90_C0ET85	1113	WP_044921670.1 MPA_PNP_EM_seqs_non_topgraph_seqs_final_210318.csv	BIG2 domain-containing protein n=3 Tax=Clostridiales TaxID=186802 RepID=C0ET85_9FIRM
	twist_53233	8.59877e-06	0.438537	0.38207	-0.584596	1.34874	15.5556	21.1009	1.35649		1114	phosphoprotein 150 & Large structural phosphoprotein
	agilent_1145	8.60498e-06	0.438854	0.339102	-0.519446	1.19765	24.4444	31.1927	1.27606	UniRef90_P03300	1115	Genome polyprotein (6/6) & polyprotein (7/9) & VP1 (1/4) & coat protein VP1 & VP4	Genome polyprotein n=1168 Tax=Enterovirus TaxID=12059 RepID=POLG_POL1M
	agilent_236729	8.60727e-06	0.438971	0.638442	-0.978396	2.25528	4.44444	8.25688	1.8578	UniRef90_Q50341	1116	VFG002030(gb|NP_109830) (orf6/MgpC/crmA) cytadherence protein [Cytadherence organelle (VF0330)] [Mycoplasma pneumoniae M129]	Mgp-operon protein 3 n=22 Tax=Mycoplasma pneumoniae TaxID=2104 RepID=MGP3_MYCPN
	agilent_222742	8.6108e-06	0.439151	0.542667	-0.832164	1.9175	6.66667	11.9266	1.78899	UniRef90_Q8NXJ1	1117	VFG001289(gb|NP_645581) (clfA) Clumping factor A, fibrinogen-binding protein [Clumping factor (VF0004)] [Staphylococcus aureus subsp. aureus MW2]	Clumping factor A n=98 Tax=Staphylococcus TaxID=1279 RepID=CLFA_STAAW
	agilent_5001	8.61441e-06	0.439335	-0.391831	-1.38492	0.60126	20	14.6789	0.733945	UniRef90_Q66478	1118	polyprotein (3/9) & structural protein (3/3) & VP1 (2/4) & capsid protein VP1 & VP1 protein (2/2) & VP1 protein, partial [Enterovirus A71]	Genome polyprotein n=10068 Tax=root TaxID=1 RepID=POLG_HE71B
	agilent_70589	8.62995e-06	0.440127	-0.790438	-2.79727	1.21639	4.44444	2.75229	0.619266	UniRef90_B0G3B4	1119	WP_005331402.1 (7/7) non_MPA_topgraph_sampling_040218.csv	Uncharacterized protein n=2 Tax=Dorea formicigenerans TaxID=39486 RepID=B0G3B4_9FIRM
	agilent_65478	8.63428e-06	0.440348	0.63401	-0.976448	2.24447	4.44444	9.17431	2.06422	UniRef90_J6PDD5	1120	NP_816789.1 strains_non_MPA_non_topgraph_cdhit70_190118.csv	WxL domain-containing protein n=92 Tax=Bacteria TaxID=2 RepID=J6PDD5_ENTFL
	agilent_241827	8.64295e-06	0.44079	-0.582481	-2.06348	0.898519	8.88889	4.58716	0.516055	UniRef90_A0A0H3K1N3	1121	VFG001282(gb|NP_647237) (fnbB) fibronectin-binding protein B [FnBPs (VF0010)] [Staphylococcus aureus subsp. aureus MW2]	FnbB protein n=80 Tax=Staphylococcus TaxID=1279 RepID=A0A0H3K1N3_STAAW
	agilent_11281	8.64408e-06	0.440848	-0.490791	-1.73882	0.757238	11.1111	7.33945	0.66055		1122	positive (exact): Norwalk virus Non-structural polyprotein
	agilent_237918	8.64525e-06	0.440908	-0.321904	-1.14058	0.49677	73.3333	66.055	0.900751	UniRef90_Q48028	1123	VFG001154(gb|AAA20524) (hmw2A) adhesin HMW2A, two-partner secretion (TPS) pathway TpsA exoprotein [HMW1/HMW2 (VF0038)] [Haemophilus influenzae str. 12]	Adhesin n=8 Tax=Haemophilus influenzae TaxID=727 RepID=Q48028_HAEIF
	agilent_139400	8.64911e-06	0.441105	-0.33182	-1.17608	0.512436	33.3333	21.1009	0.633028	UniRef90_Q2FZL2	1124	WP_000676561.1 strains_non_MPA_non_topgraph_cdhit70_190118.csv	Glutamyl endopeptidase n=383 Tax=Bacilli TaxID=91061 RepID=SSPA_STAA8
	agilent_125065	8.65721e-06	0.441518	0.348683	-0.539281	1.23665	20	26.6055	1.33028	UniRef90_A0A139LN71	1125	DOM017_GL0005686 MPA_PNP_EM_seqs_non_topgraph_seqs_final_210318.csv	Glycerophosphodiester phosphodiesterase n=12 Tax=Bacteroides TaxID=816 RepID=A0A139LN71_BACOV
	twist_59158	8.67233e-06	0.442289	-0.724381	-2.57222	1.12346	6.66667	3.66972	0.550459		1126	H3N2 A/Hong Kong/4801/2014 NP
	agilent_6384	8.68078e-06	0.44272	0.852367	-1.32401	3.02875	2.22222	7.33945	3.30275	UniRef90_Q99WQ6	1127	Lipase 2 precursor (Glycerol ester hydrolase 2)	Lipase 2 n=451 Tax=Bacteria TaxID=2 RepID=LIP2_STAAM
	twist_22989	8.68116e-06	0.442739	-0.385054	-1.36827	0.598161	20	13.7615	0.688073		1128	allergen_name False allergome_name Cap h 12 (2/2), Cap h 8 (4/5) (1/1) allergenonline_name False SDAP_name False iedb_name False
	agilent_236132	8.68962e-06	0.44317	0.63429	-0.986867	2.25545	4.44444	9.17431	2.06422	UniRef90_P75211	1129	VFG002032(gb|NP_110256) (p200) cyto adherence proteins [Cytadherence organelle (VF0330)] [Mycoplasma pneumoniae M129]	Protein P200 n=9 Tax=Mycoplasma pneumoniae TaxID=2104 RepID=P200_MYCPN
	agilent_49012	8.69334e-06	0.44336	0.293425	-0.456841	1.04369	57.7778	61.4679	1.06387	UniRef90_A0A0E1XBT2	1130	WP_001208900.1 strains_non_MPA_non_topgraph_cdhit70_190118.csv	Gram-positive signal peptide protein, YSIRK family n=24 Tax=Staphylococcaceae TaxID=90964 RepID=A0A0E1XBT2_STAAU
	twist_27025	8.71541e-06	0.444486	-0.552963	-1.97035	0.86442	8.88889	5.50459	0.619266		1131	collagen, type IV, alpha 3 (Goodpasture antigen)
	twist_15602	8.71604e-06	0.444518	-0.319884	-1.13988	0.500116	33.3333	23.8532	0.715596		1132	allergen_name False allergome_name Hor v 37 (5/6) (1/1) allergenonline_name False SDAP_name False iedb_name False
	agilent_24333	8.7339e-06	0.445429	0.898946	-1.41006	3.20795	2.22222	4.58716	2.06422	UniRef90_A0A078RVN9	1133	MH0002_GL0070565 (1/1) MPA_and_EM_topgraph_220218_subsample.csv	TonB-linked outer membrane, SusC/RagA family protein n=26 Tax=Bacteroides TaxID=816 RepID=A0A078RVN9_BACUN
	twist_62435	8.7499e-06	0.446245	-0.650046	-2.32273	1.02264	6.66667	3.66972	0.550459		1134	AFQ97034.1 protein kinase [Enterobacteria phage T7M]
	twist_58263	8.75499e-06	0.446505	-0.383589	-1.3712	0.604018	20	12.844	0.642202		1135	EBNA-3C HHV 4 latent protein
	twist_34234	8.76607e-06	0.44707	-0.486616	-1.74104	0.767807	11.1111	7.33945	0.66055		1136	huntingtin & Huntingtin
	agilent_242702	8.7826e-06	0.447913	0.52511	-0.831061	1.88128	6.66667	11.0092	1.65138	UniRef90_UPI000E01835F	1137	VFG001313(gb|NP_644899) (spa) Immunoglobulin G binding protein A precursor [SpA (VF0017)] [Staphylococcus aureus subsp. aureus MW2]	staphylococcal protein A n=3 Tax=Staphylococcus aureus TaxID=1280 RepID=UPI000E01835F
	agilent_239239	8.78628e-06	0.4481	0.289366	-0.458271	1.037	55.5556	56.8807	1.02385	UniRef90_Q93SM9	1138	VFG002418(gb|YP_001331791) (vWbp) secreted von Willebrand factor-binding protein precursor [vWbp (VF0420)] [Staphylococcus aureus subsp. aureus str. Newman]	Coagulase n=92 Tax=Staphylococcus TaxID=1279 RepID=Q93SM9_STAAU
	twist_58591	8.78997e-06	0.448288	0.423103	-0.670524	1.51673	11.1111	16.5138	1.48624		1139	EBNA-1 HHV 4 & BKRF1
	twist_77674	8.79007e-06	0.448294	-0.681149	-2.44179	1.07949	6.66667	2.75229	0.412844		1140	AFN38712.1 hypothetical protein phi_MSA6_ORF048 [Staphylococcus phage MSA6]
	agilent_169172	8.79968e-06	0.448784	-0.373064	-1.3384	0.592277	22.2222	14.6789	0.66055	UniRef90_A0A174MPU4	1141	T2D-189A_GL0064880 MPA_PNP_EM_seqs_non_topgraph_seqs_final_210318.csv	Flagellin n=3 Tax=Clostridiales TaxID=186802 RepID=A0A174MPU4_9FIRM
	agilent_220340	8.81572e-06	0.449602	0.538305	-0.85713	1.93374	6.66667	10.0917	1.51376	UniRef90_P12255	1142	VFG000001(gb|NP_880571) (fhaB) filamentous hemagglutinin/adhesin [FHA (VF0025)] [Bordetella pertussis Tohama I]	Filamentous hemagglutinin n=89 Tax=Bordetella TaxID=517 RepID=FHAB_BORPE
	agilent_3073	8.82372e-06	0.45001	0.438637	-0.699454	1.57673	11.1111	12.844	1.15596	UniRef90_Q99WQ6	1143	Lipase 2 precursor (Glycerol ester hydrolase 2)	Lipase 2 n=451 Tax=Bacteria TaxID=2 RepID=LIP2_STAAM
	agilent_236703	8.82821e-06	0.450239	0.424961	-0.678204	1.52813	13.3333	14.6789	1.10092	UniRef90_P71401	1144	VFG001157(gb|AAC44560) (hsf) Hsf [Hia/Hsf (VF0039)] [Haemophilus influenzae C54]	Hsf n=19 Tax=Haemophilus influenzae TaxID=727 RepID=P71401_HAEIF
	agilent_240248	8.83224e-06	0.450444	0.485946	-0.776104	1.748	11.1111	9.17431	0.825688	UniRef90_P71401	1145	VFG001157(gb|AAC44560) (hsf) Hsf [Hia/Hsf (VF0039)] [Haemophilus influenzae C54]	Hsf n=19 Tax=Haemophilus influenzae TaxID=727 RepID=P71401_HAEIF
	twist_81047	8.83609e-06	0.450641	0.578774	-0.925011	2.08256	6.66667	7.33945	1.10092		1146	YP_009037574.1 baseplate subunit [Escherichia phage vB_EcoM_JS09]
	twist_52307	8.84329e-06	0.451008	0.526215	-0.84212	1.89455	6.66667	11.0092	1.65138		1147	Tegument protein UL25
	agilent_118392	8.85777e-06	0.451746	-0.411072	-1.48174	0.659597	15.5556	10.0917	0.648755	UniRef90_A0A121XSS7	1148	NP_814183.1 strains_non_MPA_non_topgraph_cdhit70_190118.csv	Peptidoglycan DL-endopeptidase CwlO n=138 Tax=Bacilli TaxID=91061 RepID=A0A121XSS7_LISMN
	agilent_7411	8.85999e-06	0.451859	0.315998	-0.50725	1.13925	24.4444	31.1927	1.27606	UniRef90_P06473	1149	Glycoprotein B precursor & glycoprotein B (1/2)	Envelope glycoprotein B n=908 Tax=Viruses TaxID=10239 RepID=GB_HCMVA
	agilent_112962	8.86034e-06	0.451877	-0.402636	-1.45164	0.646365	15.5556	11.9266	0.76671	UniRef90_A0A1Q6RJ96	1150	MH0257_GL0136324 MPA_PNP_EM_seqs_non_topgraph_seqs_final_210318.csv	Uncharacterized protein n=1 Tax=Oscillibacter sp. 57_20 TaxID=1897011 RepID=A0A1Q6RJ96_9FIRM
	twist_35869	8.86714e-06	0.452224	-0.299362	-1.0799	0.481174	68.8889	64.2202	0.932228		1151	EBNA-3C HHV 4 latent protein
	agilent_218068	8.8791e-06	0.452834	0.628118	-1.01181	2.26804	4.44444	7.33945	1.65138	UniRef90_A0A353BLN1	1152	MH0227_GL0096298 MPA_PNP_EM_seqs_non_topgraph_seqs_final_210318.csv	Big_4 domain-containing protein n=3 Tax=Ruminococcaceae TaxID=541000 RepID=A0A353BLN1_9FIRM
	agilent_221820	8.87974e-06	0.452867	0.513627	-0.827475	1.85473	8.88889	8.25688	0.928899	UniRef90_Q8GM74	1153	VFG001150(gb|AAL79954) (hia) adhesin [Hia/Hsf (VF0039)] [Haemophilus influenzae nontypable strain 3179B]	Adhesin n=5 Tax=Haemophilus influenzae TaxID=727 RepID=Q8GM74_HAEIF
	twist_63872	8.88573e-06	0.453172	-0.40786	-1.47352	0.6578	15.5556	10.0917	0.648755		1154	YP_009190613.1 hypothetical protein JD18_032 [Klebsiella phage JD18]
	agilent_17390	8.89767e-06	0.453781	-0.290659	-1.05112	0.469803	37.7778	31.1927	0.825688	UniRef90_A0A3A9Y2H7	1155	YP_193409.1 strains_non_MPA_non_topgraph_cdhit70_190118.csv	Uncharacterized protein n=3 Tax=Lactobacillus acidophilus TaxID=1579 RepID=A0A3A9Y2H7_LACAI
	agilent_169474	8.89972e-06	0.453886	-0.60412	-2.18506	0.976825	8.88889	3.66972	0.412844	UniRef90_A0A139K0Z0	1156	MH0010_GL0020383 MPA_PNP_EM_seqs_non_topgraph_seqs_final_210318.csv	SusF/SusE family outer membrane protein n=25 Tax=root TaxID=1 RepID=A0A139K0Z0_BACUN
	agilent_16154	8.90221e-06	0.454013	0.337198	-0.545477	1.21987	20	25.6881	1.2844	UniRef90_A7X0T9	1157	WP_001074519.1 strains_non_MPA_non_topgraph_cdhit70_190118.csv	Bifunctional autolysin n=763 Tax=Bacteria TaxID=2 RepID=ATL_STAA1
	agilent_76377	8.90936e-06	0.454377	0.617195	-0.999728	2.23412	4.44444	9.17431	2.06422	UniRef90_B7JEJ8	1158	NP_834706.1 strains_non_MPA_non_topgraph_cdhit70_190118.csv	Neutral metalloproteinase n=667 Tax=Bacillaceae TaxID=186817 RepID=B7JEJ8_BACC0
	agilent_113148	8.90942e-06	0.45438	0.61166	-0.990772	2.21409	4.44444	9.17431	2.06422	UniRef90_R5ASD5	1159	V1.CD20-4_GL0045840 MPA_PNP_EM_seqs_non_topgraph_seqs_final_210318.csv	Putative DNA methylase n=1 Tax=Prevotella sp. CAG:1031 TaxID=1262917 RepID=R5ASD5_9BACT
	twist_63977	8.9225e-06	0.455048	0.425694	-0.691195	1.54258	11.1111	13.7615	1.23853		1160	YP_009148886.1 hypothetical protein [Salmonella phage SSE121]
	agilent_188098	8.94073e-06	0.455977	-0.591407	-2.14628	0.963464	6.66667	4.58716	0.688073	UniRef90_F7LZF2	1161	ED20A_GL0026873 (1/1) MPA_and_EM_topgraph_220218_subsample.csv	STN domain-containing protein n=108 Tax=Bacteroidaceae TaxID=815 RepID=F7LZF2_9BACE
	agilent_241521	8.94316e-06	0.456101	0.550161	-0.896669	1.99699	6.66667	8.25688	1.23853	UniRef90_P44969	1162	VFG000337(gb|NP_439153) (iga1) immunoglobin A1 protease [IgA1 protease (VF0045)] [Haemophilus influenzae Rd KW20]	Immunoglobulin A1 protease autotransporter n=1 Tax=Haemophilus influenzae (strain ATCC 51907 / DSM 11121 / KW20 / Rd) TaxID=71421 RepID=IGA0_HAEIN
	twist_48565	8.95149e-06	0.456526	0.514319	-0.839527	1.86816	6.66667	11.9266	1.78899		1163	glycoprotein BALF4 & Glycoprotein GP110 precursor & BALF4
	agilent_7303	8.95391e-06	0.456649	0.324435	-0.529812	1.17868	71.1111	81.6514	1.14822	UniRef90_P03211	1164	EBNA-1 HHV 4 & BKRF1	Epstein-Barr nuclear antigen 1 n=37 Tax=Epstein-Barr virus (strain GD1) TaxID=10376 RepID=EBNA1_EBVB9
	agilent_226611	8.9572e-06	0.456817	-0.397961	-1.4462	0.650274	17.7778	11.0092	0.619266	UniRef90_Q9JNH0	1165	VFG000972(gb|NP_269972) (sic) inhibitor of complement-mediated lysis [SIC (VF0255)] [Streptococcus pyogenes M1 GAS]	Sic1.225 n=20 Tax=Streptococcus pyogenes TaxID=1314 RepID=Q9JNH0_STRPY
	twist_27187	8.96559e-06	0.457245	0.516377	-0.845061	1.87782	6.66667	11.0092	1.65138		1166	putative BLRF2 protein [Human gammaherpesvirus 4] & Tegument protein BLRF2
	twist_40763	8.96709e-06	0.457322	-0.484797	-1.76319	0.793597	11.1111	7.33945	0.66055		1167	RNA polymerase beta'-subunit
	agilent_171523	8.99646e-06	0.458819	0.665776	-1.09571	2.42727	4.44444	5.50459	1.23853	UniRef90_Q6GHS9	1168	WP_000791575.1 strains_non_MPA_non_topgraph_cdhit70_190118.csv	Fibrinogen-binding protein n=22 Tax=Staphylococcus aureus TaxID=1280 RepID=FIB_STAAR
	agilent_69593	8.99659e-06	0.458826	0.67334	-1.10819	2.45487	4.44444	4.58716	1.03211	UniRef90_A0A174H7V1	1169	V1.CD22-0_GL0190719 MPA_PNP_EM_seqs_non_topgraph_seqs_final_210318.csv	Uncharacterized protein n=4 Tax=Coprococcus TaxID=33042 RepID=A0A174H7V1_9FIRM
	agilent_30237	9.00431e-06	0.45922	-0.390174	-1.4234	0.643056	15.5556	12.844	0.825688	UniRef90_I9A5K4	1170	MH0349_GL0007090 MPA_PNP_EM_seqs_non_topgraph_seqs_final_210318.csv	TPM_phosphatase domain-containing protein n=49 Tax=Bacteroides TaxID=816 RepID=I9A5K4_BACVU
	agilent_42055	9.01038e-06	0.459529	0.647572	-1.06846	2.36361	4.44444	5.50459	1.23853	UniRef90_A0A166Q5A2	1171	WP_001081338.1 strains_non_MPA_non_topgraph_cdhit70_190118.csv	Iron(III) dicitrate-binding protein n=239 Tax=Bacteria TaxID=2 RepID=A0A166Q5A2_STAAU
	twist_29332	9.01341e-06	0.459684	-0.588262	-2.14767	0.971141	6.66667	4.58716	0.688073		1172	Proline-rich 28 kDa antigen
	agilent_8460	9.03489e-06	0.46078	0.462287	-0.76617	1.69074	8.88889	11.9266	1.34174	UniRef90_Q2FUY2	1173	Clumping factor B precursor (Fibrinogen-binding protein B) (Fibrinogen receptor B)	Clumping factor B n=3 Tax=Staphylococcus aureus TaxID=1280 RepID=CLFB_STAA8
	agilent_236774	9.03965e-06	0.461022	0.618297	-1.02562	2.26222	4.44444	8.25688	1.8578	UniRef90_P10520	1174	VFG000975(gb|NP_269944) (ska) streptokinase A precursor [Streptokinase (VF0247)] [Streptococcus pyogenes M1 GAS]	Streptokinase A n=48 Tax=Streptococcus pyogenes TaxID=1314 RepID=STRP_STRP1
	agilent_3004	9.04717e-06	0.461405	-0.460859	-1.68723	0.765516	11.1111	8.25688	0.743119	UniRef90_P03204	1175	EBNA-3C HHV 4 latent protein	Epstein-Barr nuclear antigen 6 n=14 Tax=Epstein-Barr virus (strain GD1) TaxID=10376 RepID=EBNA6_EBVB9
	twist_55875	9.04775e-06	0.461435	0.285203	-0.47379	1.04419	62.2222	66.055	1.0616		1176	Major surface glycoprotein G
	agilent_209928	9.05126e-06	0.461614	-0.273873	-1.00301	0.45526	53.3333	44.0367	0.825688	UniRef90_A0A174RQL3	1177	O2.UC53-2_GL0085658 MPA_PNP_EM_seqs_non_topgraph_seqs_final_210318.csv	Toxin A n=24 Tax=Lachnospiraceae TaxID=186803 RepID=A0A174RQL3_9FIRM
	twist_882	9.0549e-06	0.4618	0.532329	-0.88548	1.95014	6.66667	9.17431	1.37615		1178	allergen_name False allergome_name Cul ob 8 (2/2) (1/1) allergenonline_name False SDAP_name False iedb_name False
	agilent_223183	9.05544e-06	0.461827	0.457362	-0.760854	1.67558	11.1111	11.0092	0.990826	UniRef90_P15926	1179	VFG000974(gb|NP_269970) (scpA) C5a peptidase precursor [C5a peptidase (VF0245)] [Streptococcus pyogenes M1 GAS]	C5a peptidase n=760 Tax=Bacteria TaxID=2 RepID=C5AP_STRPY
	agilent_223641	9.06253e-06	0.462189	-0.275141	-1.00859	0.458308	53.3333	48.6239	0.911697	UniRef90_A0A4I7YG16	1180	VFG001357(gb|NP_346601) (cbpA) choline binding protein A [CbpA/PspC (VF0150)] [Streptococcus pneumoniae TIGR4]	Choline binding protein A n=44 Tax=Streptococcus pneumoniae TaxID=1313 RepID=A0A4I7YG16_STREE
	twist_54773	9.06361e-06	0.462244	0.310018	-0.516505	1.13654	71.1111	78.8991	1.10952		1181	positive (from uniprot): Enterovirus B Genome polyprotein
	twist_59224	9.07411e-06	0.46278	0.449281	-0.749958	1.64852	8.88889	13.7615	1.54817		1182	B B/Ann Arbor/1/86 HA
	twist_78072	9.08477e-06	0.463323	0.371483	-0.6213	1.36427	15.5556	22.0183	1.41547		1183	YP_007003214.1 phage tail tape measure protein [Lactobacillus phage LF1]
	agilent_133710	9.10373e-06	0.46429	0.608153	-1.02065	2.23695	4.44444	8.25688	1.8578	UniRef90_K5Y925	1184	MH0020_GL0056409 MPA_PNP_EM_seqs_non_topgraph_seqs_final_210318.csv	OstA-like_N domain-containing protein n=18 Tax=Parabacteroides TaxID=375288 RepID=K5Y925_9BACT
	twist_64561	9.12466e-06	0.465358	0.363122	-0.611748	1.33799	15.5556	19.2661	1.23853		1185	YP_008532047.1 putative tail fiber protein [Klebsiella phage 0507-KN2-1]
	agilent_9701	9.12923e-06	0.465591	-0.356419	-1.31379	0.600953	20	15.5963	0.779817	UniRef90_Q99WQ6	1186	Lipase 2 precursor (Glycerol ester hydrolase 2)	Lipase 2 n=451 Tax=Bacteria TaxID=2 RepID=LIP2_STAAM
	twist_31841	9.12977e-06	0.465618	0.364558	-0.614737	1.34385	15.5556	19.2661	1.23853		1187	putative BLRF2 protein [Human gammaherpesvirus 4] & Tegument protein BLRF2
	agilent_19018	9.13209e-06	0.465736	0.881163	-1.48649	3.24882	2.22222	3.66972	1.65138	UniRef90_K0X949	1188	MH0028_GL0014352 MPA_PNP_EM_seqs_non_topgraph_seqs_final_210318.csv	Por secretion system C-terminal sorting domain-containing protein n=3 Tax=Bacteroidales TaxID=171549 RepID=K0X949_9BACT
	agilent_143760	9.13209e-06	0.465736	0.881163	-1.48649	3.24882	2.22222	3.66972	1.65138	UniRef90_A0A3D3RTP4	1189	V1.UC12-4_GL0063875 MPA_PNP_EM_seqs_non_topgraph_seqs_final_210318.csv	PG_binding_4 domain-containing protein (Fragment) n=24 Tax=Lachnospiraceae TaxID=186803 RepID=A0A3D3RTP4_9FIRM
	agilent_223802	9.13422e-06	0.465845	-0.502089	-1.85151	0.847335	8.88889	6.42202	0.722477	UniRef90_Q5WVT8	1190	VFG002005(gb|YP_095785) (fliG) flagellar motor switch protein G [Flagella (VF0157)] [Legionella pneumophila subsp. pneumophila str. Philadelphia 1]	Flagellar motor switch protein FliG n=11 Tax=Legionella TaxID=445 RepID=Q5WVT8_LEGPL
	twist_32081	9.13481e-06	0.465875	0.403548	-0.681109	1.48821	13.3333	14.6789	1.10092		1191	putative zinc metalloprotease
	agilent_8947	9.14809e-06	0.466553	0.278731	-0.471583	1.02905	37.7778	42.2018	1.11711	UniRef90_P08318	1192	phosphoprotein 150 & Large structural phosphoprotein	Large structural phosphoprotein n=145 Tax=root TaxID=1 RepID=PP150_HCMVA
	twist_99522	9.18223e-06	0.468294	0.606678	-1.03283	2.24619	4.44444	8.25688	1.8578		1193	YP_358779.1 putative lysin [Lactobacillus phage Lc-Nu]
	agilent_220368	9.18945e-06	0.468662	-0.323061	-1.19684	0.550714	28.8889	20.1835	0.698659	UniRef90_Q3JY46	1194	VFG002535(gb|YP_109915) (fliC) flagellin [Flagella (VF0430)] [Burkholderia pseudomallei K96243]	Flagellin n=43 Tax=Burkholderiaceae TaxID=119060 RepID=Q3JY46_BURP1
	twist_27971	9.20978e-06	0.469699	0.413107	-0.706823	1.53304	11.1111	14.6789	1.3211		1195	phosphoprotein 150 & Large structural phosphoprotein
	twist_73447	9.21052e-06	0.469736	-0.457558	-1.6981	0.782983	11.1111	9.17431	0.825688		1196	YP_007006998.1 pre-neck appendage [Clostridium phage phi24R]
	agilent_227392	9.2156e-06	0.469996	-0.274626	-1.01963	0.470381	55.5556	46.789	0.842202	UniRef90_P71401	1197	VFG001157(gb|AAC44560) (hsf) Hsf [Hia/Hsf (VF0039)] [Haemophilus influenzae C54]	Hsf n=19 Tax=Haemophilus influenzae TaxID=727 RepID=P71401_HAEIF
	agilent_231668	9.23624e-06	0.471048	0.313808	-0.539514	1.16713	24.4444	26.6055	1.08841	UniRef90_P71401	1198	VFG001157(gb|AAC44560) (hsf) Hsf [Hia/Hsf (VF0039)] [Haemophilus influenzae C54]	Hsf n=19 Tax=Haemophilus influenzae TaxID=727 RepID=P71401_HAEIF
	twist_59514	9.23651e-06	0.471062	-0.319098	-1.18683	0.548635	26.6667	22.0183	0.825688		1199	B B/Beijing/184/93 HA
	agilent_206745	9.24218e-06	0.471351	0.454161	-0.781658	1.68998	8.88889	11.9266	1.34174	UniRef90_U6RAC5	1200	158802708-stool1_revised_scaffold38795_2_gene43419 MPA_PNP_EM_seqs_non_topgraph_seqs_final_210318.csv	Uncharacterized protein n=3 Tax=Bacteroidaceae TaxID=815 RepID=U6RAC5_9BACE
	agilent_154953	9.2425e-06	0.471368	0.606041	-1.04312	2.2552	4.44444	9.17431	2.06422	UniRef90_A0A1Q6SXB0	1201	MH0161_GL0136889 MPA_PNP_EM_seqs_non_topgraph_seqs_final_210318.csv	Peptidase_M23 domain-containing protein n=5 Tax=Ruminococcaceae TaxID=541000 RepID=A0A1Q6SXB0_9FIRM
	twist_47285	9.24509e-06	0.471499	-0.287879	-1.07149	0.495732	35.5556	25.6881	0.722477		1202	early antigen protein D (EA-D) & DNA polymerase processivity factor BMRF1
	twist_34788	9.24543e-06	0.471517	-0.495065	-1.84269	0.852563	8.88889	6.42202	0.722477		1203	positive (from uniprot): Enterovirus B Genome polyprotein
	agilent_223646	9.26588e-06	0.47256	-0.275335	-1.0266	0.475928	42.2222	33.0275	0.782231	UniRef90_Q9JNH0	1204	VFG000972(gb|NP_269972) (sic) inhibitor of complement-mediated lysis [SIC (VF0255)] [Streptococcus pyogenes M1 GAS]	Sic1.225 n=20 Tax=Streptococcus pyogenes TaxID=1314 RepID=Q9JNH0_STRPY
	agilent_181551	9.26839e-06	0.472688	0.817219	-1.41324	3.04768	2.22222	5.50459	2.47706	UniRef90_A0A1L9L0T2	1205	WP_038968447.1 strains_non_MPA_non_topgraph_cdhit70_190118.csv	Type II secretion system protein D n=17 Tax=Vibrio TaxID=662 RepID=A0A1L9L0T2_VIBFL
	agilent_230434	9.28232e-06	0.473398	-0.277461	-1.03596	0.481036	51.1111	38.5321	0.753889	UniRef90_P71401	1206	VFG001157(gb|AAC44560) (hsf) Hsf [Hia/Hsf (VF0039)] [Haemophilus influenzae C54]	Hsf n=19 Tax=Haemophilus influenzae TaxID=727 RepID=P71401_HAEIF
	twist_57916	9.28446e-06	0.473507	-0.478755	-1.78786	0.830346	11.1111	6.42202	0.577982		1207	Glycoprotein D HHV-1
	agilent_234119	9.28594e-06	0.473583	0.491739	-0.853094	1.83657	6.66667	12.844	1.92661	UniRef90_Q5WWB4	1208	VFG045526(gb|YP_095518) (ravX) Dot/Icm type IV secretion system effector RavX [Dot/Icm (VF0156)] [Legionella pneumophila subsp. pneumophila str. Philadelphia 1]	Uncharacterized protein n=29 Tax=Legionella pneumophila TaxID=446 RepID=Q5WWB4_LEGPL
	twist_57095	9.32488e-06	0.475569	0.33868	-0.591732	1.26909	17.7778	22.9358	1.29014		1209	ORF68
	agilent_222755	9.32556e-06	0.475604	0.401956	-0.702374	1.50629	11.1111	15.5963	1.40367	UniRef90_Q2G0L4	1210	VFG001280(gb|NP_645334) (sdrD) Ser-Asp rich fibrinogen-binding bone sialoprotein-binding protein [SDr (VF0019)] [Staphylococcus aureus subsp. aureus MW2]	Serine-aspartate repeat-containing protein D n=1957 Tax=Bacteria TaxID=2 RepID=SDRD_STAA8
	agilent_109851	9.32933e-06	0.475796	0.519152	-0.907782	1.94609	6.66667	10.0917	1.51376	UniRef90_A0A0M6WSF3	1211	MH0062_GL0000166 MPA_PNP_EM_seqs_non_topgraph_seqs_final_210318.csv	GRAM_POS_ANCHORING domain-containing protein n=97 Tax=root TaxID=1 RepID=A0A0M6WSF3_9FIRM
	agilent_237188	9.33968e-06	0.476324	0.564297	-0.988579	2.11717	6.66667	7.33945	1.10092	UniRef90_Q5QT02	1212	VFG002245(gb|YP_034066) (bepD) Bartonella effector protein BepD [VirB/VirD4 type IV secretion system (VF0369)] [Bartonella henselae str. Houston-1]	BepD protein n=3 Tax=Bartonella henselae TaxID=38323 RepID=Q5QT02_BARHN
	agilent_6339	9.34628e-06	0.47666	0.29383	-0.515371	1.10303	26.6667	32.1101	1.20413	UniRef90_P08318	1213	phosphoprotein 150 & Large structural phosphoprotein	Large structural phosphoprotein n=145 Tax=root TaxID=1 RepID=PP150_HCMVA
	twist_8120	9.36644e-06	0.477688	-0.590353	-2.21997	1.03927	6.66667	3.66972	0.550459		1214	allergen_name False allergome_name Mer un 4 (2/2) (1/1) allergenonline_name False SDAP_name False iedb_name False
	agilent_1143	9.37213e-06	0.477979	0.316629	-0.557975	1.19123	22.2222	29.3578	1.3211	UniRef90_P03300	1215	Genome polyprotein (6/6) & polyprotein (7/9) & VP1 (1/4) & coat protein VP1 & VP4	Genome polyprotein n=1168 Tax=Enterovirus TaxID=12059 RepID=POLG_POL1M
	agilent_73127	9.37218e-06	0.477981	-0.267068	-1.00478	0.470641	57.7778	51.3761	0.889203	UniRef90_A0A416JDV1	1216	MH0250_GL0256152 MPA_PNP_EM_seqs_non_topgraph_seqs_final_210318.csv	Flagellin (Fragment) n=1 Tax=Clostridium sp. AM49-4BH TaxID=2293035 RepID=A0A416JDV1_9CLOT
	twist_50150	9.37982e-06	0.478371	0.43217	-0.762649	1.62699	8.88889	15.5963	1.75459		1217	Capsid protein VP26 & capsid protein VP26 [Human gammaherpesvirus 4] & BFRF3
	agilent_31468	9.38549e-06	0.47866	-0.407344	-1.53427	0.719581	13.3333	10.0917	0.756881	UniRef90_A0A173UKQ3	1218	O2.UC43-1_GL0046095 MPA_PNP_EM_seqs_non_topgraph_seqs_final_210318.csv	Macrolide export ATP-binding/permease protein MacB n=29 Tax=Ruminococcaceae TaxID=541000 RepID=A0A173UKQ3_9FIRM
	agilent_243736	9.3861e-06	0.478691	-0.275281	-1.03691	0.486343	42.2222	34.8624	0.825688	UniRef90_P12255	1219	VFG000001(gb|NP_880571) (fhaB) filamentous hemagglutinin/adhesin [FHA (VF0025)] [Bordetella pertussis Tohama I]	Filamentous hemagglutinin n=89 Tax=Bordetella TaxID=517 RepID=FHAB_BORPE
	agilent_24512	9.39136e-06	0.478959	0.28618	-0.50608	1.07844	28.8889	33.0275	1.14326	UniRef90_A0A158SJE1	1220	WP_041807921.1 strains_non_MPA_non_topgraph_cdhit70_190118.csv	N-acetylmuramoyl-L-alanine amidase n=55 Tax=Lactobacillus TaxID=1578 RepID=A0A158SJE1_LACFE
	agilent_126605	9.41378e-06	0.480103	-0.300669	-1.13521	0.533871	33.3333	23.8532	0.715596	UniRef90_R7C7Y1	1221	MH0003_GL0115482 MPA_PNP_EM_seqs_non_topgraph_seqs_final_210318.csv	Flagellin n=5 Tax=Clostridiales TaxID=186802 RepID=R7C7Y1_9CLOT
	agilent_77798	9.41488e-06	0.480159	0.282637	-0.501955	1.06723	33.3333	45.8716	1.37615	UniRef90_Q5FMK0	1222	YP_193105.1 strains_non_MPA_non_topgraph_cdhit70_190118.csv	S-layer protein n=14 Tax=Lactobacillus acidophilus TaxID=1579 RepID=Q5FMK0_LACAC
	twist_58787	9.4281e-06	0.480833	-0.287324	-1.08615	0.511504	68.8889	66.055	0.958864		1223	positive (exact): Enterovirus C Genome polyprotein [on Uniprot the BLAST matches are "Capsid protein" from "Human poliovirus"
	agilent_108889	9.43249e-06	0.481057	0.512109	-0.912401	1.93662	6.66667	8.25688	1.23853	UniRef90_A0A0K6BRS0	1224	YP_098302.1 strains_non_MPA_non_topgraph_cdhit70_190118.csv	Insulinase family protein n=52 Tax=Bacteroidaceae TaxID=815 RepID=A0A0K6BRS0_BACFG
	twist_51927	9.43676e-06	0.481275	-0.277289	-1.049	0.494417	35.5556	33.0275	0.928899		1225	nuclear protein EBNA2 & EBNA-2 & Epstein-Barr nuclear antigen 2
	agilent_235339	9.43793e-06	0.481335	0.784799	-1.39962	2.96922	2.22222	6.42202	2.88991	UniRef90_Q99WQ6	1226	VFG001316(gb|NP_645114) (geh) glycerol ester hydrolase [Lipase (VF0012)] [Staphylococcus aureus subsp. aureus MW2]	Lipase 2 n=451 Tax=Bacteria TaxID=2 RepID=LIP2_STAAM
	agilent_118201	9.44279e-06	0.481582	-0.355018	-1.34374	0.633704	17.7778	12.844	0.722477	UniRef90_A0A0B8RBM1	1227	WP_012952029.1 (1/1) non_MPA_topgraph_sampling_040218.csv	LysM peptidoglycan-binding domain-containing protein n=99 Tax=Bacteria TaxID=2 RepID=A0A0B8RBM1_LISMN
	twist_52112	9.44584e-06	0.481738	0.447802	-0.799764	1.69537	8.88889	10.0917	1.13532		1228	phiRv1 phage protein
	agilent_223732	9.45078e-06	0.48199	0.400598	-0.716102	1.5173	13.3333	14.6789	1.10092	UniRef90_D0W5Z8	1229	VFG000232(gb|NP_273117) (pilT) twitching motility protein PilT [Type IV pili (VF0075)] [Neisseria meningitidis MC58]	Twitching motility protein n=4 Tax=Neisseria TaxID=482 RepID=D0W5Z8_NEICI
	twist_59566	9.47255e-06	0.4831	-0.611416	-2.32012	1.09728	6.66667	2.75229	0.412844		1230	B B/Phuket/3073/2013 HA
	agilent_241474	9.4794e-06	0.483449	0.386256	-0.69406	1.46657	13.3333	16.5138	1.23853	UniRef90_Q8GM74	1231	VFG001150(gb|AAL79954) (hia) adhesin [Hia/Hsf (VF0039)] [Haemophilus influenzae nontypable strain 3179B]	Adhesin n=5 Tax=Haemophilus influenzae TaxID=727 RepID=Q8GM74_HAEIF
	agilent_180131	9.48292e-06	0.483629	-0.475398	-1.80558	0.854783	11.1111	6.42202	0.577982	UniRef90_A0A2N8IRW9	1232	WP_022198170.1 strains_non_MPA_non_topgraph_cdhit70_190118.csv	LysM domain-containing protein n=8 Tax=Akkermansia TaxID=239934 RepID=A0A2N8IRW9_9BACT
	twist_40897	9.48538e-06	0.483754	0.812756	-1.46202	3.08753	2.22222	4.58716	2.06422		1233	hypothetical protein PFB0460c
	twist_56294	9.48732e-06	0.483853	-0.608726	-2.31284	1.09539	6.66667	3.66972	0.550459		1234	immunoglobulin A1 protease
	agilent_11048	9.49194e-06	0.484089	0.298978	-0.538455	1.13641	73.3333	76.1468	1.03837	UniRef90_P07210	1235	polyprotein (9/9) & VP1 capsid protein (1/3) & Chain 2, Human Rhinovirus Serotype 2 (Hrv2)	Genome polyprotein n=273 Tax=Enterovirus TaxID=12059 RepID=POLG_HRV8A
	agilent_21712	9.49377e-06	0.484182	0.590236	-1.06336	2.24383	4.44444	7.33945	1.65138	UniRef90_A0A139K1E2	1236	T2D-56A_GL0012413 MPA_PNP_EM_seqs_non_topgraph_seqs_final_210318.csv	Glycoside hydrolase family 2 n=19 Tax=Bacteroides TaxID=816 RepID=A0A139K1E2_BACUN
	agilent_220657	9.49559e-06	0.484275	0.262458	-0.472996	0.997911	55.5556	62.3853	1.12294	UniRef90_P15276	1237	VFG000117(gb|NP_253940) (algP/algR3) alginate regulatory protein AlgP [Alginate (VF0091)] [Pseudomonas aeruginosa PAO1]	Transcriptional regulatory protein AlgP n=6 Tax=Pseudomonas aeruginosa TaxID=287 RepID=ALGP_PSEAE
	agilent_43205	9.49567e-06	0.484279	-0.311083	-1.1828	0.560634	24.4444	20.1835	0.825688	UniRef90_K0XR49	1238	O2.UC48-0_GL0083881 MPA_PNP_EM_seqs_non_topgraph_seqs_final_210318.csv	Por secretion system C-terminal sorting domain-containing protein n=5 Tax=Bacteroidales TaxID=171549 RepID=K0XR49_9BACT
	twist_5109	9.5008e-06	0.484541	0.463081	-0.835344	1.7615	8.88889	11.0092	1.23853		1239	allergen_name False allergome_name Str c 1 (2/2) (1/1) allergenonline_name False SDAP_name False iedb_name False
	twist_25044	9.5017e-06	0.484587	0.502765	-0.907078	1.91261	6.66667	8.25688	1.23853		1240	allergen_name False allergome_name Tri m GBSS_I (3/3) (1/1) allergenonline_name False SDAP_name False iedb_name False
	twist_35986	9.51735e-06	0.485385	0.513322	-0.928757	1.9554	6.66667	8.25688	1.23853		1241	zinc metalloproteinase aureolysin
	agilent_7788	9.51877e-06	0.485458	0.367992	-0.665984	1.40197	13.3333	18.3486	1.37615	UniRef90_P08318	1242	phosphoprotein 150 & Large structural phosphoprotein	Large structural phosphoprotein n=145 Tax=root TaxID=1 RepID=PP150_HCMVA
	agilent_237201	9.53315e-06	0.48619	0.289092	-0.524558	1.10274	26.6667	30.2752	1.13532	UniRef90_P81177	1243	VFG001314(gb|NP_647375) (aur) zinc metalloproteinase aureolysin [Aureolysin (VF0024)] [Staphylococcus aureus subsp. aureus MW2]	Zinc metalloproteinase aureolysin n=337 Tax=Bacilli TaxID=91061 RepID=AURE_STAAU
	agilent_164662	9.53655e-06	0.486364	0.532317	-0.966486	2.03112	6.66667	8.25688	1.23853	UniRef90_C0FT85	1244	WP_081453897.1 MPA_PNP_EM_seqs_non_topgraph_seqs_final_210318.csv	Flagellin n=3 Tax=Roseburia inulinivorans TaxID=360807 RepID=C0FT85_9FIRM
	twist_59245	9.55662e-06	0.487387	-0.433061	-1.65526	0.789142	11.1111	7.33945	0.66055		1245	H3N2 A/Michigan/45/2015 M1
	agilent_16305	9.56798e-06	0.487967	0.783441	-1.43057	2.99745	2.22222	4.58716	2.06422	UniRef90_UPI0004663A1F	1246	WP_024853976.1 (1/1) non_MPA_topgraph_sampling_040218.csv	Cna B-type domain-containing protein n=1 Tax=Ruminococcus gnavus TaxID=33038 RepID=UPI0004663A1F
	twist_56481	9.57596e-06	0.488374	0.341751	-0.624943	1.30845	80	83.4862	1.04358		1247	putative zinc metalloprotease
	agilent_79646	9.57894e-06	0.488526	-0.341317	-1.30712	0.624486	84.4444	78.8991	0.934331	UniRef90_Q8XMR2	1248	WP_011590274.1 strains_non_MPA_non_topgraph_cdhit70_190118.csv	YkuD domain-containing protein n=22 Tax=Clostridium perfringens TaxID=1502 RepID=Q8XMR2_CLOPE
	agilent_100413	9.58086e-06	0.488624	0.430779	-0.788444	1.65	8.88889	14.6789	1.65138	UniRef90_A0A3A9Y4J3	1249	YP_193148.1 strains_non_MPA_non_topgraph_cdhit70_190118.csv	SlpA domain-containing protein n=3 Tax=Lactobacillus acidophilus TaxID=1579 RepID=A0A3A9Y4J3_LACAI
	agilent_13150	9.58121e-06	0.488642	-0.343453	-1.31556	0.628654	17.7778	15.5963	0.877294	UniRef90_Q6JH00	1250	WP_003667504.1 strains_non_MPA_non_topgraph_cdhit70_190118.csv	Extracellular surface protein n=35 Tax=Lactobacillus TaxID=1578 RepID=Q6JH00_LACFE
	twist_28806	9.58181e-06	0.488672	0.334116	-0.61163	1.27986	17.7778	25.6881	1.44495		1251	Enterovirus polyprotein (VP0, VP1, VP2, VP4) – capsid proteins, Coxsackievirus A9 (2.9 Å structure, chains 1–4)
	agilent_141285	9.5919e-06	0.489187	0.481289	-0.882659	1.84524	6.66667	11.9266	1.78899	UniRef90_Q4W8L5	1252	WP_000744110.1 strains_non_MPA_non_topgraph_cdhit70_190118.csv	Staphylocoagulase n=113 Tax=Bacillales TaxID=1385 RepID=Q4W8L5_STAAU
	agilent_226247	9.60108e-06	0.489655	0.319884	-0.587628	1.2274	20	21.1009	1.05505	UniRef90_A0A0H3K1N3	1253	VFG001282(gb|NP_647237) (fnbB) fibronectin-binding protein B [FnBPs (VF0010)] [Staphylococcus aureus subsp. aureus MW2]	FnbB protein n=80 Tax=Staphylococcus TaxID=1279 RepID=A0A0H3K1N3_STAAW
	twist_36969	9.60558e-06	0.489884	0.334887	-0.61569	1.28546	20	20.1835	1.00917		1254	Alpha-S2-casein precursor
	twist_60306	9.60608e-06	0.48991	0.343239	-0.631104	1.31758	17.7778	18.3486	1.03211		1255	YP_001642351.1 putative recombination protein [Lactobacillus prophage Lj771]
	agilent_226533	9.61194e-06	0.490209	0.424684	-0.781684	1.63105	8.88889	12.844	1.44495	UniRef90_Q50341	1256	VFG002030(gb|NP_109830) (orf6/MgpC/crmA) cytadherence protein [Cytadherence organelle (VF0330)] [Mycoplasma pneumoniae M129]	Mgp-operon protein 3 n=22 Tax=Mycoplasma pneumoniae TaxID=2104 RepID=MGP3_MYCPN
	agilent_148788	9.62083e-06	0.490662	0.473254	-0.872488	1.819	8.88889	10.0917	1.13532	UniRef90_Q4W8L5	1257	WP_000744110.1 strains_non_MPA_non_topgraph_cdhit70_190118.csv	Staphylocoagulase n=113 Tax=Bacillales TaxID=1385 RepID=Q4W8L5_STAAU
	agilent_66018	9.62534e-06	0.490892	-0.347207	-1.33505	0.640633	17.7778	12.844	0.722477	UniRef90_B2UM58	1258	WP_012420717.1 (2/2) non_MPA_topgraph_sampling_040218.csv	TonB-dependent receptor n=97 Tax=Akkermansia TaxID=239934 RepID=B2UM58_AKKM8
	agilent_236333	9.62875e-06	0.491066	-0.266863	-1.02642	0.492695	37.7778	30.2752	0.801403	UniRef90_A0A0H3K1N3	1259	VFG001282(gb|NP_647237) (fnbB) fibronectin-binding protein B [FnBPs (VF0010)] [Staphylococcus aureus subsp. aureus MW2]	FnbB protein n=80 Tax=Staphylococcus TaxID=1279 RepID=A0A0H3K1N3_STAAW
	twist_28232	9.63402e-06	0.491335	-0.333364	-1.28279	0.61606	20	16.5138	0.825688		1260	polyprotein (9/9) & VP1 capsid protein (1/3) & Chain 2, Human Rhinovirus Serotype 2 (Hrv2)
	agilent_11583	9.64578e-06	0.491935	-0.259445	-0.999372	0.480482	48.8889	39.4495	0.806922	UniRef90_P11089	1261	Flagellar filament 41 kDa core protein	Flagellar filament 41 kDa core protein n=535 Tax=Borreliaceae TaxID=1643685 RepID=FLA1_BORBU
	twist_37560	9.6522e-06	0.492262	0.287571	-0.533189	1.10833	28.8889	35.7798	1.23853		1262	positive (from uniprot): Rhinovirus B Genome polyprotein
	agilent_108474	9.65486e-06	0.492398	0.810864	-1.50416	3.12589	2.22222	3.66972	1.65138	UniRef90_S3Y4N2	1263	MH0039_GL0046690 MPA_PNP_EM_seqs_non_topgraph_seqs_final_210318.csv	DUF4296 domain-containing protein n=13 Tax=root TaxID=1 RepID=S3Y4N2_BACSE
	agilent_23665	9.65592e-06	0.492452	0.277037	-0.514004	1.06808	28.8889	33.945	1.17502	UniRef90_A0A1H0NAI1	1264	WP_020917636.1 strains_non_MPA_non_topgraph_cdhit70_190118.csv	LysM domain-containing protein n=15 Tax=Streptococcus TaxID=1301 RepID=A0A1H0NAI1_STREI
	agilent_10659	9.66288e-06	0.492807	0.340023	-0.631664	1.31171	15.5556	22.0183	1.41547	UniRef90_Q66575	1265	positive (from uniprot): Enterovirus B Genome polyprotein	Genome polyprotein n=20 Tax=Enterovirus B TaxID=138949 RepID=POLG_EC12T
	agilent_8059	9.6717e-06	0.493257	-0.263488	-1.01724	0.490268	60	56.8807	0.948012	UniRef90_P12978	1266	nuclear protein EBNA2 & EBNA-2 & Epstein-Barr nuclear antigen 2	Epstein-Barr nuclear antigen 2 n=125 Tax=Epstein-Barr virus (strain GD1) TaxID=10376 RepID=EBNA2_EBVB9
	agilent_39336	9.67819e-06	0.493588	0.409186	-0.762263	1.58064	11.1111	11.9266	1.07339	UniRef90_Q2G222	1267	WP_001125631.1 strains_non_MPA_non_topgraph_cdhit70_190118.csv	N-acetylmuramoyl-L-alanine amidase domain-containing protein SAOUHSC_02979 n=302 Tax=Bacteria TaxID=2 RepID=Y2979_STAA8
	agilent_169663	9.68203e-06	0.493784	0.766674	-1.42922	2.96256	2.22222	7.33945	3.30275	UniRef90_A6BI27	1268	MH0147_GL0047345 (1/3) MPA_and_EM_topgraph_220218_subsample.csv	Putative phage holin, LL-H family n=4 Tax=Dorea TaxID=189330 RepID=A6BI27_9FIRM
	agilent_43627	9.68508e-06	0.493939	0.558487	-1.04169	2.15867	4.44444	10.0917	2.27064	UniRef90_A0A412W1I0	1269	MH0105_GL0061088 MPA_PNP_EM_seqs_non_topgraph_seqs_final_210318.csv	SPOR domain-containing protein n=9 Tax=Odoribacter TaxID=283168 RepID=A0A412W1I0_9BACT
	twist_3375	9.69024e-06	0.494202	0.290994	-0.543272	1.12526	26.6667	30.2752	1.13532		1270	allergen_name False allergome_name Str pn PspC (2/2) (1/1) allergenonline_name False SDAP_name False iedb_name False
	agilent_113561	9.69198e-06	0.494291	0.381704	-0.712847	1.47625	13.3333	12.844	0.963303	UniRef90_A0A354D3V1	1271	MH0436_GL0046035 MPA_PNP_EM_seqs_non_topgraph_seqs_final_210318.csv	Flagellin n=2 Tax=Clostridiales TaxID=186802 RepID=A0A354D3V1_9FIRM
	agilent_64436	9.69206e-06	0.494295	0.439469	-0.820738	1.69968	8.88889	11.0092	1.23853	UniRef90_R5EP71	1272	MH0062_GL0064339 MPA_PNP_EM_seqs_non_topgraph_seqs_final_210318.csv	NAGPA domain-containing protein n=3 Tax=Bacteroidales TaxID=171549 RepID=R5EP71_9BACE
	agilent_3035	9.70113e-06	0.494758	0.265897	-0.497398	1.02919	33.3333	40.367	1.21101	UniRef90_P08318	1273	phosphoprotein 150 & Large structural phosphoprotein	Large structural phosphoprotein n=145 Tax=root TaxID=1 RepID=PP150_HCMVA
	twist_42051	9.70193e-06	0.494799	0.571586	-1.06939	2.21256	4.44444	7.33945	1.65138		1274	45 kDa immediate-early protein 2
	twist_51085	9.70392e-06	0.4949	-0.408371	-1.58104	0.764302	13.3333	8.25688	0.619266		1275	HCMVUL99 & Tegument protein UL11 homolog
	agilent_29812	9.70733e-06	0.495074	-0.553457	-2.1434	1.03648	6.66667	3.66972	0.550459	UniRef90_A0A1C5XBP0	1276	MH0014_GL0019697 (1/2) MPA_and_EM_topgraph_220218_subsample.csv	Macrolide export ATP-binding/permease protein MacB n=22 Tax=Ruminococcus TaxID=1263 RepID=A0A1C5XBP0_9FIRM
	twist_16254	9.72147e-06	0.495795	0.439896	-0.82593	1.70572	8.88889	11.9266	1.34174		1277	allergen_name Len c 1 (2/2) (1/1) allergome_name Len c 1 (3/3) (1/1) allergenonline_name Len c 1.0102 (1/1) (1/1) SDAP_name Len c 1.0102 (1/1) (1/1) iedb_name False
	agilent_236149	9.72351e-06	0.495899	0.840679	-1.57901	3.26036	2.22222	3.66972	1.65138	UniRef90_A7X6I5	1278	VFG001283(gb|NP_647238) (fnbA) fibronectin-binding protein A [FnBPs (VF0010)] [Staphylococcus aureus subsp. aureus MW2]	Fibronectin-binding protein A n=697 Tax=Bacteria TaxID=2 RepID=FNBA_STAA1
	twist_75746	9.73475e-06	0.496472	0.482825	-0.908717	1.87437	6.66667	11.0092	1.65138		1279	YP_008772082.1 unnamed protein product [Streptococcus phage TP-778L]
	agilent_46084	9.73527e-06	0.496499	0.500831	-0.942696	1.94436	6.66667	9.17431	1.37615	UniRef90_A0A139TN04	1280	764143897-stool1_revised_scaffold19089_3_gene114080 MPA_PNP_EM_seqs_non_topgraph_seqs_final_210318.csv	Methionine synthase n=68 Tax=unclassified Akkermansia TaxID=2608915 RepID=A0A139TN04_9BACT
	agilent_139105	9.74057e-06	0.496769	0.514742	-0.969811	1.99929	6.66667	7.33945	1.10092	UniRef90_A0A087QB98	1281	WP_003657053.1 strains_non_MPA_non_topgraph_cdhit70_190118.csv	Lysozyme (Fragment) n=4 Tax=Lactobacillus gasseri TaxID=1596 RepID=A0A087QB98_LACGS
	agilent_178307	9.74423e-06	0.496956	-0.38996	-1.51512	0.7352	13.3333	9.17431	0.688073	UniRef90_Q2G222	1282	WP_001125631.1 strains_non_MPA_non_topgraph_cdhit70_190118.csv	N-acetylmuramoyl-L-alanine amidase domain-containing protein SAOUHSC_02979 n=302 Tax=Bacteria TaxID=2 RepID=Y2979_STAA8
	twist_57218	9.76697e-06	0.498115	-0.2874	-1.11888	0.544081	73.3333	66.055	0.900751		1283	polyprotein (9/9) & VP1 capsid protein (1/3) & Chain 2, Human Rhinovirus Serotype 2 (Hrv2)
	agilent_197328	9.76701e-06	0.498117	0.472229	-0.893991	1.83845	6.66667	10.0917	1.51376	UniRef90_A0A173ZSK8	1284	WP_004845365.1 (2/2) non_MPA_topgraph_sampling_040218.csv	Exoglucanase B n=10 Tax=Clostridiales TaxID=186802 RepID=A0A173ZSK8_9FIRM
	agilent_243108	9.76996e-06	0.498268	0.287049	-0.543712	1.11781	71.1111	76.1468	1.07081	UniRef90_Q9KK48	1285	VFG005316(gb|NP_359586) (pspC/cbpA) Choline binding protein A [Choline-binding proteins (CVF122)] [Streptococcus pneumoniae R6]	Surface protein PspC n=12 Tax=Streptococcus pneumoniae TaxID=1313 RepID=Q9KK48_STREE
	agilent_9078	9.77615e-06	0.498583	0.563288	-1.06815	2.19472	4.44444	7.33945	1.65138	UniRef90_P06725	1286	tegument protein pp65 & 65 kDa lower matrix phosphoprotein & pp65 & HCMVUL83	65 kDa phosphoprotein n=77 Tax=Human cytomegalovirus TaxID=10359 RepID=PP65_HCMVA
	agilent_45284	9.79363e-06	0.499475	0.34839	-0.662739	1.35952	82.2222	84.4037	1.02653	UniRef90_Q6GHS9	1287	WP_000791575.1 strains_non_MPA_non_topgraph_cdhit70_190118.csv	Fibrinogen-binding protein n=22 Tax=Staphylococcus aureus TaxID=1280 RepID=FIB_STAAR
	agilent_3872	9.80901e-06	0.500259	0.418682	-0.79868	1.63604	8.88889	13.7615	1.54817	UniRef90_P07210	1288	polyprotein (9/9) & VP1 capsid protein (1/3) & Chain 2, Human Rhinovirus Serotype 2 (Hrv2)	Genome polyprotein n=273 Tax=Enterovirus TaxID=12059 RepID=POLG_HRV8A
	agilent_168440	9.81986e-06	0.500813	-0.38608	-1.5101	0.73794	13.3333	9.17431	0.688073	UniRef90_A0A4Q5IQQ4	1289	MH0431_GL0183407 MPA_PNP_EM_seqs_non_topgraph_seqs_final_210318.csv	Sugar-binding protein n=5 Tax=Akkermansia muciniphila TaxID=239935 RepID=A0A4Q5IQQ4_9BACT
	agilent_11270	9.82302e-06	0.500974	0.269794	-0.51597	1.05556	66.6667	73.3945	1.10092		1290	positive (exact): Enterovirus B Genome polyprotein
	twist_45482	9.84024e-06	0.501852	0.557619	-1.06976	2.185	4.44444	9.17431	2.06422		1291	hypothetical protein PFF0380w
	agilent_198671	9.84151e-06	0.501917	0.458235	-0.879301	1.79577	8.88889	9.17431	1.03211	UniRef90_Q9ZFS5	1292	WP_000769829.1 strains_non_MPA_non_topgraph_cdhit70_190118.csv	Exotoxin 1 n=31 Tax=Staphylococcus aureus TaxID=1280 RepID=Q9ZFS5_STAAU
	twist_31794	9.85878e-06	0.502798	0.414096	-0.797096	1.62529	8.88889	13.7615	1.54817		1293	HCMVUL80
	twist_86056	9.87069e-06	0.503405	-0.357535	-1.40478	0.68971	15.5556	11.0092	0.707733		1294	NP_510995.1 Gp14 protein [Listeria phage 2389]
	agilent_236818	9.87604e-06	0.503678	0.269687	-0.52075	1.06012	28.8889	33.0275	1.14326	UniRef90_UPI000F53326A	1295	VFG000261(gb|NP_273742) (iga) IgA-specific serine endopeptidase [IgA1 protease (VF0080)] [Neisseria meningitidis MC58]	IgA-specific serine endopeptidase autotransporter n=1 Tax=Neisseria meningitidis TaxID=487 RepID=UPI000F53326A
	agilent_241453	9.87659e-06	0.503706	0.337481	-0.651722	1.32668	15.5556	17.4312	1.12058	UniRef90_P09616	1296	VFG001293(gb|NP_645861) (hly/hla) Alpha-Hemolysin precursor [<alpha>-hemolysin (VF0001)] [Staphylococcus aureus subsp. aureus MW2]	Alpha-hemolysin n=273 Tax=Bacteria TaxID=2 RepID=HLA_STAAU
	agilent_67882	9.88192e-06	0.503978	0.466722	-0.902176	1.83562	6.66667	10.0917	1.51376	UniRef90_A0A173TJV6	1297	MH0068_GL0058773 MPA_PNP_EM_seqs_non_topgraph_seqs_final_210318.csv	Phage protein D n=27 Tax=Bacteroidales TaxID=171549 RepID=A0A173TJV6_9BACT
	agilent_41924	9.89592e-06	0.504692	0.352296	-0.682723	1.38732	13.3333	16.5138	1.23853	UniRef90_A0A1H0NAI1	1298	WP_020917636.1 strains_non_MPA_non_topgraph_cdhit70_190118.csv	LysM domain-containing protein n=15 Tax=Streptococcus TaxID=1301 RepID=A0A1H0NAI1_STREI
	twist_36070	9.89866e-06	0.504831	-0.46914	-1.84789	0.909609	8.88889	6.42202	0.722477		1299	positive (exact): Influenza A virus Hemagglutinin
	agilent_70626	9.90034e-06	0.504917	-0.541724	-2.13411	1.05066	6.66667	4.58716	0.688073	UniRef90_D4MYA1	1300	MH0088_GL0134456 (1/4) MPA_and_EM_topgraph_220218_subsample.csv	Chromosome segregation protein n=15 Tax=Clostridiales TaxID=186802 RepID=D4MYA1_ANAHA
	agilent_223157	9.90924e-06	0.505371	-0.384997	-1.5179	0.747901	13.3333	11.0092	0.825688	UniRef90_P27951	1301	VFG001795(gb|BAC98831) (cba) c protein beta antigen [<beta>-C protein (VF0277)] [Streptococcus agalactiae FM027022]	IgA FC receptor n=71 Tax=Streptococcus TaxID=1301 RepID=BAG_STRAG
	twist_48402	9.91832e-06	0.505834	0.747417	-1.45434	2.94917	2.22222	6.42202	2.88991		1302	Adhesin P1 precursor (Cytadhesin P1) (Attachment protein) & ADP1_MYCPN adhesin P1
	twist_66117	9.91993e-06	0.505916	0.567254	-1.10409	2.2386	4.44444	8.25688	1.8578		1303	YP_007517701.1 hypothetical protein [Pelagibacter phage HTVC010P]
	twist_48652	9.93829e-06	0.506853	-0.256152	-1.01254	0.500234	64.4444	58.7156	0.911104		1304	nuclear protein EBNA2 & EBNA-2 & Epstein-Barr nuclear antigen 2
	twist_44333	9.93922e-06	0.5069	0.287912	-0.562353	1.13818	22.2222	28.4404	1.27982		1305	HCMVUS27
	twist_35416	9.94122e-06	0.507002	-0.403281	-1.59454	0.787979	11.1111	9.17431	0.825688		1306	EBNA-1 HHV 4 & BKRF1
	agilent_147336	9.96324e-06	0.508125	0.336521	-0.660169	1.33321	82.2222	85.3211	1.03769	UniRef90_F3QVU8	1307	MH0006_GL0114400 MPA_PNP_EM_seqs_non_topgraph_seqs_final_210318.csv	Alginate_lyase domain-containing protein n=5 Tax=Paraprevotella TaxID=577309 RepID=F3QVU8_9BACT
	agilent_122417	9.97846e-06	0.508901	0.603764	-1.18771	2.39524	4.44444	4.58716	1.03211	UniRef90_A0A174F2X7	1308	O2.UC19-0_GL0007242 MPA_PNP_EM_seqs_non_topgraph_seqs_final_210318.csv	Transposase domain (DUF772) n=16 Tax=Firmicutes TaxID=1239 RepID=A0A174F2X7_9FIRM
	twist_35334	9.97989e-06	0.508974	-0.356322	-1.41377	0.701128	84.4444	85.3211	1.01038		1309	EBNA-1 HHV 4 & BKRF1
	agilent_35132	9.98237e-06	0.509101	0.468589	-0.92245	1.85963	6.66667	9.17431	1.37615	UniRef90_A0A0M0VLA5	1310	MH0188_GL0103785 MPA_PNP_EM_seqs_non_topgraph_seqs_final_210318.csv	Phosphate-binding protein PstS n=64 Tax=Bifidobacterium TaxID=1678 RepID=A0A0M0VLA5_BIFLN
	twist_58783	9.98304e-06	0.509135	0.341769	-0.672879	1.35642	13.3333	21.1009	1.58257		1311	positive (exact): Human herpesvirus 3 Envelope glycoprotein C
	agilent_222853	9.98396e-06	0.509182	0.740342	-1.45784	2.93852	2.22222	6.42202	2.88991	UniRef90_P81177	1312	VFG001314(gb|NP_647375) (aur) zinc metalloproteinase aureolysin [Aureolysin (VF0024)] [Staphylococcus aureus subsp. aureus MW2]	Zinc metalloproteinase aureolysin n=337 Tax=Bacilli TaxID=91061 RepID=AURE_STAAU
	agilent_234887	9.98717e-06	0.509346	-0.346968	-1.37756	0.683627	17.7778	11.0092	0.619266	UniRef90_P15926	1313	VFG001797(gb|NP_735749) (scpB) streptococcal C5a peptidase [C5a peptidase (VF0278)] [Streptococcus agalactiae NEM316]	C5a peptidase n=760 Tax=Bacteria TaxID=2 RepID=C5AP_STRPY
	agilent_3950	9.98992e-06	0.509486	0.297722	-0.586891	1.18234	20	24.7706	1.23853	UniRef90_A0A0N7AYT6	1314	positive (from uniprot): Human respiratory syncytial virus Attachment glycoprotein	Major surface glycoprotein G n=47 Tax=Pneumoviridae TaxID=11244 RepID=A0A0N7AYT6_HRSV
	agilent_124373	1.00093e-05	0.510477	0.557713	-1.10329	2.21871	4.44444	6.42202	1.44495	UniRef90_B0G5S8	1315	WP_005332882.1 (1/4) non_MPA_topgraph_sampling_040218.csv	Uncharacterized protein n=12 Tax=Dorea TaxID=189330 RepID=B0G5S8_9FIRM
	agilent_224401	1.00125e-05	0.510639	-0.244211	-0.971809	0.483387	51.1111	44.9541	0.879537	UniRef90_UPI000B5938A4	1316	VFG001356(gb|NP_345446) (lytB) endo-beta-N-acetylglucosaminidase [CBPs (VF0145)] [Streptococcus pneumoniae TIGR4]	endo-beta-N-acetylglucosaminidase n=2 Tax=Streptococcus pneumoniae TaxID=1313 RepID=UPI000B5938A4
	agilent_218469	1.00161e-05	0.51082	0.486409	-0.963408	1.93623	6.66667	7.33945	1.10092	UniRef90_A0A1B1LEZ9	1317	NP_834897.1 strains_non_MPA_non_topgraph_cdhit70_190118.csv	Endopeptidase LytF n=106 Tax=Bacillus TaxID=55087 RepID=A0A1B1LEZ9_BACTU
	agilent_144773	1.00171e-05	0.51087	0.353127	-0.699546	1.4058	13.3333	16.5138	1.23853	UniRef90_A7B6A6	1318	WP_081741110.1 strains_non_MPA_non_topgraph_cdhit70_190118.csv	Uncharacterized protein n=20 Tax=Clostridiales TaxID=186802 RepID=A7B6A6_RUMGV
	twist_82617	1.00228e-05	0.511162	0.549143	-1.08899	2.18728	4.44444	7.33945	1.65138		1319	YP_009320813.1 hypothetical protein [Salmonella phage 100268_sal2]
	agilent_54114	1.00271e-05	0.511384	0.467681	-0.928177	1.86354	6.66667	8.25688	1.23853	UniRef90_A0A1Q6JWM2	1320	MH0264_GL0103034 MPA_PNP_EM_seqs_non_topgraph_seqs_final_210318.csv	ATP-dependent Clp protease ATP-binding subunit ClpX n=3 Tax=Clostridiales TaxID=186802 RepID=A0A1Q6JWM2_9CLOT
	agilent_34763	1.00375e-05	0.511912	0.758753	-1.50868	3.02619	2.22222	4.58716	2.06422	UniRef90_E8MX38	1321	WP_058101887.1 (1/1) non_MPA_topgraph_sampling_040218.csv	Putative xylanase n=131 Tax=Bacteria TaxID=2 RepID=E8MX38_BIFL1
	agilent_209627	1.00514e-05	0.512621	0.547006	-1.0904	2.18441	4.44444	7.33945	1.65138	UniRef90_A0A4Q1QKD7	1322	WP_014569134.1 (6/6) non_MPA_topgraph_sampling_040218.csv	ABC transporter n=7 Tax=Lactobacillaceae TaxID=33958 RepID=A0A4Q1QKD7_LACRH
	agilent_138563	1.0059e-05	0.51301	0.400891	-0.800243	1.60202	8.88889	15.5963	1.75459	UniRef90_A0A174SSM1	1323	MH0260_GL0044204 (4/6) MPA_and_EM_topgraph_220218_subsample.csv	PTS system mannose-specific EIID component n=11 Tax=Clostridiales TaxID=186802 RepID=A0A174SSM1_ANAHA
	twist_58890	1.00598e-05	0.513052	-0.43942	-1.75613	0.877286	8.88889	8.25688	0.928899		1324	B B/Ann Arbor/1/86 HA
	agilent_11484	1.00645e-05	0.51329	-0.305751	-1.22244	0.610939	22.2222	16.5138	0.743119	UniRef90_P03204	1325	EBNA-3C HHV 4 latent protein	Epstein-Barr nuclear antigen 6 n=14 Tax=Epstein-Barr virus (strain GD1) TaxID=10376 RepID=EBNA6_EBVB9
	agilent_63822	1.00707e-05	0.513608	0.355112	-0.710373	1.4206	13.3333	14.6789	1.10092	UniRef90_Q2FWV5	1326	WP_000727649.1 strains_non_MPA_non_topgraph_cdhit70_190118.csv	Chemotaxis inhibitory protein n=103 Tax=root TaxID=1 RepID=CHIPS_STAA8
	twist_48386	1.00909e-05	0.514638	-0.25729	-1.03116	0.51658	35.5556	33.0275	0.928899		1327	positive (exact): Enterovirus B Genome polyprotein
	agilent_221984	1.00964e-05	0.514914	-0.313107	-1.25548	0.629268	20	14.6789	0.733945	UniRef90_Q9JNH0	1328	VFG000972(gb|NP_269972) (sic) inhibitor of complement-mediated lysis [SIC (VF0255)] [Streptococcus pyogenes M1 GAS]	Sic1.225 n=20 Tax=Streptococcus pyogenes TaxID=1314 RepID=Q9JNH0_STRPY
	twist_54260	1.00973e-05	0.514962	0.451241	-0.907037	1.80952	6.66667	11.0092	1.65138		1329	CagA
	agilent_182676	1.00992e-05	0.515058	0.453285	-0.911456	1.81803	91.1111	94.4954	1.03714	UniRef90_A0A264Y915	1330	MH0073_GL0045612 MPA_PNP_EM_seqs_non_topgraph_seqs_final_210318.csv	Uncharacterized protein n=1 Tax=Prevotella sp. 885 TaxID=2022527 RepID=A0A264Y915_9BACT
	agilent_73243	1.01099e-05	0.515604	0.274221	-0.552472	1.10091	71.1111	76.1468	1.07081	UniRef90_A0A091BTX1	1331	WP_020917102.1 strains_non_MPA_non_topgraph_cdhit70_190118.csv	N-acetylmuramidase n=11 Tax=Streptococcus TaxID=1301 RepID=A0A091BTX1_STREI
	agilent_26664	1.01155e-05	0.515892	-0.500434	-2.01013	1.00926	6.66667	5.50459	0.825688	UniRef90_A0A1Q6KN20	1332	MH0418_GL0109208 MPA_PNP_EM_seqs_non_topgraph_seqs_final_210318.csv	Site-specific integrase n=11 Tax=Clostridiales TaxID=186802 RepID=A0A1Q6KN20_9FIRM
	twist_73232	1.01185e-05	0.516046	0.291716	-0.588645	1.17208	22.2222	24.7706	1.11468		1333	YP_003934626.1 rIIA protector from prophage-induced early lysis [Shigella phage SP18]
	agilent_42179	1.0131e-05	0.516682	-0.247137	-0.994096	0.499823	42.2222	34.8624	0.825688	UniRef90_A0A381IPS4	1334	WP_003460499.1 strains_non_MPA_non_topgraph_cdhit70_190118.csv	Cell wall binding repeat-containing protein/zinc carboxypeptidase n=15 Tax=Clostridium perfringens TaxID=1502 RepID=A0A381IPS4_CLOPF
	agilent_223973	1.01326e-05	0.516763	0.541001	-1.09446	2.17647	4.44444	7.33945	1.65138	UniRef90_P55980	1335	VFG000306(gb|NP_207343) (cagA) cag T4SS translocated effector CagA [CagA (VF0059)] [Helicobacter pylori 26695]	Cytotoxicity-associated immunodominant antigen n=265 Tax=Helicobacter pylori TaxID=210 RepID=CAGA_HELPY
	twist_55398	1.0146e-05	0.517447	-0.321709	-1.29583	0.652417	17.7778	14.6789	0.825688		1336	glycoprotein BALF4 & Glycoprotein GP110 precursor & BALF4
	agilent_72400	1.01815e-05	0.519256	-0.242691	-0.980739	0.495356	57.7778	51.3761	0.889203	UniRef90_A0A0Q1HMM5	1337	MH0316_GL0084816 MPA_PNP_EM_seqs_non_topgraph_seqs_final_210318.csv	Flagellin n=6 Tax=Clostridiales TaxID=186802 RepID=A0A0Q1HMM5_9FIRM
	twist_27929	1.01908e-05	0.519729	0.55648	-1.13775	2.25071	4.44444	8.25688	1.8578		1338	virion spike glycoprotein precursor & negative (from uniprot): spike glycoprotein [Zaire ebolavirus]
	twist_97483	1.0194e-05	0.519892	0.308534	-0.631177	1.24824	17.7778	20.1835	1.13532		1339	YP_009099361.1 hypothetical protein P108_0024 [Staphylococcus phage P108]
	twist_30263	1.02081e-05	0.520611	0.541543	-1.11069	2.19378	4.44444	8.25688	1.8578		1340	polyprotein (3/9) & structural protein (3/3) & VP1 (2/4) & capsid protein VP1 & VP1 protein (2/2) & VP1 protein, partial [Enterovirus A71]
	agilent_40863	1.02085e-05	0.520632	0.337822	-0.69292	1.36856	13.3333	17.4312	1.30734	UniRef90_Q1WS65	1341	YP_536347.1 strains_non_MPA_non_topgraph_cdhit70_190118.csv	Uncharacterized protein n=36 Tax=Lactobacillus TaxID=1578 RepID=Q1WS65_LACS1
	twist_34375	1.02137e-05	0.5209	-0.322556	-1.30735	0.662239	17.7778	17.4312	0.980505		1342	EBNA-1 HHV 4 & BKRF1
	twist_34831	1.02212e-05	0.521283	-0.475613	-1.92904	0.977817	8.88889	5.50459	0.619266		1343	Autism susceptibility gene 2 protein
	agilent_115049	1.02216e-05	0.521302	0.489276	-1.00598	1.98453	6.66667	9.17431	1.37615	UniRef90_A0A087A310	1344	WP_015439335.1 strains_non_MPA_non_topgraph_cdhit70_190118.csv	MalE-type ABC sugar transport system periplasmic component n=37 Tax=Bacteria TaxID=2 RepID=A0A087A310_9BIFI
	agilent_113335	1.02219e-05	0.521318	0.404605	-0.831933	1.64114	8.88889	11.0092	1.23853	UniRef90_A0A166DEL7	1345	WP_000728052.1 strains_non_MPA_non_topgraph_cdhit70_190118.csv	Exported protein n=20 Tax=Staphylococcus aureus TaxID=1280 RepID=A0A166DEL7_STAAU
	agilent_57827	1.0235e-05	0.521986	-0.632469	-2.5685	1.30356	6.66667	1.83486	0.275229	UniRef90_A0A174BXL6	1346	MH0131_GL0138617 (6/6) MPA_and_EM_topgraph_220218_subsample.csv	Probable multidrug resistance ABC transporter ATP-binding/permease protein YheH n=81 Tax=Coriobacteriaceae TaxID=84107 RepID=A0A174BXL6_9ACTN
	twist_44831	1.0243e-05	0.522392	0.399034	-0.823629	1.6217	8.88889	11.9266	1.34174		1347	fibronectin-binding protein A
	agilent_204874	1.0246e-05	0.522546	0.539162	-1.11348	2.1918	4.44444	6.42202	1.44495	UniRef90_A0A3V9NUN2	1348	WP_001127942.1 (2/2) non_MPA_topgraph_sampling_040218.csv	Prepilin-type N-terminal cleavage/methylation domain-containing protein n=51 Tax=Salmonella TaxID=590 RepID=A0A3V9NUN2_SALGL
	agilent_225863	1.02467e-05	0.522582	0.370593	-0.765445	1.50663	13.3333	11.9266	0.894495	UniRef90_P15926	1349	VFG001797(gb|NP_735749) (scpB) streptococcal C5a peptidase [C5a peptidase (VF0278)] [Streptococcus agalactiae NEM316]	C5a peptidase n=760 Tax=Bacteria TaxID=2 RepID=C5AP_STRPY
	agilent_125620	1.02473e-05	0.522614	-0.372067	-1.51271	0.768578	13.3333	8.25688	0.619266	UniRef90_A0A0U5JUD9	1350	WP_003667077.1 strains_non_MPA_non_topgraph_cdhit70_190118.csv	5'-nucleotidase n=45 Tax=Lactobacillus TaxID=1578 RepID=A0A0U5JUD9_LACRE
	agilent_115718	1.02606e-05	0.523289	0.455579	-0.943358	1.85452	6.66667	10.0917	1.51376	UniRef90_A0A1Q6U1L1	1351	NLM026_GL0059834 MPA_PNP_EM_seqs_non_topgraph_seqs_final_210318.csv	Dihydrofolate reductase n=9 Tax=Bacteria TaxID=2 RepID=A0A1Q6U1L1_9FIRM
	agilent_4777	1.02719e-05	0.523865	0.366034	-0.759499	1.49157	11.1111	13.7615	1.23853	UniRef90_P03460	1352	Hemagglutinin (2/2)	Hemagglutinin n=16903 Tax=Influenza B virus TaxID=11520 RepID=HEMA_INBLE
	agilent_229166	1.0274e-05	0.523973	0.250187	-0.519323	1.0197	33.3333	37.6147	1.12844	UniRef90_Q99XV0	1353	VFG000968(gb|NP_269973) (emm) M protein type 1 [M protein (VF0242)] [Streptococcus pyogenes M1 GAS]	M protein type 1 n=54 Tax=Streptococcus pyogenes TaxID=1314 RepID=Q99XV0_STRP1
	agilent_240382	1.02756e-05	0.524054	0.272244	-0.565271	1.10976	31.1111	30.2752	0.973132	UniRef90_Q8GM74	1354	VFG001150(gb|AAL79954) (hia) adhesin [Hia/Hsf (VF0039)] [Haemophilus influenzae nontypable strain 3179B]	Adhesin n=5 Tax=Haemophilus influenzae TaxID=727 RepID=Q8GM74_HAEIF
	twist_50868	1.02799e-05	0.524276	0.445533	-0.925813	1.81688	6.66667	11.0092	1.65138		1355	45 kDa immediate-early protein 2
	agilent_106728	1.02799e-05	0.524276	0.393119	-0.816897	1.60314	8.88889	13.7615	1.54817	UniRef90_C0BEV3	1356	MH0088_GL0045527 (1/1) MPA_and_EM_topgraph_220218_subsample.csv	LysM domain protein n=11 Tax=Coprococcus TaxID=33042 RepID=C0BEV3_9FIRM
	twist_92719	1.0296e-05	0.525096	-0.389319	-1.59001	0.811372	11.1111	8.25688	0.743119		1357	YP_006507.1 Sit [Escherichia virus P1]
	agilent_37551	1.03079e-05	0.525701	-0.520555	-2.12834	1.08723	6.66667	3.66972	0.550459	UniRef90_A0A508ZF14	1358	WP_015438931.1 (1/5) non_MPA_topgraph_sampling_040218.csv	ABC transporter permease YtrF n=70 Tax=Bacteria TaxID=2 RepID=A0A508ZF14_BIFBR
	twist_28884	1.03274e-05	0.526696	0.355889	-0.745954	1.45773	11.1111	15.5963	1.40367		1359	Lipase 2 precursor (Glycerol ester hydrolase 2)
	agilent_164703	1.03362e-05	0.527146	-0.364333	-1.49354	0.764879	15.5556	10.0917	0.648755	UniRef90_R5WFA2	1360	MH0379_GL0128099 MPA_PNP_EM_seqs_non_topgraph_seqs_final_210318.csv	Flagellin n=4 Tax=Clostridiales TaxID=186802 RepID=R5WFA2_9CLOT
	agilent_27036	1.03464e-05	0.527666	0.362898	-0.763284	1.48908	11.1111	15.5963	1.40367	UniRef90_A0A1C6CHR2	1361	WP_024853014.1 strains_non_MPA_non_topgraph_cdhit70_190118.csv	D-gamma-glutamyl-meso-diaminopimelic acid endopeptidase CwlS n=27 Tax=Clostridiales TaxID=186802 RepID=A0A1C6CHR2_9FIRM
	agilent_121	1.03526e-05	0.527985	-0.43185	-1.77305	0.909348	8.88889	6.42202	0.722477	UniRef90_Q59947	1362	immunoglobulin A1 protease	Immunoglobulin A1 protease n=446 Tax=Streptococcus pneumoniae TaxID=1313 RepID=IGA1_STRR6
	twist_30864	1.03621e-05	0.528467	0.261679	-0.551968	1.07533	26.6667	32.1101	1.20413		1363	phosphoprotein 150 & Large structural phosphoprotein
	agilent_9495	1.03658e-05	0.528655	0.28461	-0.600743	1.16996	22.2222	23.8532	1.07339	UniRef90_P08563	1364	polyprotein (5/9) & unnamed protein product (6/8) & structural polyprotein (3/3) & 110 kd polyprotein precursor & Structural polyprotein (1/2) & E1 protein	Structural polyprotein n=1562 Tax=Rubella virus TaxID=11041 RepID=POLS_RUBVM
	twist_60834	1.04002e-05	0.53041	0.390406	-0.82924	1.61005	8.88889	12.844	1.44495		1365	YP_001469494.1 SegC homing endonuclease [Enterobacteria phage Phi1]
	agilent_235082	1.04217e-05	0.531506	-0.532404	-2.2001	1.13529	95.5556	93.578	0.979304	UniRef90_A0A4I7YG16	1366	VFG001357(gb|NP_346601) (cbpA) choline binding protein A [CbpA/PspC (VF0150)] [Streptococcus pneumoniae TIGR4]	Choline binding protein A n=44 Tax=Streptococcus pneumoniae TaxID=1313 RepID=A0A4I7YG16_STREE
	agilent_73393	1.04254e-05	0.531694	0.493069	-1.05212	2.03826	6.66667	7.33945	1.10092	UniRef90_D4S2X1	1367	MH0005_GL0011337 MPA_PNP_EM_seqs_non_topgraph_seqs_final_210318.csv	Flagellin n=3 Tax=Butyrivibrio TaxID=830 RepID=D4S2X1_9FIRM
	twist_37584	1.04385e-05	0.532361	0.361157	-0.772489	1.4948	11.1111	13.7615	1.23853		1368	Lipase 2 precursor (Glycerol ester hydrolase 2)
	twist_35320	1.04409e-05	0.532486	-0.276486	-1.14462	0.591648	24.4444	20.1835	0.825688		1369	EBNA-3C HHV 4 latent protein
	twist_25139	1.04537e-05	0.533141	0.400965	-0.860031	1.66196	11.1111	11.0092	0.990826		1370	allergen_name False allergome_name Bub b 8 (5/6), Bub b 9 (1/2) (1/1) allergenonline_name False SDAP_name False iedb_name False
	agilent_3949	1.04586e-05	0.533391	-0.330751	-1.37157	0.710065	15.5556	12.844	0.825688	UniRef90_A0A0N7AYT6	1371	positive (from uniprot): Human respiratory syncytial virus Attachment glycoprotein	Major surface glycoprotein G n=47 Tax=Pneumoviridae TaxID=11244 RepID=A0A0N7AYT6_HRSV
	agilent_6216	1.04597e-05	0.533445	0.239361	-0.513965	0.992686	35.5556	41.2844	1.16112	UniRef90_A0A2U3RZL8	1372	pneumococcal histidine triad protein D (1/2) & histidine motif-containing protein, partial	Pneumococcal histidine triad protein D n=4 Tax=Streptococcus pneumoniae TaxID=1313 RepID=A0A2U3RZL8_STREE
	agilent_73128	1.04667e-05	0.533802	-0.238048	-0.987895	0.5118	62.2222	55.9633	0.89941	UniRef90_R5E067	1373	MH0010_GL0007892 MPA_PNP_EM_seqs_non_topgraph_seqs_final_210318.csv	Flagellin n=2 Tax=Eubacterium TaxID=1730 RepID=R5E067_9FIRM
	agilent_235929	1.0488e-05	0.534888	-0.23145	-0.962453	0.499554	55.5556	47.7064	0.858716	UniRef90_Q8P2T7	1374	VFG000976(gb|NP_268546) (slo) streptolysin O precursor [SLO (VF0250)] [Streptococcus pyogenes M1 GAS]	Streptolysin O n=132 Tax=Streptococcus TaxID=1301 RepID=TACY_STRP8
	twist_60159	1.04914e-05	0.535063	0.446953	-0.965297	1.8592	6.66667	11.0092	1.65138		1375	AFN38704.1 hypothetical protein phi_MSA6_ORF041 [Staphylococcus phage MSA6]
	agilent_174220	1.04931e-05	0.535148	0.565898	-1.22256	2.35435	4.44444	5.50459	1.23853	UniRef90_R7CNE5	1376	MH0133_GL0028481 MPA_PNP_EM_seqs_non_topgraph_seqs_final_210318.csv	Lipoprotein n=2 Tax=Dialister TaxID=39948 RepID=R7CNE5_9FIRM
	agilent_140119	1.04961e-05	0.5353	0.358535	-0.774995	1.49206	11.1111	12.844	1.15596	UniRef90_Q4W8L5	1377	WP_000744110.1 strains_non_MPA_non_topgraph_cdhit70_190118.csv	Staphylocoagulase n=113 Tax=Bacillales TaxID=1385 RepID=Q4W8L5_STAAU
	agilent_73215	1.04989e-05	0.535442	-0.23436	-0.97556	0.506841	60	53.211	0.88685	UniRef90_A0A173T5V3	1378	MH0260_GL0103278 MPA_PNP_EM_seqs_non_topgraph_seqs_final_210318.csv	Flagellin n=2 Tax=Roseburia faecis TaxID=301302 RepID=A0A173T5V3_9FIRM
	twist_47779	1.04993e-05	0.535462	-0.291879	-1.21504	0.631282	22.2222	19.2661	0.866972		1379	Mediator of RNA polymerase II transcription subunit 13-like
	agilent_118543	1.05028e-05	0.535643	-0.423624	-1.76406	0.916815	8.88889	7.33945	0.825688	UniRef90_A0A0P0M1L8	1380	MH0012_GL0038697 MPA_PNP_EM_seqs_non_topgraph_seqs_final_210318.csv	ATP-dependent DNA helicase n=39 Tax=Bacteroides TaxID=816 RepID=A0A0P0M1L8_BACVU
	twist_52478	1.05042e-05	0.535712	0.248928	-0.53887	1.03673	28.8889	34.8624	1.20677		1381	phosphoprotein 150 & Large structural phosphoprotein
	agilent_89931	1.05225e-05	0.536646	0.39059	-0.848367	1.62955	8.88889	11.9266	1.34174	UniRef90_Q0SQA8	1382	WP_003459331.1 strains_non_MPA_non_topgraph_cdhit70_190118.csv	Negative regulator of genetic competence MecB/ClpC n=38 Tax=Clostridium perfringens TaxID=1502 RepID=Q0SQA8_CLOPS
	twist_26456	1.05453e-05	0.537809	0.691376	-1.50796	2.89071	2.22222	5.50459	2.47706		1383	Transcription factor-like 5 protein (Cha transcription factor) (HPV-16 E2-binding protein 1) (E2BP-1)
	agilent_241381	1.05578e-05	0.538447	-0.441361	-1.84757	0.964853	93.3333	90.8257	0.973132	UniRef90_Q8P2T7	1384	VFG000976(gb|NP_268546) (slo) streptolysin O precursor [SLO (VF0250)] [Streptococcus pyogenes M1 GAS]	Streptolysin O n=132 Tax=Streptococcus TaxID=1301 RepID=TACY_STRP8
	twist_35333	1.05578e-05	0.538449	-0.33565	-1.40507	0.733765	84.4444	86.2385	1.02125		1385	EBNA-1 HHV 4 & BKRF1
	agilent_220150	1.05778e-05	0.539467	0.232242	-0.509564	0.974048	53.3333	55.9633	1.04931	UniRef90_A0A4I7XYI6	1386	VFG001361(gb|NP_344663) (pspA) pneumococcal surface protein A [PspA (VF0152)] [Streptococcus pneumoniae TIGR4]	Surface protein A n=87 Tax=Streptococcus pneumoniae TaxID=1313 RepID=A0A4I7XYI6_STREE
	twist_87619	1.06101e-05	0.541115	-0.416082	-1.75051	0.918346	8.88889	6.42202	0.722477		1387	YP_009277661.1 anti-termination protein [Shigella phage SHFML-11]
	twist_58590	1.06147e-05	0.541349	0.423121	-0.934667	1.78091	6.66667	11.0092	1.65138		1388	EBNA-1 HHV 4 & BKRF1
	agilent_74695	1.06189e-05	0.541562	-0.265313	-1.11714	0.586519	26.6667	22.9358	0.860092	UniRef90_A0A4P6M6N2	1389	WP_018598489.1 strains_non_MPA_non_topgraph_cdhit70_190118.csv	Toxin A n=3 Tax=Blautia TaxID=572511 RepID=A0A4P6M6N2_9FIRM
	twist_46294	1.06192e-05	0.541579	-0.340924	-1.43556	0.753716	13.3333	12.844	0.963303		1390	EBNA-3B nuclear protein [Human gammaherpesvirus 4] & Epstein-Barr nuclear antigen 4
	twist_31607	1.06283e-05	0.542043	0.29049	-0.64329	1.22427	80	82.5688	1.03211		1391	positive (from uniprot): Rhinovirus B Genome polyprotein
	agilent_220720	1.06369e-05	0.54248	-0.233906	-0.986608	0.518797	42.2222	35.7798	0.847417	UniRef90_P71401	1392	VFG001157(gb|AAC44560) (hsf) Hsf [Hia/Hsf (VF0039)] [Haemophilus influenzae C54]	Hsf n=19 Tax=Haemophilus influenzae TaxID=727 RepID=P71401_HAEIF
	agilent_18832	1.06369e-05	0.542483	0.721097	-1.5994	3.04159	2.22222	4.58716	2.06422	UniRef90_B0MZZ7	1393	MH0002_GL0026121 MPA_PNP_EM_seqs_non_topgraph_seqs_final_210318.csv	Outer membrane efflux protein n=7 Tax=root TaxID=1 RepID=B0MZZ7_9BACT
	agilent_220913	1.06481e-05	0.543053	0.4664	-1.0366	1.9694	6.66667	8.25688	1.23853	UniRef90_P06653	1394	VFG005334(gb|NP_359346) (lytA) Autolysin (N-acetylmuramoyl-L-alanine amidase) [Choline-binding proteins (CVF122)] [Streptococcus pneumoniae R6]	Autolysin n=1457 Tax=root TaxID=1 RepID=ALYS_STRPN
	twist_59637	1.0654e-05	0.543352	-0.265904	-1.12343	0.591621	26.6667	20.1835	0.756881		1395	B B/Sichuan/379/99 HA
	agilent_241343	1.06589e-05	0.543605	-0.331818	-1.40258	0.738947	86.6667	79.8165	0.92096	UniRef90_D3QW22	1396	VFG000805(gb|NP_290261) (tir) translocated intimin receptor protein [Tir (VF0193)] [Escherichia coli O157:H7 str. EDL933]	Translocated intimin receptor Tir n=111 Tax=Enterobacteriaceae TaxID=543 RepID=TIR_ECOCB
	twist_54558	1.06776e-05	0.544558	0.501299	-1.12021	2.12281	4.44444	8.25688	1.8578		1397	Probable phospholipid-transporting ATPase VA
	twist_58262	1.06823e-05	0.544797	-0.299907	-1.27056	0.670751	20	14.6789	0.733945		1398	EBNA-3C HHV 4 latent protein
	twist_59101	1.06846e-05	0.544914	-0.299895	-1.2708	0.671007	20	13.7615	0.688073		1399	H3N2 A/Victoria/3/75 HA
	agilent_7784	1.06871e-05	0.545042	-0.240331	-1.01865	0.537983	35.5556	32.1101	0.903096	UniRef90_P12978	1400	nuclear protein EBNA2 & EBNA-2 & Epstein-Barr nuclear antigen 2	Epstein-Barr nuclear antigen 2 n=125 Tax=Epstein-Barr virus (strain GD1) TaxID=10376 RepID=EBNA2_EBVB9
	twist_47864	1.07114e-05	0.546281	-0.354101	-1.5044	0.796201	88.8889	88.0734	0.990826		1401	Capsid protein VP26 & capsid protein VP26 [Human gammaherpesvirus 4] & BFRF3
	twist_28860	1.07181e-05	0.546626	-0.515244	-2.19046	1.15997	95.5556	92.6606	0.969703		1402	positive (exact): Rhinovirus B Genome polyprotein
	agilent_203238	1.07194e-05	0.546687	0.374641	-0.843618	1.5929	8.88889	11.9266	1.34174	UniRef90_Q64R34	1403	YP_100581.1 strains_non_MPA_non_topgraph_cdhit70_190118.csv	Peptidase_M48 domain-containing protein n=39 Tax=Bacteroidaceae TaxID=815 RepID=Q64R34_BACFR
	agilent_79824	1.07499e-05	0.548244	0.25499	-0.577415	1.08739	24.4444	31.1927	1.27606	UniRef90_A0A174WE81	1404	MH0061_GL0017930 MPA_PNP_EM_seqs_non_topgraph_seqs_final_210318.csv	Acetylhydrolase n=10 Tax=Bacteroides TaxID=816 RepID=A0A174WE81_9BACE
	twist_34377	1.07653e-05	0.549031	0.225578	-0.512264	0.96342	42.2222	53.211	1.26026		1405	EBNA-1 HHV 4 & BKRF1
	agilent_186597	1.07748e-05	0.549514	-0.432998	-1.851	0.985008	8.88889	5.50459	0.619266	UniRef90_A0A3R6KAI3	1406	MH0020_GL0043089 (1/3) MPA_and_EM_topgraph_220218_subsample.csv	Membrane protein insertase YidC n=21 Tax=Parabacteroides TaxID=375288 RepID=A0A3R6KAI3_9BACT
	agilent_156737	1.07843e-05	0.549998	0.54429	-1.24034	2.32892	4.44444	4.58716	1.03211	UniRef90_K8Q794	1407	WP_014570243.1 (2/2) non_MPA_topgraph_sampling_040218.csv	Periplasmic component of efflux system n=25 Tax=Lactobacillaceae TaxID=33958 RepID=K8Q794_LACRH
	agilent_211357	1.0787e-05	0.550136	0.437008	-0.996364	1.87038	6.66667	10.0917	1.51376	UniRef90_Q64V66	1408	YP_099146.1 strains_non_MPA_non_topgraph_cdhit70_190118.csv	Uncharacterized protein n=55 Tax=Bacteroides fragilis TaxID=817 RepID=Q64V66_BACFR
	agilent_210454	1.07917e-05	0.550376	0.229615	-0.523966	0.983196	48.8889	52.2936	1.06964	UniRef90_A0A0U1MQG2	1409	WP_000669729.1 strains_non_MPA_non_topgraph_cdhit70_190118.csv	Protein map n=15 Tax=Staphylococcaceae TaxID=90964 RepID=A0A0U1MQG2_STAAU
	twist_31672	1.07927e-05	0.55043	0.494776	-1.12927	2.11882	4.44444	8.25688	1.8578		1410	Replicase polyprotein 1ab
	twist_26858	1.07973e-05	0.550665	0.243844	-0.557017	1.0447	31.1111	33.0275	1.0616		1411	Bifunctional autolysin precursor
	agilent_76826	1.07995e-05	0.550774	0.22461	-0.513283	0.962503	46.6667	54.1284	1.1599	UniRef90_A0A4P6LV93	1412	WP_018594597.1 strains_non_MPA_non_topgraph_cdhit70_190118.csv	Autolysin n=3 Tax=Blautia TaxID=572511 RepID=A0A4P6LV93_9FIRM
	agilent_26930	1.08018e-05	0.550893	0.494001	-1.12938	2.11739	4.44444	8.25688	1.8578	UniRef90_A0A173RIM6	1413	MH0001_GL0008804 (2/2) MPA_and_EM_topgraph_220218_subsample.csv	Penicillin-binding protein A n=7 Tax=Roseburia TaxID=841 RepID=A0A173RIM6_9FIRM
	agilent_238423	1.08074e-05	0.551177	0.430186	-0.984499	1.84487	6.66667	9.17431	1.37615	UniRef90_Q53747	1414	VFG001276(gb|NP_646195) (lukF-PV) Panton-Valentine leukocidin chain F precursor [PVL (VF0018)] [Staphylococcus aureus subsp. aureus MW2]	Leucocidin F n=80 Tax=root TaxID=1 RepID=Q53747_STAAU
	twist_35870	1.0819e-05	0.551768	-0.232708	-0.999118	0.533701	66.6667	62.3853	0.93578		1415	EBNA-3C HHV 4 latent protein
	agilent_182876	1.08358e-05	0.552626	0.490312	-1.12799	2.10861	4.44444	8.25688	1.8578	UniRef90_A0A0B8QZ29	1416	WP_003722895.1 strains_non_MPA_non_topgraph_cdhit70_190118.csv	ComE operon protein 3 n=85 Tax=Listeria monocytogenes TaxID=1639 RepID=A0A0B8QZ29_LISMN
	agilent_9575	1.08431e-05	0.552996	0.371761	-0.856399	1.59992	8.88889	11.0092	1.23853	UniRef90_Q9P2D1	1417	Chromodomain-helicase-DNA-binding protein 7	Chromodomain-helicase-DNA-binding protein 7 n=159 Tax=Amniota TaxID=32524 RepID=CHD7_HUMAN
	agilent_131884	1.08534e-05	0.553525	-0.233885	-1.00758	0.539813	68.8889	62.3853	0.905593	UniRef90_A0A173UAU5	1418	WP_007884712.1 MPA_PNP_EM_seqs_non_topgraph_seqs_final_210318.csv	Flagellin n=3 Tax=Roseburia inulinivorans TaxID=360807 RepID=A0A173UAU5_9FIRM
	agilent_226597	1.086e-05	0.553861	-0.314366	-1.35518	0.726449	17.7778	11.0092	0.619266	UniRef90_A0A0K5P078	1419	VFG000743(gb|AAC38395) (espD) EspD [EspD (VF0180)] [Escherichia coli O127:H6 str. E2348/69]	Translocon EspD n=21 Tax=Escherichia coli TaxID=562 RepID=A0A0K5P078_ECOLX
	twist_53018	1.08618e-05	0.55395	-0.333623	-1.43844	0.771197	13.3333	11.9266	0.894495		1420	BMLF1 protein
	twist_27548	1.08789e-05	0.554824	0.231663	-0.537202	1.00053	62.2222	68.8073	1.10583		1421	positive (from uniprot): Human herpesvirus 3 Envelope glycoprotein C
	twist_26954	1.08875e-05	0.555264	-0.35591	-1.53846	0.826635	11.1111	10.0917	0.908257		1422	BMLF1 protein
	twist_78257	1.08935e-05	0.555568	0.41535	-0.96575	1.79645	6.66667	10.0917	1.51376		1423	YP_006383486.1 DNA polymerase [Bacillus phage PBC1]
	agilent_98303	1.08945e-05	0.55562	-0.542675	-2.34739	1.26204	4.44444	4.58716	1.03211	UniRef90_A0A139KH65	1424	WP_005831995.1 MPA_PNP_EM_seqs_non_topgraph_seqs_final_210318.csv	Uncharacterized protein n=38 Tax=Bacteroides TaxID=816 RepID=A0A139KH65_BACUN
	agilent_18552	1.08946e-05	0.555623	-0.38128	-1.64926	0.886705	11.1111	8.25688	0.743119	UniRef90_A0A2M9VA06	1425	YP_100397.1 strains_non_MPA_non_topgraph_cdhit70_190118.csv	Xanthan lyase n=60 Tax=Bacteroides TaxID=816 RepID=A0A2M9VA06_BACFG
	twist_31907	1.09049e-05	0.556151	0.376744	-0.877832	1.63132	8.88889	11.0092	1.23853		1426	Replication protein E1
	agilent_78246	1.09054e-05	0.556174	0.511203	-1.19123	2.21364	4.44444	5.50459	1.23853	UniRef90_A0A1C5UUU7	1427	MH0198_GL0135499 MPA_PNP_EM_seqs_non_topgraph_seqs_final_210318.csv	Gamma-DL-glutamyl hydrolase n=5 Tax=Firmicutes TaxID=1239 RepID=A0A1C5UUU7_9CLOT
	agilent_166288	1.09067e-05	0.55624	0.501427	-1.16873	2.17158	4.44444	7.33945	1.65138	UniRef90_K0XG12	1428	MH0012_GL0139045 MPA_PNP_EM_seqs_non_topgraph_seqs_final_210318.csv	5_nucleotid_C domain-containing protein n=3 Tax=Bacteroidales TaxID=171549 RepID=K0XG12_9BACT
	agilent_11272	1.09111e-05	0.556464	0.271569	-0.633488	1.17663	77.7778	83.4862	1.07339		1429	positive (exact): Enterovirus B Genome polyprotein
	twist_9442	1.0913e-05	0.556563	-0.367544	-1.59276	0.857675	11.1111	9.17431	0.825688		1430	allergen_name False allergome_name False allergenonline_name False SDAP_name Asp f 1 (2/3) (1/1) iedb_name False
	agilent_193057	1.09153e-05	0.556678	0.680733	-1.58917	2.95064	2.22222	3.66972	1.65138	UniRef90_A0A174N033	1431	160704339-stool1_revised_scaffold21700_1_gene53377 (1/1) MPA_and_EM_topgraph_220218_subsample.csv	SusC/RagA family TonB-linked outer membrane protein n=13 Tax=Bacteroides TaxID=816 RepID=A0A174N033_9BACE
	twist_22556	1.09208e-05	0.556963	-0.277712	-1.20441	0.648988	22.2222	17.4312	0.784404		1432	allergen_name False allergome_name Bub b 12 (2/2), Bub b 8 (4/6) (1/1) allergenonline_name False SDAP_name False iedb_name False
	agilent_229725	1.09239e-05	0.557121	0.219494	-0.513233	0.952221	42.2222	46.789	1.10816	UniRef90_A0A4I7XYI6	1433	VFG001361(gb|NP_344663) (pspA) pneumococcal surface protein A [PspA (VF0152)] [Streptococcus pneumoniae TIGR4]	Surface protein A n=87 Tax=Streptococcus pneumoniae TaxID=1313 RepID=A0A4I7XYI6_STREE
	agilent_27073	1.09328e-05	0.557574	-0.40357	-1.75234	0.945196	8.88889	6.42202	0.722477	UniRef90_A9MPP4	1434	WP_000249224.1 (1/1) non_MPA_topgraph_sampling_040218.csv	Penicillin-binding protein activator LpoA n=1048 Tax=Enterobacteriaceae TaxID=543 RepID=A9MPP4_SALAR
	twist_48626	1.09467e-05	0.558281	0.378343	-0.888385	1.64507	8.88889	11.9266	1.34174		1435	positive (from uniprot): Norwalk virus Non-structural polyprotein
	twist_49209	1.09503e-05	0.558466	-0.292954	-1.27425	0.688344	17.7778	15.5963	0.877294		1436	conserved Plasmodium membrane protein, unknown function
	agilent_233272	1.09506e-05	0.558478	-0.338621	-1.47293	0.795683	13.3333	11.0092	0.825688	UniRef90_Q3JY46	1437	VFG002535(gb|YP_109915) (fliC) flagellin [Flagella (VF0430)] [Burkholderia pseudomallei K96243]	Flagellin n=43 Tax=Burkholderiaceae TaxID=119060 RepID=Q3JY46_BURP1
	twist_41824	1.09565e-05	0.558782	-0.360817	-1.57041	0.848772	11.1111	8.25688	0.743119		1438	Junctional protein associated with coronary artery disease
	agilent_3467	1.09566e-05	0.558788	-0.316966	-1.37957	0.745634	84.4444	86.2385	1.02125	UniRef90_P03211	1439	EBNA-1 HHV 4 & BKRF1	Epstein-Barr nuclear antigen 1 n=37 Tax=Epstein-Barr virus (strain GD1) TaxID=10376 RepID=EBNA1_EBVB9
	agilent_193624	1.09573e-05	0.558823	-0.318217	-1.38511	0.748673	17.7778	9.17431	0.516055	UniRef90_I9R3H6	1440	T2D-11A_GL0151524 MPA_PNP_EM_seqs_non_topgraph_seqs_final_210318.csv	DUF4988 domain-containing protein n=14 Tax=Bacteroides TaxID=816 RepID=I9R3H6_9BACE
	twist_92532	1.09592e-05	0.558917	0.432149	-1.01707	1.88137	6.66667	8.25688	1.23853		1441	YP_009043500.1 hypothetical protein [Listeria phage List-36]
	agilent_60134	1.09662e-05	0.559275	0.364704	-0.859451	1.58886	11.1111	10.0917	0.908257	UniRef90_E5V828	1442	MH0037_GL0027576 MPA_PNP_EM_seqs_non_topgraph_seqs_final_210318.csv	RagB/SusD family nutrient uptake outer membrane protein n=41 Tax=Bacteroides TaxID=816 RepID=E5V828_9BACE
	agilent_241121	1.09699e-05	0.559466	-0.406376	-1.77107	0.958317	8.88889	5.50459	0.619266	UniRef90_Q6GHV7	1443	VFG001317(gb|YP_001332074) (isdB) iron-regulated surface determinant protein B, haemoglobin receptor [Isd (VF0015)] [Staphylococcus aureus subsp. aureus str. Newman]	Iron-regulated surface determinant protein B n=509 Tax=Bacilli TaxID=91061 RepID=ISDB_STAAR
	agilent_170771	1.09714e-05	0.559539	0.35948	-0.847951	1.56691	8.88889	12.844	1.44495	UniRef90_R5F1M8	1444	V1.FI22_GL0126837 MPA_PNP_EM_seqs_non_topgraph_seqs_final_210318.csv	Fibronectin type-III domain-containing protein n=3 Tax=Bacteroidales TaxID=171549 RepID=R5F1M8_9BACE
	twist_36361	1.09758e-05	0.559766	-0.397428	-1.73309	0.938235	8.88889	6.42202	0.722477		1445	BMLF1 protein
	agilent_158137	1.09797e-05	0.559964	0.495909	-1.17157	2.16338	4.44444	9.17431	2.06422	UniRef90_R5GML6	1446	MH0188_GL0104354 (1/1) MPA_and_EM_topgraph_220218_subsample.csv	L-lactate dehydrogenase n=10 Tax=Clostridiales TaxID=186802 RepID=R5GML6_9FIRM
	twist_52554	1.0983e-05	0.560135	-0.264156	-1.15276	0.624446	22.2222	19.2661	0.866972		1447	45 kDa immediate-early protein 2
	agilent_11512	1.09864e-05	0.560307	0.231835	-0.548384	1.01205	33.3333	37.6147	1.12844	UniRef90_Q82081	1448	positive (from uniprot): Rhinovirus B Genome polyprotein	Genome polyprotein n=46 Tax=Enterovirus TaxID=12059 RepID=POLG_HRV3
	twist_58054	1.09944e-05	0.560716	-0.220247	-0.962242	0.521747	42.2222	39.4495	0.934331		1449	positive (exact): Influenza A virus Hemagglutinin
	twist_52109	1.10014e-05	0.561073	0.411248	-0.975479	1.79798	6.66667	10.0917	1.51376		1450	latent membrane protein 1 (LMP1) HHV-4P-1 LYDMA gene
	agilent_4907	1.10066e-05	0.561338	0.325247	-0.772225	1.42272	15.5556	15.5963	1.00262	UniRef90_P07210	1451	polyprotein (9/9) & VP1 capsid protein (1/3) & Chain 2, Human Rhinovirus Serotype 2 (Hrv2)	Genome polyprotein n=273 Tax=Enterovirus TaxID=12059 RepID=POLG_HRV8A
	agilent_7143	1.10152e-05	0.561774	0.239366	-0.569221	1.04795	26.6667	33.0275	1.23853	UniRef90_P08318	1452	phosphoprotein 150 & Large structural phosphoprotein	Large structural phosphoprotein n=145 Tax=root TaxID=1 RepID=PP150_HCMVA
	agilent_3245	1.10276e-05	0.56241	-0.2187	-0.958677	0.521277	55.5556	53.211	0.957798	UniRef90_A0A1D8D445	1453	positive (from uniprot): Enterovirus C Genome polyprotein [on Uniprot the BLAST matches are "Capsid protein" from "Human poliovirus"	VP1 (Fragment) n=1 Tax=Human poliovirus 3 TaxID=12086 RepID=A0A1D8D445_9ENTO
	twist_35165	1.1032e-05	0.562635	-0.21776	-0.954982	0.519462	55.5556	53.211	0.957798		1454	Genome polyprotein (6/6) & polyprotein (7/9) & VP1 (1/4) & coat protein VP1 & VP4
	agilent_142700	1.1035e-05	0.562786	-0.300836	-1.3197	0.718032	17.7778	11.9266	0.670872	UniRef90_A0A166DEL7	1455	WP_000728052.1 strains_non_MPA_non_topgraph_cdhit70_190118.csv	Exported protein n=20 Tax=Staphylococcus aureus TaxID=1280 RepID=A0A166DEL7_STAAU
	agilent_121687	1.10442e-05	0.563254	0.361715	-0.864808	1.58824	8.88889	11.0092	1.23853	UniRef90_A7LY99	1456	T2D-48A_GL0057154 MPA_PNP_EM_seqs_non_topgraph_seqs_final_210318.csv	Uncharacterized protein n=30 Tax=Bacteroides TaxID=816 RepID=A7LY99_BACO1
	agilent_4651	1.10992e-05	0.566057	0.308491	-0.745116	1.3621	13.3333	16.5138	1.23853	UniRef90_P07210	1457	polyprotein (9/9) & VP1 capsid protein (1/3) & Chain 2, Human Rhinovirus Serotype 2 (Hrv2)	Genome polyprotein n=273 Tax=Enterovirus TaxID=12059 RepID=POLG_HRV8A
	twist_27495	1.11047e-05	0.566341	0.224881	-0.54373	0.993492	33.3333	37.6147	1.12844		1458	HCMVUL99 & Tegument protein UL11 homolog
	twist_55292	1.11069e-05	0.566453	-0.426079	-1.88277	1.03062	8.88889	7.33945	0.825688		1459	EBNA-3C HHV 4 latent protein
	agilent_139748	1.11076e-05	0.566488	0.411882	-0.996404	1.82017	6.66667	9.17431	1.37615	UniRef90_A0A174SVM6	1460	MH0006_GL0110127 (2/2) MPA_and_EM_topgraph_220218_subsample.csv	Uncharacterized protein conserved in bacteria n=36 Tax=Clostridiales TaxID=186802 RepID=A0A174SVM6_9FIRM
	agilent_240651	1.11097e-05	0.566597	-0.412409	-1.82289	0.998076	8.88889	5.50459	0.619266	UniRef90_A7X6I5	1461	VFG001283(gb|NP_647238) (fnbA) fibronectin-binding protein A [FnBPs (VF0010)] [Staphylococcus aureus subsp. aureus MW2]	Fibronectin-binding protein A n=697 Tax=Bacteria TaxID=2 RepID=FNBA_STAA1
	agilent_214049	1.11099e-05	0.566607	-0.49818	-2.20206	1.2057	6.66667	6.42202	0.963303	UniRef90_A0A174CNC0	1462	V1.FI07_GL0102201 MPA_PNP_EM_seqs_non_topgraph_seqs_final_210318.csv	Beta-galactosidase n=69 Tax=Bacteroidaceae TaxID=815 RepID=A0A174CNC0_BACVU
	agilent_177201	1.11165e-05	0.566941	-0.221267	-0.978695	0.536161	64.4444	58.7156	0.911104	UniRef90_G2T5W2	1463	MH0268_GL0121737 MPA_PNP_EM_seqs_non_topgraph_seqs_final_210318.csv	Flagellin n=3 Tax=Roseburia TaxID=841 RepID=G2T5W2_ROSHA
	agilent_9407	1.11194e-05	0.567092	0.645396	-1.56475	2.85554	2.22222	5.50459	2.47706	UniRef90_P03188	1464	glycoprotein BALF4 & Glycoprotein GP110 precursor & BALF4	Envelope glycoprotein B n=86 Tax=Epstein-Barr virus (strain GD1) TaxID=10376 RepID=GB_EBVB9
	agilent_227810	1.11269e-05	0.56747	0.424551	-1.03073	1.87984	6.66667	9.17431	1.37615	UniRef90_Q6GHV7	1465	VFG001317(gb|YP_001332074) (isdB) iron-regulated surface determinant protein B, haemoglobin receptor [Isd (VF0015)] [Staphylococcus aureus subsp. aureus str. Newman]	Iron-regulated surface determinant protein B n=509 Tax=Bacilli TaxID=91061 RepID=ISDB_STAAR
	twist_31718	1.11315e-05	0.567708	0.239939	-0.583036	1.06291	26.6667	28.4404	1.06651		1466	pneumococcal histidine triad protein E & hydrolase & HIT family hydrolase
	twist_85111	1.11467e-05	0.568482	0.234271	-0.57087	1.03941	28.8889	33.0275	1.14326		1467	AIK68646.1 DNA methylase [Lactococcus phage phi145]
	twist_79236	1.11531e-05	0.56881	-0.396751	-1.76146	0.96796	8.88889	5.50459	0.619266		1468	YP_009210509.1 hypothetical protein SE25_061 [Listeria phage vB_LmoS_293]
	agilent_198635	1.11604e-05	0.569182	0.447666	-1.09366	1.98899	6.66667	7.33945	1.10092	UniRef90_Q9ZFS4	1469	WP_000778481.1 strains_non_MPA_non_topgraph_cdhit70_190118.csv	Exotoxin 5 n=38 Tax=Staphylococcus TaxID=1279 RepID=Q9ZFS4_STAAU
	twist_77319	1.11711e-05	0.569725	0.245877	-0.601876	1.09363	22.2222	29.3578	1.3211		1470	YP_009222325.1 endonuclease [Lactobacillus phage LfeInf]
	twist_34406	1.11869e-05	0.570534	0.638955	-1.5687	2.84661	2.22222	5.50459	2.47706		1471	HCMVUL112; HCMVUL113
	twist_30796	1.11963e-05	0.57101	0.479242	-1.17864	2.13713	4.44444	7.33945	1.65138		1472	Tegument protein UL25
	twist_75772	1.12004e-05	0.57122	0.362014	-0.891014	1.61504	8.88889	11.0092	1.23853		1473	NP_695160.1 minor capsid protein [Lactobacillus phage phig1e]
	agilent_11275	1.12039e-05	0.5714	0.221265	-0.544952	0.987482	33.3333	40.367	1.21101		1474	positive (exact): Influenza A virus Hemagglutinin
	agilent_147293	1.1206e-05	0.571508	0.492503	-1.21346	2.19847	4.44444	6.42202	1.44495	UniRef90_Q6GF50	1475	WP_000595617.1 strains_non_MPA_non_topgraph_cdhit70_190118.csv	Uncharacterized leukocidin-like protein 1 n=24 Tax=Staphylococcus TaxID=1279 RepID=LUKL1_STAAR
	twist_34372	1.12139e-05	0.571911	-0.294716	-1.31664	0.727208	15.5556	13.7615	0.884666		1476	EBNA-1 HHV 4
	twist_48854	1.12151e-05	0.57197	-0.249845	-1.11631	0.616623	24.4444	20.1835	0.825688		1477	fibronectin-binding protein A
	twist_87344	1.12166e-05	0.572047	-0.35498	-1.5863	0.876345	11.1111	7.33945	0.66055		1478	YP_001469501.1 gp20 portal vertex protein of head [Enterobacteria phage Phi1]
	twist_77613	1.12522e-05	0.573862	0.678547	-1.6863	3.0434	2.22222	3.66972	1.65138		1479	YP_009196377.1 internal virion protein C [Enterobacter phage phiEap-1]
	agilent_50247	1.12585e-05	0.574183	-0.212363	-0.953105	0.528379	57.7778	49.5413	0.857445	UniRef90_A0A354D3V1	1480	MH0436_GL0046035 MPA_PNP_EM_seqs_non_topgraph_seqs_final_210318.csv	Flagellin n=2 Tax=Clostridiales TaxID=186802 RepID=A0A354D3V1_9FIRM
	twist_92147	1.12592e-05	0.574217	-0.447122	-2.00687	1.11262	6.66667	4.58716	0.688073		1481	AFQ97075.1 internal virion protein D [Enterobacteria phage T7M]
	agilent_184704	1.12781e-05	0.575184	-0.295743	-1.33003	0.738539	17.7778	11.0092	0.619266	UniRef90_S5QWV8	1482	WP_020916641.1 strains_non_MPA_non_topgraph_cdhit70_190118.csv	Uncharacterized protein n=4 Tax=Streptococcus TaxID=1301 RepID=S5QWV8_9STRE
	agilent_240059	1.12793e-05	0.575243	0.320029	-0.799361	1.43942	11.1111	13.7615	1.23853	UniRef90_A0A380Q2U5	1483	VFG042312(gb|YP_002348854) (yapE) autotransporter protein YapE [YapE (VF0505)] [Yersinia pestis CO92]	Autotransporter protein n=84 Tax=Yersinia TaxID=444888 RepID=A0A380Q2U5_YERPU
	agilent_80555	1.12805e-05	0.575305	-0.212779	-0.957151	0.531593	57.7778	56.8807	0.984474	UniRef90_Q2G2J2	1484	WP_000717394.1 strains_non_MPA_non_topgraph_cdhit70_190118.csv	Staphylococcal secretory antigen ssaA2 n=207 Tax=Bacteria TaxID=2 RepID=SSAA2_STAA8
	twist_40058	1.12905e-05	0.575818	-0.430507	-1.93859	1.07758	6.66667	6.42202	0.963303		1485	polyprotein (3/9) & structural protein (3/3) & VP1 (2/4) & capsid protein VP1 & VP1 protein (2/2) & VP1 protein, partial [Enterovirus A71]
	agilent_236127	1.12943e-05	0.576011	-0.212292	-0.956334	0.53175	42.2222	38.5321	0.912603	UniRef90_Q54972	1486	VFG005313(gb|NP_357715) (pspA) Surface protein pspA precursor [Choline-binding proteins (CVF122)] [Streptococcus pneumoniae R6]	Pneumococcal surface protein A n=17 Tax=Streptococcus pneumoniae TaxID=1313 RepID=Q54972_STREE
	twist_38683	1.12948e-05	0.576033	0.390353	-0.977839	1.75854	6.66667	10.0917	1.51376		1487	heme transporter IsdB
	twist_76536	1.12978e-05	0.57619	-0.381862	-1.72084	0.957121	8.88889	7.33945	0.825688		1488	AFU63091.1 major capsid protein [Lactobacillus phage ATCC 8014-B2]
	twist_50962	1.13096e-05	0.576792	0.240171	-0.603308	1.08365	28.8889	28.4404	0.984474		1489	alpha S1 casein & Alpha-S1-casein
	agilent_202092	1.13189e-05	0.577264	0.388909	-0.978632	1.75645	6.66667	10.0917	1.51376	UniRef90_A0A174ZFZ7	1490	V1.CD38-0_GL0060643 MPA_PNP_EM_seqs_non_topgraph_seqs_final_210318.csv	Pectinesterase A n=15 Tax=Eubacterium TaxID=1730 RepID=A0A174ZFZ7_9FIRM
	agilent_150432	1.13424e-05	0.578461	0.296454	-0.749269	1.34218	13.3333	15.5963	1.16972	UniRef90_A0A3E1ZVB6	1491	WP_001202315.1 (1/1) non_MPA_topgraph_sampling_040218.csv	Outer membrane lipoprotein RcsF n=19 Tax=Enterobacteriaceae TaxID=543 RepID=A0A3E1ZVB6_9ENTR
	agilent_8674	1.13443e-05	0.578558	0.268878	-0.679814	1.21757	17.7778	23.8532	1.34174	UniRef90_Q82081	1492	positive (from uniprot): Rhinovirus B Genome polyprotein	Genome polyprotein n=46 Tax=Enterovirus TaxID=12059 RepID=POLG_HRV3
	twist_73805	1.13486e-05	0.57878	-0.436949	-1.97955	1.10566	6.66667	4.58716	0.688073		1493	YP_009043441.1 DNA helicase [Listeria phage List-36]
	twist_35479	1.13596e-05	0.579339	0.386529	-0.980084	1.75314	6.66667	10.0917	1.51376		1494	erythrocyte membrane protein 1 (3/9)
	twist_57818	1.13763e-05	0.580192	-0.53904	-2.44917	1.37109	4.44444	2.75229	0.619266		1495	glycoprotein D (2/2)
	twist_47284	1.13774e-05	0.580245	-0.262335	-1.19207	0.667397	22.2222	14.6789	0.66055		1496	early antigen protein D (EA-D) & DNA polymerase processivity factor BMRF1
	twist_65730	1.13817e-05	0.580466	0.406283	-1.03445	1.84702	6.66667	8.25688	1.23853		1497	NP_944975.1 Putative exodeoxyribonuclease [Salmonella phage FelixO1]
	twist_58056	1.13896e-05	0.58087	-0.214265	-0.974889	0.546359	37.7778	35.7798	0.947113		1498	positive (from uniprot): Influenza A virus Hemagglutinin
	agilent_53537	1.13932e-05	0.581052	-0.466363	-2.12271	1.18999	6.66667	3.66972	0.550459	UniRef90_A0A0P0SPT5	1499	WP_001032962.1 strains_non_MPA_non_topgraph_cdhit70_190118.csv	Exopolygalacturonate lyase n=137 Tax=Enterobacteriaceae TaxID=543 RepID=A0A0P0SPT5_ECOLX
	agilent_4080	1.13941e-05	0.581098	-0.224778	-1.0232	0.573648	31.1111	27.5229	0.884666	UniRef90_P07210	1500	polyprotein (9/9) & VP1 capsid protein (1/3) & Chain 2, Human Rhinovirus Serotype 2 (Hrv2)	Genome polyprotein n=273 Tax=Enterovirus TaxID=12059 RepID=POLG_HRV8A
	agilent_9594	1.14126e-05	0.582044	0.208798	-0.534725	0.952322	53.3333	55.0459	1.03211	UniRef90_O36633	1501	Major surface glycoprotein G	Major surface glycoprotein G n=342 Tax=Pneumoviridae TaxID=11244 RepID=GLYC_HRSVB
	agilent_182601	1.14169e-05	0.582263	-0.268894	-1.22697	0.689185	20	16.5138	0.825688	UniRef90_P0ADA3	1502	NP_708547.2 (1/1) non_MPA_topgraph_sampling_040218.csv	Murein hydrolase activator NlpD n=742 Tax=Bacteria TaxID=2 RepID=NLPD_ECOLI
	agilent_167108	1.14191e-05	0.582375	0.463123	-1.18749	2.11374	4.44444	7.33945	1.65138	UniRef90_A0A2S3U8G5	1503	YP_004890908.1 (1/1) non_MPA_topgraph_sampling_040218.csv	DUF3324 domain-containing protein n=30 Tax=Lactobacillus TaxID=1578 RepID=A0A2S3U8G5_LACPN
	agilent_240644	1.14244e-05	0.582644	-0.241762	-1.10404	0.620515	24.4444	20.1835	0.825688	UniRef90_A0A0E8T3C9	1504	VFG001354(gb|NP_345414) (pce) choline binding protein E [CBPs (VF0145)] [Streptococcus pneumoniae TIGR4]	Choline binding protein E CbpE n=250 Tax=Bacteria TaxID=2 RepID=A0A0E8T3C9_STREE
	twist_58794	1.14362e-05	0.583249	-0.205855	-0.941243	0.529534	53.3333	53.211	0.997706		1505	positive (exact): Human herpesvirus 1 Envelope glycoprotein D
	agilent_228814	1.14364e-05	0.583258	0.393764	-1.01294	1.80047	6.66667	8.25688	1.23853	UniRef90_O86489	1506	VFG001281(gb|NP_645335) (sdrE) Ser-Asp rich fibrinogen-binding bone sialoprotein-binding protein [SDr (VF0019)] [Staphylococcus aureus subsp. aureus MW2]	Serine-aspartate repeat-containing protein E n=489 Tax=Bacteria TaxID=2 RepID=SDRE_STAAE
	agilent_193475	1.14447e-05	0.583681	-0.293239	-1.342	0.755522	15.5556	11.0092	0.707733	UniRef90_A0A0B8REE2	1507	WP_010989342.1 strains_non_MPA_non_topgraph_cdhit70_190118.csv	ATP phosphoribosyltransferase regulatory subunit n=304 Tax=Bacteria TaxID=2 RepID=A0A0B8REE2_LISMN
	twist_33960	1.14833e-05	0.585646	0.268286	-0.696265	1.23284	15.5556	21.1009	1.35649		1508	Tegument protein UL25
	twist_58044	1.14867e-05	0.585821	0.347145	-0.901505	1.5958	8.88889	11.0092	1.23853		1509	positive (from uniprot): Norwalk virus Non-structural polyprotein
	twist_65044	1.14867e-05	0.585822	0.268866	-0.698222	1.23595	15.5556	21.1009	1.35649		1510	YP_001469494.1 SegC homing endonuclease [Enterobacteria phage Phi1]
	agilent_153547	1.14877e-05	0.585873	0.38116	-0.990031	1.75235	6.66667	10.0917	1.51376	UniRef90_UPI0004650778	1511	WP_024852504.1 (2/4) non_MPA_topgraph_sampling_040218.csv	hypothetical protein n=1 Tax=Ruminococcus gnavus TaxID=33038 RepID=UPI0004650778
	agilent_223570	1.14913e-05	0.586059	0.335424	-0.871832	1.54268	8.88889	13.7615	1.54817	UniRef90_Q54835	1512	VFG000950(gb|NP_665531) (emm) M protein type 3 [M protein (VF0242)] [Streptococcus pyogenes MGAS315]	M3 protein n=36 Tax=Streptococcus pyogenes TaxID=1314 RepID=Q54835_STRPY
	agilent_12017	1.14954e-05	0.586264	0.222274	-0.578172	1.02272	64.4444	71.5596	1.11041		1513	positive (exact): Human herpesvirus 1 Envelope glycoprotein D
	agilent_8064	1.15155e-05	0.587292	-0.30116	-1.38867	0.786353	13.3333	12.844	0.963303	UniRef90_P03211	1514	EBNA-1 HHV 4 & BKRF1	Epstein-Barr nuclear antigen 1 n=37 Tax=Epstein-Barr virus (strain GD1) TaxID=10376 RepID=EBNA1_EBVB9
	twist_58049	1.152e-05	0.587522	0.290317	-0.758685	1.33932	84.4444	88.9908	1.05384		1515	positive (exact): Enterovirus B Genome polyprotein
	twist_47477	1.1522e-05	0.587624	-0.4158	-1.91862	1.08702	6.66667	5.50459	0.825688		1516	trinucleotide repeat containing 6A, isoform CRA_c & trinucleotide repeat-containing gene 6A protein
	twist_51298	1.15294e-05	0.587999	-0.221755	-1.02405	0.580537	71.1111	67.8899	0.954702		1517	EBNA-3C HHV 4 latent protein
	agilent_12019	1.15321e-05	0.588137	-0.295778	-1.36628	0.77472	84.4444	86.2385	1.02125		1518	positive (exact): Human herpesvirus 4 Epstein-Barr nuclear antigen 1
	twist_94021	1.15374e-05	0.58841	0.251377	-0.659085	1.16184	20	22.0183	1.10092		1519	NP_958218.1 gene 43 protein [Enterobacteria phage Sf6]
	twist_30967	1.15452e-05	0.588806	-0.302279	-1.39827	0.793709	13.3333	14.6789	1.10092		1520	antigen 332, Ag332=Pf332 gene clone G1 product & erythrocyte membrane-associated giant protein antigen 332 & antigen 332, Ag332=Pf332 gene clone C1 product & antigen 332
	twist_81512	1.15626e-05	0.58969	-0.393891	-1.82544	1.03766	8.88889	5.50459	0.619266		1521	YP_006908131.1 hypothetical protein [Campylobacter phage CP30A]
	agilent_48668	1.15862e-05	0.590898	-0.492442	-2.28799	1.3031	4.44444	4.58716	1.03211	UniRef90_U6RH14	1522	N037A_GL0109873 MPA_PNP_EM_seqs_non_topgraph_seqs_final_210318.csv	Peptidyl-prolyl cis-trans isomerase n=3 Tax=Bacteroidaceae TaxID=815 RepID=U6RH14_9BACE
	agilent_11043	1.15929e-05	0.591239	0.382542	-1.01357	1.77865	6.66667	9.17431	1.37615	UniRef90_Q8JUX5	1523	structural polyprotein (1/3) & E2 protein (2/4)	Structural polyprotein n=2218 Tax=root TaxID=1 RepID=POLS_CHIKS
	agilent_19374	1.15953e-05	0.591361	0.613373	-1.6259	2.85265	2.22222	4.58716	2.06422	UniRef90_A0A0I9TM41	1524	YP_098907.1 strains_non_MPA_non_topgraph_cdhit70_190118.csv	Uncharacterized protein n=24 Tax=Bacteroides TaxID=816 RepID=A0A0I9TM41_BACFG
	twist_86689	1.15992e-05	0.591559	-0.377626	-1.75698	1.00173	8.88889	7.33945	0.825688		1525	YP_009010490.1 hypothetical protein GBK2_19 [Geobacillus phage GBK2]
	agilent_149939	1.16003e-05	0.591614	-0.491366	-2.28645	1.30372	4.44444	4.58716	1.03211	UniRef90_J5DKJ0	1526	NP_814463.1 strains_non_MPA_non_topgraph_cdhit70_190118.csv	WxL domain-containing protein n=84 Tax=Bacilli TaxID=91061 RepID=J5DKJ0_ENTFL
	agilent_236297	1.16036e-05	0.591786	0.477042	-1.26652	2.2206	4.44444	6.42202	1.44495	UniRef90_A5F372	1527	VFG000106(gb|NP_230493) (acfD) accessory colonization factor AcfD [ACF (VF0127)] [Vibrio cholerae O1 biovar El Tor str. N16961]	Accessory colonization factor AcfD n=74 Tax=Gammaproteobacteria TaxID=1236 RepID=ACFD_VIBC3
	twist_33402	1.16057e-05	0.591891	0.608982	-1.61744	2.83541	2.22222	4.58716	2.06422		1528	hypothetical protein PFL0115w
	agilent_146603	1.16107e-05	0.592146	0.383967	-1.02078	1.78871	6.66667	8.25688	1.23853	UniRef90_K5Y4U1	1529	MH0020_GL0014932 (9/9) MPA_and_EM_topgraph_220218_subsample.csv	Uncharacterized protein n=28 Tax=Parabacteroides TaxID=375288 RepID=K5Y4U1_9BACT
	twist_58782	1.16325e-05	0.59326	0.208131	-0.555613	0.971876	62.2222	66.9725	1.07634		1530	positive (exact): Human herpesvirus 3 Envelope glycoprotein C
	agilent_135214	1.16367e-05	0.593471	0.451665	-1.20668	2.11001	4.44444	7.33945	1.65138	UniRef90_A0A379XTI8	1531	WP_021294045.1 (1/1) non_MPA_topgraph_sampling_040218.csv	Putative flagellin structural protein n=133 Tax=Enterobacteriaceae TaxID=543 RepID=A0A379XTI8_SALER
	agilent_228606	1.16485e-05	0.594074	-0.237497	-1.11092	0.63593	24.4444	19.2661	0.788157	UniRef90_P44969	1532	VFG000337(gb|NP_439153) (iga1) immunoglobin A1 protease [IgA1 protease (VF0045)] [Haemophilus influenzae Rd KW20]	Immunoglobulin A1 protease autotransporter n=1 Tax=Haemophilus influenzae (strain ATCC 51907 / DSM 11121 / KW20 / Rd) TaxID=71421 RepID=IGA0_HAEIN
	agilent_148358	1.16562e-05	0.594466	0.21016	-0.563555	0.983876	31.1111	35.7798	1.15007	UniRef90_R7HQD9	1533	V1.FI35_GL0037423 MPA_PNP_EM_seqs_non_topgraph_seqs_final_210318.csv	Peptidase C10 family n=1 Tax=Prevotella sp. CAG:279 TaxID=1262924 RepID=R7HQD9_9BACT
	twist_15509	1.16567e-05	0.594492	0.262254	-0.703314	1.22782	15.5556	21.1009	1.35649		1534	allergen_name False allergome_name Str pn PspC (2/2) (1/1) allergenonline_name False SDAP_name False iedb_name False
	twist_28810	1.16744e-05	0.595397	0.200869	-0.540511	0.942249	46.6667	52.2936	1.12058		1535	polyprotein (9/9) & VP1 capsid protein (1/3) & Chain 2, Human Rhinovirus Serotype 2 (Hrv2)
	agilent_45732	1.16899e-05	0.596184	0.462224	-1.24744	2.17188	4.44444	6.42202	1.44495	UniRef90_D4KRT3	1536	MH0039_GL0003639 MPA_PNP_EM_seqs_non_topgraph_seqs_final_210318.csv	Uncharacterized protein n=9 Tax=Roseburia TaxID=841 RepID=D4KRT3_9FIRM
	agilent_86868	1.16977e-05	0.596582	0.243637	-0.658498	1.14577	20	22.0183	1.10092	UniRef90_P37710	1537	NP_814543.1 strains_non_MPA_non_topgraph_cdhit70_190118.csv	Autolysin n=202 Tax=Firmicutes TaxID=1239 RepID=ALYS_ENTFA
	agilent_241118	1.17096e-05	0.597188	-0.210798	-0.992629	0.571033	35.5556	30.2752	0.851491	UniRef90_P15926	1538	VFG001797(gb|NP_735749) (scpB) streptococcal C5a peptidase [C5a peptidase (VF0278)] [Streptococcus agalactiae NEM316]	C5a peptidase n=760 Tax=Bacteria TaxID=2 RepID=C5AP_STRPY
	agilent_8926	1.17107e-05	0.597245	0.449527	-1.21799	2.11704	4.44444	7.33945	1.65138	UniRef90_Q59947	1539	immunoglobulin A1 protease	Immunoglobulin A1 protease n=446 Tax=Streptococcus pneumoniae TaxID=1313 RepID=IGA1_STRR6
	agilent_172699	1.17119e-05	0.597306	-0.3517	-1.65654	0.953143	8.88889	8.25688	0.928899	UniRef90_A0A4P6M723	1540	WP_018598482.1 strains_non_MPA_non_topgraph_cdhit70_190118.csv	Toxin A n=4 Tax=Blautia TaxID=572511 RepID=A0A4P6M723_9FIRM
	agilent_228932	1.17248e-05	0.597967	-0.216607	-1.02169	0.588478	40	31.1927	0.779817	UniRef90_P71401	1541	VFG001157(gb|AAC44560) (hsf) Hsf [Hia/Hsf (VF0039)] [Haemophilus influenzae C54]	Hsf n=19 Tax=Haemophilus influenzae TaxID=727 RepID=P71401_HAEIF
	twist_87290	1.17251e-05	0.597978	0.297103	-0.807201	1.40141	11.1111	15.5963	1.40367		1542	YP_001469494.1 SegC homing endonuclease [Enterobacteria phage Phi1]
	twist_3072	1.17314e-05	0.598302	0.300802	-0.818241	1.41985	11.1111	14.6789	1.3211		1543	allergen_name Cas s 1 (1/1) (1/1) allergome_name Cas s 1 (3/6) (1/1) allergenonline_name Cas s 1.0101 (1/1) (1/1) SDAP_name False iedb_name False
	agilent_12006	1.17334e-05	0.598405	0.204993	-0.557837	0.967823	57.7778	64.2202	1.1115		1544	positive (exact): Human herpesvirus 3 Envelope glycoprotein C
	twist_92572	1.17377e-05	0.598624	0.295439	-0.80462	1.3955	11.1111	17.4312	1.56881		1545	YP_007501259.1 hypothetical protein [Salmonella phage vB_SenMS16]
	twist_31974	1.17418e-05	0.598832	-0.419021	-1.98012	1.14208	6.66667	4.58716	0.688073		1546	EMP1 (2/2)
	twist_47499	1.17479e-05	0.599142	-0.354159	-1.67473	0.966414	8.88889	7.33945	0.825688		1547	matrix protein 1 & matrix protein & M1 protein
	agilent_69388	1.17509e-05	0.599295	0.381801	-1.04244	1.80604	6.66667	8.25688	1.23853	UniRef90_A0A2S1FUJ1	1548	WP_000769147.1 strains_non_MPA_non_topgraph_cdhit70_190118.csv	Superantigen-like protein 11 n=24 Tax=Bacteria TaxID=2 RepID=A0A2S1FUJ1_STAAU
	agilent_205647	1.17606e-05	0.59979	0.209671	-0.57353	0.992871	37.7778	37.6147	0.995683	UniRef90_A7X0T9	1549	WP_001074519.1 strains_non_MPA_non_topgraph_cdhit70_190118.csv	Bifunctional autolysin n=763 Tax=Bacteria TaxID=2 RepID=ATL_STAA1
	twist_34032	1.17637e-05	0.599949	0.459126	-1.25663	2.17488	4.44444	7.33945	1.65138		1550	Hepatitis C virus (HCV) polyprotein – includes core, envelope glycoproteins (E1, E2/NS1, gp35, gp70, hypervariable regions), and nonstructural proteins (NS3, NS4, NS5, NS5B, RNA-dependent RNA polymerase); covers structural and nonstructural regions, precue protein (1/2) & polyprotein precursor (1/3) & Polyprotein (1/2) & E2 protein (4/4) & precursor protein & Hepatitis C virus core, matrix, envel…
	agilent_93438	1.17671e-05	0.60012	0.702382	-1.92366	3.32842	2.22222	2.75229	1.23853	UniRef90_R7JVJ7	1551	MH0356_GL0190005 MPA_PNP_EM_seqs_non_topgraph_seqs_final_210318.csv	SBP_bac_5 domain-containing protein n=25 Tax=Lachnospiraceae TaxID=186803 RepID=R7JVJ7_9FIRM
	twist_75152	1.17842e-05	0.600993	-0.302004	-1.43383	0.829825	13.3333	9.17431	0.688073		1552	AFU63107.1 lysin [Lactobacillus phage ATCC 8014-B2]
	agilent_138829	1.17893e-05	0.601256	-0.238147	-1.1313	0.655009	22.2222	19.2661	0.866972	UniRef90_A0A174B1N0	1553	WP_012743453.1 MPA_PNP_EM_seqs_non_topgraph_seqs_final_210318.csv	Toxin A n=2 Tax=[Eubacterium] rectale TaxID=39491 RepID=A0A174B1N0_9FIRM
	agilent_109730	1.1793e-05	0.601441	-0.444732	-2.11353	1.22406	6.66667	3.66972	0.550459	UniRef90_K8QJF7	1554	WP_014569972.1 strains_non_MPA_non_topgraph_cdhit70_190118.csv	Uncharacterized protein n=24 Tax=Lactobacillaceae TaxID=33958 RepID=K8QJF7_LACRH
	agilent_73396	1.18035e-05	0.601977	-0.202522	-0.963579	0.558535	44.4444	39.4495	0.887615	UniRef90_A0A3D2TUV9	1555	MH0172_GL0065659 MPA_PNP_EM_seqs_non_topgraph_seqs_final_210318.csv	Flagellin n=7 Tax=Clostridiales TaxID=186802 RepID=A0A3D2TUV9_9FIRM
	agilent_224628	1.18075e-05	0.602181	-0.237061	-1.12841	0.654288	22.2222	18.3486	0.825688	UniRef90_Q54835	1556	VFG000950(gb|NP_665531) (emm) M protein type 3 [M protein (VF0242)] [Streptococcus pyogenes MGAS315]	M3 protein n=36 Tax=Streptococcus pyogenes TaxID=1314 RepID=Q54835_STRPY
	agilent_190190	1.18088e-05	0.602251	0.264589	-0.730459	1.25964	17.7778	15.5963	0.877294	UniRef90_Q4W8L5	1557	WP_000744110.1 strains_non_MPA_non_topgraph_cdhit70_190118.csv	Staphylocoagulase n=113 Tax=Bacillales TaxID=1385 RepID=Q4W8L5_STAAU
	twist_46140	1.18113e-05	0.602375	0.488153	-1.34829	2.32459	95.5556	96.3303	1.00811		1558	polyprotein (9/9) & VP1 capsid protein (1/3) & Chain 2, Human Rhinovirus Serotype 2 (Hrv2)
	twist_95165	1.18193e-05	0.602783	0.275065	-0.760898	1.31103	13.3333	16.5138	1.23853		1559	AFU63124.1 endolysin [Lactobacillus phage ATCC 8014-B2]
	agilent_1088	1.18351e-05	0.60359	0.255395	-0.708629	1.21942	15.5556	21.1009	1.35649	UniRef90_P06725	1560	tegument protein pp65 & 65 kDa lower matrix phosphoprotein & pp65 & HCMVUL83	65 kDa phosphoprotein n=77 Tax=Human cytomegalovirus TaxID=10359 RepID=PP65_HCMVA
	agilent_169724	1.18393e-05	0.603802	0.435215	-1.20853	2.07896	4.44444	7.33945	1.65138	UniRef90_A0A1C3SKW8	1561	WP_020916184.1 strains_non_MPA_non_topgraph_cdhit70_190118.csv	Peptidase C51 domain-containing protein n=23 Tax=Streptococcus TaxID=1301 RepID=A0A1C3SKW8_STRMC
	agilent_8301	1.18481e-05	0.604251	0.230815	-0.642023	1.10365	26.6667	26.6055	0.997706	UniRef90_P68950	1562	positive (from uniprot): Human adenovirus C Pre-histone-like nucleoprotein	Pre-histone-like nucleoprotein n=24 Tax=root TaxID=1 RepID=NP_ADE02
	agilent_231635	1.18525e-05	0.604478	0.332014	-0.924301	1.58833	8.88889	11.0092	1.23853	UniRef90_P44969	1563	VFG000337(gb|NP_439153) (iga1) immunoglobin A1 protease [IgA1 protease (VF0045)] [Haemophilus influenzae Rd KW20]	Immunoglobulin A1 protease autotransporter n=1 Tax=Haemophilus influenzae (strain ATCC 51907 / DSM 11121 / KW20 / Rd) TaxID=71421 RepID=IGA0_HAEIN
	agilent_172984	1.1853e-05	0.604505	0.439911	-1.2248	2.10462	4.44444	6.42202	1.44495	UniRef90_P75859	1564	NP_706865.1 strains_non_MPA_non_topgraph_cdhit70_190118.csv	Uncharacterized fimbrial-like protein YcbU n=401 Tax=Bacteria TaxID=2 RepID=YCBU_ECOLI
	agilent_79020	1.1857e-05	0.604705	0.389575	-1.08548	1.86463	6.66667	8.25688	1.23853	UniRef90_C4ZGU4	1565	WP_012743452.1 MPA_PNP_EM_seqs_non_topgraph_seqs_final_210318.csv	N-acetylmuramoyl-L-alanine amidase n=2 Tax=[Eubacterium] rectale TaxID=39491 RepID=C4ZGU4_AGARV
	twist_26048	1.18651e-05	0.605122	0.325317	-0.907854	1.55849	8.88889	11.9266	1.34174		1566	RsTALE
	agilent_188869	1.18658e-05	0.605154	0.202844	-0.56614	0.971828	64.4444	69.7248	1.08194	UniRef90_R5ENJ3	1567	MH0195_GL0084233 MPA_PNP_EM_seqs_non_topgraph_seqs_final_210318.csv	NAGPA domain-containing protein n=3 Tax=Bacteroidales TaxID=171549 RepID=R5ENJ3_9BACE
	agilent_3544	1.18767e-05	0.605712	0.205931	-0.575965	0.987827	31.1111	34.8624	1.12058	UniRef90_Q69091	1568	Glycoprotein D HHV-1	Envelope glycoprotein D n=279 Tax=root TaxID=1 RepID=GD_HHV11
	twist_24043	1.18891e-05	0.606344	0.326599	-0.915635	1.56883	8.88889	11.0092	1.23853		1569	allergen_name False allergome_name Epi co 2 (1/2) (1/1) allergenonline_name False SDAP_name False iedb_name False
	twist_59814	1.18893e-05	0.606357	-0.217808	-1.04628	0.610663	28.8889	23.8532	0.825688		1570	YP_006908363.1 hypothetical protein BCB4_0134 [Bacillus phage B4]
	twist_41103	1.18906e-05	0.606422	0.227976	-0.639329	1.09528	24.4444	24.7706	1.01334		1571	alpha purothionin
	agilent_169922	1.18909e-05	0.606436	0.19293	-0.541076	0.926935	53.3333	58.7156	1.10092	UniRef90_A0A1C3SKW8	1572	WP_020916184.1 strains_non_MPA_non_topgraph_cdhit70_190118.csv	Peptidase C51 domain-containing protein n=23 Tax=Streptococcus TaxID=1301 RepID=A0A1C3SKW8_STRMC
	agilent_151860	1.19018e-05	0.606994	-0.269603	-1.29691	0.757699	15.5556	13.7615	0.884666	UniRef90_A0A508ZG25	1573	WP_015438400.1 strains_non_MPA_non_topgraph_cdhit70_190118.csv	Lactose-binding protein n=31 Tax=Bifidobacterium TaxID=1678 RepID=A0A508ZG25_BIFBR
	twist_35178	1.19032e-05	0.607063	-0.202203	-0.972831	0.568425	40	33.0275	0.825688		1574	positive (from uniprot): Rhinovirus B Genome polyprotein
	twist_34870	1.19132e-05	0.607576	-0.290482	-1.39914	0.818172	13.3333	12.844	0.963303		1575	EBNA-3C HHV 4 latent protein
	agilent_51197	1.19175e-05	0.607794	0.430842	-1.21451	2.07619	4.44444	8.25688	1.8578	UniRef90_UPI000FEBEFBA	1576	763435843-stool1_revised_scaffold1821_1_gene20649 MPA_PNP_EM_seqs_non_topgraph_seqs_final_210318.csv	ATP-dependent helicase n=1 Tax=Apibacter sp. HY039 TaxID=2501476 RepID=UPI000FEBEFBA
	twist_12102	1.19242e-05	0.608134	0.371662	-1.04903	1.79236	6.66667	8.25688	1.23853		1577	allergen_name False allergome_name Cas s 1 (1/6) (1/1) allergenonline_name Unassigned (1/1) (1/1) SDAP_name False iedb_name False
	twist_23154	1.19262e-05	0.608235	0.268111	-0.757043	1.29327	17.7778	16.5138	0.928899		1578	allergen_name False allergome_name Ovi a 10 (2/2), Ovi a 8 (3/5) (1/1) allergenonline_name False SDAP_name False iedb_name False
	agilent_24542	1.19325e-05	0.608555	-0.320812	-1.54857	0.906945	11.1111	7.33945	0.66055	UniRef90_A0A1C7IDY3	1579	WP_018595366.1 strains_non_MPA_non_topgraph_cdhit70_190118.csv	ABC transporter substrate-binding protein n=2 Tax=Blautia TaxID=572511 RepID=A0A1C7IDY3_9FIRM
	agilent_223729	1.19365e-05	0.608764	-0.211339	-1.02061	0.597933	33.3333	27.5229	0.825688	UniRef90_UPI000F53326A	1580	VFG000261(gb|NP_273742) (iga) IgA-specific serine endopeptidase [IgA1 protease (VF0080)] [Neisseria meningitidis MC58]	IgA-specific serine endopeptidase autotransporter n=1 Tax=Neisseria meningitidis TaxID=487 RepID=UPI000F53326A
	twist_41599	1.19378e-05	0.608826	0.238588	-0.675188	1.15236	22.2222	20.1835	0.908257		1581	Tetanus toxin precursor & Tetanus toxin
	twist_60273	1.19447e-05	0.609177	0.231796	-0.656837	1.12043	20	23.8532	1.19266		1582	YP_009153096.1 hypothetical protein Sf101_0022 [Enterobacteria phage Sf101]
	agilent_222015	1.19537e-05	0.609638	0.321243	-0.911888	1.55437	8.88889	11.9266	1.34174	UniRef90_Q54972	1583	VFG005313(gb|NP_357715) (pspA) Surface protein pspA precursor [Choline-binding proteins (CVF122)] [Streptococcus pneumoniae R6]	Pneumococcal surface protein A n=17 Tax=Streptococcus pneumoniae TaxID=1313 RepID=Q54972_STREE
	agilent_199759	1.19632e-05	0.610124	0.372881	-1.06042	1.80618	6.66667	9.17431	1.37615	UniRef90_B2ULA9	1584	WP_012419113.1 strains_non_MPA_non_topgraph_cdhit70_190118.csv	Hyalurononglucosaminidase n=39 Tax=Bacteria TaxID=2 RepID=B2ULA9_AKKM8
	agilent_164672	1.19715e-05	0.610548	0.396401	-1.12912	1.92192	6.66667	7.33945	1.10092	UniRef90_A0A416JDV1	1585	MH0250_GL0256152 MPA_PNP_EM_seqs_non_topgraph_seqs_final_210318.csv	Flagellin (Fragment) n=1 Tax=Clostridium sp. AM49-4BH TaxID=2293035 RepID=A0A416JDV1_9CLOT
	agilent_223819	1.19738e-05	0.610662	0.391509	-1.11566	1.89868	6.66667	6.42202	0.963303	UniRef90_P81177	1586	VFG001314(gb|NP_647375) (aur) zinc metalloproteinase aureolysin [Aureolysin (VF0024)] [Staphylococcus aureus subsp. aureus MW2]	Zinc metalloproteinase aureolysin n=337 Tax=Bacilli TaxID=91061 RepID=AURE_STAAU
	twist_70489	1.19756e-05	0.610755	0.376141	-1.07224	1.82453	6.66667	7.33945	1.10092		1587	YP_001293423.1 hypothetical protein ORF016 [Pseudomonas phage 73]
	agilent_229260	1.1978e-05	0.610878	0.392346	-1.11896	1.90365	6.66667	6.42202	0.963303	UniRef90_Q51104	1588	VFG000266(gb|NP_274673) (hmbR) hemoglobin receptor [HmbR (VF0048)] [Neisseria meningitidis MC58]	Hemoglobin receptor n=204 Tax=Proteobacteria TaxID=1224 RepID=Q51104_NEIME
	twist_52398	1.20054e-05	0.612275	0.440305	-1.2624	2.14301	4.44444	6.42202	1.44495		1589	Syncytin-1
	twist_47724	1.20109e-05	0.612556	-0.205986	-1.00319	0.591214	31.1111	30.2752	0.973132		1590	Glycoprotein D HHV-1
	twist_92854	1.20218e-05	0.613114	-0.345083	-1.68271	0.992545	11.1111	7.33945	0.66055		1591	YP_009168604.1 hypothetical protein [Lactobacillus phage LBR48]
	twist_96182	1.20346e-05	0.613767	-0.340373	-1.66217	0.981429	8.88889	8.25688	0.928899		1592	YP_006908106.1 putative baseplate wedge subunit [Campylobacter phage CP30A]
	twist_24153	1.20454e-05	0.614317	-0.342163	-1.67298	0.988655	8.88889	6.42202	0.722477		1593	allergen_name False allergome_name Set it GBSS_I (4/5) (1/1) allergenonline_name False SDAP_name False iedb_name False
	twist_19755	1.20454e-05	0.614317	-0.342163	-1.67298	0.988655	8.88889	6.42202	0.722477		1594	allergen_name False allergome_name Ory s GBSS_I (37/54) (1/1) allergenonline_name False SDAP_name False iedb_name False
	twist_30803	1.20543e-05	0.614771	-0.410112	-2.00726	1.18704	6.66667	3.66972	0.550459		1595	Immunoglobulin G-binding protein G precursor & Immunoglobulin G-binding protein G
	agilent_66164	1.20776e-05	0.615958	0.26182	-0.761249	1.28489	13.3333	19.2661	1.44495	UniRef90_A0A2G9ACD4	1596	WP_001034480.1 strains_non_MPA_non_topgraph_cdhit70_190118.csv	Accessory colonization factor AcfD n=219 Tax=root TaxID=1 RepID=A0A2G9ACD4_ECOLX
	agilent_226915	1.20806e-05	0.616112	0.22306	-0.648931	1.09505	75.5556	80.7339	1.06854	UniRef90_A0A4M7JVU5	1597	VFG001353(gb|NP_344916) (cbpG) choline binding protein G [CBPs (VF0145)] [Streptococcus pneumoniae TIGR4]	Choline binding protein G n=61 Tax=Streptococcus pneumoniae TaxID=1313 RepID=A0A4M7JVU5_STREE
	twist_58053	1.20808e-05	0.616122	-0.188255	-0.924207	0.547697	44.4444	42.2018	0.949541		1598	positive (exact): Influenza A virus Hemagglutinin
	agilent_220077	1.20942e-05	0.616806	-0.338557	-1.66466	0.987549	8.88889	7.33945	0.825688	UniRef90_Q97T80	1599	VFG001362(gb|NP_344620) (zmpC) immunoglobulin A1 protease [IgA1 protease (VF0147)] [Streptococcus pneumoniae TIGR4]	Zinc metalloprotease ZmpC n=66 Tax=Terrabacteria group TaxID=1783272 RepID=ZMPC_STRPN
	agilent_129	1.20957e-05	0.616879	-0.214421	-1.05447	0.625626	26.6667	23.8532	0.894495	UniRef90_Q1HVF7	1600	EBNA-1 HHV 4	Epstein-Barr nuclear antigen 1 n=48 Tax=Epstein-Barr virus (strain GD1) TaxID=10376 RepID=EBNA1_EBVA8
	twist_58154	1.20961e-05	0.616899	0.201353	-0.587543	0.99025	33.3333	38.5321	1.15596		1601	Capsid protein VP26 & capsid protein VP26 [Human gammaherpesvirus 4] & BFRF3
	agilent_229156	1.21113e-05	0.617679	0.351121	-1.02761	1.72985	6.66667	9.17431	1.37615	UniRef90_Q8KQR2	1602	VFG001320(gb|NP_645831) (isdD) iron-regulated surface determinant protein D [Isd (VF0015)] [Staphylococcus aureus subsp. aureus MW2]	Heme transporter IsdDEF, membrane component IsdD n=263 Tax=Bacteria TaxID=2 RepID=Q8KQR2_STAAU
	agilent_77323	1.212e-05	0.618121	0.405555	-1.18893	2.00004	6.66667	8.25688	1.23853	UniRef90_A0A4P6M607	1603	WP_018594521.1 strains_non_MPA_non_topgraph_cdhit70_190118.csv	D-galactose-binding periplasmic protein n=6 Tax=Lachnospiraceae TaxID=186803 RepID=A0A4P6M607_9FIRM
	agilent_228674	1.21268e-05	0.618464	-0.220405	-1.0878	0.646989	31.1111	21.1009	0.678244	UniRef90_P71401	1604	VFG001157(gb|AAC44560) (hsf) Hsf [Hia/Hsf (VF0039)] [Haemophilus influenzae C54]	Hsf n=19 Tax=Haemophilus influenzae TaxID=727 RepID=P71401_HAEIF
	twist_23604	1.21453e-05	0.619408	-0.21768	-1.07666	0.641299	24.4444	23.8532	0.975813		1605	allergen_name False allergome_name Art fr 2 (2/2) (1/1) allergenonline_name False SDAP_name False iedb_name False
	twist_53218	1.21595e-05	0.620133	0.312537	-0.923306	1.54838	8.88889	11.0092	1.23853		1606	phosphoprotein 150 & Large structural phosphoprotein
	twist_51296	1.21644e-05	0.620382	-0.211729	-1.04955	0.626094	75.5556	72.4771	0.959255		1607	EBNA-3C HHV 4 latent protein
	agilent_12016	1.21732e-05	0.620836	0.200055	-0.592602	0.992713	64.4444	72.4771	1.12464		1608	positive (exact): Human herpesvirus 1 Envelope glycoprotein D
	agilent_164671	1.21739e-05	0.620866	0.391715	-1.16047	1.9439	6.66667	7.33945	1.10092	UniRef90_A0A174IP95	1609	T2D-105A_GL0053933 MPA_PNP_EM_seqs_non_topgraph_seqs_final_210318.csv	Flagellin n=3 Tax=Clostridiales TaxID=186802 RepID=A0A174IP95_9FIRM
	twist_55914	1.21858e-05	0.621478	-0.190823	-0.948291	0.566646	62.2222	58.7156	0.943644		1610	polyprotein (9/9) & VP1 capsid protein (1/3) & Chain 2, Human Rhinovirus Serotype 2 (Hrv2)
	agilent_7434	1.2188e-05	0.621587	0.219529	-0.652164	1.09122	22.2222	22.9358	1.03211	UniRef90_P14738	1611	fibronectin-binding protein A	Fibronectin-binding protein A n=540 Tax=Staphylococcaceae TaxID=90964 RepID=FNBA_STAA8
	twist_64075	1.21931e-05	0.621847	-0.459561	-2.28572	1.36659	4.44444	3.66972	0.825688		1612	YP_006593.1 putative tail assembly chaperone [Klebsiella phage phiKO2]
	agilent_77839	1.21951e-05	0.621952	0.400552	-1.1916	1.9927	6.66667	8.25688	1.23853	UniRef90_F9XZT3	1613	WP_015439328.1 (2/6) non_MPA_topgraph_sampling_040218.csv	Phage infection protein n=49 Tax=Bacteria TaxID=2 RepID=F9XZT3_BIFBU
	agilent_188441	1.21989e-05	0.622146	0.194434	-0.578853	0.967721	33.3333	35.7798	1.07339	UniRef90_Q931I5	1614	WP_000791402.1 strains_non_MPA_non_topgraph_cdhit70_190118.csv	Uncharacterized leukocidin-like protein 2 n=180 Tax=Bacteria TaxID=2 RepID=LUKL2_STAAM
	twist_34744	1.22086e-05	0.622636	-0.286358	-1.42684	0.854124	13.3333	9.17431	0.688073		1615	zinc metalloproteinase aureolysin
	agilent_213713	1.22156e-05	0.622994	-0.257154	-1.28238	0.768073	15.5556	12.844	0.825688	UniRef90_K0X524	1616	MH0012_GL0229913 MPA_PNP_EM_seqs_non_topgraph_seqs_final_210318.csv	Por secretion system C-terminal sorting domain-containing protein n=3 Tax=Bacteroidales TaxID=171549 RepID=K0X524_9BACT
	twist_4346	1.22184e-05	0.62314	-0.357473	-1.78325	1.0683	8.88889	4.58716	0.516055		1617	allergen_name False allergome_name Bos d 8 (2/6), Bos d 9 (2/3) (1/1) allergenonline_name False SDAP_name False iedb_name False
	agilent_150795	1.22236e-05	0.623403	0.182574	-0.546173	0.911322	46.6667	54.1284	1.1599	UniRef90_R5ESE1	1618	V1.FI13_GL0078788 MPA_PNP_EM_seqs_non_topgraph_seqs_final_210318.csv	Fibronectin type III domain protein n=2 Tax=Bacteroides TaxID=816 RepID=R5ESE1_9BACE
	twist_31200	1.22331e-05	0.623889	0.211429	-0.633676	1.05653	26.6667	27.5229	1.03211		1619	positive (from uniprot): Rhinovirus B Genome polyprotein
	agilent_7062	1.22398e-05	0.62423	0.182451	-0.547543	0.912445	48.8889	55.9633	1.1447	UniRef90_P03204	1620	EBNA-3C HHV 4 latent protein	Epstein-Barr nuclear antigen 6 n=14 Tax=Epstein-Barr virus (strain GD1) TaxID=10376 RepID=EBNA6_EBVB9
	agilent_230641	1.22437e-05	0.624429	-0.407384	-2.03828	1.22351	6.66667	3.66972	0.550459	UniRef90_P62575	1621	VFG001378(gb|NP_359129) (nanA) neuraminidase A [Neuraminidase (VF0148)] [Streptococcus pneumoniae R6]	Sialidase A n=43 Tax=Bacteria TaxID=2 RepID=NANA_STREE
	twist_59172	1.22625e-05	0.625386	0.407912	-1.22962	2.04544	4.44444	7.33945	1.65138		1622	H3N2 A/Moscow/10/99 HA
	agilent_12010	1.22635e-05	0.625439	0.189001	-0.569844	0.947846	60	66.9725	1.11621		1623	positive (exact): Enterovirus C Genome polyprotein [on Uniprot the BLAST matches are "Capsid protein" from "Human poliovirus"
	agilent_222104	1.22636e-05	0.625443	0.277346	-0.836221	1.39091	11.1111	14.6789	1.3211	UniRef90_O86487	1624	VFG001279(gb|NP_645333) (sdrC) Ser-Asp rich fibrinogen-binding bone sialoprotein-binding protein [SDr (VF0019)] [Staphylococcus aureus subsp. aureus MW2]	Serine-aspartate repeat-containing protein C n=909 Tax=Staphylococcaceae TaxID=90964 RepID=SDRC_STAAE
	agilent_243372	1.22682e-05	0.625676	0.572663	-1.72817	2.8735	2.22222	3.66972	1.65138	UniRef90_A0A129LTP0	1625	VFG001883(gb|YP_096644) (enhC) enhanced entry protein EnhC [enh loci (VF0163)] [Legionella pneumophila subsp. pneumophila str. Philadelphia 1]	Sel1 repeat n=46 Tax=Gammaproteobacteria TaxID=1236 RepID=A0A129LTP0_LEGPN
	twist_42474	1.2271e-05	0.625822	0.242269	-0.731528	1.21607	15.5556	19.2661	1.23853		1626	HCMVUL132
	agilent_229658	1.22733e-05	0.62594	0.224729	-0.678875	1.12833	20	21.1009	1.05505	UniRef90_Q5WUD8	1627	VFG045563(gb|YP_096320) (ceg28) Dot/Icm type IV secretion system effector Ceg28 [Dot/Icm (VF0156)] [Legionella pneumophila subsp. pneumophila str. Philadelphia 1]	Uncharacterized protein n=28 Tax=Legionella pneumophila TaxID=446 RepID=Q5WUD8_LEGPL
	agilent_192601	1.22828e-05	0.626421	-0.342148	-1.71979	1.0355	8.88889	5.50459	0.619266	UniRef90_A0A0K9CPU5	1628	T2D-149A_GL0084358 (2/2) MPA_and_EM_topgraph_220218_subsample.csv	OmpA-like domain-containing protein n=66 Tax=Bacteria TaxID=2 RepID=A0A0K9CPU5_9BACE
	agilent_21696	1.2304e-05	0.627505	0.420016	-1.27649	2.11652	4.44444	6.42202	1.44495	UniRef90_A0A087I713	1629	WP_011080652.1 strains_non_MPA_non_topgraph_cdhit70_190118.csv	Uncharacterized protein n=13 Tax=Vibrio TaxID=662 RepID=A0A087I713_VIBVL
	twist_17479	1.23091e-05	0.627762	0.406429	-1.23643	2.04929	4.44444	7.33945	1.65138		1630	allergen_name Asp f 10 (1/1) (1/1) allergome_name Asp f 10 (2/2) (1/1) allergenonline_name Asp f 10.0101 (1/1) (1/1) SDAP_name Asp f 10 (1/1) (1/1) iedb_name False
	agilent_32166	1.2323e-05	0.628471	-0.182082	-0.919607	0.555443	53.3333	48.6239	0.911697	UniRef90_A0A174IP95	1631	T2D-105A_GL0053933 MPA_PNP_EM_seqs_non_topgraph_seqs_final_210318.csv	Flagellin n=3 Tax=Clostridiales TaxID=186802 RepID=A0A174IP95_9FIRM
	agilent_132331	1.23266e-05	0.628655	-0.254091	-1.28384	0.77566	15.5556	12.844	0.825688	UniRef90_A0A2Y2VXK6	1632	NP_706220.1 strains_non_MPA_non_topgraph_cdhit70_190118.csv	Putative Rhs-family protein n=15 Tax=Shigella TaxID=620 RepID=A0A2Y2VXK6_SHIFL
	agilent_188106	1.23493e-05	0.629815	-0.32705	-1.65697	1.00287	8.88889	7.33945	0.825688	UniRef90_Q1WS65	1633	YP_536347.1 strains_non_MPA_non_topgraph_cdhit70_190118.csv	Uncharacterized protein n=36 Tax=Lactobacillus TaxID=1578 RepID=Q1WS65_LACS1
	agilent_91999	1.23585e-05	0.630282	0.563404	-1.73077	2.85757	2.22222	3.66972	1.65138	UniRef90_P33379	1634	WP_025370531.1 (1/1) non_MPA_topgraph_sampling_040218.csv	Actin assembly-inducing protein n=1136 Tax=Bacteria TaxID=2 RepID=ACTA_LISMO
	agilent_235286	1.23653e-05	0.630632	0.288603	-0.887785	1.46499	11.1111	12.844	1.15596	UniRef90_O86489	1635	VFG001281(gb|NP_645335) (sdrE) Ser-Asp rich fibrinogen-binding bone sialoprotein-binding protein [SDr (VF0019)] [Staphylococcus aureus subsp. aureus MW2]	Serine-aspartate repeat-containing protein E n=489 Tax=Bacteria TaxID=2 RepID=SDRE_STAAE
	agilent_141666	1.23656e-05	0.630643	-0.381031	-1.93422	1.17216	6.66667	4.58716	0.688073	UniRef90_B2UPQ4	1636	WP_012421146.1 (2/2) non_MPA_topgraph_sampling_040218.csv	Uncharacterized protein n=22 Tax=Akkermansia TaxID=239934 RepID=B2UPQ4_AKKM8
	agilent_111970	1.23736e-05	0.631054	0.371924	-1.14597	1.88981	6.66667	7.33945	1.10092	UniRef90_C0FTT4	1637	WP_007886088.1 MPA_PNP_EM_seqs_non_topgraph_seqs_final_210318.csv	Flagellin n=5 Tax=Roseburia inulinivorans TaxID=360807 RepID=C0FTT4_9FIRM
	agilent_193943	1.23743e-05	0.631088	0.390881	-1.20454	1.9863	6.66667	5.50459	0.825688	UniRef90_A0A174HLQ5	1638	MH0092_GL0002834 MPA_PNP_EM_seqs_non_topgraph_seqs_final_210318.csv	Autolysin n=21 Tax=Lachnospiraceae TaxID=186803 RepID=A0A174HLQ5_9FIRM
	agilent_212061	1.23762e-05	0.631185	0.186661	-0.575429	0.948751	33.3333	37.6147	1.12844	UniRef90_K0XJ87	1639	MH0012_GL0005694 MPA_PNP_EM_seqs_non_topgraph_seqs_final_210318.csv	Uncharacterized protein n=4 Tax=Bacteria TaxID=2 RepID=K0XJ87_9BACT
	agilent_10960	1.23825e-05	0.631506	0.413821	-1.2773	2.10494	93.3333	96.3303	1.03211	UniRef90_A0A2U3RZL8	1640	pneumococcal histidine triad protein D (1/2) & histidine motif-containing protein, partial	Pneumococcal histidine triad protein D n=4 Tax=Streptococcus pneumoniae TaxID=1313 RepID=A0A2U3RZL8_STREE
	agilent_188119	1.24014e-05	0.632471	0.302738	-0.937938	1.54341	8.88889	11.9266	1.34174	UniRef90_A0A0E0VL48	1641	WP_000702714.1 strains_non_MPA_non_topgraph_cdhit70_190118.csv	Exotoxin n=60 Tax=Staphylococcaceae TaxID=90964 RepID=A0A0E0VL48_STAA5
	agilent_123302	1.24157e-05	0.633202	-0.322214	-1.64555	1.00112	8.88889	7.33945	0.825688	UniRef90_A0A174IKR5	1642	MH0386_GL0162444 MPA_PNP_EM_seqs_non_topgraph_seqs_final_210318.csv	D-galactose/ D-glucose-binding protein n=29 Tax=root TaxID=1 RepID=A0A174IKR5_9FIRM
	agilent_203304	1.24188e-05	0.633357	-0.287897	-1.47083	0.895037	11.1111	10.0917	0.908257	UniRef90_A0A174XCR6	1643	MH0020_GL0053675 MPA_PNP_EM_seqs_non_topgraph_seqs_final_210318.csv	Periplasmic beta-glucosidase n=38 Tax=Bacteroidales TaxID=171549 RepID=A0A174XCR6_9BACT
	agilent_897	1.24224e-05	0.633541	0.177813	-0.553193	0.908819	44.4444	50.4587	1.13532	UniRef90_P09256	1644	positive (from uniprot): Human herpesvirus 3 Envelope glycoprotein C	Envelope glycoprotein C n=119 Tax=Human herpesvirus 3 TaxID=10335 RepID=GC_VZVD
	agilent_235068	1.2437e-05	0.634289	-0.216322	-1.10761	0.674964	22.2222	19.2661	0.866972	UniRef90_Q8P2T7	1645	VFG000976(gb|NP_268546) (slo) streptolysin O precursor [SLO (VF0250)] [Streptococcus pyogenes M1 GAS]	Streptolysin O n=132 Tax=Streptococcus TaxID=1301 RepID=TACY_STRP8
	agilent_71939	1.24376e-05	0.634318	0.298932	-0.932828	1.53069	8.88889	11.0092	1.23853	UniRef90_UPI0006C7ABC3	1646	V1.FI09_GL0113779 MPA_PNP_EM_seqs_non_topgraph_seqs_final_210318.csv	hypothetical protein n=1 Tax=Clostridia bacterium UC5.1-1D1 TaxID=1697794 RepID=UPI0006C7ABC3
	agilent_3797	1.24488e-05	0.634889	-0.223279	-1.14486	0.698302	20	17.4312	0.87156	UniRef90_Q2G2B2	1647	cell wall surface anchor family protein	Surface protein G n=83 Tax=Staphylococcus aureus TaxID=1280 RepID=SASG_STAA8
	agilent_155324	1.24538e-05	0.635142	0.295354	-0.924629	1.51534	8.88889	11.9266	1.34174	UniRef90_K8QHQ9	1648	WP_014569529.1 strains_non_MPA_non_topgraph_cdhit70_190118.csv	Alpha-galactosidase n=4 Tax=Lactobacillus rhamnosus TaxID=47715 RepID=K8QHQ9_LACRH
	agilent_73214	1.24559e-05	0.635252	-0.176838	-0.907515	0.55384	51.1111	46.789	0.915437	UniRef90_C4ZDZ6	1649	WP_012744138.1 MPA_PNP_EM_seqs_non_topgraph_seqs_final_210318.csv	Flagellin n=1 Tax=Agathobacter rectalis (strain ATCC 33656 / DSM 3377 / JCM 17463 / KCTC 5835 / VPI 0990) TaxID=515619 RepID=C4ZDZ6_AGARV
	twist_50807	1.24627e-05	0.635599	0.244203	-0.765858	1.25426	15.5556	16.5138	1.0616		1650	glycoprotein B precursor
	agilent_5189	1.24679e-05	0.635861	0.370094	-1.16186	1.90205	93.3333	95.4128	1.02228	UniRef90_Q82081	1651	positive (from uniprot): Rhinovirus B Genome polyprotein	Genome polyprotein n=46 Tax=Enterovirus TaxID=12059 RepID=POLG_HRV3
	agilent_185336	1.24749e-05	0.636222	0.297814	-0.936267	1.5319	8.88889	12.844	1.44495	UniRef90_Q7BS42	1652	NP_708747.3 (1/1) non_MPA_topgraph_sampling_040218.csv	Serine protease pic autotransporter n=149 Tax=Enterobacteriaceae TaxID=543 RepID=PIC_ECO44
	twist_43798	1.24764e-05	0.636298	-0.185762	-0.955696	0.584171	66.6667	65.1376	0.977064		1653	BZLF1 [Human gammaherpesvirus 4] & BZLF1 & Trans-activator protein BZLF1
	twist_51746	1.2488e-05	0.636889	0.267111	-0.841933	1.37615	15.5556	14.6789	0.943644		1654	alpha S1 casein & Alpha-S1-casein
	agilent_236983	1.24993e-05	0.637466	0.405142	-1.27989	2.09018	4.44444	6.42202	1.44495	UniRef90_P43840	1655	VFG000335(gb|NP_439322) (ompP5) outer membrane protein P5 (ompA), human factor H binding protein [P5 protein (VF0041)] [Haemophilus influenzae Rd KW20]	Outer membrane protein P5 n=60 Tax=Pasteurellaceae TaxID=712 RepID=OMP5_HAEIN
	agilent_229054	1.25056e-05	0.637785	0.331736	-1.0493	1.71277	6.66667	9.17431	1.37615	UniRef90_P27951	1656	VFG001795(gb|BAC98831) (cba) c protein beta antigen [<beta>-C protein (VF0277)] [Streptococcus agalactiae FM027022]	IgA FC receptor n=71 Tax=Streptococcus TaxID=1301 RepID=BAG_STRAG
	twist_50464	1.25077e-05	0.637893	0.22168	-0.701488	1.14485	22.2222	22.0183	0.990826		1657	positive (from uniprot): Human adenovirus C Pre-histone-like nucleoprotein
	twist_17900	1.25151e-05	0.638268	-0.329082	-1.70105	1.04288	8.88889	5.50459	0.619266		1658	allergen_name False allergome_name Ory s GBSS_I (12/54) (1/1) allergenonline_name False SDAP_name False iedb_name False
	agilent_13151	1.25164e-05	0.638336	-0.319533	-1.65195	1.01288	8.88889	6.42202	0.722477	UniRef90_S5NW69	1659	WP_011953516.1 strains_non_MPA_non_topgraph_cdhit70_190118.csv	Peptidoglycan-binding protein LysM n=46 Tax=Lactobacillaceae TaxID=33958 RepID=S5NW69_LACRE
	agilent_222116	1.25166e-05	0.638345	-0.24654	-1.27462	0.781535	17.7778	13.7615	0.774083	UniRef90_Q669T5	1660	VFG043207(gb|YP_001006775) (cheB) chemotaxis-specific methylesterase CheB [peritrichous flagella (AI145)] [Yersinia enterocolitica subsp. enterocolitica 8081]	Protein-glutamate methylesterase/protein-glutamine glutaminase n=121 Tax=Enterobacterales TaxID=91347 RepID=CHEB_YERPS
	agilent_114814	1.25169e-05	0.638362	0.348806	-1.10579	1.80341	6.66667	7.33945	1.10092	UniRef90_A0A0B5BH65	1661	WP_011743329.1 strains_non_MPA_non_topgraph_cdhit70_190118.csv	Excalibur domain-containing protein n=34 Tax=Bifidobacterium TaxID=1678 RepID=A0A0B5BH65_BIFAD
	agilent_108450	1.25316e-05	0.63911	-0.213125	-1.10389	0.677637	22.2222	18.3486	0.825688	UniRef90_C0B7L9	1662	MH0127_GL0085140 (1/5) MPA_and_EM_topgraph_220218_subsample.csv	Magnesium transporter MgtE n=6 Tax=Coprococcus TaxID=33042 RepID=C0B7L9_9FIRM
	twist_64690	1.25333e-05	0.639201	0.284649	-0.905371	1.47467	11.1111	11.0092	0.990826		1663	NP_076624.1 tail protein [Lactococcus phage bIL285]
	agilent_40576	1.25446e-05	0.639776	0.408606	-1.30257	2.11979	4.44444	5.50459	1.23853	UniRef90_G2T5W2	1664	MH0268_GL0121737 MPA_PNP_EM_seqs_non_topgraph_seqs_final_210318.csv	Flagellin n=3 Tax=Roseburia TaxID=841 RepID=G2T5W2_ROSHA
	agilent_78402	1.25451e-05	0.6398	-0.201025	-1.04295	0.640898	26.6667	22.9358	0.860092	UniRef90_A0A381IPJ2	1665	WP_011590251.1 strains_non_MPA_non_topgraph_cdhit70_190118.csv	Cell wall binding repeat-containing protein n=19 Tax=Clostridium perfringens TaxID=1502 RepID=A0A381IPJ2_CLOPF
	twist_54195	1.25564e-05	0.640379	0.401543	-1.28309	2.08618	4.44444	9.17431	2.06422		1666	EBNA3A HHV4
	agilent_123600	1.25696e-05	0.641051	-0.369668	-1.9237	1.18436	6.66667	4.58716	0.688073	UniRef90_G1WUK1	1667	WP_005336074.1 (3/3) non_MPA_topgraph_sampling_040218.csv	Wzz domain-containing protein n=14 Tax=Firmicutes TaxID=1239 RepID=G1WUK1_9FIRM
	agilent_235311	1.25704e-05	0.641088	0.38857	-1.2451	2.02225	4.44444	8.25688	1.8578	UniRef90_Q93SM9	1668	VFG002418(gb|YP_001331791) (vWbp) secreted von Willebrand factor-binding protein precursor [vWbp (VF0420)] [Staphylococcus aureus subsp. aureus str. Newman]	Coagulase n=92 Tax=Staphylococcus TaxID=1279 RepID=Q93SM9_STAAU
	agilent_208068	1.25779e-05	0.641472	-0.356142	-1.8552	1.14292	6.66667	5.50459	0.825688	UniRef90_R5E7L5	1669	MH0330_GL0067978 (3/3) MPA_and_EM_topgraph_220218_subsample.csv	Uncharacterized protein n=23 Tax=Ruminococcus TaxID=1263 RepID=R5E7L5_9FIRM
	twist_41744	1.2579e-05	0.641527	0.537932	-1.72669	2.80255	2.22222	3.66972	1.65138		1670	45 kDa immediate-early protein 2
	twist_52251	1.25975e-05	0.64247	-0.210089	-1.09705	0.676867	22.2222	20.1835	0.908257		1671	EBNA-3C HHV 4 latent protein
	twist_54947	1.26067e-05	0.642942	0.172324	-0.55623	0.900879	44.4444	48.6239	1.09404		1672	positive (from uniprot): Rhinovirus B Genome polyprotein
	twist_33645	1.26069e-05	0.642953	-0.221173	-1.15628	0.713934	20	21.1009	1.05505		1673	EBNA3A HHV4
	twist_47759	1.26105e-05	0.643135	-0.315188	-1.64851	1.01814	8.88889	6.42202	0.722477		1674	immunoglobulin A1 protease
	agilent_171305	1.26174e-05	0.64349	0.405538	-1.31183	2.12291	4.44444	5.50459	1.23853	UniRef90_A0A0E1XBT2	1675	WP_001208900.1 strains_non_MPA_non_topgraph_cdhit70_190118.csv	Gram-positive signal peptide protein, YSIRK family n=24 Tax=Staphylococcaceae TaxID=90964 RepID=A0A0E1XBT2_STAAU
	agilent_188933	1.26183e-05	0.643533	0.26234	-0.848758	1.37344	11.1111	15.5963	1.40367	UniRef90_A0A1T4WZF4	1676	MH0203_GL0039843 MPA_PNP_EM_seqs_non_topgraph_seqs_final_210318.csv	Peptidylprolyl isomerase n=5 Tax=Ruminococcaceae TaxID=541000 RepID=A0A1T4WZF4_9FIRM
	agilent_139744	1.26197e-05	0.643607	0.326342	-1.05613	1.70882	6.66667	10.0917	1.51376	UniRef90_K0X4C2	1677	MH0006_GL0181762 MPA_PNP_EM_seqs_non_topgraph_seqs_final_210318.csv	Uncharacterized protein n=3 Tax=Bacteroidales TaxID=171549 RepID=K0X4C2_9BACT
	twist_34869	1.26298e-05	0.644118	-0.25958	-1.36093	0.841768	13.3333	13.7615	1.03211		1678	EBNA-3C HHV 4 latent protein
	agilent_13152	1.26331e-05	0.644287	0.177441	-0.575791	0.930672	35.5556	38.5321	1.08372	UniRef90_B2GAN9	1679	WP_080503619.1 strains_non_MPA_non_topgraph_cdhit70_190118.csv	Extracellular surface protein n=25 Tax=Lactobacillus TaxID=1578 RepID=B2GAN9_LACF3
	agilent_241112	1.26347e-05	0.644371	0.392579	-1.27434	2.0595	4.44444	6.42202	1.44495	UniRef90_P27951	1680	VFG001795(gb|BAC98831) (cba) c protein beta antigen [<beta>-C protein (VF0277)] [Streptococcus agalactiae FM027022]	IgA FC receptor n=71 Tax=Streptococcus TaxID=1301 RepID=BAG_STRAG
	agilent_223687	1.26389e-05	0.644583	0.215327	-0.69955	1.1302	20	24.7706	1.23853	UniRef90_UPI000F53326A	1681	VFG000261(gb|NP_273742) (iga) IgA-specific serine endopeptidase [IgA1 protease (VF0080)] [Neisseria meningitidis MC58]	IgA-specific serine endopeptidase autotransporter n=1 Tax=Neisseria meningitidis TaxID=487 RepID=UPI000F53326A
	twist_7301	1.26559e-05	0.645449	-0.280608	-1.47598	0.914761	13.3333	7.33945	0.550459		1682	allergen_name False allergome_name Hor v 37 (3/6) (1/1) allergenonline_name False SDAP_name False iedb_name False
	agilent_198014	1.26948e-05	0.647436	0.176278	-0.579197	0.931754	37.7778	40.367	1.06854	UniRef90_B0G3Z1	1683	WP_005331743.1 strains_non_MPA_non_topgraph_cdhit70_190118.csv	ErfK/YbiS/YcfS/YnhG n=4 Tax=Dorea formicigenerans TaxID=39486 RepID=B0G3Z1_9FIRM
	agilent_239736	1.26984e-05	0.647617	0.313283	-1.03009	1.65666	8.88889	8.25688	0.928899	UniRef90_P06886	1684	VFG001809(gb|NP_375120) (tsst-1) toxic shock syndrome toxin-1 [TSST-1 (VF0022)] [Staphylococcus aureus subsp. aureus N315]	Toxic shock syndrome toxin-1 n=58 Tax=Bacteria TaxID=2 RepID=TSST_STAAU
	agilent_226618	1.27212e-05	0.64878	-0.309937	-1.64369	1.02381	8.88889	7.33945	0.825688	UniRef90_Q7BS42	1685	VFG000861(gb|YP_006098864) (pic) Pic serine protease precursor, autotransporter [Pic (VF0218)] [Escherichia coli O44:H18 042]	Serine protease pic autotransporter n=149 Tax=Enterobacteriaceae TaxID=543 RepID=PIC_ECO44
	agilent_15672	1.27364e-05	0.649555	0.385943	-1.27882	2.0507	4.44444	6.42202	1.44495	UniRef90_Q2FVE7	1686	WP_001229076.1 strains_non_MPA_non_topgraph_cdhit70_190118.csv	Metal-staphylopine-binding protein CntA n=261 Tax=Bacteria TaxID=2 RepID=CNTA_STAA8
	agilent_116147	1.27364e-05	0.649555	0.385943	-1.27882	2.0507	4.44444	6.42202	1.44495	UniRef90_C3QHL4	1687	MH0087_GL0046292 MPA_PNP_EM_seqs_non_topgraph_seqs_final_210318.csv	Conjugative transposon TraN protein n=51 Tax=Bacteria TaxID=2 RepID=C3QHL4_9BACE
	agilent_7263	1.28034e-05	0.652975	-0.233426	-1.25094	0.784084	15.5556	14.6789	0.943644	UniRef90_P12978	1688	nuclear protein EBNA2 & EBNA-2 & Epstein-Barr nuclear antigen 2	Epstein-Barr nuclear antigen 2 n=125 Tax=Epstein-Barr virus (strain GD1) TaxID=10376 RepID=EBNA2_EBVB9
	agilent_3466	1.28277e-05	0.654214	-0.245353	-1.31896	0.828251	84.4444	87.156	1.03211	UniRef90_P03211	1689	EBNA-1 HHV 4 & BKRF1	Epstein-Barr nuclear antigen 1 n=37 Tax=Epstein-Barr virus (strain GD1) TaxID=10376 RepID=EBNA1_EBVB9
	twist_30162	1.28292e-05	0.654288	0.187434	-0.632918	1.00779	26.6667	33.945	1.27294		1690	Genome polyprotein (6/6) & polyprotein (7/9) & VP1 (1/4) & coat protein VP1 & VP4
	twist_36071	1.28399e-05	0.654834	-0.175169	-0.943135	0.592797	35.5556	31.1927	0.877294		1691	positive (exact): Influenza A virus Hemagglutinin
	agilent_207238	1.28536e-05	0.655536	-0.3147	-1.6974	1.068	8.88889	8.25688	0.928899	UniRef90_A0A4P6M607	1692	WP_018594521.1 strains_non_MPA_non_topgraph_cdhit70_190118.csv	D-galactose-binding periplasmic protein n=6 Tax=Lachnospiraceae TaxID=186803 RepID=A0A4P6M607_9FIRM
	agilent_11279	1.2865e-05	0.656117	0.189369	-0.644164	1.0229	24.4444	28.4404	1.16347		1693	positive (exact): Norwalk virus Non-structural polyprotein
	agilent_1075	1.28671e-05	0.656222	0.171799	-0.584646	0.928244	35.5556	41.2844	1.16112	UniRef90_Q1HVF7	1694	EBNA-1 HHV 4	Epstein-Barr nuclear antigen 1 n=48 Tax=Epstein-Barr virus (strain GD1) TaxID=10376 RepID=EBNA1_EBVA8
	agilent_218358	1.28706e-05	0.656398	0.186922	-0.636562	1.01041	26.6667	29.3578	1.10092	UniRef90_B0G3Y5	1695	WP_052302907.1 strains_non_MPA_non_topgraph_cdhit70_190118.csv	N-acetylmuramoyl-L-alanine amidase n=2 Tax=Dorea formicigenerans TaxID=39486 RepID=B0G3Y5_9FIRM
	agilent_135179	1.28876e-05	0.657266	0.194631	-0.665133	1.05439	22.2222	26.6055	1.19725	UniRef90_A0A174IZD9	1696	MH0003_GL0005371 (1/1) MPA_and_EM_topgraph_220218_subsample.csv	Outer membrane receptor proteins, mostly Fe transport n=138 Tax=Bacteria TaxID=2 RepID=A0A174IZD9_9BACE
	twist_26511	1.28945e-05	0.657618	0.196959	-0.674043	1.06796	73.3333	81.6514	1.11343		1697	EBNA-1 HHV 4
	agilent_92683	1.28989e-05	0.657843	0.534137	-1.82962	2.89789	2.22222	3.66972	1.65138	UniRef90_A0A414HGH8	1698	MH0012_GL0154153 (2/2) MPA_and_EM_topgraph_220218_subsample.csv	TonB-dependent receptor n=27 Tax=Bacteroides TaxID=816 RepID=A0A414HGH8_BACVU
	agilent_12008	1.29036e-05	0.658083	0.173571	-0.595118	0.94226	62.2222	68.8073	1.10583		1699	positive (exact): Enterovirus C Genome polyprotein [on Uniprot the BLAST matches are "Capsid protein" from "Human poliovirus"
	agilent_8991	1.2911e-05	0.65846	-0.176715	-0.96025	0.606821	68.8889	66.055	0.958864	UniRef90_P03204	1700	EBNA-3C HHV 4 latent protein	Epstein-Barr nuclear antigen 6 n=14 Tax=Epstein-Barr virus (strain GD1) TaxID=10376 RepID=EBNA6_EBVB9
	agilent_225311	1.29137e-05	0.658598	-0.25245	-1.37227	0.867372	13.3333	10.0917	0.756881	UniRef90_P71401	1701	VFG001157(gb|AAC44560) (hsf) Hsf [Hia/Hsf (VF0039)] [Haemophilus influenzae C54]	Hsf n=19 Tax=Haemophilus influenzae TaxID=727 RepID=P71401_HAEIF
	twist_23592	1.29309e-05	0.659476	0.326643	-1.12627	1.77956	6.66667	8.25688	1.23853		1702	allergen_name False allergome_name Str pn PspC (2/2) (1/1) allergenonline_name False SDAP_name False iedb_name False
	agilent_219934	1.29316e-05	0.65951	-0.165967	-0.904275	0.57234	46.6667	43.1193	0.923984	UniRef90_UPI000F53326A	1703	VFG000261(gb|NP_273742) (iga) IgA-specific serine endopeptidase [IgA1 protease (VF0080)] [Neisseria meningitidis MC58]	IgA-specific serine endopeptidase autotransporter n=1 Tax=Neisseria meningitidis TaxID=487 RepID=UPI000F53326A
	twist_31581	1.29324e-05	0.659555	0.384197	-1.32514	2.09354	4.44444	5.50459	1.23853		1704	SKC-2 & streptokinase
	twist_4309	1.29324e-05	0.659555	0.384197	-1.32514	2.09354	4.44444	5.50459	1.23853		1705	allergen_name False allergome_name Str py Streptokinase (5/12) (1/1) allergenonline_name False SDAP_name False iedb_name False
	agilent_157295	1.29328e-05	0.659571	0.381283	-1.31518	2.07775	4.44444	5.50459	1.23853	UniRef90_Q7MNW1	1706	WP_039447969.1 strains_non_MPA_non_topgraph_cdhit70_190118.csv	Penicillin-binding protein activator LpoA n=64 Tax=Vibrionaceae TaxID=641 RepID=LPOA_VIBVY
	agilent_73395	1.29334e-05	0.659602	-0.181613	-0.989751	0.626525	40	31.1927	0.779817	UniRef90_A0A173VM56	1707	MH0044_GL0005871 MPA_PNP_EM_seqs_non_topgraph_seqs_final_210318.csv	Flagellin n=8 Tax=Roseburia TaxID=841 RepID=A0A173VM56_9FIRM
	agilent_223209	1.29355e-05	0.659713	0.182606	-0.630232	0.995443	26.6667	31.1927	1.16972	UniRef90_Q54703	1708	VFG000955(gb|NP_608047) (emm) M18 protein precursor [M protein (VF0242)] [Streptococcus pyogenes MGAS8232]	Emm18.1 protein n=9 Tax=Streptococcus pyogenes TaxID=1314 RepID=Q54703_STRPY
	agilent_7179	1.2936e-05	0.659735	-0.215477	-1.1747	0.743748	17.7778	16.5138	0.928899	UniRef90_P11311	1709	Adhesin P1 precursor (Cytadhesin P1) (Attachment protein) & ADP1_MYCPN adhesin P1	Adhesin P1 n=56 Tax=Mycoplasma pneumoniae TaxID=2104 RepID=ADP1_MYCPN
	agilent_95795	1.29377e-05	0.659821	-0.343793	-1.87465	1.18706	6.66667	4.58716	0.688073	UniRef90_I9R3H6	1710	T2D-11A_GL0151524 MPA_PNP_EM_seqs_non_topgraph_seqs_final_210318.csv	DUF4988 domain-containing protein n=14 Tax=Bacteroides TaxID=816 RepID=I9R3H6_9BACE
	agilent_7063	1.29493e-05	0.660414	-0.165176	-0.902047	0.571695	55.5556	54.1284	0.974312	UniRef90_P03204	1711	EBNA-3C HHV 4 latent protein	Epstein-Barr nuclear antigen 6 n=14 Tax=Epstein-Barr virus (strain GD1) TaxID=10376 RepID=EBNA6_EBVB9
	agilent_129842	1.29493e-05	0.660415	-0.216881	-1.18442	0.750659	20	15.5963	0.779817	UniRef90_R5NUV8	1712	MH0002_GL0061182 MPA_PNP_EM_seqs_non_topgraph_seqs_final_210318.csv	Flagellin n=7 Tax=Clostridiales TaxID=186802 RepID=R5NUV8_9CLOT
	twist_35317	1.29495e-05	0.660423	0.307954	-1.06591	1.68182	6.66667	11.9266	1.78899		1713	EBNA-3B nuclear protein [Human gammaherpesvirus 4] & Epstein-Barr nuclear antigen 4
	agilent_2749	1.29538e-05	0.660644	-0.186902	-1.0213	0.647496	28.8889	22.0183	0.762174	UniRef90_P68950	1714	positive (from uniprot): Human adenovirus C Pre-histone-like nucleoprotein	Pre-histone-like nucleoprotein n=24 Tax=root TaxID=1 RepID=NP_ADE02
	agilent_61186	1.29632e-05	0.661122	0.514156	-1.78468	2.81299	2.22222	3.66972	1.65138	UniRef90_A0A1C7H3S6	1715	MH0020_GL0007196 MPA_PNP_EM_seqs_non_topgraph_seqs_final_210318.csv	Uncharacterized protein n=68 Tax=Bacteroidaceae TaxID=815 RepID=A0A1C7H3S6_9BACE
	agilent_3244	1.2979e-05	0.661928	-0.163866	-0.898386	0.570654	55.5556	54.1284	0.974312	UniRef90_A0A1D8D445	1716	positive (from uniprot): Enterovirus C Genome polyprotein [on Uniprot the BLAST matches are "Capsid protein" from "Human poliovirus"	VP1 (Fragment) n=1 Tax=Human poliovirus 3 TaxID=12086 RepID=A0A1D8D445_9ENTO
	agilent_191243	1.29816e-05	0.66206	0.305835	-1.06562	1.67729	6.66667	10.0917	1.51376	UniRef90_B2GDH5	1717	WP_012391510.1 strains_non_MPA_non_topgraph_cdhit70_190118.csv	Extracellular protein n=15 Tax=Lactobacillus fermentum TaxID=1613 RepID=B2GDH5_LACF3
	agilent_242789	1.30021e-05	0.663109	-0.214996	-1.18231	0.752317	22.2222	14.6789	0.66055	UniRef90_P71401	1718	VFG001157(gb|AAC44560) (hsf) Hsf [Hia/Hsf (VF0039)] [Haemophilus influenzae C54]	Hsf n=19 Tax=Haemophilus influenzae TaxID=727 RepID=P71401_HAEIF
	twist_2099	1.30274e-05	0.664395	0.31694	-1.11486	1.74874	8.88889	6.42202	0.722477		1719	allergen_name False allergome_name Tri a 37 (9/9) (1/1) allergenonline_name False SDAP_name False iedb_name False
	twist_88148	1.30297e-05	0.664513	0.377711	-1.32926	2.08468	4.44444	5.50459	1.23853		1720	YP_001285535.1 TtpM [Escherichia virus TLS]
	twist_11627	1.30426e-05	0.665172	0.178194	-0.628801	0.985189	37.7778	34.8624	0.922828		1721	allergen_name False allergome_name Tri ur 37 (2/7) (1/1) allergenonline_name False SDAP_name False iedb_name False
	agilent_231580	1.30622e-05	0.666174	0.375547	-1.33064	2.08174	4.44444	5.50459	1.23853	UniRef90_P0C2E9	1722	VFG002275(gb|NP_561079) (pfoA) perfringolysin O [theta-toxin/PFO (VF0382)] [Clostridium perfringens str. 13]	Perfringolysin O n=33 Tax=Clostridium perfringens TaxID=1502 RepID=TACY_CLOPE
	agilent_204074	1.30708e-05	0.666609	0.390867	-1.38739	2.16913	4.44444	5.50459	1.23853	UniRef90_B1R5P4	1723	WP_011590707.1 strains_non_MPA_non_topgraph_cdhit70_190118.csv	Mannosyl-glycoprotein endo-beta-N-acetylglucosamidase domain protein, possible enterotoxin n=1 Tax=Clostridium perfringens B str. ATCC 3626 TaxID=451754 RepID=B1R5P4_CLOPF
	twist_16788	1.30751e-05	0.666828	-0.323157	-1.7944	1.14808	8.88889	4.58716	0.516055		1724	allergen_name False allergome_name False allergenonline_name Unassigned (1/1) (1/1) SDAP_name Bos d 8 (5/13) (1/1) iedb_name False
	agilent_234286	1.30793e-05	0.667044	0.314082	-1.11683	1.74499	6.66667	8.25688	1.23853	UniRef90_A0A5B6XC71	1725	VFG002092(gb|NP_232508) (vipA/mglA) type VI secretion system tubule-forming protein VipA [T6SS (VF0335)] [Vibrio cholerae O1 biovar El Tor str. N16961]	Type VI secretion system contractile sheath small subunit n=43 Tax=Gammaproteobacteria TaxID=1236 RepID=A0A5B6XC71_VIBMI
	twist_48005	1.30818e-05	0.66717	0.212649	-0.756538	1.18184	15.5556	20.1835	1.29751		1726	phosphoprotein 150 & Large structural phosphoprotein
	twist_92760	1.30858e-05	0.667376	0.335158	-1.19339	1.86371	6.66667	6.42202	0.963303		1727	NP_076624.1 tail protein [Lactococcus phage bIL285]
	agilent_126598	1.30867e-05	0.667424	-0.163181	-0.907511	0.581149	48.8889	44.0367	0.900751	UniRef90_A0A0Q1HMM5	1728	MH0316_GL0084816 MPA_PNP_EM_seqs_non_topgraph_seqs_final_210318.csv	Flagellin n=6 Tax=Clostridiales TaxID=186802 RepID=A0A0Q1HMM5_9FIRM
	twist_27167	1.3088e-05	0.66749	0.228497	-0.813985	1.27098	15.5556	16.5138	1.0616		1729	putative zinc metalloprotease
	twist_5606	1.30962e-05	0.667906	0.271202	-0.967765	1.51017	8.88889	10.0917	1.13532		1730	allergen_name False allergome_name Nas vi 12 (2/2) (1/1) allergenonline_name False SDAP_name False iedb_name False
	agilent_7302	1.31278e-05	0.669519	0.190066	-0.682741	1.06287	73.3333	81.6514	1.11343	UniRef90_P03211	1731	EBNA-1 HHV 4 & BKRF1	Epstein-Barr nuclear antigen 1 n=37 Tax=Epstein-Barr virus (strain GD1) TaxID=10376 RepID=EBNA1_EBVB9
	agilent_73620	1.3138e-05	0.67004	-0.197825	-1.10779	0.712139	22.2222	20.1835	0.908257	UniRef90_A0A395YX58	1732	MH0006_GL0082408 (2/2) MPA_and_EM_topgraph_220218_subsample.csv	Anti-sigma factor n=28 Tax=Bacteroidales TaxID=171549 RepID=A0A395YX58_9BACT
	agilent_234083	1.31395e-05	0.670116	-0.302039	-1.69171	1.08763	8.88889	7.33945	0.825688	UniRef90_Q7W135	1733	VFG000028(gb|NP_882012) (brkB) serum resistance protein [Brk (VF0034)] [Bordetella pertussis Tohama I]	Serum resistance protein n=18 Tax=Bordetella TaxID=517 RepID=Q7W135_BORPA
	twist_843	1.314e-05	0.670139	-0.20057	-1.12346	0.722316	22.2222	18.3486	0.825688		1734	allergen_name False allergome_name Ovi a 12 (1/2), Ovi a 8 (2/5) (1/1) allergenonline_name False SDAP_name False iedb_name False
	agilent_1148	1.31404e-05	0.670161	-0.177685	-0.995329	0.639959	28.8889	26.6055	0.92096	UniRef90_Q66575	1735	positive (from uniprot): Enterovirus B Genome polyprotein	Genome polyprotein n=20 Tax=Enterovirus B TaxID=138949 RepID=POLG_EC12T
	agilent_164670	1.317e-05	0.671672	0.234803	-0.850958	1.32056	13.3333	13.7615	1.03211	UniRef90_C4ZDZ6	1736	WP_012744138.1 MPA_PNP_EM_seqs_non_topgraph_seqs_final_210318.csv	Flagellin n=1 Tax=Agathobacter rectalis (strain ATCC 33656 / DSM 3377 / JCM 17463 / KCTC 5835 / VPI 0990) TaxID=515619 RepID=C4ZDZ6_AGARV
	agilent_89422	1.31806e-05	0.672212	0.240347	-0.872995	1.35369	13.3333	12.844	0.963303	UniRef90_A0A173RR50	1737	MH0188_GL0047837 MPA_PNP_EM_seqs_non_topgraph_seqs_final_210318.csv	Alanine--tRNA ligase n=9 Tax=Clostridiales TaxID=186802 RepID=A0A173RR50_9FIRM
	agilent_228577	1.31986e-05	0.67313	0.349377	-1.27385	1.9726	6.66667	4.58716	0.688073	UniRef90_Q8GM74	1738	VFG001150(gb|AAL79954) (hia) adhesin [Hia/Hsf (VF0039)] [Haemophilus influenzae nontypable strain 3179B]	Adhesin n=5 Tax=Haemophilus influenzae TaxID=727 RepID=Q8GM74_HAEIF
	twist_35063	1.32139e-05	0.67391	-0.387905	-2.19471	1.4189	4.44444	3.66972	0.825688		1739	Y-box-binding protein 2
	agilent_179678	1.32313e-05	0.674797	0.2607	-0.957113	1.47851	8.88889	11.9266	1.34174	UniRef90_E3EMG2	1740	YP_003971337.1 strains_non_MPA_non_topgraph_cdhit70_190118.csv	Putative serine/cysteine peptidase n=18 Tax=Bacteria TaxID=2 RepID=E3EMG2_BIFBS
	twist_62977	1.32325e-05	0.674856	-0.280627	-1.59178	1.03053	8.88889	10.0917	1.13532		1741	YP_008532023.1 hypothetical protein [Klebsiella phage 0507-KN2-1]
	agilent_201486	1.32446e-05	0.675475	0.376591	-1.38649	2.13967	4.44444	4.58716	1.03211	UniRef90_B0MVG8	1742	MH0006_GL0148774 MPA_PNP_EM_seqs_non_topgraph_seqs_final_210318.csv	Peptidase family M3 n=5 Tax=root TaxID=1 RepID=B0MVG8_9BACT
	agilent_6871	1.32458e-05	0.675538	0.359821	-1.32509	2.04474	4.44444	5.50459	1.23853	UniRef90_Q9PZT0	1743	Probable coat protein VP1 & VP2 (1/2) & VP1 capsid protein (2/3) & viral protein 2 & VP2 protein & VP1u	Minor capsid protein VP1 n=1787 Tax=Erythroparvovirus TaxID=40121 RepID=CAPSD_PAVHV
	twist_37907	1.32571e-05	0.676111	0.235519	-0.869401	1.34044	84.4444	88.9908	1.05384		1744	pneumococcal histidine triad protein D (1/2) & histidine motif-containing protein, partial
	twist_3119	1.32578e-05	0.676149	0.502484	-1.85518	2.86014	2.22222	2.75229	1.23853		1745	allergen_name False allergome_name Str py Streptokinase (10/12) (1/1) allergenonline_name False SDAP_name False iedb_name False
	twist_301	1.32579e-05	0.676154	-0.298374	-1.69837	1.10162	8.88889	6.42202	0.722477		1746	allergen_name False allergome_name Act d 1 (10/13) (1/1) allergenonline_name False SDAP_name False iedb_name False
	agilent_56127	1.326e-05	0.67626	0.187252	-0.691658	1.06616	22.2222	22.9358	1.03211	UniRef90_F3QTC0	1747	MH0006_GL0176289 MPA_PNP_EM_seqs_non_topgraph_seqs_final_210318.csv	F5/8 type C domain protein n=4 Tax=Paraprevotella TaxID=577309 RepID=F3QTC0_9BACT
	agilent_84757	1.32679e-05	0.676663	-0.247894	-1.41297	0.917186	13.3333	9.17431	0.688073	UniRef90_Q931I5	1748	WP_000791402.1 strains_non_MPA_non_topgraph_cdhit70_190118.csv	Uncharacterized leukocidin-like protein 2 n=180 Tax=Bacteria TaxID=2 RepID=LUKL2_STAAM
	twist_77700	1.32692e-05	0.676728	0.358247	-1.32584	2.04234	4.44444	5.50459	1.23853		1749	YP_001469491.1 gp12 Short tail fibers [Enterobacteria phage Phi1]
[truncated: 801 more rows]
