# Supplementary material for: Systemic antibody responses against bacterial and viral antigens associate with fatigue in patients with inflammatory bowel disease
Source: iScience. 2026 Jul 20;29(8):116828. doi: 10.1016/j.isci.2026.116828 (PMC13393791; doi:10.1016/j.isci.2026.116828)
Supplement: Table S26. Logistic regression results for the association between individual antibody reactivity and fatigue status in the remission cohort comparing patients above the lowest fatigue quartile (>Q1) with patients in the lowest fatigue quartile (Q1) [file mmc26.xlsx]

## Sheet: Table S26
	Table S26. Logistic regression results for the association between individual antibodies and fatigue status (Q1: minimally fatigued, n = 66; >Q1: moderately to highly fatigued, n = 70) in the Remission (both). Models were adjusted for age, sex, and smoking. Antibodies are ranked by p-value. Yellow-colored cells indicate nominal significance (p < 0.05), and orange cells indicate p < 0.1.
	Peptide-ID	Benjamini-Hochberg value	P-Value	Regression Coefficient	Lower Confidence Interval Value	Upper Confidence Interval Value	% of individuals with peptide present in lesser fatigued group (Q1)	% of individuals with peptide present in higher fatigued group (>Q1)	Fold Change	UniRef-ID	Rank based on P-Value	Peptide Name	Function according to Universal Protein Reference database (UniRef)
	agilent_240269	1.50723e-08	0.000768685	1.64827	0.687892	2.60865	62.1212	86.7647	1.3967	UniRef90_Q99XV0	1	VFG000968(gb|NP_269973) (emm) M protein type 1 [M protein (VF0242)] [Streptococcus pyogenes M1 GAS]	M protein type 1 n=54 Tax=Streptococcus pyogenes TaxID=1314 RepID=Q99XV0_STRP1
	agilent_6329	4.28401e-08	0.00218485	1.49366	0.538167	2.44916	12.1212	32.3529	2.66912	UniRef90_P14738	2	fibronectin-binding protein A	Fibronectin-binding protein A n=540 Tax=Staphylococcaceae TaxID=90964 RepID=FNBA_STAA8
	twist_27718	7.01975e-08	0.00358007	-1.5673	-2.62185	-0.512759	28.7879	10.2941	0.357585		3	early antigen protein D (EA-D) & DNA polymerase processivity factor BMRF1
	twist_28963	1.63151e-07	0.00832068	-2.10526	-3.66896	-0.541566	21.2121	2.94118	0.138655		4	Trans-acting transcriptional protein ICP4
	twist_27720	1.73536e-07	0.00885034	-1.42701	-2.49543	-0.358592	25.7576	10.2941	0.399654		5	early antigen protein D (EA-D) & DNA polymerase processivity factor BMRF1
	agilent_169687	2.1458e-07	0.0109436	1.62672	0.373697	2.87975	6.06061	17.6471	2.91176	UniRef90_E2QQR7	6	WP_001529381.1 strains_non_MPA_non_topgraph_cdhit70_190118.csv	SnoH n=24 Tax=Escherichia coli TaxID=562 RepID=E2QQR7_ECOLX
	agilent_7113	2.23676e-07	0.0114075	-1.30902	-2.32312	-0.294921	27.2727	11.7647	0.431373	UniRef90_P0C6Z0	7	early antigen protein D (EA-D) & DNA polymerase processivity factor BMRF1	DNA polymerase processivity factor BMRF1 n=54 Tax=Epstein-Barr virus (strain GD1) TaxID=10376 RepID=EAD_EBVA8
	agilent_148372	2.27498e-07	0.0116024	1.28371	0.286875	2.28055	13.6364	25	1.83333	UniRef90_K0X778	8	MH0012_GL0067549 MPA_PNP_EM_seqs_non_topgraph_seqs_final_210318.csv	Por secretion system C-terminal sorting domain-containing protein n=2 Tax=Bacteroidales TaxID=171549 RepID=K0X778_9BACT
	agilent_90348	2.3853e-07	0.012165	-2.1965	-3.91349	-0.479503	16.6667	2.94118	0.176471	UniRef90_A0A508YGM1	9	WP_003669346.1 strains_non_MPA_non_topgraph_cdhit70_190118.csv	Autolysin n=73 Tax=Lactobacillus TaxID=1578 RepID=A0A508YGM1_LACRE
	twist_36994	2.45614e-07	0.0125263	-0.997183	-1.77991	-0.214454	54.5455	33.8235	0.620098		10	polyprotein (9/9) & VP1 capsid protein (1/3) & Chain 2, Human Rhinovirus Serotype 2 (Hrv2)
	twist_32056	2.51041e-07	0.0128031	-1.41068	-2.52144	-0.29993	25.7576	7.35294	0.285467		11	tegument protein US11
	agilent_1379	3.09911e-07	0.0158054	1.155	0.216995	2.093	16.6667	27.9412	1.67647	UniRef90_Q2FUY2	12	Clumping factor B precursor (Fibrinogen-binding protein B) (Fibrinogen receptor B)	Clumping factor B n=3 Tax=Staphylococcus aureus TaxID=1280 RepID=CLFB_STAA8
	agilent_26641	3.13094e-07	0.0159678	1.39389	0.260126	2.52765	7.57576	22.0588	2.91176	UniRef90_A0A1X3AI86	13	NP_816693.1 strains_non_MPA_non_topgraph_cdhit70_190118.csv	ABC-type enterochelin transport system, periplasmic component n=115 Tax=Bacilli TaxID=91061 RepID=A0A1X3AI86_ENTFL
	agilent_42705	3.24692e-07	0.0165593	-1.55768	-2.83171	-0.283661	19.697	5.88235	0.298643	UniRef90_D4K1P5	14	MH0161_GL0091744 MPA_PNP_EM_seqs_non_topgraph_seqs_final_210318.csv	Uncharacterized protein n=7 Tax=Faecalibacterium TaxID=216851 RepID=D4K1P5_9FIRM
	agilent_218197	3.356e-07	0.0171156	-0.967972	-1.7637	-0.172242	45.4545	27.9412	0.614706	UniRef90_A0A4V0BU85	15	WP_000185311.1 strains_non_MPA_non_topgraph_cdhit70_190118.csv	Glycerophosphoryl diester phosphodiesterase n=217 Tax=Bacteria TaxID=2 RepID=A0A4V0BU85_STREQ
	agilent_130471	3.38256e-07	0.0172511	1.96064	0.346914	3.57436	3.0303	14.7059	4.85294	UniRef90_A0A4R3JKG7	16	WP_024852985.1 (1/2) non_MPA_topgraph_sampling_040218.csv	CHAP domain-containing protein n=2 Tax=Lachnospiraceae TaxID=186803 RepID=A0A4R3JKG7_9FIRM
	agilent_8060	3.57621e-07	0.0182387	-2.00407	-3.66792	-0.340223	15.1515	2.94118	0.194118	UniRef90_Q1HVF7	17	EBNA-1 HHV 4	Epstein-Barr nuclear antigen 1 n=48 Tax=Epstein-Barr virus (strain GD1) TaxID=10376 RepID=EBNA1_EBVA8
	agilent_5001	3.57896e-07	0.0182527	-1.24456	-2.27797	-0.21116	25.7576	10.2941	0.399654	UniRef90_Q66478	18	polyprotein (3/9) & structural protein (3/3) & VP1 (2/4) & capsid protein VP1 & VP1 protein (2/2) & VP1 protein, partial [Enterovirus A71]	Genome polyprotein n=10068 Tax=root TaxID=1 RepID=POLG_HE71B
	agilent_81159	3.61049e-07	0.0184135	-1.48695	-2.72332	-0.250579	19.697	7.35294	0.373303	UniRef90_Q6GHS9	19	WP_000791575.1 strains_non_MPA_non_topgraph_cdhit70_190118.csv	Fibrinogen-binding protein n=22 Tax=Staphylococcus aureus TaxID=1280 RepID=FIB_STAAR
	agilent_220340	3.65584e-07	0.0186448	2.58067	0.430661	4.73068	1.51515	13.2353	8.73529	UniRef90_P12255	20	VFG000001(gb|NP_880571) (fhaB) filamentous hemagglutinin/adhesin [FHA (VF0025)] [Bordetella pertussis Tohama I]	Filamentous hemagglutinin n=89 Tax=Bordetella TaxID=517 RepID=FHAB_BORPE
	twist_27719	3.66151e-07	0.0186737	-1.33366	-2.44502	-0.222288	22.7273	8.82353	0.388235		21	early antigen protein D (EA-D) & DNA polymerase processivity factor BMRF1
	agilent_200370	3.69229e-07	0.0188307	3.03986	0.503309	5.5764	89.3939	98.5294	1.10219	UniRef90_K0XBG8	22	158499257-stool2_revised_scaffold68132_2_gene181542 MPA_PNP_EM_seqs_non_topgraph_seqs_final_210318.csv	Uncharacterized protein n=5 Tax=Bacteroidales TaxID=171549 RepID=K0XBG8_9BACT
	agilent_223695	3.72935e-07	0.0190197	-0.990159	-1.81769	-0.16263	40.9091	29.4118	0.718954	UniRef90_A0A4I7XYI6	23	VFG001361(gb|NP_344663) (pspA) pneumococcal surface protein A [PspA (VF0152)] [Streptococcus pneumoniae TIGR4]	Surface protein A n=87 Tax=Streptococcus pneumoniae TaxID=1313 RepID=A0A4I7XYI6_STREE
	twist_27539	3.77658e-07	0.0192605	0.997344	0.162138	1.83255	19.697	38.2353	1.94118		24	EBNA-1 HHV 4 & BKRF1
	agilent_31887	3.92788e-07	0.0200322	1.63247	0.256747	3.0082	4.54545	16.1765	3.55882	UniRef90_I9UCI8	25	MH0360_GL0027291 (4/8) MPA_and_EM_topgraph_220218_subsample.csv	1-acylglycerol-3-phosphate O-acyltransferase n=1 Tax=Bacteroides vulgatus CL09T03C04 TaxID=997891 RepID=I9UCI8_BACVU
	twist_34372	4.0663e-07	0.0207381	-1.44537	-2.67028	-0.220459	21.2121	5.88235	0.277311		26	EBNA-1 HHV 4
	agilent_221881	4.07323e-07	0.0207735	1.64496	0.250516	3.03941	4.54545	17.6471	3.88235	UniRef90_Q50341	27	VFG002030(gb|NP_109830) (orf6/MgpC/crmA) cytadherence protein [Cytadherence organelle (VF0330)] [Mycoplasma pneumoniae M129]	Mgp-operon protein 3 n=22 Tax=Mycoplasma pneumoniae TaxID=2104 RepID=MGP3_MYCPN
	agilent_202527	4.12462e-07	0.0210356	-1.86181	-3.44331	-0.280304	13.6364	4.41176	0.323529	UniRef90_Q5LFP9	28	YP_098680.1 strains_non_MPA_non_topgraph_cdhit70_190118.csv	Uncharacterized protein n=53 Tax=Bacteroides TaxID=816 RepID=Q5LFP9_BACFN
	twist_58938	4.25272e-07	0.0216889	1.0816	0.158208	2.00499	15.1515	29.4118	1.94118		29	B B/Ann Arbor/1/86 HA
	agilent_150432	4.26374e-07	0.0217451	-1.11401	-2.06548	-0.162543	28.7879	14.7059	0.510836	UniRef90_A0A3E1ZVB6	30	WP_001202315.1 (1/1) non_MPA_topgraph_sampling_040218.csv	Outer membrane lipoprotein RcsF n=19 Tax=Enterobacteriaceae TaxID=543 RepID=A0A3E1ZVB6_9ENTR
	agilent_7115	4.5603e-07	0.0232575	-1.09219	-2.03556	-0.14883	28.7879	14.7059	0.510836	UniRef90_P0C6Z0	31	early antigen protein D (EA-D) & DNA polymerase processivity factor BMRF1	DNA polymerase processivity factor BMRF1 n=54 Tax=Epstein-Barr virus (strain GD1) TaxID=10376 RepID=EAD_EBVA8
	agilent_98303	4.56426e-07	0.0232777	-2.46238	-4.58954	-0.33523	15.1515	1.47059	0.0970588	UniRef90_A0A139KH65	32	WP_005831995.1 MPA_PNP_EM_seqs_non_topgraph_seqs_final_210318.csv	Uncharacterized protein n=38 Tax=Bacteroides TaxID=816 RepID=A0A139KH65_BACUN
	twist_35344	4.72794e-07	0.0241125	-1.02216	-1.91045	-0.133867	33.3333	23.5294	0.705882		33	polyprotein (9/9) & VP1 capsid protein (1/3) & Chain 2, Human Rhinovirus Serotype 2 (Hrv2)
	twist_41261	4.91807e-07	0.0250822	-0.975784	-1.82953	-0.12204	36.3636	19.1176	0.525735		34	positive (from uniprot): Rhinovirus B Genome polyprotein
	agilent_9756	5.00163e-07	0.0255083	2.47358	0.303053	4.64411	1.51515	13.2353	8.73529	UniRef90_P03204	35	EBNA-3C HHV 4 latent protein	Epstein-Barr nuclear antigen 6 n=14 Tax=Epstein-Barr virus (strain GD1) TaxID=10376 RepID=EBNA6_EBVB9
	twist_8126	5.19026e-07	0.0264703	1.16962	0.136648	2.20259	10.6061	25	2.35714		36	allergen_name False allergome_name Str pn PspC (2/2) (1/1) allergenonline_name False SDAP_name False iedb_name False
	agilent_3101	5.355e-07	0.0273105	-0.867389	-1.63767	-0.0971072	51.5152	33.8235	0.656574	UniRef90_Q82081	37	positive (from uniprot): Rhinovirus B Genome polyprotein	Genome polyprotein n=46 Tax=Enterovirus TaxID=12059 RepID=POLG_HRV3
	agilent_2469	5.4007e-07	0.0275436	1.82115	0.201445	3.44086	3.0303	13.2353	4.36765	UniRef90_R4LXM3	38	phiRv1 phage protein	Bacteriophage protein n=2 Tax=Mycobacterium tuberculosis TaxID=1773 RepID=R4LXM3_MYCTX
	agilent_8064	5.58439e-07	0.0284804	-1.56811	-2.97112	-0.165101	16.6667	4.41176	0.264706	UniRef90_P03211	39	EBNA-1 HHV 4 & BKRF1	Epstein-Barr nuclear antigen 1 n=37 Tax=Epstein-Barr virus (strain GD1) TaxID=10376 RepID=EBNA1_EBVB9
	agilent_174704	5.70238e-07	0.0290821	0.838254	0.0854272	1.59108	46.9697	64.7059	1.37761	UniRef90_A6LEY7	40	158458797-stool1_revised_scaffold5915_1_gene28910 MPA_PNP_EM_seqs_non_topgraph_seqs_final_210318.csv	Uncharacterized protein n=16 Tax=Bacteroidales TaxID=171549 RepID=A6LEY7_PARD8
	agilent_4907	5.73723e-07	0.0292599	-1.12534	-2.13711	-0.11357	25.7576	11.7647	0.456747	UniRef90_P07210	41	polyprotein (9/9) & VP1 capsid protein (1/3) & Chain 2, Human Rhinovirus Serotype 2 (Hrv2)	Genome polyprotein n=273 Tax=Enterovirus TaxID=12059 RepID=POLG_HRV8A
	agilent_239739	5.80037e-07	0.0295819	-2.33298	-4.43469	-0.231278	16.6667	1.47059	0.0882353	UniRef90_P44969	42	VFG000337(gb|NP_439153) (iga1) immunoglobin A1 protease [IgA1 protease (VF0045)] [Haemophilus influenzae Rd KW20]	Immunoglobulin A1 protease autotransporter n=1 Tax=Haemophilus influenzae (strain ATCC 51907 / DSM 11121 / KW20 / Rd) TaxID=71421 RepID=IGA0_HAEIN
	agilent_39688	5.80073e-07	0.0295837	0.840711	0.0833344	1.59809	40.9091	57.3529	1.40196	UniRef90_A7X0T9	43	WP_001074519.1 strains_non_MPA_non_topgraph_cdhit70_190118.csv	Bifunctional autolysin n=763 Tax=Bacteria TaxID=2 RepID=ATL_STAA1
	agilent_212164	5.87769e-07	0.0299762	-1.8588	-3.53737	-0.180227	13.6364	2.94118	0.215686	UniRef90_A0A508ZG25	44	WP_015438400.1 strains_non_MPA_non_topgraph_cdhit70_190118.csv	Lactose-binding protein n=31 Tax=Bifidobacterium TaxID=1678 RepID=A0A508ZG25_BIFBR
	twist_59221	5.98632e-07	0.0305302	0.952195	0.0894373	1.81495	18.1818	32.3529	1.77941		45	B B/Shanghai/361/2002 HA
	twist_31841	6.27314e-07	0.031993	1.06701	0.091816	2.0422	15.1515	25	1.65		46	putative BLRF2 protein [Human gammaherpesvirus 4] & Tegument protein BLRF2
	twist_26441	6.38626e-07	0.0325699	1.04883	0.0870435	2.01061	13.6364	25	1.83333		47	Hemagglutinin (2/2)
	twist_54095	6.50832e-07	0.0331924	0.810903	0.0646453	1.55716	42.4242	61.7647	1.45588		48	Bifunctional autolysin precursor
	twist_25138	6.75722e-07	0.0344618	-1.36364	-2.62754	-0.0997356	19.697	5.88235	0.298643		49	allergen_name False allergome_name Ovi a 8 (5/5), Ovi a 9 (2/2) (1/1) allergenonline_name False SDAP_name False iedb_name False
	twist_13611	6.9163e-07	0.0352731	-1.10158	-2.12716	-0.0760016	25.7576	11.7647	0.456747		50	allergen_name False allergome_name False allergenonline_name Unassigned (1/1) (1/1) SDAP_name Bos d 8 (1/13) (1/1) iedb_name False
	agilent_100245	7.1874e-07	0.0366557	2.35704	0.146204	4.56788	1.51515	8.82353	5.82353	UniRef90_A0A2R4CZR0	51	YP_002344743.1 strains_non_MPA_non_topgraph_cdhit70_190118.csv	Enterochelin ABC transporter substrate-binding protein n=211 Tax=Campylobacteraceae TaxID=72294 RepID=A0A2R4CZR0_CAMJU
	twist_59494	7.2074e-07	0.0367577	2.32526	0.143049	4.50746	1.51515	10.2941	6.79412		52	H3N2 B/Brisbane/60/2008 M1
	agilent_4651	7.21328e-07	0.0367877	1.0389	0.0637574	2.01404	12.1212	27.9412	2.30515	UniRef90_P07210	53	polyprotein (9/9) & VP1 capsid protein (1/3) & Chain 2, Human Rhinovirus Serotype 2 (Hrv2)	Genome polyprotein n=273 Tax=Enterovirus TaxID=12059 RepID=POLG_HRV8A
	agilent_221282	7.26352e-07	0.037044	-1.6942	-3.28659	-0.101813	12.1212	4.41176	0.363971	UniRef90_Q48028	54	VFG001154(gb|AAA20524) (hmw2A) adhesin HMW2A, two-partner secretion (TPS) pathway TpsA exoprotein [HMW1/HMW2 (VF0038)] [Haemophilus influenzae str. 12]	Adhesin n=8 Tax=Haemophilus influenzae TaxID=727 RepID=Q48028_HAEIF
	twist_29332	7.30787e-07	0.0372701	-2.26528	-4.39696	-0.13359	13.6364	1.47059	0.107843		55	Proline-rich 28 kDa antigen
	twist_92532	7.32633e-07	0.0373643	1.29734	0.0759032	2.51878	7.57576	14.7059	1.94118		56	YP_009043500.1 hypothetical protein [Listeria phage List-36]
	agilent_241214	7.35009e-07	0.0374854	-0.802034	-1.55762	-0.0464439	69.697	51.4706	0.738491	UniRef90_Q9KK48	57	VFG005316(gb|NP_359586) (pspC/cbpA) Choline binding protein A [Choline-binding proteins (CVF122)] [Streptococcus pneumoniae R6]	Surface protein PspC n=12 Tax=Streptococcus pneumoniae TaxID=1313 RepID=Q9KK48_STREE
	twist_44831	7.54877e-07	0.0384987	1.03131	0.0545881	2.00803	12.1212	25	2.0625		58	fibronectin-binding protein A
	agilent_106304	7.58011e-07	0.0386586	1.30752	0.0681893	2.54686	6.06061	16.1765	2.66912	UniRef90_B8K1G7	59	WP_001047565.1 (1/2) non_MPA_topgraph_sampling_040218.csv	Gp23 n=116 Tax=root TaxID=1 RepID=B8K1G7_9CAUD
	agilent_89931	7.62946e-07	0.0389102	1.46457	0.0745861	2.85455	4.54545	14.7059	3.23529	UniRef90_Q0SQA8	60	WP_003459331.1 strains_non_MPA_non_topgraph_cdhit70_190118.csv	Negative regulator of genetic competence MecB/ClpC n=38 Tax=Clostridium perfringens TaxID=1502 RepID=Q0SQA8_CLOPS
	agilent_240206	7.69607e-07	0.0392499	1.7211	0.0848155	3.35739	3.0303	13.2353	4.36765	UniRef90_A0A4I7YG16	61	VFG001357(gb|NP_346601) (cbpA) choline binding protein A [CbpA/PspC (VF0150)] [Streptococcus pneumoniae TIGR4]	Choline binding protein A n=44 Tax=Streptococcus pneumoniae TaxID=1313 RepID=A0A4I7YG16_STREE
	twist_83701	7.77525e-07	0.0396538	1.48127	0.0701079	2.89242	4.54545	13.2353	2.91176		62	YP_007005329.1 phage terminase large subunit [Clostridium phage phiCP34O]
	agilent_869	8.05843e-07	0.041098	-0.872368	-1.70947	-0.0352682	39.3939	22.0588	0.559955	UniRef90_P03277	63	Hexon protein	Hexon protein n=779 Tax=Adenoviridae TaxID=10508 RepID=CAPSH_ADE02
	agilent_78387	8.09425e-07	0.0412807	-1.53284	-3.00504	-0.0606434	15.1515	4.41176	0.291176	UniRef90_J6PDD5	64	NP_816789.1 strains_non_MPA_non_topgraph_cdhit70_190118.csv	WxL domain-containing protein n=92 Tax=Bacteria TaxID=2 RepID=J6PDD5_ENTFL
	twist_25205	8.12314e-07	0.041428	-1.35263	-2.65269	-0.0525717	16.6667	5.88235	0.352941		65	allergen_name False allergome_name Bla g 9 (3/4) (1/1) allergenonline_name False SDAP_name False iedb_name False
	agilent_25174	8.22357e-07	0.0419402	1.00444	0.0366145	1.97226	13.6364	23.5294	1.72549	UniRef90_A0A1B7LU00	66	WP_003668652.1 strains_non_MPA_non_topgraph_cdhit70_190118.csv	Mannosyl-glycoprotein endo-beta-N-acetylglucosamidase n=3 Tax=Lactobacillus reuteri TaxID=1598 RepID=A0A1B7LU00_LACRE
	agilent_195778	8.22904e-07	0.0419681	0.982571	0.0356886	1.92945	13.6364	26.4706	1.94118	UniRef90_E1W618	67	WP_014065439.1 strains_non_MPA_non_topgraph_cdhit70_190118.csv	Uncharacterized protein n=1 Tax=Haemophilus parainfluenzae (strain T3T1) TaxID=862965 RepID=E1W618_HAEP3
	agilent_908	8.25471e-07	0.042099	0.815206	0.0291086	1.6013	33.3333	45.5882	1.36765	UniRef90_P03460	68	Hemagglutinin (2/2)	Hemagglutinin n=16903 Tax=Influenza B virus TaxID=11520 RepID=HEMA_INBLE
	agilent_132716	8.31376e-07	0.0424002	-1.12902	-2.21932	-0.0387212	22.7273	10.2941	0.452941	UniRef90_J8KDN0	69	NP_831259.1 strains_non_MPA_non_topgraph_cdhit70_190118.csv	LysM domain-containing protein n=166 Tax=Bacillus TaxID=55087 RepID=J8KDN0_BACCE
	agilent_9537	8.319e-07	0.0424269	1.68187	0.0574719	3.30627	3.0303	13.2353	4.36765	UniRef90_P14738	70	fibronectin-binding protein A	Fibronectin-binding protein A n=540 Tax=Staphylococcaceae TaxID=90964 RepID=FNBA_STAA8
	agilent_24484	8.33918e-07	0.0425298	1.17976	0.0397467	2.31977	7.57576	19.1176	2.52353	UniRef90_A0A2X2MA38	71	WP_000645753.1 strains_non_MPA_non_topgraph_cdhit70_190118.csv	5'-nucleotidase n=579 Tax=Bacteria TaxID=2 RepID=A0A2X2MA38_STAAU
	agilent_47783	8.35797e-07	0.0426257	-1.21059	-2.38093	-0.0402436	18.1818	8.82353	0.485294	UniRef90_A0A1H4EYC0	72	MH0192_GL0120909 (2/2) MPA_and_EM_topgraph_220218_subsample.csv	TonB-linked outer membrane protein, SusC/RagA family n=7 Tax=Alistipes TaxID=239759 RepID=A0A1H4EYC0_9BACT
	twist_26236	8.45228e-07	0.0431066	0.923556	0.0286342	1.81848	16.6667	27.9412	1.67647		73	matrix protein 1 & matrix protein & M1 protein
	agilent_169474	8.45368e-07	0.0431138	-2.24079	-4.41217	-0.0693993	12.1212	1.47059	0.121324	UniRef90_A0A139K0Z0	74	MH0010_GL0020383 MPA_PNP_EM_seqs_non_topgraph_seqs_final_210318.csv	SusF/SusE family outer membrane protein n=25 Tax=root TaxID=1 RepID=A0A139K0Z0_BACUN
	twist_34760	8.64699e-07	0.0440996	-2.25106	-4.44266	-0.0594633	10.6061	1.47059	0.138655		75	pertactin & Pertactin precursor & P.69 outer membrane protein precursor
	twist_65730	8.6832e-07	0.0442843	2.19638	0.0561555	4.3366	1.51515	13.2353	8.73529		76	NP_944975.1 Putative exodeoxyribonuclease [Salmonella phage FelixO1]
	agilent_241858	8.81311e-07	0.0449468	0.999788	0.022531	1.97704	12.1212	26.4706	2.18382	UniRef90_Q50341	77	VFG002030(gb|NP_109830) (orf6/MgpC/crmA) cytadherence protein [Cytadherence organelle (VF0330)] [Mycoplasma pneumoniae M129]	Mgp-operon protein 3 n=22 Tax=Mycoplasma pneumoniae TaxID=2104 RepID=MGP3_MYCPN
	agilent_203304	8.82849e-07	0.0450253	-1.34569	-2.66154	-0.0298448	16.6667	5.88235	0.352941	UniRef90_A0A174XCR6	78	MH0020_GL0053675 MPA_PNP_EM_seqs_non_topgraph_seqs_final_210318.csv	Periplasmic beta-glucosidase n=38 Tax=Bacteroidales TaxID=171549 RepID=A0A174XCR6_9BACT
	twist_593	8.99745e-07	0.045887	-2.19859	-4.35703	-0.0401603	12.1212	1.47059	0.121324		79	allergen_name False allergome_name Dan re alpha2I (2/2) (1/1) allergenonline_name False SDAP_name False iedb_name collagen, type I, alpha 2 (2/2) (1/1)
	agilent_44948	9.01999e-07	0.0460019	-1.33504	-2.64639	-0.0236928	16.6667	5.88235	0.352941	UniRef90_A6BI29	80	MH0042_GL0020673 (2/2) MPA_and_EM_topgraph_220218_subsample.csv	LysM domain protein n=5 Tax=Dorea TaxID=189330 RepID=A6BI29_9FIRM
	twist_34870	9.06853e-07	0.0462495	1.4415	0.0239718	2.85902	4.54545	14.7059	3.23529		81	EBNA-3C HHV 4 latent protein
	twist_34869	9.06853e-07	0.0462495	1.4415	0.0239718	2.85902	4.54545	14.7059	3.23529		82	EBNA-3C HHV 4 latent protein
	agilent_110572	9.11017e-07	0.0464619	-0.773527	-1.53493	-0.012124	46.9697	32.3529	0.688805	UniRef90_A0A1C3SKW8	83	WP_020916184.1 strains_non_MPA_non_topgraph_cdhit70_190118.csv	Peptidase C51 domain-containing protein n=23 Tax=Streptococcus TaxID=1301 RepID=A0A1C3SKW8_STRMC
	twist_49495	9.37192e-07	0.0477968	-1.2533	-2.49444	-0.0121626	19.697	5.88235	0.298643		84	Nucleoprotein (2/5)
	agilent_222669	9.42635e-07	0.0480744	1.40176	0.0118754	2.79164	4.54545	14.7059	3.23529	UniRef90_Q99Z19	85	VFG000966(gb|NP_269179) (hylP) hyaluronidase, phage associated [Hyaluronidase (VF0246)] [Streptococcus pyogenes M1 GAS]	Hyaluronidase-phage associated n=28 Tax=root TaxID=1 RepID=Q99Z19_STRP1
	agilent_75769	9.45725e-07	0.048232	-2.57077	-5.12155	-0.0199835	7.57576	1.47059	0.194118	UniRef90_A1JIS0	86	WP_000527953.1 (1/1) non_MPA_topgraph_sampling_040218.csv	Adenylosuccinate synthetase n=1732 Tax=root TaxID=1 RepID=PURA_YERE8
	twist_39967	9.45948e-07	0.0482434	0.935395	0.00722399	1.86357	13.6364	27.9412	2.04902		87	immunoglobulin A1 protease
	agilent_198500	9.50212e-07	0.0484608	1.06055	0.00717027	2.11393	10.6061	22.0588	2.07983	UniRef90_A0A1X3AI86	88	NP_816693.1 strains_non_MPA_non_topgraph_cdhit70_190118.csv	ABC-type enterochelin transport system, periplasmic component n=115 Tax=Bacilli TaxID=91061 RepID=A0A1X3AI86_ENTFL
	twist_59400	9.58892e-07	0.0489035	1.15963	0.00557499	2.31369	7.57576	17.6471	2.32941		89	H3N2 A/Hong Kong/4801/2014 M1
	agilent_122181	9.64884e-07	0.0492091	1.31448	0.00455256	2.6244	6.06061	13.2353	2.18382	UniRef90_A0A4P6M723	90	WP_018598482.1 strains_non_MPA_non_topgraph_cdhit70_190118.csv	Toxin A n=4 Tax=Blautia TaxID=572511 RepID=A0A4P6M723_9FIRM
	twist_31183	9.65844e-07	0.049258	-1.2493	-2.49454	-0.0040581	18.1818	5.88235	0.323529		91	liver stage antigen-1 & hypothetical protein PF14_0175
	agilent_8106	9.70719e-07	0.0495067	-1.35305	-2.70317	-0.00291945	18.1818	4.41176	0.242647	UniRef90_P89479	92	tegument protein US11	Probable RNA-binding protein n=11 Tax=Human herpesvirus 2 TaxID=10310 RepID=RNB_HHV2H
	agilent_231039	1.00032e-06	0.0510161	1.02796	-0.00454081	2.06046	12.1212	20.5882	1.69853	UniRef90_A0A4I7XYI6	93	VFG001361(gb|NP_344663) (pspA) pneumococcal surface protein A [PspA (VF0152)] [Streptococcus pneumoniae TIGR4]	Surface protein A n=87 Tax=Streptococcus pneumoniae TaxID=1313 RepID=A0A4I7XYI6_STREE
	agilent_101196	1.00966e-06	0.0514928	-1.33249	-2.67362	0.0086312	15.1515	5.88235	0.388235	UniRef90_P66208	94	WP_003726143.1 strains_non_MPA_non_topgraph_cdhit70_190118.csv	50S ribosomal protein L32-2 n=26 Tax=Listeria TaxID=1637 RepID=RL322_LISIN
	agilent_222419	1.01829e-06	0.0519326	0.817679	-0.00684551	1.6422	63.6364	77.9412	1.22479	UniRef90_Q54703	95	VFG000955(gb|NP_608047) (emm) M18 protein precursor [M protein (VF0242)] [Streptococcus pyogenes MGAS8232]	Emm18.1 protein n=9 Tax=Streptococcus pyogenes TaxID=1314 RepID=Q54703_STRPY
	agilent_160350	1.02092e-06	0.0520669	-1.58223	-3.17862	0.0141592	10.6061	5.88235	0.554622	UniRef90_A0A174RB78	96	MH0013_GL0029147 MPA_PNP_EM_seqs_non_topgraph_seqs_final_210318.csv	Beta-hexosaminidase n=16 Tax=Bacteroides TaxID=816 RepID=A0A174RB78_9BACE
	agilent_127067	1.02301e-06	0.0521734	-3.06253	-6.15387	0.0288058	6.06061	1.47059	0.242647	UniRef90_A0A174D4S3	97	O2.UC16-1_GL0015012 MPA_PNP_EM_seqs_non_topgraph_seqs_final_210318.csv	Cellulase n=39 Tax=Bacteroides TaxID=816 RepID=A0A174D4S3_BACUN
	agilent_5189	1.02744e-06	0.0523995	2.20683	-0.0228976	4.43656	87.8788	98.5294	1.1212	UniRef90_Q82081	98	positive (from uniprot): Rhinovirus B Genome polyprotein	Genome polyprotein n=46 Tax=Enterovirus TaxID=12059 RepID=POLG_HRV3
	agilent_175367	1.02752e-06	0.0524035	-2.31607	-4.6562	0.0240704	9.09091	1.47059	0.161765	UniRef90_W0U8F1	99	MH0188_GL0013099 MPA_PNP_EM_seqs_non_topgraph_seqs_final_210318.csv	NLPC_P60 domain-containing protein n=22 Tax=Ruminococcus TaxID=1263 RepID=W0U8F1_9FIRM
	agilent_64436	1.03919e-06	0.0529987	-1.14243	-2.29964	0.0147798	19.697	7.35294	0.373303	UniRef90_R5EP71	100	MH0062_GL0064339 MPA_PNP_EM_seqs_non_topgraph_seqs_final_210318.csv	NAGPA domain-containing protein n=3 Tax=Bacteroidales TaxID=171549 RepID=R5EP71_9BACE
	agilent_240651	1.04586e-06	0.0533389	-1.12343	-2.26302	0.0161622	21.2121	7.35294	0.346639	UniRef90_A7X6I5	101	VFG001283(gb|NP_647238) (fnbA) fibronectin-binding protein A [FnBPs (VF0010)] [Staphylococcus aureus subsp. aureus MW2]	Fibronectin-binding protein A n=697 Tax=Bacteria TaxID=2 RepID=FNBA_STAA1
	agilent_68224	1.06755e-06	0.0544452	1.59306	-0.0303878	3.21651	3.0303	13.2353	4.36765	UniRef90_A0A3D0XEE9	102	WP_092978152.1 (3/3) non_MPA_topgraph_sampling_040218.csv	Glycosyltransferase n=2 Tax=Ruminococcus TaxID=1263 RepID=A0A3D0XEE9_9FIRM
	agilent_92686	1.07155e-06	0.054649	0.751462	-0.0149802	1.51791	28.7879	48.5294	1.68576	UniRef90_A6LHA3	103	159490532-stool2_revised_scaffold3874_1_gene76177 MPA_PNP_EM_seqs_non_topgraph_seqs_final_210318.csv	Uncharacterized protein n=18 Tax=Bacteroidales TaxID=171549 RepID=A6LHA3_PARD8
	twist_49499	1.07644e-06	0.0548986	2.11263	-0.0443355	4.26959	1.51515	11.7647	7.76471		104	granule antigen protein GRA7 & dense granule protein 7 & dense granule protein, putative
	twist_61938	1.07911e-06	0.0550348	1.15257	-0.0248479	2.32999	7.57576	16.1765	2.13529		105	YP_009150309.1 putative internal core protein [Proteus phage PM 75]
	twist_48742	1.0813e-06	0.0551464	-1.09764	-2.21947	0.0241784	21.2121	8.82353	0.415966		106	DNA polymerase processivity factor
	twist_1184	1.0899e-06	0.055585	-1.57848	-3.19463	0.0376744	13.6364	2.94118	0.215686		107	Allergen Bos d alpha 2 (I) collagen type I
	agilent_70667	1.10254e-06	0.0562293	-1.08612	-2.20109	0.0288474	22.7273	7.35294	0.323529	UniRef90_Q2FZL2	108	WP_000676561.1 strains_non_MPA_non_topgraph_cdhit70_190118.csv	Glutamyl endopeptidase n=383 Tax=Bacilli TaxID=91061 RepID=SSPA_STAA8
	agilent_115129	1.10281e-06	0.0562433	-1.62554	-3.29435	0.0432693	12.1212	2.94118	0.242647	UniRef90_A0A069S3C5	109	158458797-stool1_revised_scaffold19117_2_gene52074 (2/2) MPA_and_EM_topgraph_220218_subsample.csv	Efflux transporter, RND family, MFP subunit n=29 Tax=Bacteroidales TaxID=171549 RepID=A0A069S3C5_9BACT
	twist_51931	1.10283e-06	0.0562446	1.36615	-0.0363718	2.76866	4.54545	13.2353	2.91176		110	HCMVUL132
	twist_25254	1.11567e-06	0.0568992	-1.30855	-2.6555	0.0384023	13.6364	7.35294	0.539216		111	allergen_name False allergome_name Bub b 8 (5/6), Bub b 9 (1/2) (1/1) allergenonline_name False SDAP_name False iedb_name False
	agilent_186083	1.1234e-06	0.0572935	1.38271	-0.0428394	2.80826	4.54545	11.7647	2.58824	UniRef90_A0A1T4XPY4	112	MH0161_GL0044217 (4/4) MPA_and_EM_topgraph_220218_subsample.csv	ATP-binding cassette, subfamily B n=5 Tax=Ruminococcaceae TaxID=541000 RepID=A0A1T4XPY4_9FIRM
	twist_93547	1.1395e-06	0.0581143	-1.40207	-2.85232	0.0481921	13.6364	4.41176	0.323529		113	YP_009284266.1 putative large terminase subunit [Enterobacter phage Arya]
	twist_52112	1.14138e-06	0.0582102	2.11037	-0.073371	4.29411	1.51515	8.82353	5.82353		114	phiRv1 phage protein
	agilent_145084	1.14246e-06	0.0582656	-1.74257	-3.54612	0.0609812	10.6061	2.94118	0.277311	UniRef90_K0X0W4	115	MH0006_GL0083746 MPA_PNP_EM_seqs_non_topgraph_seqs_final_210318.csv	PKD domain-containing protein n=3 Tax=Bacteroidales TaxID=171549 RepID=K0X0W4_9BACT
	twist_27025	1.14655e-06	0.0584739	1.35696	-0.0486492	2.76257	4.54545	13.2353	2.91176		116	collagen, type IV, alpha 3 (Goodpasture antigen)
	agilent_7114	1.14667e-06	0.0584801	-1.01369	-2.06374	0.0363681	21.2121	11.7647	0.554622	UniRef90_P0C6Z0	117	early antigen protein D (EA-D) & DNA polymerase processivity factor BMRF1	DNA polymerase processivity factor BMRF1 n=54 Tax=Epstein-Barr virus (strain GD1) TaxID=10376 RepID=EAD_EBVA8
	twist_58792	1.14827e-06	0.058562	-1.5639	-3.18444	0.0566342	13.6364	2.94118	0.215686		118	positive (from uniprot): Enterovirus C Genome polyprotein [on Uniprot the BLAST matches are "Capsid protein" from "Human poliovirus"
	agilent_62315	1.15458e-06	0.0588835	-2.23437	-4.55259	0.0838623	7.57576	1.47059	0.194118	UniRef90_E7GPZ1	119	764042746-stool1_revised_scaffold8151_1_gene3146 MPA_PNP_EM_seqs_non_topgraph_seqs_final_210318.csv	OmpR/PhoB-type domain-containing protein n=30 Tax=Clostridiales TaxID=186802 RepID=E7GPZ1_CLOSY
	agilent_207247	1.16772e-06	0.0595536	1.33062	-0.0535894	2.71482	4.54545	17.6471	3.88235	UniRef90_Q8A128	120	YP_101353.1 strains_non_MPA_non_topgraph_cdhit70_190118.csv	ATP-dependent Clp protease ATP-binding subunit ClpX n=136 Tax=root TaxID=1 RepID=CLPX_BACTN
	agilent_34618	1.20822e-06	0.0616194	1.36076	-0.0662093	2.78773	4.54545	13.2353	2.91176	UniRef90_I8UVD1	121	MH0013_GL0009074 (1/1) MPA_and_EM_topgraph_220218_subsample.csv	SusC/RagA family TonB-linked outer membrane protein n=11 Tax=root TaxID=1 RepID=I8UVD1_9BACE
	twist_32175	1.2285e-06	0.0626533	-1.20444	-2.4725	0.0636107	92.4242	85.2941	0.922854		122	EBNA-1 HHV 4 & BKRF1
	twist_25228	1.23799e-06	0.0631375	-1.62274	-3.33434	0.0888487	10.6061	2.94118	0.277311		123	allergen_name False allergome_name False allergenonline_name Unassigned (1/1) (1/1) SDAP_name Bos d 8 (6/13) (1/1) iedb_name False
	agilent_161575	1.23834e-06	0.0631554	-2.17998	-4.47948	0.119515	9.09091	1.47059	0.161765	UniRef90_A0A1Y4CBV1	124	MH0262_GL0172360 MPA_PNP_EM_seqs_non_topgraph_seqs_final_210318.csv	Uncharacterized protein n=1 Tax=Flavonifractor sp. An306 TaxID=1965629 RepID=A0A1Y4CBV1_9FIRM
	agilent_8061	1.23947e-06	0.0632132	-1.17192	-2.40835	0.06452	18.1818	5.88235	0.323529	UniRef90_Q1HVF7	125	EBNA-1 HHV 4	Epstein-Barr nuclear antigen 1 n=48 Tax=Epstein-Barr virus (strain GD1) TaxID=10376 RepID=EBNA1_EBVA8
	twist_58649	1.2426e-06	0.0633724	0.941615	-0.0524396	1.93567	12.1212	22.0588	1.81985		126	matrix protein 1 & matrix protein & M1 protein
	twist_34982	1.25709e-06	0.0641116	-1.64884	-3.39437	0.0966834	10.6061	2.94118	0.277311		127	pneumococcal histidine triad protein E & hydrolase & HIT family hydrolase
	agilent_152493	1.25771e-06	0.0641434	1.23965	-0.0728459	2.55214	6.06061	13.2353	2.18382	UniRef90_A0A0P0EUJ1	128	MH0013_GL0035403 MPA_PNP_EM_seqs_non_topgraph_seqs_final_210318.csv	MORN repeat protein n=82 Tax=Bacteroidaceae TaxID=815 RepID=A0A0P0EUJ1_BACT4
	agilent_159172	1.27051e-06	0.0647962	-2.16262	-4.45792	0.132688	9.09091	1.47059	0.161765	UniRef90_C6Z0I2	129	V1.UC25-0_GL0088948 MPA_PNP_EM_seqs_non_topgraph_seqs_final_210318.csv	OMP_b-brl_3 domain-containing protein n=44 Tax=Bacteroides TaxID=816 RepID=C6Z0I2_9BACE
	agilent_212303	1.30267e-06	0.0664359	0.975144	-0.0661403	2.01643	10.6061	20.5882	1.94118	UniRef90_A0A173WVL9	130	O2.UC18-1_GL0086283 (1/6) MPA_and_EM_topgraph_220218_subsample.csv	Phosphoglycerol transferase and related proteins, alkaline phosphatase superfamily n=34 Tax=Clostridiales TaxID=186802 RepID=A0A173WVL9_9FIRM
	agilent_164669	1.31183e-06	0.0669035	2.08577	-0.145298	4.31683	1.51515	7.35294	4.85294	UniRef90_A0A173UAU5	131	WP_007884712.1 MPA_PNP_EM_seqs_non_topgraph_seqs_final_210318.csv	Flagellin n=3 Tax=Roseburia inulinivorans TaxID=360807 RepID=A0A173UAU5_9FIRM
	agilent_188933	1.32279e-06	0.0674622	-0.992248	-2.05579	0.071292	21.2121	10.2941	0.485294	UniRef90_A0A1T4WZF4	132	MH0203_GL0039843 MPA_PNP_EM_seqs_non_topgraph_seqs_final_210318.csv	Peptidylprolyl isomerase n=5 Tax=Ruminococcaceae TaxID=541000 RepID=A0A1T4WZF4_9FIRM
	agilent_180726	1.32795e-06	0.0677252	-0.858448	-1.77946	0.0625607	84.8485	73.5294	0.866597	UniRef90_Q2G0D4	133	WP_000731642.1 strains_non_MPA_non_topgraph_cdhit70_190118.csv	Probable autolysin SsaALP n=204 Tax=Bacteria TaxID=2 RepID=SSAAL_STAA8
	agilent_127557	1.3339e-06	0.0680291	-1.13252	-2.34891	0.0838767	16.6667	7.35294	0.441176	UniRef90_A0A173RRE4	134	MH0091_GL0095745 (4/5) MPA_and_EM_topgraph_220218_subsample.csv	Glutaconyl-CoA decarboxylase subunit beta n=40 Tax=Faecalibacterium TaxID=216851 RepID=A0A173RRE4_9FIRM
	twist_60641	1.33848e-06	0.0682627	2.08373	-0.156222	4.32368	1.51515	8.82353	5.82353		135	YP_009150305.1 tail tubular protein A [Proteus phage PM 75]
	agilent_182601	1.35138e-06	0.0689204	-0.949929	-1.97351	0.0736483	24.2424	10.2941	0.424632	UniRef90_P0ADA3	136	NP_708547.2 (1/1) non_MPA_topgraph_sampling_040218.csv	Murein hydrolase activator NlpD n=742 Tax=Bacteria TaxID=2 RepID=NLPD_ECOLI
	twist_32174	1.36263e-06	0.069494	-1.0023	-2.08454	0.0799376	89.3939	80.8824	0.904786		137	EBNA-1 HHV 4 & BKRF1
	twist_48862	1.36879e-06	0.0698084	-0.867952	-1.80618	0.0702785	28.7879	16.1765	0.56192		138	Hexon protein
	twist_52032	1.37186e-06	0.0699647	1.13918	-0.0929281	2.37129	7.57576	17.6471	2.32941		139	EBNA-3B nuclear protein [Human gammaherpesvirus 4] & Epstein-Barr nuclear antigen 4
	agilent_239271	1.38411e-06	0.0705898	1.5449	-0.12975	3.21954	3.0303	10.2941	3.39706	UniRef90_Q48031	140	VFG001151(gb|AAA20527) (hmw1A) adhesin HMW1A, two-partner secretion (TPS) pathway TpsA exoprotein [HMW1/HMW2 (VF0038)] [Haemophilus influenzae str. 12]	Adhesin n=8 Tax=Haemophilus influenzae TaxID=727 RepID=Q48031_HAEIF
	twist_31606	1.40152e-06	0.0714775	1.1405	-0.0996797	2.38068	6.06061	17.6471	2.91176		141	Surface protein pspA
	twist_50400	1.40525e-06	0.0716676	1.35183	-0.119136	2.8228	4.54545	11.7647	2.58824		142	ORF68
	agilent_236729	1.40587e-06	0.0716993	1.32505	-0.116937	2.76704	4.54545	11.7647	2.58824	UniRef90_Q50341	143	VFG002030(gb|NP_109830) (orf6/MgpC/crmA) cytadherence protein [Cytadherence organelle (VF0330)] [Mycoplasma pneumoniae M129]	Mgp-operon protein 3 n=22 Tax=Mycoplasma pneumoniae TaxID=2104 RepID=MGP3_MYCPN
	agilent_9755	1.41856e-06	0.0723464	1.32039	-0.119796	2.76058	4.54545	13.2353	2.91176	UniRef90_P03204	144	EBNA-3C HHV 4 latent protein	Epstein-Barr nuclear antigen 6 n=14 Tax=Epstein-Barr virus (strain GD1) TaxID=10376 RepID=EBNA6_EBVB9
	agilent_131312	1.41955e-06	0.0723972	-0.880743	-1.84157	0.080079	25.7576	14.7059	0.570934	UniRef90_Q8G4Z1	145	WP_025332084.1 (1/2) non_MPA_topgraph_sampling_040218.csv	Uncharacterized protein n=77 Tax=Bifidobacterium TaxID=1678 RepID=Q8G4Z1_BIFLO
	agilent_48668	1.42095e-06	0.0724686	-1.62868	-3.40589	0.148528	9.09091	4.41176	0.485294	UniRef90_U6RH14	146	N037A_GL0109873 MPA_PNP_EM_seqs_non_topgraph_seqs_final_210318.csv	Peptidyl-prolyl cis-trans isomerase n=3 Tax=Bacteroidaceae TaxID=815 RepID=U6RH14_9BACE
	agilent_22148	1.42468e-06	0.0726589	-1.6356	-3.42155	0.150347	10.6061	2.94118	0.277311	UniRef90_B0GA13	147	WP_006426016.1 (1/1) non_MPA_topgraph_sampling_040218.csv	Uncharacterized protein n=10 Tax=Clostridiales TaxID=186802 RepID=B0GA13_9FIRM
	agilent_239561	1.42987e-06	0.0729234	1.35447	-0.125872	2.83481	4.54545	10.2941	2.26471	UniRef90_X5LYA4	148	VFG016667(gb|YP_033004) (badA/vomp/brp) Surface protein/Bartonella adhesin BadA-like [BadA (SS156)] [Bartonella henselae str. Houston-1]	Surface protein/adhesin n=3 Tax=Bartonella henselae TaxID=38323 RepID=X5LYA4_BARHN
	agilent_8927	1.43901e-06	0.0733896	0.685897	-0.0649593	1.43675	36.3636	51.4706	1.41544	UniRef90_A7X0T9	149	Bifunctional autolysin precursor	Bifunctional autolysin n=763 Tax=Bacteria TaxID=2 RepID=ATL_STAA1
	agilent_7725	1.44984e-06	0.0739419	2.01934	-0.195486	4.23416	1.51515	10.2941	6.79412	UniRef90_P16112	150	large aggregating cartilage proteoglycan core protein	Aggrecan core protein n=17 Tax=Catarrhini TaxID=9526 RepID=PGCA_HUMAN
	twist_57645	1.46065e-06	0.0744932	-1.4309	-3.00331	0.141513	10.6061	4.41176	0.415966		151	alpha S1 casein & Alpha-S1-casein
	agilent_149939	1.4725e-06	0.0750975	-2.06407	-4.337	0.208853	9.09091	1.47059	0.161765	UniRef90_J5DKJ0	152	NP_814463.1 strains_non_MPA_non_topgraph_cdhit70_190118.csv	WxL domain-containing protein n=84 Tax=Bacilli TaxID=91061 RepID=J5DKJ0_ENTFL
	agilent_233963	1.50485e-06	0.0767471	2.00313	-0.215135	4.2214	1.51515	8.82353	5.82353	UniRef90_A0A4V0BAJ1	153	VFG014369(gb|NP_249789) (fleS) two-component sensor [Deoxyhexose linking sugar, 209 Da capping structure (AI138)] [Pseudomonas aeruginosa PAO1]	Phosphate regulon sensor protein PhoR (SphS) n=173 Tax=Bacteria TaxID=2 RepID=A0A4V0BAJ1_STREQ
	agilent_226915	1.50557e-06	0.076784	0.809645	-0.0870674	1.70636	71.2121	83.8235	1.1771	UniRef90_A0A4M7JVU5	154	VFG001353(gb|NP_344916) (cbpG) choline binding protein G [CBPs (VF0145)] [Streptococcus pneumoniae TIGR4]	Choline binding protein G n=61 Tax=Streptococcus pneumoniae TaxID=1313 RepID=A0A4M7JVU5_STREE
	twist_163	1.50937e-06	0.0769781	-1.20777	-2.54629	0.13076	13.6364	7.35294	0.539216		155	allergen_name False allergome_name Hor v 5 (4/6) (1/1) allergenonline_name False SDAP_name False iedb_name False
	agilent_136654	1.50979e-06	0.0769992	-1.02846	-2.16835	0.111429	19.697	7.35294	0.373303	UniRef90_A0A0P0GSM5	156	675950834-stool1_revised_scaffold34866_1_gene47343 MPA_PNP_EM_seqs_non_topgraph_seqs_final_210318.csv	Streptopain n=9 Tax=Bacteroides TaxID=816 RepID=A0A0P0GSM5_9BACE
	twist_34374	1.51368e-06	0.0771977	-0.994955	-2.09845	0.10854	19.697	8.82353	0.447964		157	EBNA-1 HHV 4
	agilent_121369	1.51697e-06	0.0773655	-1.64483	-3.47012	0.180469	9.09091	2.94118	0.323529	UniRef90_K5YWW8	158	MH0343_GL0152713 (2/2) MPA_and_EM_topgraph_220218_subsample.csv	Coenzyme A biosynthesis bifunctional protein CoaBC n=29 Tax=Parabacteroides TaxID=375288 RepID=K5YWW8_9BACT
	twist_99693	1.51947e-06	0.0774928	-0.693242	-1.46288	0.0763922	43.9394	27.9412	0.635903		159	YP_009222289.1 lysin [Lactobacillus phage LfeInf]
	agilent_1463	1.55484e-06	0.0792968	-0.683707	-1.44736	0.0799446	43.9394	29.4118	0.669371	UniRef90_P07210	160	polyprotein (9/9) & VP1 capsid protein (1/3) & Chain 2, Human Rhinovirus Serotype 2 (Hrv2)	Genome polyprotein n=273 Tax=Enterovirus TaxID=12059 RepID=POLG_HRV8A
	agilent_868	1.55817e-06	0.0794664	-0.759454	-1.60819	0.0892806	36.3636	22.0588	0.606618	UniRef90_P03277	161	Hexon protein	Hexon protein n=779 Tax=Adenoviridae TaxID=10508 RepID=CAPSH_ADE02
	agilent_15630	1.56271e-06	0.0796983	0.933782	-0.110579	1.97814	10.6061	20.5882	1.94118	UniRef90_Q9ZFS5	162	WP_000769829.1 strains_non_MPA_non_topgraph_cdhit70_190118.csv	Exotoxin 1 n=31 Tax=Staphylococcus aureus TaxID=1280 RepID=Q9ZFS5_STAAU
	twist_59593	1.5675e-06	0.0799426	1.00836	-0.120325	2.13704	9.09091	16.1765	1.77941		163	H3N2 A/Michigan/45/2015 M1
	agilent_77798	1.56914e-06	0.0800264	0.732988	-0.0876935	1.55367	22.7273	42.6471	1.87647	UniRef90_Q5FMK0	164	YP_193105.1 strains_non_MPA_non_topgraph_cdhit70_190118.csv	S-layer protein n=14 Tax=Lactobacillus acidophilus TaxID=1579 RepID=Q5FMK0_LACAC
	twist_53305	1.57637e-06	0.0803951	-1.05431	-2.23621	0.127578	18.1818	7.35294	0.404412		165	P30 adhesin
	agilent_241827	1.58649e-06	0.0809112	-1.33489	-2.83385	0.164079	12.1212	4.41176	0.363971	UniRef90_A0A0H3K1N3	166	VFG001282(gb|NP_647237) (fnbB) fibronectin-binding protein B [FnBPs (VF0010)] [Staphylococcus aureus subsp. aureus MW2]	FnbB protein n=80 Tax=Staphylococcus TaxID=1279 RepID=A0A0H3K1N3_STAAW
	twist_34276	1.59065e-06	0.0811231	0.657595	-0.0813442	1.39653	50	66.1765	1.32353		167	pneumococcal histidine triad protein E & hydrolase & HIT family hydrolase
	agilent_226736	1.59172e-06	0.0811777	-0.696122	-1.4785	0.0862505	43.9394	36.7647	0.836714	UniRef90_Q9KK48	168	VFG005316(gb|NP_359586) (pspC/cbpA) Choline binding protein A [Choline-binding proteins (CVF122)] [Streptococcus pneumoniae R6]	Surface protein PspC n=12 Tax=Streptococcus pneumoniae TaxID=1313 RepID=Q9KK48_STREE
	twist_45861	1.59207e-06	0.0811958	-1.09361	-2.3228	0.135573	18.1818	5.88235	0.323529		169	RNA polymerase beta'-subunit
	agilent_238110	1.5941e-06	0.0812989	1.17313	-0.145878	2.49215	6.06061	13.2353	2.18382	UniRef90_P06653	170	VFG001358(gb|NP_346365) (lytA) autolysin [Autolysin (VF0143)] [Streptococcus pneumoniae TIGR4]	Autolysin n=1457 Tax=root TaxID=1 RepID=ALYS_STRPN
	twist_95690	1.59497e-06	0.0813435	-1.60422	-3.4082	0.199748	10.6061	2.94118	0.277311		171	AFU63124.1 endolysin [Lactobacillus phage ATCC 8014-B2]
	agilent_224401	1.60522e-06	0.0818663	-0.656238	-1.39545	0.0829767	54.5455	41.1765	0.754902	UniRef90_UPI000B5938A4	172	VFG001356(gb|NP_345446) (lytB) endo-beta-N-acetylglucosaminidase [CBPs (VF0145)] [Streptococcus pneumoniae TIGR4]	endo-beta-N-acetylglucosaminidase n=2 Tax=Streptococcus pneumoniae TaxID=1313 RepID=UPI000B5938A4
	agilent_4777	1.6058e-06	0.0818957	0.940473	-0.119018	1.99996	10.6061	19.1176	1.80252	UniRef90_P03460	173	Hemagglutinin (2/2)	Hemagglutinin n=16903 Tax=Influenza B virus TaxID=11520 RepID=HEMA_INBLE
	agilent_55518	1.61975e-06	0.0826072	1.94555	-0.251308	4.14241	1.51515	10.2941	6.79412	UniRef90_B0ND65	174	WP_044920031.1 MPA_PNP_EM_seqs_non_topgraph_seqs_final_210318.csv	Ribonuclease Y n=41 Tax=Clostridia TaxID=186801 RepID=B0ND65_CLOS5
	agilent_73623	1.62145e-06	0.0826937	0.956806	-0.123896	2.03751	9.09091	19.1176	2.10294	UniRef90_A0A1C5R2C8	175	MH0062_GL0024816 (1/2) MPA_and_EM_topgraph_220218_subsample.csv	Putative serine protease HtrA n=9 Tax=Faecalibacterium TaxID=216851 RepID=A0A1C5R2C8_9FIRM
	agilent_25	1.62963e-06	0.0831114	-1.44571	-3.08084	0.189422	13.6364	2.94118	0.215686	UniRef90_P03418	176	Nucleoprotein (2/5)	Nucleoprotein n=747 Tax=root TaxID=1 RepID=NCAP_HRSVA
	twist_47499	1.63344e-06	0.0833054	2.02026	-0.266141	4.30666	1.51515	8.82353	5.82353		177	matrix protein 1 & matrix protein & M1 protein
	agilent_153499	1.64527e-06	0.083909	-0.846294	-1.80595	0.11336	24.2424	14.7059	0.606618	UniRef90_Q2FWV5	178	WP_000727649.1 strains_non_MPA_non_topgraph_cdhit70_190118.csv	Chemotaxis inhibitory protein n=103 Tax=root TaxID=1 RepID=CHIPS_STAA8
	twist_55292	1.65287e-06	0.0842965	2.05018	-0.277526	4.37789	1.51515	8.82353	5.82353		179	EBNA-3C HHV 4 latent protein
	agilent_179435	1.66458e-06	0.0848935	-0.680524	-1.45465	0.0936046	43.9394	32.3529	0.736308	UniRef90_A0A166EPD7	180	WP_000669541.1 strains_non_MPA_non_topgraph_cdhit70_190118.csv	Exported protein n=21 Tax=Staphylococcaceae TaxID=90964 RepID=A0A166EPD7_STAAU
	agilent_228819	1.67149e-06	0.0852458	0.693644	-0.096301	1.48359	60.6061	73.5294	1.21324	UniRef90_Q99XV0	181	VFG000968(gb|NP_269973) (emm) M protein type 1 [M protein (VF0242)] [Streptococcus pyogenes M1 GAS]	M protein type 1 n=54 Tax=Streptococcus pyogenes TaxID=1314 RepID=Q99XV0_STRP1
	agilent_17763	1.67702e-06	0.0855279	1.44603	-0.202244	3.0943	3.0303	11.7647	3.88235	UniRef90_A0A174CSM3	182	WP_007856161.1 MPA_PNP_EM_seqs_non_topgraph_seqs_final_210318.csv	Beta-xylosidase n=22 Tax=Bacteroides TaxID=816 RepID=A0A174CSM3_BACVU
	agilent_160727	1.67913e-06	0.0856354	1.11442	-0.156301	2.38513	6.06061	14.7059	2.42647	UniRef90_B0G4V9	183	WP_005332275.1 (1/1) non_MPA_topgraph_sampling_040218.csv	Uncharacterized protein n=11 Tax=Dorea TaxID=189330 RepID=B0G4V9_9FIRM
	agilent_9680	1.68059e-06	0.0857101	0.805499	-0.113193	1.72419	15.1515	27.9412	1.84412	UniRef90_P36717	184	minor core protein	Core-capsid bridging protein n=3 Tax=Human mastadenovirus A TaxID=129875 RepID=CORE5_ADE12
	agilent_235643	1.68907e-06	0.0861427	0.681464	-0.0968358	1.45976	25.7576	39.7059	1.54152	UniRef90_P11311	185	VFG002033(gb|NP_109829) (p1/MgPa/gapA) ADP1_MYCPN adhesin P1 [Cytadherence organelle (VF0330)] [Mycoplasma pneumoniae M129]	Adhesin P1 n=56 Tax=Mycoplasma pneumoniae TaxID=2104 RepID=ADP1_MYCPN
	agilent_139105	1.70313e-06	0.0868597	1.95161	-0.282408	4.18563	1.51515	7.35294	4.85294	UniRef90_A0A087QB98	186	WP_003657053.1 strains_non_MPA_non_topgraph_cdhit70_190118.csv	Lysozyme (Fragment) n=4 Tax=Lactobacillus gasseri TaxID=1596 RepID=A0A087QB98_LACGS
	agilent_240829	1.71159e-06	0.0872913	-1.2472	-2.67683	0.182428	13.6364	4.41176	0.323529	UniRef90_P0C2J9	187	VFG001363(gb|NP_346351) (ply) pneumolysin [Pneumolysin (VF0149)] [Streptococcus pneumoniae TIGR4]	Pneumolysin n=256 Tax=Bacteria TaxID=2 RepID=TACY_STRPN
	agilent_237936	1.71611e-06	0.0875214	1.95139	-0.287056	4.18983	1.51515	7.35294	4.85294	UniRef90_A1JSQ1	188	VFG002321(gb|YP_001006728) (fliC) flagellin [Flagella (VF0394)] [Yersinia enterocolitica subsp. enterocolitica 8081]	Flagellin n=55 Tax=Yersinia TaxID=444888 RepID=A1JSQ1_YERE8
	twist_75772	1.71665e-06	0.0875494	1.01333	-0.149168	2.17583	7.57576	17.6471	2.32941		189	NP_695160.1 minor capsid protein [Lactobacillus phage phig1e]
	twist_51758	1.7217e-06	0.0878066	2.01174	-0.298012	4.32149	1.51515	5.88235	3.88235		190	Glycoprotein M
	agilent_151622	1.72817e-06	0.0881367	1.25305	-0.187117	2.69321	4.54545	11.7647	2.58824	UniRef90_R6BPJ2	191	MH0270_GL0193139 MPA_PNP_EM_seqs_non_topgraph_seqs_final_210318.csv	NPCBM domain-containing protein n=6 Tax=Firmicutes TaxID=1239 RepID=R6BPJ2_9FIRM
	agilent_8926	1.73172e-06	0.0883179	1.53002	-0.229481	3.28952	3.0303	8.82353	2.91176	UniRef90_Q59947	192	immunoglobulin A1 protease	Immunoglobulin A1 protease n=446 Tax=Streptococcus pneumoniae TaxID=1313 RepID=IGA1_STRR6
	agilent_3006	1.7423e-06	0.0888575	1.90983	-0.290168	4.10983	1.51515	10.2941	6.79412	UniRef90_P03204	193	EBNA-3C HHV 4 latent protein	Epstein-Barr nuclear antigen 6 n=14 Tax=Epstein-Barr virus (strain GD1) TaxID=10376 RepID=EBNA6_EBVB9
	agilent_154953	1.74818e-06	0.0891572	1.42858	-0.218595	3.07576	3.0303	11.7647	3.88235	UniRef90_A0A1Q6SXB0	194	MH0161_GL0136889 MPA_PNP_EM_seqs_non_topgraph_seqs_final_210318.csv	Peptidase_M23 domain-containing protein n=5 Tax=Ruminococcaceae TaxID=541000 RepID=A0A1Q6SXB0_9FIRM
	twist_25139	1.74894e-06	0.0891957	-0.99682	-2.14631	0.152667	18.1818	8.82353	0.485294		195	allergen_name False allergome_name Bub b 8 (5/6), Bub b 9 (1/2) (1/1) allergenonline_name False SDAP_name False iedb_name False
	twist_47860	1.76451e-06	0.0899898	-1.05331	-2.27096	0.164331	16.6667	7.35294	0.441176		196	positive (from uniprot): Rhinovirus B Genome polyprotein
	agilent_240248	1.76548e-06	0.0900397	0.969132	-0.151371	2.08963	10.6061	16.1765	1.52521	UniRef90_P71401	197	VFG001157(gb|AAC44560) (hsf) Hsf [Hia/Hsf (VF0039)] [Haemophilus influenzae C54]	Hsf n=19 Tax=Haemophilus influenzae TaxID=727 RepID=P71401_HAEIF
	agilent_8131	1.77245e-06	0.0903949	0.823252	-0.129637	1.77614	13.6364	23.5294	1.72549	UniRef90_P09256	198	positive (from uniprot): Human herpesvirus 3 Envelope glycoprotein C	Envelope glycoprotein C n=119 Tax=Human herpesvirus 3 TaxID=10335 RepID=GC_VZVD
	twist_35416	1.78158e-06	0.0908607	-1.44341	-3.11654	0.229708	10.6061	2.94118	0.277311		199	EBNA-1 HHV 4 & BKRF1
	twist_99262	1.80391e-06	0.0919993	-0.699158	-1.51243	0.114118	37.8788	23.5294	0.621176		200	YP_009222289.1 lysin [Lactobacillus phage LfeInf]
	twist_27187	1.80661e-06	0.0921372	0.943282	-0.15443	2.04099	9.09091	20.5882	2.26471		201	putative BLRF2 protein [Human gammaherpesvirus 4] & Tegument protein BLRF2
	agilent_12020	1.81906e-06	0.0927721	-1.16551	-2.52447	0.193456	93.9394	88.2353	0.939279		202	positive (exact): Human herpesvirus 4 Epstein-Barr nuclear antigen 1
	twist_59092	1.81938e-06	0.0927885	1.22086	-0.202715	2.64444	4.54545	11.7647	2.58824		203	B B/Brisbane/60/2008 HA
	agilent_151560	1.82989e-06	0.0933245	1.11119	-0.18663	2.40901	6.06061	13.2353	2.18382	UniRef90_A0A174FE64	204	WP_005825265.1 MPA_PNP_EM_seqs_non_topgraph_seqs_final_210318.csv	D-alanyl-D-alanine carboxypeptidase/D-alanyl-D-alanine-endopeptidase n=57 Tax=Bacteroides TaxID=816 RepID=A0A174FE64_BACUN
	agilent_241497	1.83832e-06	0.0937546	1.96298	-0.332701	4.25866	1.51515	5.88235	3.88235	UniRef90_C1IDV3	205	VFG002419(gb|NP_645021) (coa) staphylocoagulase precursor [Staphylocoagulase (VF0421)] [Staphylococcus aureus subsp. aureus MW2]	Staphylocoagulase n=45 Tax=Staphylococcaceae TaxID=90964 RepID=C1IDV3_STAAU
	agilent_233888	1.85137e-06	0.0944198	-1.08815	-2.3633	0.187004	13.6364	10.2941	0.754902	UniRef90_P15926	206	VFG000974(gb|NP_269970) (scpA) C5a peptidase precursor [C5a peptidase (VF0245)] [Streptococcus pyogenes M1 GAS]	C5a peptidase n=760 Tax=Bacteria TaxID=2 RepID=C5AP_STRPY
	agilent_223802	1.85193e-06	0.0944483	-1.87205	-4.06602	0.321913	9.09091	1.47059	0.161765	UniRef90_Q5WVT8	207	VFG002005(gb|YP_095785) (fliG) flagellar motor switch protein G [Flagella (VF0157)] [Legionella pneumophila subsp. pneumophila str. Philadelphia 1]	Flagellar motor switch protein FliG n=11 Tax=Legionella TaxID=445 RepID=Q5WVT8_LEGPL
	agilent_3466	1.85445e-06	0.094577	-1.12177	-2.43695	0.193409	92.4242	86.7647	0.938766	UniRef90_P03211	208	EBNA-1 HHV 4 & BKRF1	Epstein-Barr nuclear antigen 1 n=37 Tax=Epstein-Barr virus (strain GD1) TaxID=10376 RepID=EBNA1_EBVB9
	twist_39307	1.85812e-06	0.0947642	-0.945733	-2.05515	0.163687	18.1818	10.2941	0.566176		209	polyprotein (9/9) & VP1 capsid protein (1/3) & Chain 2, Human Rhinovirus Serotype 2 (Hrv2)
	agilent_240856	1.86044e-06	0.0948823	0.744518	-0.129174	1.61821	19.697	27.9412	1.41855	UniRef90_O86489	210	VFG001281(gb|NP_645335) (sdrE) Ser-Asp rich fibrinogen-binding bone sialoprotein-binding protein [SDr (VF0019)] [Staphylococcus aureus subsp. aureus MW2]	Serine-aspartate repeat-containing protein E n=489 Tax=Bacteria TaxID=2 RepID=SDRE_STAAE
	agilent_5548	1.86529e-06	0.0951298	-0.957155	-2.08122	0.166907	18.1818	10.2941	0.566176	UniRef90_Q82081	211	positive (from uniprot): Rhinovirus B Genome polyprotein	Genome polyprotein n=46 Tax=Enterovirus TaxID=12059 RepID=POLG_HRV3
	agilent_70265	1.87009e-06	0.0953746	0.936368	-0.164096	2.03683	10.6061	16.1765	1.52521	UniRef90_A0A3R6B1D0	212	MH0009_GL0052424 MPA_PNP_EM_seqs_non_topgraph_seqs_final_210318.csv	Peptidase C10 family protein n=11 Tax=Prevotella copri TaxID=165179 RepID=A0A3R6B1D0_9BACT
	twist_53656	1.87496e-06	0.0956228	-0.961696	-2.09277	0.169381	18.1818	8.82353	0.485294		213	HCMVUL35
	twist_58592	1.87958e-06	0.0958586	-0.922818	-2.00894	0.163305	21.2121	8.82353	0.415966		214	EBNA-1 HHV 4
	agilent_223567	1.88064e-06	0.0959126	0.698665	-0.123772	1.5211	22.7273	33.8235	1.48824	UniRef90_Q2YX95	215	VFG001318(gb|YP_001332075) (isdA) iron-regulated surface determinant protein A [Isd (VF0015)] [Staphylococcus aureus subsp. aureus str. Newman]	Iron-regulated surface determinant protein A n=287 Tax=Bacteria TaxID=2 RepID=ISDA_STAAB
	agilent_6004	1.89432e-06	0.0966101	0.761105	-0.136713	1.65892	18.1818	25	1.375	UniRef90_P05777	216	matrix protein 1 & matrix protein & M1 protein	Matrix protein 1 n=61979 Tax=root TaxID=1 RepID=M1_I33A0
	twist_30176	1.91698e-06	0.0977662	0.942024	-0.173059	2.05711	10.6061	16.1765	1.52521		217	Clumping factor B precursor (Fibrinogen-binding protein B) (Fibrinogen receptor B)
	twist_29886	1.92327e-06	0.0980869	1.0859	-0.200719	2.37252	6.06061	14.7059	2.42647		218	Serine-rich 25 kDa antigen protein
	agilent_870	1.92334e-06	0.0980902	-0.715968	-1.56429	0.132349	36.3636	22.0588	0.606618	UniRef90_P03277	219	Hexon protein	Hexon protein n=779 Tax=Adenoviridae TaxID=10508 RepID=CAPSH_ADE02
	agilent_41163	1.93068e-06	0.0984646	1.06043	-0.197423	2.31829	6.06061	14.7059	2.42647	UniRef90_A0A413MR02	220	NLM010_GL0019665 MPA_PNP_EM_seqs_non_topgraph_seqs_final_210318.csv	DUF5033 domain-containing protein n=11 Tax=Bacteroides TaxID=816 RepID=A0A413MR02_9BACE
	twist_34375	1.93609e-06	0.0987404	-0.811308	-1.77445	0.151831	24.2424	13.2353	0.545956		221	EBNA-1 HHV 4 & BKRF1
	agilent_114814	1.94181e-06	0.0990325	-1.43403	-3.13789	0.269844	10.6061	2.94118	0.277311	UniRef90_A0A0B5BH65	222	WP_011743329.1 strains_non_MPA_non_topgraph_cdhit70_190118.csv	Excalibur domain-containing protein n=34 Tax=Bifidobacterium TaxID=1678 RepID=A0A0B5BH65_BIFAD
	agilent_161898	1.9602e-06	0.0999704	1.47872	-0.283131	3.24058	3.0303	7.35294	2.42647	UniRef90_A0A3R6HP82	223	160582958-stool1_revised_scaffold9779_1_gene44654 (1/2) MPA_and_EM_topgraph_220218_subsample.csv	Nucleotide pyrophosphatase n=8 Tax=Parabacteroides TaxID=375288 RepID=A0A3R6HP82_9BACT
	agilent_139785	1.96301e-06	0.100113	-0.928487	-2.03522	0.178243	18.1818	10.2941	0.566176	UniRef90_A0A015W0V2	224	O2.UC29-0_GL0041089 MPA_PNP_EM_seqs_non_topgraph_seqs_final_210318.csv	Uncharacterized protein n=22 Tax=Bacteroidales TaxID=171549 RepID=A0A015W0V2_BACFG
	agilent_26147	1.96468e-06	0.100199	1.084	-0.208422	2.37642	6.06061	13.2353	2.18382	UniRef90_B6VSZ9	225	MH0184_GL0120904 (2/2) MPA_and_EM_topgraph_220218_subsample.csv	STN domain-containing protein n=28 Tax=Bacteroides TaxID=816 RepID=B6VSZ9_9BACE
	agilent_238918	1.96868e-06	0.100403	0.670542	-0.129406	1.47049	25.7576	35.2941	1.37024	UniRef90_O86487	226	VFG001279(gb|NP_645333) (sdrC) Ser-Asp rich fibrinogen-binding bone sialoprotein-binding protein [SDr (VF0019)] [Staphylococcus aureus subsp. aureus MW2]	Serine-aspartate repeat-containing protein C n=909 Tax=Staphylococcaceae TaxID=90964 RepID=SDRC_STAAE
	twist_58783	1.96989e-06	0.100464	0.783824	-0.151438	1.71909	15.1515	25	1.65		227	positive (exact): Human herpesvirus 3 Envelope glycoprotein C
	agilent_217424	1.97023e-06	0.100482	0.850655	-0.164402	1.86571	10.6061	23.5294	2.21849	UniRef90_A0A0E0VLX7	228	WP_000782834.1 strains_non_MPA_non_topgraph_cdhit70_190118.csv	Exotoxin n=44 Tax=Staphylococcus TaxID=1279 RepID=A0A0E0VLX7_STAA5
	agilent_101098	1.97139e-06	0.100541	0.881809	-0.170606	1.93422	10.6061	19.1176	1.80252	UniRef90_C0ET85	229	WP_044921670.1 MPA_PNP_EM_seqs_non_topgraph_seqs_final_210318.csv	BIG2 domain-containing protein n=3 Tax=Clostridiales TaxID=186802 RepID=C0ET85_9FIRM
	agilent_199016	1.97235e-06	0.10059	1.08013	-0.209159	2.36942	6.06061	13.2353	2.18382	UniRef90_A0A174AWF9	230	MH0187_GL0063508 (3/3) MPA_and_EM_topgraph_220218_subsample.csv	Probable multidrug resistance ABC transporter ATP-binding/permease protein YheH n=36 Tax=Clostridiales TaxID=186802 RepID=A0A174AWF9_9FIRM
	twist_48386	1.97425e-06	0.100687	0.675152	-0.130969	1.48127	22.7273	38.2353	1.68235		231	positive (exact): Enterovirus B Genome polyprotein
	twist_46739	1.97596e-06	0.100774	1.20411	-0.233947	2.64217	4.54545	13.2353	2.91176		232	GRB2-associated-binding protein 1
	agilent_5090	1.98876e-06	0.101427	-0.879218	-1.93127	0.172835	87.8788	82.3529	0.93712	UniRef90_P14348	233	Capsid protein VP26 & capsid protein VP26 [Human gammaherpesvirus 4] & BFRF3	Small capsomere-interacting protein n=30 Tax=Epstein-Barr virus (strain GD1) TaxID=10376 RepID=SCP_EBVB9
	agilent_18963	2.0104e-06	0.10253	-1.21922	-2.68281	0.244376	12.1212	4.41176	0.363971	UniRef90_C0EY41	234	MH0188_GL0203110 (2/2) MPA_and_EM_topgraph_220218_subsample.csv	Peptidase, S41 family n=9 Tax=Clostridiales TaxID=186802 RepID=C0EY41_9FIRM
	twist_35063	2.01068e-06	0.102545	-1.82055	-4.00609	0.364998	9.09091	1.47059	0.161765		235	Y-box-binding protein 2
	agilent_8318	2.015e-06	0.102765	-0.638437	-1.40536	0.12849	69.697	55.8824	0.80179	UniRef90_Q1HVF7	236	EBNA-1 HHV 4	Epstein-Barr nuclear antigen 1 n=48 Tax=Epstein-Barr virus (strain GD1) TaxID=10376 RepID=EBNA1_EBVA8
	twist_59530	2.01668e-06	0.102851	0.942138	-0.189894	2.07417	10.6061	14.7059	1.38655		237	H3N2 B/PHUKET/3073/2013 NP
	agilent_231419	2.02642e-06	0.103347	0.818853	-0.166465	1.80417	77.2727	86.7647	1.12284	UniRef90_P44602	238	VFG000340(gb|NP_438433) (hxuA) heme-hemopexin utilization protein A, two-partner secretion (TPS) pathway TpsA protein, haem-haemopexin binding protein [HxuABC (VF0269)] [Haemophilus influenzae Rd KW20]	Heme/hemopexin-binding protein n=4 Tax=Haemophilus influenzae TaxID=727 RepID=HXUA1_HAEIN
	agilent_211357	2.03237e-06	0.103651	-1.51907	-3.34855	0.310419	9.09091	2.94118	0.323529	UniRef90_Q64V66	239	YP_099146.1 strains_non_MPA_non_topgraph_cdhit70_190118.csv	Uncharacterized protein n=55 Tax=Bacteroides fragilis TaxID=817 RepID=Q64V66_BACFR
	twist_69336	2.03362e-06	0.103715	1.20057	-0.245601	2.64674	4.54545	10.2941	2.26471		240	YP_007005334.1 3''-phosphoadenosine 5''-phosphosulfate sulfotransferase/FAD synthetase-related enzyme [Clostridium phage phiCP34O]
	twist_32572	2.06061e-06	0.105091	0.803192	-0.168159	1.77454	13.6364	23.5294	1.72549		241	EBNA3A HHV4
	agilent_235466	2.06838e-06	0.105487	0.739805	-0.155907	1.63552	72.7273	80.8824	1.11213	UniRef90_Q99XV0	242	VFG000968(gb|NP_269973) (emm) M protein type 1 [M protein (VF0242)] [Streptococcus pyogenes M1 GAS]	M protein type 1 n=54 Tax=Streptococcus pyogenes TaxID=1314 RepID=Q99XV0_STRP1
	agilent_222756	2.06887e-06	0.105513	1.10859	-0.233723	2.4509	6.06061	11.7647	1.94118	UniRef90_UPI000DA9B94C	243	VFG001290(gb|NP_647368) (clfB) Clumping factor B, adhesin [Clumping factor (VF0004)] [Staphylococcus aureus subsp. aureus MW2]	MSCRAMM family adhesin clumping factor ClfB n=15 Tax=Staphylococcus aureus TaxID=1280 RepID=UPI000DA9B94C
	twist_48626	2.0717e-06	0.105656	-0.804925	-1.77995	0.170104	24.2424	13.2353	0.545956		244	positive (from uniprot): Norwalk virus Non-structural polyprotein
	agilent_241029	2.07321e-06	0.105734	-0.675871	-1.49475	0.143012	34.8485	20.5882	0.590793	UniRef90_Q99WQ6	245	VFG001316(gb|NP_645114) (geh) glycerol ester hydrolase [Lipase (VF0012)] [Staphylococcus aureus subsp. aureus MW2]	Lipase 2 n=451 Tax=Bacteria TaxID=2 RepID=LIP2_STAAM
	agilent_140310	2.07894e-06	0.106026	1.91462	-0.407071	4.23631	1.51515	5.88235	3.88235	UniRef90_Q06971	246	WP_000079833.1 strains_non_MPA_non_topgraph_cdhit70_190118.csv	Flagellin n=259 Tax=Salmonella TaxID=590 RepID=FLIC_SALDU
	twist_30015	2.08403e-06	0.106286	0.979557	-0.209148	2.16826	7.57576	14.7059	1.94118		247	Clumping factor B precursor (Fibrinogen-binding protein B) (Fibrinogen receptor B)
	agilent_179678	2.08429e-06	0.106299	1.09699	-0.234272	2.42826	6.06061	11.7647	1.94118	UniRef90_E3EMG2	248	YP_003971337.1 strains_non_MPA_non_topgraph_cdhit70_190118.csv	Putative serine/cysteine peptidase n=18 Tax=Bacteria TaxID=2 RepID=E3EMG2_BIFBS
	twist_59335	2.08476e-06	0.106323	1.03979	-0.222143	2.30172	7.57576	11.7647	1.55294		249	H3N2 B/Brisbane/60/2008 NP
	agilent_6193	2.08882e-06	0.10653	-1.4506	-3.21215	0.31095	9.09091	2.94118	0.323529	UniRef90_P03300	250	Genome polyprotein (6/6) & polyprotein (7/9) & VP1 (1/4) & coat protein VP1 & VP4	Genome polyprotein n=1168 Tax=Enterovirus TaxID=12059 RepID=POLG_POL1M
	twist_80517	2.09937e-06	0.107068	1.80892	-0.391134	4.00898	1.51515	10.2941	6.79412		251	YP_009100291.1 hypothetical protein [Shigella phage POCJ13]
	twist_12244	2.10331e-06	0.107269	-0.902636	-2.00107	0.195801	18.1818	10.2941	0.566176		252	allergen_name False allergome_name Cte f 9 (6/8) (1/1) allergenonline_name False SDAP_name False iedb_name False
	agilent_231437	2.11372e-06	0.1078	-0.632151	-1.40259	0.13829	63.6364	54.4118	0.855042	UniRef90_Q48028	253	VFG001154(gb|AAA20524) (hmw2A) adhesin HMW2A, two-partner secretion (TPS) pathway TpsA exoprotein [HMW1/HMW2 (VF0038)] [Haemophilus influenzae str. 12]	Adhesin n=8 Tax=Haemophilus influenzae TaxID=727 RepID=Q48028_HAEIF
	agilent_121832	2.12333e-06	0.10829	-1.07518	-2.3874	0.237031	15.1515	5.88235	0.388235	UniRef90_A0A0E1X7G8	254	WP_000824491.1 strains_non_MPA_non_topgraph_cdhit70_190118.csv	Uncharacterized protein n=10 Tax=Staphylococcus aureus TaxID=1280 RepID=A0A0E1X7G8_STAAU
	twist_67850	2.12897e-06	0.108577	-2.08253	-4.62624	0.461177	6.06061	1.47059	0.242647		255	NP_695183.1 zinc finger protein [Lactobacillus phage phig1e]
	agilent_222381	2.13444e-06	0.108857	0.633146	-0.140821	1.40711	30.303	44.1176	1.45588	UniRef90_A7X6I5	256	VFG001283(gb|NP_647238) (fnbA) fibronectin-binding protein A [FnBPs (VF0010)] [Staphylococcus aureus subsp. aureus MW2]	Fibronectin-binding protein A n=697 Tax=Bacteria TaxID=2 RepID=FNBA_STAA1
	agilent_208732	2.14112e-06	0.109197	-1.16173	-2.5832	0.259752	12.1212	7.35294	0.606618	UniRef90_K5ZMW0	257	MH0133_GL0069865 MPA_PNP_EM_seqs_non_topgraph_seqs_final_210318.csv	Dipeptidyl-peptidase n=18 Tax=Parabacteroides TaxID=375288 RepID=K5ZMW0_9BACT
	agilent_231997	2.14208e-06	0.109246	-0.918008	-2.04143	0.205414	18.1818	8.82353	0.485294	UniRef90_Q99XV0	258	VFG000968(gb|NP_269973) (emm) M protein type 1 [M protein (VF0242)] [Streptococcus pyogenes M1 GAS]	M protein type 1 n=54 Tax=Streptococcus pyogenes TaxID=1314 RepID=Q99XV0_STRP1
	twist_50962	2.14866e-06	0.109582	-0.727991	-1.61972	0.163739	30.303	20.5882	0.679412		259	alpha S1 casein & Alpha-S1-casein
	agilent_93438	2.16263e-06	0.110294	-1.4152	-3.15218	0.321782	9.09091	2.94118	0.323529	UniRef90_R7JVJ7	260	MH0356_GL0190005 MPA_PNP_EM_seqs_non_topgraph_seqs_final_210318.csv	SBP_bac_5 domain-containing protein n=25 Tax=Lachnospiraceae TaxID=186803 RepID=R7JVJ7_9FIRM
	agilent_169663	2.16574e-06	0.110453	-1.40516	-3.13059	0.320269	10.6061	2.94118	0.277311	UniRef90_A6BI27	261	MH0147_GL0047345 (1/3) MPA_and_EM_topgraph_220218_subsample.csv	Putative phage holin, LL-H family n=4 Tax=Dorea TaxID=189330 RepID=A6BI27_9FIRM
	twist_29710	2.17618e-06	0.110985	1.42019	-0.326298	3.16667	3.0303	7.35294	2.42647		262	HCMVUL80
	agilent_220077	2.20901e-06	0.112659	-1.39522	-3.11903	0.328597	10.6061	2.94118	0.277311	UniRef90_Q97T80	263	VFG001362(gb|NP_344620) (zmpC) immunoglobulin A1 protease [IgA1 protease (VF0147)] [Streptococcus pneumoniae TIGR4]	Zinc metalloprotease ZmpC n=66 Tax=Terrabacteria group TaxID=1783272 RepID=ZMPC_STRPN
	agilent_20730	2.21134e-06	0.112778	1.37227	-0.323752	3.06829	3.0303	8.82353	2.91176	UniRef90_K5ZIF6	264	MH0139_GL0119905 MPA_PNP_EM_seqs_non_topgraph_seqs_final_210318.csv	Translation initiation factor IF-2 n=19 Tax=Parabacteroides TaxID=375288 RepID=K5ZIF6_9BACT
	agilent_186462	2.21653e-06	0.113043	-1.79609	-4.01755	0.425374	9.09091	1.47059	0.161765	UniRef90_I9I5W6	265	764042746-stool1_revised_scaffold7260_1_gene33715 MPA_PNP_EM_seqs_non_topgraph_seqs_final_210318.csv	DUF4842 domain-containing protein n=28 Tax=Bacteroides TaxID=816 RepID=I9I5W6_BACOV
	twist_2405	2.23945e-06	0.114212	1.02537	-0.246954	2.2977	6.06061	17.6471	2.91176		266	allergen_name Sola t 1 (1/1) (1/1) allergome_name Sola t 1 (9/9) (1/1) allergenonline_name (1/1) (1/1) SDAP_name False iedb_name False
	twist_64075	2.23963e-06	0.114221	-2.02349	-4.53439	0.487407	6.06061	1.47059	0.242647		267	YP_006593.1 putative tail assembly chaperone [Klebsiella phage phiKO2]
	twist_46237	2.2424e-06	0.114362	-1.31085	-2.93808	0.316385	9.09091	4.41176	0.485294		268	Voltage-dependent T-type calcium channel subunit alpha-1H
	twist_25199	2.24337e-06	0.114412	-1.02699	-2.30202	0.248048	13.6364	7.35294	0.539216		269	allergen_name False allergome_name Oct f 2 (2/2) (1/1) allergenonline_name Unassigned (1/1) (1/1) SDAP_name False iedb_name False
	agilent_89806	2.2531e-06	0.114908	0.829034	-0.201645	1.85971	10.6061	26.4706	2.4958	UniRef90_Q5FMK0	270	YP_193105.1 strains_non_MPA_non_topgraph_cdhit70_190118.csv	S-layer protein n=14 Tax=Lactobacillus acidophilus TaxID=1579 RepID=Q5FMK0_LACAC
	twist_73875	2.26841e-06	0.115689	0.684194	-0.168244	1.53663	18.1818	32.3529	1.77941		271	YP_008532047.1 putative tail fiber protein [Klebsiella phage 0507-KN2-1]
	agilent_292	2.29492e-06	0.117041	1.35574	-0.339644	3.05113	3.0303	8.82353	2.91176	UniRef90_P14348	272	Capsid protein VP26 & capsid protein VP26 [Human gammaherpesvirus 4] & BFRF3	Small capsomere-interacting protein n=30 Tax=Epstein-Barr virus (strain GD1) TaxID=10376 RepID=SCP_EBVB9
	agilent_11154	2.29529e-06	0.11706	0.701476	-0.17578	1.57873	71.2121	80.8824	1.13579	UniRef90_Q9ANY1	273	pneumococcal histidine triad protein E & hydrolase & HIT family hydrolase	Bvh-3 n=444 Tax=Bacteria TaxID=2 RepID=Q9ANY1_STREE
	twist_10973	2.29785e-06	0.11719	-0.812859	-1.82977	0.204054	21.2121	11.7647	0.554622		274	allergen_name False allergome_name Bomb m 1 (1/4) (1/1) allergenonline_name False SDAP_name False iedb_name False
	twist_32176	2.3162e-06	0.118126	-0.829913	-1.87081	0.210987	87.8788	79.4118	0.903651		275	EBNA-1 HHV 4 & BKRF1
	agilent_3005	2.31768e-06	0.118202	1.78622	-0.454564	4.02701	1.51515	8.82353	5.82353	UniRef90_P03204	276	EBNA-3C HHV 4 latent protein	Epstein-Barr nuclear antigen 6 n=14 Tax=Epstein-Barr virus (strain GD1) TaxID=10376 RepID=EBNA6_EBVB9
	agilent_121077	2.33037e-06	0.118849	-1.34363	-3.03216	0.344898	10.6061	2.94118	0.277311	UniRef90_A0A412M4I2	277	MH0091_GL0064430 MPA_PNP_EM_seqs_non_topgraph_seqs_final_210318.csv	Carboxypeptidase-like regulatory domain-containing protein n=26 Tax=Parabacteroides TaxID=375288 RepID=A0A412M4I2_9BACT
	agilent_40805	2.35396e-06	0.120052	-1.72885	-3.90857	0.450862	9.09091	1.47059	0.161765	UniRef90_A0A174WK63	278	MH0013_GL0019935 MPA_PNP_EM_seqs_non_topgraph_seqs_final_210318.csv	Carbohydrate-binding protein n=18 Tax=Bacteroides TaxID=816 RepID=A0A174WK63_9BACE
	agilent_237631	2.35922e-06	0.12032	0.696564	-0.18229	1.57542	71.2121	82.3529	1.15645	UniRef90_Q54835	279	VFG000950(gb|NP_665531) (emm) M protein type 3 [M protein (VF0242)] [Streptococcus pyogenes MGAS315]	M3 protein n=36 Tax=Streptococcus pyogenes TaxID=1314 RepID=Q54835_STRPY
	twist_8779	2.36539e-06	0.120635	-1.22176	-2.76456	0.321043	10.6061	4.41176	0.415966		280	allergen_name False allergome_name Por tr 2 (14/17) (1/1) allergenonline_name False SDAP_name False iedb_name False
	agilent_204160	2.36594e-06	0.120663	-1.27537	-2.886	0.335251	9.09091	4.41176	0.485294	UniRef90_A0A0U5JI25	281	WP_011953364.1 strains_non_MPA_non_topgraph_cdhit70_190118.csv	Clumping factor ClfA, fibrinogen-binding protein n=28 Tax=Lactobacillus reuteri TaxID=1598 RepID=A0A0U5JI25_LACRE
	twist_58813	2.37374e-06	0.121061	0.73131	-0.193225	1.65585	15.1515	23.5294	1.55294		282	H3N2 A/Michigan/45/2015 M1
	twist_59814	2.38577e-06	0.121674	-0.705743	-1.59943	0.187941	27.2727	19.1176	0.70098		283	YP_006908363.1 hypothetical protein BCB4_0134 [Bacillus phage B4]
	twist_59190	2.38812e-06	0.121794	1.2895	-0.343924	2.92293	4.54545	7.35294	1.61765		284	B B/Phuket/3073/2013 HA
	agilent_227453	2.39808e-06	0.122302	-1.01475	-2.3019	0.272395	13.6364	7.35294	0.539216	UniRef90_P09616	285	VFG001293(gb|NP_645861) (hly/hla) Alpha-Hemolysin precursor [<alpha>-hemolysin (VF0001)] [Staphylococcus aureus subsp. aureus MW2]	Alpha-hemolysin n=273 Tax=Bacteria TaxID=2 RepID=HLA_STAAU
	twist_27640	2.41258e-06	0.123041	-0.708131	-1.60813	0.191864	83.3333	75	0.9		286	Capsid protein VP26 & capsid protein VP26 [Human gammaherpesvirus 4] & BFRF3
	twist_28333	2.41704e-06	0.123269	-1.41839	-3.22219	0.385402	9.09091	2.94118	0.323529		287	BZLF1 [Human gammaherpesvirus 4] & BZLF1 & Trans-activator protein BZLF1
	agilent_225551	2.42054e-06	0.123448	0.874357	-0.238106	1.98682	9.09091	16.1765	1.77941	UniRef90_Q97T80	288	VFG001362(gb|NP_344620) (zmpC) immunoglobulin A1 protease [IgA1 protease (VF0147)] [Streptococcus pneumoniae TIGR4]	Zinc metalloprotease ZmpC n=66 Tax=Terrabacteria group TaxID=1783272 RepID=ZMPC_STRPN
	agilent_146603	2.42681e-06	0.123767	1.33115	-0.363944	3.02625	3.0303	8.82353	2.91176	UniRef90_K5Y4U1	289	MH0020_GL0014932 (9/9) MPA_and_EM_topgraph_220218_subsample.csv	Uncharacterized protein n=28 Tax=Parabacteroides TaxID=375288 RepID=K5Y4U1_9BACT
	twist_34803	2.46792e-06	0.125864	-1.10767	-2.52604	0.310708	13.6364	4.41176	0.323529		290	DNA polymerase processivity factor
	agilent_120883	2.47656e-06	0.126305	1.11793	-0.315252	2.55112	4.54545	13.2353	2.91176	UniRef90_A6BJ99	291	411462.DORLON_02394 (2/2) MPA_and_EM_topgraph_220218_subsample.csv	DUF4097 domain-containing protein n=7 Tax=Dorea TaxID=189330 RepID=A6BJ99_9FIRM
	twist_59399	2.47673e-06	0.126313	1.00695	-0.283986	2.29789	6.06061	13.2353	2.18382		292	H3N2 A/Michigan/45/2015 M1
	agilent_188662	2.47697e-06	0.126326	-0.997919	-2.27732	0.28148	13.6364	8.82353	0.647059	UniRef90_A0A174UJY4	293	MH0366_GL0095969 MPA_PNP_EM_seqs_non_topgraph_seqs_final_210318.csv	Glycoside hydrolase family 28 protein n=46 Tax=Bacteroides TaxID=816 RepID=A0A174UJY4_BACVU
	twist_49793	2.49172e-06	0.127078	-1.69597	-3.87464	0.482691	9.09091	1.47059	0.161765		294	calcium channel BI-1
	twist_49412	2.4971e-06	0.127352	-0.998533	-2.28218	0.285118	92.4242	86.7647	0.938766		295	EBNA-1 HHV 4
	agilent_130668	2.50211e-06	0.127608	1.16242	-0.332917	2.65776	4.54545	8.82353	1.94118	UniRef90_S2ZJA6	296	WP_015438525.1 (1/2) non_MPA_topgraph_sampling_040218.csv	SBP_bac_5 domain-containing protein n=97 Tax=Bifidobacterium TaxID=1678 RepID=S2ZJA6_BIFBR
	agilent_61084	2.50836e-06	0.127926	-1.30762	-2.99115	0.375909	96.9697	91.1765	0.940257	UniRef90_K0X0Z8	297	158499257-stool2_revised_scaffold67395_1_gene40147 MPA_PNP_EM_seqs_non_topgraph_seqs_final_210318.csv	Ig-like domain-containing protein n=4 Tax=Bacteroidales TaxID=171549 RepID=K0X0Z8_9BACT
	agilent_85590	2.50914e-06	0.127966	-1.21204	-2.77268	0.348597	10.6061	5.88235	0.554622	UniRef90_A0A174D4S3	298	O2.UC16-1_GL0015012 MPA_PNP_EM_seqs_non_topgraph_seqs_final_210318.csv	Cellulase n=39 Tax=Bacteroides TaxID=816 RepID=A0A174D4S3_BACUN
	twist_55606	2.51296e-06	0.128161	1.73352	-0.49972	3.96676	1.51515	7.35294	4.85294		299	Interleukin-1 receptor type 1
	twist_43321	2.52209e-06	0.128626	-0.753862	-1.72622	0.218499	24.2424	13.2353	0.545956		300	alpha S1 casein & Alpha-S1-casein
	twist_27929	2.52274e-06	0.12866	-1.08352	-2.4812	0.314169	12.1212	5.88235	0.485294		301	virion spike glycoprotein precursor & negative (from uniprot): spike glycoprotein [Zaire ebolavirus]
	agilent_202435	2.52299e-06	0.128673	0.850825	-0.246736	1.94839	9.09091	17.6471	1.94118	UniRef90_A0A414MBR3	302	MH0356_GL0139632 (1/1) MPA_and_EM_topgraph_220218_subsample.csv	LPXTG cell wall anchor domain-containing protein n=10 Tax=Clostridiales TaxID=186802 RepID=A0A414MBR3_9FIRM
	agilent_225962	2.53127e-06	0.129095	-1.68799	-3.86788	0.491912	9.09091	1.47059	0.161765	UniRef90_P71401	303	VFG001157(gb|AAC44560) (hsf) Hsf [Hia/Hsf (VF0039)] [Haemophilus influenzae C54]	Hsf n=19 Tax=Haemophilus influenzae TaxID=727 RepID=P71401_HAEIF
	twist_34032	2.53809e-06	0.129442	-1.79902	-4.12441	0.526379	6.06061	1.47059	0.242647		304	Hepatitis C virus (HCV) polyprotein – includes core, envelope glycoproteins (E1, E2/NS1, gp35, gp70, hypervariable regions), and nonstructural proteins (NS3, NS4, NS5, NS5B, RNA-dependent RNA polymerase); covers structural and nonstructural regions, precue protein (1/2) & polyprotein precursor (1/3) & Polyprotein (1/2) & E2 protein (4/4) & precursor protein & Hepatitis C virus core, matrix, envel…
	agilent_329	2.54154e-06	0.129619	0.960149	-0.281503	2.2018	7.57576	19.1176	2.52353	UniRef90_P36717	305	minor core protein	Core-capsid bridging protein n=3 Tax=Human mastadenovirus A TaxID=129875 RepID=CORE5_ADE12
	twist_9813	2.5438e-06	0.129734	-0.844056	-1.93591	0.247795	18.1818	10.2941	0.566176		306	allergen_name False allergome_name Nas vi AK (2/2) (1/1) allergenonline_name False SDAP_name False iedb_name False
	agilent_173697	2.56095e-06	0.130608	0.91661	-0.271797	2.10502	7.57576	16.1765	2.13529	UniRef90_S1HSW3	307	WP_000468356.1 strains_non_MPA_non_topgraph_cdhit70_190118.csv	Uncharacterized protein n=36 Tax=root TaxID=1 RepID=S1HSW3_ECOLX
	agilent_173492	2.56754e-06	0.130944	0.850627	-0.253194	1.95445	9.09091	17.6471	1.94118	UniRef90_A0A1C5RFI9	308	V1.UC10-2_GL0112511 MPA_PNP_EM_seqs_non_topgraph_seqs_final_210318.csv	Sulfate starvation-induced protein 7 n=20 Tax=Faecalibacterium TaxID=216851 RepID=A0A1C5RFI9_9FIRM
	twist_6249	2.56815e-06	0.130976	1.29553	-0.385758	2.97682	3.0303	10.2941	3.39706		309	allergen_name False allergome_name Act e 1 (4/7) (1/1) allergenonline_name False SDAP_name False iedb_name False
	agilent_131884	2.58594e-06	0.131883	0.567387	-0.17068	1.30545	40.9091	51.4706	1.25817	UniRef90_A0A173UAU5	310	WP_007884712.1 MPA_PNP_EM_seqs_non_topgraph_seqs_final_210318.csv	Flagellin n=3 Tax=Roseburia inulinivorans TaxID=360807 RepID=A0A173UAU5_9FIRM
	twist_26256	2.58939e-06	0.132059	-1.67503	-3.85492	0.504866	9.09091	1.47059	0.161765		311	Structural protein 2 precursor & ORF 2 & structural protein (2/3) & ORF2 (1/2) & epitope-bearing protein 406.3-2 & capsid protein [Swine hepatitis E virus]
	twist_6266	2.58939e-06	0.132059	-1.67503	-3.85492	0.504866	9.09091	1.47059	0.161765		312	allergen_name False allergome_name Dan re alpha2I (2/2) (1/1) allergenonline_name False SDAP_name False iedb_name collagen, type I, alpha 2 (2/2) (1/1)
	agilent_11043	2.61378e-06	0.133303	1.69835	-0.519008	3.91572	1.51515	7.35294	4.85294	UniRef90_Q8JUX5	313	structural polyprotein (1/3) & E2 protein (2/4)	Structural polyprotein n=2218 Tax=root TaxID=1 RepID=POLS_CHIKS
	twist_86491	2.62653e-06	0.133953	-1.02217	-2.35895	0.314605	12.1212	7.35294	0.606618		314	YP_007006989.1 lysozyme-peptidase [Clostridium phage phi24R]
	twist_55461	2.63004e-06	0.134132	-1.70248	-3.92998	0.525017	7.57576	1.47059	0.194118		315	Collagen type II alpha-1 chain (precursor, isoforms 1 & 2)
	agilent_29665	2.63211e-06	0.134238	1.12332	-0.346811	2.59344	4.54545	10.2941	2.26471	UniRef90_A0A0A1GM27	316	WP_022527392.1 strains_non_MPA_non_topgraph_cdhit70_190118.csv	Solute-binding protein of the ABC-type sugar transport system n=85 Tax=Bifidobacterium TaxID=1678 RepID=A0A0A1GM27_BIFLN
	agilent_241074	2.63685e-06	0.134479	0.830334	-0.25703	1.9177	10.6061	16.1765	1.52521	UniRef90_UPI000DA9B94C	317	VFG001290(gb|NP_647368) (clfB) Clumping factor B, adhesin [Clumping factor (VF0004)] [Staphylococcus aureus subsp. aureus MW2]	MSCRAMM family adhesin clumping factor ClfB n=15 Tax=Staphylococcus aureus TaxID=1280 RepID=UPI000DA9B94C
	twist_42986	2.64207e-06	0.134745	0.612592	-0.190176	1.41536	27.2727	33.8235	1.2402		318	Botulinum neurotoxin type B precursor & neurotoxin B
	agilent_45732	2.64548e-06	0.13492	-1.26789	-2.93013	0.394351	10.6061	2.94118	0.277311	UniRef90_D4KRT3	319	MH0039_GL0003639 MPA_PNP_EM_seqs_non_topgraph_seqs_final_210318.csv	Uncharacterized protein n=9 Tax=Roseburia TaxID=841 RepID=D4KRT3_9FIRM
	twist_35800	2.64988e-06	0.135144	1.14545	-0.357132	2.64803	4.54545	8.82353	1.94118		320	HCMVUL80
	agilent_3004	2.65332e-06	0.135319	1.72139	-0.537715	3.98049	1.51515	8.82353	5.82353	UniRef90_P03204	321	EBNA-3C HHV 4 latent protein	Epstein-Barr nuclear antigen 6 n=14 Tax=Epstein-Barr virus (strain GD1) TaxID=10376 RepID=EBNA6_EBVB9
	agilent_12019	2.66486e-06	0.135908	-0.916272	-2.12057	0.28803	90.9091	83.8235	0.922059		322	positive (exact): Human herpesvirus 4 Epstein-Barr nuclear antigen 1
	twist_58796	2.66486e-06	0.135908	-0.916272	-2.12057	0.28803	90.9091	83.8235	0.922059		323	positive (exact): Human herpesvirus 4 Epstein-Barr nuclear antigen 1
	twist_58797	2.66486e-06	0.135908	-0.916272	-2.12057	0.28803	90.9091	83.8235	0.922059		324	positive (exact): Human herpesvirus 4 Epstein-Barr nuclear antigen 1
	agilent_122600	2.67261e-06	0.136303	-0.923267	-2.13799	0.291453	15.1515	7.35294	0.485294	UniRef90_I8YZJ0	325	764649650-stool1_revised_C454888_1_gene81622 MPA_PNP_EM_seqs_non_topgraph_seqs_final_210318.csv	YD repeat (Two copies) n=64 Tax=Bacteroidaceae TaxID=815 RepID=I8YZJ0_BACOV
	agilent_26064	2.69043e-06	0.137212	-0.637693	-1.47864	0.20325	31.8182	22.0588	0.693277	UniRef90_A0A4P6M4H6	326	WP_018598481.1 strains_non_MPA_non_topgraph_cdhit70_190118.csv	Toxin A n=3 Tax=Blautia TaxID=572511 RepID=A0A4P6M4H6_9FIRM
	twist_56481	2.70558e-06	0.137984	0.684802	-0.22004	1.58964	71.2121	83.8235	1.1771		327	putative zinc metalloprotease
	twist_31240	2.71645e-06	0.138539	0.904002	-0.292154	2.10016	7.57576	16.1765	2.13529		328	EBNA-1 HHV 4
	twist_12068	2.71965e-06	0.138702	-0.800361	-1.85982	0.259098	19.697	10.2941	0.522624		329	allergen_name False allergome_name Bom hy AK (1/2) (1/1) allergenonline_name False SDAP_name False iedb_name False
	agilent_198958	2.72086e-06	0.138764	1.25415	-0.40626	2.91456	3.0303	13.2353	4.36765	UniRef90_P17327	330	WP_000775022.1 (6/6) non_MPA_topgraph_sampling_040218.csv	Glycine betaine/proline betaine transport system permease protein ProW n=155 Tax=root TaxID=1 RepID=PROW_SALTY
	twist_44256	2.73283e-06	0.139374	0.995083	-0.324377	2.31454	86.3636	94.1176	1.08978		331	polyprotein (9/9) & VP1 capsid protein (1/3) & Chain 2, Human Rhinovirus Serotype 2 (Hrv2)
	agilent_42625	2.73301e-06	0.139384	-0.822326	-1.91274	0.268087	18.1818	10.2941	0.566176	UniRef90_A0A1Q6T816	332	V1.FI36_GL0100331 MPA_PNP_EM_seqs_non_topgraph_seqs_final_210318.csv	Uncharacterized protein n=1 Tax=Subdoligranulum sp. 60_17 TaxID=1897022 RepID=A0A1Q6T816_9FIRM
	agilent_135179	2.73384e-06	0.139426	0.668798	-0.21813	1.55573	18.1818	26.4706	1.45588	UniRef90_A0A174IZD9	333	MH0003_GL0005371 (1/1) MPA_and_EM_topgraph_220218_subsample.csv	Outer membrane receptor proteins, mostly Fe transport n=138 Tax=Bacteria TaxID=2 RepID=A0A174IZD9_9BACE
	twist_34608	2.73576e-06	0.139524	-0.965794	-2.2469	0.315313	15.1515	5.88235	0.388235		334	putative zinc metalloprotease
	agilent_24542	2.73979e-06	0.139729	-1.15418	-2.68598	0.377614	10.6061	4.41176	0.415966	UniRef90_A0A1C7IDY3	335	WP_018595366.1 strains_non_MPA_non_topgraph_cdhit70_190118.csv	ABC transporter substrate-binding protein n=2 Tax=Blautia TaxID=572511 RepID=A0A1C7IDY3_9FIRM
	twist_33736	2.74134e-06	0.139808	0.624807	-0.204584	1.4542	22.7273	32.3529	1.42353		336	fimbrial protein (1/2) & Outer membrane protein P5 precursor (OMP P5) (Fimbrin)
	twist_53116	2.7547e-06	0.140489	0.737843	-0.243279	1.71897	13.6364	20.5882	1.5098		337	granule antigen protein GRA6 & granule antigen protein GRA6, putative & dense granule antigen & dense granule protein
	agilent_3437	2.75747e-06	0.140631	-1.39934	-3.26074	0.46205	7.57576	2.94118	0.388235	UniRef90_Q8NDV7	338	trinucleotide repeat containing 6A, isoform CRA_c & trinucleotide repeat-containing gene 6A protein	Trinucleotide repeat-containing gene 6A protein n=209 Tax=Euarchontoglires TaxID=314146 RepID=TNR6A_HUMAN
	agilent_166348	2.76248e-06	0.140887	0.778041	-0.257568	1.81365	10.6061	19.1176	1.80252	UniRef90_A0A354D3V1	339	MH0436_GL0046035 MPA_PNP_EM_seqs_non_topgraph_seqs_final_210318.csv	Flagellin n=2 Tax=Clostridiales TaxID=186802 RepID=A0A354D3V1_9FIRM
	agilent_129332	2.7652e-06	0.141025	-1.3416	-3.12795	0.444756	9.09091	2.94118	0.323529	UniRef90_A0A0F3VBA2	340	WP_001298583.1 strains_non_MPA_non_topgraph_cdhit70_190118.csv	D-ribose-binding periplasmic protein n=165 Tax=Enterobacteriaceae TaxID=543 RepID=A0A0F3VBA2_ECOLX
	agilent_60297	2.76536e-06	0.141033	0.849033	-0.281487	1.97955	9.09091	19.1176	2.10294	UniRef90_B7B8G5	341	MH0057_GL0030983 MPA_PNP_EM_seqs_non_topgraph_seqs_final_210318.csv	Peptidyl-prolyl cis-trans isomerase, cyclophilin-type n=17 Tax=Parabacteroides TaxID=375288 RepID=B7B8G5_9BACT
	twist_22942	2.76693e-06	0.141113	-1.00402	-2.34118	0.333141	12.1212	7.35294	0.606618		342	allergen_name False allergome_name Sola l Peroxidase (3/3) (1/1) allergenonline_name False SDAP_name False iedb_name False
	twist_46764	2.76822e-06	0.141179	0.711001	-0.236072	1.65807	13.6364	25	1.83333		343	fibronectin-binding protein A
	agilent_126599	2.77357e-06	0.141452	0.546922	-0.182093	1.27594	43.9394	55.8824	1.27181	UniRef90_A0A354D669	344	MH0193_GL0075334 MPA_PNP_EM_seqs_non_topgraph_seqs_final_210318.csv	Flagellin n=1 Tax=Lachnospiraceae bacterium TaxID=1898203 RepID=A0A354D669_9FIRM
	agilent_57827	2.77361e-06	0.141454	1.76645	-0.588138	4.12104	1.51515	4.41176	2.91176	UniRef90_A0A174BXL6	345	MH0131_GL0138617 (6/6) MPA_and_EM_topgraph_220218_subsample.csv	Probable multidrug resistance ABC transporter ATP-binding/permease protein YheH n=81 Tax=Coriobacteriaceae TaxID=84107 RepID=A0A174BXL6_9ACTN
	twist_48854	2.77513e-06	0.141531	-0.66642	-1.55489	0.222056	27.2727	20.5882	0.754902		346	fibronectin-binding protein A
	agilent_238690	2.7799e-06	0.141775	0.684654	-0.22869	1.598	15.1515	25	1.65	UniRef90_UPI000DA9B94C	347	VFG001290(gb|NP_647368) (clfB) Clumping factor B, adhesin [Clumping factor (VF0004)] [Staphylococcus aureus subsp. aureus MW2]	MSCRAMM family adhesin clumping factor ClfB n=15 Tax=Staphylococcus aureus TaxID=1280 RepID=UPI000DA9B94C
	agilent_6461	2.79011e-06	0.142296	-0.919728	-2.14827	0.308814	15.1515	7.35294	0.485294	UniRef90_P06484	348	envelope glycoprotein G (2/2) & glycoprotein G (2/2)	Envelope glycoprotein G n=376 Tax=Human herpesvirus 1 TaxID=10298 RepID=GG_HHV11
	agilent_60658	2.79537e-06	0.142564	-1.30694	-3.05388	0.440001	9.09091	2.94118	0.323529	UniRef90_K0XH89	349	MH0012_GL0225381 MPA_PNP_EM_seqs_non_topgraph_seqs_final_210318.csv	PKD domain-containing protein n=3 Tax=Bacteroidales TaxID=171549 RepID=K0XH89_9BACT
	agilent_201764	2.79631e-06	0.142612	-0.702374	-1.64133	0.236577	24.2424	14.7059	0.606618	UniRef90_A0A417QP75	350	WP_005330461.1 strains_non_MPA_non_topgraph_cdhit70_190118.csv	Uncharacterized protein n=81 Tax=Firmicutes TaxID=1239 RepID=A0A417QP75_9FIRM
	agilent_39540	2.79843e-06	0.14272	1.05536	-0.355854	2.46657	4.54545	14.7059	3.23529	UniRef90_A0A1T4WGE9	351	MH0161_GL0161160 MPA_PNP_EM_seqs_non_topgraph_seqs_final_210318.csv	Peptide/nickel transport system substrate-binding protein n=4 Tax=Ruminococcaceae TaxID=541000 RepID=A0A1T4WGE9_9FIRM
	twist_33039	2.81083e-06	0.143353	-1.63017	-3.81346	0.553123	9.09091	1.47059	0.161765		352	protein disulfide-isomerase precursor
	agilent_157848	2.82944e-06	0.144302	1.69201	-0.579481	3.96351	1.51515	5.88235	3.88235	UniRef90_A0A174HY81	353	MH0012_GL0148663 MPA_PNP_EM_seqs_non_topgraph_seqs_final_210318.csv	Aminopeptidase n=26 Tax=Bacteroidales TaxID=171549 RepID=A0A174HY81_9BACT
	twist_36734	2.83151e-06	0.144407	1.26622	-0.434102	2.96655	3.0303	8.82353	2.91176		354	pol protein
	agilent_192425	2.83319e-06	0.144493	0.979038	-0.335927	2.294	6.06061	11.7647	1.94118	UniRef90_A0A171J9T7	355	WP_005685835.1 strains_non_MPA_non_topgraph_cdhit70_190118.csv	DNA-entry nuclease n=27 Tax=Lactobacillaceae TaxID=33958 RepID=A0A171J9T7_LACRH
	agilent_112962	2.83532e-06	0.144601	0.968058	-0.332511	2.26863	6.06061	13.2353	2.18382	UniRef90_A0A1Q6RJ96	356	MH0257_GL0136324 MPA_PNP_EM_seqs_non_topgraph_seqs_final_210318.csv	Uncharacterized protein n=1 Tax=Oscillibacter sp. 57_20 TaxID=1897011 RepID=A0A1Q6RJ96_9FIRM
	agilent_118392	2.85281e-06	0.145493	-0.963791	-2.2615	0.33392	12.1212	8.82353	0.727941	UniRef90_A0A121XSS7	357	NP_814183.1 strains_non_MPA_non_topgraph_cdhit70_190118.csv	Peptidoglycan DL-endopeptidase CwlO n=138 Tax=Bacilli TaxID=91061 RepID=A0A121XSS7_LISMN
	twist_8059	2.87676e-06	0.146715	-0.738976	-1.737	0.259049	21.2121	13.2353	0.62395		358	allergen_name Plo i 1 (1/1) (1/1) allergome_name Plo i 1 (2/2) (1/1) allergenonline_name Plo i 1.0101 (1/1) (1/1) SDAP_name Plo i 1.0101 (1/1) (1/1) iedb_name False
	twist_81063	2.89431e-06	0.14761	1.27696	-0.451458	3.00537	3.0303	7.35294	2.42647		359	YP_009037492.1 modifier of transcription [Escherichia phage vB_EcoM_JS09]
	agilent_162642	2.91556e-06	0.148694	1.68295	-0.601089	3.96699	1.51515	5.88235	3.88235	UniRef90_P06177	360	WP_020438185.1 strains_non_MPA_non_topgraph_cdhit70_190118.csv	Flagellin n=155 Tax=Salmonella TaxID=590 RepID=FLIC_SALMU
	agilent_138817	2.9274e-06	0.149298	0.784493	-0.281776	1.85076	12.1212	16.1765	1.33456	UniRef90_K0X429	361	MH0012_GL0120519 MPA_PNP_EM_seqs_non_topgraph_seqs_final_210318.csv	Por secretion system C-terminal sorting domain-containing protein n=4 Tax=Bacteria TaxID=2 RepID=K0X429_9BACT
	agilent_223646	2.94601e-06	0.150247	-0.539508	-1.27451	0.195492	50	39.7059	0.794118	UniRef90_Q9JNH0	362	VFG000972(gb|NP_269972) (sic) inhibitor of complement-mediated lysis [SIC (VF0255)] [Streptococcus pyogenes M1 GAS]	Sic1.225 n=20 Tax=Streptococcus pyogenes TaxID=1314 RepID=Q9JNH0_STRPY
	agilent_113335	2.96736e-06	0.151335	0.942624	-0.34499	2.23024	6.06061	13.2353	2.18382	UniRef90_A0A166DEL7	363	WP_000728052.1 strains_non_MPA_non_topgraph_cdhit70_190118.csv	Exported protein n=20 Tax=Staphylococcus aureus TaxID=1280 RepID=A0A166DEL7_STAAU
	agilent_45366	2.96927e-06	0.151433	-0.748917	-1.77217	0.27434	19.697	16.1765	0.821267	UniRef90_A0A173ZMW8	364	MH0006_GL0111091 (2/2) MPA_and_EM_topgraph_220218_subsample.csv	LysM domain-containing protein n=31 Tax=Clostridiales TaxID=186802 RepID=A0A173ZMW8_9FIRM
	agilent_3467	2.98173e-06	0.152068	-0.822672	-1.94845	0.303103	89.3939	83.8235	0.937687	UniRef90_P03211	365	EBNA-1 HHV 4 & BKRF1	Epstein-Barr nuclear antigen 1 n=37 Tax=Epstein-Barr virus (strain GD1) TaxID=10376 RepID=EBNA1_EBVB9
	agilent_3329	2.98426e-06	0.152197	0.674428	-0.248775	1.59763	15.1515	25	1.65	UniRef90_P03211	366	EBNA-1 HHV 4 & BKRF1	Epstein-Barr nuclear antigen 1 n=37 Tax=Epstein-Barr virus (strain GD1) TaxID=10376 RepID=EBNA1_EBVB9
	twist_96611	2.99023e-06	0.152502	1.27324	-0.470953	3.01744	3.0303	7.35294	2.42647		367	YP_006908482.1 3D domain protein [Bacillus phage B4]
	agilent_199155	2.99289e-06	0.152637	-0.567096	-1.34421	0.210017	71.2121	61.7647	0.867334	UniRef90_Q8XMR4	368	WP_003460505.1 strains_non_MPA_non_topgraph_cdhit70_190118.csv	LYZ2 domain-containing protein n=27 Tax=Clostridium perfringens TaxID=1502 RepID=Q8XMR4_CLOPE
	agilent_1169	3.00113e-06	0.153057	-1.60198	-3.79949	0.595523	9.09091	1.47059	0.161765	UniRef90_A3PV79	369	RNA polymerase beta'-subunit	DNA-directed RNA polymerase subunit beta' n=6 Tax=Mycobacteriaceae TaxID=1762 RepID=RPOC_MYCSJ
	twist_6595	3.00841e-06	0.153429	0.881541	-0.328799	2.09188	7.57576	13.2353	1.74706		370	allergen_name False allergome_name Tri a 26 (46/64) (1/1) allergenonline_name False SDAP_name False iedb_name False
	agilent_10960	3.02603e-06	0.154328	1.23673	-0.464988	2.93845	87.8788	97.0588	1.10446	UniRef90_A0A2U3RZL8	371	pneumococcal histidine triad protein D (1/2) & histidine motif-containing protein, partial	Pneumococcal histidine triad protein D n=4 Tax=Streptococcus pneumoniae TaxID=1313 RepID=A0A2U3RZL8_STREE
	agilent_181551	3.02706e-06	0.15438	-1.37922	-3.27725	0.518806	7.57576	2.94118	0.388235	UniRef90_A0A1L9L0T2	372	WP_038968447.1 strains_non_MPA_non_topgraph_cdhit70_190118.csv	Type II secretion system protein D n=17 Tax=Vibrio TaxID=662 RepID=A0A1L9L0T2_VIBFL
	twist_32382	3.04253e-06	0.155169	-0.936391	-2.22748	0.354698	15.1515	5.88235	0.388235		373	ORF68
	twist_53967	3.04866e-06	0.155482	-0.900248	-2.14244	0.341946	15.1515	7.35294	0.485294		374	EBNA3A HHV4
	agilent_12018	3.0509e-06	0.155596	-0.88067	-2.09619	0.334845	90.9091	85.2941	0.938235		375	positive (exact): Human herpesvirus 4 Epstein-Barr nuclear antigen 1
	twist_47463	3.0509e-06	0.155596	-0.88067	-2.09619	0.334845	90.9091	85.2941	0.938235		376	positive (exact): Human herpesvirus 4 Epstein-Barr nuclear antigen 1
	agilent_100413	3.06628e-06	0.15638	0.916672	-0.350935	2.18428	6.06061	17.6471	2.91176	UniRef90_A0A3A9Y4J3	377	YP_193148.1 strains_non_MPA_non_topgraph_cdhit70_190118.csv	SlpA domain-containing protein n=3 Tax=Lactobacillus acidophilus TaxID=1579 RepID=A0A3A9Y4J3_LACAI
	twist_51598	3.07288e-06	0.156717	0.685203	-0.26309	1.6335	13.6364	25	1.83333		378	Fusion glycoprotein F0 precursor (2/2) & fusion protein (1/2) & fusion glycoprotein
	twist_68925	3.07535e-06	0.156843	-1.27505	-3.04021	0.490106	9.09091	2.94118	0.323529		379	YP_009320836.1 ribonucleotide reductase of class III (anaerobic) large subunit [Salmonella phage 100268_sal2]
	twist_57801	3.10851e-06	0.158534	-0.979621	-2.34132	0.382078	12.1212	5.88235	0.485294		380	HCMVUL35
	agilent_223217	3.12764e-06	0.15951	0.74205	-0.291836	1.77594	10.6061	20.5882	1.94118	UniRef90_A7X6I5	381	VFG001283(gb|NP_647238) (fnbA) fibronectin-binding protein A [FnBPs (VF0010)] [Staphylococcus aureus subsp. aureus MW2]	Fibronectin-binding protein A n=697 Tax=Bacteria TaxID=2 RepID=FNBA_STAA1
	agilent_15288	3.13611e-06	0.159942	-1.64708	-3.9443	0.650145	6.06061	1.47059	0.242647	UniRef90_A0A0U5JUD9	382	WP_003667077.1 strains_non_MPA_non_topgraph_cdhit70_190118.csv	5'-nucleotidase n=45 Tax=Lactobacillus TaxID=1578 RepID=A0A0U5JUD9_LACRE
	agilent_188248	3.13699e-06	0.159986	-1.45372	-3.48148	0.574038	6.06061	2.94118	0.485294	UniRef90_A0A4S3QN81	383	WP_000171040.1 strains_non_MPA_non_topgraph_cdhit70_190118.csv	Murein hydrolase activator NlpD n=114 Tax=Vibrionaceae TaxID=641 RepID=A0A4S3QN81_VIBCL
	agilent_209285	3.13699e-06	0.159986	-1.45372	-3.48148	0.574038	6.06061	2.94118	0.485294	UniRef90_A0A4S3QN81	384	WP_000171040.1 strains_non_MPA_non_topgraph_cdhit70_190118.csv	Murein hydrolase activator NlpD n=114 Tax=Vibrionaceae TaxID=641 RepID=A0A4S3QN81_VIBCL
	agilent_10117	3.13909e-06	0.160094	0.926815	-0.366309	2.21994	6.06061	13.2353	2.18382	UniRef90_P14738	385	fibronectin-binding protein A	Fibronectin-binding protein A n=540 Tax=Staphylococcaceae TaxID=90964 RepID=FNBA_STAA8
	twist_43828	3.13988e-06	0.160134	1.03305	-0.408433	2.47453	4.54545	11.7647	2.58824		386	NP
	agilent_138733	3.14895e-06	0.160596	1.24784	-0.495284	2.99097	3.0303	7.35294	2.42647	UniRef90_R9I6B2	387	V1.CD12-0_GL0059331 MPA_PNP_EM_seqs_non_topgraph_seqs_final_210318.csv	SusC/RagA family TonB-linked outer membrane protein n=47 Tax=root TaxID=1 RepID=R9I6B2_9BACE
	twist_57307	3.16338e-06	0.161332	-1.21417	-2.91323	0.484901	9.09091	2.94118	0.323529		388	Collagen alpha-3(IV) chain & alpha-3 type IV collagen & type IV collagen alpha 3 chain & type IV collagen alpha3 chain
	agilent_169153	3.16704e-06	0.161519	0.674564	-0.269821	1.61895	13.6364	25	1.83333	UniRef90_P33378	389	WP_014929158.1 strains_non_MPA_non_topgraph_cdhit70_190118.csv	Phospholipase C n=130 Tax=Listeria monocytogenes TaxID=1639 RepID=PHLC_LISMO
	twist_30077	3.17267e-06	0.161806	0.938968	-0.376481	2.25442	6.06061	11.7647	1.94118		390	Bifunctional autolysin precursor
	twist_26221	3.17286e-06	0.161816	-1.06546	-2.55815	0.427233	10.6061	4.41176	0.415966		391	fibronectin-binding protein A
	twist_54558	3.17682e-06	0.162018	-1.26852	-3.04655	0.509512	7.57576	5.88235	0.776471		392	Probable phospholipid-transporting ATPase VA
	twist_27283	3.20282e-06	0.163344	0.54081	-0.219616	1.30124	54.5455	67.6471	1.2402		393	positive (exact): Enterovirus C Genome polyprotein [on Uniprot the BLAST matches are "Capsid protein" from "Human poliovirus"
	agilent_1877	3.21204e-06	0.163814	1.23064	-0.501683	2.96297	3.0303	8.82353	2.91176	UniRef90_P03230	394	latent membrane protein 1 (LMP1) HHV-4P-1 LYDMA gene	Latent membrane protein 1 n=42 Tax=Epstein-Barr virus (strain GD1) TaxID=10376 RepID=LMP1_EBVB9
	twist_46342	3.235e-06	0.164985	-1.18043	-2.84668	0.485829	10.6061	2.94118	0.277311		395	DNA polymerase processivity factor
	agilent_3596	3.23572e-06	0.165022	-0.60799	-1.46629	0.250305	28.7879	23.5294	0.817337	UniRef90_Q66478	396	polyprotein (3/9) & structural protein (3/3) & VP1 (2/4) & capsid protein VP1 & VP1 protein (2/2) & VP1 protein, partial [Enterovirus A71]	Genome polyprotein n=10068 Tax=root TaxID=1 RepID=POLG_HE71B
	agilent_159573	3.25046e-06	0.165774	1.25535	-0.519973	3.03068	3.0303	10.2941	3.39706	UniRef90_R6WN88	397	MH0196_GL0089710 (1/1) MPA_and_EM_topgraph_220218_subsample.csv	TonB-dependent Receptor Plug Domain./TonB dependent receptor n=6 Tax=Alistipes TaxID=239759 RepID=R6WN88_9BACT
	agilent_188098	3.25462e-06	0.165986	-1.16598	-2.81575	0.483782	10.6061	2.94118	0.277311	UniRef90_F7LZF2	398	ED20A_GL0026873 (1/1) MPA_and_EM_topgraph_220218_subsample.csv	STN domain-containing protein n=108 Tax=Bacteroidaceae TaxID=815 RepID=F7LZF2_9BACE
	twist_58805	3.25994e-06	0.166257	0.746022	-0.31021	1.80225	10.6061	17.6471	1.66387		399	H3N2 A/Hong Kong/4801/2014 M1
	agilent_177201	3.2611e-06	0.166316	0.516853	-0.21502	1.24873	42.4242	51.4706	1.21324	UniRef90_G2T5W2	400	MH0268_GL0121737 MPA_PNP_EM_seqs_non_topgraph_seqs_final_210318.csv	Flagellin n=3 Tax=Roseburia TaxID=841 RepID=G2T5W2_ROSHA
	twist_59624	3.264e-06	0.166464	0.812642	-0.338474	1.96376	9.09091	14.7059	1.61765		401	B B/Shanghai/361/2002 HA
	agilent_224028	3.29407e-06	0.167998	0.894095	-0.376984	2.16517	6.06061	16.1765	2.66912	UniRef90_P75211	402	VFG002032(gb|NP_110256) (p200) cyto adherence proteins [Cytadherence organelle (VF0330)] [Mycoplasma pneumoniae M129]	Protein P200 n=9 Tax=Mycoplasma pneumoniae TaxID=2104 RepID=P200_MYCPN
	agilent_166519	3.29441e-06	0.168015	0.697656	-0.294199	1.68951	12.1212	20.5882	1.69853	UniRef90_R7EMT3	403	MH0002_GL0053999 MPA_PNP_EM_seqs_non_topgraph_seqs_final_210318.csv	TonB-dependent receptor n=1 Tax=Bacteroides uniformis CAG:3 TaxID=1263055 RepID=R7EMT3_9BACE
	agilent_151982	3.30383e-06	0.168495	0.928688	-0.393115	2.25049	6.06061	11.7647	1.94118	UniRef90_U6R7P0	404	MH0039_GL0042967 (1/1) MPA_and_EM_topgraph_220218_subsample.csv	SusC/RagA family TonB-linked outer membrane protein n=2 Tax=Bacteroides TaxID=816 RepID=U6R7P0_9BACE
	twist_9883	3.30607e-06	0.16861	-1.5573	-3.7744	0.659802	7.57576	1.47059	0.194118		405	allergen_name False allergome_name Tet ni 2 (4/7) (1/1) allergenonline_name False SDAP_name False iedb_name False
	agilent_178307	3.30954e-06	0.168787	-0.800012	-1.93945	0.339426	16.6667	8.82353	0.529412	UniRef90_Q2G222	406	WP_001125631.1 strains_non_MPA_non_topgraph_cdhit70_190118.csv	N-acetylmuramoyl-L-alanine amidase domain-containing protein SAOUHSC_02979 n=302 Tax=Bacteria TaxID=2 RepID=Y2979_STAA8
	twist_51911	3.3117e-06	0.168897	0.684062	-0.290482	1.65861	15.1515	20.5882	1.35882		407	Clumping factor B precursor (Fibrinogen-binding protein B) (Fibrinogen receptor B)
	twist_44134	3.31473e-06	0.169051	-0.823815	-1.99788	0.350254	16.6667	7.35294	0.441176		408	Uncharacterized protein UL48A
	agilent_35132	3.31595e-06	0.169113	1.55983	-0.663503	3.78317	1.51515	7.35294	4.85294	UniRef90_A0A0M0VLA5	409	MH0188_GL0103785 MPA_PNP_EM_seqs_non_topgraph_seqs_final_210318.csv	Phosphate-binding protein PstS n=64 Tax=Bifidobacterium TaxID=1678 RepID=A0A0M0VLA5_BIFLN
	agilent_26930	3.3161e-06	0.169121	0.91472	-0.389116	2.21856	6.06061	11.7647	1.94118	UniRef90_A0A173RIM6	410	MH0001_GL0008804 (2/2) MPA_and_EM_topgraph_220218_subsample.csv	Penicillin-binding protein A n=7 Tax=Roseburia TaxID=841 RepID=A0A173RIM6_9FIRM
	agilent_140746	3.31825e-06	0.169231	-0.824906	-2.00102	0.351212	16.6667	7.35294	0.441176	UniRef90_A0A1C5SSH8	411	WP_005932362.1 (1/1) MPA_and_EM_topgraph_220218_subsample.csv	Penicillin-binding protein 2B n=11 Tax=Faecalibacterium TaxID=216851 RepID=A0A1C5SSH8_9FIRM
	twist_58800	3.32481e-06	0.169565	0.901145	-0.38468	2.18697	6.06061	13.2353	2.18382		412	positive (exact): Human herpesvirus 5 Envelope glycoprotein M
	twist_69249	3.33695e-06	0.170185	-0.632763	-1.53695	0.271424	25.7576	17.6471	0.685121		413	AFU63107.1 lysin [Lactobacillus phage ATCC 8014-B2]
	agilent_150014	3.34885e-06	0.170791	-1.59336	-3.87342	0.686706	7.57576	1.47059	0.194118	UniRef90_D4MZ61	414	MH0088_GL0122239 (1/6) MPA_and_EM_topgraph_220218_subsample.csv	Cation/multidrug efflux pump n=21 Tax=Firmicutes TaxID=1239 RepID=D4MZ61_ANAHA
	agilent_229725	3.35947e-06	0.171333	-0.541417	-1.31715	0.234321	40.9091	36.7647	0.898693	UniRef90_A0A4I7XYI6	415	VFG001361(gb|NP_344663) (pspA) pneumococcal surface protein A [PspA (VF0152)] [Streptococcus pneumoniae TIGR4]	Surface protein A n=87 Tax=Streptococcus pneumoniae TaxID=1313 RepID=A0A4I7XYI6_STREE
	agilent_83883	3.36955e-06	0.171847	-0.875987	-2.1326	0.380627	13.6364	7.35294	0.539216	UniRef90_A7LVX4	416	MH0020_GL0063163 (1/1) MPA_and_EM_topgraph_220218_subsample.csv	TonB-linked outer membrane protein, SusC/RagA family n=54 Tax=Bacteroidales TaxID=171549 RepID=A7LVX4_BACO1
	twist_15962	3.3791e-06	0.172334	-0.722022	-1.75895	0.314904	19.697	11.7647	0.597285		417	allergen_name False allergome_name Nas vi AK (2/2) (1/1) allergenonline_name False SDAP_name False iedb_name False
	agilent_229757	3.38633e-06	0.172703	-0.612631	-1.49321	0.267951	27.2727	20.5882	0.754902	UniRef90_A0A4I7YG16	418	VFG001357(gb|NP_346601) (cbpA) choline binding protein A [CbpA/PspC (VF0150)] [Streptococcus pneumoniae TIGR4]	Choline binding protein A n=44 Tax=Streptococcus pneumoniae TaxID=1313 RepID=A0A4I7YG16_STREE
	agilent_222162	3.39441e-06	0.173115	0.778848	-0.341724	1.89942	9.09091	17.6471	1.94118	UniRef90_Q9JNH0	419	VFG000972(gb|NP_269972) (sic) inhibitor of complement-mediated lysis [SIC (VF0255)] [Streptococcus pyogenes M1 GAS]	Sic1.225 n=20 Tax=Streptococcus pyogenes TaxID=1314 RepID=Q9JNH0_STRPY
	twist_36146	3.41748e-06	0.174292	-0.875187	-2.13781	0.387442	15.1515	5.88235	0.388235		420	DNA polymerase processivity factor
	twist_84196	3.42589e-06	0.17472	-1.1779	-2.87895	0.523145	9.09091	2.94118	0.323529		421	YP_001285547.1 gp57 [Escherichia virus TLS]
	twist_6761	3.43435e-06	0.175152	-1.428	-3.49228	0.636282	6.06061	2.94118	0.485294		422	allergen_name False allergome_name Bla g Vitellogenin (2/2) (1/1) allergenonline_name False SDAP_name False iedb_name False
	agilent_182996	3.43564e-06	0.175218	1.04593	-0.466273	2.55813	4.54545	10.2941	2.26471	UniRef90_A0A1C5US59	423	MH0003_GL0083467 MPA_PNP_EM_seqs_non_topgraph_seqs_final_210318.csv	Glutamyl-and glutaminyl-tRNA synthetases n=58 Tax=Bacteroidaceae TaxID=815 RepID=A0A1C5US59_9BACE
	agilent_205647	3.45629e-06	0.176271	0.539607	-0.24246	1.32167	36.3636	48.5294	1.33456	UniRef90_A7X0T9	424	WP_001074519.1 strains_non_MPA_non_topgraph_cdhit70_190118.csv	Bifunctional autolysin n=763 Tax=Bacteria TaxID=2 RepID=ATL_STAA1
	twist_78257	3.46064e-06	0.176493	0.898058	-0.40419	2.20031	6.06061	11.7647	1.94118		425	YP_006383486.1 DNA polymerase [Bacillus phage PBC1]
	twist_25694	3.4733e-06	0.177138	-1.13456	-2.7822	0.513087	10.6061	2.94118	0.277311		426	XvTALE (avrBs4)
	agilent_161799	3.47657e-06	0.177305	-0.936783	-2.29774	0.42417	10.6061	8.82353	0.831933	UniRef90_E5VDQ4	427	V1.FI19_GL0078193 (1/2) MPA_and_EM_topgraph_220218_subsample.csv	ABC transporter permease n=53 Tax=Bacteroides TaxID=816 RepID=E5VDQ4_9BACE
	agilent_2748	3.47976e-06	0.177468	0.581174	-0.263469	1.42582	21.2121	29.4118	1.38655	UniRef90_P68950	428	positive (from uniprot): Human adenovirus C Pre-histone-like nucleoprotein	Pre-histone-like nucleoprotein n=24 Tax=root TaxID=1 RepID=NP_ADE02
	agilent_9318	3.48798e-06	0.177887	0.841837	-0.382822	2.0665	7.57576	13.2353	1.74706	UniRef90_Q9J3M8	429	ORF68	Envelope glycoprotein E n=30 Tax=Human herpesvirus 3 TaxID=10335 RepID=GE_VZVO
	agilent_220658	3.49086e-06	0.178034	0.558216	-0.254121	1.37055	24.2424	32.3529	1.33456	UniRef90_P15926	430	VFG000974(gb|NP_269970) (scpA) C5a peptidase precursor [C5a peptidase (VF0245)] [Streptococcus pyogenes M1 GAS]	C5a peptidase n=760 Tax=Bacteria TaxID=2 RepID=C5AP_STRPY
	agilent_202464	3.49267e-06	0.178126	0.980503	-0.446667	2.40767	4.54545	13.2353	2.91176	UniRef90_A0A149NQL8	431	YP_101348.1 strains_non_MPA_non_topgraph_cdhit70_190118.csv	Peptidylprolyl isomerase n=30 Tax=Bacteroides TaxID=816 RepID=A0A149NQL8_BACFG
	twist_58361	3.49469e-06	0.178229	1.60646	-0.732375	3.9453	1.51515	5.88235	3.88235		432	Flagellar filament 41 kDa core protein
	agilent_234348	3.52579e-06	0.179815	-0.731448	-1.80025	0.337355	18.1818	10.2941	0.566176	UniRef90_Q8P2T7	433	VFG000976(gb|NP_268546) (slo) streptolysin O precursor [SLO (VF0250)] [Streptococcus pyogenes M1 GAS]	Streptolysin O n=132 Tax=Streptococcus TaxID=1301 RepID=TACY_STRP8
	agilent_229658	3.53268e-06	0.180167	-0.539486	-1.32843	0.249456	36.3636	25	0.6875	UniRef90_Q5WUD8	434	VFG045563(gb|YP_096320) (ceg28) Dot/Icm type IV secretion system effector Ceg28 [Dot/Icm (VF0156)] [Legionella pneumophila subsp. pneumophila str. Philadelphia 1]	Uncharacterized protein n=28 Tax=Legionella pneumophila TaxID=446 RepID=Q5WUD8_LEGPL
	twist_34871	3.54052e-06	0.180566	1.03353	-0.479286	2.54634	4.54545	10.2941	2.26471		435	EBNA-3C HHV 4 latent protein
	twist_50868	3.54129e-06	0.180606	-0.978663	-2.4113	0.453973	12.1212	4.41176	0.363971		436	45 kDa immediate-early protein 2
	agilent_20301	3.54814e-06	0.180955	-0.940811	-2.31914	0.437518	12.1212	5.88235	0.485294	UniRef90_A0A099LMT3	437	WP_026130591.1 strains_non_MPA_non_topgraph_cdhit70_190118.csv	Peptidyl-prolyl cis-trans isomerase n=4 Tax=Vibrio TaxID=662 RepID=A0A099LMT3_9VIBR
	twist_91008	3.54927e-06	0.181013	1.18236	-0.550079	2.91481	3.0303	7.35294	2.42647		438	YP_009168575.1 putative DNA methylase [Lactobacillus phage LBR48]
	twist_12245	3.5494e-06	0.18102	-0.744198	-1.83464	0.346245	16.6667	11.7647	0.705882		439	allergen_name False allergome_name Cal s 2 (2/3) (1/1) allergenonline_name False SDAP_name False iedb_name False
	agilent_205324	3.55338e-06	0.181222	-1.51574	-3.73772	0.706244	7.57576	1.47059	0.194118	UniRef90_G2T5W2	440	MH0268_GL0121737 MPA_PNP_EM_seqs_non_topgraph_seqs_final_210318.csv	Flagellin n=3 Tax=Roseburia TaxID=841 RepID=G2T5W2_ROSHA
	agilent_8301	3.56927e-06	0.182033	0.597346	-0.279954	1.47465	18.1818	26.4706	1.45588	UniRef90_P68950	441	positive (from uniprot): Human adenovirus C Pre-histone-like nucleoprotein	Pre-histone-like nucleoprotein n=24 Tax=root TaxID=1 RepID=NP_ADE02
	agilent_77323	3.56939e-06	0.182039	1.53008	-0.717123	3.77727	1.51515	7.35294	4.85294	UniRef90_A0A4P6M607	442	WP_018594521.1 strains_non_MPA_non_topgraph_cdhit70_190118.csv	D-galactose-binding periplasmic protein n=6 Tax=Lachnospiraceae TaxID=186803 RepID=A0A4P6M607_9FIRM
	agilent_77839	3.56939e-06	0.182039	1.53008	-0.717123	3.77727	1.51515	7.35294	4.85294	UniRef90_F9XZT3	443	WP_015439328.1 (2/6) non_MPA_topgraph_sampling_040218.csv	Phage infection protein n=49 Tax=Bacteria TaxID=2 RepID=F9XZT3_BIFBU
	twist_58788	3.57613e-06	0.182383	0.517217	-0.243009	1.27744	54.5455	67.6471	1.2402		444	positive (exact): Enterovirus C Genome polyprotein [on Uniprot the BLAST matches are "Capsid protein" from "Human poliovirus"
	twist_93579	3.58759e-06	0.182967	-1.62438	-4.01514	0.766388	6.06061	1.47059	0.242647		445	YP_007173615.1 tape measure protein [Lactobacillus phage phiAQ113]
	agilent_79020	3.59912e-06	0.183555	1.02077	-0.483622	2.52516	4.54545	8.82353	1.94118	UniRef90_C4ZGU4	446	WP_012743452.1 MPA_PNP_EM_seqs_non_topgraph_seqs_final_210318.csv	N-acetylmuramoyl-L-alanine amidase n=2 Tax=[Eubacterium] rectale TaxID=39491 RepID=C4ZGU4_AGARV
	twist_31133	3.60402e-06	0.183805	0.760596	-0.360995	1.88219	9.09091	16.1765	1.77941		447	positive (from uniprot): Enterovirus B Genome polyprotein
	agilent_129283	3.60764e-06	0.183989	1.54007	-0.731906	3.81205	1.51515	7.35294	4.85294	UniRef90_S3YFG8	448	V1.UC52-1_GL0211392 MPA_PNP_EM_seqs_non_topgraph_seqs_final_210318.csv	Uncharacterized protein n=15 Tax=root TaxID=1 RepID=S3YFG8_BACSE
	twist_38305	3.61006e-06	0.184113	0.732612	-0.348473	1.8137	10.6061	16.1765	1.52521		449	Dense granule protein 2 precursor
	twist_47462	3.63386e-06	0.185327	-0.830834	-2.06025	0.398586	90.9091	85.2941	0.938235		450	positive (exact): Human herpesvirus 4 Epstein-Barr nuclear antigen 1
	agilent_222755	3.66114e-06	0.186718	0.633427	-0.306849	1.5737	16.6667	22.0588	1.32353	UniRef90_Q2G0L4	451	VFG001280(gb|NP_645334) (sdrD) Ser-Asp rich fibrinogen-binding bone sialoprotein-binding protein [SDr (VF0019)] [Staphylococcus aureus subsp. aureus MW2]	Serine-aspartate repeat-containing protein D n=1957 Tax=Bacteria TaxID=2 RepID=SDRD_STAA8
	agilent_65775	3.67173e-06	0.187258	-0.819247	-2.03685	0.398357	15.1515	7.35294	0.485294	UniRef90_A0A174XCR6	452	MH0020_GL0053675 MPA_PNP_EM_seqs_non_topgraph_seqs_final_210318.csv	Periplasmic beta-glucosidase n=38 Tax=Bacteroidales TaxID=171549 RepID=A0A174XCR6_9BACT
	agilent_143760	3.68404e-06	0.187886	-1.59609	-3.97166	0.779473	6.06061	1.47059	0.242647	UniRef90_A0A3D3RTP4	453	V1.UC12-4_GL0063875 MPA_PNP_EM_seqs_non_topgraph_seqs_final_210318.csv	PG_binding_4 domain-containing protein (Fragment) n=24 Tax=Lachnospiraceae TaxID=186803 RepID=A0A3D3RTP4_9FIRM
	agilent_230434	3.69702e-06	0.188548	0.508355	-0.249397	1.26611	39.3939	47.0588	1.19457	UniRef90_P71401	454	VFG001157(gb|AAC44560) (hsf) Hsf [Hia/Hsf (VF0039)] [Haemophilus influenzae C54]	Hsf n=19 Tax=Haemophilus influenzae TaxID=727 RepID=P71401_HAEIF
	twist_94893	3.70067e-06	0.188734	0.787739	-0.386956	1.96243	9.09091	13.2353	1.45588		455	YP_009277541.1 portal vertex of the head [Shigella phage SHFML-11]
	twist_18247	3.71043e-06	0.189232	0.998196	-0.492013	2.48841	4.54545	8.82353	1.94118		456	allergen_name False allergome_name Hom s Idursulfase (4/8) (1/1) allergenonline_name False SDAP_name False iedb_name False
	twist_31025	3.72193e-06	0.189818	1.16745	-0.577748	2.91265	3.0303	7.35294	2.42647		457	positive (from uniprot): Norwalk virus Non-structural polyprotein
	twist_52560	3.72406e-06	0.189927	0.571972	-0.283268	1.42721	22.7273	27.9412	1.22941		458	phosphoprotein 150 & Large structural phosphoprotein
	agilent_141708	3.72512e-06	0.189981	0.783447	-0.388144	1.95504	9.09091	14.7059	1.61765	UniRef90_A0A4P6M4H6	459	WP_018598481.1 strains_non_MPA_non_topgraph_cdhit70_190118.csv	Toxin A n=3 Tax=Blautia TaxID=572511 RepID=A0A4P6M4H6_9FIRM
	agilent_3468	3.72595e-06	0.190024	-0.551224	-1.37562	0.273172	77.2727	67.6471	0.875433	UniRef90_P03211	460	EBNA-1 HHV 4 & BKRF1	Epstein-Barr nuclear antigen 1 n=37 Tax=Epstein-Barr virus (strain GD1) TaxID=10376 RepID=EBNA1_EBVB9
	agilent_221241	3.74415e-06	0.190951	-0.547055	-1.36693	0.27282	36.3636	27.9412	0.768382	UniRef90_UPI000F53326A	461	VFG000261(gb|NP_273742) (iga) IgA-specific serine endopeptidase [IgA1 protease (VF0080)] [Neisseria meningitidis MC58]	IgA-specific serine endopeptidase autotransporter n=1 Tax=Neisseria meningitidis TaxID=487 RepID=UPI000F53326A
	agilent_164670	3.75029e-06	0.191265	1.2025	-0.60097	3.00597	3.0303	5.88235	1.94118	UniRef90_C4ZDZ6	462	WP_012744138.1 MPA_PNP_EM_seqs_non_topgraph_seqs_final_210318.csv	Flagellin n=1 Tax=Agathobacter rectalis (strain ATCC 33656 / DSM 3377 / JCM 17463 / KCTC 5835 / VPI 0990) TaxID=515619 RepID=C4ZDZ6_AGARV
	agilent_154829	3.75752e-06	0.191634	-1.58486	-3.96375	0.794032	6.06061	1.47059	0.242647	UniRef90_A6BGR5	463	WP_044920775.1 (1/4) MPA_and_EM_topgraph_220218_subsample.csv	DNA internalization competence protein ComEC/Rec2-like protein n=6 Tax=Dorea TaxID=189330 RepID=A6BGR5_9FIRM
	twist_47475	3.79078e-06	0.19333	-0.902624	-2.26265	0.457403	10.6061	10.2941	0.970588		464	Kinesin-like protein KIF11
	agilent_198474	3.80173e-06	0.193888	1.15149	-0.58569	2.88867	3.0303	7.35294	2.42647	UniRef90_A0A1G6G7P6	465	MH0456_GL0032128 MPA_PNP_EM_seqs_non_topgraph_seqs_final_210318.csv	Concanavalin A-like lectin/glucanases superfamily protein n=55 Tax=Bacteroidaceae TaxID=815 RepID=A0A1G6G7P6_BACOV
	twist_43100	3.80546e-06	0.194078	1.15542	-0.588434	2.89928	3.0303	7.35294	2.42647		466	aldolase B
	agilent_235513	3.81769e-06	0.194702	1.14153	-0.583768	2.86682	3.0303	8.82353	2.91176	UniRef90_A0A4I7YG16	467	VFG001357(gb|NP_346601) (cbpA) choline binding protein A [CbpA/PspC (VF0150)] [Streptococcus pneumoniae TIGR4]	Choline binding protein A n=44 Tax=Streptococcus pneumoniae TaxID=1313 RepID=A0A4I7YG16_STREE
	twist_51733	3.82029e-06	0.194835	-0.506638	-1.2726	0.259319	40.9091	35.2941	0.862745		468	positive (exact): Norwalk virus Non-structural polyprotein
	twist_50462	3.84118e-06	0.1959	0.587867	-0.303016	1.47875	18.1818	29.4118	1.61765		469	positive (from uniprot): Human adenovirus C Pre-histone-like nucleoprotein
	twist_24043	3.8637e-06	0.197049	-0.959178	-2.4165	0.498145	10.6061	4.41176	0.415966		470	allergen_name False allergome_name Epi co 2 (1/2) (1/1) allergenonline_name False SDAP_name False iedb_name False
	twist_77613	3.87042e-06	0.197391	-1.17464	-2.96068	0.611406	7.57576	4.41176	0.582353		471	YP_009196377.1 internal virion protein C [Enterobacter phage phiEap-1]
	twist_301	3.88109e-06	0.197935	-1.01933	-2.57112	0.532454	9.09091	4.41176	0.485294		472	allergen_name False allergome_name Act d 1 (10/13) (1/1) allergenonline_name False SDAP_name False iedb_name False
	agilent_16181	3.88197e-06	0.19798	-1.59786	-4.03061	0.834894	4.54545	1.47059	0.323529	UniRef90_E5V5Z6	473	V1.CD27-0_GL0119995 MPA_PNP_EM_seqs_non_topgraph_seqs_final_210318.csv	Uncharacterized protein n=25 Tax=Bacteroides TaxID=816 RepID=E5V5Z6_9BACE
	twist_47779	3.88588e-06	0.19818	-0.71043	-1.79255	0.371685	18.1818	11.7647	0.647059		474	Mediator of RNA polymerase II transcription subunit 13-like
	agilent_542	3.88638e-06	0.198205	-0.551754	-1.39223	0.288716	80.303	67.6471	0.842397	UniRef90_P09256	475	positive (from uniprot): Human herpesvirus 3 Envelope glycoprotein C	Envelope glycoprotein C n=119 Tax=Human herpesvirus 3 TaxID=10335 RepID=GC_VZVD
	twist_87619	3.88668e-06	0.198221	-1.29405	-3.2653	0.677204	6.06061	2.94118	0.485294		476	YP_009277661.1 anti-termination protein [Shigella phage SHFML-11]
	twist_58291	3.89924e-06	0.198861	-0.802875	-2.02766	0.421909	13.6364	8.82353	0.647059		477	positive (from uniprot): Enterovirus B Genome polyprotein
	agilent_7263	3.91113e-06	0.199468	-0.70749	-1.78822	0.373242	19.697	8.82353	0.447964	UniRef90_P12978	478	nuclear protein EBNA2 & EBNA-2 & Epstein-Barr nuclear antigen 2	Epstein-Barr nuclear antigen 2 n=125 Tax=Epstein-Barr virus (strain GD1) TaxID=10376 RepID=EBNA2_EBVB9
	agilent_39198	3.91346e-06	0.199586	1.01501	-0.535885	2.5659	90.9091	95.5882	1.05147	UniRef90_K0X2W1	479	MH0028_GL0034983 MPA_PNP_EM_seqs_non_topgraph_seqs_final_210318.csv	Uncharacterized protein n=3 Tax=Bacteroidales TaxID=171549 RepID=K0X2W1_9BACT
	agilent_224288	3.91885e-06	0.199861	0.710111	-0.375575	1.7958	10.6061	17.6471	1.66387	UniRef90_P44969	480	VFG000337(gb|NP_439153) (iga1) immunoglobin A1 protease [IgA1 protease (VF0045)] [Haemophilus influenzae Rd KW20]	Immunoglobulin A1 protease autotransporter n=1 Tax=Haemophilus influenzae (strain ATCC 51907 / DSM 11121 / KW20 / Rd) TaxID=71421 RepID=IGA0_HAEIN
	twist_41824	3.92699e-06	0.200277	0.905424	-0.480154	2.291	6.06061	8.82353	1.45588		481	Junctional protein associated with coronary artery disease
	agilent_205947	3.93094e-06	0.200478	0.992481	-0.527	2.51196	4.54545	10.2941	2.26471	UniRef90_C9L9J0	482	MH0004_GL0017989 MPA_PNP_EM_seqs_non_topgraph_seqs_final_210318.csv	30S ribosomal protein S12 n=10 Tax=Clostridiales TaxID=186802 RepID=C9L9J0_BLAHA
	agilent_141190	3.93294e-06	0.20058	1.12138	-0.595833	2.83859	3.0303	8.82353	2.91176	UniRef90_A0A4V2UPI2	483	WP_024852991.1 (2/2) non_MPA_topgraph_sampling_040218.csv	Type IV secretion system protein VirD4 n=2 Tax=Lachnospiraceae TaxID=186803 RepID=A0A4V2UPI2_9FIRM
	agilent_25733	3.94203e-06	0.201044	0.727191	-0.387533	1.84192	9.09091	16.1765	1.77941	UniRef90_A0A1Q6NWS0	484	MH0003_GL0111647 MPA_PNP_EM_seqs_non_topgraph_seqs_final_210318.csv	Uncharacterized protein n=4 Tax=Clostridiales TaxID=186802 RepID=A0A1Q6NWS0_9FIRM
	agilent_229456	3.94476e-06	0.201183	0.562664	-0.30012	1.42545	71.2121	79.4118	1.11514	UniRef90_Q54703	485	VFG000955(gb|NP_608047) (emm) M18 protein precursor [M protein (VF0242)] [Streptococcus pyogenes MGAS8232]	Emm18.1 protein n=9 Tax=Streptococcus pyogenes TaxID=1314 RepID=Q54703_STRPY
	twist_67146	3.95312e-06	0.201609	1.00674	-0.538449	2.55194	4.54545	7.35294	1.61765		486	YP_009284326.1 putative endolysin [Enterobacter phage Arya]
	twist_17128	3.96661e-06	0.202297	-0.664991	-1.6872	0.357223	19.697	11.7647	0.597285		487	allergen_name False allergome_name Der f 20 (4/4) (1/1) allergenonline_name Der f 20.0101 (1/1) (1/1) SDAP_name False iedb_name False
	agilent_241703	3.97166e-06	0.202555	0.512663	-0.275845	1.30117	27.2727	35.2941	1.29412	UniRef90_P71401	488	VFG001157(gb|AAC44560) (hsf) Hsf [Hia/Hsf (VF0039)] [Haemophilus influenzae C54]	Hsf n=19 Tax=Haemophilus influenzae TaxID=727 RepID=P71401_HAEIF
	agilent_101119	3.98435e-06	0.203202	0.846153	-0.457149	2.14945	6.06061	13.2353	2.18382	UniRef90_C4Z6T6	489	MH0457_GL0056882 MPA_PNP_EM_seqs_non_topgraph_seqs_final_210318.csv	AAA_15 domain-containing protein n=18 Tax=Eubacterium TaxID=1730 RepID=C4Z6T6_EUBE2
	agilent_240812	4.01497e-06	0.204763	0.610269	-0.33296	1.5535	15.1515	22.0588	1.45588	UniRef90_P09983	490	VFG000906(gb|NP_755445) (hlyA) Hemolysin A [Hemolysin (VF0225)] [Escherichia coli CFT073]	Hemolysin, chromosomal n=225 Tax=Bacteria TaxID=2 RepID=HLYAC_ECOLX
	twist_85580	4.01691e-06	0.204862	0.939719	-0.513023	2.39246	4.54545	10.2941	2.26471		491	AGI10763.1 hypothetical protein 936_0022 [Lactococcus phage 936]
	twist_58004	4.01815e-06	0.204926	0.786014	-0.429281	2.00131	7.57576	16.1765	2.13529		492	Fusion glycoprotein F0 precursor (2/2) & fusion protein (1/2) & fusion glycoprotein
	agilent_225414	4.02083e-06	0.205063	0.936533	-0.511924	2.38499	4.54545	11.7647	2.58824	UniRef90_A0A0E8T3C9	493	VFG001354(gb|NP_345414) (pce) choline binding protein E [CBPs (VF0145)] [Streptococcus pneumoniae TIGR4]	Choline binding protein E CbpE n=250 Tax=Bacteria TaxID=2 RepID=A0A0E8T3C9_STREE
	twist_34257	4.03297e-06	0.205681	-0.627127	-1.59838	0.344124	21.2121	14.7059	0.693277		494	putative zinc metalloprotease
	twist_843	4.03438e-06	0.205754	-0.636091	-1.62138	0.349199	24.2424	13.2353	0.545956		495	allergen_name False allergome_name Ovi a 12 (1/2), Ovi a 8 (2/5) (1/1) allergenonline_name False SDAP_name False iedb_name False
	agilent_52294	4.04179e-06	0.206131	0.633188	-0.348422	1.6148	13.6364	19.1176	1.40196	UniRef90_A0A4U9NYM5	496	WP_011590223.1 strains_non_MPA_non_topgraph_cdhit70_190118.csv	Cell wall binding repeat-containing protein n=9 Tax=Clostridium perfringens TaxID=1502 RepID=A0A4U9NYM5_CLOPF
	agilent_106728	4.04288e-06	0.206187	-0.820037	-2.09147	0.451395	13.6364	7.35294	0.539216	UniRef90_C0BEV3	497	MH0088_GL0045527 (1/1) MPA_and_EM_topgraph_220218_subsample.csv	LysM domain protein n=11 Tax=Coprococcus TaxID=33042 RepID=C0BEV3_9FIRM
	twist_51732	4.05363e-06	0.206735	-0.480473	-1.22633	0.26538	45.4545	38.2353	0.841176		498	positive (exact): Norwalk virus Non-structural polyprotein
	agilent_47871	4.05825e-06	0.206971	-0.87079	-2.22325	0.481667	12.1212	5.88235	0.485294	UniRef90_A0A415Y4C9	499	MH0212_GL0040623 MPA_PNP_EM_seqs_non_topgraph_seqs_final_210318.csv	Fibronectin type-III domain-containing protein n=4 Tax=Lachnospiraceae TaxID=186803 RepID=A0A415Y4C9_9FIRM
	twist_22032	4.06226e-06	0.207175	0.858709	-0.475583	2.193	6.06061	11.7647	1.94118		500	allergen_name False allergome_name Str py Streptokinase (11/12) (1/1) allergenonline_name False SDAP_name False iedb_name False
	agilent_15049	4.07694e-06	0.207924	-1.47416	-3.76853	0.820219	6.06061	1.47059	0.242647	UniRef90_A0A073I5L7	501	MH0012_GL0054795 MPA_PNP_EM_seqs_non_topgraph_seqs_final_210318.csv	Peptidase_M23 domain-containing protein n=30 Tax=Bacteroidales TaxID=171549 RepID=A0A073I5L7_9PORP
	twist_7818	4.08611e-06	0.208392	-0.864591	-2.21162	0.482442	12.1212	5.88235	0.485294		502	allergen_name False allergome_name Bub b 8 (5/6), Bub b 9 (1/2) (1/1) allergenonline_name False SDAP_name False iedb_name False
	twist_29905	4.10948e-06	0.209583	-0.695521	-1.78198	0.39094	16.6667	13.2353	0.794118		503	ATP-dependant helicase, putative
	agilent_162437	4.11712e-06	0.209973	1.5107	-0.851156	3.87255	1.51515	4.41176	2.91176	UniRef90_Q06971	504	WP_000079833.1 strains_non_MPA_non_topgraph_cdhit70_190118.csv	Flagellin n=259 Tax=Salmonella TaxID=590 RepID=FLIC_SALDU
	twist_51449	4.12679e-06	0.210466	-0.968393	-2.48404	0.54725	9.09091	5.88235	0.647059		505	ORF22
	agilent_73399	4.12828e-06	0.210542	-0.532662	-1.36648	0.301152	30.303	23.5294	0.776471	UniRef90_A0A354D669	506	MH0193_GL0075334 MPA_PNP_EM_seqs_non_topgraph_seqs_final_210318.csv	Flagellin n=1 Tax=Lachnospiraceae bacterium TaxID=1898203 RepID=A0A354D669_9FIRM
	twist_26456	4.12996e-06	0.210628	-1.42462	-3.6551	0.805859	7.57576	1.47059	0.194118		507	Transcription factor-like 5 protein (Cha transcription factor) (HPV-16 E2-binding protein 1) (E2BP-1)
	agilent_37310	4.13146e-06	0.210704	0.721315	-0.408212	1.85084	9.09091	16.1765	1.77941	UniRef90_R7HQD9	508	V1.FI35_GL0037423 MPA_PNP_EM_seqs_non_topgraph_seqs_final_210318.csv	Peptidase C10 family n=1 Tax=Prevotella sp. CAG:279 TaxID=1262924 RepID=R7HQD9_9BACT
	agilent_230820	4.13168e-06	0.210716	-0.478105	-1.2268	0.270591	48.4848	39.7059	0.818934	UniRef90_Q2FWV6	509	VFG002423(gb|YP_001332910) (scn) complement inhibitor SCIN [SCIN (VF0425)] [Staphylococcus aureus subsp. aureus str. Newman]	Staphylococcal complement inhibitor n=109 Tax=root TaxID=1 RepID=SCIN_STAA8
	agilent_133371	4.13179e-06	0.210721	-0.766411	-1.9666	0.433778	13.6364	8.82353	0.647059	UniRef90_A0A174RAJ5	510	WP_044925903.1 MPA_PNP_EM_seqs_non_topgraph_seqs_final_210318.csv	Uncharacterized protein n=18 Tax=Clostridiales TaxID=186802 RepID=A0A174RAJ5_9FIRM
	agilent_83884	4.13233e-06	0.210749	-0.899347	-2.3078	0.509103	10.6061	5.88235	0.554622	UniRef90_B2URG0	511	MH0054_GL0074264 MPA_PNP_EM_seqs_non_topgraph_seqs_final_210318.csv	Alpha-N-acetylglucosaminidase n=30 Tax=Akkermansia TaxID=239934 RepID=B2URG0_AKKM8
	twist_51927	4.13581e-06	0.210926	-0.526104	-1.35034	0.298138	31.8182	25	0.785714		512	nuclear protein EBNA2 & EBNA-2 & Epstein-Barr nuclear antigen 2
	agilent_205930	4.13803e-06	0.211039	0.550636	-0.312253	1.41352	19.697	26.4706	1.34389	UniRef90_A0A4P6M5E2	513	WP_018596369.1 strains_non_MPA_non_topgraph_cdhit70_190118.csv	Uncharacterized protein n=5 Tax=Clostridiales TaxID=186802 RepID=A0A4P6M5E2_9FIRM
	twist_5124	4.14031e-06	0.211156	0.7178	-0.407335	1.84293	9.09091	16.1765	1.77941		514	Allergen Ech gr EF-1 Echinococcus granulosus ranslation elongation factor dog tape worm
	twist_48628	4.14211e-06	0.211247	-0.586866	-1.50695	0.333218	24.2424	17.6471	0.727941		515	positive (from uniprot): Norwalk virus Non-structural polyprotein
	agilent_109931	4.14595e-06	0.211443	0.819159	-0.465664	2.10398	6.06061	14.7059	2.42647	UniRef90_R7CNE5	516	MH0133_GL0028481 MPA_PNP_EM_seqs_non_topgraph_seqs_final_210318.csv	Lipoprotein n=2 Tax=Dialister TaxID=39948 RepID=R7CNE5_9FIRM
	twist_35334	4.14771e-06	0.211533	-0.650589	-1.67122	0.370038	86.3636	82.3529	0.95356		517	EBNA-1 HHV 4 & BKRF1
	agilent_223844	4.15091e-06	0.211696	-0.892169	-2.29228	0.507943	10.6061	5.88235	0.554622	UniRef90_Q5WVE4	518	VFG045548(gb|YP_095924) (lpg1907) Dot/Icm type IV secretion system effector [Dot/Icm (VF0156)] [Legionella pneumophila subsp. pneumophila str. Philadelphia 1]	Uncharacterized protein n=32 Tax=Legionella pneumophila TaxID=446 RepID=Q5WVE4_LEGPL
	agilent_161107	4.15317e-06	0.211812	0.950304	-0.541416	2.44202	4.54545	8.82353	1.94118	UniRef90_C0M170	519	WP_058914712.1 (2/2) non_MPA_topgraph_sampling_040218.csv	CmeA n=102 Tax=Campylobacter TaxID=194 RepID=C0M170_CAMCO
	twist_1712	4.1684e-06	0.212588	-1.06996	-2.75237	0.612446	9.09091	2.94118	0.323529		520	allergen_name False allergome_name Man e 5 (3/6) (1/1) allergenonline_name False SDAP_name False iedb_name False
	twist_51993	4.1684e-06	0.212588	-1.06996	-2.75237	0.612446	9.09091	2.94118	0.323529		521	calcium channel BI-1
	agilent_11147	4.17245e-06	0.212795	1.10651	-0.634153	2.84718	3.0303	7.35294	2.42647	UniRef90_P14738	522	fibronectin-binding protein A	Fibronectin-binding protein A n=540 Tax=Staphylococcaceae TaxID=90964 RepID=FNBA_STAA8
	agilent_24508	4.18306e-06	0.213336	1.14307	-0.657236	2.94339	3.0303	5.88235	1.94118	UniRef90_G1WTS1	523	WP_040015261.1 strains_non_MPA_non_topgraph_cdhit70_190118.csv	Peripla_BP_4 domain-containing protein n=15 Tax=Dorea TaxID=189330 RepID=G1WTS1_9FIRM
	twist_28717	4.19153e-06	0.213768	0.765438	-0.441242	1.97212	7.57576	13.2353	1.74706		524	antigen 332, Ag332=Pf332 gene clone G1 product & erythrocyte membrane-associated giant protein antigen 332 & antigen 332, Ag332=Pf332 gene clone C1 product & antigen 332
	agilent_236687	4.19521e-06	0.213956	-1.07217	-2.7631	0.618755	7.57576	4.41176	0.582353	UniRef90_Q831L8	525	VFG002181(gb|NP_816132) (cpsJ) ABC transporter, ATP-binding protein [Capsule (VF0361)] [Enterococcus faecalis V583]	Teichoic acids export ATP-binding protein TagH n=62 Tax=Bacilli TaxID=91061 RepID=TAGH_ENTFA
	twist_31794	4.20102e-06	0.214252	0.717993	-0.41509	1.85108	9.09091	14.7059	1.61765		526	HCMVUL80
	agilent_148478	4.21468e-06	0.214948	-1.03543	-2.67196	0.601092	7.57576	5.88235	0.776471	UniRef90_A0A395YA58	527	V1.CD17-4_GL0037923 MPA_PNP_EM_seqs_non_topgraph_seqs_final_210318.csv	Ribosome biogenesis GTPase A n=4 Tax=Clostridiales TaxID=186802 RepID=A0A395YA58_9FIRM
	agilent_220725	4.23005e-06	0.215733	0.497271	-0.290022	1.28456	31.8182	36.7647	1.15546	UniRef90_P75330	528	VFG002036(gb|NP_110141) (p30/p32) 30K adhesin-related protein [Cytadherence organelle (VF0330)] [Mycoplasma pneumoniae M129]	P30 adhesin n=9 Tax=Mycoplasma pneumoniae TaxID=2104 RepID=P30_MYCPN
	agilent_122417	4.24287e-06	0.216386	0.940182	-0.550459	2.43082	4.54545	8.82353	1.94118	UniRef90_A0A174F2X7	529	O2.UC19-0_GL0007242 MPA_PNP_EM_seqs_non_topgraph_seqs_final_210318.csv	Transposase domain (DUF772) n=16 Tax=Firmicutes TaxID=1239 RepID=A0A174F2X7_9FIRM
	twist_58798	4.24291e-06	0.216388	-0.785282	-2.03034	0.459773	90.9091	86.7647	0.954412		530	positive (exact): Human herpesvirus 4 Epstein-Barr nuclear antigen 1
	twist_47461	4.24291e-06	0.216388	-0.785282	-2.03034	0.459773	90.9091	86.7647	0.954412		531	positive (exact): Human herpesvirus 4 Epstein-Barr nuclear antigen 1
	twist_60686	4.2437e-06	0.216429	-1.13687	-2.93952	0.665783	7.57576	2.94118	0.388235		532	YP_006383459.1 minor capsid protein [Bacillus phage PBC1]
	agilent_881	4.24499e-06	0.216494	0.462605	-0.271019	1.19623	37.8788	51.4706	1.35882	UniRef90_Q66575	533	positive (from uniprot): Enterovirus B Genome polyprotein	Genome polyprotein n=20 Tax=Enterovirus B TaxID=138949 RepID=POLG_EC12T
	twist_42886	4.25144e-06	0.216823	-0.579612	-1.49945	0.340227	27.2727	14.7059	0.539216		534	glycoprotein D (2/2)
	agilent_159126	4.26104e-06	0.217313	-0.775553	-2.00766	0.456553	92.4242	88.2353	0.954677	UniRef90_A0A381IPJ2	535	WP_011590251.1 strains_non_MPA_non_topgraph_cdhit70_190118.csv	Cell wall binding repeat-containing protein n=19 Tax=Clostridium perfringens TaxID=1502 RepID=A0A381IPJ2_CLOPF
	agilent_14706	4.26534e-06	0.217532	0.767062	-0.452137	1.98626	9.09091	11.7647	1.29412	UniRef90_A0A380YT47	536	YP_097475.1 strains_non_MPA_non_topgraph_cdhit70_190118.csv	Beta-galactosidase n=49 Tax=Bacteroides TaxID=816 RepID=A0A380YT47_BACFG
	twist_21096	4.2829e-06	0.218428	-0.685577	-1.77738	0.406228	16.6667	10.2941	0.617647		537	allergen_name False allergome_name Por tr 2 (14/17) (1/1) allergenonline_name False SDAP_name False iedb_name False
	agilent_148497	4.30725e-06	0.21967	1.47296	-0.879109	3.82502	1.51515	4.41176	2.91176	UniRef90_A0JQG8	538	YP_535698.1 strains_non_MPA_non_topgraph_cdhit70_190118.csv	Phage lysin n=18 Tax=Lactobacillus salivarius TaxID=1624 RepID=A0JQG8_LACS1
	agilent_222335	4.31656e-06	0.220144	0.453671	-0.271512	1.17885	40.9091	52.9412	1.29412	UniRef90_Q6GHV7	539	VFG001317(gb|YP_001332074) (isdB) iron-regulated surface determinant protein B, haemoglobin receptor [Isd (VF0015)] [Staphylococcus aureus subsp. aureus str. Newman]	Iron-regulated surface determinant protein B n=509 Tax=Bacilli TaxID=91061 RepID=ISDB_STAAR
	agilent_166420	4.32592e-06	0.220622	-0.664781	-1.72852	0.398957	18.1818	10.2941	0.566176	UniRef90_A0A385XME4	540	YP_534942.1 (1/1) non_MPA_topgraph_sampling_040218.csv	Sensor histidine kinase WalK n=35 Tax=Lactobacillus TaxID=1578 RepID=A0A385XME4_9LACO
	agilent_126254	4.32612e-06	0.220632	1.07784	-0.646883	2.80256	3.0303	7.35294	2.42647	UniRef90_A0A416JDV1	541	MH0250_GL0256152 MPA_PNP_EM_seqs_non_topgraph_seqs_final_210318.csv	Flagellin (Fragment) n=1 Tax=Clostridium sp. AM49-4BH TaxID=2293035 RepID=A0A416JDV1_9CLOT
	twist_7301	4.3308e-06	0.220871	-0.804476	-2.09244	0.483486	13.6364	5.88235	0.431373		542	allergen_name False allergome_name Hor v 37 (3/6) (1/1) allergenonline_name False SDAP_name False iedb_name False
	twist_22609	4.34568e-06	0.221629	1.43283	-0.864895	3.73056	1.51515	8.82353	5.82353		543	allergen_name False allergome_name Str py Streptokinase (5/12) (1/1) allergenonline_name False SDAP_name False iedb_name False
	agilent_235311	4.34916e-06	0.221807	0.933044	-0.563786	2.42987	4.54545	11.7647	2.58824	UniRef90_Q93SM9	544	VFG002418(gb|YP_001331791) (vWbp) secreted von Willebrand factor-binding protein precursor [vWbp (VF0420)] [Staphylococcus aureus subsp. aureus str. Newman]	Coagulase n=92 Tax=Staphylococcus TaxID=1279 RepID=Q93SM9_STAAU
	twist_31619	4.35107e-06	0.221905	1.08455	-0.655701	2.8248	3.0303	7.35294	2.42647		545	immunoglobulin A1 protease
	agilent_105317	4.37397e-06	0.223072	-0.54747	-1.42815	0.333212	81.8182	72.0588	0.880719	UniRef90_A0A166EPD7	546	WP_000669541.1 strains_non_MPA_non_topgraph_cdhit70_190118.csv	Exported protein n=21 Tax=Staphylococcaceae TaxID=90964 RepID=A0A166EPD7_STAAU
	agilent_61850	4.37852e-06	0.223305	1.4162	-0.863096	3.69549	1.51515	8.82353	5.82353	UniRef90_Q6GF50	547	WP_000595617.1 strains_non_MPA_non_topgraph_cdhit70_190118.csv	Uncharacterized leukocidin-like protein 1 n=24 Tax=Staphylococcus TaxID=1279 RepID=LUKL1_STAAR
	agilent_229243	4.38483e-06	0.223626	0.63423	-0.387238	1.6557	80.303	86.7647	1.08047	UniRef90_A0A098ZMW6	548	VFG001355(gb|NP_346612) (cbpD) choline binding protein D [CBPs (VF0145)] [Streptococcus pneumoniae TIGR4]	Autolysin n=355 Tax=Streptococcus TaxID=1301 RepID=A0A098ZMW6_STREE
	agilent_237918	4.38744e-06	0.22376	-0.510311	-1.33244	0.311814	75.7576	67.6471	0.892941	UniRef90_Q48028	549	VFG001154(gb|AAA20524) (hmw2A) adhesin HMW2A, two-partner secretion (TPS) pathway TpsA exoprotein [HMW1/HMW2 (VF0038)] [Haemophilus influenzae str. 12]	Adhesin n=8 Tax=Haemophilus influenzae TaxID=727 RepID=Q48028_HAEIF
	agilent_48255	4.42571e-06	0.225711	-1.11391	-2.91601	0.688199	7.57576	2.94118	0.388235	UniRef90_K5YWW8	550	MH0343_GL0152713 (2/2) MPA_and_EM_topgraph_220218_subsample.csv	Coenzyme A biosynthesis bifunctional protein CoaBC n=29 Tax=Parabacteroides TaxID=375288 RepID=K5YWW8_9BACT
	twist_63743	4.44059e-06	0.22647	1.41652	-0.878914	3.71196	1.51515	5.88235	3.88235		551	AIK68654.1 HNH endonuclease [Lactococcus phage phi145]
	agilent_151860	4.45517e-06	0.227214	-0.709198	-1.86027	0.441878	15.1515	10.2941	0.679412	UniRef90_A0A508ZG25	552	WP_015438400.1 strains_non_MPA_non_topgraph_cdhit70_190118.csv	Lactose-binding protein n=31 Tax=Bifidobacterium TaxID=1678 RepID=A0A508ZG25_BIFBR
	twist_63872	4.46261e-06	0.227593	-0.739522	-1.9408	0.461752	13.6364	8.82353	0.647059		553	YP_009190613.1 hypothetical protein JD18_032 [Klebsiella phage JD18]
	agilent_227428	4.46654e-06	0.227794	-0.756133	-1.98492	0.472654	13.6364	7.35294	0.539216	UniRef90_P27951	554	VFG001795(gb|BAC98831) (cba) c protein beta antigen [<beta>-C protein (VF0277)] [Streptococcus agalactiae FM027022]	IgA FC receptor n=71 Tax=Streptococcus TaxID=1301 RepID=BAG_STRAG
	agilent_82717	4.48433e-06	0.228701	0.563381	-0.353954	1.48072	16.6667	22.0588	1.32353	UniRef90_K0XAX2	555	MH0012_GL0168243 MPA_PNP_EM_seqs_non_topgraph_seqs_final_210318.csv	M6 family metalloprotease domain-containing protein n=3 Tax=Bacteroidales TaxID=171549 RepID=K0XAX2_9BACT
	twist_84706	4.48911e-06	0.228945	-0.769857	-2.02405	0.484332	15.1515	5.88235	0.388235		556	YP_007002967.1 putative HNH endonuclease [Lactobacillus phage JCL1032]
	agilent_242989	4.48921e-06	0.22895	-0.723407	-1.90194	0.455122	13.6364	10.2941	0.754902	UniRef90_A6X0K0	557	VFG011399(gb|NP_539749) (fabZ) (3R)-hydroxymyristoyl ACP dehydratase [LPS (CVF383)] [Brucella melitensis bv. 1 str. 16M]	3-hydroxyacyl-[acyl-carrier-protein] dehydratase FabZ n=54 Tax=Rhizobiales TaxID=356 RepID=FABZ_OCHA4
	twist_20161	4.49251e-06	0.229118	-0.692143	-1.82015	0.435861	15.1515	10.2941	0.679412		558	allergen_name Der f 20 (1/1) (1/1) allergome_name Der f 20 (3/4) (1/1) allergenonline_name Der f 20.0201 (1/1) (1/1) SDAP_name False iedb_name False
	agilent_58674	4.5019e-06	0.229597	0.929421	-0.586839	2.44568	4.54545	8.82353	1.94118	UniRef90_K0WYA3	559	V1.FI15_GL0102470 MPA_PNP_EM_seqs_non_topgraph_seqs_final_210318.csv	Por secretion system C-terminal sorting domain-containing protein n=3 Tax=Bacteroidales TaxID=171549 RepID=K0WYA3_9BACT
	agilent_179201	4.50286e-06	0.229646	0.697828	-0.44073	1.83639	9.09091	14.7059	1.61765	UniRef90_A0A3Z5V395	560	WP_000030577.1 (2/2) non_MPA_topgraph_sampling_040218.csv	Cell envelope integrity protein TolA n=29 Tax=Salmonella TaxID=590 RepID=A0A3Z5V395_SALET
	twist_47284	4.5077e-06	0.229893	-0.632075	-1.6639	0.399749	18.1818	13.2353	0.727941		561	early antigen protein D (EA-D) & DNA polymerase processivity factor BMRF1
	agilent_229487	4.51241e-06	0.230133	-0.845693	-2.22695	0.535561	10.6061	5.88235	0.554622	UniRef90_Q5WVT8	562	VFG002005(gb|YP_095785) (fliG) flagellar motor switch protein G [Flagella (VF0157)] [Legionella pneumophila subsp. pneumophila str. Philadelphia 1]	Flagellar motor switch protein FliG n=11 Tax=Legionella TaxID=445 RepID=Q5WVT8_LEGPL
	agilent_236132	4.52788e-06	0.230922	1.3733	-0.873484	3.62009	1.51515	8.82353	5.82353	UniRef90_P75211	563	VFG002032(gb|NP_110256) (p200) cyto adherence proteins [Cytadherence organelle (VF0330)] [Mycoplasma pneumoniae M129]	Protein P200 n=9 Tax=Mycoplasma pneumoniae TaxID=2104 RepID=P200_MYCPN
	agilent_241825	4.53079e-06	0.23107	0.88144	-0.561097	2.32398	4.54545	11.7647	2.58824	UniRef90_A7X6I5	564	VFG001283(gb|NP_647238) (fnbA) fibronectin-binding protein A [FnBPs (VF0010)] [Staphylococcus aureus subsp. aureus MW2]	Fibronectin-binding protein A n=697 Tax=Bacteria TaxID=2 RepID=FNBA_STAA1
	agilent_8065	4.53796e-06	0.231436	-0.678783	-1.79053	0.432963	16.6667	8.82353	0.529412	UniRef90_P03211	565	EBNA-1 HHV 4 & BKRF1	Epstein-Barr nuclear antigen 1 n=37 Tax=Epstein-Barr virus (strain GD1) TaxID=10376 RepID=EBNA1_EBVB9
	twist_39841	4.5425e-06	0.231667	0.724298	-0.462583	1.91118	7.57576	14.7059	1.94118		566	Major surface glycoprotein G
	twist_92656	4.54891e-06	0.231994	-0.760178	-2.00673	0.48637	13.6364	7.35294	0.539216		567	YP_001469480.1 gp5.1 conserved hypothetical protein [Enterobacteria phage Phi1]
	twist_41527	4.56574e-06	0.232853	-0.610856	-1.61439	0.392675	19.697	13.2353	0.671946		568	positive (from uniprot): Enterovirus B Genome polyprotein
	agilent_236127	4.57017e-06	0.233079	-0.458225	-1.21137	0.294924	45.4545	39.7059	0.873529	UniRef90_Q54972	569	VFG005313(gb|NP_357715) (pspA) Surface protein pspA precursor [Choline-binding proteins (CVF122)] [Streptococcus pneumoniae R6]	Pneumococcal surface protein A n=17 Tax=Streptococcus pneumoniae TaxID=1313 RepID=Q54972_STREE
	twist_30834	4.60128e-06	0.234665	0.598577	-0.388601	1.58575	12.1212	25	2.0625		570	putative zinc metalloprotease
	twist_47027	4.6322e-06	0.236242	-1.01539	-2.69564	0.664852	9.09091	2.94118	0.323529		571	nuclear protein EBNA2 & EBNA-2 & Epstein-Barr nuclear antigen 2
	twist_95117	4.6357e-06	0.236421	-0.888178	-2.35847	0.582114	10.6061	4.41176	0.415966		572	YP_008767331.1 hypothetical protein PL1_25 [Lactobacillus phage PL-1]
	twist_9814	4.66051e-06	0.237686	-0.627814	-1.66991	0.414279	18.1818	11.7647	0.647059		573	allergen_name False allergome_name Bom hy AK (1/2) (1/1) allergenonline_name False SDAP_name False iedb_name False
	twist_10998	4.66051e-06	0.237686	-0.627814	-1.66991	0.414279	18.1818	11.7647	0.647059		574	allergen_name False allergome_name Bla g 9 (1/4), Per a 9 (1/4) (1/1) allergenonline_name Unassigned (1/1), Unassigned (1/1) (1/1) SDAP_name False iedb_name False
	twist_64561	4.68362e-06	0.238865	0.571411	-0.379444	1.52227	13.6364	25	1.83333		575	YP_008532047.1 putative tail fiber protein [Klebsiella phage 0507-KN2-1]
	agilent_234083	4.69247e-06	0.239316	-0.783483	-2.08849	0.521523	13.6364	7.35294	0.539216	UniRef90_Q7W135	576	VFG000028(gb|NP_882012) (brkB) serum resistance protein [Brk (VF0034)] [Bordetella pertussis Tohama I]	Serum resistance protein n=18 Tax=Bordetella TaxID=517 RepID=Q7W135_BORPA
	agilent_2112	4.69726e-06	0.23956	-0.64633	-1.72345	0.430788	16.6667	11.7647	0.705882	UniRef90_P0C6Z0	577	early antigen protein D (EA-D) & DNA polymerase processivity factor BMRF1	DNA polymerase processivity factor BMRF1 n=54 Tax=Epstein-Barr virus (strain GD1) TaxID=10376 RepID=EAD_EBVA8
	agilent_7826	4.71589e-06	0.24051	-0.493333	-1.31714	0.330476	31.8182	23.5294	0.739496	UniRef90_P08318	578	phosphoprotein 150 & Large structural phosphoprotein	Large structural phosphoprotein n=145 Tax=root TaxID=1 RepID=PP150_HCMVA
	twist_50600	4.71659e-06	0.240546	-0.667474	-1.78216	0.447215	90.9091	83.8235	0.922059		579	polyprotein (3/9) & structural protein (3/3) & VP1 (2/4) & capsid protein VP1 & VP1 protein (2/2) & VP1 protein, partial [Enterovirus A71]
	agilent_243229	4.72182e-06	0.240813	-0.60531	-1.61676	0.406138	19.697	13.2353	0.671946	UniRef90_UPI000B5938A4	580	VFG001356(gb|NP_345446) (lytB) endo-beta-N-acetylglucosaminidase [CBPs (VF0145)] [Streptococcus pneumoniae TIGR4]	endo-beta-N-acetylglucosaminidase n=2 Tax=Streptococcus pneumoniae TaxID=1313 RepID=UPI000B5938A4
	agilent_201880	4.7396e-06	0.24172	0.448916	-0.302651	1.20048	53.0303	61.7647	1.16471	UniRef90_A0A174B1N0	581	WP_012743453.1 MPA_PNP_EM_seqs_non_topgraph_seqs_final_210318.csv	Toxin A n=2 Tax=[Eubacterium] rectale TaxID=39491 RepID=A0A174B1N0_9FIRM
	agilent_239721	4.76047e-06	0.242784	-0.664761	-1.78021	0.450689	16.6667	8.82353	0.529412	UniRef90_O84091	582	VFG002125(gb|NP_219592) (copN) Type III secretion system effector CopN [TTSS (VF0344)] [Chlamydia trachomatis D/UW-3/CX]	Low Calcium Response E n=20 Tax=Chlamydia trachomatis TaxID=813 RepID=O84091_CHLTR
	twist_16785	4.7632e-06	0.242923	-0.809695	-2.16874	0.54935	10.6061	7.35294	0.693277		583	allergen_name False allergome_name Epi p 13 (2/2) (1/1) allergenonline_name False SDAP_name False iedb_name False
	twist_46897	4.77268e-06	0.243407	0.50893	-0.346168	1.36403	21.2121	26.4706	1.2479		584	glycoprotein B (2/2)
	agilent_9840	4.77685e-06	0.243619	0.625854	-0.426174	1.67788	10.6061	19.1176	1.80252	UniRef90_O36634	585	Fusion glycoprotein F0 precursor (2/2) & fusion protein (1/2) & fusion glycoprotein	Fusion glycoprotein F0 n=1724 Tax=Pneumoviridae TaxID=11244 RepID=FUS_HRSVB
	agilent_69593	4.79211e-06	0.244398	1.01343	-0.692903	2.71975	3.0303	8.82353	2.91176	UniRef90_A0A174H7V1	586	V1.CD22-0_GL0190719 MPA_PNP_EM_seqs_non_topgraph_seqs_final_210318.csv	Uncharacterized protein n=4 Tax=Coprococcus TaxID=33042 RepID=A0A174H7V1_9FIRM
	twist_10996	4.80385e-06	0.244996	-0.641029	-1.72172	0.439657	16.6667	11.7647	0.705882		587	allergen_name False allergome_name Art fr 2 (2/2) (1/1) allergenonline_name False SDAP_name False iedb_name False
	agilent_11048	4.8072e-06	0.245167	0.488254	-0.335172	1.31168	68.1818	76.4706	1.12157	UniRef90_P07210	588	polyprotein (9/9) & VP1 capsid protein (1/3) & Chain 2, Human Rhinovirus Serotype 2 (Hrv2)	Genome polyprotein n=273 Tax=Enterovirus TaxID=12059 RepID=POLG_HRV8A
	twist_22556	4.84021e-06	0.246851	-0.637866	-1.71745	0.441719	19.697	10.2941	0.522624		589	allergen_name False allergome_name Bub b 12 (2/2), Bub b 8 (4/6) (1/1) allergenonline_name False SDAP_name False iedb_name False
	twist_52251	4.87168e-06	0.248456	0.513373	-0.358463	1.38521	18.1818	29.4118	1.61765		590	EBNA-3C HHV 4 latent protein
	agilent_236678	4.8717e-06	0.248457	0.865218	-0.604142	2.33458	4.54545	10.2941	2.26471	UniRef90_Q6GHV7	591	VFG001317(gb|YP_001332074) (isdB) iron-regulated surface determinant protein B, haemoglobin receptor [Isd (VF0015)] [Staphylococcus aureus subsp. aureus str. Newman]	Iron-regulated surface determinant protein B n=509 Tax=Bacilli TaxID=91061 RepID=ISDB_STAAR
	agilent_7668	4.87316e-06	0.248531	0.857596	-0.599048	2.31424	4.54545	11.7647	2.58824	UniRef90_B2RM93	592	protease precursor	Gingipain R1 n=47 Tax=Porphyromonas gingivalis TaxID=837 RepID=CPG1_PORG3
	agilent_160375	4.88556e-06	0.249164	0.784637	-0.549868	2.11914	6.06061	10.2941	1.69853	UniRef90_A0A173YNI1	593	MH0055_GL0056550 MPA_PNP_EM_seqs_non_topgraph_seqs_final_210318.csv	Glucan endo-1,3-beta-glucosidase A1 n=16 Tax=Lachnospiraceae TaxID=186803 RepID=A0A173YNI1_9FIRM
	agilent_222757	4.91816e-06	0.250826	0.666289	-0.470915	1.80349	10.6061	13.2353	1.2479	UniRef90_Q8NXJ1	594	VFG001289(gb|NP_645581) (clfA) Clumping factor A, fibrinogen-binding protein [Clumping factor (VF0004)] [Staphylococcus aureus subsp. aureus MW2]	Clumping factor A n=98 Tax=Staphylococcus TaxID=1279 RepID=CLFA_STAAW
	twist_24318	4.9198e-06	0.25091	-0.918711	-2.48702	0.649597	9.09091	4.41176	0.485294		595	allergen_name False allergome_name Cand a PGK (2/2) (1/1) allergenonline_name False SDAP_name False iedb_name False
	agilent_2749	4.92156e-06	0.251	0.47995	-0.339516	1.29942	24.2424	30.8824	1.2739	UniRef90_P68950	596	positive (from uniprot): Human adenovirus C Pre-histone-like nucleoprotein	Pre-histone-like nucleoprotein n=24 Tax=root TaxID=1 RepID=NP_ADE02
	twist_32766	4.94583e-06	0.252238	-0.599726	-1.62637	0.426921	21.2121	13.2353	0.62395		597	Genome polyprotein (6/6) & polyprotein (7/9) & VP1 (1/4) & coat protein VP1 & VP4
	agilent_133710	4.94851e-06	0.252374	-0.857324	-2.32537	0.610719	10.6061	4.41176	0.415966	UniRef90_K5Y925	598	MH0020_GL0056409 MPA_PNP_EM_seqs_non_topgraph_seqs_final_210318.csv	OstA-like_N domain-containing protein n=18 Tax=Parabacteroides TaxID=375288 RepID=K5Y925_9BACT
	agilent_236812	4.94866e-06	0.252382	-0.857517	-2.32591	0.61088	9.09091	5.88235	0.647059	UniRef90_Q9KK48	599	VFG005316(gb|NP_359586) (pspC/cbpA) Choline binding protein A [Choline-binding proteins (CVF122)] [Streptococcus pneumoniae R6]	Surface protein PspC n=12 Tax=Streptococcus pneumoniae TaxID=1313 RepID=Q9KK48_STREE
	twist_53767	4.95681e-06	0.252797	1.35816	-0.969565	3.68588	1.51515	5.88235	3.88235		600	SKC-2 & streptokinase
	twist_63129	4.96888e-06	0.253413	1.34014	-0.959684	3.63996	1.51515	5.88235	3.88235		601	YP_008532047.1 putative tail fiber protein [Klebsiella phage 0507-KN2-1]
	agilent_138563	4.99678e-06	0.254836	-0.693467	-1.8871	0.500168	13.6364	8.82353	0.647059	UniRef90_A0A174SSM1	602	MH0260_GL0044204 (4/6) MPA_and_EM_topgraph_220218_subsample.csv	PTS system mannose-specific EIID component n=11 Tax=Clostridiales TaxID=186802 RepID=A0A174SSM1_ANAHA
	agilent_81845	5.00018e-06	0.255009	0.705687	-0.509424	1.9208	7.57576	13.2353	1.74706	UniRef90_D4IKB5	603	MH0196_GL0222700 MPA_PNP_EM_seqs_non_topgraph_seqs_final_210318.csv	Chondroitin sulfate ABC lyase n=7 Tax=Rikenellaceae TaxID=171550 RepID=D4IKB5_9BACT
	twist_20163	5.00558e-06	0.255284	-0.604016	-1.64466	0.436633	18.1818	11.7647	0.647059		604	allergen_name False allergome_name Cte f 9 (2/8) (1/1) allergenonline_name False SDAP_name False iedb_name False
	agilent_231204	5.00793e-06	0.255404	-0.783237	-2.133	0.566529	12.1212	5.88235	0.485294	UniRef90_Q51104	605	VFG000266(gb|NP_274673) (hmbR) hemoglobin receptor [HmbR (VF0048)] [Neisseria meningitidis MC58]	Hemoglobin receptor n=204 Tax=Proteobacteria TaxID=1224 RepID=Q51104_NEIME
	twist_36361	5.01635e-06	0.255834	-0.988247	-2.69285	0.716356	9.09091	2.94118	0.323529		606	BMLF1 protein
	agilent_168007	5.02359e-06	0.256203	-0.683612	-1.86367	0.496449	13.6364	10.2941	0.754902	UniRef90_E5VBB8	607	MH0003_GL0074909 MPA_PNP_EM_seqs_non_topgraph_seqs_final_210318.csv	Uncharacterized protein n=30 Tax=Bacteroides TaxID=816 RepID=E5VBB8_9BACE
	agilent_110974	5.02436e-06	0.256242	-0.490127	-1.33626	0.356007	28.7879	22.0588	0.766254	UniRef90_A0A4V2EHS9	608	WP_039447067.1 strains_non_MPA_non_topgraph_cdhit70_190118.csv	Alpha-glucosidase n=84 Tax=Vibrionaceae TaxID=641 RepID=A0A4V2EHS9_VIBVL
	twist_57095	5.03431e-06	0.25675	-0.487428	-1.3298	0.354946	34.8485	20.5882	0.590793		609	ORF68
	agilent_19374	5.05616e-06	0.257864	-1.25948	-3.44123	0.922261	4.54545	2.94118	0.647059	UniRef90_A0A0I9TM41	610	YP_098907.1 strains_non_MPA_non_topgraph_cdhit70_190118.csv	Uncharacterized protein n=24 Tax=Bacteroides TaxID=816 RepID=A0A0I9TM41_BACFG
	agilent_150541	5.06447e-06	0.258288	-0.623363	-1.70415	0.457422	16.6667	13.2353	0.794118	UniRef90_A0A076JBG3	611	WP_005841703.1 MPA_PNP_EM_seqs_non_topgraph_seqs_final_210318.csv	PorT family protein n=35 Tax=Bacteroides TaxID=816 RepID=A0A076JBG3_9BACE
	twist_62435	5.07891e-06	0.259024	-0.957404	-2.61992	0.705108	7.57576	4.41176	0.582353		612	AFQ97034.1 protein kinase [Enterobacteria phage T7M]
	agilent_171544	5.07906e-06	0.259032	-1.02483	-2.80444	0.754791	7.57576	2.94118	0.388235	UniRef90_F3PVF2	613	WP_005824861.1 (3/4) MPA_and_EM_topgraph_220218_subsample.csv	Phosphatidylglycerol--prolipoprotein diacylglyceryl transferase n=47 Tax=root TaxID=1 RepID=F3PVF2_9BACE
	agilent_226184	5.09105e-06	0.259643	-0.470412	-1.28833	0.347511	33.3333	22.0588	0.661765	UniRef90_P71401	614	VFG001157(gb|AAC44560) (hsf) Hsf [Hia/Hsf (VF0039)] [Haemophilus influenzae C54]	Hsf n=19 Tax=Haemophilus influenzae TaxID=727 RepID=P71401_HAEIF
	agilent_9701	5.09545e-06	0.259868	-0.473513	-1.29722	0.35019	31.8182	20.5882	0.647059	UniRef90_Q99WQ6	615	Lipase 2 precursor (Glycerol ester hydrolase 2)	Lipase 2 n=451 Tax=Bacteria TaxID=2 RepID=LIP2_STAAM
	twist_70489	5.10062e-06	0.260132	1.33346	-0.987449	3.65436	1.51515	7.35294	4.85294		616	YP_001293423.1 hypothetical protein ORF016 [Pseudomonas phage 73]
	twist_60159	5.11903e-06	0.26107	0.706956	-0.52594	1.93985	7.57576	11.7647	1.55294		617	AFN38704.1 hypothetical protein phi_MSA6_ORF041 [Staphylococcus phage MSA6]
	twist_59101	5.13123e-06	0.261693	0.564153	-0.420986	1.54929	13.6364	20.5882	1.5098		618	H3N2 A/Victoria/3/75 HA
	twist_32271	5.13487e-06	0.261878	0.874033	-0.652821	2.40089	4.54545	7.35294	1.61765		619	HCMVUS22
	agilent_205439	5.16474e-06	0.263402	0.515214	-0.387694	1.41812	16.6667	23.5294	1.41176	UniRef90_D6D6J2	620	NOM028_GL0019456 MPA_PNP_EM_seqs_non_topgraph_seqs_final_210318.csv	Uncharacterized protein n=42 Tax=Bacteroides TaxID=816 RepID=D6D6J2_9BACE
	twist_48100	5.16564e-06	0.263448	-0.754905	-2.078	0.568187	12.1212	5.88235	0.485294		621	butyrophilin precursor & Butyrophilin subfamily 1 member A1 & butyrophilin, partial
	agilent_206719	5.16907e-06	0.263623	-0.573531	-1.5791	0.432042	21.2121	11.7647	0.554622	UniRef90_A0A2V2E9Z5	622	MH0188_GL0033238 MPA_PNP_EM_seqs_non_topgraph_seqs_final_210318.csv	Molybdopterin molybdenumtransferase n=1 Tax=Coriobacteriia bacterium TaxID=2052159 RepID=A0A2V2E9Z5_9ACTN
	agilent_3635	5.17201e-06	0.263773	0.417658	-0.314853	1.15017	36.3636	47.0588	1.29412	UniRef90_Q9ANY1	623	pneumococcal histidine triad protein E & hydrolase & HIT family hydrolase	Bvh-3 n=444 Tax=Bacteria TaxID=2 RepID=Q9ANY1_STREE
	twist_40222	5.17211e-06	0.263778	-1.23514	-3.40143	0.931141	4.54545	4.41176	0.970588		624	titin isoform IC
	twist_66223	5.17253e-06	0.263799	-1.01462	-2.79421	0.764972	7.57576	2.94118	0.388235		625	YP_008772101.1 unnamed protein product [Streptococcus phage TP-778L]
	twist_46451	5.17378e-06	0.263863	-0.875495	-2.41127	0.660284	9.09091	4.41176	0.485294		626	11-1 polypeptide
	agilent_223208	5.17456e-06	0.263902	-0.660875	-1.82027	0.498518	13.6364	13.2353	0.970588	UniRef90_Q9KK48	627	VFG005316(gb|NP_359586) (pspC/cbpA) Choline binding protein A [Choline-binding proteins (CVF122)] [Streptococcus pneumoniae R6]	Surface protein PspC n=12 Tax=Streptococcus pneumoniae TaxID=1313 RepID=Q9KK48_STREE
	agilent_150919	5.17783e-06	0.26407	-1.44088	-3.96954	1.08778	4.54545	1.47059	0.323529	UniRef90_K5Y9X4	628	MH0020_GL0057157 (1/1) MPA_and_EM_topgraph_220218_subsample.csv	Uncharacterized protein n=19 Tax=Bacteria TaxID=2 RepID=K5Y9X4_9BACT
	twist_43493	5.1785e-06	0.264103	0.54655	-0.412683	1.50578	74.2424	86.7647	1.16867		629	Enterovirus polyprotein (VP0, VP1, VP2, VP4) – capsid proteins, Coxsackievirus A9 (2.9 Å structure, chains 1–4)
	twist_55260	5.18336e-06	0.264351	0.417366	-0.31552	1.15025	37.8788	47.0588	1.24235		630	Adhesin P1 precursor (Cytadhesin P1) (Attachment protein) & ADP1_MYCPN adhesin P1
	agilent_90413	5.18348e-06	0.264358	0.41755	-0.315669	1.15077	39.3939	47.0588	1.19457	UniRef90_A0A1C5VBJ4	631	MH0369_GL0102815 MPA_PNP_EM_seqs_non_topgraph_seqs_final_210318.csv	Flagellin n=16 Tax=Roseburia TaxID=841 RepID=A0A1C5VBJ4_9FIRM
	agilent_124604	5.18375e-06	0.264371	1.33416	-1.0087	3.67703	1.51515	4.41176	2.91176	UniRef90_G1WNG6	632	WP_005335292.1 (1/2) non_MPA_topgraph_sampling_040218.csv	LysM domain-containing protein n=15 Tax=Dorea TaxID=189330 RepID=G1WNG6_9FIRM
	agilent_113791	5.23332e-06	0.266899	0.750316	-0.574266	2.0749	6.06061	10.2941	1.69853	UniRef90_I9A5F1	633	MH0091_GL0038462 MPA_PNP_EM_seqs_non_topgraph_seqs_final_210318.csv	DUF4136 domain-containing protein n=32 Tax=Bacteroides TaxID=816 RepID=I9A5F1_BACVU
	agilent_226269	5.23574e-06	0.267023	-0.440145	-1.21736	0.337072	36.3636	29.4118	0.808824	UniRef90_Q99XV0	634	VFG000968(gb|NP_269973) (emm) M protein type 1 [M protein (VF0242)] [Streptococcus pyogenes M1 GAS]	M protein type 1 n=54 Tax=Streptococcus pyogenes TaxID=1314 RepID=Q99XV0_STRP1
	agilent_124047	5.24771e-06	0.267633	0.742648	-0.570409	2.0557	6.06061	11.7647	1.94118	UniRef90_B0G7P7	635	WP_040015567.1 (3/4) non_MPA_topgraph_sampling_040218.csv	Cobalamin biosynthesis protein CobD n=23 Tax=Dorea TaxID=189330 RepID=B0G7P7_9FIRM
	agilent_241118	5.27383e-06	0.268965	0.439254	-0.339545	1.21805	30.303	36.7647	1.21324	UniRef90_P15926	636	VFG001797(gb|NP_735749) (scpB) streptococcal C5a peptidase [C5a peptidase (VF0278)] [Streptococcus agalactiae NEM316]	C5a peptidase n=760 Tax=Bacteria TaxID=2 RepID=C5AP_STRPY
	agilent_201606	5.29352e-06	0.26997	0.543948	-0.422499	1.5104	13.6364	22.0588	1.61765	UniRef90_Q74LM8	637	WP_011161370.1 strains_non_MPA_non_topgraph_cdhit70_190118.csv	LYZ2 domain-containing protein n=25 Tax=Lactobacillus TaxID=1578 RepID=Q74LM8_LACJO
	agilent_43878	5.29735e-06	0.270165	-1.09203	-3.03305	0.848996	6.06061	2.94118	0.485294	UniRef90_D1JSC7	638	YP_100692.1 strains_non_MPA_non_topgraph_cdhit70_190118.csv	Prolyl tripeptidyl peptidase n=56 Tax=Bacteroidaceae TaxID=815 RepID=D1JSC7_BACFG
	agilent_124373	5.3003e-06	0.270315	0.678113	-0.527578	1.8838	7.57576	13.2353	1.74706	UniRef90_B0G5S8	639	WP_005332882.1 (1/4) non_MPA_topgraph_sampling_040218.csv	Uncharacterized protein n=12 Tax=Dorea TaxID=189330 RepID=B0G5S8_9FIRM
	twist_49675	5.30306e-06	0.270456	0.45416	-0.353578	1.2619	25.7576	32.3529	1.25606		640	positive (from uniprot): Human herpesvirus 3 Envelope glycoprotein C
	agilent_174779	5.30727e-06	0.270671	0.874712	-0.681688	2.43111	4.54545	7.35294	1.61765	UniRef90_D4MVC3	641	MH0089_GL0093714 (1/3) MPA_and_EM_topgraph_220218_subsample.csv	ABC-type multidrug transport system, ATPase and permease components n=20 Tax=Firmicutes TaxID=1239 RepID=D4MVC3_ANAHA
	agilent_177491	5.30851e-06	0.270734	0.415828	-0.324164	1.15582	53.0303	57.3529	1.08151	UniRef90_P52143	642	NP_311542.2 strains_non_MPA_non_topgraph_cdhit70_190118.csv	Uncharacterized outer membrane protein YpjA n=569 Tax=Bacteria TaxID=2 RepID=YPJA_ECOLI
	agilent_164667	5.3091e-06	0.270764	1.41002	-1.09936	3.9194	1.51515	2.94118	1.94118	UniRef90_A0A173T5V3	643	MH0260_GL0103278 MPA_PNP_EM_seqs_non_topgraph_seqs_final_210318.csv	Flagellin n=2 Tax=Roseburia faecis TaxID=301302 RepID=A0A173T5V3_9FIRM
	agilent_166976	5.3091e-06	0.270764	1.41002	-1.09936	3.9194	1.51515	2.94118	1.94118	UniRef90_A0A173T5V3	644	MH0260_GL0103278 MPA_PNP_EM_seqs_non_topgraph_seqs_final_210318.csv	Flagellin n=2 Tax=Roseburia faecis TaxID=301302 RepID=A0A173T5V3_9FIRM
	agilent_140424	5.31374e-06	0.271001	0.845559	-0.660004	2.35112	4.54545	8.82353	1.94118	UniRef90_Q08860	645	NP_707809.1 strains_non_MPA_non_topgraph_cdhit70_190118.csv	Flagellin n=40 Tax=Enterobacteriaceae TaxID=543 RepID=FLIC_SHIFL
	twist_15602	5.31592e-06	0.271112	-0.468297	-1.30232	0.365725	33.3333	22.0588	0.661765		646	allergen_name False allergome_name Hor v 37 (5/6) (1/1) allergenonline_name False SDAP_name False iedb_name False
	agilent_9372	5.32132e-06	0.271387	0.620438	-0.485176	1.72605	10.6061	17.6471	1.66387	UniRef90_P11311	647	Adhesin P1 precursor (Cytadhesin P1) (Attachment protein) & ADP1_MYCPN adhesin P1	Adhesin P1 n=56 Tax=Mycoplasma pneumoniae TaxID=2104 RepID=ADP1_MYCPN
	agilent_193955	5.32279e-06	0.271462	-0.713337	-1.9847	0.558021	12.1212	7.35294	0.606618	UniRef90_F7M4X1	648	MH0003_GL0051133 (1/1) MPA_and_EM_topgraph_220218_subsample.csv	STN domain-containing protein n=61 Tax=Bacteroidaceae TaxID=815 RepID=F7M4X1_9BACE
	twist_3940	5.3554e-06	0.273125	-0.596363	-1.66293	0.470209	16.6667	11.7647	0.705882		649	allergen_name False allergome_name Cte f 9 (6/8) (1/1) allergenonline_name False SDAP_name False iedb_name False
	agilent_53537	5.3751e-06	0.27413	1.00555	-0.796607	2.8077	3.0303	5.88235	1.94118	UniRef90_A0A0P0SPT5	650	WP_001032962.1 strains_non_MPA_non_topgraph_cdhit70_190118.csv	Exopolygalacturonate lyase n=137 Tax=Enterobacteriaceae TaxID=543 RepID=A0A0P0SPT5_ECOLX
	agilent_17389	5.38993e-06	0.274886	0.590813	-0.469719	1.65135	10.6061	19.1176	1.80252	UniRef90_A0A0G9FDS1	651	YP_004888342.1 strains_non_MPA_non_topgraph_cdhit70_190118.csv	A-agglutinin anchorage subunit n=68 Tax=Lactobacillaceae TaxID=33958 RepID=A0A0G9FDS1_LACPN
	twist_49674	5.3923e-06	0.275007	0.440441	-0.350366	1.23125	27.2727	35.2941	1.29412		652	positive (from uniprot): Human herpesvirus 3 Envelope glycoprotein C
	agilent_2750	5.40011e-06	0.275406	0.471557	-0.375821	1.31893	21.2121	27.9412	1.31723	UniRef90_P68950	653	positive (from uniprot): Human adenovirus C Pre-histone-like nucleoprotein	Pre-histone-like nucleoprotein n=24 Tax=root TaxID=1 RepID=NP_ADE02
	agilent_111172	5.40959e-06	0.275889	-0.517252	-1.44768	0.413176	22.7273	16.1765	0.711765	UniRef90_Q92CG8	654	WP_026747284.1 strains_non_MPA_non_topgraph_cdhit70_190118.csv	Lin1204 protein n=84 Tax=Listeria TaxID=1637 RepID=Q92CG8_LISIN
	twist_10203	5.4156e-06	0.276196	-0.60526	-1.69469	0.484171	16.6667	10.2941	0.617647		655	allergen_name False allergome_name Por tr 2 (1/17) (1/1) allergenonline_name False SDAP_name False iedb_name False
	agilent_188287	5.42002e-06	0.276421	0.72229	-0.578399	2.02298	6.06061	13.2353	2.18382	UniRef90_B1R5P4	656	WP_011590707.1 strains_non_MPA_non_topgraph_cdhit70_190118.csv	Mannosyl-glycoprotein endo-beta-N-acetylglucosamidase domain protein, possible enterotoxin n=1 Tax=Clostridium perfringens B str. ATCC 3626 TaxID=451754 RepID=B1R5P4_CLOPF
	agilent_241907	5.42838e-06	0.276847	-0.584885	-1.63907	0.469302	19.697	10.2941	0.522624	UniRef90_Q8NX98	657	VFG001296(gb|NP_645749) (sspA) serine protease; V8 protease; glutamyl endopeptidase [V8 protease (VF0023)] [Staphylococcus aureus subsp. aureus MW2]	Glutamyl endopeptidase n=99 Tax=Staphylococcaceae TaxID=90964 RepID=SSPA_STAAW
	twist_15555	5.43111e-06	0.276987	0.8329	-0.668741	2.33454	4.54545	8.82353	1.94118		658	allergen_name False allergome_name Pha v PHA (7/15) (1/1) allergenonline_name False SDAP_name False iedb_name False
	twist_5109	5.43598e-06	0.277235	-0.800125	-2.24342	0.643171	9.09091	5.88235	0.647059		659	allergen_name False allergome_name Str c 1 (2/2) (1/1) allergenonline_name False SDAP_name False iedb_name False
	agilent_1475	5.43628e-06	0.27725	0.644529	-0.518134	1.80719	9.09091	13.2353	1.45588	UniRef90_Q2FUY2	660	Clumping factor B precursor (Fibrinogen-binding protein B) (Fibrinogen receptor B)	Clumping factor B n=3 Tax=Staphylococcus aureus TaxID=1280 RepID=CLFB_STAA8
	agilent_123632	5.4437e-06	0.277629	0.83349	-0.671225	2.33821	4.54545	8.82353	1.94118	UniRef90_A0A174IN05	661	MH0188_GL0177478 (1/1) MPA_and_EM_topgraph_220218_subsample.csv	Penicillin-binding protein 2 n=11 Tax=Clostridiales TaxID=186802 RepID=A0A174IN05_9FIRM
	agilent_241595	5.44697e-06	0.277796	-0.419585	-1.17733	0.338162	43.9394	42.6471	0.970588	UniRef90_A0A4I7XYI6	662	VFG001361(gb|NP_344663) (pspA) pneumococcal surface protein A [PspA (VF0152)] [Streptococcus pneumoniae TIGR4]	Surface protein A n=87 Tax=Streptococcus pneumoniae TaxID=1313 RepID=A0A4I7XYI6_STREE
	agilent_220150	5.44982e-06	0.277941	-0.40588	-1.1391	0.327338	59.0909	52.9412	0.895928	UniRef90_A0A4I7XYI6	663	VFG001361(gb|NP_344663) (pspA) pneumococcal surface protein A [PspA (VF0152)] [Streptococcus pneumoniae TIGR4]	Surface protein A n=87 Tax=Streptococcus pneumoniae TaxID=1313 RepID=A0A4I7XYI6_STREE
	agilent_226780	5.46174e-06	0.278549	-0.411379	-1.15547	0.332714	66.6667	57.3529	0.860294	UniRef90_A0A098ZMW6	664	VFG001355(gb|NP_346612) (cbpD) choline binding protein D [CBPs (VF0145)] [Streptococcus pneumoniae TIGR4]	Autolysin n=355 Tax=Streptococcus TaxID=1301 RepID=A0A098ZMW6_STREE
	twist_22039	5.47051e-06	0.278996	0.622115	-0.5042	1.74843	9.09091	14.7059	1.61765		665	allergen_name False allergome_name Gal d 1 (2/3) (1/1) allergenonline_name Unassigned (1/1) (1/1) SDAP_name False iedb_name False
	twist_48402	5.49243e-06	0.280114	-1.38199	-3.88984	1.12587	4.54545	1.47059	0.323529		666	Adhesin P1 precursor (Cytadhesin P1) (Attachment protein) & ADP1_MYCPN adhesin P1
	agilent_3245	5.49498e-06	0.280244	0.407137	-0.331884	1.14616	53.0303	63.2353	1.19244	UniRef90_A0A1D8D445	667	positive (from uniprot): Enterovirus C Genome polyprotein [on Uniprot the BLAST matches are "Capsid protein" from "Human poliovirus"	VP1 (Fragment) n=1 Tax=Human poliovirus 3 TaxID=12086 RepID=A0A1D8D445_9ENTO
	agilent_62251	5.50248e-06	0.280627	-0.820519	-2.31108	0.670044	9.09091	5.88235	0.647059	UniRef90_R5DVL4	668	N085A_GL0053942 (1/2) MPA_and_EM_topgraph_220218_subsample.csv	Uncharacterized protein n=24 Tax=Ruminococcus TaxID=1263 RepID=R5DVL4_9FIRM
	agilent_243666	5.50542e-06	0.280777	-0.858524	-2.41861	0.701566	9.09091	5.88235	0.647059	UniRef90_C1IDV3	669	VFG002419(gb|NP_645021) (coa) staphylocoagulase precursor [Staphylocoagulase (VF0421)] [Staphylococcus aureus subsp. aureus MW2]	Staphylocoagulase n=45 Tax=Staphylococcaceae TaxID=90964 RepID=C1IDV3_STAAU
	agilent_25775	5.52843e-06	0.28195	-0.725231	-2.04632	0.59586	10.6061	8.82353	0.831933	UniRef90_UPI000A3CE4AB	670	WP_000775561.1 (1/1) non_MPA_topgraph_sampling_040218.csv	succinate dehydrogenase flavoprotein subunit n=2 Tax=Enterobacteriaceae TaxID=543 RepID=UPI000A3CE4AB
	agilent_2463	5.52938e-06	0.281998	0.684712	-0.562695	1.93212	7.57576	11.7647	1.55294	UniRef90_Q66478	671	polyprotein (3/9) & structural protein (3/3) & VP1 (2/4) & capsid protein VP1 & VP1 protein (2/2) & VP1 protein, partial [Enterovirus A71]	Genome polyprotein n=10068 Tax=root TaxID=1 RepID=POLG_HE71B
	agilent_161585	5.5316e-06	0.282112	0.850308	-0.699145	2.39976	4.54545	7.35294	1.61765	UniRef90_K0X402	672	V1.FI12_GL0135524 MPA_PNP_EM_seqs_non_topgraph_seqs_final_210318.csv	Por secretion system C-terminal sorting domain-containing protein n=3 Tax=Bacteroidales TaxID=171549 RepID=K0X402_9BACT
	agilent_207238	5.53272e-06	0.282169	-0.696885	-1.96692	0.573148	13.6364	8.82353	0.647059	UniRef90_A0A4P6M607	673	WP_018594521.1 strains_non_MPA_non_topgraph_cdhit70_190118.csv	D-galactose-binding periplasmic protein n=6 Tax=Lachnospiraceae TaxID=186803 RepID=A0A4P6M607_9FIRM
	agilent_76173	5.53523e-06	0.282297	0.816506	-0.671924	2.30494	4.54545	8.82353	1.94118	UniRef90_A0A174Z2U6	674	V1.UC13-0_GL0049070 MPA_PNP_EM_seqs_non_topgraph_seqs_final_210318.csv	Methionine aminopeptidase n=12 Tax=Eubacterium TaxID=1730 RepID=A0A174Z2U6_9FIRM
	agilent_235651	5.5366e-06	0.282367	-0.920611	-2.59906	0.757839	9.09091	2.94118	0.323529	UniRef90_Q50341	675	VFG002030(gb|NP_109830) (orf6/MgpC/crmA) cytadherence protein [Cytadherence organelle (VF0330)] [Mycoplasma pneumoniae M129]	Mgp-operon protein 3 n=22 Tax=Mycoplasma pneumoniae TaxID=2104 RepID=MGP3_MYCPN
	agilent_152193	5.53954e-06	0.282517	-1.00209	-2.82967	0.825484	7.57576	2.94118	0.388235	UniRef90_A0A397WJH7	676	V1.UC23-0_GL0009955 (1/10) MPA_and_EM_topgraph_220218_subsample.csv	Peptidoglycan O-acetyltransferase n=36 Tax=Bacteroides TaxID=816 RepID=A0A397WJH7_BACVU
	agilent_224314	5.54391e-06	0.282739	0.429243	-0.353955	1.21244	28.7879	33.8235	1.17492	UniRef90_Q2G0L4	677	VFG001280(gb|NP_645334) (sdrD) Ser-Asp rich fibrinogen-binding bone sialoprotein-binding protein [SDr (VF0019)] [Staphylococcus aureus subsp. aureus MW2]	Serine-aspartate repeat-containing protein D n=1957 Tax=Bacteria TaxID=2 RepID=SDRD_STAA8
	twist_72396	5.57472e-06	0.284311	0.831947	-0.690989	2.35488	4.54545	7.35294	1.61765		678	YP_002003938.1 gp1 [Enterobacteria phage 13a]
	twist_30967	5.57753e-06	0.284454	0.581702	-0.48346	1.64686	10.6061	16.1765	1.52521		679	antigen 332, Ag332=Pf332 gene clone G1 product & erythrocyte membrane-associated giant protein antigen 332 & antigen 332, Ag332=Pf332 gene clone C1 product & antigen 332
	agilent_226533	5.57912e-06	0.284535	0.694946	-0.577793	1.96769	7.57576	10.2941	1.35882	UniRef90_Q50341	680	VFG002030(gb|NP_109830) (orf6/MgpC/crmA) cytadherence protein [Cytadherence organelle (VF0330)] [Mycoplasma pneumoniae M129]	Mgp-operon protein 3 n=22 Tax=Mycoplasma pneumoniae TaxID=2104 RepID=MGP3_MYCPN
	agilent_73393	5.5883e-06	0.285003	1.36219	-1.13498	3.85935	1.51515	2.94118	1.94118	UniRef90_D4S2X1	681	MH0005_GL0011337 MPA_PNP_EM_seqs_non_topgraph_seqs_final_210318.csv	Flagellin n=3 Tax=Butyrivibrio TaxID=830 RepID=D4S2X1_9FIRM
	agilent_11583	5.60369e-06	0.285788	-0.470727	-1.33507	0.393618	27.2727	19.1176	0.70098	UniRef90_P11089	682	Flagellar filament 41 kDa core protein	Flagellar filament 41 kDa core protein n=535 Tax=Borreliaceae TaxID=1643685 RepID=FLA1_BORBU
	twist_11359	5.60658e-06	0.285935	-0.943645	-2.67689	0.789598	7.57576	2.94118	0.388235		683	allergen_name False allergome_name Tak ru 2 (5/7) (1/1) allergenonline_name False SDAP_name False iedb_name False
	agilent_1726	5.61273e-06	0.286249	0.667263	-0.559134	1.89366	7.57576	11.7647	1.55294	UniRef90_P14738	684	fibronectin-binding protein A	Fibronectin-binding protein A n=540 Tax=Staphylococcaceae TaxID=90964 RepID=FNBA_STAA8
	agilent_121617	5.63398e-06	0.287333	0.789495	-0.664824	2.24381	4.54545	11.7647	2.58824	UniRef90_W0U6R6	685	V1.CD1-0-PT_GL0044963 (1/10) MPA_and_EM_topgraph_220218_subsample.csv	Putative alginate O-acetyltransferase n=26 Tax=Ruminococcus TaxID=1263 RepID=W0U6R6_9FIRM
	twist_14067	5.64043e-06	0.287662	-0.463313	-1.31736	0.390733	30.303	23.5294	0.776471		686	allergen_name False allergome_name Ovi a 8 (5/5), Ovi a 9 (2/2) (1/1) allergenonline_name False SDAP_name False iedb_name False
	agilent_194332	5.64643e-06	0.287968	0.933698	-0.788523	2.65592	3.0303	8.82353	2.91176	UniRef90_A0A1Y5BI51	687	WP_001366880.1 strains_non_MPA_non_topgraph_cdhit70_190118.csv	Chaperone protein PapD n=111 Tax=root TaxID=1 RepID=A0A1Y5BI51_ECOLX
	twist_34744	5.69001e-06	0.290191	-0.602944	-1.72022	0.514333	15.1515	10.2941	0.679412		688	zinc metalloproteinase aureolysin
	agilent_110011	5.69135e-06	0.290259	0.67578	-0.576643	1.9282	7.57576	11.7647	1.55294	UniRef90_K0WTY8	689	MH0012_GL0233205 MPA_PNP_EM_seqs_non_topgraph_seqs_final_210318.csv	Por secretion system C-terminal sorting domain-containing protein n=3 Tax=Bacteroidales TaxID=171549 RepID=K0WTY8_9BACT
	agilent_200824	5.69532e-06	0.290461	0.406758	-0.347403	1.16092	39.3939	45.5882	1.15724	UniRef90_E1W618	690	WP_014065439.1 strains_non_MPA_non_topgraph_cdhit70_190118.csv	Uncharacterized protein n=1 Tax=Haemophilus parainfluenzae (strain T3T1) TaxID=862965 RepID=E1W618_HAEP3
	twist_58049	5.69701e-06	0.290547	0.687466	-0.587377	1.96231	84.8485	94.1176	1.10924		691	positive (exact): Enterovirus B Genome polyprotein
	twist_41599	5.69738e-06	0.290566	0.465988	-0.398178	1.33015	21.2121	26.4706	1.2479		692	Tetanus toxin precursor & Tetanus toxin
	agilent_139400	5.70682e-06	0.291048	-0.42633	-1.21774	0.365081	37.8788	25	0.66	UniRef90_Q2FZL2	693	WP_000676561.1 strains_non_MPA_non_topgraph_cdhit70_190118.csv	Glutamyl endopeptidase n=383 Tax=Bacilli TaxID=91061 RepID=SSPA_STAA8
	agilent_238898	5.70704e-06	0.291059	0.679466	-0.581878	1.94081	7.57576	10.2941	1.35882	UniRef90_P13423	694	VFG000677(gb|AAD32414) (pagA) anthrax toxin moiety, protective antigen [Anthrax toxin (VF0142)] [Bacillus anthracis str. Sterne]	Protective antigen n=45 Tax=Bacillus TaxID=55087 RepID=PAG_BACAN
	agilent_21414	5.72913e-06	0.292186	-0.794132	-2.27179	0.683522	10.6061	4.41176	0.415966	UniRef90_B0G3Z1	695	WP_005331743.1 strains_non_MPA_non_topgraph_cdhit70_190118.csv	ErfK/YbiS/YcfS/YnhG n=4 Tax=Dorea formicigenerans TaxID=39486 RepID=B0G3Z1_9FIRM
	agilent_165952	5.73103e-06	0.292282	-1.23819	-3.54257	1.06619	6.06061	1.47059	0.242647	UniRef90_B2UPA9	696	WP_042448428.1 (3/12) non_MPA_topgraph_sampling_040218.csv	Cytochrome c assembly protein n=35 Tax=Akkermansia TaxID=239934 RepID=B2UPA9_AKKM8
	agilent_224035	5.73498e-06	0.292484	0.736392	-0.634671	2.10745	6.06061	10.2941	1.69853	UniRef90_Q327J1	697	VFG012802(gb|NP_858136) (ospB) type III secretion system effector OspB [T3SS (SS011)] [Shigella flexneri 2a str. 301]	OspB n=95 Tax=Enterobacteriaceae TaxID=543 RepID=Q327J1_SHIDS
	twist_27732	5.74542e-06	0.293017	-0.442458	-1.26716	0.382249	30.303	23.5294	0.776471		698	Surface protein pspA
	twist_52109	5.74543e-06	0.293017	0.808288	-0.698299	2.31488	4.54545	8.82353	1.94118		699	latent membrane protein 1 (LMP1) HHV-4P-1 LYDMA gene
	agilent_108406	5.7572e-06	0.293617	0.734888	-0.636591	2.10637	6.06061	10.2941	1.69853	UniRef90_A0A173SXQ5	700	MH0142_GL0047247 MPA_PNP_EM_seqs_non_topgraph_seqs_final_210318.csv	Cyclodextrin-binding protein n=5 Tax=Roseburia TaxID=841 RepID=A0A173SXQ5_9FIRM
	agilent_206745	5.76211e-06	0.293868	0.614196	-0.532637	1.76103	9.09091	13.2353	1.45588	UniRef90_U6RAC5	701	158802708-stool1_revised_scaffold38795_2_gene43419 MPA_PNP_EM_seqs_non_topgraph_seqs_final_210318.csv	Uncharacterized protein n=3 Tax=Bacteroidaceae TaxID=815 RepID=U6RAC5_9BACE
	agilent_119064	5.78515e-06	0.295043	0.50103	-0.436778	1.43884	16.6667	20.5882	1.23529	UniRef90_A0A1C6DAL4	702	MH0211_GL0137678 MPA_PNP_EM_seqs_non_topgraph_seqs_final_210318.csv	Endo-1,4-beta-xylanase A n=5 Tax=Firmicutes TaxID=1239 RepID=A0A1C6DAL4_9CLOT
	agilent_237838	5.80294e-06	0.29595	0.423533	-0.37071	1.21778	25.7576	36.7647	1.42734	UniRef90_Q54835	703	VFG000950(gb|NP_665531) (emm) M protein type 3 [M protein (VF0242)] [Streptococcus pyogenes MGAS315]	M3 protein n=36 Tax=Streptococcus pyogenes TaxID=1314 RepID=Q54835_STRPY
	twist_43231	5.80599e-06	0.296105	0.4171	-0.365332	1.19953	28.7879	36.7647	1.27709		704	minor core protein
	agilent_79810	5.84496e-06	0.298093	-0.409266	-1.18017	0.361635	37.8788	27.9412	0.737647	UniRef90_R7HD48	705	MH0113_GL0055733 MPA_PNP_EM_seqs_non_topgraph_seqs_final_210318.csv	Flagellin n=1 Tax=Eubacterium sp. CAG:38 TaxID=1262889 RepID=R7HD48_9FIRM
	agilent_30187	5.85893e-06	0.298805	0.790009	-0.700261	2.28028	4.54545	8.82353	1.94118	UniRef90_A0A174CFU2	706	WP_004845050.1 (2/2) non_MPA_topgraph_sampling_040218.csv	Ion-translocating oxidoreductase complex subunit B n=6 Tax=Clostridiales TaxID=186802 RepID=A0A174CFU2_9FIRM
	agilent_223034	5.86625e-06	0.299179	-0.418414	-1.20832	0.371491	34.8485	25	0.717391	UniRef90_A0A4I7XYI6	707	VFG001361(gb|NP_344663) (pspA) pneumococcal surface protein A [PspA (VF0152)] [Streptococcus pneumoniae TIGR4]	Surface protein A n=87 Tax=Streptococcus pneumoniae TaxID=1313 RepID=A0A4I7XYI6_STREE
	agilent_43394	5.87106e-06	0.299424	0.564321	-0.501576	1.63022	10.6061	16.1765	1.52521	UniRef90_P43153	708	WP_011590092.1 strains_non_MPA_non_topgraph_cdhit70_190118.csv	Collagenase ColA n=88 Tax=Clostridium perfringens TaxID=1502 RepID=COLA_CLOPE
	agilent_200668	5.88228e-06	0.299996	0.925041	-0.824259	2.67434	3.0303	8.82353	2.91176	UniRef90_P35829	709	YP_193101.1 strains_non_MPA_non_topgraph_cdhit70_190118.csv	S-layer protein n=17 Tax=Bacteria TaxID=2 RepID=SLAP_LACAC
	agilent_51357	5.888e-06	0.300288	0.952944	-0.850209	2.7561	3.0303	7.35294	2.42647	UniRef90_A0A249NLN6	710	WP_003647944.1 strains_non_MPA_non_topgraph_cdhit70_190118.csv	GRAM_POS_ANCHORING domain-containing protein n=3 Tax=Lactobacillus gasseri TaxID=1596 RepID=A0A249NLN6_LACGS
	agilent_221466	5.89104e-06	0.300443	0.600278	-0.535929	1.73649	9.09091	17.6471	1.94118	UniRef90_A0A2X2MA38	711	VFG002420(gb|NP_644838) (adsA) Adenosine synthase A [AdsA (VF0422)] [Staphylococcus aureus subsp. aureus MW2]	5'-nucleotidase n=579 Tax=Bacteria TaxID=2 RepID=A0A2X2MA38_STAAU
	agilent_7854	5.89976e-06	0.300888	-0.456814	-1.32227	0.40864	27.2727	20.5882	0.754902	UniRef90_P14738	712	fibronectin-binding protein A	Fibronectin-binding protein A n=540 Tax=Staphylococcaceae TaxID=90964 RepID=FNBA_STAA8
	twist_72254	5.90766e-06	0.30129	0.796999	-0.714208	2.3082	4.54545	8.82353	1.94118		713	YP_009321608.1 major head protein II [Campylobacter phage PC14]
	twist_47864	5.91172e-06	0.301498	-0.505717	-1.46503	0.453594	84.8485	80.8824	0.953256		714	Capsid protein VP26 & capsid protein VP26 [Human gammaherpesvirus 4] & BFRF3
	agilent_8212	5.91484e-06	0.301657	0.43201	-0.387755	1.25178	24.2424	29.4118	1.21324	UniRef90_P08318	715	phosphoprotein 150 & Large structural phosphoprotein	Large structural phosphoprotein n=145 Tax=root TaxID=1 RepID=PP150_HCMVA
	agilent_136533	5.91486e-06	0.301658	-0.596842	-1.72939	0.535703	15.1515	8.82353	0.582353	UniRef90_Q6GJK9	716	WP_001170274.1 strains_non_MPA_non_topgraph_cdhit70_190118.csv	N-acetylmuramoyl-L-alanine amidase sle1 n=31 Tax=Staphylococcus aureus TaxID=1280 RepID=SLE1_STAAR
	agilent_178864	5.92547e-06	0.302199	-0.710083	-2.05902	0.638853	10.6061	7.35294	0.693277	UniRef90_A0A120A5I1	717	MH0436_GL0026008 (2/2) MPA_and_EM_topgraph_220218_subsample.csv	Carboxypeptidase regulatory-like domain protein n=64 Tax=Bacteroides TaxID=816 RepID=A0A120A5I1_9BACE
	agilent_8460	5.93559e-06	0.302715	0.664512	-0.599202	1.92823	7.57576	10.2941	1.35882	UniRef90_Q2FUY2	718	Clumping factor B precursor (Fibrinogen-binding protein B) (Fibrinogen receptor B)	Clumping factor B n=3 Tax=Staphylococcus aureus TaxID=1280 RepID=CLFB_STAA8
	agilent_167207	5.93667e-06	0.30277	-0.392484	-1.13896	0.353995	43.9394	36.7647	0.836714	UniRef90_A0A381IPS4	719	WP_003460499.1 strains_non_MPA_non_topgraph_cdhit70_190118.csv	Cell wall binding repeat-containing protein/zinc carboxypeptidase n=15 Tax=Clostridium perfringens TaxID=1502 RepID=A0A381IPS4_CLOPF
	agilent_208438	5.9391e-06	0.302894	-1.10939	-3.21991	1.00114	4.54545	2.94118	0.647059	UniRef90_D2N0B9	720	WP_002778702.1 (1/1) non_MPA_topgraph_sampling_040218.csv	Peptidoglycan-associated protein n=64 Tax=Campylobacteraceae TaxID=72294 RepID=D2N0B9_CAMJU
	twist_60212	5.94e-06	0.30294	0.7603	-0.686248	2.20685	6.06061	7.35294	1.21324		721	YP_007003037.1 hypothetical protein [Lactobacillus phage JCL1032]
	agilent_2098	5.97266e-06	0.304606	-0.620912	-1.80634	0.564514	13.6364	8.82353	0.647059	UniRef90_P03300	722	Genome polyprotein (6/6) & polyprotein (7/9) & VP1 (1/4) & coat protein VP1 & VP4	Genome polyprotein n=1168 Tax=Enterovirus TaxID=12059 RepID=POLG_POL1M
	twist_28810	5.98715e-06	0.305345	0.381481	-0.347943	1.1109	43.9394	52.9412	1.20487		723	polyprotein (9/9) & VP1 capsid protein (1/3) & Chain 2, Human Rhinovirus Serotype 2 (Hrv2)
	twist_35333	5.99983e-06	0.305991	-0.620688	-1.80908	0.567709	89.3939	86.7647	0.970588		724	EBNA-1 HHV 4 & BKRF1
	twist_4462	6.00076e-06	0.306039	-0.653402	-1.90456	0.597753	12.1212	7.35294	0.606618		725	allergen_name False allergome_name Zea m GBSS_I (3/12) (1/1) allergenonline_name False SDAP_name False iedb_name False
	agilent_202934	6.00227e-06	0.306116	0.695795	-0.636748	2.02834	6.06061	10.2941	1.69853	UniRef90_F9ZA18	726	MH0012_GL0186444 MPA_PNP_EM_seqs_non_topgraph_seqs_final_210318.csv	Uncharacterized protein n=5 Tax=Odoribacter TaxID=283168 RepID=F9ZA18_ODOSD
	agilent_180387	6.01486e-06	0.306758	0.897502	-0.823622	2.61862	3.0303	8.82353	2.91176	UniRef90_A0A1B1LEZ9	727	NP_834897.1 strains_non_MPA_non_topgraph_cdhit70_190118.csv	Endopeptidase LytF n=106 Tax=Bacillus TaxID=55087 RepID=A0A1B1LEZ9_BACTU
	twist_46742	6.0338e-06	0.307724	0.492572	-0.453912	1.43905	16.6667	19.1176	1.14706		728	glycoprotein B (2/2)
	agilent_189058	6.0368e-06	0.307877	0.549944	-0.507115	1.607	10.6061	19.1176	1.80252	UniRef90_C2EQT9	729	YP_193207.1 strains_non_MPA_non_topgraph_cdhit70_190118.csv	ATPase family associated with various cellular activities (AAA) n=3 Tax=Lactobacillus TaxID=1578 RepID=C2EQT9_9LACO
	agilent_5557	6.04154e-06	0.308118	0.488104	-0.45056	1.42677	15.1515	23.5294	1.55294	UniRef90_Q9ANY1	730	pneumococcal histidine triad protein E & hydrolase & HIT family hydrolase	Bvh-3 n=444 Tax=Bacteria TaxID=2 RepID=Q9ANY1_STREE
	agilent_1606	6.05844e-06	0.308981	-0.515644	-1.50904	0.477751	19.697	13.2353	0.671946	UniRef90_P04012	731	major capsid protein (2/4) & major capsid protein L1 (2/3)	Major capsid protein L1 n=210 Tax=Papillomaviridae TaxID=151340 RepID=VL1_HPV11
	twist_10999	6.0766e-06	0.309907	-0.62796	-1.84005	0.584131	12.1212	10.2941	0.849265		732	allergen_name False allergome_name Bla g 9 (4/4) (1/1) allergenonline_name False SDAP_name False iedb_name False
	twist_33402	6.07801e-06	0.309979	-0.740705	-2.17063	0.689219	9.09091	5.88235	0.647059		733	hypothetical protein PFL0115w
	agilent_223732	6.07902e-06	0.31003	0.546234	-0.508378	1.60085	10.6061	19.1176	1.80252	UniRef90_D0W5Z8	734	VFG000232(gb|NP_273117) (pilT) twitching motility protein PilT [Type IV pili (VF0075)] [Neisseria meningitidis MC58]	Twitching motility protein n=4 Tax=Neisseria TaxID=482 RepID=D0W5Z8_NEICI
	agilent_66018	6.09023e-06	0.310602	-0.537192	-1.57557	0.501189	18.1818	11.7647	0.647059	UniRef90_B2UM58	735	WP_012420717.1 (2/2) non_MPA_topgraph_sampling_040218.csv	TonB-dependent receptor n=97 Tax=Akkermansia TaxID=239934 RepID=B2UM58_AKKM8
	twist_34128	6.13221e-06	0.312743	0.417472	-0.393072	1.22802	24.2424	35.2941	1.45588		736	Bifunctional autolysin precursor
	twist_28803	6.14038e-06	0.313159	-0.382684	-1.12633	0.360957	48.4848	38.2353	0.788603		737	positive (from uniprot): Enterovirus B Genome polyprotein
	agilent_237004	6.14118e-06	0.3132	-0.414582	-1.22028	0.391112	31.8182	27.9412	0.878151	UniRef90_Q2FWV5	738	VFG002422(gb|YP_001332911) (chp) chemotaxis-inhibiting protein CHIPS [CHIPS (VF0424)] [Staphylococcus aureus subsp. aureus str. Newman]	Chemotaxis inhibitory protein n=103 Tax=root TaxID=1 RepID=CHIPS_STAA8
	twist_36132	6.14123e-06	0.313203	0.4114	-0.388114	1.21091	24.2424	33.8235	1.39522		739	polyprotein (9/9) & VP1 capsid protein (1/3) & Chain 2, Human Rhinovirus Serotype 2 (Hrv2)
	agilent_137015	6.14417e-06	0.313352	-0.642661	-1.89199	0.606671	12.1212	7.35294	0.606618	UniRef90_V5MD09	740	NP_833224.1 strains_non_MPA_non_topgraph_cdhit70_190118.csv	Beta-lactamase domain-containing protein n=363 Tax=Bacillaceae TaxID=186817 RepID=V5MD09_BACTU
	twist_56156	6.14729e-06	0.313512	0.390366	-0.368754	1.14949	37.8788	42.6471	1.12588		741	positive (from uniprot): Human herpesvirus 5 Envelope glycoprotein M
	twist_58801	6.14729e-06	0.313512	0.390366	-0.368754	1.14949	37.8788	42.6471	1.12588		742	positive (exact): Human herpesvirus 5 Envelope glycoprotein M
	agilent_12021	6.14729e-06	0.313512	0.390366	-0.368754	1.14949	37.8788	42.6471	1.12588		743	positive (exact): Human herpesvirus 5 Envelope glycoprotein M
	agilent_12023	6.14729e-06	0.313512	0.390366	-0.368754	1.14949	37.8788	42.6471	1.12588		744	positive (exact): Human herpesvirus 5 Envelope glycoprotein M
	agilent_7473	6.14893e-06	0.313595	0.518329	-0.489808	1.52647	13.6364	17.6471	1.29412	UniRef90_P43840	745	fimbrial protein (1/2) & Outer membrane protein P5 precursor (OMP P5) (Fimbrin)	Outer membrane protein P5 n=60 Tax=Pasteurellaceae TaxID=712 RepID=OMP5_HAEIN
	agilent_3990	6.15158e-06	0.313731	0.404953	-0.38289	1.1928	25.7576	35.2941	1.37024	UniRef90_O36634	746	Fusion glycoprotein F0 precursor (2/2) & fusion protein (1/2) & fusion glycoprotein	Fusion glycoprotein F0 n=1724 Tax=Pneumoviridae TaxID=11244 RepID=FUS_HRSVB
	twist_48005	6.1762e-06	0.314986	0.449413	-0.4272	1.32602	21.2121	25	1.17857		747	phosphoprotein 150 & Large structural phosphoprotein
	twist_52620	6.18563e-06	0.315467	0.420675	-0.400697	1.24205	24.2424	27.9412	1.15257		748	Junctional protein associated with coronary artery disease
	agilent_11266	6.21033e-06	0.316727	-0.380564	-1.12556	0.364429	56.0606	54.4118	0.970588	UniRef90_P54634	749	positive (from uniprot): Norwalk virus Non-structural polyprotein	Genome polyprotein n=5814 Tax=root TaxID=1 RepID=POLG_LORDV
	twist_63495	6.21691e-06	0.317062	0.464074	-0.445028	1.37318	18.1818	22.0588	1.21324		750	YP_009035516.1 hypothetical protein [Lactobacillus phage phi jlb1]
	agilent_69356	6.22068e-06	0.317255	0.695311	-0.667316	2.05794	6.06061	8.82353	1.45588	UniRef90_A0A1Q6JQM1	751	O2.UC3-1_GL0128502 (2/2) MPA_and_EM_topgraph_220218_subsample.csv	Fn3_like domain-containing protein n=5 Tax=Clostridiales TaxID=186802 RepID=A0A1Q6JQM1_9FIRM
	agilent_149688	6.24175e-06	0.318329	0.544348	-0.524803	1.6135	10.6061	16.1765	1.52521	UniRef90_A0A073I8T3	752	MH0121_GL0007689 (1/1) MPA_and_EM_topgraph_220218_subsample.csv	STN domain-containing protein n=40 Tax=Bacteroidales TaxID=171549 RepID=A0A073I8T3_9PORP
	twist_37584	6.24521e-06	0.318506	0.473247	-0.456594	1.40309	16.6667	20.5882	1.23529		753	Lipase 2 precursor (Glycerol ester hydrolase 2)
	agilent_101646	6.24597e-06	0.318545	0.784367	-0.75689	2.32562	4.54545	7.35294	1.61765	UniRef90_Q8G5R1	754	WP_074709731.1 strains_non_MPA_non_topgraph_cdhit70_190118.csv	ATP-dependent Clp protease ATP-binding subunit ClpX n=97 Tax=Bifidobacterium TaxID=1678 RepID=CLPX_BIFLO
	twist_34181	6.28315e-06	0.320441	0.369108	-0.359025	1.09724	46.9697	57.3529	1.22106		755	positive (from uniprot): Enterovirus B Genome polyprotein
	agilent_6963	6.28531e-06	0.320551	0.5883	-0.572493	1.74909	9.09091	14.7059	1.61765	UniRef90_Q59947	756	immunoglobulin A1 protease	Immunoglobulin A1 protease n=446 Tax=Streptococcus pneumoniae TaxID=1313 RepID=IGA1_STRR6
	agilent_30985	6.29452e-06	0.321021	0.754715	-0.735883	2.24531	4.54545	8.82353	1.94118	UniRef90_A0A139K1E2	757	T2D-56A_GL0012413 MPA_PNP_EM_seqs_non_topgraph_seqs_final_210318.csv	Glycoside hydrolase family 2 n=19 Tax=Bacteroides TaxID=816 RepID=A0A139K1E2_BACUN
	agilent_70589	6.29792e-06	0.321194	-0.829268	-2.4677	0.809162	7.57576	4.41176	0.582353	UniRef90_B0G3B4	758	WP_005331402.1 (7/7) non_MPA_topgraph_sampling_040218.csv	Uncharacterized protein n=2 Tax=Dorea formicigenerans TaxID=39486 RepID=B0G3B4_9FIRM
	agilent_235576	6.30648e-06	0.321631	0.415138	-0.405813	1.23609	22.7273	29.4118	1.29412	UniRef90_P19579	759	VFG000680(gb|AAF13661) (capA) CapA, required for Poly-gamma-glutamate transport [Capsule (VF0141)] [Bacillus anthracis]	Capsule biosynthesis protein CapA n=16 Tax=Bacillus TaxID=55087 RepID=CAPA_BACAN
	twist_58889	6.32118e-06	0.32238	0.786471	-0.771218	2.34416	4.54545	7.35294	1.61765		760	B B/Brisbane/60/2008 HA
	twist_45703	6.3236e-06	0.322503	-0.591295	-1.76271	0.580125	13.6364	8.82353	0.647059		761	BZLF1 [Human gammaherpesvirus 4] & BZLF1 & Trans-activator protein BZLF1
	twist_58292	6.32757e-06	0.322706	-0.690983	-2.06047	0.678503	10.6061	5.88235	0.554622		762	Enterovirus polyprotein (VP0, VP1, VP2, VP4) – capsid proteins, Coxsackievirus A9 (2.9 Å structure, chains 1–4)
	twist_48017	6.33587e-06	0.323129	0.391349	-0.384959	1.16766	59.0909	69.1176	1.16968		763	positive (from uniprot): Enterovirus C Genome polyprotein [on Uniprot the BLAST matches are "Capsid protein" from "Human poliovirus"
	agilent_44109	6.34528e-06	0.323609	-0.71551	-2.13626	0.705237	9.09091	8.82353	0.970588	UniRef90_A0A174K340	764	WP_005830324.1 MPA_PNP_EM_seqs_non_topgraph_seqs_final_210318.csv	Membrane protein n=27 Tax=Bacteroides TaxID=816 RepID=A0A174K340_BACUN
	agilent_11123	6.3549e-06	0.3241	-0.726303	-2.16994	0.717338	9.09091	5.88235	0.647059	UniRef90_P07210	765	polyprotein (9/9) & VP1 capsid protein (1/3) & Chain 2, Human Rhinovirus Serotype 2 (Hrv2)	Genome polyprotein n=273 Tax=Enterovirus TaxID=12059 RepID=POLG_HRV8A
	agilent_147336	6.36144e-06	0.324433	-0.565912	-1.69153	0.559703	90.9091	83.8235	0.922059	UniRef90_F3QVU8	766	MH0006_GL0114400 MPA_PNP_EM_seqs_non_topgraph_seqs_final_210318.csv	Alginate_lyase domain-containing protein n=5 Tax=Paraprevotella TaxID=577309 RepID=F3QVU8_9BACT
	agilent_6734	6.38215e-06	0.325489	0.498021	-0.494721	1.49076	13.6364	19.1176	1.40196	UniRef90_P08392	767	Trans-acting transcriptional protein ICP4	Major viral transcription factor ICP4 n=1 Tax=Human herpesvirus 1 (strain 17) TaxID=10299 RepID=ICP4_HHV11
	agilent_230904	6.38405e-06	0.325586	-1.14981	-3.44228	1.14265	6.06061	1.47059	0.242647	UniRef90_P15926	768	VFG001797(gb|NP_735749) (scpB) streptococcal C5a peptidase [C5a peptidase (VF0278)] [Streptococcus agalactiae NEM316]	C5a peptidase n=760 Tax=Bacteria TaxID=2 RepID=C5AP_STRPY
	agilent_77651	6.38942e-06	0.325861	0.752476	-0.748641	2.25359	4.54545	8.82353	1.94118	UniRef90_A0A367GBE2	769	763840445-stool2_revised_scaffold53879_2_gene110689 MPA_PNP_EM_seqs_non_topgraph_seqs_final_210318.csv	Peptidase_M23 domain-containing protein n=4 Tax=Ruminococcaceae TaxID=541000 RepID=A0A367GBE2_9FIRM
	agilent_387	6.39026e-06	0.325903	0.487163	-0.484765	1.45909	15.1515	17.6471	1.16471	UniRef90_P75330	770	P30 adhesin	P30 adhesin n=9 Tax=Mycoplasma pneumoniae TaxID=2104 RepID=P30_MYCPN
	agilent_220708	6.3956e-06	0.326176	0.935197	-0.931646	2.80204	3.0303	7.35294	2.42647	UniRef90_P15926	771	VFG000974(gb|NP_269970) (scpA) C5a peptidase precursor [C5a peptidase (VF0245)] [Streptococcus pyogenes M1 GAS]	C5a peptidase n=760 Tax=Bacteria TaxID=2 RepID=C5AP_STRPY
	agilent_75020	6.39861e-06	0.326329	-1.09446	-3.27992	1.091	4.54545	2.94118	0.647059	UniRef90_A0A168G0T0	772	YP_004890681.1 (1/2) non_MPA_topgraph_sampling_040218.csv	GRAM_POS_ANCHORING domain-containing protein n=138 Tax=Lactobacillaceae TaxID=33958 RepID=A0A168G0T0_LACPN
	agilent_223056	6.41346e-06	0.327087	0.490532	-0.490515	1.47158	13.6364	19.1176	1.40196	UniRef90_Q8GM74	773	VFG001150(gb|AAL79954) (hia) adhesin [Hia/Hsf (VF0039)] [Haemophilus influenzae nontypable strain 3179B]	Adhesin n=5 Tax=Haemophilus influenzae TaxID=727 RepID=Q8GM74_HAEIF
	agilent_48876	6.41727e-06	0.327281	-0.37086	-1.11286	0.371144	45.4545	36.7647	0.808824	UniRef90_E5WWA2	774	MH0006_GL0012770 MPA_PNP_EM_seqs_non_topgraph_seqs_final_210318.csv	Chondroitin sulfate ABC lyase n=8 Tax=Bacteroidaceae TaxID=815 RepID=E5WWA2_9BACE
	agilent_156689	6.41733e-06	0.327284	0.394282	-0.39459	1.18316	28.7879	32.3529	1.12384	UniRef90_A0A4P6M5E2	775	WP_018596369.1 strains_non_MPA_non_topgraph_cdhit70_190118.csv	Uncharacterized protein n=5 Tax=Clostridiales TaxID=186802 RepID=A0A4P6M5E2_9FIRM
	agilent_6984	6.44955e-06	0.328927	0.446063	-0.449448	1.34157	18.1818	23.5294	1.29412	UniRef90_P14738	776	fibronectin-binding protein A	Fibronectin-binding protein A n=540 Tax=Staphylococcaceae TaxID=90964 RepID=FNBA_STAA8
	agilent_12022	6.45038e-06	0.32897	0.388483	-0.3915	1.16847	31.8182	36.7647	1.15546		777	positive (exact): Human herpesvirus 5 Envelope glycoprotein M
	twist_17900	6.45526e-06	0.329218	-0.779955	-2.34673	0.786816	7.57576	4.41176	0.582353		778	allergen_name False allergome_name Ory s GBSS_I (12/54) (1/1) allergenonline_name False SDAP_name False iedb_name False
	agilent_30572	6.45898e-06	0.329408	0.46321	-0.46765	1.39407	16.6667	23.5294	1.41176	UniRef90_A0A264Y915	779	MH0073_GL0045612 MPA_PNP_EM_seqs_non_topgraph_seqs_final_210318.csv	Uncharacterized protein n=1 Tax=Prevotella sp. 885 TaxID=2022527 RepID=A0A264Y915_9BACT
	twist_84608	6.46296e-06	0.329611	0.858595	-0.867552	2.58474	3.0303	10.2941	3.39706		780	YP_006526.1 gp23 [Escherichia virus P1]
	agilent_235339	6.47147e-06	0.330045	0.732995	-0.741964	2.20795	4.54545	10.2941	2.26471	UniRef90_Q99WQ6	781	VFG001316(gb|NP_645114) (geh) glycerol ester hydrolase [Lipase (VF0012)] [Staphylococcus aureus subsp. aureus MW2]	Lipase 2 n=451 Tax=Bacteria TaxID=2 RepID=LIP2_STAAM
	twist_73447	6.48446e-06	0.330708	-0.795109	-2.39725	0.807031	7.57576	4.41176	0.582353		782	YP_007006998.1 pre-neck appendage [Clostridium phage phi24R]
	twist_55551	6.48636e-06	0.330805	0.456729	-0.463761	1.37722	16.6667	23.5294	1.41176		783	minor core protein
	agilent_137474	6.48852e-06	0.330915	-0.882928	-2.66279	0.896929	96.9697	94.1176	0.970588	UniRef90_K0XG25	784	O2.UC46-1_GL0134711 MPA_PNP_EM_seqs_non_topgraph_seqs_final_210318.csv	Por secretion system C-terminal sorting domain-containing protein n=3 Tax=Bacteroidales TaxID=171549 RepID=K0XG25_9BACT
	agilent_149232	6.48989e-06	0.330984	0.622421	-0.632471	1.87731	7.57576	13.2353	1.74706	UniRef90_L1Q5F4	785	MH0088_GL0031470 (1/1) MPA_and_EM_topgraph_220218_subsample.csv	Ig-like_bact domain-containing protein n=19 Tax=Clostridiales TaxID=186802 RepID=L1Q5F4_ANAHA
	agilent_200616	6.50283e-06	0.331644	0.512949	-0.522644	1.54854	13.6364	16.1765	1.18627	UniRef90_K0WU03	786	MH0012_GL0184715 MPA_PNP_EM_seqs_non_topgraph_seqs_final_210318.csv	PA14 domain-containing protein n=3 Tax=Bacteroidales TaxID=171549 RepID=K0WU03_9BACT
	agilent_222761	6.50631e-06	0.331822	0.56074	-0.571754	1.69323	10.6061	13.2353	1.2479	UniRef90_UPI000DA9B94C	787	VFG001290(gb|NP_647368) (clfB) Clumping factor B, adhesin [Clumping factor (VF0004)] [Staphylococcus aureus subsp. aureus MW2]	MSCRAMM family adhesin clumping factor ClfB n=15 Tax=Staphylococcus aureus TaxID=1280 RepID=UPI000DA9B94C
	twist_56007	6.51376e-06	0.332202	0.382103	-0.390215	1.15442	30.303	35.2941	1.16471		788	phosphoprotein 150 & Large structural phosphoprotein
	agilent_42179	6.52633e-06	0.332843	-0.366116	-1.1071	0.37487	43.9394	39.7059	0.903651	UniRef90_A0A381IPS4	789	WP_003460499.1 strains_non_MPA_non_topgraph_cdhit70_190118.csv	Cell wall binding repeat-containing protein/zinc carboxypeptidase n=15 Tax=Clostridium perfringens TaxID=1502 RepID=A0A381IPS4_CLOPF
	twist_37775	6.52944e-06	0.333001	-0.580975	-1.7572	0.595253	15.1515	8.82353	0.582353		790	Hexon protein
	twist_63348	6.53552e-06	0.333312	-0.437223	-1.32298	0.448536	25.7576	19.1176	0.742215		791	YP_009037358.1 hypothetical protein JS09_035 [Escherichia phage vB_EcoM_JS09]
	agilent_139647	6.53675e-06	0.333374	-0.561998	-1.70068	0.576687	16.6667	8.82353	0.529412	UniRef90_A0A158SJE1	792	WP_041807921.1 strains_non_MPA_non_topgraph_cdhit70_190118.csv	N-acetylmuramoyl-L-alanine amidase n=55 Tax=Lactobacillus TaxID=1578 RepID=A0A158SJE1_LACFE
	twist_22570	6.53904e-06	0.333491	-0.519949	-1.57369	0.533794	16.6667	13.2353	0.794118		793	allergen_name False allergome_name Str pn PspC (2/2) (1/1) allergenonline_name False SDAP_name False iedb_name False
	twist_60306	6.54e-06	0.33354	-0.504844	-1.52808	0.518391	18.1818	11.7647	0.647059		794	YP_001642351.1 putative recombination protein [Lactobacillus prophage Lj771]
	agilent_227833	6.55303e-06	0.334204	-0.365691	-1.1079	0.376523	57.5758	52.9412	0.919505	UniRef90_A0A4I7YG16	795	VFG001357(gb|NP_346601) (cbpA) choline binding protein A [CbpA/PspC (VF0150)] [Streptococcus pneumoniae TIGR4]	Choline binding protein A n=44 Tax=Streptococcus pneumoniae TaxID=1313 RepID=A0A4I7YG16_STREE
	agilent_12000	6.55643e-06	0.334378	0.39087	-0.402732	1.18447	66.6667	70.5882	1.05882		796	positive (exact): Human respiratory syncytial virus Attachment glycoprotein
	agilent_56393	6.56283e-06	0.334704	-0.734031	-2.22538	0.757316	9.09091	5.88235	0.647059	UniRef90_A0A414QQV5	797	WP_004848400.1 (1/1) non_MPA_topgraph_sampling_040218.csv	Uncharacterized protein n=54 Tax=root TaxID=1 RepID=A0A414QQV5_9FIRM
	agilent_191187	6.56924e-06	0.335031	0.457547	-0.472691	1.38779	15.1515	23.5294	1.55294	UniRef90_A0A1L9L6D8	798	WP_039451873.1 strains_non_MPA_non_topgraph_cdhit70_190118.csv	Chitodextrinase n=50 Tax=Vibrionaceae TaxID=641 RepID=A0A1L9L6D8_VIBFL
	twist_81512	6.58367e-06	0.335767	0.68882	-0.713751	2.09139	6.06061	10.2941	1.69853		799	YP_006908131.1 hypothetical protein [Campylobacter phage CP30A]
	twist_58044	6.59454e-06	0.336322	0.515311	-0.535167	1.56579	10.6061	20.5882	1.94118		800	positive (from uniprot): Norwalk virus Non-structural polyprotein
	agilent_186597	6.61307e-06	0.337266	-0.602483	-1.83307	0.628102	13.6364	7.35294	0.539216	UniRef90_A0A3R6KAI3	801	MH0020_GL0043089 (1/3) MPA_and_EM_topgraph_220218_subsample.csv	Membrane protein insertase YidC n=21 Tax=Parabacteroides TaxID=375288 RepID=A0A3R6KAI3_9BACT
	agilent_7255	6.6392e-06	0.338599	-0.567878	-1.73099	0.59523	15.1515	8.82353	0.582353	UniRef90_P89479	802	tegument protein US11	Probable RNA-binding protein n=11 Tax=Human herpesvirus 2 TaxID=10310 RepID=RNB_HHV2H
	agilent_7341	6.64446e-06	0.338868	0.669667	-0.702683	2.04202	6.06061	8.82353	1.45588	UniRef90_Q59947	803	immunoglobulin A1 protease	Immunoglobulin A1 protease n=446 Tax=Streptococcus pneumoniae TaxID=1313 RepID=IGA1_STRR6
	agilent_1378	6.6476e-06	0.339028	0.458158	-0.481058	1.39737	15.1515	20.5882	1.35882	UniRef90_P09257	804	Glycoprotein B precursor (Glycoprotein II)	Envelope glycoprotein B n=52 Tax=Human herpesvirus 3 TaxID=10335 RepID=GB_VZVD
	agilent_3897	6.66549e-06	0.33994	0.656791	-0.692166	2.00575	6.06061	10.2941	1.69853	UniRef90_P03418	805	Nucleoprotein (2/5)	Nucleoprotein n=747 Tax=root TaxID=1 RepID=NCAP_HRSVA
	agilent_222104	6.66675e-06	0.340004	0.474177	-0.499845	1.4482	15.1515	19.1176	1.26176	UniRef90_O86487	806	VFG001279(gb|NP_645333) (sdrC) Ser-Asp rich fibrinogen-binding bone sialoprotein-binding protein [SDr (VF0019)] [Staphylococcus aureus subsp. aureus MW2]	Serine-aspartate repeat-containing protein C n=909 Tax=Staphylococcaceae TaxID=90964 RepID=SDRC_STAAE
	twist_47714	6.68554e-06	0.340963	0.569563	-0.602719	1.74185	9.09091	13.2353	1.45588		807	Adhesin P1 precursor (Cytadhesin P1) (Attachment protein) & ADP1_MYCPN adhesin P1
	twist_27790	6.69662e-06	0.341527	-0.571703	-1.74977	0.60636	13.6364	8.82353	0.647059		808	early antigen protein D (EA-D) & DNA polymerase processivity factor BMRF1
	agilent_3327	6.69933e-06	0.341666	0.458319	-0.486375	1.40301	15.1515	22.0588	1.45588	UniRef90_P03211	809	EBNA-1 HHV 4 & BKRF1	Epstein-Barr nuclear antigen 1 n=37 Tax=Epstein-Barr virus (strain GD1) TaxID=10376 RepID=EBNA1_EBVB9
	agilent_142983	6.70035e-06	0.341718	-0.522509	-1.59963	0.554609	89.3939	83.8235	0.937687	UniRef90_A0A174WBH1	810	MH0001_GL0017187 MPA_PNP_EM_seqs_non_topgraph_seqs_final_210318.csv	T9SS C-terminal target domain-containing protein n=14 Tax=Prevotella TaxID=838 RepID=A0A174WBH1_9BACT
	agilent_240118	6.71419e-06	0.342424	0.597824	-0.636355	1.832	7.57576	13.2353	1.74706	UniRef90_P27951	811	VFG001795(gb|BAC98831) (cba) c protein beta antigen [<beta>-C protein (VF0277)] [Streptococcus agalactiae FM027022]	IgA FC receptor n=71 Tax=Streptococcus TaxID=1301 RepID=BAG_STRAG
	twist_52307	6.7246e-06	0.342955	0.553285	-0.590202	1.69677	9.09091	13.2353	1.45588		812	Tegument protein UL25
	agilent_94148	6.7451e-06	0.344	0.369867	-0.396204	1.13594	30.303	38.2353	1.26176	UniRef90_K0X7D9	813	MH0012_GL0143983 MPA_PNP_EM_seqs_non_topgraph_seqs_final_210318.csv	Uncharacterized protein n=4 Tax=Bacteroidales TaxID=171549 RepID=K0X7D9_9BACT
	agilent_222910	6.75035e-06	0.344268	0.503257	-0.53967	1.54618	12.1212	16.1765	1.33456	UniRef90_A0A4I7YG16	814	VFG001357(gb|NP_346601) (cbpA) choline binding protein A [CbpA/PspC (VF0150)] [Streptococcus pneumoniae TIGR4]	Choline binding protein A n=44 Tax=Streptococcus pneumoniae TaxID=1313 RepID=A0A4I7YG16_STREE
	agilent_10959	6.75232e-06	0.344368	0.559239	-0.599945	1.71842	10.6061	11.7647	1.10924	UniRef90_Q69091	815	Glycoprotein D HHV-1	Envelope glycoprotein D n=279 Tax=root TaxID=1 RepID=GD_HHV11
	agilent_173004	6.76164e-06	0.344844	0.491435	-0.528209	1.51108	13.6364	16.1765	1.18627	UniRef90_B0G3Y5	816	WP_052302907.1 strains_non_MPA_non_topgraph_cdhit70_190118.csv	N-acetylmuramoyl-L-alanine amidase n=2 Tax=Dorea formicigenerans TaxID=39486 RepID=B0G3Y5_9FIRM
	twist_92147	6.76353e-06	0.34494	-0.579559	-1.78229	0.623168	15.1515	7.35294	0.485294		817	AFQ97075.1 internal virion protein D [Enterobacteria phage T7M]
	agilent_19835	6.7723e-06	0.345387	-0.849678	-2.6146	0.915248	6.06061	4.41176	0.727941	UniRef90_B0G6M5	818	WP_005333649.1 strains_non_MPA_non_topgraph_cdhit70_190118.csv	Peripla_BP_4 domain-containing protein n=15 Tax=Dorea TaxID=189330 RepID=B0G6M5_9FIRM
	twist_51085	6.77318e-06	0.345432	-0.578303	-1.77965	0.623043	13.6364	7.35294	0.539216		819	HCMVUL99 & Tegument protein UL11 homolog
	twist_26346	6.78625e-06	0.346099	0.8605	-0.929543	2.65054	3.0303	8.82353	2.91176		820	EBNA-3B nuclear protein [Human gammaherpesvirus 4] & Epstein-Barr nuclear antigen 4
	agilent_223901	6.78865e-06	0.346221	0.855534	-0.924631	2.6357	3.0303	5.88235	1.94118	UniRef90_A0A4I7XYI6	821	VFG001361(gb|NP_344663) (pspA) pneumococcal surface protein A [PspA (VF0152)] [Streptococcus pneumoniae TIGR4]	Surface protein A n=87 Tax=Streptococcus pneumoniae TaxID=1313 RepID=A0A4I7XYI6_STREE
	agilent_104875	6.79953e-06	0.346776	0.73786	-0.79922	2.27494	4.54545	7.35294	1.61765	UniRef90_A0A0P0M2X6	822	765701615-stool1_revised_scaffold44391_1_gene221686 MPA_PNP_EM_seqs_non_topgraph_seqs_final_210318.csv	Bifunctional metallophosphatase/5'-nucleotidase n=46 Tax=Bacteroides TaxID=816 RepID=A0A0P0M2X6_BACVU
	agilent_16055	6.80164e-06	0.346884	0.50598	-0.548293	1.56025	12.1212	14.7059	1.21324	UniRef90_A0A414E509	823	MH0365_GL0086639 MPA_PNP_EM_seqs_non_topgraph_seqs_final_210318.csv	Alpha-amylase n=26 Tax=Ruminococcus TaxID=1263 RepID=A0A414E509_9FIRM
	agilent_35295	6.80658e-06	0.347136	0.652343	-0.707605	2.01229	6.06061	8.82353	1.45588	UniRef90_A0A380ZH52	824	MH0014_GL0094101 MPA_PNP_EM_seqs_non_topgraph_seqs_final_210318.csv	Beta-galactosidase n=30 Tax=Bacteroidaceae TaxID=815 RepID=A0A380ZH52_BACVU
	twist_38332	6.80852e-06	0.347235	-0.660984	-2.03923	0.717261	10.6061	8.82353	0.831933		825	heme transporter IsdB
	twist_46140	6.81762e-06	0.347698	0.895256	-0.973276	2.76379	93.9394	97.0588	1.03321		826	polyprotein (9/9) & VP1 capsid protein (1/3) & Chain 2, Human Rhinovirus Serotype 2 (Hrv2)
	agilent_164728	6.83417e-06	0.348543	0.637778	-0.695693	1.97125	6.06061	10.2941	1.69853	UniRef90_A0A2N8HER6	827	MH0268_GL0146331 MPA_PNP_EM_seqs_non_topgraph_seqs_final_210318.csv	Chaperone protein ClpB n=85 Tax=Bacteria TaxID=2 RepID=A0A2N8HER6_9BACT
	twist_3375	6.84076e-06	0.348879	-0.393503	-1.21682	0.42981	31.8182	30.8824	0.970588		828	allergen_name False allergome_name Str pn PspC (2/2) (1/1) allergenonline_name False SDAP_name False iedb_name False
	agilent_153063	6.84586e-06	0.349139	0.493065	-0.539115	1.52524	12.1212	16.1765	1.33456	UniRef90_A0A1C5S902	829	WP_005331845.1 (1/3) non_MPA_topgraph_sampling_040218.csv	Histidine kinase n=22 Tax=Dorea TaxID=189330 RepID=A0A1C5S902_9FIRM
	twist_55678	6.85382e-06	0.349545	0.746816	-0.817883	2.31151	4.54545	8.82353	1.94118		830	EBNA-3B nuclear protein [Human gammaherpesvirus 4] & Epstein-Barr nuclear antigen 4
	agilent_220946	6.85402e-06	0.349555	-0.361149	-1.11783	0.395532	39.3939	32.3529	0.821267	UniRef90_Q9KK48	831	VFG005316(gb|NP_359586) (pspC/cbpA) Choline binding protein A [Choline-binding proteins (CVF122)] [Streptococcus pneumoniae R6]	Surface protein PspC n=12 Tax=Streptococcus pneumoniae TaxID=1313 RepID=Q9KK48_STREE
	twist_82617	6.86391e-06	0.350059	0.566585	-0.621769	1.75494	9.09091	11.7647	1.29412		832	YP_009320813.1 hypothetical protein [Salmonella phage 100268_sal2]
	twist_36723	6.88361e-06	0.351064	0.705222	-0.776996	2.18744	4.54545	10.2941	2.26471		833	GRA 1 & dense granule protein 1 / major antigenp24, putative & Dense granule protein 1 precursor & dense granule protein 1 / major antigenp24 & P24 granule antigen
	agilent_11743	6.88753e-06	0.351264	0.387973	-0.427798	1.20374	25.7576	38.2353	1.48443	UniRef90_P12978	834	nuclear protein EBNA2 & EBNA-2 & Epstein-Barr nuclear antigen 2	Epstein-Barr nuclear antigen 2 n=125 Tax=Epstein-Barr virus (strain GD1) TaxID=10376 RepID=EBNA2_EBVB9
	agilent_185712	6.89421e-06	0.351605	0.858298	-0.94768	2.66428	3.0303	5.88235	1.94118	UniRef90_A7X0T9	835	WP_001074519.1 strains_non_MPA_non_topgraph_cdhit70_190118.csv	Bifunctional autolysin n=763 Tax=Bacteria TaxID=2 RepID=ATL_STAA1
	agilent_103272	6.90488e-06	0.352149	-0.849215	-2.6381	0.93967	7.57576	2.94118	0.388235	UniRef90_A6BI27	836	MH0147_GL0047345 (1/3) MPA_and_EM_topgraph_220218_subsample.csv	Putative phage holin, LL-H family n=4 Tax=Dorea TaxID=189330 RepID=A6BI27_9FIRM
	twist_21142	6.91646e-06	0.352739	-0.523353	-1.62716	0.580451	15.1515	11.7647	0.776471		837	allergen_name False allergome_name False allergenonline_name Unassigned (1/1) (1/1) SDAP_name Bos d 8 (6/13) (1/1) iedb_name False
	twist_38486	6.92532e-06	0.353191	0.437343	-0.485924	1.36061	16.6667	20.5882	1.23529		838	EBNA-1 HHV 4
	twist_51731	6.93709e-06	0.353792	-0.354029	-1.10235	0.394288	43.9394	42.6471	0.970588		839	positive (exact): Norwalk virus Non-structural polyprotein
	agilent_233907	6.96611e-06	0.355272	0.554273	-0.620911	1.72946	9.09091	13.2353	1.45588	UniRef90_UPI000DA9B94C	840	VFG001290(gb|NP_647368) (clfB) Clumping factor B, adhesin [Clumping factor (VF0004)] [Staphylococcus aureus subsp. aureus MW2]	MSCRAMM family adhesin clumping factor ClfB n=15 Tax=Staphylococcus aureus TaxID=1280 RepID=UPI000DA9B94C
	twist_32238	6.9835e-06	0.356159	-0.41355	-1.29199	0.464888	25.7576	17.6471	0.685121		841	Lipase 2 precursor (Glycerol ester hydrolase 2)
	agilent_2828	6.98818e-06	0.356397	-0.562733	-1.75865	0.633184	13.6364	10.2941	0.754902	UniRef90_P03277	842	Hexon protein	Hexon protein n=779 Tax=Adenoviridae TaxID=10508 RepID=CAPSH_ADE02
	agilent_241225	6.99588e-06	0.35679	0.388277	-0.437561	1.21412	22.7273	33.8235	1.48824	UniRef90_UPI000F53326A	843	VFG000261(gb|NP_273742) (iga) IgA-specific serine endopeptidase [IgA1 protease (VF0080)] [Neisseria meningitidis MC58]	IgA-specific serine endopeptidase autotransporter n=1 Tax=Neisseria meningitidis TaxID=487 RepID=UPI000F53326A
	agilent_179632	6.998e-06	0.356898	0.836326	-0.942881	2.61553	3.0303	8.82353	2.91176	UniRef90_UPI0008DA98AF	844	SZEY-104A_GL0018364 MPA_PNP_EM_seqs_non_topgraph_seqs_final_210318.csv	flagellar filament capping protein FliD n=1 Tax=Romboutsia timonensis TaxID=1776391 RepID=UPI0008DA98AF
	agilent_228204	6.99802e-06	0.356899	0.701749	-0.79116	2.19466	4.54545	8.82353	1.94118	UniRef90_Q06114	845	VFG000379(gb|NP_395163) (yopB) type III secretion system hydrophobic translocator, pore protein YopB [TTSS (VF0140)] [Yersinia pestis CO92]	Protein YopB n=28 Tax=Yersinia TaxID=444888 RepID=YOPB_YERPS
	twist_97947	7.02646e-06	0.35835	-0.40137	-1.25783	0.45509	27.2727	19.1176	0.70098		846	YP_009032592.1 endolysin [Lactoccocus phage WP-2]
	agilent_240581	7.04352e-06	0.359219	0.352459	-0.400995	1.10591	56.0606	63.2353	1.12798	UniRef90_A0A098ZMW6	847	VFG001355(gb|NP_346612) (cbpD) choline binding protein D [CBPs (VF0145)] [Streptococcus pneumoniae TIGR4]	Autolysin n=355 Tax=Streptococcus TaxID=1301 RepID=A0A098ZMW6_STREE
	agilent_204874	7.04628e-06	0.35936	0.63504	-0.722887	1.99297	6.06061	8.82353	1.45588	UniRef90_A0A3V9NUN2	848	WP_001127942.1 (2/2) non_MPA_topgraph_sampling_040218.csv	Prepilin-type N-terminal cleavage/methylation domain-containing protein n=51 Tax=Salmonella TaxID=590 RepID=A0A3V9NUN2_SALGL
	twist_32440	7.04645e-06	0.359369	-0.433119	-1.35929	0.493051	22.7273	16.1765	0.711765		849	Glycoprotein B precursor & glycoprotein B (1/2)
	agilent_8992	7.05878e-06	0.359998	-0.34127	-1.07199	0.389448	59.0909	48.5294	0.821267	UniRef90_P03204	850	EBNA-3C HHV 4 latent protein	Epstein-Barr nuclear antigen 6 n=14 Tax=Epstein-Barr virus (strain GD1) TaxID=10376 RepID=EBNA6_EBVB9
	agilent_88528	7.06647e-06	0.36039	-0.428921	-1.34806	0.490223	24.2424	14.7059	0.606618	UniRef90_F0EQQ6	851	WP_014064443.1 strains_non_MPA_non_topgraph_cdhit70_190118.csv	Chaperone SurA n=29 Tax=Pasteurellaceae TaxID=712 RepID=F0EQQ6_HAEPA
	agilent_65478	7.06708e-06	0.360421	-0.591553	-1.85929	0.676181	12.1212	7.35294	0.606618	UniRef90_J6PDD5	852	NP_816789.1 strains_non_MPA_non_topgraph_cdhit70_190118.csv	WxL domain-containing protein n=92 Tax=Bacteria TaxID=2 RepID=J6PDD5_ENTFL
	agilent_84836	7.06712e-06	0.360423	-0.600101	-1.88616	0.685957	10.6061	8.82353	0.831933	UniRef90_A0A2N8IRZ8	853	MH0002_GL0006995 MPA_PNP_EM_seqs_non_topgraph_seqs_final_210318.csv	Cell division protein CpoB n=29 Tax=Akkermansia TaxID=239934 RepID=A0A2N8IRZ8_9BACT
	agilent_72861	7.06844e-06	0.36049	0.339343	-0.387995	1.06668	40.9091	51.4706	1.25817	UniRef90_A0A174WHL6	854	469589.HMPREF0103_2196 MPA_PNP_EM_seqs_non_topgraph_seqs_final_210318.csv	Streptopain n=22 Tax=Bacteroidales TaxID=171549 RepID=A0A174WHL6_9BACT
	agilent_2826	7.07553e-06	0.360852	-0.57336	-1.80321	0.656488	13.6364	8.82353	0.647059	UniRef90_P03277	855	Hexon protein	Hexon protein n=779 Tax=Adenoviridae TaxID=10508 RepID=CAPSH_ADE02
	agilent_149320	7.0822e-06	0.361192	-0.524017	-1.64882	0.600787	15.1515	11.7647	0.776471	UniRef90_A0A139LB75	856	WP_004298498.1 MPA_PNP_EM_seqs_non_topgraph_seqs_final_210318.csv	Uncharacterized protein n=42 Tax=Bacteroides TaxID=816 RepID=A0A139LB75_BACOV
	agilent_223218	7.08437e-06	0.361303	-0.615817	-1.93798	0.706342	10.6061	7.35294	0.693277	UniRef90_A0A0H3K1N3	857	VFG001282(gb|NP_647237) (fnbB) fibronectin-binding protein B [FnBPs (VF0010)] [Staphylococcus aureus subsp. aureus MW2]	FnbB protein n=80 Tax=Staphylococcus TaxID=1279 RepID=A0A0H3K1N3_STAAW
	twist_69609	7.08817e-06	0.361497	-0.771008	-2.42703	0.885014	7.57576	4.41176	0.582353		858	NP_695158.1 minor capsid protein [Lactobacillus phage phig1e]
	twist_66218	7.09311e-06	0.361749	-0.797014	-2.50979	0.915763	6.06061	5.88235	0.970588		859	YP_009322870.1 hypothetical protein BPS11Q3_63 [Salmonella phage BPS11Q3]
	agilent_20375	7.09551e-06	0.361871	0.547705	-0.629609	1.72502	9.09091	11.7647	1.29412	UniRef90_Q6SED6	860	WP_011162194.1 strains_non_MPA_non_topgraph_cdhit70_190118.csv	Uncharacterized protein n=3 Tax=root TaxID=1 RepID=Q6SED6_9CAUD
	agilent_116147	7.09818e-06	0.362007	0.878486	-1.01039	2.76736	3.0303	4.41176	1.45588	UniRef90_C3QHL4	861	MH0087_GL0046292 MPA_PNP_EM_seqs_non_topgraph_seqs_final_210318.csv	Conjugative transposon TraN protein n=51 Tax=Bacteria TaxID=2 RepID=C3QHL4_9BACE
	twist_86056	7.10708e-06	0.362461	0.566926	-0.653203	1.78706	9.09091	10.2941	1.13235		862	NP_510995.1 Gp14 protein [Listeria phage 2389]
	agilent_203503	7.10984e-06	0.362602	0.424288	-0.489126	1.3377	18.1818	22.0588	1.21324	UniRef90_Q74IZ8	863	WP_011162134.1 strains_non_MPA_non_topgraph_cdhit70_190118.csv	Uncharacterized protein n=3 Tax=Lactobacillus johnsonii TaxID=33959 RepID=Q74IZ8_LACJO
	agilent_73215	7.11205e-06	0.362715	0.354263	-0.40858	1.11711	30.303	36.7647	1.21324	UniRef90_A0A173T5V3	864	MH0260_GL0103278 MPA_PNP_EM_seqs_non_topgraph_seqs_final_210318.csv	Flagellin n=2 Tax=Roseburia faecis TaxID=301302 RepID=A0A173T5V3_9FIRM
	agilent_25858	7.11365e-06	0.362796	-0.625186	-1.97164	0.72127	10.6061	5.88235	0.554622	UniRef90_A0A508VF25	865	WP_014569233.1 strains_non_MPA_non_topgraph_cdhit70_190118.csv	Uncharacterized protein n=2 Tax=Lactobacillus rhamnosus TaxID=47715 RepID=A0A508VF25_LACRH
	agilent_155324	7.13194e-06	0.363729	0.473492	-0.548246	1.49523	12.1212	19.1176	1.57721	UniRef90_K8QHQ9	866	WP_014569529.1 strains_non_MPA_non_topgraph_cdhit70_190118.csv	Alpha-galactosidase n=4 Tax=Lactobacillus rhamnosus TaxID=47715 RepID=K8QHQ9_LACRH
	twist_33645	7.15378e-06	0.364843	0.40524	-0.471253	1.28173	18.1818	26.4706	1.45588		867	EBNA3A HHV4
	agilent_112869	7.15857e-06	0.365087	0.807541	-0.939976	2.55506	3.0303	7.35294	2.42647	UniRef90_R7IBA0	868	MH0012_GL0104868 MPA_PNP_EM_seqs_non_topgraph_seqs_final_210318.csv	Uncharacterized protein n=4 Tax=Clostridiales TaxID=186802 RepID=R7IBA0_9FIRM
	agilent_205432	7.16853e-06	0.365595	-0.481778	-1.52545	0.561894	18.1818	10.2941	0.566176	UniRef90_U6RBT0	869	MH0028_GL0082397 MPA_PNP_EM_seqs_non_topgraph_seqs_final_210318.csv	Cell division protein FtsZ n=28 Tax=root TaxID=1 RepID=U6RBT0_9BACE
	agilent_153754	7.16935e-06	0.365637	-0.502513	-1.5912	0.586172	16.6667	10.2941	0.617647	UniRef90_A0A173XTU3	870	WP_004848213.1 (2/2) non_MPA_topgraph_sampling_040218.csv	LysM domain/BON superfamily protein n=7 Tax=Clostridiales TaxID=186802 RepID=A0A173XTU3_9FIRM
	agilent_204518	7.18993e-06	0.366686	-0.359857	-1.14119	0.421476	34.8485	30.8824	0.886189	UniRef90_Q6GJK9	871	WP_001170274.1 strains_non_MPA_non_topgraph_cdhit70_190118.csv	N-acetylmuramoyl-L-alanine amidase sle1 n=31 Tax=Staphylococcus aureus TaxID=1280 RepID=SLE1_STAAR
	agilent_36892	7.20195e-06	0.367299	0.687352	-0.806958	2.18166	4.54545	8.82353	1.94118	UniRef90_A0A373VKN5	872	O2.UC8-2_GL0035924 MPA_PNP_EM_seqs_non_topgraph_seqs_final_210318.csv	ATP-dependent Clp protease ATP-binding subunit n=2 Tax=unclassified Blautia TaxID=2648079 RepID=A0A373VKN5_9FIRM
	agilent_71450	7.21649e-06	0.368041	-0.333975	-1.06116	0.393214	59.0909	52.9412	0.895928	UniRef90_UPI0004537308	873	WP_000728715.1 strains_non_MPA_non_topgraph_cdhit70_190118.csv	staphylococcal protein A n=1 Tax=Staphylococcus aureus TaxID=1280 RepID=UPI0004537308
	agilent_235257	7.21905e-06	0.368172	0.570135	-0.671603	1.81187	7.57576	11.7647	1.55294	UniRef90_O33930	874	VFG032821(gb|NP_463939) (inlF) internalin F [InlF (VF0447)] [Listeria monocytogenes EGD-e]	Class 1 internalin InlF n=194 Tax=Bacteria TaxID=2 RepID=O33930_LISMN
	twist_28036	7.23687e-06	0.36908	0.665436	-0.786617	2.11749	6.06061	7.35294	1.21324		875	Urease subunit alpha
	twist_20503	7.24621e-06	0.369557	-0.392046	-1.24839	0.464293	28.7879	23.5294	0.817337		876	allergen_name False allergome_name False allergenonline_name Unassigned (1/1) (1/1) SDAP_name Bos d 8 (6/13) (1/1) iedb_name False
	agilent_71860	7.25388e-06	0.369948	1.13847	-1.3503	3.62724	1.51515	2.94118	1.94118	UniRef90_A0A174IP95	877	T2D-105A_GL0053933 MPA_PNP_EM_seqs_non_topgraph_seqs_final_210318.csv	Flagellin n=3 Tax=Clostridiales TaxID=186802 RepID=A0A174IP95_9FIRM
	agilent_111970	7.25388e-06	0.369948	1.13847	-1.3503	3.62724	1.51515	2.94118	1.94118	UniRef90_C0FTT4	878	WP_007886088.1 MPA_PNP_EM_seqs_non_topgraph_seqs_final_210318.csv	Flagellin n=5 Tax=Roseburia inulinivorans TaxID=360807 RepID=C0FTT4_9FIRM
	twist_27538	7.26339e-06	0.370433	0.334056	-0.396954	1.06507	39.3939	48.5294	1.2319		879	EBNA-1 HHV 4
	agilent_199239	7.26597e-06	0.370564	0.487789	-0.579924	1.5555	10.6061	16.1765	1.52521	UniRef90_C7H765	880	MH0229_GL0196969 (1/1) MPA_and_EM_topgraph_220218_subsample.csv	Transglycosylase n=10 Tax=Faecalibacterium prausnitzii TaxID=853 RepID=C7H765_9FIRM
	agilent_226077	7.28055e-06	0.371308	0.343362	-0.409387	1.09611	57.5758	63.2353	1.0983	UniRef90_P71401	881	VFG001157(gb|AAC44560) (hsf) Hsf [Hia/Hsf (VF0039)] [Haemophilus influenzae C54]	Hsf n=19 Tax=Haemophilus influenzae TaxID=727 RepID=P71401_HAEIF
	twist_53018	7.28301e-06	0.371433	-0.494956	-1.58033	0.590415	15.1515	11.7647	0.776471		882	BMLF1 protein
	agilent_61837	7.30772e-06	0.372694	-0.344905	-1.10323	0.413421	39.3939	29.4118	0.746606	UniRef90_A0A4U9NYM5	883	WP_011590223.1 strains_non_MPA_non_topgraph_cdhit70_190118.csv	Cell wall binding repeat-containing protein n=9 Tax=Clostridium perfringens TaxID=1502 RepID=A0A4U9NYM5_CLOPF
	agilent_206701	7.31704e-06	0.373169	0.333008	-0.399889	1.0659	51.5152	55.8824	1.08478	UniRef90_D4KUB5	884	SZEY-64A_GL0055442 MPA_PNP_EM_seqs_non_topgraph_seqs_final_210318.csv	Flagellin n=6 Tax=Roseburia TaxID=841 RepID=D4KUB5_9FIRM
	agilent_2331	7.32164e-06	0.373404	-0.63497	-2.03312	0.763182	9.09091	5.88235	0.647059	UniRef90_P20810	885	Calpastatin	Calpastatin n=278 Tax=Simiiformes TaxID=314293 RepID=ICAL_HUMAN
	agilent_91518	7.34306e-06	0.374496	-0.431696	-1.38443	0.521041	21.2121	14.7059	0.693277	UniRef90_F7M4F9	886	457387.HMPREF0127_02356 (2/2) MPA_and_EM_topgraph_220218_subsample.csv	Uncharacterized protein n=55 Tax=Bacteroidales TaxID=171549 RepID=F7M4F9_9BACE
	agilent_241381	7.35932e-06	0.375325	-0.704143	-2.26086	0.852573	95.4545	92.6471	0.970588	UniRef90_Q8P2T7	887	VFG000976(gb|NP_268546) (slo) streptolysin O precursor [SLO (VF0250)] [Streptococcus pyogenes M1 GAS]	Streptolysin O n=132 Tax=Streptococcus TaxID=1301 RepID=TACY_STRP8
	agilent_237676	7.37188e-06	0.375966	-0.414588	-1.33239	0.503212	22.7273	17.6471	0.776471	UniRef90_A7X6I5	888	VFG001283(gb|NP_647238) (fnbA) fibronectin-binding protein A [FnBPs (VF0010)] [Staphylococcus aureus subsp. aureus MW2]	Fibronectin-binding protein A n=697 Tax=Bacteria TaxID=2 RepID=FNBA_STAA1
	twist_31718	7.37737e-06	0.376246	0.362647	-0.440639	1.16593	24.2424	35.2941	1.45588		889	pneumococcal histidine triad protein E & hydrolase & HIT family hydrolase
	twist_79681	7.37821e-06	0.376289	-0.681967	-2.1927	0.828768	9.09091	4.41176	0.485294		890	YP_008531984.1 putative thymidylate synthase [Klebsiella phage 0507-KN2-1]
	agilent_7032	7.38303e-06	0.376535	-0.470354	-1.51285	0.57214	18.1818	10.2941	0.566176	UniRef90_A3PV79	891	RNA polymerase beta'-subunit	DNA-directed RNA polymerase subunit beta' n=6 Tax=Mycobacteriaceae TaxID=1762 RepID=RPOC_MYCSJ
	twist_52398	7.38655e-06	0.376714	-0.593702	-1.91008	0.722676	10.6061	7.35294	0.693277		892	Syncytin-1
	agilent_73127	7.39217e-06	0.377001	0.336775	-0.410383	1.08393	33.3333	41.1765	1.23529	UniRef90_A0A416JDV1	893	MH0250_GL0256152 MPA_PNP_EM_seqs_non_topgraph_seqs_final_210318.csv	Flagellin (Fragment) n=1 Tax=Clostridium sp. AM49-4BH TaxID=2293035 RepID=A0A416JDV1_9CLOT
	twist_85111	7.39428e-06	0.377108	0.371879	-0.453346	1.1971	22.7273	29.4118	1.29412		894	AIK68646.1 DNA methylase [Lactococcus phage phi145]
	twist_34406	7.43326e-06	0.379096	0.718601	-0.882686	2.31989	4.54545	5.88235	1.29412		895	HCMVUL112; HCMVUL113
	agilent_223729	7.44051e-06	0.379466	-0.333228	-1.07635	0.409894	43.9394	38.2353	0.870183	UniRef90_UPI000F53326A	896	VFG000261(gb|NP_273742) (iga) IgA-specific serine endopeptidase [IgA1 protease (VF0080)] [Neisseria meningitidis MC58]	IgA-specific serine endopeptidase autotransporter n=1 Tax=Neisseria meningitidis TaxID=487 RepID=UPI000F53326A
	agilent_106774	7.46513e-06	0.380722	0.693713	-0.857397	2.24482	4.54545	8.82353	1.94118	UniRef90_A0A4S2FKQ5	897	WP_063674229.1 MPA_PNP_EM_seqs_non_topgraph_seqs_final_210318.csv	DUF4988 domain-containing protein n=15 Tax=Bacteroidaceae TaxID=815 RepID=A0A4S2FKQ5_9BACE
	agilent_229260	7.47001e-06	0.38097	-0.565803	-1.83157	0.699967	12.1212	7.35294	0.606618	UniRef90_Q51104	898	VFG000266(gb|NP_274673) (hmbR) hemoglobin receptor [HmbR (VF0048)] [Neisseria meningitidis MC58]	Hemoglobin receptor n=204 Tax=Proteobacteria TaxID=1224 RepID=Q51104_NEIME
	agilent_4080	7.4798e-06	0.38147	-0.352627	-1.14232	0.43707	34.8485	35.2941	1.01279	UniRef90_P07210	899	polyprotein (9/9) & VP1 capsid protein (1/3) & Chain 2, Human Rhinovirus Serotype 2 (Hrv2)	Genome polyprotein n=273 Tax=Enterovirus TaxID=12059 RepID=POLG_HRV8A
	twist_31746	7.48185e-06	0.381574	-0.665194	-2.1552	0.824814	9.09091	4.41176	0.485294		900	rhoptry protein, putative & rhoptry protein
	twist_26048	7.48207e-06	0.381586	0.559751	-0.694099	1.8136	7.57576	10.2941	1.35882		901	RsTALE
	twist_37139	7.49131e-06	0.382057	-0.333587	-1.08157	0.414392	45.4545	42.6471	0.938235		902	Immunoglobulin G-binding protein G precursor & Immunoglobulin G-binding protein G
	twist_59514	7.49761e-06	0.382378	0.371039	-0.461478	1.20356	24.2424	29.4118	1.21324		903	B B/Beijing/184/93 HA
	twist_17100	7.49843e-06	0.38242	-0.338311	-1.09746	0.42084	42.4242	42.6471	1.00525		904	allergen_name False allergome_name Str pn PspC (2/2) (1/1) allergenonline_name False SDAP_name False iedb_name False
	agilent_8172	7.50723e-06	0.382869	0.666155	-0.830069	2.16238	4.54545	8.82353	1.94118	UniRef90_P17275	905	Transcription factor jun-B	Transcription factor jun-B n=52 Tax=Eutheria TaxID=9347 RepID=JUNB_HUMAN
	agilent_73214	7.51689e-06	0.383362	0.362261	-0.452242	1.17676	24.2424	29.4118	1.21324	UniRef90_C4ZDZ6	906	WP_012744138.1 MPA_PNP_EM_seqs_non_topgraph_seqs_final_210318.csv	Flagellin n=1 Tax=Agathobacter rectalis (strain ATCC 33656 / DSM 3377 / JCM 17463 / KCTC 5835 / VPI 0990) TaxID=515619 RepID=C4ZDZ6_AGARV
	agilent_220913	7.52388e-06	0.383718	0.569862	-0.712369	1.85209	7.57576	10.2941	1.35882	UniRef90_P06653	907	VFG005334(gb|NP_359346) (lytA) Autolysin (N-acetylmuramoyl-L-alanine amidase) [Choline-binding proteins (CVF122)] [Streptococcus pneumoniae R6]	Autolysin n=1457 Tax=root TaxID=1 RepID=ALYS_STRPN
	twist_87290	7.52562e-06	0.383807	0.446242	-0.558023	1.45051	12.1212	22.0588	1.81985		908	YP_001469494.1 SegC homing endonuclease [Enterobacteria phage Phi1]
	agilent_240382	7.52647e-06	0.38385	0.354885	-0.443855	1.15362	30.303	32.3529	1.06765	UniRef90_Q8GM74	909	VFG001150(gb|AAL79954) (hia) adhesin [Hia/Hsf (VF0039)] [Haemophilus influenzae nontypable strain 3179B]	Adhesin n=5 Tax=Haemophilus influenzae TaxID=727 RepID=Q8GM74_HAEIF
	agilent_239239	7.53072e-06	0.384067	0.34796	-0.43555	1.13147	63.6364	69.1176	1.08613	UniRef90_Q93SM9	910	VFG002418(gb|YP_001331791) (vWbp) secreted von Willebrand factor-binding protein precursor [vWbp (VF0420)] [Staphylococcus aureus subsp. aureus str. Newman]	Coagulase n=92 Tax=Staphylococcus TaxID=1279 RepID=Q93SM9_STAAU
	twist_47443	7.53095e-06	0.384078	-0.501699	-1.63142	0.628017	15.1515	8.82353	0.582353		911	Enterovirus polyprotein (VP0, VP1, VP2, VP4) – capsid proteins, Coxsackievirus A9 (2.9 Å structure, chains 1–4)
	agilent_220672	7.54096e-06	0.384589	0.481311	-0.603659	1.56628	10.6061	16.1765	1.52521	UniRef90_Q54972	912	VFG005313(gb|NP_357715) (pspA) Surface protein pspA precursor [Choline-binding proteins (CVF122)] [Streptococcus pneumoniae R6]	Pneumococcal surface protein A n=17 Tax=Streptococcus pneumoniae TaxID=1313 RepID=Q54972_STREE
	agilent_109226	7.57967e-06	0.386563	0.54244	-0.68542	1.7703	7.57576	11.7647	1.55294	UniRef90_R5F6G4	913	V1.CD6-0-PT_GL0140162 MPA_PNP_EM_seqs_non_topgraph_seqs_final_210318.csv	LysM domain-containing protein n=2 Tax=Bacteroides TaxID=816 RepID=R5F6G4_9BACE
	twist_38683	7.58351e-06	0.386759	0.506067	-0.639932	1.65207	9.09091	14.7059	1.61765		914	heme transporter IsdB
	agilent_199622	7.5849e-06	0.38683	0.453561	-0.57369	1.48081	12.1212	16.1765	1.33456	UniRef90_A0A2N8HER6	915	WP_012419884.1 strains_non_MPA_non_topgraph_cdhit70_190118.csv	Chaperone protein ClpB n=85 Tax=Bacteria TaxID=2 RepID=A0A2N8HER6_9BACT
	agilent_220720	7.58542e-06	0.386856	-0.333211	-1.08793	0.421506	45.4545	32.3529	0.711765	UniRef90_P71401	916	VFG001157(gb|AAC44560) (hsf) Hsf [Hia/Hsf (VF0039)] [Haemophilus influenzae C54]	Hsf n=19 Tax=Haemophilus influenzae TaxID=727 RepID=P71401_HAEIF
	agilent_124605	7.6015e-06	0.387677	0.335249	-0.425398	1.0959	30.303	38.2353	1.26176	UniRef90_A6BI29	917	MH0042_GL0020673 (1/2) MPA_and_EM_topgraph_220218_subsample.csv	LysM domain protein n=5 Tax=Dorea TaxID=189330 RepID=A6BI29_9FIRM
	agilent_207470	7.60496e-06	0.387853	-0.387089	-1.26568	0.491504	25.7576	19.1176	0.742215	UniRef90_A0A174UY11	918	435591.BDI_0665 MPA_PNP_EM_seqs_non_topgraph_seqs_final_210318.csv	Beta-hexosaminidase n=38 Tax=Bacteroidales TaxID=171549 RepID=A0A174UY11_9BACT
	agilent_8766	7.60719e-06	0.387967	0.574341	-0.729578	1.87826	7.57576	8.82353	1.16471	UniRef90_A0A1P8L367	919	Phosphoprotein (Protein P)	P n=3 Tax=Pneumoviridae TaxID=11244 RepID=A0A1P8L367_HRSV
	agilent_224378	7.61821e-06	0.388529	0.472741	-0.60179	1.54727	10.6061	16.1765	1.52521	UniRef90_P44969	920	VFG000337(gb|NP_439153) (iga1) immunoglobin A1 protease [IgA1 protease (VF0045)] [Haemophilus influenzae Rd KW20]	Immunoglobulin A1 protease autotransporter n=1 Tax=Haemophilus influenzae (strain ATCC 51907 / DSM 11121 / KW20 / Rd) TaxID=71421 RepID=IGA0_HAEIN
	agilent_199830	7.65085e-06	0.390193	-0.522083	-1.71294	0.668773	13.6364	8.82353	0.647059	UniRef90_Q74IZ8	921	WP_011162134.1 strains_non_MPA_non_topgraph_cdhit70_190118.csv	Uncharacterized protein n=3 Tax=Lactobacillus johnsonii TaxID=33959 RepID=Q74IZ8_LACJO
	agilent_47238	7.65642e-06	0.390478	0.622047	-0.797676	2.04177	6.06061	7.35294	1.21324	UniRef90_A0A4P6LZP8	922	WP_018593969.1 strains_non_MPA_non_topgraph_cdhit70_190118.csv	Uncharacterized protein n=4 Tax=Clostridiales TaxID=186802 RepID=A0A4P6LZP8_9FIRM
	twist_3824	7.65813e-06	0.390565	0.544425	-0.698367	1.78722	7.57576	11.7647	1.55294		923	allergen_name False allergome_name Mel g 1 (3/4) (1/1) allergenonline_name False SDAP_name False iedb_name False
	agilent_230924	7.65837e-06	0.390577	-0.364846	-1.19772	0.468032	43.9394	33.8235	0.769777	UniRef90_Q8GM74	924	VFG001150(gb|AAL79954) (hia) adhesin [Hia/Hsf (VF0039)] [Haemophilus influenzae nontypable strain 3179B]	Adhesin n=5 Tax=Haemophilus influenzae TaxID=727 RepID=Q8GM74_HAEIF
	agilent_78246	7.6619e-06	0.390757	0.784187	-1.00665	2.57503	3.0303	7.35294	2.42647	UniRef90_A0A1C5UUU7	925	MH0198_GL0135499 MPA_PNP_EM_seqs_non_topgraph_seqs_final_210318.csv	Gamma-DL-glutamyl hydrolase n=5 Tax=Firmicutes TaxID=1239 RepID=A0A1C5UUU7_9CLOT
	twist_23604	7.66812e-06	0.391074	-0.376706	-1.23756	0.484148	27.2727	19.1176	0.70098		926	allergen_name False allergome_name Art fr 2 (2/2) (1/1) allergenonline_name False SDAP_name False iedb_name False
	twist_72458	7.68163e-06	0.391763	0.580044	-0.747412	1.9075	7.57576	8.82353	1.16471		927	YP_006908362.1 Ig-like domain containing protein [Bacillus phage B4]
	agilent_2232	7.68309e-06	0.391838	-0.398174	-1.30955	0.513207	22.7273	19.1176	0.841176	UniRef90_P14738	928	fibronectin-binding protein A	Fibronectin-binding protein A n=540 Tax=Staphylococcaceae TaxID=90964 RepID=FNBA_STAA8
	agilent_62959	7.68592e-06	0.391982	0.538489	-0.694437	1.77142	7.57576	11.7647	1.55294	UniRef90_A0A1C6J2Q8	929	MH0196_GL0062244 MPA_PNP_EM_seqs_non_topgraph_seqs_final_210318.csv	Plasmin and fibronectin-binding protein A n=4 Tax=Clostridiales TaxID=186802 RepID=A0A1C6J2Q8_9FIRM
	twist_27541	7.69384e-06	0.392386	0.368101	-0.475423	1.21162	21.2121	29.4118	1.38655		930	EBNA-1 HHV 4 & BKRF1
	agilent_125554	7.70088e-06	0.392745	0.421491	-0.545111	1.38809	15.1515	17.6471	1.16471	UniRef90_A0A1C5PUG1	931	V1.UC28-0_GL0019745 MPA_PNP_EM_seqs_non_topgraph_seqs_final_210318.csv	Histidine kinase n=84 Tax=Bacteria TaxID=2 RepID=A0A1C5PUG1_9FIRM
	agilent_235068	7.70425e-06	0.392917	-0.396118	-1.30486	0.512627	24.2424	19.1176	0.788603	UniRef90_Q8P2T7	932	VFG000976(gb|NP_268546) (slo) streptolysin O precursor [SLO (VF0250)] [Streptococcus pyogenes M1 GAS]	Streptolysin O n=132 Tax=Streptococcus TaxID=1301 RepID=TACY_STRP8
	agilent_243372	7.7061e-06	0.393011	-0.749389	-2.46893	0.970148	7.57576	2.94118	0.388235	UniRef90_A0A129LTP0	933	VFG001883(gb|YP_096644) (enhC) enhanced entry protein EnhC [enh loci (VF0163)] [Legionella pneumophila subsp. pneumophila str. Philadelphia 1]	Sel1 repeat n=46 Tax=Gammaproteobacteria TaxID=1236 RepID=A0A129LTP0_LEGPN
	twist_59093	7.75677e-06	0.395595	0.703323	-0.919354	2.326	4.54545	8.82353	1.94118		934	B B/Massachusetts/02/2012 HA
	agilent_2036	7.7572e-06	0.395617	-0.754675	-2.49591	0.986562	6.06061	4.41176	0.727941	UniRef90_P03188	935	glycoprotein BALF4 & Glycoprotein GP110 precursor & BALF4	Envelope glycoprotein B n=86 Tax=Epstein-Barr virus (strain GD1) TaxID=10376 RepID=GB_EBVB9
	agilent_220456	7.75724e-06	0.395619	0.459219	-0.600325	1.51876	10.6061	19.1176	1.80252	UniRef90_Q99WQ6	936	VFG001316(gb|NP_645114) (geh) glycerol ester hydrolase [Lipase (VF0012)] [Staphylococcus aureus subsp. aureus MW2]	Lipase 2 n=451 Tax=Bacteria TaxID=2 RepID=LIP2_STAAM
	twist_46270	7.75801e-06	0.395658	0.458933	-0.60004	1.51791	12.1212	14.7059	1.21324		937	Twist-related protein 1
	agilent_133306	7.76453e-06	0.395991	-0.573885	-1.89904	0.751268	10.6061	7.35294	0.693277	UniRef90_A0A0K4DLT7	938	WP_001441996.1 strains_non_MPA_non_topgraph_cdhit70_190118.csv	Protein n=244 Tax=Enterobacteriaceae TaxID=543 RepID=A0A0K4DLT7_ECOLX
	agilent_48632	7.76769e-06	0.396152	0.719934	-0.943026	2.38289	93.9394	94.1176	1.0019	UniRef90_K0X4I5	939	O2.UC35-1_GL0132054 MPA_PNP_EM_seqs_non_topgraph_seqs_final_210318.csv	Uncharacterized protein n=2 Tax=Bacteroidales TaxID=171549 RepID=K0X4I5_9BACT
	twist_34196	7.79629e-06	0.397611	0.538159	-0.70877	1.78509	7.57576	13.2353	1.74706		940	immunoglobulin A1 protease
	twist_45196	7.79893e-06	0.397746	-0.480644	-1.59463	0.63334	16.6667	8.82353	0.529412		941	polyprotein (3/9) & structural protein (3/3) & VP1 (2/4) & capsid protein VP1 & VP1 protein (2/2) & VP1 protein, partial [Enterovirus A71]
	agilent_1149	7.80777e-06	0.398196	-0.420122	-1.39476	0.554521	19.697	14.7059	0.746606	UniRef90_Q66575	942	positive (from uniprot): Enterovirus B Genome polyprotein	Genome polyprotein n=20 Tax=Enterovirus B TaxID=138949 RepID=POLG_EC12T
	agilent_193943	7.8082e-06	0.398218	-0.579752	-1.92478	0.76528	10.6061	5.88235	0.554622	UniRef90_A0A174HLQ5	943	MH0092_GL0002834 MPA_PNP_EM_seqs_non_topgraph_seqs_final_210318.csv	Autolysin n=21 Tax=Lachnospiraceae TaxID=186803 RepID=A0A174HLQ5_9FIRM
	agilent_34763	7.81761e-06	0.398698	0.661984	-0.875391	2.19936	4.54545	7.35294	1.61765	UniRef90_E8MX38	944	WP_058101887.1 (1/1) non_MPA_topgraph_sampling_040218.csv	Putative xylanase n=131 Tax=Bacteria TaxID=2 RepID=E8MX38_BIFL1
	agilent_6001	7.82386e-06	0.399017	0.337606	-0.446972	1.12218	27.2727	36.7647	1.34804	UniRef90_P03204	945	EBNA-3C HHV 4 latent protein	Epstein-Barr nuclear antigen 6 n=14 Tax=Epstein-Barr virus (strain GD1) TaxID=10376 RepID=EBNA6_EBVB9
	twist_41744	7.82564e-06	0.399108	0.609896	-0.807741	2.02753	6.06061	7.35294	1.21324		946	45 kDa immediate-early protein 2
	twist_88148	7.83294e-06	0.39948	-0.773078	-2.57143	1.02528	6.06061	2.94118	0.485294		947	YP_001285535.1 TtpM [Escherichia virus TLS]
	agilent_220823	7.84733e-06	0.400214	0.479872	-0.638159	1.5979	10.6061	13.2353	1.2479	UniRef90_Q8P2T7	948	VFG000976(gb|NP_268546) (slo) streptolysin O precursor [SLO (VF0250)] [Streptococcus pyogenes M1 GAS]	Streptolysin O n=132 Tax=Streptococcus TaxID=1301 RepID=TACY_STRP8
	agilent_242591	7.8526e-06	0.400482	0.364447	-0.485146	1.21404	72.7273	77.9412	1.07169	UniRef90_P44602	949	VFG000340(gb|NP_438433) (hxuA) heme-hemopexin utilization protein A, two-partner secretion (TPS) pathway TpsA protein, haem-haemopexin binding protein [HxuABC (VF0269)] [Haemophilus influenzae Rd KW20]	Heme/hemopexin-binding protein n=4 Tax=Haemophilus influenzae TaxID=727 RepID=HXUA1_HAEIN
	twist_28814	7.85797e-06	0.400756	0.337033	-0.449109	1.12317	31.8182	36.7647	1.15546		950	positive (from uniprot): Rhinovirus B Genome polyprotein
	twist_20427	7.86609e-06	0.401171	0.67473	-0.900489	2.24995	4.54545	7.35294	1.61765		951	allergen_name False allergome_name Sola t 1 (7/9) (1/1) allergenonline_name False SDAP_name False iedb_name False
	twist_31672	7.87183e-06	0.401463	-0.744347	-2.48317	0.994479	6.06061	4.41176	0.727941		952	Replicase polyprotein 1ab
	twist_5585	7.88542e-06	0.402157	-0.42872	-1.43171	0.574264	18.1818	13.2353	0.727941		953	allergen_name False allergome_name Lim p 2 (2/2) (1/1) allergenonline_name False SDAP_name False iedb_name False
	agilent_36299	7.89148e-06	0.402466	0.585789	-0.785555	1.95713	7.57576	8.82353	1.16471	UniRef90_A0A508YGM1	954	WP_003669346.1 strains_non_MPA_non_topgraph_cdhit70_190118.csv	Autolysin n=73 Tax=Lactobacillus TaxID=1578 RepID=A0A508YGM1_LACRE
	twist_27788	7.8925e-06	0.402518	-0.467516	-1.5621	0.627069	15.1515	10.2941	0.679412		955	early antigen protein D (EA-D) & DNA polymerase processivity factor BMRF1
	agilent_192601	7.89949e-06	0.402874	-0.582801	-1.94833	0.782733	9.09091	7.35294	0.808824	UniRef90_A0A0K9CPU5	956	T2D-149A_GL0084358 (2/2) MPA_and_EM_topgraph_220218_subsample.csv	OmpA-like domain-containing protein n=66 Tax=Bacteria TaxID=2 RepID=A0A0K9CPU5_9BACE
	agilent_73128	7.90394e-06	0.403101	0.31328	-0.421106	1.04767	37.8788	44.1176	1.16471	UniRef90_R5E067	957	MH0010_GL0007892 MPA_PNP_EM_seqs_non_topgraph_seqs_final_210318.csv	Flagellin n=2 Tax=Eubacterium TaxID=1730 RepID=R5E067_9FIRM
	agilent_167108	7.91189e-06	0.403506	0.644116	-0.867114	2.15535	4.54545	8.82353	1.94118	UniRef90_A0A2S3U8G5	958	YP_004890908.1 (1/1) non_MPA_topgraph_sampling_040218.csv	DUF3324 domain-containing protein n=30 Tax=Lactobacillus TaxID=1578 RepID=A0A2S3U8G5_LACPN
	agilent_23664	7.91366e-06	0.403597	-0.313688	-1.04981	0.42243	46.9697	45.5882	0.970588	UniRef90_A0A563X9J4	959	NP_814228.1 strains_non_MPA_non_topgraph_cdhit70_190118.csv	LysM domain-containing protein n=60 Tax=Bacilli TaxID=91061 RepID=A0A563X9J4_ENTFL
	twist_236	7.91471e-06	0.40365	-0.685867	-2.29555	0.923812	7.57576	4.41176	0.582353		960	allergen_name False allergome_name Alt a TCTP (1/2) (1/1) allergenonline_name Unassigned (1/1) (1/1) SDAP_name False iedb_name False
	agilent_19018	7.92013e-06	0.403927	-0.788365	-2.63969	1.06296	6.06061	2.94118	0.485294	UniRef90_K0X949	961	MH0028_GL0014352 MPA_PNP_EM_seqs_non_topgraph_seqs_final_210318.csv	Por secretion system C-terminal sorting domain-containing protein n=3 Tax=Bacteroidales TaxID=171549 RepID=K0X949_9BACT
	agilent_27755	7.9272e-06	0.404287	-0.896349	-3.00286	1.21017	4.54545	2.94118	0.647059	UniRef90_A0A069SCX9	962	MH0020_GL0003463 MPA_PNP_EM_seqs_non_topgraph_seqs_final_210318.csv	Uncharacterized protein n=25 Tax=Bacteroidales TaxID=171549 RepID=A0A069SCX9_9BACT
	agilent_21513	7.92734e-06	0.404294	0.415327	-0.560751	1.39141	80.303	85.2941	1.06215	UniRef90_A0A4P6M1P6	963	WP_081624715.1 strains_non_MPA_non_topgraph_cdhit70_190118.csv	Toxin A n=4 Tax=Lachnospiraceae TaxID=186803 RepID=A0A4P6M1P6_9FIRM
	agilent_213170	7.93022e-06	0.404441	-0.759571	-2.54523	1.02609	6.06061	4.41176	0.727941	UniRef90_A0A3E5A441	964	MH0009_GL0056469 MPA_PNP_EM_seqs_non_topgraph_seqs_final_210318.csv	Inhibitor_I69 domain-containing protein n=6 Tax=Prevotella TaxID=838 RepID=A0A3E5A441_9BACT
	agilent_794	7.9324e-06	0.404552	-1.03165	-3.4575	1.3942	4.54545	1.47059	0.323529	UniRef90_Q13875	965	MOBP & myelin-associated oligodendrocyte basic protein isoform c	Myelin-associated oligodendrocyte basic protein n=42 Tax=Boreoeutheria TaxID=1437010 RepID=MOBP_HUMAN
	agilent_108088	7.93242e-06	0.404553	-0.592138	-1.98451	0.800238	9.09091	5.88235	0.647059	UniRef90_D0TFD0	966	MH0020_GL0036134 (4/5) MPA_and_EM_topgraph_220218_subsample.csv	Hydrophobic domain protein n=26 Tax=Bacteroidales TaxID=171549 RepID=D0TFD0_9BACE
	agilent_220721	7.93389e-06	0.404629	-0.351715	-1.17888	0.475454	28.7879	29.4118	1.02167	UniRef90_Q54972	967	VFG005313(gb|NP_357715) (pspA) Surface protein pspA precursor [Choline-binding proteins (CVF122)] [Streptococcus pneumoniae R6]	Pneumococcal surface protein A n=17 Tax=Streptococcus pneumoniae TaxID=1313 RepID=Q54972_STREE
	agilent_236983	7.9377e-06	0.404823	0.588808	-0.796531	1.97415	6.06061	8.82353	1.45588	UniRef90_P43840	968	VFG000335(gb|NP_439322) (ompP5) outer membrane protein P5 (ompA), human factor H binding protein [P5 protein (VF0041)] [Haemophilus influenzae Rd KW20]	Outer membrane protein P5 n=60 Tax=Pasteurellaceae TaxID=712 RepID=OMP5_HAEIN
	agilent_224850	7.96998e-06	0.406469	0.558609	-0.760295	1.87751	7.57576	10.2941	1.35882	UniRef90_P55980	969	VFG000306(gb|NP_207343) (cagA) cag T4SS translocated effector CagA [CagA (VF0059)] [Helicobacter pylori 26695]	Cytotoxicity-associated immunodominant antigen n=265 Tax=Helicobacter pylori TaxID=210 RepID=CAGA_HELPY
	twist_48016	7.97069e-06	0.406505	0.325941	-0.443681	1.09556	59.0909	67.6471	1.1448		970	positive (from uniprot): Enterovirus C Genome polyprotein [on Uniprot the BLAST matches are "Capsid protein" from "Human poliovirus"
	twist_34373	7.97347e-06	0.406647	-0.667885	-2.24539	0.909624	7.57576	4.41176	0.582353		971	EBNA-1 HHV 4
	agilent_85452	7.97395e-06	0.406671	0.519192	-0.707175	1.74556	7.57576	13.2353	1.74706	UniRef90_A0A0M6WAJ0	972	MH0356_GL0161949 (1/1) MPA_and_EM_topgraph_220218_subsample.csv	Bmp domain-containing protein n=6 Tax=Roseburia TaxID=841 RepID=A0A0M6WAJ0_9FIRM
	agilent_203254	7.97858e-06	0.406908	0.721692	-0.983854	2.42724	4.54545	5.88235	1.29412	UniRef90_A0A0E1R3B1	973	WP_003740459.1 (1/1) non_MPA_topgraph_sampling_040218.csv	Uncharacterized protein n=56 Tax=Listeria monocytogenes TaxID=1639 RepID=A0A0E1R3B1_LISMN
	agilent_236703	7.98958e-06	0.407469	0.416605	-0.569119	1.40233	15.1515	17.6471	1.16471	UniRef90_P71401	974	VFG001157(gb|AAC44560) (hsf) Hsf [Hia/Hsf (VF0039)] [Haemophilus influenzae C54]	Hsf n=19 Tax=Haemophilus influenzae TaxID=727 RepID=P71401_HAEIF
	twist_78344	7.99565e-06	0.407778	0.522715	-0.71489	1.76032	7.57576	11.7647	1.55294		975	YP_009277283.1 hypothetical protein phiCT19406A_09 (endogenous virus) [Clostridium phage phiCT19406A]
	agilent_196127	7.9966e-06	0.407826	0.437691	-0.598715	1.4741	83.3333	86.7647	1.04118	UniRef90_K0X516	976	MH0012_GL0015099 MPA_PNP_EM_seqs_non_topgraph_seqs_final_210318.csv	BIG2 domain-containing protein n=2 Tax=Bacteroidales TaxID=171549 RepID=K0X516_9BACT
	agilent_200650	8.0062e-06	0.408316	0.342314	-0.469097	1.15373	69.697	75	1.07609	UniRef90_R5F602	977	MH0458_GL0016438 MPA_PNP_EM_seqs_non_topgraph_seqs_final_210318.csv	F5/8 type C domain-containing protein n=3 Tax=Bacteroidales TaxID=171549 RepID=R5F602_9BACE
	agilent_113561	8.02099e-06	0.409071	0.511598	-0.703032	1.72623	9.09091	10.2941	1.13235	UniRef90_A0A354D3V1	978	MH0436_GL0046035 MPA_PNP_EM_seqs_non_topgraph_seqs_final_210318.csv	Flagellin n=2 Tax=Clostridiales TaxID=186802 RepID=A0A354D3V1_9FIRM
	agilent_238423	8.04192e-06	0.410138	-0.775539	-2.62102	1.06994	6.06061	2.94118	0.485294	UniRef90_Q53747	979	VFG001276(gb|NP_646195) (lukF-PV) Panton-Valentine leukocidin chain F precursor [PVL (VF0018)] [Staphylococcus aureus subsp. aureus MW2]	Leucocidin F n=80 Tax=root TaxID=1 RepID=Q53747_STAAU
	agilent_188392	8.04541e-06	0.410316	-0.731229	-2.47193	1.00947	7.57576	2.94118	0.388235	UniRef90_D6CY96	980	MH0019_GL0024039 MPA_PNP_EM_seqs_non_topgraph_seqs_final_210318.csv	Uncharacterized protein n=82 Tax=Bacteroidaceae TaxID=815 RepID=D6CY96_9BACE
	twist_25071	8.0491e-06	0.410504	0.5698	-0.78716	1.92676	6.06061	10.2941	1.69853		981	allergen_name False allergome_name Str py Streptokinase (8/12) (1/1) allergenonline_name False SDAP_name False iedb_name False
	agilent_134048	8.05594e-06	0.410853	-0.327567	-1.10824	0.453105	34.8485	29.4118	0.84399	UniRef90_R5ESF2	982	MH0043_GL0060107 MPA_PNP_EM_seqs_non_topgraph_seqs_final_210318.csv	SGNH_hydro domain-containing protein n=3 Tax=Bacteroidales TaxID=171549 RepID=R5ESF2_9BACE
	agilent_242450	8.07563e-06	0.411857	-0.468034	-1.58587	0.649803	13.6364	13.2353	0.970588	UniRef90_A0A5C1BAU8	983	VFG043504(gb|NP_357669) (pavB/pfbB) cell wall surface anchor family protein, Plasminogen- and Fibronectin-binding protein B [PavB (VF0524)] [Streptococcus pneumoniae R6]	YSIRK signal domain/LPXTG anchor domain surface protein n=148 Tax=Streptococcus pneumoniae TaxID=1313 RepID=A0A5C1BAU8_STREE
	twist_13630	8.08252e-06	0.412209	-0.326953	-1.10842	0.454518	42.4242	36.7647	0.866597		984	allergen_name False allergome_name False allergenonline_name Unassigned (1/1) (1/1) SDAP_name Bos d 8 (6/13) (1/1) iedb_name False
	agilent_158347	8.09074e-06	0.412628	0.413678	-0.575967	1.40332	13.6364	17.6471	1.29412	UniRef90_A0A139KHP0	985	MH0003_GL0049565 MPA_PNP_EM_seqs_non_topgraph_seqs_final_210318.csv	SusC/RagA family TonB-linked outer membrane protein n=31 Tax=Bacteroides TaxID=816 RepID=A0A139KHP0_BACUN
	agilent_12511	8.10407e-06	0.413307	-0.772425	-2.62299	1.07814	6.06061	2.94118	0.485294	UniRef90_Q9S0U1	986	WP_000079699.1 strains_non_MPA_non_topgraph_cdhit70_190118.csv	Flagellin n=50 Tax=Enterobacteriaceae TaxID=543 RepID=Q9S0U1_ECOLX
	agilent_139646	8.1061e-06	0.413411	1.01778	-1.42115	3.45672	1.51515	4.41176	2.91176	UniRef90_A0A449FI35	987	NP_816427.1 strains_non_MPA_non_topgraph_cdhit70_190118.csv	Endolysin n=234 Tax=root TaxID=1 RepID=A0A449FI35_ENTFL
	agilent_241862	8.11252e-06	0.413738	-0.602939	-2.04879	0.842908	9.09091	5.88235	0.647059	UniRef90_P27951	988	VFG001795(gb|BAC98831) (cba) c protein beta antigen [<beta>-C protein (VF0277)] [Streptococcus agalactiae FM027022]	IgA FC receptor n=71 Tax=Streptococcus TaxID=1301 RepID=BAG_STRAG
	twist_49584	8.12543e-06	0.414397	-0.747409	-2.54222	1.04741	6.06061	2.94118	0.485294		989	DNA annealing helicase and endonuclease ZRANB3
	agilent_130588	8.12798e-06	0.414527	-0.429903	-1.46255	0.602747	18.1818	11.7647	0.647059	UniRef90_D1PQQ9	990	V1.FI04_GL0033515 MPA_PNP_EM_seqs_non_topgraph_seqs_final_210318.csv	Uncharacterized protein n=3 Tax=root TaxID=1 RepID=D1PQQ9_9FIRM
	twist_86336	8.13084e-06	0.414673	-0.714736	-2.43211	1.00264	7.57576	2.94118	0.388235		991	YP_009169040.1 hypothetical phage protein [Campylobacter virus CPt10]
	agilent_32324	8.13762e-06	0.415019	-0.570693	-1.94297	0.801588	9.09091	7.35294	0.808824	UniRef90_B0NW55	992	MH0051_GL0052167 MPA_PNP_EM_seqs_non_topgraph_seqs_final_210318.csv	Clostripain family n=12 Tax=Bacteroides TaxID=816 RepID=B0NW55_BACSE
	twist_50807	8.16043e-06	0.416182	0.404031	-0.569924	1.37799	15.1515	17.6471	1.16471		993	glycoprotein B precursor
	agilent_237672	8.16492e-06	0.416411	0.632273	-0.89263	2.15718	4.54545	10.2941	2.26471	UniRef90_C1IDV3	994	VFG002419(gb|NP_645021) (coa) staphylocoagulase precursor [Staphylocoagulase (VF0421)] [Staphylococcus aureus subsp. aureus MW2]	Staphylocoagulase n=45 Tax=Staphylococcaceae TaxID=90964 RepID=C1IDV3_STAAU
	twist_97483	8.16927e-06	0.416633	0.377798	-0.533801	1.2894	16.6667	23.5294	1.41176		995	YP_009099361.1 hypothetical protein P108_0024 [Staphylococcus phage P108]
	agilent_43205	8.18148e-06	0.417256	-0.349398	-1.1936	0.494801	27.2727	23.5294	0.862745	UniRef90_K0XR49	996	O2.UC48-0_GL0083881 MPA_PNP_EM_seqs_non_topgraph_seqs_final_210318.csv	Por secretion system C-terminal sorting domain-containing protein n=5 Tax=Bacteroidales TaxID=171549 RepID=K0XR49_9BACT
	agilent_236639	8.18194e-06	0.417279	0.315059	-0.44621	1.07633	60.6061	66.1765	1.09191	UniRef90_UPI000E01835F	997	VFG001313(gb|NP_644899) (spa) Immunoglobulin G binding protein A precursor [SpA (VF0017)] [Staphylococcus aureus subsp. aureus MW2]	staphylococcal protein A n=3 Tax=Staphylococcus aureus TaxID=1280 RepID=UPI000E01835F
	twist_32032	8.18532e-06	0.417451	0.464257	-0.657931	1.58644	10.6061	13.2353	1.2479		998	CagA
	agilent_190190	8.19342e-06	0.417864	-0.392465	-1.34196	0.557031	21.2121	14.7059	0.693277	UniRef90_Q4W8L5	999	WP_000744110.1 strains_non_MPA_non_topgraph_cdhit70_190118.csv	Staphylocoagulase n=113 Tax=Bacillales TaxID=1385 RepID=Q4W8L5_STAAU
	twist_49223	8.19418e-06	0.417903	-0.365723	-1.2506	0.51915	25.7576	17.6471	0.685121		1000	phosphoprotein 150 & Large structural phosphoprotein
	twist_99522	8.20714e-06	0.418564	0.619747	-0.881872	2.12137	4.54545	8.82353	1.94118		1001	YP_358779.1 putative lysin [Lactobacillus phage Lc-Nu]
	agilent_222015	8.20848e-06	0.418633	0.507559	-0.722414	1.73753	7.57576	14.7059	1.94118	UniRef90_Q54972	1002	VFG005313(gb|NP_357715) (pspA) Surface protein pspA precursor [Choline-binding proteins (CVF122)] [Streptococcus pneumoniae R6]	Pneumococcal surface protein A n=17 Tax=Streptococcus pneumoniae TaxID=1313 RepID=Q54972_STREE
	agilent_235082	8.21259e-06	0.418842	-0.633688	-2.17	0.902627	95.4545	91.1765	0.955182	UniRef90_A0A4I7YG16	1003	VFG001357(gb|NP_346601) (cbpA) choline binding protein A [CbpA/PspC (VF0150)] [Streptococcus pneumoniae TIGR4]	Choline binding protein A n=44 Tax=Streptococcus pneumoniae TaxID=1313 RepID=A0A4I7YG16_STREE
	agilent_13363	8.21876e-06	0.419157	0.400978	-0.571811	1.37377	15.1515	20.5882	1.35882	UniRef90_A0A0G9GVP9	1004	YP_004888341.1 strains_non_MPA_non_topgraph_cdhit70_190118.csv	Aggregation promoting factor n=38 Tax=Lactobacillus plantarum TaxID=1590 RepID=A0A0G9GVP9_LACPN
	twist_17479	8.21915e-06	0.419176	-0.632456	-2.16689	0.901974	7.57576	5.88235	0.776471		1005	allergen_name Asp f 10 (1/1) (1/1) allergome_name Asp f 10 (2/2) (1/1) allergenonline_name Asp f 10.0101 (1/1) (1/1) SDAP_name Asp f 10 (1/1) (1/1) iedb_name False
	agilent_149779	8.22256e-06	0.41935	0.33316	-0.475437	1.14176	24.2424	30.8824	1.2739	UniRef90_UPI0004537308	1006	WP_000728715.1 strains_non_MPA_non_topgraph_cdhit70_190118.csv	staphylococcal protein A n=1 Tax=Staphylococcus aureus TaxID=1280 RepID=UPI0004537308
	agilent_103902	8.23523e-06	0.419997	0.609097	-0.87127	2.08946	4.54545	11.7647	2.58824	UniRef90_A0A3A9Y4J3	1007	YP_193148.1 strains_non_MPA_non_topgraph_cdhit70_190118.csv	SlpA domain-containing protein n=3 Tax=Lactobacillus acidophilus TaxID=1579 RepID=A0A3A9Y4J3_LACAI
	agilent_115049	8.23692e-06	0.420083	0.747377	-1.06941	2.56416	3.0303	5.88235	1.94118	UniRef90_A0A087A310	1008	WP_015439335.1 strains_non_MPA_non_topgraph_cdhit70_190118.csv	MalE-type ABC sugar transport system periplasmic component n=37 Tax=Bacteria TaxID=2 RepID=A0A087A310_9BIFI
	agilent_110645	8.23786e-06	0.420131	0.490545	-0.702034	1.68312	9.09091	11.7647	1.29412	UniRef90_R5QL50	1009	WP_004845480.1 strains_non_MPA_non_topgraph_cdhit70_190118.csv	NLPC_P60 domain-containing protein n=7 Tax=Clostridiales TaxID=186802 RepID=R5QL50_9FIRM
	agilent_10	8.25055e-06	0.420778	0.46478	-0.666736	1.5963	9.09091	16.1765	1.77941	UniRef90_Q99WQ6	1010	Lipase 2 precursor (Glycerol ester hydrolase 2)	Lipase 2 n=451 Tax=Bacteria TaxID=2 RepID=LIP2_STAAM
	agilent_238476	8.26235e-06	0.42138	-0.435317	-1.49648	0.625845	16.6667	10.2941	0.617647	UniRef90_UPI000F53326A	1011	VFG000261(gb|NP_273742) (iga) IgA-specific serine endopeptidase [IgA1 protease (VF0080)] [Neisseria meningitidis MC58]	IgA-specific serine endopeptidase autotransporter n=1 Tax=Neisseria meningitidis TaxID=487 RepID=UPI000F53326A
	agilent_417	8.26404e-06	0.421466	0.363487	-0.522741	1.24972	19.697	22.0588	1.11991	UniRef90_P08392	1012	Trans-acting transcriptional protein ICP4	Major viral transcription factor ICP4 n=1 Tax=Human herpesvirus 1 (strain 17) TaxID=10299 RepID=ICP4_HHV11
	agilent_237660	8.28502e-06	0.422536	0.743685	-1.0737	2.56107	3.0303	5.88235	1.94118	UniRef90_A0A4I7YG16	1013	VFG001357(gb|NP_346601) (cbpA) choline binding protein A [CbpA/PspC (VF0150)] [Streptococcus pneumoniae TIGR4]	Choline binding protein A n=44 Tax=Streptococcus pneumoniae TaxID=1313 RepID=A0A4I7YG16_STREE
	twist_64023	8.29052e-06	0.422817	-0.46746	-1.61051	0.67559	13.6364	10.2941	0.754902		1014	YP_009222335.1 hypothetical protein LfeInf_097 [Lactobacillus phage LfeInf]
	agilent_11511	8.31121e-06	0.423872	-0.564027	-1.94635	0.818294	9.09091	7.35294	0.808824	UniRef90_P03300	1015	Genome polyprotein (6/6) & polyprotein (7/9) & VP1 (1/4) & coat protein VP1 & VP4	Genome polyprotein n=1168 Tax=Enterovirus TaxID=12059 RepID=POLG_POL1M
	agilent_12513	8.31504e-06	0.424067	0.56484	-0.820057	1.94974	6.06061	8.82353	1.45588	UniRef90_Q06971	1016	WP_000079833.1 strains_non_MPA_non_topgraph_cdhit70_190118.csv	Flagellin n=259 Tax=Salmonella TaxID=590 RepID=FLIC_SALDU
	agilent_21696	8.31529e-06	0.42408	-0.603338	-2.08267	0.875991	9.09091	4.41176	0.485294	UniRef90_A0A087I713	1017	WP_011080652.1 strains_non_MPA_non_topgraph_cdhit70_190118.csv	Uncharacterized protein n=13 Tax=Vibrio TaxID=662 RepID=A0A087I713_VIBVL
	agilent_150795	8.32082e-06	0.424362	0.298362	-0.433639	1.03036	48.4848	54.4118	1.12224	UniRef90_R5ESE1	1018	V1.FI13_GL0078788 MPA_PNP_EM_seqs_non_topgraph_seqs_final_210318.csv	Fibronectin type III domain protein n=2 Tax=Bacteroides TaxID=816 RepID=R5ESE1_9BACE
	agilent_71960	8.33325e-06	0.424996	-0.601383	-2.07884	0.87607	9.09091	4.41176	0.485294	UniRef90_I9A896	1019	WP_011965802.1 MPA_PNP_EM_seqs_non_topgraph_seqs_final_210318.csv	Uncharacterized protein n=38 Tax=Bacteroides TaxID=816 RepID=I9A896_BACVU
	twist_59590	8.34617e-06	0.425655	0.424516	-0.619904	1.46894	12.1212	16.1765	1.33456		1020	H3N2 A/Beijing/32/92 HA
	agilent_3949	8.35291e-06	0.425999	0.501291	-0.732932	1.73551	7.57576	13.2353	1.74706	UniRef90_A0A0N7AYT6	1021	positive (from uniprot): Human respiratory syncytial virus Attachment glycoprotein	Major surface glycoprotein G n=47 Tax=Pneumoviridae TaxID=11244 RepID=A0A0N7AYT6_HRSV
	agilent_714	8.35483e-06	0.426096	0.532394	-0.778684	1.84347	7.57576	8.82353	1.16471	UniRef90_P06491	1022	major capsid protein (4/4) & UL19	Major capsid protein n=146 Tax=root TaxID=1 RepID=MCP_HHV11
	agilent_3073	8.36053e-06	0.426387	-0.460917	-1.59669	0.674855	13.6364	10.2941	0.754902	UniRef90_Q99WQ6	1023	Lipase 2 precursor (Glycerol ester hydrolase 2)	Lipase 2 n=451 Tax=Bacteria TaxID=2 RepID=LIP2_STAAM
	agilent_140119	8.3627e-06	0.426498	-0.399823	-1.38529	0.585639	19.697	14.7059	0.746606	UniRef90_Q4W8L5	1024	WP_000744110.1 strains_non_MPA_non_topgraph_cdhit70_190118.csv	Staphylocoagulase n=113 Tax=Bacillales TaxID=1385 RepID=Q4W8L5_STAAU
	agilent_147293	8.36359e-06	0.426543	-0.768723	-2.66362	1.12617	6.06061	2.94118	0.485294	UniRef90_Q6GF50	1025	WP_000595617.1 strains_non_MPA_non_topgraph_cdhit70_190118.csv	Uncharacterized leukocidin-like protein 1 n=24 Tax=Staphylococcus TaxID=1279 RepID=LUKL1_STAAR
	agilent_11376	8.37581e-06	0.427166	-0.464688	-1.61168	0.682307	13.6364	10.2941	0.754902	UniRef90_P14348	1026	Capsid protein VP26 & capsid protein VP26 [Human gammaherpesvirus 4] & BFRF3	Small capsomere-interacting protein n=30 Tax=Epstein-Barr virus (strain GD1) TaxID=10376 RepID=SCP_EBVB9
	twist_47286	8.39276e-06	0.428031	-0.333454	-1.15806	0.491156	28.7879	25	0.868421		1027	early antigen protein D (EA-D) & DNA polymerase processivity factor BMRF1
	agilent_234840	8.39312e-06	0.428049	0.351087	-0.517162	1.21934	21.2121	23.5294	1.10924	UniRef90_UPI000E01835F	1028	VFG001313(gb|NP_644899) (spa) Immunoglobulin G binding protein A precursor [SpA (VF0017)] [Staphylococcus aureus subsp. aureus MW2]	staphylococcal protein A n=3 Tax=Staphylococcus aureus TaxID=1280 RepID=UPI000E01835F
	agilent_185270	8.39754e-06	0.428275	0.622561	-0.917805	2.16293	4.54545	7.35294	1.61765	UniRef90_A0A2N5P776	1029	WP_044930034.1 (1/1) non_MPA_topgraph_sampling_040218.csv	Sensor histidine kinase n=14 Tax=Clostridiales TaxID=186802 RepID=A0A2N5P776_RUMGN
	twist_55398	8.39916e-06	0.428357	0.462873	-0.682591	1.60834	9.09091	14.7059	1.61765		1030	glycoprotein BALF4 & Glycoprotein GP110 precursor & BALF4
	agilent_200788	8.40256e-06	0.42853	0.293737	-0.433442	1.02092	53.0303	58.8235	1.10924	UniRef90_A0A3R6PDK7	1031	MH0462_GL0114644 MPA_PNP_EM_seqs_non_topgraph_seqs_final_210318.csv	Uncharacterized protein n=6 Tax=Parabacteroides merdae TaxID=46503 RepID=A0A3R6PDK7_9BACT
	agilent_205570	8.4027e-06	0.428538	0.29834	-0.440245	1.03692	57.5758	63.2353	1.0983	UniRef90_A0A3R6JN00	1032	MH0067_GL0008919 MPA_PNP_EM_seqs_non_topgraph_seqs_final_210318.csv	Uncharacterized protein n=4 Tax=Parabacteroides merdae TaxID=46503 RepID=A0A3R6JN00_9BACT
	agilent_240385	8.41896e-06	0.429367	-0.29799	-1.03703	0.441055	56.0606	52.9412	0.944356	UniRef90_A0A4I7YG16	1033	VFG001357(gb|NP_346601) (cbpA) choline binding protein A [CbpA/PspC (VF0150)] [Streptococcus pneumoniae TIGR4]	Choline binding protein A n=44 Tax=Streptococcus pneumoniae TaxID=1313 RepID=A0A4I7YG16_STREE
	twist_43411	8.4193e-06	0.429384	-0.819121	-2.8507	1.21246	4.54545	2.94118	0.647059		1034	putative zinc metalloprotease
	agilent_55905	8.42453e-06	0.429651	0.428972	-0.635577	1.49352	12.1212	16.1765	1.33456	UniRef90_A0A1G5CDV5	1035	WP_092975435.1 strains_non_MPA_non_topgraph_cdhit70_190118.csv	LPXTG-motif cell wall anchor domain-containing protein n=1 Tax=Ruminococcus bromii TaxID=40518 RepID=A0A1G5CDV5_9FIRM
	agilent_11512	8.42623e-06	0.429738	0.310532	-0.460239	1.0813	33.3333	36.7647	1.10294	UniRef90_Q82081	1036	positive (from uniprot): Rhinovirus B Genome polyprotein	Genome polyprotein n=46 Tax=Enterovirus TaxID=12059 RepID=POLG_HRV3
	agilent_221820	8.42901e-06	0.429879	0.497092	-0.737117	1.7313	9.09091	10.2941	1.13235	UniRef90_Q8GM74	1037	VFG001150(gb|AAL79954) (hia) adhesin [Hia/Hsf (VF0039)] [Haemophilus influenzae nontypable strain 3179B]	Adhesin n=5 Tax=Haemophilus influenzae TaxID=727 RepID=Q8GM74_HAEIF
	agilent_131888	8.43093e-06	0.429977	0.296294	-0.439519	1.03211	39.3939	45.5882	1.15724	UniRef90_C0FTT4	1038	WP_007886088.1 MPA_PNP_EM_seqs_non_topgraph_seqs_final_210318.csv	Flagellin n=5 Tax=Roseburia inulinivorans TaxID=360807 RepID=C0FTT4_9FIRM
	agilent_240518	8.43298e-06	0.430082	-0.406	-1.41448	0.602483	18.1818	13.2353	0.727941	UniRef90_A7X6I5	1039	VFG001283(gb|NP_647238) (fnbA) fibronectin-binding protein A [FnBPs (VF0010)] [Staphylococcus aureus subsp. aureus MW2]	Fibronectin-binding protein A n=697 Tax=Bacteria TaxID=2 RepID=FNBA_STAA1
	agilent_239127	8.45142e-06	0.431022	-0.567282	-1.97926	0.844696	10.6061	5.88235	0.554622	UniRef90_A0A0E1NMC8	1040	VFG002348(gb|YP_001006761) (flgE) flagellar hook protein FlgE [Flagella (VF0394)] [Yersinia enterocolitica subsp. enterocolitica 8081]	Flagellar hook protein FlgE n=21 Tax=Yersinia TaxID=444888 RepID=A0A0E1NMC8_YEREN
	agilent_44913	8.45457e-06	0.431183	-0.565419	-1.97325	0.842412	9.09091	5.88235	0.647059	UniRef90_A0A2N8IAB3	1041	WP_022197508.1 strains_non_MPA_non_topgraph_cdhit70_190118.csv	Uncharacterized protein n=25 Tax=Akkermansia TaxID=239934 RepID=A0A2N8IAB3_9BACT
	agilent_182998	8.47038e-06	0.431989	0.617295	-0.922395	2.15699	4.54545	7.35294	1.61765	UniRef90_A0A3T2KDV1	1042	WP_009928427.1 strains_non_MPA_non_topgraph_cdhit70_190118.csv	LPXTG cell wall anchor domain-containing protein n=42 Tax=Listeria monocytogenes TaxID=1639 RepID=A0A3T2KDV1_LISMN
	twist_55253	8.47507e-06	0.432229	0.291558	-0.436039	1.01915	43.9394	55.8824	1.27181		1043	EBNA-3B nuclear protein [Human gammaherpesvirus 4] & Epstein-Barr nuclear antigen 4
	twist_28029	8.47675e-06	0.432314	0.419369	-0.627382	1.46612	81.8182	89.7059	1.09641		1044	pneumococcal histidine triad protein D (1/2) & histidine motif-containing protein, partial
	agilent_139935	8.47678e-06	0.432316	0.549439	-0.821974	1.92085	6.06061	8.82353	1.45588	UniRef90_A0A171J956	1045	WP_014569630.1 (1/1) non_MPA_topgraph_sampling_040218.csv	LysM domain protein n=19 Tax=Lactobacillaceae TaxID=33958 RepID=A0A171J956_LACRH
	twist_73458	8.48168e-06	0.432566	0.755209	-1.13083	2.64125	3.0303	4.41176	1.45588		1046	YP_009190618.1 hypothetical protein JD18_037 [Klebsiella phage JD18]
	twist_33384	8.52576e-06	0.434814	0.590475	-0.891393	2.07234	4.54545	13.2353	2.91176		1047	zinc metalloproteinase aureolysin
	twist_99298	8.53991e-06	0.435535	0.449427	-0.680236	1.57909	10.6061	11.7647	1.10924		1048	YP_007005334.1 3''-phosphoadenosine 5''-phosphosulfate sulfotransferase/FAD synthetase-related enzyme [Clostridium phage phiCP34O]
	agilent_224628	8.54235e-06	0.43566	0.352719	-0.534104	1.23954	18.1818	25	1.375	UniRef90_Q54835	1049	VFG000950(gb|NP_665531) (emm) M protein type 3 [M protein (VF0242)] [Streptococcus pyogenes MGAS315]	M3 protein n=36 Tax=Streptococcus pyogenes TaxID=1314 RepID=Q54835_STRPY
	agilent_74132	8.54359e-06	0.435723	0.487675	-0.738629	1.71398	7.57576	17.6471	2.32941	UniRef90_A0A3A9Y6N9	1050	YP_193106.1 strains_non_MPA_non_topgraph_cdhit70_190118.csv	N-acetylmuramidase n=3 Tax=Lactobacillus acidophilus TaxID=1579 RepID=A0A3A9Y6N9_LACAI
	agilent_239180	8.55158e-06	0.436131	0.322255	-0.488805	1.13331	24.2424	30.8824	1.2739	UniRef90_P15926	1051	VFG000974(gb|NP_269970) (scpA) C5a peptidase precursor [C5a peptidase (VF0245)] [Streptococcus pyogenes M1 GAS]	C5a peptidase n=760 Tax=Bacteria TaxID=2 RepID=C5AP_STRPY
	twist_54786	8.55285e-06	0.436195	-0.321493	-1.13075	0.487763	31.8182	26.4706	0.831933		1052	phosphoprotein 150 & Large structural phosphoprotein
	twist_54532	8.57651e-06	0.437402	-0.425414	-1.49908	0.648252	18.1818	11.7647	0.647059		1053	Kappa-casein precursor
	agilent_62056	8.58034e-06	0.437597	0.458472	-0.69912	1.61606	9.09091	13.2353	1.45588	UniRef90_Q9ZFS5	1054	WP_000769829.1 strains_non_MPA_non_topgraph_cdhit70_190118.csv	Exotoxin 1 n=31 Tax=Staphylococcus aureus TaxID=1280 RepID=Q9ZFS5_STAAU
	twist_10484	8.58202e-06	0.437683	0.599698	-0.914757	2.11415	4.54545	8.82353	1.94118		1055	allergen_name False allergome_name Str py Streptokinase (6/12) (1/1) allergenonline_name False SDAP_name False iedb_name False
	agilent_205702	8.61001e-06	0.439111	-0.683068	-2.41345	1.04731	6.06061	4.41176	0.727941	UniRef90_A0A412T903	1056	MH0134_GL0068643 (1/1) MPA_and_EM_topgraph_220218_subsample.csv	TonB-dependent receptor n=70 Tax=root TaxID=1 RepID=A0A412T903_BACSE
	agilent_166003	8.61182e-06	0.439203	0.382747	-0.587042	1.35254	15.1515	17.6471	1.16471	UniRef90_D6ZV98	1057	WP_003830342.1 (2/4) non_MPA_topgraph_sampling_040218.csv	Uncharacterized protein n=26 Tax=Bacteria TaxID=2 RepID=D6ZV98_BIFLJ
	agilent_53162	8.61183e-06	0.439203	0.515363	-0.790443	1.82117	7.57576	8.82353	1.16471	UniRef90_U6RKM4	1058	MH0028_GL0078214 MPA_PNP_EM_seqs_non_topgraph_seqs_final_210318.csv	N-glycanase_N domain-containing protein n=3 Tax=Bacteroidaceae TaxID=815 RepID=U6RKM4_9BACE
	agilent_6384	8.624e-06	0.439824	0.584943	-0.899176	2.06906	4.54545	11.7647	2.58824	UniRef90_Q99WQ6	1059	Lipase 2 precursor (Glycerol ester hydrolase 2)	Lipase 2 n=451 Tax=Bacteria TaxID=2 RepID=LIP2_STAAM
	agilent_153201	8.63249e-06	0.440257	0.44905	-0.69136	1.58946	9.09091	14.7059	1.61765	UniRef90_A0A374MXJ0	1060	MH0350_GL0010307 (3/3) MPA_and_EM_topgraph_220218_subsample.csv	Peptidase_M56 domain-containing protein n=9 Tax=Clostridiales TaxID=186802 RepID=A0A374MXJ0_9FIRM
	agilent_15627	8.64904e-06	0.441101	0.538944	-0.832292	1.91018	6.06061	8.82353	1.45588	UniRef90_H1GAG6	1061	WP_012951188.1 strains_non_MPA_non_topgraph_cdhit70_190118.csv	FTR1 family protein n=142 Tax=Listeria TaxID=1637 RepID=H1GAG6_LISIO
	agilent_167179	8.66393e-06	0.441861	0.736937	-1.14117	2.61505	3.0303	4.41176	1.45588	UniRef90_R5WFA2	1062	MH0379_GL0128099 MPA_PNP_EM_seqs_non_topgraph_seqs_final_210318.csv	Flagellin n=4 Tax=Clostridiales TaxID=186802 RepID=R5WFA2_9CLOT
	agilent_219731	8.66524e-06	0.441927	-0.289863	-1.0287	0.448972	54.5455	45.5882	0.835784	UniRef90_P37710	1063	NP_814543.1 strains_non_MPA_non_topgraph_cdhit70_190118.csv	Autolysin n=202 Tax=Firmicutes TaxID=1239 RepID=ALYS_ENTFA
	agilent_126598	8.67115e-06	0.442229	0.337013	-0.522569	1.19659	21.2121	25	1.17857	UniRef90_A0A0Q1HMM5	1064	MH0316_GL0084816 MPA_PNP_EM_seqs_non_topgraph_seqs_final_210318.csv	Flagellin n=6 Tax=Clostridiales TaxID=186802 RepID=A0A0Q1HMM5_9FIRM
	twist_36384	8.67635e-06	0.442494	-0.335812	-1.19283	0.521205	27.2727	22.0588	0.808824		1065	Glycoprotein B precursor & glycoprotein B (1/2)
	twist_47945	8.68259e-06	0.442812	-0.361732	-1.28554	0.562079	22.7273	16.1765	0.711765		1066	envelope glycoprotein gp350 [Human gammaherpesvirus 4] & major outer envelope glycoprotein gp350 [Human gammaherpesvirus 4] & BLLF1 & Envelope glycoprotein GP350 & major outer envelope glycoprotein gp350
	twist_10261	8.68542e-06	0.442957	0.401708	-0.624521	1.42794	12.1212	19.1176	1.57721		1067	allergen_name False allergome_name Str pn PspC (2/2) (1/1) allergenonline_name False SDAP_name False iedb_name False
	twist_5927	8.70038e-06	0.443719	-0.528699	-1.88161	0.82421	9.09091	7.35294	0.808824		1068	allergen_name False allergome_name Dan re PGM (4/4) (1/1) allergenonline_name False SDAP_name False iedb_name False
	agilent_205514	8.70943e-06	0.444181	-0.313406	-1.11621	0.489394	33.3333	26.4706	0.794118	UniRef90_A0A158SJE1	1069	WP_041807921.1 strains_non_MPA_non_topgraph_cdhit70_190118.csv	N-acetylmuramoyl-L-alanine amidase n=55 Tax=Lactobacillus TaxID=1578 RepID=A0A158SJE1_LACFE
	twist_54947	8.70991e-06	0.444205	-0.289256	-1.03023	0.451723	45.4545	44.1176	0.970588		1070	positive (from uniprot): Rhinovirus B Genome polyprotein
	agilent_17417	8.71298e-06	0.444362	0.350921	-0.548333	1.25018	19.697	23.5294	1.19457	UniRef90_A0A4P6M4H6	1071	WP_018598481.1 strains_non_MPA_non_topgraph_cdhit70_190118.csv	Toxin A n=3 Tax=Blautia TaxID=572511 RepID=A0A4P6M4H6_9FIRM
	agilent_241734	8.72313e-06	0.444879	-0.522795	-1.86401	0.818419	9.09091	8.82353	0.970588	UniRef90_Q5WTU7	1072	VFG041338(gb|YP_096511) (ceg32/sidI) Dot/Icm type IV secretion system effector Ceg32/SidI [Dot/Icm (SS047)] [Legionella pneumophila subsp. pneumophila str. Philadelphia 1]	Uncharacterized protein n=44 Tax=Legionella pneumophila TaxID=446 RepID=Q5WTU7_LEGPL
	twist_23602	8.73056e-06	0.445258	-0.483481	-1.72487	0.757906	12.1212	7.35294	0.606618		1073	allergen_name False allergome_name Hom g 2 (2/2) (1/1) allergenonline_name False SDAP_name False iedb_name False
	twist_30796	8.73057e-06	0.445259	0.48881	-0.766261	1.74388	7.57576	10.2941	1.35882		1074	Tegument protein UL25
	agilent_225863	8.7365e-06	0.445562	0.454561	-0.713349	1.62247	9.09091	11.7647	1.29412	UniRef90_P15926	1075	VFG001797(gb|NP_735749) (scpB) streptococcal C5a peptidase [C5a peptidase (VF0278)] [Streptococcus agalactiae NEM316]	C5a peptidase n=760 Tax=Bacteria TaxID=2 RepID=C5AP_STRPY
	twist_53579	8.75523e-06	0.446517	0.605143	-0.952929	2.16321	4.54545	7.35294	1.61765		1076	VP1 protein (1/2)
	agilent_164703	8.77142e-06	0.447343	0.966005	-1.52571	3.45772	1.51515	2.94118	1.94118	UniRef90_R5WFA2	1077	MH0379_GL0128099 MPA_PNP_EM_seqs_non_topgraph_seqs_final_210318.csv	Flagellin n=4 Tax=Clostridiales TaxID=186802 RepID=R5WFA2_9CLOT
	twist_3703	8.78217e-06	0.447891	0.364593	-0.576973	1.30616	15.1515	22.0588	1.45588		1078	Allergen Gal d 1 & Ovomucoid precursor
	agilent_49182	8.79139e-06	0.448361	0.47765	-0.757166	1.71247	7.57576	11.7647	1.55294	UniRef90_A0A457MNA8	1079	WP_012952037.1 strains_non_MPA_non_topgraph_cdhit70_190118.csv	Collagen-binding protein n=343 Tax=Bacteria TaxID=2 RepID=A0A457MNA8_LISMN
	twist_47862	8.80259e-06	0.448932	-0.358501	-1.28646	0.56946	22.7273	14.7059	0.647059		1080	P30 adhesin
	agilent_114167	8.81056e-06	0.449338	-0.401332	-1.44109	0.638426	18.1818	11.7647	0.647059	UniRef90_A0A173S481	1081	MH0160_GL0068275 MPA_PNP_EM_seqs_non_topgraph_seqs_final_210318.csv	Flagellin n=15 Tax=Lachnospiraceae TaxID=186803 RepID=A0A173S481_9FIRM
	agilent_228561	8.81391e-06	0.449509	-0.330568	-1.18732	0.52618	28.7879	19.1176	0.664087	UniRef90_P71401	1082	VFG001157(gb|AAC44560) (hsf) Hsf [Hia/Hsf (VF0039)] [Haemophilus influenzae C54]	Hsf n=19 Tax=Haemophilus influenzae TaxID=727 RepID=P71401_HAEIF
	twist_32109	8.83306e-06	0.450486	0.284517	-0.45447	1.0235	45.4545	50	1.1		1083	EBNA-1 HHV 4 & BKRF1
	twist_76831	8.83386e-06	0.450527	0.380359	-0.60765	1.36837	13.6364	17.6471	1.29412		1084	YP_008772099.1 unnamed protein product [Streptococcus phage TP-778L]
	twist_84498	8.84657e-06	0.451175	-0.433733	-1.562	0.694534	15.1515	8.82353	0.582353		1085	YP_009191602.1 hypothetical protein [Salmonella phage f18SE]
	agilent_42039	8.84831e-06	0.451264	-0.412684	-1.48641	0.661038	16.6667	10.2941	0.617647	UniRef90_Q2G222	1086	WP_001125631.1 strains_non_MPA_non_topgraph_cdhit70_190118.csv	N-acetylmuramoyl-L-alanine amidase domain-containing protein SAOUHSC_02979 n=302 Tax=Bacteria TaxID=2 RepID=Y2979_STAA8
	agilent_209627	8.8497e-06	0.451335	-0.57243	-2.06201	0.917153	9.09091	4.41176	0.485294	UniRef90_A0A4Q1QKD7	1087	WP_014569134.1 (6/6) non_MPA_topgraph_sampling_040218.csv	ABC transporter n=7 Tax=Lactobacillaceae TaxID=33958 RepID=A0A4Q1QKD7_LACRH
	agilent_53519	8.86758e-06	0.452246	-0.386543	-1.39444	0.621354	19.697	11.7647	0.597285	UniRef90_A0A4U5DTR8	1088	NP_816482.1 strains_non_MPA_non_topgraph_cdhit70_190118.csv	Uncharacterized protein n=132 Tax=Bacilli TaxID=91061 RepID=A0A4U5DTR8_ENTFL
	twist_33487	8.87933e-06	0.452846	-0.579526	-2.09262	0.933572	9.09091	4.41176	0.485294		1089	Enterovirus polyprotein (VP0, VP1, VP2, VP4) – capsid proteins, Coxsackievirus A9 (2.9 Å structure, chains 1–4)
	twist_54214	8.88209e-06	0.452986	-0.508041	-1.83491	0.818827	9.09091	10.2941	1.13235		1090	polyprotein (9/9) & VP1 capsid protein (1/3) & Chain 2, Human Rhinovirus Serotype 2 (Hrv2)
	agilent_127282	8.88803e-06	0.45329	0.61406	-0.990779	2.2189	4.54545	5.88235	1.29412	UniRef90_A0A1C5UPB7	1091	MH0099_GL0121059 MPA_PNP_EM_seqs_non_topgraph_seqs_final_210318.csv	Flagellin n=16 Tax=Roseburia TaxID=841 RepID=A0A1C5UPB7_9FIRM
	agilent_223157	8.91587e-06	0.454709	-0.469409	-1.70007	0.761249	12.1212	8.82353	0.727941	UniRef90_P27951	1092	VFG001795(gb|BAC98831) (cba) c protein beta antigen [<beta>-C protein (VF0277)] [Streptococcus agalactiae FM027022]	IgA FC receptor n=71 Tax=Streptococcus TaxID=1301 RepID=BAG_STRAG
	twist_50558	8.91646e-06	0.454739	0.763139	-1.23773	2.76401	3.0303	4.41176	1.45588		1093	HCMVUL80
	agilent_172041	8.92448e-06	0.455148	0.609372	-0.989787	2.20853	4.54545	7.35294	1.61765	UniRef90_A0A073I9S0	1094	MH0355_GL0086487 (3/3) MPA_and_EM_topgraph_220218_subsample.csv	Uncharacterized protein n=30 Tax=Bacteroidales TaxID=171549 RepID=A0A073I9S0_9PORP
	twist_92306	8.95071e-06	0.456486	-0.560263	-2.03492	0.914391	9.09091	4.41176	0.485294		1095	NP_945017.1 Putative HNH endonuclease [Salmonella phage FelixO1]
	twist_53218	8.96154e-06	0.457038	0.396352	-0.648158	1.44086	13.6364	14.7059	1.07843		1096	phosphoprotein 150 & Large structural phosphoprotein
	twist_35317	8.96442e-06	0.457185	0.546324	-0.893878	1.98653	6.06061	8.82353	1.45588		1097	EBNA-3B nuclear protein [Human gammaherpesvirus 4] & Epstein-Barr nuclear antigen 4
	agilent_211706	8.96478e-06	0.457204	-0.465414	-1.69237	0.761545	12.1212	8.82353	0.727941	UniRef90_B2URG0	1098	MH0054_GL0074264 MPA_PNP_EM_seqs_non_topgraph_seqs_final_210318.csv	Alpha-N-acetylglucosaminidase n=30 Tax=Akkermansia TaxID=239934 RepID=B2URG0_AKKM8
	agilent_79003	8.97914e-06	0.457936	0.363863	-0.596943	1.32467	15.1515	19.1176	1.26176	UniRef90_Q8XMR4	1099	WP_003460505.1 strains_non_MPA_non_topgraph_cdhit70_190118.csv	LYZ2 domain-containing protein n=27 Tax=Clostridium perfringens TaxID=1502 RepID=Q8XMR4_CLOPE
	agilent_139506	8.98164e-06	0.458064	0.577087	-0.947186	2.10136	4.54545	7.35294	1.61765	UniRef90_A0A0K6BVP1	1100	YP_099897.1 strains_non_MPA_non_topgraph_cdhit70_190118.csv	LysM peptidoglycan-binding domain-containing protein n=45 Tax=Bacteroidaceae TaxID=815 RepID=A0A0K6BVP1_BACFG
	twist_28154	8.98324e-06	0.458145	0.284663	-0.46736	1.03668	39.3939	42.6471	1.08258		1101	Glycoprotein M
	twist_35332	8.99861e-06	0.458929	-0.40265	-1.46823	0.662928	86.3636	83.8235	0.970588		1102	EBNA-1 HHV 4 & BKRF1
	twist_23592	9.00669e-06	0.459341	-0.618486	-2.25676	1.01979	6.06061	5.88235	0.970588		1103	allergen_name False allergome_name Str pn PspC (2/2) (1/1) allergenonline_name False SDAP_name False iedb_name False
	agilent_1257	9.00892e-06	0.459455	-0.276117	-1.00769	0.455459	45.4545	41.1765	0.905882	UniRef90_P03204	1104	EBNA-3C HHV 4 latent protein	Epstein-Barr nuclear antigen 6 n=14 Tax=Epstein-Barr virus (strain GD1) TaxID=10376 RepID=EBNA6_EBVB9
	agilent_182072	9.01179e-06	0.459602	-0.39215	-1.4315	0.647197	16.6667	13.2353	0.794118	UniRef90_Q64MM2	1105	YP_101799.1 strains_non_MPA_non_topgraph_cdhit70_190118.csv	Uncharacterized protein n=50 Tax=Bacteroidaceae TaxID=815 RepID=Q64MM2_BACFR
	agilent_12512	9.01512e-06	0.459771	0.517151	-0.854013	1.88831	6.06061	8.82353	1.45588	UniRef90_Q7DBI0	1106	NP_310689.1 strains_non_MPA_non_topgraph_cdhit70_190118.csv	Flagellin n=88 Tax=Bacteria TaxID=2 RepID=Q7DBI0_ECO57
	twist_54219	9.02983e-06	0.460521	0.397519	-0.65822	1.45326	12.1212	14.7059	1.21324		1107	PPE family protein (1/9) & PPE FAMILY PROTEIN (4/6) & PPE family protein [Mycobacterium tuberculosis] (4/11)
	twist_88089	9.03562e-06	0.460817	0.360545	-0.597629	1.31872	15.1515	19.1176	1.26176		1108	YP_003344862.1 tail protein [Streptococcus virus ALQ132]
	agilent_4240	9.03902e-06	0.46099	0.290146	-0.481235	1.06153	31.8182	35.2941	1.10924	UniRef90_P03460	1109	Hemagglutinin (2/2)	Hemagglutinin n=16903 Tax=Influenza B virus TaxID=11520 RepID=HEMA_INBLE
	agilent_30625	9.04105e-06	0.461094	0.443263	-0.735466	1.62199	9.09091	11.7647	1.29412	UniRef90_A0A369ZK90	1110	WP_014065289.1 strains_non_MPA_non_topgraph_cdhit70_190118.csv	Glucose-6-phosphate isomerase n=13 Tax=Haemophilus TaxID=724 RepID=A0A369ZK90_HAEPA
	agilent_178076	9.07091e-06	0.462617	0.384717	-0.641812	1.41125	13.6364	14.7059	1.07843	UniRef90_A0A460AZD5	1111	WP_010959017.1 (1/1) non_MPA_topgraph_sampling_040218.csv	LPXTG cell wall anchor domain-containing protein n=248 Tax=Listeriaceae TaxID=186820 RepID=A0A460AZD5_LISMN
	twist_93850	9.08273e-06	0.463219	-0.598345	-2.19704	1.00035	7.57576	4.41176	0.582353		1112	YP_009150301.1 putative DNA-dependent RNA polymerase [Proteus phage PM 75]
	agilent_206027	9.08406e-06	0.463287	0.299056	-0.500102	1.09821	25.7576	33.8235	1.31315	UniRef90_K5ZDW3	1113	764447348-stool1_revised_C488760_1_gene19628 MPA_PNP_EM_seqs_non_topgraph_seqs_final_210318.csv	Uncharacterized protein n=14 Tax=Parabacteroides TaxID=375288 RepID=K5ZDW3_9BACT
	agilent_3328	9.10722e-06	0.464468	0.32739	-0.5498	1.20458	19.697	25	1.26923	UniRef90_P03211	1114	EBNA-1 HHV 4 & BKRF1	Epstein-Barr nuclear antigen 1 n=37 Tax=Epstein-Barr virus (strain GD1) TaxID=10376 RepID=EBNA1_EBVB9
	agilent_8907	9.11482e-06	0.464856	0.452678	-0.761255	1.66661	9.09091	10.2941	1.13235	UniRef90_P08392	1115	Trans-acting transcriptional protein ICP4	Major viral transcription factor ICP4 n=1 Tax=Human herpesvirus 1 (strain 17) TaxID=10299 RepID=ICP4_HHV11
	agilent_70892	9.13517e-06	0.465894	-0.454115	-1.67474	0.766507	12.1212	7.35294	0.606618	UniRef90_A0A173TD61	1116	MH0329_GL0071733 (1/2) MPA_and_EM_topgraph_220218_subsample.csv	Uncharacterized protein n=7 Tax=Roseburia TaxID=841 RepID=A0A173TD61_9FIRM
	agilent_8059	9.1363e-06	0.465951	0.278964	-0.470965	1.02889	46.9697	51.4706	1.09583	UniRef90_P12978	1117	nuclear protein EBNA2 & EBNA-2 & Epstein-Barr nuclear antigen 2	Epstein-Barr nuclear antigen 2 n=125 Tax=Epstein-Barr virus (strain GD1) TaxID=10376 RepID=EBNA2_EBVB9
	agilent_222883	9.13856e-06	0.466067	-0.624895	-2.30521	1.05542	6.06061	4.41176	0.727941	UniRef90_A0A376Y356	1118	VFG042537(gb|AAA92620) (f17d-C) F17 fimbrial uscher [F17 pili (AI037)] [Escherichia coli str. 111KH86]	F17-like fimbrial usher n=91 Tax=Escherichia coli TaxID=562 RepID=A0A376Y356_ECOLX
	agilent_157295	9.14148e-06	0.466215	-0.638128	-2.3546	1.07834	6.06061	4.41176	0.727941	UniRef90_Q7MNW1	1119	WP_039447969.1 strains_non_MPA_non_topgraph_cdhit70_190118.csv	Penicillin-binding protein activator LpoA n=64 Tax=Vibrionaceae TaxID=641 RepID=LPOA_VIBVY
	twist_42031	9.15156e-06	0.466729	0.284765	-0.482095	1.05163	31.8182	42.6471	1.34034		1120	titin isoform IC
	agilent_3962	9.17655e-06	0.468004	-0.548854	-2.03113	0.933424	7.57576	5.88235	0.776471	UniRef90_P07210	1121	polyprotein (9/9) & VP1 capsid protein (1/3) & Chain 2, Human Rhinovirus Serotype 2 (Hrv2)	Genome polyprotein n=273 Tax=Enterovirus TaxID=12059 RepID=POLG_HRV8A
	agilent_3246	9.18043e-06	0.468202	0.275058	-0.468116	1.01823	56.0606	63.2353	1.12798	UniRef90_A0A1D8D445	1122	positive (from uniprot): Enterovirus C Genome polyprotein [on Uniprot the BLAST matches are "Capsid protein" from "Human poliovirus"	VP1 (Fragment) n=1 Tax=Human poliovirus 3 TaxID=12086 RepID=A0A1D8D445_9ENTO
	twist_87581	9.18368e-06	0.468368	0.521575	-0.888182	1.93133	6.06061	8.82353	1.45588		1123	YP_007005285.1 radical SAM domain-containing protein [Campylobacter virus CP21]
	agilent_131883	9.18562e-06	0.468466	0.268568	-0.457502	0.994638	51.5152	54.4118	1.05623	UniRef90_R5NUP6	1124	MH0437_GL0231446 MPA_PNP_EM_seqs_non_topgraph_seqs_final_210318.csv	Flagellin n=6 Tax=Clostridiales TaxID=186802 RepID=R5NUP6_9CLOT
	agilent_236420	9.19109e-06	0.468745	0.471108	-0.803326	1.74554	7.57576	10.2941	1.35882	UniRef90_C1IDV3	1125	VFG002419(gb|NP_645021) (coa) staphylocoagulase precursor [Staphylocoagulase (VF0421)] [Staphylococcus aureus subsp. aureus MW2]	Staphylocoagulase n=45 Tax=Staphylococcaceae TaxID=90964 RepID=C1IDV3_STAAU
	agilent_1145	9.19754e-06	0.469075	0.299208	-0.510803	1.10922	28.7879	30.8824	1.07276	UniRef90_P03300	1126	Genome polyprotein (6/6) & polyprotein (7/9) & VP1 (1/4) & coat protein VP1 & VP4	Genome polyprotein n=1168 Tax=Enterovirus TaxID=12059 RepID=POLG_POL1M
	agilent_11153	9.20176e-06	0.46929	0.274741	-0.469394	1.01888	34.8485	47.0588	1.35038	UniRef90_A0A2U3RZL8	1127	pneumococcal histidine triad protein D (1/2) & histidine motif-containing protein, partial	Pneumococcal histidine triad protein D n=4 Tax=Streptococcus pneumoniae TaxID=1313 RepID=A0A2U3RZL8_STREE
	twist_46937	9.20503e-06	0.469456	0.31806	-0.543727	1.17985	19.697	29.4118	1.49321		1128	EBNA3A HHV4
	agilent_8775	9.21158e-06	0.469791	0.279016	-0.477551	1.03558	37.8788	41.1765	1.08706	UniRef90_P08318	1129	phosphoprotein 150 & Large structural phosphoprotein	Large structural phosphoprotein n=145 Tax=root TaxID=1 RepID=PP150_HCMVA
	agilent_219988	9.21521e-06	0.469976	0.358145	-0.613388	1.32968	13.6364	23.5294	1.72549	UniRef90_Q99WQ6	1130	VFG001316(gb|NP_645114) (geh) glycerol ester hydrolase [Lipase (VF0012)] [Staphylococcus aureus subsp. aureus MW2]	Lipase 2 n=451 Tax=Bacteria TaxID=2 RepID=LIP2_STAAM
	agilent_78269	9.21758e-06	0.470097	-0.391668	-1.45443	0.671092	16.6667	10.2941	0.617647	UniRef90_K0WUD6	1131	MH0012_GL0237066 (1/1) MPA_and_EM_topgraph_220218_subsample.csv	Uncharacterized protein n=3 Tax=Bacteroidales TaxID=171549 RepID=K0WUD6_9BACT
	agilent_74695	9.22952e-06	0.470706	-0.344169	-1.27933	0.590988	21.2121	17.6471	0.831933	UniRef90_A0A4P6M6N2	1132	WP_018598489.1 strains_non_MPA_non_topgraph_cdhit70_190118.csv	Toxin A n=3 Tax=Blautia TaxID=572511 RepID=A0A4P6M6N2_9FIRM
	agilent_116244	9.24006e-06	0.471243	-0.738297	-2.74679	1.2702	4.54545	2.94118	0.647059	UniRef90_A0A0K2HGL4	1133	MH0318_GL0253184 MPA_PNP_EM_seqs_non_topgraph_seqs_final_210318.csv	RagB/SusD family nutrient uptake outer membrane protein n=28 Tax=Bacteroides TaxID=816 RepID=A0A0K2HGL4_9BACE
	agilent_8674	9.24303e-06	0.471394	-0.322542	-1.2003	0.555215	25.7576	19.1176	0.742215	UniRef90_Q82081	1134	positive (from uniprot): Rhinovirus B Genome polyprotein	Genome polyprotein n=46 Tax=Enterovirus TaxID=12059 RepID=POLG_HRV3
	twist_57369	9.26107e-06	0.472315	0.404075	-0.697848	1.506	10.6061	13.2353	1.2479		1135	MCE-FAMILY PROTEIN MCE1A
	agilent_90858	9.26356e-06	0.472441	-0.298179	-1.11155	0.515196	31.8182	22.0588	0.693277	UniRef90_P0ADA3	1136	NP_311623.1 strains_non_MPA_non_topgraph_cdhit70_190118.csv	Murein hydrolase activator NlpD n=742 Tax=Bacteria TaxID=2 RepID=NLPD_ECOLI
	agilent_2110	9.27055e-06	0.472798	-0.388381	-1.44866	0.671901	15.1515	13.2353	0.873529	UniRef90_P0C6Z0	1137	early antigen protein D (EA-D) & DNA polymerase processivity factor BMRF1	DNA polymerase processivity factor BMRF1 n=54 Tax=Epstein-Barr virus (strain GD1) TaxID=10376 RepID=EAD_EBVA8
	agilent_214044	9.29358e-06	0.473973	0.275581	-0.478757	1.02992	33.3333	36.7647	1.10294	UniRef90_A0A173T8A2	1138	V1.CD15-3_GL0052858 MPA_PNP_EM_seqs_non_topgraph_seqs_final_210318.csv	Flagellin n=21 Tax=Clostridiales TaxID=186802 RepID=A0A173T8A2_9FIRM
	twist_63421	9.3064e-06	0.474626	-0.486324	-1.81949	0.846843	10.6061	5.88235	0.554622		1139	YP_009150301.1 putative DNA-dependent RNA polymerase [Proteus phage PM 75]
	twist_2830	9.30871e-06	0.474744	-0.305461	-1.14305	0.532127	30.303	26.4706	0.873529		1140	allergen_name False allergome_name Bub b 8 (5/6), Bub b 9 (1/2) (1/1) allergenonline_name False SDAP_name False iedb_name False
	agilent_185336	9.31112e-06	0.474867	-0.448834	-1.6799	0.782232	12.1212	7.35294	0.606618	UniRef90_Q7BS42	1141	NP_708747.3 (1/1) non_MPA_topgraph_sampling_040218.csv	Serine protease pic autotransporter n=149 Tax=Enterobacteriaceae TaxID=543 RepID=PIC_ECO44
	agilent_108450	9.31226e-06	0.474925	-0.357777	-1.33922	0.623667	21.2121	13.2353	0.62395	UniRef90_C0B7L9	1142	MH0127_GL0085140 (1/5) MPA_and_EM_topgraph_220218_subsample.csv	Magnesium transporter MgtE n=6 Tax=Coprococcus TaxID=33042 RepID=C0B7L9_9FIRM
	agilent_54867	9.3135e-06	0.474989	0.499895	-0.871599	1.87139	6.06061	8.82353	1.45588	UniRef90_A0A2M9V9V5	1143	YP_097627.1 strains_non_MPA_non_topgraph_cdhit70_190118.csv	Arabinan endo-1,5-alpha-L-arabinosidase n=54 Tax=Bacteroides TaxID=816 RepID=A0A2M9V9V5_BACFG
	twist_36993	9.32427e-06	0.475538	0.689734	-1.20495	2.58442	3.0303	5.88235	1.94118		1144	EBNA3A HHV4
	twist_58591	9.33009e-06	0.475835	-0.372115	-1.395	0.650766	18.1818	11.7647	0.647059		1145	EBNA-1 HHV 4 & BKRF1
	agilent_182343	9.3342e-06	0.476044	0.652599	-1.14214	2.44733	3.0303	7.35294	2.42647	UniRef90_K6B3W2	1146	MH0068_GL0048984 (1/1) MPA_and_EM_topgraph_220218_subsample.csv	STN domain-containing protein n=30 Tax=Bacteroidales TaxID=171549 RepID=K6B3W2_9BACT
	twist_73726	9.33513e-06	0.476092	-0.567039	-2.12664	0.992563	7.57576	4.41176	0.582353		1147	NP_944804.1 hypothetical protein Felix01p028 [Salmonella phage FelixO1]
	twist_29560	9.34109e-06	0.476396	0.495478	-0.868239	1.8592	6.06061	10.2941	1.69853		1148	major DNA-binding protein [Human gammaherpesvirus 4] & BALF2 [Human gammaherpesvirus 4] & single-stranded DNA binding protein [Human gammaherpesvirus 4] & Major DNA-binding protein
	twist_47759	9.34641e-06	0.476667	-0.631008	-2.36882	1.1068	7.57576	2.94118	0.388235		1149	immunoglobulin A1 protease
	agilent_8797	9.35726e-06	0.47722	0.273557	-0.480771	1.02788	59.0909	67.6471	1.1448	UniRef90_P03300	1150	Genome polyprotein (6/6) & polyprotein (7/9) & VP1 (1/4) & coat protein VP1 & VP4	Genome polyprotein n=1168 Tax=Enterovirus TaxID=12059 RepID=POLG_POL1M
	twist_35836	9.3604e-06	0.477381	0.464457	-0.816741	1.74566	7.57576	10.2941	1.35882		1151	polyprotein (3/9) & structural protein (3/3) & VP1 (2/4) & capsid protein VP1 & VP1 protein (2/2) & VP1 protein, partial [Enterovirus A71]
	agilent_131886	9.36866e-06	0.477802	0.263262	-0.463638	0.990162	46.9697	50	1.06452	UniRef90_A0A173T5V3	1152	MH0260_GL0103278 MPA_PNP_EM_seqs_non_topgraph_seqs_final_210318.csv	Flagellin n=2 Tax=Roseburia faecis TaxID=301302 RepID=A0A173T5V3_9FIRM
	twist_58289	9.36921e-06	0.47783	-0.354384	-1.33294	0.624176	18.1818	16.1765	0.889706		1153	Genome polyprotein (6/6) & polyprotein (7/9) & VP1 (1/4) & coat protein VP1 & VP4
	twist_94021	9.39791e-06	0.479294	0.344605	-0.610124	1.29933	15.1515	19.1176	1.26176		1154	NP_958218.1 gene 43 protein [Enterobacteria phage Sf6]
	agilent_1772	9.39919e-06	0.479358	-0.406146	-1.53154	0.71925	13.6364	10.2941	0.754902	UniRef90_Q66478	1155	polyprotein (3/9) & structural protein (3/3) & VP1 (2/4) & capsid protein VP1 & VP1 protein (2/2) & VP1 protein, partial [Enterovirus A71]	Genome polyprotein n=10068 Tax=root TaxID=1 RepID=POLG_HE71B
	agilent_141285	9.39984e-06	0.479392	-0.469998	-1.77242	0.832425	10.6061	8.82353	0.831933	UniRef90_Q4W8L5	1156	WP_000744110.1 strains_non_MPA_non_topgraph_cdhit70_190118.csv	Staphylocoagulase n=113 Tax=Bacillales TaxID=1385 RepID=Q4W8L5_STAAU
	agilent_164398	9.40704e-06	0.479759	-0.346475	-1.3074	0.614453	19.697	14.7059	0.746606	UniRef90_A0A2A7AG89	1157	MH0086_GL0067408 MPA_PNP_EM_seqs_non_topgraph_seqs_final_210318.csv	50S ribosomal protein L2 n=39 Tax=Clostridiales TaxID=186802 RepID=A0A2A7AG89_9FIRM
	twist_30719	9.42916e-06	0.480887	0.45296	-0.806531	1.71245	7.57576	10.2941	1.35882		1158	phosphoprotein 150 & Large structural phosphoprotein
	agilent_215637	9.43391e-06	0.48113	-0.357496	-1.35209	0.637099	18.1818	14.7059	0.808824	UniRef90_B0P2M9	1159	SZEY-69A_GL0045916 MPA_PNP_EM_seqs_non_topgraph_seqs_final_210318.csv	Uncharacterized protein n=11 Tax=Clostridiales TaxID=186802 RepID=B0P2M9_9CLOT
	agilent_228681	9.4354e-06	0.481205	-0.534428	-2.02153	0.95267	9.09091	4.41176	0.485294	UniRef90_P15926	1160	VFG000974(gb|NP_269970) (scpA) C5a peptidase precursor [C5a peptidase (VF0245)] [Streptococcus pyogenes M1 GAS]	C5a peptidase n=760 Tax=Bacteria TaxID=2 RepID=C5AP_STRPY
	agilent_221016	9.44382e-06	0.481635	-0.461793	-1.74803	0.824449	92.4242	89.7059	0.970588	UniRef90_Q54972	1161	VFG005313(gb|NP_357715) (pspA) Surface protein pspA precursor [Choline-binding proteins (CVF122)] [Streptococcus pneumoniae R6]	Pneumococcal surface protein A n=17 Tax=Streptococcus pneumoniae TaxID=1313 RepID=Q54972_STREE
	twist_8495	9.44471e-06	0.48168	0.412377	-0.736345	1.5611	9.09091	13.2353	1.45588		1162	allergen_name Que a 1 (1/3) (1/1) allergome_name Que a 1 (2/5) (1/1) allergenonline_name Que a 1.0201 (1/1) (1/1) SDAP_name Que a 1.0201 (1/1) (1/1) iedb_name False
	twist_97077	9.45126e-06	0.482014	-0.357175	-1.35288	0.638535	18.1818	14.7059	0.808824		1163	AFN38687.1 hypothetical protein phi_MSA6_ORF022 [Staphylococcus phage MSA6]
	agilent_188441	9.4529e-06	0.482098	0.274448	-0.490786	1.03968	31.8182	44.1176	1.38655	UniRef90_Q931I5	1164	WP_000791402.1 strains_non_MPA_non_topgraph_cdhit70_190118.csv	Uncharacterized leukocidin-like protein 2 n=180 Tax=Bacteria TaxID=2 RepID=LUKL2_STAAM
	agilent_91530	9.46429e-06	0.482679	-0.7174	-2.72036	1.28556	4.54545	2.94118	0.647059	UniRef90_K0WU80	1165	MH0199_GL0131299 MPA_PNP_EM_seqs_non_topgraph_seqs_final_210318.csv	Uncharacterized protein n=3 Tax=Bacteroidales TaxID=171549 RepID=K0WU80_9BACT
	agilent_223466	9.46551e-06	0.482741	-0.480947	-1.82393	0.862033	9.09091	7.35294	0.808824	UniRef90_Q9KK48	1166	VFG005316(gb|NP_359586) (pspC/cbpA) Choline binding protein A [Choline-binding proteins (CVF122)] [Streptococcus pneumoniae R6]	Surface protein PspC n=12 Tax=Streptococcus pneumoniae TaxID=1313 RepID=Q9KK48_STREE
	twist_47314	9.48134e-06	0.483548	0.302975	-0.544603	1.15055	21.2121	26.4706	1.2479		1167	Enterovirus polyprotein (VP0, VP1, VP2, VP4) – capsid proteins, Coxsackievirus A9 (2.9 Å structure, chains 1–4)
	agilent_187158	9.48176e-06	0.48357	0.323005	-0.580652	1.22666	18.1818	25	1.375	UniRef90_A0A1C6HNE0	1168	WP_044922804.1 MPA_PNP_EM_seqs_non_topgraph_seqs_final_210318.csv	Fibronectin type III domain n=12 Tax=Clostridiales TaxID=186802 RepID=A0A1C6HNE0_9FIRM
	twist_38302	9.48381e-06	0.483674	0.441314	-0.793628	1.67626	7.57576	13.2353	1.74706		1169	positive (from uniprot): Norwalk virus Non-structural polyprotein
	agilent_37449	9.4851e-06	0.48374	0.398083	-0.716052	1.51222	10.6061	13.2353	1.2479	UniRef90_A0A3R6ENC0	1170	MH0315_GL0162216 MPA_PNP_EM_seqs_non_topgraph_seqs_final_210318.csv	T9SS C-terminal target domain-containing protein n=39 Tax=Bacteroidales TaxID=171549 RepID=A0A3R6ENC0_9BACT
	agilent_1256	9.4901e-06	0.483995	-0.259555	-0.986407	0.467298	48.4848	45.5882	0.940257	UniRef90_P03204	1171	EBNA-3C HHV 4 latent protein	Epstein-Barr nuclear antigen 6 n=14 Tax=Epstein-Barr virus (strain GD1) TaxID=10376 RepID=EBNA6_EBVB9
	agilent_23403	9.49039e-06	0.48401	-0.464634	-1.76583	0.836563	10.6061	7.35294	0.693277	UniRef90_A0A0E1XBT2	1172	WP_001208900.1 strains_non_MPA_non_topgraph_cdhit70_190118.csv	Gram-positive signal peptide protein, YSIRK family n=24 Tax=Staphylococcaceae TaxID=90964 RepID=A0A0E1XBT2_STAAU
	agilent_107097	9.49512e-06	0.484251	-0.549621	-2.08967	0.990431	7.57576	4.41176	0.582353	UniRef90_B0G8D4	1173	WP_005334551.1 (1/1) non_MPA_topgraph_sampling_040218.csv	Pyridine nucleotide-disulfide oxidoreductase n=14 Tax=Lachnospiraceae TaxID=186803 RepID=B0G8D4_9FIRM
	agilent_223183	9.50479e-06	0.484744	0.393617	-0.710553	1.49779	10.6061	13.2353	1.2479	UniRef90_P15926	1174	VFG000974(gb|NP_269970) (scpA) C5a peptidase precursor [C5a peptidase (VF0245)] [Streptococcus pyogenes M1 GAS]	C5a peptidase n=760 Tax=Bacteria TaxID=2 RepID=C5AP_STRPY
	agilent_154958	9.50835e-06	0.484926	-0.565303	-2.15174	1.02114	7.57576	4.41176	0.582353	UniRef90_A0A0B8R2T7	1175	WP_003744245.1 (2/2) non_MPA_topgraph_sampling_040218.csv	Peptidoglycan-binding protein LysM n=1 Tax=Listeria monocytogenes TaxID=1639 RepID=A0A0B8R2T7_LISMN
	agilent_199759	9.5189e-06	0.485464	0.639496	-1.15737	2.43636	3.0303	7.35294	2.42647	UniRef90_B2ULA9	1176	WP_012419113.1 strains_non_MPA_non_topgraph_cdhit70_190118.csv	Hyalurononglucosaminidase n=39 Tax=Bacteria TaxID=2 RepID=B2ULA9_AKKM8
	twist_59158	9.51996e-06	0.485518	0.565419	-1.0235	2.15434	4.54545	5.88235	1.29412		1177	H3N2 A/Hong Kong/4801/2014 NP
	agilent_241884	9.53502e-06	0.486286	0.281462	-0.510886	1.07381	31.8182	32.3529	1.01681	UniRef90_P15926	1178	VFG000974(gb|NP_269970) (scpA) C5a peptidase precursor [C5a peptidase (VF0245)] [Streptococcus pyogenes M1 GAS]	C5a peptidase n=760 Tax=Bacteria TaxID=2 RepID=C5AP_STRPY
	twist_45983	9.56871e-06	0.488004	0.35527	-0.648811	1.35935	13.6364	20.5882	1.5098		1179	Adhesin P1 precursor (Cytadhesin P1) (Attachment protein) & ADP1_MYCPN adhesin P1
	agilent_218068	9.57331e-06	0.488239	-0.661548	-2.53225	1.20916	6.06061	2.94118	0.485294	UniRef90_A0A353BLN1	1180	MH0227_GL0096298 MPA_PNP_EM_seqs_non_topgraph_seqs_final_210318.csv	Big_4 domain-containing protein n=3 Tax=Ruminococcaceae TaxID=541000 RepID=A0A353BLN1_9FIRM
	agilent_108423	9.60727e-06	0.489971	0.476876	-0.877006	1.83076	6.06061	10.2941	1.69853	UniRef90_A0A0A6VMD7	1181	WP_058102022.1 (1/1) non_MPA_topgraph_sampling_040218.csv	Big_4 domain-containing protein n=94 Tax=Bifidobacterium longum TaxID=216816 RepID=A0A0A6VMD7_BIFLN
	agilent_242789	9.61333e-06	0.49028	-0.385363	-1.48021	0.709486	15.1515	10.2941	0.679412	UniRef90_P71401	1182	VFG001157(gb|AAC44560) (hsf) Hsf [Hia/Hsf (VF0039)] [Haemophilus influenzae C54]	Hsf n=19 Tax=Haemophilus influenzae TaxID=727 RepID=P71401_HAEIF
	agilent_225569	9.61499e-06	0.490364	-0.29347	-1.12741	0.540467	27.2727	23.5294	0.862745	UniRef90_P45387	1183	VFG001149(gb|AAB03707) (hap) autotransporter, fibronectin-binding adhesin [Hap (VF0037)] [Haemophilus influenzae N187]	Adhesion and penetration protein autotransporter n=2 Tax=Haemophilus influenzae TaxID=727 RepID=HAP2_HAEIF
	twist_47285	9.61637e-06	0.490435	-0.314274	-1.20747	0.578924	22.7273	19.1176	0.841176		1184	early antigen protein D (EA-D) & DNA polymerase processivity factor BMRF1
	agilent_230662	9.62019e-06	0.49063	-0.284612	-1.09387	0.524649	34.8485	23.5294	0.675192	UniRef90_P71401	1185	VFG001157(gb|AAC44560) (hsf) Hsf [Hia/Hsf (VF0039)] [Haemophilus influenzae C54]	Hsf n=19 Tax=Haemophilus influenzae TaxID=727 RepID=P71401_HAEIF
	agilent_222853	9.62062e-06	0.490651	0.545737	-1.00608	2.09755	4.54545	10.2941	2.26471	UniRef90_P81177	1186	VFG001314(gb|NP_647375) (aur) zinc metalloproteinase aureolysin [Aureolysin (VF0024)] [Staphylococcus aureus subsp. aureus MW2]	Zinc metalloproteinase aureolysin n=337 Tax=Bacilli TaxID=91061 RepID=AURE_STAAU
	agilent_1150	9.62757e-06	0.491006	-0.33311	-1.28109	0.614872	21.2121	16.1765	0.762605	UniRef90_Q9QL88	1187	Enterovirus polyprotein (VP0, VP1, VP2, VP4) – capsid proteins, Coxsackievirus A9 (2.9 Å structure, chains 1–4)	Genome polyprotein n=36 Tax=Enterovirus B TaxID=138949 RepID=POLG_CXB6S
	agilent_1167	9.63636e-06	0.491455	-0.255833	-0.984649	0.472983	57.5758	50	0.868421	UniRef90_P06484	1188	envelope glycoprotein G (2/2) & glycoprotein G (2/2)	Envelope glycoprotein G n=376 Tax=Human herpesvirus 1 TaxID=10298 RepID=GG_HHV11
	twist_30259	9.63795e-06	0.491535	0.302128	-0.558733	1.16299	19.697	27.9412	1.41855		1189	polyprotein (3/9) & structural protein (3/3) & VP1 (2/4) & capsid protein VP1 & VP1 protein (2/2) & VP1 protein, partial [Enterovirus A71]
	agilent_2946	9.64073e-06	0.491677	0.523849	-0.969257	2.01695	4.54545	14.7059	3.23529	UniRef90_P81177	1190	zinc metalloproteinase aureolysin	Zinc metalloproteinase aureolysin n=337 Tax=Bacilli TaxID=91061 RepID=AURE_STAAU
	twist_31225	9.64202e-06	0.491743	0.434236	-0.803638	1.67211	7.57576	13.2353	1.74706		1191	GRA 1 & dense granule protein 1 / major antigenp24, putative & Dense granule protein 1 precursor & dense granule protein 1 / major antigenp24 & P24 granule antigen
	twist_58058	9.65545e-06	0.492428	-0.265411	-1.02322	0.492393	37.8788	36.7647	0.970588		1192	positive (exact): Norwalk virus Non-structural polyprotein
	agilent_15672	9.68559e-06	0.493965	0.529952	-0.98856	2.04846	4.54545	8.82353	1.94118	UniRef90_Q2FVE7	1193	WP_001229076.1 strains_non_MPA_non_topgraph_cdhit70_190118.csv	Metal-staphylopine-binding protein CntA n=261 Tax=Bacteria TaxID=2 RepID=CNTA_STAA8
	twist_51161	9.6886e-06	0.494119	0.531101	-0.991245	2.05345	4.54545	8.82353	1.94118		1194	Lipase 2 precursor (Glycerol ester hydrolase 2)
	agilent_37743	9.68962e-06	0.494171	-0.51054	-1.97413	0.953047	7.57576	7.35294	0.970588	UniRef90_A0A4P6M4D4	1195	WP_018594515.1 strains_non_MPA_non_topgraph_cdhit70_190118.csv	D-galactose-binding periplasmic protein n=4 Tax=Clostridiales TaxID=186802 RepID=A0A4P6M4D4_9FIRM
	agilent_224420	9.69301e-06	0.494343	0.31631	-0.590832	1.22345	19.697	20.5882	1.04525	UniRef90_Q97T80	1196	VFG001362(gb|NP_344620) (zmpC) immunoglobulin A1 protease [IgA1 protease (VF0147)] [Streptococcus pneumoniae TIGR4]	Zinc metalloprotease ZmpC n=66 Tax=Terrabacteria group TaxID=1783272 RepID=ZMPC_STRPN
	agilent_76377	9.69639e-06	0.494516	-0.595852	-2.30537	1.11367	6.06061	4.41176	0.727941	UniRef90_B7JEJ8	1197	NP_834706.1 strains_non_MPA_non_topgraph_cdhit70_190118.csv	Neutral metalloproteinase n=667 Tax=Bacillaceae TaxID=186817 RepID=B7JEJ8_BACC0
	twist_33998	9.70685e-06	0.49505	-0.261098	-1.01112	0.488928	39.3939	38.2353	0.970588		1198	positive (from uniprot): Enterovirus B Genome polyprotein
	agilent_228892	9.71241e-06	0.495333	-0.400761	-1.55274	0.751216	13.6364	8.82353	0.647059	UniRef90_P71401	1199	VFG001157(gb|AAC44560) (hsf) Hsf [Hia/Hsf (VF0039)] [Haemophilus influenzae C54]	Hsf n=19 Tax=Haemophilus influenzae TaxID=727 RepID=P71401_HAEIF
	twist_37907	9.71902e-06	0.49567	0.331379	-0.621907	1.28466	78.7879	85.2941	1.08258		1200	pneumococcal histidine triad protein D (1/2) & histidine motif-containing protein, partial
	twist_16254	9.72999e-06	0.496229	0.457772	-0.860823	1.77637	7.57576	8.82353	1.16471		1201	allergen_name Len c 1 (2/2) (1/1) allergome_name Len c 1 (3/3) (1/1) allergenonline_name Len c 1.0102 (1/1) (1/1) SDAP_name Len c 1.0102 (1/1) (1/1) iedb_name False
	agilent_229423	9.75166e-06	0.497335	0.43553	-0.822223	1.69328	9.09091	10.2941	1.13235	UniRef90_A0A0H2UNT6	1202	VFG005301(gb|NP_344982) (rrgA) cell wall surface anchor family protein, pilus tip adhesin RrgA [PI-1 (VF0529)] [Streptococcus pneumoniae TIGR4]	Cell wall surface anchor family protein n=75 Tax=Streptococcus pneumoniae TaxID=1313 RepID=A0A0H2UNT6_STRPN
	agilent_220951	9.75973e-06	0.497746	0.362414	-0.68519	1.41002	13.6364	17.6471	1.29412	UniRef90_A0A4I7XYI6	1203	VFG001361(gb|NP_344663) (pspA) pneumococcal surface protein A [PspA (VF0152)] [Streptococcus pneumoniae TIGR4]	Surface protein A n=87 Tax=Streptococcus pneumoniae TaxID=1313 RepID=A0A4I7XYI6_STREE
	twist_98413	9.76999e-06	0.498269	-0.472396	-1.83958	0.89479	9.09091	7.35294	0.808824		1204	YP_006908464.1 putative transcriptional regulator 2 [Bacillus phage B4]
	agilent_234887	9.78041e-06	0.498801	0.358579	-0.68049	1.39765	12.1212	16.1765	1.33456	UniRef90_P15926	1205	VFG001797(gb|NP_735749) (scpB) streptococcal C5a peptidase [C5a peptidase (VF0278)] [Streptococcus agalactiae NEM316]	C5a peptidase n=760 Tax=Bacteria TaxID=2 RepID=C5AP_STRPY
	agilent_174220	9.78438e-06	0.499003	0.472437	-0.897206	1.84208	6.06061	10.2941	1.69853	UniRef90_R7CNE5	1206	MH0133_GL0028481 MPA_PNP_EM_seqs_non_topgraph_seqs_final_210318.csv	Lipoprotein n=2 Tax=Dialister TaxID=39948 RepID=R7CNE5_9FIRM
	agilent_15295	9.79577e-06	0.499584	0.436339	-0.830366	1.70304	7.57576	10.2941	1.35882	UniRef90_A0A0M6WF57	1207	T2D-51A_GL0139746 MPA_PNP_EM_seqs_non_topgraph_seqs_final_210318.csv	Uncharacterized vancomycin resistance protein n=6 Tax=Roseburia TaxID=841 RepID=A0A0M6WF57_9FIRM
	agilent_9407	9.80508e-06	0.500059	-0.804936	-3.14428	1.53441	4.54545	1.47059	0.323529	UniRef90_P03188	1208	glycoprotein BALF4 & Glycoprotein GP110 precursor & BALF4	Envelope glycoprotein B n=86 Tax=Epstein-Barr virus (strain GD1) TaxID=10376 RepID=GB_EBVB9
	twist_60834	9.80579e-06	0.500095	0.391427	-0.746253	1.52911	9.09091	16.1765	1.77941		1209	YP_001469494.1 SegC homing endonuclease [Enterobacteria phage Phi1]
	agilent_73216	9.80595e-06	0.500103	0.249097	-0.474915	0.973109	45.4545	50	1.1	UniRef90_C0FTT4	1210	WP_007886088.1 MPA_PNP_EM_seqs_non_topgraph_seqs_final_210318.csv	Flagellin n=5 Tax=Roseburia inulinivorans TaxID=360807 RepID=C0FTT4_9FIRM
	agilent_73129	9.80605e-06	0.500109	0.280448	-0.534698	1.09559	24.2424	29.4118	1.21324	UniRef90_R5NUP6	1211	MH0437_GL0231446 MPA_PNP_EM_seqs_non_topgraph_seqs_final_210318.csv	Flagellin n=6 Tax=Clostridiales TaxID=186802 RepID=R5NUP6_9CLOT
	agilent_60579	9.80981e-06	0.5003	-0.282779	-1.10507	0.53951	31.8182	22.0588	0.693277	UniRef90_UPI0004537308	1212	WP_000728715.1 strains_non_MPA_non_topgraph_cdhit70_190118.csv	staphylococcal protein A n=1 Tax=Staphylococcus aureus TaxID=1280 RepID=UPI0004537308
	agilent_40430	9.81382e-06	0.500505	-0.525944	-2.05606	1.00417	7.57576	5.88235	0.776471	UniRef90_A0A174KMR6	1213	MH0003_GL0096731 MPA_PNP_EM_seqs_non_topgraph_seqs_final_210318.csv	Alpha-glycosidase n=47 Tax=Bacteroidaceae TaxID=815 RepID=A0A174KMR6_BACVU
	agilent_229160	9.82147e-06	0.500895	0.611601	-1.16933	2.39254	3.0303	7.35294	2.42647	UniRef90_A0A4I7XYI6	1214	VFG001361(gb|NP_344663) (pspA) pneumococcal surface protein A [PspA (VF0152)] [Streptococcus pneumoniae TIGR4]	Surface protein A n=87 Tax=Streptococcus pneumoniae TaxID=1313 RepID=A0A4I7XYI6_STREE
	agilent_6871	9.83543e-06	0.501607	-0.392338	-1.5367	0.752022	13.6364	8.82353	0.647059	UniRef90_Q9PZT0	1215	Probable coat protein VP1 & VP2 (1/2) & VP1 capsid protein (2/3) & viral protein 2 & VP2 protein & VP1u	Minor capsid protein VP1 n=1787 Tax=Erythroparvovirus TaxID=40121 RepID=CAPSD_PAVHV
	agilent_78371	9.84957e-06	0.502328	0.391346	-0.752046	1.53474	9.09091	14.7059	1.61765	UniRef90_A0A336Q741	1216	WP_011590270.1 strains_non_MPA_non_topgraph_cdhit70_190118.csv	N-acetylmuramoyl-L-alanine amidase n=56 Tax=Clostridium perfringens TaxID=1502 RepID=A0A336Q741_CLOPF
	agilent_9542	9.84965e-06	0.502332	-0.562892	-2.20751	1.08172	6.06061	5.88235	0.970588	UniRef90_P03204	1217	EBNA-3C HHV 4 latent protein	Epstein-Barr nuclear antigen 6 n=14 Tax=Epstein-Barr virus (strain GD1) TaxID=10376 RepID=EBNA6_EBVB9
	agilent_1142	9.85194e-06	0.502449	0.264393	-0.508301	1.03709	31.8182	35.2941	1.10924	UniRef90_P07210	1218	polyprotein (9/9) & VP1 capsid protein (1/3) & Chain 2, Human Rhinovirus Serotype 2 (Hrv2)	Genome polyprotein n=273 Tax=Enterovirus TaxID=12059 RepID=POLG_HRV8A
	twist_77700	9.85971e-06	0.502845	0.462462	-0.890346	1.81527	6.06061	10.2941	1.69853		1219	YP_001469491.1 gp12 Short tail fibers [Enterobacteria phage Phi1]
	agilent_1543	9.86242e-06	0.502984	0.412429	-0.794414	1.61927	9.09091	10.2941	1.13235	UniRef90_P08318	1220	phosphoprotein 150 & Large structural phosphoprotein	Large structural phosphoprotein n=145 Tax=root TaxID=1 RepID=PP150_HCMVA
	twist_59224	9.90467e-06	0.505138	0.376672	-0.731122	1.48447	12.1212	11.7647	0.970588		1221	B B/Ann Arbor/1/86 HA
	agilent_222359	9.91969e-06	0.505904	0.478761	-0.931813	1.88933	6.06061	7.35294	1.21324	UniRef90_P71401	1222	VFG001157(gb|AAC44560) (hsf) Hsf [Hia/Hsf (VF0039)] [Haemophilus influenzae C54]	Hsf n=19 Tax=Haemophilus influenzae TaxID=727 RepID=P71401_HAEIF
	agilent_610	9.92054e-06	0.505947	-0.855015	-3.3744	1.66437	3.0303	1.47059	0.485294	UniRef90_P27958	1223	Hepatitis C virus (HCV) polyprotein – includes core, envelope glycoproteins (E1, E2/NS1, gp35, gp70, hypervariable regions), and nonstructural proteins (NS3, NS4, NS5, NS5B, RNA-dependent RNA polymerase); covers structural and nonstructural regions, precue protein (1/2) & polyprotein precursor (1/3) & Polyprotein (1/2) & E2 protein (4/4) & precursor protein & Hepatitis C virus core, matrix, envel…	Genome polyprotein n=2057 Tax=Hepacivirus C TaxID=11103 RepID=POLG_HCVH
	twist_25201	9.92086e-06	0.505964	-0.314508	-1.24127	0.612258	21.2121	16.1765	0.762605		1224	allergen_name False allergome_name Der f 20 (4/4) (1/1) allergenonline_name Der f 20.0101 (1/1) (1/1) SDAP_name False iedb_name False
	agilent_242702	9.92602e-06	0.506227	0.467218	-0.910391	1.84483	6.06061	8.82353	1.45588	UniRef90_UPI000E01835F	1225	VFG001313(gb|NP_644899) (spa) Immunoglobulin G binding protein A precursor [SpA (VF0017)] [Staphylococcus aureus subsp. aureus MW2]	staphylococcal protein A n=3 Tax=Staphylococcus aureus TaxID=1280 RepID=UPI000E01835F
	twist_69876	9.93029e-06	0.506445	-0.451176	-1.78217	0.879817	10.6061	5.88235	0.554622		1226	YP_003934796.1 short tail fibers [Shigella phage SP18]
	agilent_69388	9.94049e-06	0.506965	0.413977	-0.808771	1.63672	7.57576	14.7059	1.94118	UniRef90_A0A2S1FUJ1	1227	WP_000769147.1 strains_non_MPA_non_topgraph_cdhit70_190118.csv	Superantigen-like protein 11 n=24 Tax=Bacteria TaxID=2 RepID=A0A2S1FUJ1_STAAU
	agilent_1258	9.94206e-06	0.507045	-0.249474	-0.986473	0.487526	42.4242	39.7059	0.935924	UniRef90_P03204	1228	EBNA-3C HHV 4 latent protein	Epstein-Barr nuclear antigen 6 n=14 Tax=Epstein-Barr virus (strain GD1) TaxID=10376 RepID=EBNA6_EBVB9
	agilent_223654	9.94448e-06	0.507168	0.323225	-0.63193	1.27838	18.1818	17.6471	0.970588	UniRef90_P45387	1229	VFG001149(gb|AAB03707) (hap) autotransporter, fibronectin-binding adhesin [Hap (VF0037)] [Haemophilus influenzae N187]	Adhesion and penetration protein autotransporter n=2 Tax=Haemophilus influenzae TaxID=727 RepID=HAP2_HAEIF
	agilent_40684	9.94744e-06	0.507319	0.298481	-0.583866	1.18083	19.697	22.0588	1.11991	UniRef90_D4IQV3	1230	MH0116_GL0003989 (2/2) MPA_and_EM_topgraph_220218_subsample.csv	TonB-dependent Receptor Plug Domain./TonB dependent receptor n=5 Tax=Alistipes TaxID=239759 RepID=D4IQV3_9BACT
	agilent_11281	9.954e-06	0.507654	-0.31862	-1.26124	0.624004	19.697	19.1176	0.970588		1231	positive (exact): Norwalk virus Non-structural polyprotein
	agilent_231668	9.95613e-06	0.507763	-0.269737	-1.06795	0.528474	33.3333	25	0.75	UniRef90_P71401	1232	VFG001157(gb|AAC44560) (hsf) Hsf [Hia/Hsf (VF0039)] [Haemophilus influenzae C54]	Hsf n=19 Tax=Haemophilus influenzae TaxID=727 RepID=P71401_HAEIF
	agilent_21926	9.95813e-06	0.507865	0.435224	-0.853007	1.72345	7.57576	11.7647	1.55294	UniRef90_A0A508W2N3	1233	YP_004890451.1 strains_non_MPA_non_topgraph_cdhit70_190118.csv	LysM domain-containing protein [Lactobacillus plantarum] n=1 Tax=Lactobacillus plantarum TaxID=1590 RepID=A0A508W2N3_LACPN
	agilent_194178	9.96652e-06	0.508292	-0.366322	-1.4517	0.719058	15.1515	10.2941	0.679412	UniRef90_G1WNG6	1234	WP_005335292.1 (2/2) non_MPA_topgraph_sampling_040218.csv	LysM domain-containing protein n=15 Tax=Dorea TaxID=189330 RepID=G1WNG6_9FIRM
	agilent_89024	9.97014e-06	0.508477	0.52385	-1.02895	2.07665	92.4242	95.5882	1.03423	UniRef90_A0A374C239	1235	O2.UC12-1_GL0023688 MPA_PNP_EM_seqs_non_topgraph_seqs_final_210318.csv	Uncharacterized protein n=1 Tax=Prevotella sp. AM42-24 TaxID=2293125 RepID=A0A374C239_9BACT
	agilent_139748	9.977e-06	0.508827	0.60095	-1.18186	2.38376	3.0303	7.35294	2.42647	UniRef90_A0A174SVM6	1236	MH0006_GL0110127 (2/2) MPA_and_EM_topgraph_220218_subsample.csv	Uncharacterized protein conserved in bacteria n=36 Tax=Clostridiales TaxID=186802 RepID=A0A174SVM6_9FIRM
	agilent_5730	9.98132e-06	0.509048	0.315174	-0.620323	1.25067	18.1818	17.6471	0.970588	UniRef90_Q9P266	1237	Junctional protein associated with coronary artery disease	Junctional protein associated with coronary artery disease n=49 Tax=Catarrhini TaxID=9526 RepID=JCAD_HUMAN
	agilent_242339	9.98979e-06	0.509479	-0.394223	-1.56555	0.777101	12.1212	10.2941	0.849265	UniRef90_A0A0K5P078	1238	VFG000743(gb|AAC38395) (espD) EspD [EspD (VF0180)] [Escherichia coli O127:H6 str. E2348/69]	Translocon EspD n=21 Tax=Escherichia coli TaxID=562 RepID=A0A0K5P078_ECOLX
	agilent_4946	1.00149e-05	0.51076	0.349846	-0.692775	1.39247	12.1212	16.1765	1.33456	UniRef90_A0A0N7AYT6	1239	positive (from uniprot): Human respiratory syncytial virus Attachment glycoprotein	Major surface glycoprotein G n=47 Tax=Pneumoviridae TaxID=11244 RepID=A0A0N7AYT6_HRSV
	agilent_236774	1.00252e-05	0.511285	0.461324	-0.915238	1.83789	6.06061	10.2941	1.69853	UniRef90_P10520	1240	VFG000975(gb|NP_269944) (ska) streptokinase A precursor [Streptokinase (VF0247)] [Streptococcus pyogenes M1 GAS]	Streptokinase A n=48 Tax=Streptococcus pyogenes TaxID=1314 RepID=STRP_STRP1
	agilent_55558	1.00277e-05	0.511415	0.397543	-0.789065	1.58415	87.8788	91.1765	1.03753	UniRef90_A0A3R6GSL8	1241	MH0020_GL0042782 MPA_PNP_EM_seqs_non_topgraph_seqs_final_210318.csv	T9SS C-terminal target domain-containing protein n=10 Tax=Bacteroidales TaxID=171549 RepID=A0A3R6GSL8_9BACT
	twist_15595	1.00299e-05	0.511526	-0.328252	-1.3083	0.651791	19.697	13.2353	0.671946		1242	allergen_name False allergome_name Tri a GBSS_I (7/14) (1/1) allergenonline_name False SDAP_name False iedb_name False
	twist_85221	1.00302e-05	0.511543	0.603911	-1.19922	2.40704	3.0303	7.35294	2.42647		1243	YP_009284296.1 hypothetical protein BI096_gp32 [Enterobacter phage Arya]
	agilent_193278	1.0031e-05	0.511579	0.351544	-0.698172	1.40126	13.6364	16.1765	1.18627	UniRef90_A0A1E3KVD0	1244	YP_004890586.1 strains_non_MPA_non_topgraph_cdhit70_190118.csv	Gamma-D-glutamyl-meso-diaminopimelate peptidase n=41 Tax=Lactobacillaceae TaxID=33958 RepID=A0A1E3KVD0_LACPN
	twist_92072	1.00423e-05	0.512156	-0.396399	-1.58167	0.788875	12.1212	10.2941	0.849265		1245	ADE87487.1 small subunit terminase [Deep-sea thermophilic phage D6E]
	agilent_12510	1.00503e-05	0.512563	0.463957	-0.924661	1.85257	6.06061	8.82353	1.45588	UniRef90_Q09012	1246	WP_000079828.1 strains_non_MPA_non_topgraph_cdhit70_190118.csv	Flagellin n=54 Tax=Enterobacteriaceae TaxID=543 RepID=Q09012_SHISO
	agilent_209928	1.00665e-05	0.51339	0.240454	-0.480635	0.961543	46.9697	52.9412	1.12713	UniRef90_A0A174RQL3	1247	O2.UC53-2_GL0085658 MPA_PNP_EM_seqs_non_topgraph_seqs_final_210318.csv	Toxin A n=24 Tax=Lachnospiraceae TaxID=186803 RepID=A0A174RQL3_9FIRM
	agilent_241725	1.00777e-05	0.513962	-0.266035	-1.06492	0.532852	34.8485	26.4706	0.759591	UniRef90_A2T8Z5	1248	VFG000948(gb|NP_663908) (fbaB) fibronectin-bing protein SfbII [FBPs (VF0243)] [Streptococcus pyogenes MGAS315]	PrtF2 n=111 Tax=Streptococcus pyogenes TaxID=1314 RepID=A2T8Z5_STRPY
	twist_39408	1.00936e-05	0.514775	0.47292	-0.94998	1.89582	6.06061	8.82353	1.45588		1249	positive (from uniprot): Enterovirus B Genome polyprotein
	agilent_243228	1.01055e-05	0.515379	-0.485775	-1.94945	0.977905	7.57576	5.88235	0.776471	UniRef90_UPI000B5938A4	1250	VFG001356(gb|NP_345446) (lytB) endo-beta-N-acetylglucosaminidase [CBPs (VF0145)] [Streptococcus pneumoniae TIGR4]	endo-beta-N-acetylglucosaminidase n=2 Tax=Streptococcus pneumoniae TaxID=1313 RepID=UPI000B5938A4
	twist_27988	1.01075e-05	0.515484	0.29893	-0.601996	1.19986	19.697	22.0588	1.11991		1251	EBNA-3B nuclear protein [Human gammaherpesvirus 4] & Epstein-Barr nuclear antigen 4
	agilent_19698	1.01186e-05	0.516049	-0.387597	-1.55733	0.782131	13.6364	8.82353	0.647059	UniRef90_A0A0U1MQG2	1252	WP_000669729.1 strains_non_MPA_non_topgraph_cdhit70_190118.csv	Protein map n=15 Tax=Staphylococcaceae TaxID=90964 RepID=A0A0U1MQG2_STAAU
	agilent_228814	1.01223e-05	0.516239	0.467711	-0.94443	1.87985	6.06061	8.82353	1.45588	UniRef90_O86489	1253	VFG001281(gb|NP_645335) (sdrE) Ser-Asp rich fibrinogen-binding bone sialoprotein-binding protein [SDr (VF0019)] [Staphylococcus aureus subsp. aureus MW2]	Serine-aspartate repeat-containing protein E n=489 Tax=Bacteria TaxID=2 RepID=SDRE_STAAE
	agilent_64948	1.01224e-05	0.516244	0.501081	-1.01183	2.01399	4.54545	8.82353	1.94118	UniRef90_B7C9D6	1254	MH0204_GL0135594 (1/10) MPA_and_EM_topgraph_220218_subsample.csv	Na/Pi-cotransporter II-like protein n=15 Tax=Firmicutes TaxID=1239 RepID=B7C9D6_9FIRM
	agilent_63822	1.01278e-05	0.516516	-0.368843	-1.48321	0.745524	15.1515	8.82353	0.582353	UniRef90_Q2FWV5	1255	WP_000727649.1 strains_non_MPA_non_topgraph_cdhit70_190118.csv	Chemotaxis inhibitory protein n=103 Tax=root TaxID=1 RepID=CHIPS_STAA8
	twist_32110	1.01287e-05	0.516566	0.24448	-0.494245	0.983206	46.9697	50	1.06452		1256	EBNA-1 HHV 4 & BKRF1
	agilent_221984	1.01401e-05	0.517146	-0.336945	-1.35647	0.682582	18.1818	11.7647	0.647059	UniRef90_Q9JNH0	1257	VFG000972(gb|NP_269972) (sic) inhibitor of complement-mediated lysis [SIC (VF0255)] [Streptococcus pyogenes M1 GAS]	Sic1.225 n=20 Tax=Streptococcus pyogenes TaxID=1314 RepID=Q9JNH0_STRPY
	twist_59065	1.01516e-05	0.517729	-0.275922	-1.11197	0.560126	28.7879	23.5294	0.817337		1258	H3N2 A/Wuhan/359/95 HA
	agilent_90354	1.01609e-05	0.518207	-0.465044	-1.87574	0.945655	9.09091	5.88235	0.647059	UniRef90_A7AH99	1259	MH0067_GL0069334 (1/1) MPA_and_EM_topgraph_220218_subsample.csv	TonB-linked outer membrane protein, SusC/RagA family n=13 Tax=Parabacteroides TaxID=375288 RepID=A7AH99_9BACT
	agilent_24512	1.01625e-05	0.518287	-0.256387	-1.03428	0.521506	34.8485	30.8824	0.886189	UniRef90_A0A158SJE1	1260	WP_041807921.1 strains_non_MPA_non_topgraph_cdhit70_190118.csv	N-acetylmuramoyl-L-alanine amidase n=55 Tax=Lactobacillus TaxID=1578 RepID=A0A158SJE1_LACFE
	agilent_223692	1.01631e-05	0.518319	-0.48935	-1.97418	0.995479	9.09091	4.41176	0.485294	UniRef90_Q54835	1261	VFG000950(gb|NP_665531) (emm) M protein type 3 [M protein (VF0242)] [Streptococcus pyogenes MGAS315]	M3 protein n=36 Tax=Streptococcus pyogenes TaxID=1314 RepID=Q54835_STRPY
	agilent_8622	1.02021e-05	0.520308	0.28831	-0.590681	1.1673	74.2424	82.3529	1.10924	UniRef90_Q9ANY1	1262	pneumococcal histidine triad protein E & hydrolase & HIT family hydrolase	Bvh-3 n=444 Tax=Bacteria TaxID=2 RepID=Q9ANY1_STREE
	twist_16231	1.02028e-05	0.520342	-0.53328	-2.15926	1.0927	6.06061	4.41176	0.727941		1263	allergen_name False allergome_name Ory s GBSS_I (17/54) (1/1) allergenonline_name False SDAP_name False iedb_name False
	agilent_4843	1.02065e-05	0.52053	-0.318218	-1.28891	0.652471	19.697	14.7059	0.746606	UniRef90_Q82081	1264	positive (from uniprot): Rhinovirus B Genome polyprotein	Genome polyprotein n=46 Tax=Enterovirus TaxID=12059 RepID=POLG_HRV3
	agilent_156737	1.02081e-05	0.520613	0.460836	-0.945175	1.86685	6.06061	8.82353	1.45588	UniRef90_K8Q794	1265	WP_014570243.1 (2/2) non_MPA_topgraph_sampling_040218.csv	Periplasmic component of efflux system n=25 Tax=Lactobacillaceae TaxID=33958 RepID=K8Q794_LACRH
	agilent_10659	1.02259e-05	0.521523	0.265576	-0.546468	1.07762	25.7576	29.4118	1.14187	UniRef90_Q66575	1266	positive (from uniprot): Enterovirus B Genome polyprotein	Genome polyprotein n=20 Tax=Enterovirus B TaxID=138949 RepID=POLG_EC12T
	agilent_208242	1.02289e-05	0.521672	0.443626	-0.913319	1.80057	6.06061	11.7647	1.94118	UniRef90_A0A416SG61	1267	DOM014_GL0025097 MPA_PNP_EM_seqs_non_topgraph_seqs_final_210318.csv	PcfB family protein n=261 Tax=root TaxID=1 RepID=A0A416SG61_9FIRM
	agilent_237201	1.02324e-05	0.52185	0.250743	-0.516548	1.01803	30.303	38.2353	1.26176	UniRef90_P81177	1268	VFG001314(gb|NP_647375) (aur) zinc metalloproteinase aureolysin [Aureolysin (VF0024)] [Staphylococcus aureus subsp. aureus MW2]	Zinc metalloproteinase aureolysin n=337 Tax=Bacilli TaxID=91061 RepID=AURE_STAAU
	agilent_7788	1.02359e-05	0.522032	-0.295712	-1.20101	0.609583	25.7576	17.6471	0.685121	UniRef90_P08318	1269	phosphoprotein 150 & Large structural phosphoprotein	Large structural phosphoprotein n=145 Tax=root TaxID=1 RepID=PP150_HCMVA
	twist_46454	1.02388e-05	0.522177	0.461889	-0.952636	1.87641	6.06061	8.82353	1.45588		1270	11-1 polypeptide
	agilent_3387	1.02559e-05	0.523049	-0.324548	-1.32055	0.671458	18.1818	13.2353	0.727941	UniRef90_Q1HVF7	1271	EBNA-1 HHV 4	Epstein-Barr nuclear antigen 1 n=48 Tax=Epstein-Barr virus (strain GD1) TaxID=10376 RepID=EBNA1_EBVA8
	agilent_69695	1.02585e-05	0.523182	0.467021	-0.966681	1.90072	6.06061	7.35294	1.21324	UniRef90_A0A0M1VZ83	1272	MH0002_GL0038337 (1/1) MPA_and_EM_topgraph_220218_subsample.csv	Plug domain-containing protein n=39 Tax=Bacteroides TaxID=816 RepID=A0A0M1VZ83_9BACE
	twist_13492	1.02602e-05	0.52327	0.423037	-0.875915	1.72199	7.57576	8.82353	1.16471		1273	allergen_name False allergome_name Aeg ta 28 (15/16) (1/1) allergenonline_name False SDAP_name False iedb_name False
	twist_57218	1.02703e-05	0.523785	0.255608	-0.53022	1.04144	66.6667	69.1176	1.03676		1274	polyprotein (9/9) & VP1 capsid protein (1/3) & Chain 2, Human Rhinovirus Serotype 2 (Hrv2)
	twist_54195	1.02797e-05	0.524264	0.521791	-1.08423	2.12781	4.54545	5.88235	1.29412		1275	EBNA3A HHV4
	twist_10972	1.02822e-05	0.524394	-0.403321	-1.64509	0.838451	10.6061	8.82353	0.831933		1276	allergen_name False allergome_name Oct v 2 (2/2) (1/1) allergenonline_name False SDAP_name False iedb_name False
	agilent_229360	1.02886e-05	0.524718	-0.439303	-1.79292	0.914309	9.09091	7.35294	0.808824	UniRef90_O86489	1277	VFG001281(gb|NP_645335) (sdrE) Ser-Asp rich fibrinogen-binding bone sialoprotein-binding protein [SDr (VF0019)] [Staphylococcus aureus subsp. aureus MW2]	Serine-aspartate repeat-containing protein E n=489 Tax=Bacteria TaxID=2 RepID=SDRE_STAAE
	agilent_171144	1.02944e-05	0.525016	-0.276184	-1.12779	0.575425	25.7576	23.5294	0.913495	UniRef90_P81177	1278	WP_001819612.1 strains_non_MPA_non_topgraph_cdhit70_190118.csv	Zinc metalloproteinase aureolysin n=337 Tax=Bacilli TaxID=91061 RepID=AURE_STAAU
	twist_58158	1.03062e-05	0.525618	0.25505	-0.532537	1.04264	28.7879	32.3529	1.12384		1279	Trans-acting transcriptional protein ICP4
	agilent_228606	1.03083e-05	0.525725	-0.27309	-1.1166	0.570422	27.2727	22.0588	0.808824	UniRef90_P44969	1280	VFG000337(gb|NP_439153) (iga1) immunoglobin A1 protease [IgA1 protease (VF0045)] [Haemophilus influenzae Rd KW20]	Immunoglobulin A1 protease autotransporter n=1 Tax=Haemophilus influenzae (strain ATCC 51907 / DSM 11121 / KW20 / Rd) TaxID=71421 RepID=IGA0_HAEIN
	twist_27265	1.03109e-05	0.525857	0.591188	-1.23544	2.41781	3.0303	5.88235	1.94118		1281	huntingtin & Huntingtin
	agilent_227745	1.03111e-05	0.525867	0.314917	-0.658123	1.28796	80.303	85.2941	1.06215	UniRef90_Q48028	1282	VFG001154(gb|AAA20524) (hmw2A) adhesin HMW2A, two-partner secretion (TPS) pathway TpsA exoprotein [HMW1/HMW2 (VF0038)] [Haemophilus influenzae str. 12]	Adhesin n=8 Tax=Haemophilus influenzae TaxID=727 RepID=Q48028_HAEIF
	twist_31917	1.03149e-05	0.526058	-0.496058	-2.0295	1.03739	7.57576	4.41176	0.582353		1283	Liver stage antigen-3 precursor & Liver stage antigen-3
	twist_73226	1.03306e-05	0.52686	0.358723	-0.752335	1.46978	12.1212	11.7647	0.970588		1284	YP_009277541.1 portal vertex of the head [Shigella phage SHFML-11]
	agilent_154061	1.03323e-05	0.526949	-0.400721	-1.64212	0.84068	10.6061	8.82353	0.831933	UniRef90_Q64R34	1285	YP_100581.1 strains_non_MPA_non_topgraph_cdhit70_190118.csv	Peptidase_M48 domain-containing protein n=39 Tax=Bacteroidaceae TaxID=815 RepID=Q64R34_BACFR
	agilent_11271	1.03344e-05	0.527052	0.332483	-0.697782	1.36275	81.8182	88.2353	1.07843		1286	positive (exact): Enterovirus B Genome polyprotein
	agilent_240644	1.03401e-05	0.527343	-0.274285	-1.12481	0.576241	25.7576	22.0588	0.856401	UniRef90_A0A0E8T3C9	1287	VFG001354(gb|NP_345414) (pce) choline binding protein E [CBPs (VF0145)] [Streptococcus pneumoniae TIGR4]	Choline binding protein E CbpE n=250 Tax=Bacteria TaxID=2 RepID=A0A0E8T3C9_STREE
	twist_48321	1.03431e-05	0.527497	-0.34873	-1.4305	0.733043	87.8788	86.7647	0.987323		1288	pneumococcal histidine triad protein E & hydrolase & HIT family hydrolase
	agilent_184733	1.03513e-05	0.527915	0.589474	-1.24095	2.4199	3.0303	5.88235	1.94118	UniRef90_Q8XB59	1289	WP_001292722.1 (2/2) non_MPA_topgraph_sampling_040218.csv	Phosphoglycerol transferase I n=2394 Tax=root TaxID=1 RepID=OPGB_ECO57
	twist_62977	1.03634e-05	0.528534	0.50583	-1.06722	2.07888	4.54545	7.35294	1.61765		1290	YP_008532023.1 hypothetical protein [Klebsiella phage 0507-KN2-1]
	twist_34086	1.03733e-05	0.529037	-0.245156	-1.00848	0.518172	42.4242	29.4118	0.693277		1291	polyprotein (5/9) & unnamed protein product (6/8) & structural polyprotein (3/3) & 110 kd polyprotein precursor & Structural polyprotein (1/2) & E1 protein
	twist_1760	1.03735e-05	0.52905	0.33034	-0.698253	1.35893	13.6364	14.7059	1.07843		1292	allergen_name False allergome_name Lup a 1 (3/3) (1/1) allergenonline_name Unassigned (1/1) (1/1) SDAP_name False iedb_name False
	twist_29274	1.03921e-05	0.529995	0.258085	-0.54737	1.06354	25.7576	32.3529	1.25606		1293	Genome polyprotein (3/6) & polyprotein (2/9) & envelope glycoprotein (1/8) & envelope protein (1/8) & polyprotein precursor (2/3) & envelope protein, partial & Capsid protein (2/2) & NS1 & nonstructural protein 1 (1/2) & Non-structural protein 1 & Nonstructural protein NS4A & nonstructural glycoprotein NS-1 & viral polyprotein & nonstructural protein NS1 & E protein & Dengue type 3 virus complete…
	agilent_208068	1.03989e-05	0.530344	0.578336	-1.22812	2.38479	3.0303	7.35294	2.42647	UniRef90_R5E7L5	1294	MH0330_GL0067978 (3/3) MPA_and_EM_topgraph_220218_subsample.csv	Uncharacterized protein n=23 Tax=Ruminococcus TaxID=1263 RepID=R5E7L5_9FIRM
	agilent_225311	1.04078e-05	0.530797	-0.405301	-1.67267	0.862071	10.6061	7.35294	0.693277	UniRef90_P71401	1295	VFG001157(gb|AAC44560) (hsf) Hsf [Hia/Hsf (VF0039)] [Haemophilus influenzae C54]	Hsf n=19 Tax=Haemophilus influenzae TaxID=727 RepID=P71401_HAEIF
	twist_73232	1.04163e-05	0.531233	0.260995	-0.556	1.07799	24.2424	27.9412	1.15257		1296	YP_003934626.1 rIIA protector from prophage-induced early lysis [Shigella phage SP18]
	twist_64633	1.04223e-05	0.531538	0.448853	-0.957238	1.85494	6.06061	7.35294	1.21324		1297	NP_076617.1 Orf45 [Lactococcus phage bIL285]
	agilent_8675	1.04299e-05	0.531923	0.260932	-0.55724	1.0791	27.2727	27.9412	1.02451	UniRef90_Q82081	1298	positive (from uniprot): Rhinovirus B Genome polyprotein	Genome polyprotein n=46 Tax=Enterovirus TaxID=12059 RepID=POLG_HRV3
	twist_26817	1.04306e-05	0.531962	-0.526761	-2.17862	1.12509	6.06061	4.41176	0.727941		1299	Enterovirus polyprotein (VP0, VP1, VP2, VP4) – capsid proteins, Coxsackievirus A9 (2.9 Å structure, chains 1–4)
	twist_52906	1.04349e-05	0.53218	0.267481	-0.571752	1.10671	22.7273	25	1.1		1300	polyprotein (9/9) & VP1 capsid protein (1/3) & Chain 2, Human Rhinovirus Serotype 2 (Hrv2)
	agilent_203587	1.04368e-05	0.532274	-0.567666	-2.34915	1.21382	6.06061	2.94118	0.485294	UniRef90_B0P3X3	1301	MH0088_GL0102357 (1/2) MPA_and_EM_topgraph_220218_subsample.csv	Glycosyltransferase, group 2 family protein n=14 Tax=Clostridiales TaxID=186802 RepID=B0P3X3_9CLOT
	twist_43391	1.04388e-05	0.532377	-0.339324	-1.40448	0.72583	16.6667	10.2941	0.617647		1302	55 kDa immediate-early protein 1
	agilent_235286	1.04451e-05	0.532698	0.317571	-0.680081	1.31522	13.6364	17.6471	1.29412	UniRef90_O86489	1303	VFG001281(gb|NP_645335) (sdrE) Ser-Asp rich fibrinogen-binding bone sialoprotein-binding protein [SDr (VF0019)] [Staphylococcus aureus subsp. aureus MW2]	Serine-aspartate repeat-containing protein E n=489 Tax=Bacteria TaxID=2 RepID=SDRE_STAAE
	agilent_225587	1.04481e-05	0.532851	-0.28112	-1.16459	0.602349	80.303	72.0588	0.897336	UniRef90_A0A4I7YG16	1304	VFG001357(gb|NP_346601) (cbpA) choline binding protein A [CbpA/PspC (VF0150)] [Streptococcus pneumoniae TIGR4]	Choline binding protein A n=44 Tax=Streptococcus pneumoniae TaxID=1313 RepID=A0A4I7YG16_STREE
	twist_47356	1.04537e-05	0.533138	-0.231217	-0.958368	0.495934	51.5152	44.1176	0.856401		1305	envelope glycoprotein G (2/2) & glycoprotein G (2/2)
	agilent_67882	1.04592e-05	0.533419	-0.403151	-1.67188	0.865581	10.6061	7.35294	0.693277	UniRef90_A0A173TJV6	1306	MH0068_GL0058773 MPA_PNP_EM_seqs_non_topgraph_seqs_final_210318.csv	Phage protein D n=27 Tax=Bacteroidales TaxID=171549 RepID=A0A173TJV6_9BACT
	twist_31974	1.04626e-05	0.533592	0.595071	-1.27843	2.46858	3.0303	4.41176	1.45588		1307	EMP1 (2/2)
	twist_75152	1.04688e-05	0.533909	-0.463428	-1.9236	0.996749	7.57576	7.35294	0.970588		1308	AFU63107.1 lysin [Lactobacillus phage ATCC 8014-B2]
	agilent_221413	1.04755e-05	0.534253	0.231396	-0.498303	0.961095	50	60.2941	1.20588	UniRef90_Q54972	1309	VFG005313(gb|NP_357715) (pspA) Surface protein pspA precursor [Choline-binding proteins (CVF122)] [Streptococcus pneumoniae R6]	Pneumococcal surface protein A n=17 Tax=Streptococcus pneumoniae TaxID=1313 RepID=Q54972_STREE
	twist_54860	1.04759e-05	0.534273	0.475359	-1.02374	1.97446	6.06061	5.88235	0.970588		1310	immunoglobulin A1 protease
	agilent_4762	1.04801e-05	0.534484	0.254581	-0.548685	1.05785	28.7879	30.8824	1.07276	UniRef90_A0A098ZMW6	1311	choline-binding protein D	Autolysin n=355 Tax=Streptococcus TaxID=1301 RepID=A0A098ZMW6_STREE
	twist_27495	1.04857e-05	0.534772	0.242168	-0.52247	1.00681	36.3636	36.7647	1.01103		1312	HCMVUL99 & Tegument protein UL11 homolog
	agilent_235189	1.04962e-05	0.535305	0.488493	-1.05592	2.03291	4.54545	8.82353	1.94118	UniRef90_A0A2X6G300	1313	VFG034880(gb|NP_290952) (espX6) Type III secretion system effector EspX6 [LEE encoded T3SS (SS020)] [Escherichia coli O157:H7 str. EDL933]	Non-LEE-encoded type III secreted effector n=7 Tax=Escherichia coli TaxID=562 RepID=A0A2X6G300_ECOLX
	twist_92854	1.05007e-05	0.535535	-0.390802	-1.62706	0.845453	10.6061	8.82353	0.831933		1314	YP_009168604.1 hypothetical protein [Lactobacillus phage LBR48]
	twist_33322	1.05016e-05	0.535581	-0.361145	-1.50371	0.781423	13.6364	8.82353	0.647059		1315	45 kDa immediate-early protein 2
	agilent_239214	1.0512e-05	0.53611	0.347576	-0.75349	1.44864	12.1212	13.2353	1.09191	UniRef90_P11311	1316	VFG002033(gb|NP_109829) (p1/MgPa/gapA) ADP1_MYCPN adhesin P1 [Cytadherence organelle (VF0330)] [Mycoplasma pneumoniae M129]	Adhesin P1 n=56 Tax=Mycoplasma pneumoniae TaxID=2104 RepID=ADP1_MYCPN
	twist_53612	1.05471e-05	0.537904	-0.559669	-2.34044	1.2211	6.06061	2.94118	0.485294		1317	Genome polyprotein (5/6) & envelope glycoprotein (7/8) & envelope protein (7/8) & prM protein
	twist_36540	1.05471e-05	0.537904	-0.559669	-2.34044	1.2211	6.06061	2.94118	0.485294		1318	protease precursor
	twist_94732	1.05554e-05	0.538323	0.387088	-0.845833	1.62001	7.57576	14.7059	1.94118		1319	YP_006908363.1 hypothetical protein BCB4_0134 [Bacillus phage B4]
	agilent_12017	1.05602e-05	0.53857	-0.232538	-0.97365	0.508573	63.6364	57.3529	0.901261		1320	positive (exact): Human herpesvirus 1 Envelope glycoprotein D
	twist_27102	1.05688e-05	0.539008	0.421677	-0.923681	1.76704	7.57576	10.2941	1.35882		1321	Surface protein pspA
	agilent_161807	1.05715e-05	0.539146	0.406824	-0.891588	1.70524	7.57576	8.82353	1.16471	UniRef90_A6LA41	1322	MH0012_GL0159926 (3/4) MPA_and_EM_topgraph_220218_subsample.csv	Putative ABC transporter permease n=38 Tax=Bacteroidales TaxID=171549 RepID=A6LA41_PARD8
	twist_47437	1.05868e-05	0.539929	-0.464181	-1.94851	1.02015	7.57576	5.88235	0.776471		1323	titin isoform IC
	agilent_226048	1.05918e-05	0.540182	-0.470941	-1.97783	1.03595	9.09091	4.41176	0.485294	UniRef90_Q9Z4N7	1324	VFG002179(gb|AAD09858) (esp) Enterococcal surface protein; Esp [Esp (VF0353)] [Enterococcus faecalis str. MMH594]	EF0056 n=75 Tax=Bacteria TaxID=2 RepID=Q9Z4N7_ENTFL
	agilent_20117	1.05974e-05	0.540469	0.284828	-0.627195	1.19685	19.697	23.5294	1.19457	UniRef90_Q6GE15	1325	WP_000792567.1 strains_non_MPA_non_topgraph_cdhit70_190118.csv	Immunoglobulin-binding protein Sbi n=35 Tax=Staphylococcus aureus TaxID=1280 RepID=SBI_STAAR
	agilent_86715	1.06044e-05	0.540826	-0.485946	-2.04332	1.07143	7.57576	4.41176	0.582353	UniRef90_A0A173TJV6	1326	MH0068_GL0058773 MPA_PNP_EM_seqs_non_topgraph_seqs_final_210318.csv	Phage protein D n=27 Tax=Bacteroidales TaxID=171549 RepID=A0A173TJV6_9BACT
	twist_94237	1.06067e-05	0.540942	0.420563	-0.927658	1.76878	6.06061	11.7647	1.94118		1327	YP_009098678.1 collagen repeats protein [Lactobacillus phage Ld17]
	twist_88491	1.06094e-05	0.541079	-0.434076	-1.82609	0.957936	9.09091	5.88235	0.647059		1328	YP_006908093.1 hypothetical protein [Campylobacter phage CP30A]
	agilent_210148	1.06267e-05	0.541961	0.320263	-0.709013	1.34954	13.6364	14.7059	1.07843	UniRef90_A0A4P6M6N2	1329	WP_018598489.1 strains_non_MPA_non_topgraph_cdhit70_190118.csv	Toxin A n=3 Tax=Blautia TaxID=572511 RepID=A0A4P6M6N2_9FIRM
	twist_59566	1.06551e-05	0.543409	0.443033	-0.985924	1.87199	6.06061	7.35294	1.21324		1330	B B/Phuket/3073/2013 HA
	agilent_32775	1.06556e-05	0.543436	0.268015	-0.596496	1.13253	22.7273	23.5294	1.03529	UniRef90_Q8G7F6	1331	WP_058102159.1 (2/6) non_MPA_topgraph_sampling_040218.csv	Uncharacterized protein n=165 Tax=Terrabacteria group TaxID=1783272 RepID=Q8G7F6_BIFLO
	agilent_122606	1.06599e-05	0.543656	-0.471301	-1.99237	1.04977	7.57576	7.35294	0.970588	UniRef90_A0A1G8KSP5	1332	MH0003_GL0051134 MPA_PNP_EM_seqs_non_topgraph_seqs_final_210318.csv	RagB/SusD family nutrient uptake outer membrane protein n=47 Tax=Bacteroidaceae TaxID=815 RepID=A0A1G8KSP5_BACOV
	twist_48652	1.06671e-05	0.544022	0.225458	-0.502841	0.953757	51.5152	57.3529	1.11332		1333	nuclear protein EBNA2 & EBNA-2 & Epstein-Barr nuclear antigen 2
	twist_26954	1.06741e-05	0.544378	-0.383524	-1.62352	0.856472	10.6061	8.82353	0.831933		1334	BMLF1 protein
	agilent_5479	1.06897e-05	0.545174	-0.381573	-1.61771	0.85456	12.1212	8.82353	0.727941	UniRef90_Q66575	1335	positive (from uniprot): Enterovirus B Genome polyprotein	Genome polyprotein n=20 Tax=Enterovirus B TaxID=138949 RepID=POLG_EC12T
	agilent_222742	1.06965e-05	0.545522	0.344845	-0.773272	1.46296	12.1212	13.2353	1.09191	UniRef90_Q8NXJ1	1336	VFG001289(gb|NP_645581) (clfA) Clumping factor A, fibrinogen-binding protein [Clumping factor (VF0004)] [Staphylococcus aureus subsp. aureus MW2]	Clumping factor A n=98 Tax=Staphylococcus TaxID=1279 RepID=CLFA_STAAW
	agilent_146164	1.06979e-05	0.545591	-0.427512	-1.8139	0.958881	9.09091	7.35294	0.808824	UniRef90_A0A174CCG1	1337	BGI-28A_GL0108101 MPA_PNP_EM_seqs_non_topgraph_seqs_final_210318.csv	Oligopeptide-binding protein AppA n=59 Tax=Clostridiales TaxID=186802 RepID=A0A174CCG1_9FIRM
	twist_59703	1.07098e-05	0.546199	0.436676	-0.98158	1.85493	6.06061	8.82353	1.45588		1338	B B/Hong Kong/05/1972 HA
	agilent_27073	1.07281e-05	0.547131	0.34249	-0.772453	1.45743	10.6061	13.2353	1.2479	UniRef90_A9MPP4	1339	WP_000249224.1 (1/1) non_MPA_topgraph_sampling_040218.csv	Penicillin-binding protein activator LpoA n=1048 Tax=Enterobacteriaceae TaxID=543 RepID=A9MPP4_SALAR
	agilent_11272	1.07515e-05	0.548329	0.334495	-0.757684	1.42667	84.8485	89.7059	1.05725		1340	positive (exact): Enterovirus B Genome polyprotein
	twist_59391	1.07529e-05	0.548396	0.359799	-0.815198	1.5348	9.09091	11.7647	1.29412		1341	H1N1 A/USSR/90/77 NA
	agilent_243291	1.07564e-05	0.548576	-0.225309	-0.961435	0.510816	54.5455	52.9412	0.970588	UniRef90_A0A4I7YG16	1342	VFG001357(gb|NP_346601) (cbpA) choline binding protein A [CbpA/PspC (VF0150)] [Streptococcus pneumoniae TIGR4]	Choline binding protein A n=44 Tax=Streptococcus pneumoniae TaxID=1313 RepID=A0A4I7YG16_STREE
	twist_54260	1.07571e-05	0.54861	0.385598	-0.874326	1.64552	9.09091	10.2941	1.13235		1343	CagA
	agilent_42	1.07634e-05	0.548936	-0.32375	-1.38245	0.734951	16.6667	10.2941	0.617647	UniRef90_P68950	1344	positive (from uniprot): Human adenovirus C Pre-histone-like nucleoprotein	Pre-histone-like nucleoprotein n=24 Tax=root TaxID=1 RepID=NP_ADE02
	twist_35030	1.07644e-05	0.548984	-0.238744	-1.01956	0.54207	33.3333	33.8235	1.01471		1345	fibronectin-binding protein A
	agilent_11949	1.07665e-05	0.549091	-0.490952	-2.09705	1.11514	95.4545	94.1176	0.985994		1346	positive (exact): Human adenovirus C Pre-histone-like nucleoprotein
	agilent_243165	1.07686e-05	0.549198	0.331955	-0.75429	1.4182	12.1212	13.2353	1.09191	UniRef90_Q9JNH0	1347	VFG000972(gb|NP_269972) (sic) inhibitor of complement-mediated lysis [SIC (VF0255)] [Streptococcus pyogenes M1 GAS]	Sic1.225 n=20 Tax=Streptococcus pyogenes TaxID=1314 RepID=Q9JNH0_STRPY
	agilent_123141	1.07756e-05	0.549558	0.55365	-1.25967	2.36697	3.0303	7.35294	2.42647	UniRef90_A0A316NYM2	1348	MH0188_GL0058457 MPA_PNP_EM_seqs_non_topgraph_seqs_final_210318.csv	Uncharacterized protein n=1 Tax=Candidatus Gastranaerophilales bacterium TaxID=2137880 RepID=A0A316NYM2_9BACT
	twist_58154	1.07776e-05	0.549658	0.239995	-0.546237	1.02623	28.7879	32.3529	1.12384		1349	Capsid protein VP26 & capsid protein VP26 [Human gammaherpesvirus 4] & BFRF3
	agilent_240059	1.07853e-05	0.550052	-0.340269	-1.45611	0.775568	13.6364	10.2941	0.754902	UniRef90_A0A380Q2U5	1350	VFG042312(gb|YP_002348854) (yapE) autotransporter protein YapE [YapE (VF0505)] [Yersinia pestis CO92]	Autotransporter protein n=84 Tax=Yersinia TaxID=444888 RepID=A0A380Q2U5_YERPU
	agilent_78022	1.0788e-05	0.550187	-0.333522	-1.4276	0.760558	15.1515	10.2941	0.679412	UniRef90_A0A174R002	1351	MH0417_GL0121824 MPA_PNP_EM_seqs_non_topgraph_seqs_final_210318.csv	Hyaluronoglucosaminidase n=7 Tax=Bacteroides TaxID=816 RepID=A0A174R002_9BACE
	twist_36610	1.07883e-05	0.550203	-0.314881	-1.34785	0.718091	16.6667	13.2353	0.794118		1352	positive (from uniprot): Human respiratory syncytial virus Attachment glycoprotein
	agilent_7061	1.0804e-05	0.551002	-0.239572	-1.02707	0.547926	34.8485	30.8824	0.886189	UniRef90_P08392	1353	Trans-acting transcriptional protein ICP4	Major viral transcription factor ICP4 n=1 Tax=Human herpesvirus 1 (strain 17) TaxID=10299 RepID=ICP4_HHV11
	twist_2100	1.08149e-05	0.551561	-0.30771	-1.3206	0.705184	18.1818	13.2353	0.727941		1354	allergen_name False allergome_name Tri m 37 (10/11) (1/1) allergenonline_name False SDAP_name False iedb_name False
	agilent_9078	1.08159e-05	0.551612	-0.400841	-1.72047	0.918786	10.6061	5.88235	0.554622	UniRef90_P06725	1355	tegument protein pp65 & 65 kDa lower matrix phosphoprotein & pp65 & HCMVUL83	65 kDa phosphoprotein n=77 Tax=Human cytomegalovirus TaxID=10359 RepID=PP65_HCMVA
	twist_38692	1.08243e-05	0.552037	0.341797	-0.78465	1.46824	10.6061	13.2353	1.2479		1356	positive (from uniprot): Enterovirus B Genome polyprotein
	twist_58902	1.0825e-05	0.552073	-0.377676	-1.62248	0.867128	12.1212	7.35294	0.606618		1357	H3N2 A/Brisbane/10/2007 HA
	twist_42511	1.08264e-05	0.552145	-0.296683	-1.27471	0.681349	18.1818	17.6471	0.970588		1358	CELL SURFACE LIPOPROTEIN MPT83 (LIPOPROTEIN P23)
	agilent_8991	1.08279e-05	0.552221	0.226292	-0.519836	0.972421	60.6061	64.7059	1.06765	UniRef90_P03204	1359	EBNA-3C HHV 4 latent protein	Epstein-Barr nuclear antigen 6 n=14 Tax=Epstein-Barr virus (strain GD1) TaxID=10376 RepID=EBNA6_EBVB9
	agilent_41055	1.08373e-05	0.552702	0.383513	-0.882531	1.64956	7.57576	10.2941	1.35882	UniRef90_UPI000D3C16C0	1360	WP_014569703.1 (1/1) non_MPA_topgraph_sampling_040218.csv	peptidase n=12 Tax=Lactobacillus TaxID=1578 RepID=UPI000D3C16C0
	agilent_60256	1.08386e-05	0.552768	0.379625	-0.873795	1.63304	7.57576	13.2353	1.74706	UniRef90_R6CE75	1361	MH0191_GL0003028 MPA_PNP_EM_seqs_non_topgraph_seqs_final_210318.csv	SBP_bac_5 domain-containing protein n=6 Tax=Firmicutes TaxID=1239 RepID=R6CE75_9FIRM
	agilent_17165	1.08511e-05	0.553405	-0.59685	-2.57066	1.37695	4.54545	2.94118	0.647059	UniRef90_A0A1C7H5J0	1362	158499257-stool2_revised_scaffold50574_1_gene187162 MPA_PNP_EM_seqs_non_topgraph_seqs_final_210318.csv	SusC/RagA family TonB-linked outer membrane protein n=47 Tax=Bacteria TaxID=2 RepID=A0A1C7H5J0_9BACE
	twist_28811	1.08603e-05	0.553877	0.219442	-0.507125	0.946009	45.4545	52.9412	1.16471		1363	polyprotein (9/9) & VP1 capsid protein (1/3) & Chain 2, Human Rhinovirus Serotype 2 (Hrv2)
	twist_52321	1.08607e-05	0.553897	-0.499732	-2.15441	1.15495	6.06061	4.41176	0.727941		1364	trinucleotide repeat containing 6A, isoform CRA_c & trinucleotide repeat-containing gene 6A protein
	twist_27540	1.08783e-05	0.554794	0.222514	-0.515929	0.960957	39.3939	45.5882	1.15724		1365	EBNA-1 HHV 4 & BKRF1
	twist_48198	1.08791e-05	0.554835	0.228357	-0.529556	0.986269	59.0909	67.6471	1.1448		1366	Genome polyprotein (6/6) & polyprotein (7/9) & VP1 (1/4) & coat protein VP1 & VP4
	twist_34104	1.08831e-05	0.555036	0.2634	-0.611266	1.13807	19.697	23.5294	1.19457		1367	fibronectin-binding protein A
	agilent_171315	1.08936e-05	0.555572	-0.335314	-1.45029	0.779664	13.6364	10.2941	0.754902	UniRef90_K5ZJ35	1368	MH0020_GL0027100 (2/2) MPA_and_EM_topgraph_220218_subsample.csv	OMP_b-brl_2 domain-containing protein n=11 Tax=Parabacteroides TaxID=375288 RepID=K5ZJ35_9BACT
	twist_36518	1.08961e-05	0.555704	0.227009	-0.528088	0.982107	40.9091	41.1765	1.00654		1369	phosphoprotein 150 & Large structural phosphoprotein
	agilent_225940	1.09022e-05	0.556013	0.298211	-0.6945	1.29092	15.1515	16.1765	1.06765	UniRef90_P62575	1370	VFG001378(gb|NP_359129) (nanA) neuraminidase A [Neuraminidase (VF0148)] [Streptococcus pneumoniae R6]	Sialidase A n=43 Tax=Bacteria TaxID=2 RepID=NANA_STREE
	twist_31338	1.09054e-05	0.556177	0.563035	-1.31202	2.43809	3.0303	4.41176	1.45588		1371	thymidine kinase
	agilent_157325	1.09081e-05	0.556316	0.355743	-0.829394	1.54088	9.09091	11.7647	1.29412	UniRef90_A0A381IRL2	1372	WP_011590277.1 strains_non_MPA_non_topgraph_cdhit70_190118.csv	Cell wall binding repeat-containing protein n=21 Tax=Clostridium perfringens TaxID=1502 RepID=A0A381IRL2_CLOPF
	agilent_43627	1.09163e-05	0.55673	0.563623	-1.31603	2.44327	3.0303	4.41176	1.45588	UniRef90_A0A412W1I0	1373	MH0105_GL0061088 MPA_PNP_EM_seqs_non_topgraph_seqs_final_210318.csv	SPOR domain-containing protein n=9 Tax=Odoribacter TaxID=283168 RepID=A0A412W1I0_9BACT
	agilent_13153	1.09205e-05	0.556947	0.217298	-0.507777	0.942374	40.9091	48.5294	1.18627	UniRef90_A0A0R2G2T4	1374	YP_004890452.1 strains_non_MPA_non_topgraph_cdhit70_190118.csv	LysM domain protein n=52 Tax=Lactobacillaceae TaxID=33958 RepID=A0A0R2G2T4_LACPN
	agilent_231635	1.09268e-05	0.557267	-0.361439	-1.56846	0.845582	13.6364	7.35294	0.539216	UniRef90_P44969	1375	VFG000337(gb|NP_439153) (iga1) immunoglobin A1 protease [IgA1 protease (VF0045)] [Haemophilus influenzae Rd KW20]	Immunoglobulin A1 protease autotransporter n=1 Tax=Haemophilus influenzae (strain ATCC 51907 / DSM 11121 / KW20 / Rd) TaxID=71421 RepID=IGA0_HAEIN
	twist_48171	1.09371e-05	0.557791	-0.374244	-1.62569	0.877202	10.6061	8.82353	0.831933		1376	cell wall anchor protein, partial (2/2)
	agilent_125546	1.09492e-05	0.55841	-0.374513	-1.62883	0.879805	10.6061	8.82353	0.831933	UniRef90_A0A0J9FCU0	1377	WP_004319541.1 MPA_PNP_EM_seqs_non_topgraph_seqs_final_210318.csv	GP-PDE domain-containing protein n=37 Tax=Bacteroidaceae TaxID=815 RepID=A0A0J9FCU0_9BACE
	agilent_221215	1.09617e-05	0.559048	0.277176	-0.652647	1.207	16.6667	20.5882	1.23529	UniRef90_UPI000F53326A	1378	VFG000261(gb|NP_273742) (iga) IgA-specific serine endopeptidase [IgA1 protease (VF0080)] [Neisseria meningitidis MC58]	IgA-specific serine endopeptidase autotransporter n=1 Tax=Neisseria meningitidis TaxID=487 RepID=UPI000F53326A
	twist_34234	1.0967e-05	0.559319	-0.334555	-1.45764	0.788528	15.1515	8.82353	0.582353		1379	huntingtin & Huntingtin
	agilent_129842	1.09682e-05	0.559378	0.423272	-0.997841	1.84438	6.06061	7.35294	1.21324	UniRef90_R5NUV8	1380	MH0002_GL0061182 MPA_PNP_EM_seqs_non_topgraph_seqs_final_210318.csv	Flagellin n=7 Tax=Clostridiales TaxID=186802 RepID=R5NUV8_9CLOT
	agilent_9543	1.09765e-05	0.559799	-0.550619	-2.40128	1.30004	4.54545	5.88235	1.29412	UniRef90_P03204	1381	EBNA-3C HHV 4 latent protein	Epstein-Barr nuclear antigen 6 n=14 Tax=Epstein-Barr virus (strain GD1) TaxID=10376 RepID=EBNA6_EBVB9
	agilent_11270	1.09773e-05	0.559844	0.269663	-0.63679	1.17612	75.7576	83.8235	1.10647		1382	positive (exact): Enterovirus B Genome polyprotein
	twist_78398	1.0985e-05	0.560233	0.465742	-1.10137	2.03286	4.54545	7.35294	1.61765		1383	YP_009222256.1 hypothetical protein LfeInf_018 [Lactobacillus phage LfeInf]
	twist_27552	1.09969e-05	0.560843	-0.284881	-1.24493	0.675171	80.303	79.4118	0.988901		1384	nuclear protein EBNA2 & EBNA-2 & Epstein-Barr nuclear antigen 2
	agilent_92970	1.10088e-05	0.56145	-0.394183	-1.72464	0.936279	9.09091	10.2941	1.13235	UniRef90_D1PA52	1385	MH0001_GL0016815 MPA_PNP_EM_seqs_non_topgraph_seqs_final_210318.csv	ATPase family associated with various cellular activities (AAA) n=36 Tax=root TaxID=1 RepID=D1PA52_9BACT
	agilent_196719	1.10253e-05	0.562291	-0.535425	-2.3465	1.27565	6.06061	2.94118	0.485294	UniRef90_D4IJ36	1386	MH0238_GL0000483 (1/1) MPA_and_EM_topgraph_220218_subsample.csv	Capsular exopolysaccharide family n=7 Tax=Rikenellaceae TaxID=171550 RepID=D4IJ36_9BACT
	twist_88647	1.10256e-05	0.562307	0.423911	-1.01003	1.85785	6.06061	8.82353	1.45588		1387	YP_002455801.1 fiber tail protein [Lactobacillus phage Lv-1]
	agilent_6502	1.10282e-05	0.562436	0.308138	-0.734526	1.3508	12.1212	16.1765	1.33456	UniRef90_P11311	1388	Adhesin P1 precursor (Cytadhesin P1) (Attachment protein) & ADP1_MYCPN adhesin P1	Adhesin P1 n=56 Tax=Mycoplasma pneumoniae TaxID=2104 RepID=ADP1_MYCPN
	agilent_69292	1.10334e-05	0.562703	0.289717	-0.691287	1.27072	13.6364	22.0588	1.61765	UniRef90_A0A1Q6F5A4	1389	MH0014_GL0072841 MPA_PNP_EM_seqs_non_topgraph_seqs_final_210318.csv	TSPc domain-containing protein n=4 Tax=Alistipes TaxID=239759 RepID=A0A1Q6F5A4_9BACT
	agilent_9904	1.10376e-05	0.56292	0.216186	-0.516241	0.948613	46.9697	54.4118	1.15844	UniRef90_P12978	1390	nuclear protein EBNA2 & EBNA-2 & Epstein-Barr nuclear antigen 2	Epstein-Barr nuclear antigen 2 n=125 Tax=Epstein-Barr virus (strain GD1) TaxID=10376 RepID=EBNA2_EBVB9
	agilent_141373	1.10389e-05	0.562983	-0.278649	-1.22285	0.665554	19.697	16.1765	0.821267	UniRef90_A0A174HLQ5	1391	MH0092_GL0002834 MPA_PNP_EM_seqs_non_topgraph_seqs_final_210318.csv	Autolysin n=21 Tax=Lachnospiraceae TaxID=186803 RepID=A0A174HLQ5_9FIRM
	agilent_127484	1.10426e-05	0.563173	-0.455854	-2.00127	1.08956	7.57576	4.41176	0.582353	UniRef90_D6D3V1	1392	MH0003_GL0028868 MPA_PNP_EM_seqs_non_topgraph_seqs_final_210318.csv	RagB/SusD domain-containing protein n=60 Tax=Bacteroidaceae TaxID=815 RepID=D6D3V1_9BACE
	agilent_236333	1.10706e-05	0.564602	0.211917	-0.509151	0.932984	50	54.4118	1.08824	UniRef90_A0A0H3K1N3	1393	VFG001282(gb|NP_647237) (fnbB) fibronectin-binding protein B [FnBPs (VF0010)] [Staphylococcus aureus subsp. aureus MW2]	FnbB protein n=80 Tax=Staphylococcus TaxID=1279 RepID=A0A0H3K1N3_STAAW
	agilent_28384	1.10775e-05	0.564955	0.450742	-1.08434	1.98583	4.54545	7.35294	1.61765	UniRef90_I9PKT0	1394	159551223-stool2_revised_scaffold49362_1_gene115337 (1/1) MPA_and_EM_topgraph_220218_subsample.csv	SusC/RagA family TonB-linked outer membrane protein n=13 Tax=Bacteroides TaxID=816 RepID=I9PKT0_9BACE
	agilent_66164	1.1079e-05	0.565031	-0.303598	-1.33776	0.730563	15.1515	16.1765	1.06765	UniRef90_A0A2G9ACD4	1395	WP_001034480.1 strains_non_MPA_non_topgraph_cdhit70_190118.csv	Accessory colonization factor AcfD n=219 Tax=root TaxID=1 RepID=A0A2G9ACD4_ECOLX
	agilent_15915	1.10804e-05	0.565102	0.344085	-0.828204	1.51637	9.09091	14.7059	1.61765	UniRef90_A0A2X2MA38	1396	WP_000645753.1 strains_non_MPA_non_topgraph_cdhit70_190118.csv	5'-nucleotidase n=579 Tax=Bacteria TaxID=2 RepID=A0A2X2MA38_STAAU
	twist_78982	1.10929e-05	0.565736	0.324487	-0.782836	1.43181	12.1212	11.7647	0.970588		1397	YP_007003201.1 phage terminase small subunit [Lactobacillus phage LF1]
	agilent_179327	1.11051e-05	0.566361	0.406493	-0.982914	1.7959	6.06061	8.82353	1.45588	UniRef90_A0A0E1X7G8	1398	WP_000824491.1 strains_non_MPA_non_topgraph_cdhit70_190118.csv	Uncharacterized protein n=10 Tax=Staphylococcus aureus TaxID=1280 RepID=A0A0E1X7G8_STAAU
	agilent_207497	1.11143e-05	0.566827	0.228739	-0.554039	1.01152	28.7879	33.8235	1.17492	UniRef90_A0A2N5P539	1399	WP_024854521.1 (1/1) non_MPA_topgraph_sampling_040218.csv	Penicillin-binding protein 2 n=22 Tax=Clostridiales TaxID=186802 RepID=A0A2N5P539_RUMGN
	twist_26521	1.11158e-05	0.566907	0.278923	-0.675787	1.23363	15.1515	20.5882	1.35882		1400	EBNA-3C HHV 4 latent protein
	agilent_141701	1.11265e-05	0.567453	-0.451967	-2.00116	1.09723	7.57576	4.41176	0.582353	UniRef90_A0A3A9YAX1	1401	YP_194478.1 (1/1) non_MPA_topgraph_sampling_040218.csv	YSIRK-type signal peptide-containing protein n=15 Tax=Lactobacillus acidophilus TaxID=1579 RepID=A0A3A9YAX1_LACAI
	twist_24153	1.1135e-05	0.567886	-0.420387	-1.86295	1.02217	7.57576	5.88235	0.776471		1402	allergen_name False allergome_name Set it GBSS_I (4/5) (1/1) allergenonline_name False SDAP_name False iedb_name False
	agilent_226521	1.11427e-05	0.568275	0.451736	-1.09996	2.00343	4.54545	7.35294	1.61765	UniRef90_E4QTF2	1403	VFG016472(gb|YP_116003) (p216) protein P216, cilium adhesin p97 paralog [P97/P102 paralog family (VF0426)] [Mycoplasma hyopneumoniae 232]	p216 surface protein n=14 Tax=Mycoplasma hyopneumoniae TaxID=2099 RepID=E4QTF2_MYCH1
	agilent_218469	1.11449e-05	0.568391	0.446912	-1.08867	1.9825	4.54545	7.35294	1.61765	UniRef90_A0A1B1LEZ9	1404	NP_834897.1 strains_non_MPA_non_topgraph_cdhit70_190118.csv	Endopeptidase LytF n=106 Tax=Bacillus TaxID=55087 RepID=A0A1B1LEZ9_BACTU
	agilent_141966	1.11521e-05	0.568758	-0.420389	-1.86621	1.02543	7.57576	7.35294	0.970588	UniRef90_K0WUB3	1405	MH0128_GL0035420 MPA_PNP_EM_seqs_non_topgraph_seqs_final_210318.csv	Por secretion system C-terminal sorting domain-containing protein n=3 Tax=Bacteroidales TaxID=171549 RepID=K0WUB3_9BACT
	twist_4309	1.11707e-05	0.569707	0.405918	-0.993568	1.8054	6.06061	8.82353	1.45588		1406	allergen_name False allergome_name Str py Streptokinase (5/12) (1/1) allergenonline_name False SDAP_name False iedb_name False
	twist_31581	1.11707e-05	0.569707	0.405918	-0.993568	1.8054	6.06061	8.82353	1.45588		1407	SKC-2 & streptokinase
	agilent_64365	1.11871e-05	0.570541	0.361767	-0.888202	1.61174	7.57576	11.7647	1.55294	UniRef90_B0PDI1	1408	552396.HMPREF0863_00439 MPA_PNP_EM_seqs_non_topgraph_seqs_final_210318.csv	Peptidase C51 domain-containing protein n=95 Tax=root TaxID=1 RepID=B0PDI1_9FIRM
	twist_1185	1.11884e-05	0.570609	-0.399087	-1.77824	0.98007	9.09091	5.88235	0.647059		1409	allergen_name False allergome_name Onc m alpha2I (2/2) (1/1) allergenonline_name False SDAP_name False iedb_name False
	agilent_160014	1.11955e-05	0.570972	-0.398999	-1.77915	0.981156	9.09091	5.88235	0.647059	UniRef90_D4IQG0	1410	MH0196_GL0028267 MPA_PNP_EM_seqs_non_topgraph_seqs_final_210318.csv	Peptidase family S41 n=7 Tax=Rikenellaceae TaxID=171550 RepID=D4IQG0_9BACT
	agilent_2709	1.12044e-05	0.571423	-0.261674	-1.16788	0.644528	22.7273	20.5882	0.905882	UniRef90_Q9UQF0	1411	Syncytin-1	Syncytin-1 n=15 Tax=Catarrhini TaxID=9526 RepID=SYCY1_HUMAN
	twist_28807	1.12061e-05	0.571511	0.219875	-0.541747	0.981497	33.3333	38.2353	1.14706		1412	Enterovirus polyprotein (VP0, VP1, VP2, VP4) – capsid proteins, Coxsackievirus A9 (2.9 Å structure, chains 1–4)
	agilent_141666	1.12143e-05	0.571929	0.367177	-0.906065	1.64042	7.57576	10.2941	1.35882	UniRef90_B2UPQ4	1413	WP_012421146.1 (2/2) non_MPA_topgraph_sampling_040218.csv	Uncharacterized protein n=22 Tax=Akkermansia TaxID=239934 RepID=B2UPQ4_AKKM8
	twist_21	1.12181e-05	0.572125	-0.335175	-1.49804	0.827689	12.1212	11.7647	0.970588		1414	allergen_name Hor v 5 (1/1) (1/1) allergome_name Hor v 5 (6/6) (1/1) allergenonline_name False SDAP_name Hor v 5.0101 (1/1) (1/1) iedb_name False
	agilent_230765	1.12187e-05	0.572156	-0.27782	-1.24178	0.686135	19.697	14.7059	0.746606	UniRef90_A6QIG2	1415	VFG001799(gb|CAB94853) (map) extracellular proteins Map [Eap/Map (VF0016)] [Staphylococcus aureus str. Newman D2C (ATCC 25904)]	65 kDa membrane protein n=124 Tax=Bacteria TaxID=2 RepID=OMP7_STAAE
	agilent_168440	1.12195e-05	0.572195	-0.410519	-1.83505	1.01401	9.09091	5.88235	0.647059	UniRef90_A0A4Q5IQQ4	1416	MH0431_GL0183407 MPA_PNP_EM_seqs_non_topgraph_seqs_final_210318.csv	Sugar-binding protein n=5 Tax=Akkermansia muciniphila TaxID=239935 RepID=A0A4Q5IQQ4_9BACT
	agilent_115718	1.12221e-05	0.572327	-0.420543	-1.88036	1.03927	7.57576	5.88235	0.776471	UniRef90_A0A1Q6U1L1	1417	NLM026_GL0059834 MPA_PNP_EM_seqs_non_topgraph_seqs_final_210318.csv	Dihydrofolate reductase n=9 Tax=Bacteria TaxID=2 RepID=A0A1Q6U1L1_9FIRM
	agilent_47707	1.12298e-05	0.57272	-0.356488	-1.59521	0.882237	10.6061	8.82353	0.831933	UniRef90_R6XBP1	1418	MH0408_GL0052554 MPA_PNP_EM_seqs_non_topgraph_seqs_final_210318.csv	Uncharacterized protein n=24 Tax=Parabacteroides TaxID=375288 RepID=R6XBP1_9BACT
	twist_35871	1.1238e-05	0.573139	0.221465	-0.548922	0.991851	65.1515	67.6471	1.0383		1419	EBNA-3C HHV 4 latent protein
	twist_59637	1.12511e-05	0.573805	0.230569	-0.572885	1.03402	27.2727	29.4118	1.07843		1420	B B/Sichuan/379/99 HA
	twist_95398	1.12584e-05	0.574179	0.207064	-0.515185	0.929313	43.9394	48.5294	1.10446		1421	YP_003344856.1 hypothetical protein [Streptococcus virus ALQ132]
	twist_63959	1.12628e-05	0.574401	0.514903	-1.28215	2.31196	3.0303	7.35294	2.42647		1422	YP_009168991.1 hypothetical phage protein [Campylobacter virus CPt10]
	agilent_189818	1.12755e-05	0.575048	0.245378	-0.612461	1.10322	21.2121	23.5294	1.10924	UniRef90_F9URS3	1423	YP_004890426.1 strains_non_MPA_non_topgraph_cdhit70_190118.csv	Glycosyl hydrolase, family 25 n=68 Tax=Lactobacillaceae TaxID=33958 RepID=F9URS3_LACPL
	agilent_126605	1.12843e-05	0.575501	0.342366	-0.855962	1.54069	9.09091	11.7647	1.29412	UniRef90_R7C7Y1	1424	MH0003_GL0115482 MPA_PNP_EM_seqs_non_topgraph_seqs_final_210318.csv	Flagellin n=5 Tax=Clostridiales TaxID=186802 RepID=R7C7Y1_9CLOT
	agilent_184666	1.12892e-05	0.575749	-0.415954	-1.8728	1.04089	7.57576	5.88235	0.776471	UniRef90_A0A385XPB5	1425	YP_536157.1 (1/1) non_MPA_topgraph_sampling_040218.csv	N-acetylmuramoyl-L-alanine amidase sle1 n=34 Tax=Lactobacillus TaxID=1578 RepID=A0A385XPB5_9LACO
	agilent_2920	1.131e-05	0.576812	0.374886	-0.941783	1.69155	7.57576	8.82353	1.16471	UniRef90_Q66575	1426	positive (from uniprot): Enterovirus B Genome polyprotein	Genome polyprotein n=20 Tax=Enterovirus B TaxID=138949 RepID=POLG_EC12T
	agilent_223876	1.13154e-05	0.577087	0.254986	-0.641219	1.15119	19.697	20.5882	1.04525	UniRef90_UPI000B5938A4	1427	VFG001356(gb|NP_345446) (lytB) endo-beta-N-acetylglucosaminidase [CBPs (VF0145)] [Streptococcus pneumoniae TIGR4]	endo-beta-N-acetylglucosaminidase n=2 Tax=Streptococcus pneumoniae TaxID=1313 RepID=UPI000B5938A4
	twist_51298	1.13226e-05	0.577454	0.214031	-0.538955	0.967017	62.1212	66.1765	1.06528		1428	EBNA-3C HHV 4 latent protein
	agilent_3616	1.13354e-05	0.578103	-0.230787	-1.04411	0.582533	75.7576	70.5882	0.931765	UniRef90_A0A098ZMW6	1429	choline-binding protein D	Autolysin n=355 Tax=Streptococcus TaxID=1301 RepID=A0A098ZMW6_STREE
	agilent_221880	1.13435e-05	0.57852	0.394017	-0.996071	1.78411	6.06061	8.82353	1.45588	UniRef90_P44969	1430	VFG000337(gb|NP_439153) (iga1) immunoglobin A1 protease [IgA1 protease (VF0045)] [Haemophilus influenzae Rd KW20]	Immunoglobulin A1 protease autotransporter n=1 Tax=Haemophilus influenzae (strain ATCC 51907 / DSM 11121 / KW20 / Rd) TaxID=71421 RepID=IGA0_HAEIN
	agilent_108474	1.13478e-05	0.578737	-0.383697	-1.73815	0.970755	9.09091	7.35294	0.808824	UniRef90_S3Y4N2	1431	MH0039_GL0046690 MPA_PNP_EM_seqs_non_topgraph_seqs_final_210318.csv	DUF4296 domain-containing protein n=13 Tax=root TaxID=1 RepID=S3Y4N2_BACSE
	agilent_78727	1.13486e-05	0.57878	0.332763	-0.842025	1.50755	9.09091	14.7059	1.61765	UniRef90_B0MTP6	1432	MH0002_GL0065375 (1/1) MPA_and_EM_topgraph_220218_subsample.csv	Ion-translocating oxidoreductase complex subunit G n=6 Tax=root TaxID=1 RepID=B0MTP6_9BACT
	agilent_224304	1.13488e-05	0.578791	-0.205154	-0.929449	0.519142	56.0606	51.4706	0.918124	UniRef90_A0A0E8T3C9	1433	VFG001354(gb|NP_345414) (pce) choline binding protein E [CBPs (VF0145)] [Streptococcus pneumoniae TIGR4]	Choline binding protein E CbpE n=250 Tax=Bacteria TaxID=2 RepID=A0A0E8T3C9_STREE
	agilent_125620	1.13825e-05	0.58051	-0.384776	-1.7494	0.979848	9.09091	5.88235	0.647059	UniRef90_A0A0U5JUD9	1434	WP_003667077.1 strains_non_MPA_non_topgraph_cdhit70_190118.csv	5'-nucleotidase n=45 Tax=Lactobacillus TaxID=1578 RepID=A0A0U5JUD9_LACRE
	agilent_134645	1.13929e-05	0.581036	-0.210683	-0.958922	0.537555	48.4848	50	1.03125	UniRef90_A0A4V6L8I8	1435	WP_000739205.1 strains_non_MPA_non_topgraph_cdhit70_190118.csv	Extracellular fibrinogen-binding protein n=26 Tax=Staphylococcus TaxID=1279 RepID=A0A4V6L8I8_STAHY
	agilent_234119	1.13976e-05	0.581278	-0.375482	-1.70985	0.958887	9.09091	7.35294	0.808824	UniRef90_Q5WWB4	1436	VFG045526(gb|YP_095518) (ravX) Dot/Icm type IV secretion system effector RavX [Dot/Icm (VF0156)] [Legionella pneumophila subsp. pneumophila str. Philadelphia 1]	Uncharacterized protein n=29 Tax=Legionella pneumophila TaxID=446 RepID=Q5WWB4_LEGPL
	agilent_3647	1.14067e-05	0.581744	0.303412	-0.776171	1.383	12.1212	13.2353	1.09191	UniRef90_P03300	1437	Genome polyprotein (6/6) & polyprotein (7/9) & VP1 (1/4) & coat protein VP1 & VP4	Genome polyprotein n=1168 Tax=Enterovirus TaxID=12059 RepID=POLG_POL1M
	agilent_98530	1.14255e-05	0.582703	0.391903	-1.00609	1.7899	6.06061	8.82353	1.45588	UniRef90_P0A1W3	1438	WP_000157810.1 (1/2) non_MPA_topgraph_sampling_040218.csv	Signal peptidase I n=1166 Tax=root TaxID=1 RepID=LEP_SALTI
	agilent_220944	1.1437e-05	0.583289	0.322541	-0.829816	1.4749	10.6061	13.2353	1.2479	UniRef90_Q54972	1439	VFG005313(gb|NP_357715) (pspA) Surface protein pspA precursor [Choline-binding proteins (CVF122)] [Streptococcus pneumoniae R6]	Pneumococcal surface protein A n=17 Tax=Streptococcus pneumoniae TaxID=1313 RepID=Q54972_STREE
	agilent_3967	1.14385e-05	0.583366	0.362172	-0.932041	1.65638	7.57576	8.82353	1.16471	UniRef90_P06725	1440	tegument protein pp65 & 65 kDa lower matrix phosphoprotein & pp65 & HCMVUL83	65 kDa phosphoprotein n=77 Tax=Human cytomegalovirus TaxID=10359 RepID=PP65_HCMVA
	agilent_172699	1.1456e-05	0.584254	-0.385167	-1.76481	0.994475	9.09091	5.88235	0.647059	UniRef90_A0A4P6M723	1441	WP_018598482.1 strains_non_MPA_non_topgraph_cdhit70_190118.csv	Toxin A n=4 Tax=Blautia TaxID=572511 RepID=A0A4P6M723_9FIRM
	twist_10213	1.1461e-05	0.58451	-0.389885	-1.78738	1.00761	9.09091	5.88235	0.647059		1442	allergen_name Que a 1 (3/3) (1/1) allergome_name Que a 1 (5/5) (1/1) allergenonline_name Que a 1.0301 (1/1) (1/1) SDAP_name Que a 1.0301 (1/1) (1/1) iedb_name False
	twist_59501	1.14618e-05	0.584552	0.286369	-0.740199	1.31294	15.1515	16.1765	1.06765		1443	H3N2 A/Fujian/411/2002 HA
	agilent_224709	1.14722e-05	0.585083	-0.372067	-1.70773	0.963592	9.09091	7.35294	0.808824	UniRef90_Q5WVE4	1444	VFG045548(gb|YP_095924) (lpg1907) Dot/Icm type IV secretion system effector [Dot/Icm (VF0156)] [Legionella pneumophila subsp. pneumophila str. Philadelphia 1]	Uncharacterized protein n=32 Tax=Legionella pneumophila TaxID=446 RepID=Q5WVE4_LEGPL
	agilent_12530	1.14724e-05	0.58509	-0.264729	-1.21508	0.685625	21.2121	16.1765	0.762605	UniRef90_A0A4V0Z735	1445	WP_018593186.1 strains_non_MPA_non_topgraph_cdhit70_190118.csv	Uncharacterized protein n=3 Tax=Blautia TaxID=572511 RepID=A0A4V0Z735_9FIRM
	agilent_34554	1.14766e-05	0.585305	-0.371453	-1.7057	0.962792	9.09091	8.82353	0.970588	UniRef90_A0A374HQG2	1446	MH0217_GL0039172 (2/2) MPA_and_EM_topgraph_220218_subsample.csv	SrtB family sortase n=6 Tax=Roseburia TaxID=841 RepID=A0A374HQG2_9FIRM
	twist_27167	1.14798e-05	0.585468	-0.286441	-1.31578	0.742894	16.6667	16.1765	0.970588		1447	putative zinc metalloprotease
	agilent_241121	1.14844e-05	0.585702	-0.351235	-1.6142	0.911728	10.6061	8.82353	0.831933	UniRef90_Q6GHV7	1448	VFG001317(gb|YP_001332074) (isdB) iron-regulated surface determinant protein B, haemoglobin receptor [Isd (VF0015)] [Staphylococcus aureus subsp. aureus str. Newman]	Iron-regulated surface determinant protein B n=509 Tax=Bacilli TaxID=91061 RepID=ISDB_STAAR
	twist_34376	1.15067e-05	0.586841	0.265719	-0.692656	1.22409	15.1515	19.1176	1.26176		1449	EBNA-1 HHV 4 & BKRF1
	agilent_201897	1.15129e-05	0.587157	-0.379704	-1.75035	0.990943	9.09091	5.88235	0.647059	UniRef90_A0A367FWU6	1450	MH0367_GL0106810 MPA_PNP_EM_seqs_non_topgraph_seqs_final_210318.csv	Peptidase_C39_2 domain-containing protein n=4 Tax=root TaxID=1 RepID=A0A367FWU6_9FIRM
	agilent_219934	1.15216e-05	0.587604	-0.200576	-0.925478	0.524325	56.0606	54.4118	0.970588	UniRef90_UPI000F53326A	1451	VFG000261(gb|NP_273742) (iga) IgA-specific serine endopeptidase [IgA1 protease (VF0080)] [Neisseria meningitidis MC58]	IgA-specific serine endopeptidase autotransporter n=1 Tax=Neisseria meningitidis TaxID=487 RepID=UPI000F53326A
	agilent_21712	1.15221e-05	0.587626	-0.381005	-1.75807	0.996063	9.09091	5.88235	0.647059	UniRef90_A0A139K1E2	1452	T2D-56A_GL0012413 MPA_PNP_EM_seqs_non_topgraph_seqs_final_210318.csv	Glycoside hydrolase family 2 n=19 Tax=Bacteroides TaxID=816 RepID=A0A139K1E2_BACUN
	agilent_144502	1.15273e-05	0.587894	0.371438	-0.972018	1.71489	7.57576	7.35294	0.970588	UniRef90_A0A174M4X5	1453	T2D-135A_GL0010406 MPA_PNP_EM_seqs_non_topgraph_seqs_final_210318.csv	Dipeptidyl aminopeptidase/acylaminoacyl peptidase n=60 Tax=Bacteroides TaxID=816 RepID=A0A174M4X5_BACVU
	agilent_243890	1.15423e-05	0.588656	0.20091	-0.527247	0.929066	43.9394	45.5882	1.03753	UniRef90_A0A0H3K1N3	1454	VFG001282(gb|NP_647237) (fnbB) fibronectin-binding protein B [FnBPs (VF0010)] [Staphylococcus aureus subsp. aureus MW2]	FnbB protein n=80 Tax=Staphylococcus TaxID=1279 RepID=A0A0H3K1N3_STAAW
	agilent_222322	1.15453e-05	0.588809	-0.268264	-1.24093	0.704404	19.697	13.2353	0.671946	UniRef90_Q2FE79	1455	VFG002421(gb|NP_647158) (sbi) IgG-binding protein SBI [Sbi (VF0423)] [Staphylococcus aureus subsp. aureus MW2]	Immunoglobulin-binding protein Sbi n=295 Tax=Bacteria TaxID=2 RepID=SBI_STAA3
	agilent_4009	1.15483e-05	0.588964	-0.249041	-1.15239	0.654304	21.2121	20.5882	0.970588	UniRef90_Q66478	1456	polyprotein (3/9) & structural protein (3/3) & VP1 (2/4) & capsid protein VP1 & VP1 protein (2/2) & VP1 protein, partial [Enterovirus A71]	Genome polyprotein n=10068 Tax=root TaxID=1 RepID=POLG_HE71B
	agilent_171305	1.15551e-05	0.58931	0.424582	-1.11693	1.9661	4.54545	8.82353	1.94118	UniRef90_A0A0E1XBT2	1457	WP_001208900.1 strains_non_MPA_non_topgraph_cdhit70_190118.csv	Gram-positive signal peptide protein, YSIRK family n=24 Tax=Staphylococcaceae TaxID=90964 RepID=A0A0E1XBT2_STAAU
	twist_51296	1.15575e-05	0.589433	0.217717	-0.573001	1.00843	68.1818	72.0588	1.05686		1458	EBNA-3C HHV 4 latent protein
	twist_48565	1.15709e-05	0.590115	-0.396239	-1.83797	1.04549	7.57576	7.35294	0.970588		1459	glycoprotein BALF4 & Glycoprotein GP110 precursor & BALF4
	agilent_21927	1.15761e-05	0.590381	-0.213487	-0.990823	0.563848	33.3333	29.4118	0.882353	UniRef90_A0A1D7TS41	1460	YP_535927.1 strains_non_MPA_non_topgraph_cdhit70_190118.csv	Peptidoglycan-binding protein LysM n=5 Tax=Lactobacillus TaxID=1578 RepID=A0A1D7TS41_9LACO
	agilent_1148	1.15811e-05	0.590635	-0.216447	-1.0051	0.572203	36.3636	30.8824	0.849265	UniRef90_Q66575	1461	positive (from uniprot): Enterovirus B Genome polyprotein	Genome polyprotein n=20 Tax=Enterovirus B TaxID=138949 RepID=POLG_EC12T
	twist_58050	1.15962e-05	0.591404	0.221531	-0.587318	1.03038	63.6364	73.5294	1.15546		1462	positive (exact): Enterovirus B Genome polyprotein
	agilent_42055	1.15986e-05	0.591528	-0.363824	-1.69266	0.965008	10.6061	5.88235	0.554622	UniRef90_A0A166Q5A2	1463	WP_001081338.1 strains_non_MPA_non_topgraph_cdhit70_190118.csv	Iron(III) dicitrate-binding protein n=239 Tax=Bacteria TaxID=2 RepID=A0A166Q5A2_STAAU
	twist_27364	1.16013e-05	0.591664	-0.349982	-1.62873	0.928762	10.6061	7.35294	0.693277		1464	pneumococcal histidine triad protein D (1/2) & histidine motif-containing protein, partial
	agilent_94115	1.16271e-05	0.592983	-0.537849	-2.51003	1.43433	4.54545	4.41176	0.970588	UniRef90_Q7MEN4	1465	WP_039452797.1 strains_non_MPA_non_topgraph_cdhit70_190118.csv	Fatty acid cis/trans isomerase n=76 Tax=Vibrionaceae TaxID=641 RepID=Q7MEN4_VIBVY
	twist_44775	1.16287e-05	0.593063	0.285034	-0.760351	1.33042	13.6364	13.2353	0.970588		1466	p35 lipoprotein
	twist_20162	1.16299e-05	0.593126	-0.388068	-1.81158	1.03545	7.57576	7.35294	0.970588		1467	allergen_name Der p 20 (1/1) (1/1) allergome_name Der p 20 (2/2) (1/1) allergenonline_name Der p 20.0101 (1/1) (1/1) SDAP_name Der p 20 (1/1) (1/1) iedb_name False
	agilent_56582	1.16339e-05	0.593329	-0.448906	-2.09649	1.19868	6.06061	4.41176	0.727941	UniRef90_P0AB42	1468	WP_000800146.1 (2/2) non_MPA_topgraph_sampling_040218.csv	Multiple stress resistance protein BhsA n=471 Tax=Bacteria TaxID=2 RepID=BHSA_ECO57
	twist_58290	1.1635e-05	0.593383	-0.236073	-1.10264	0.630494	24.2424	22.0588	0.909926		1469	positive (from uniprot): Rhinovirus B Genome polyprotein
	twist_50675	1.16359e-05	0.593433	0.229735	-0.613681	1.07315	22.7273	27.9412	1.22941		1470	Trans-acting transcriptional protein ICP4
	agilent_13151	1.16379e-05	0.593533	0.378824	-1.01231	1.76996	6.06061	8.82353	1.45588	UniRef90_S5NW69	1471	WP_011953516.1 strains_non_MPA_non_topgraph_cdhit70_190118.csv	Peptidoglycan-binding protein LysM n=46 Tax=Lactobacillaceae TaxID=33958 RepID=S5NW69_LACRE
	twist_71861	1.16541e-05	0.594362	0.377454	-1.01177	1.76667	6.06061	8.82353	1.45588		1472	YP_009190806.1 hypothetical protein JD18_225 [Klebsiella phage JD18]
	agilent_193475	1.16633e-05	0.594827	-0.283002	-1.32591	0.759906	15.1515	13.2353	0.873529	UniRef90_A0A0B8REE2	1473	WP_010989342.1 strains_non_MPA_non_topgraph_cdhit70_190118.csv	ATP phosphoribosyltransferase regulatory subunit n=304 Tax=Bacteria TaxID=2 RepID=A0A0B8REE2_LISMN
	twist_55780	1.16705e-05	0.595197	0.292668	-0.786944	1.37228	12.1212	13.2353	1.09191		1474	Fusion glycoprotein F0 precursor (2/2) & fusion protein (1/2) & fusion glycoprotein
	twist_57489	1.16746e-05	0.595406	0.340416	-0.916044	1.59688	9.09091	8.82353	0.970588		1475	BRCA1-associated protein
	agilent_91999	1.16789e-05	0.595625	0.42136	-1.13479	1.97751	4.54545	7.35294	1.61765	UniRef90_P33379	1476	WP_025370531.1 (1/1) non_MPA_topgraph_sampling_040218.csv	Actin assembly-inducing protein n=1136 Tax=Bacteria TaxID=2 RepID=ACTA_LISMO
	agilent_222116	1.16917e-05	0.596278	0.435127	-1.17472	2.04497	4.54545	5.88235	1.29412	UniRef90_Q669T5	1477	VFG043207(gb|YP_001006775) (cheB) chemotaxis-specific methylesterase CheB [peritrichous flagella (AI145)] [Yersinia enterocolitica subsp. enterocolitica 8081]	Protein-glutamate methylesterase/protein-glutamine glutaminase n=121 Tax=Enterobacterales TaxID=91347 RepID=CHEB_YERPS
	twist_58799	1.16921e-05	0.596295	0.203806	-0.550254	0.957866	37.8788	39.7059	1.04824		1478	positive (exact): Human herpesvirus 5 Envelope glycoprotein M
	agilent_231226	1.16927e-05	0.59633	-0.293306	-1.37861	0.791998	13.6364	14.7059	1.07843	UniRef90_A0A5C1BAU8	1479	VFG043504(gb|NP_357669) (pavB/pfbB) cell wall surface anchor family protein, Plasminogen- and Fibronectin-binding protein B [PavB (VF0524)] [Streptococcus pneumoniae R6]	YSIRK signal domain/LPXTG anchor domain surface protein n=148 Tax=Streptococcus pneumoniae TaxID=1313 RepID=A0A5C1BAU8_STREE
	agilent_31975	1.16947e-05	0.59643	0.419873	-1.13418	1.97392	4.54545	7.35294	1.61765	UniRef90_A0A1Q6NDJ7	1480	O2.UC32-1_GL0156524 MPA_PNP_EM_seqs_non_topgraph_seqs_final_210318.csv	Ferrous iron transport protein B n=1 Tax=Clostridiales bacterium 42_27 TaxID=1897045 RepID=A0A1Q6NDJ7_9FIRM
	twist_59695	1.17093e-05	0.597176	0.360075	-0.975366	1.69552	7.57576	10.2941	1.35882		1481	B B/Florida/4/2006 HA
	twist_24985	1.17145e-05	0.597439	0.345937	-0.937989	1.62986	7.57576	8.82353	1.16471		1482	allergen_name False allergome_name Equ as 3 (2/2) (1/1) allergenonline_name False SDAP_name False iedb_name False
	twist_32235	1.17197e-05	0.597705	0.309847	-0.840967	1.46066	9.09091	16.1765	1.77941		1483	VP1 protein (1/2)
	agilent_230235	1.17255e-05	0.598002	-0.404499	-1.90808	1.09908	7.57576	5.88235	0.776471	UniRef90_Q99XV0	1484	VFG000968(gb|NP_269973) (emm) M protein type 1 [M protein (VF0242)] [Streptococcus pyogenes M1 GAS]	M protein type 1 n=54 Tax=Streptococcus pyogenes TaxID=1314 RepID=Q99XV0_STRP1
	twist_11747	1.17283e-05	0.598142	-0.428683	-2.02277	1.16541	9.09091	4.41176	0.485294		1485	allergen_name False allergome_name False allergenonline_name Unassigned (1/1) (1/1) SDAP_name False iedb_name False
	agilent_52200	1.1732e-05	0.598334	0.231153	-0.628857	1.09116	75.7576	77.9412	1.02882	UniRef90_A0A073IBK2	1486	MH0012_GL0222931 MPA_PNP_EM_seqs_non_topgraph_seqs_final_210318.csv	Uncharacterized protein n=9 Tax=Bacteroidales TaxID=171549 RepID=A0A073IBK2_9PORP
	twist_49296	1.17441e-05	0.598949	0.195106	-0.532012	0.922224	45.4545	45.5882	1.00294		1487	glycoprotein B (2/2)
	agilent_3692	1.17445e-05	0.598969	-0.19562	-0.924697	0.533456	57.5758	51.4706	0.893963	UniRef90_P06484	1488	envelope glycoprotein G (2/2) & glycoprotein G (2/2)	Envelope glycoprotein G n=376 Tax=Human herpesvirus 1 TaxID=10298 RepID=GG_HHV11
	twist_20848	1.17471e-05	0.5991	-0.206396	-0.975906	0.563115	40.9091	35.2941	0.862745		1489	allergen_name False allergome_name Bos d 8 (2/6), Bos d 9 (2/3) (1/1) allergenonline_name False SDAP_name False iedb_name False
	agilent_8673	1.17536e-05	0.599431	0.218933	-0.598061	1.03593	25.7576	29.4118	1.14187	UniRef90_Q82081	1490	positive (from uniprot): Rhinovirus B Genome polyprotein	Genome polyprotein n=46 Tax=Enterovirus TaxID=12059 RepID=POLG_HRV3
	agilent_45284	1.17579e-05	0.599653	0.361517	-0.98838	1.71141	89.3939	94.1176	1.05284	UniRef90_Q6GHS9	1491	WP_000791575.1 strains_non_MPA_non_topgraph_cdhit70_190118.csv	Fibrinogen-binding protein n=22 Tax=Staphylococcus aureus TaxID=1280 RepID=FIB_STAAR
	agilent_212629	1.17637e-05	0.599947	-0.290335	-1.37532	0.794645	15.1515	10.2941	0.679412	UniRef90_R6BPC8	1492	MH0270_GL0030519 MPA_PNP_EM_seqs_non_topgraph_seqs_final_210318.csv	Ser/Thr phosphatase family protein n=5 Tax=Firmicutes TaxID=1239 RepID=R6BPC8_9FIRM
	agilent_156816	1.17639e-05	0.59996	0.376762	-1.03125	1.78477	6.06061	7.35294	1.21324	UniRef90_A0A2N0UNM1	1493	MH0023_GL0002802 (1/1) MPA_and_EM_topgraph_220218_subsample.csv	Cohesin domain-containing protein n=22 Tax=Ruminococcus TaxID=1263 RepID=A0A2N0UNM1_9FIRM
	agilent_224251	1.17752e-05	0.600534	0.37609	-1.03162	1.7838	6.06061	7.35294	1.21324	UniRef90_A7X6I5	1494	VFG001283(gb|NP_647238) (fnbA) fibronectin-binding protein A [FnBPs (VF0010)] [Staphylococcus aureus subsp. aureus MW2]	Fibronectin-binding protein A n=697 Tax=Bacteria TaxID=2 RepID=FNBA_STAA1
	agilent_234352	1.17825e-05	0.600909	-0.365225	-1.73367	1.00322	9.09091	5.88235	0.647059	UniRef90_Q99U09	1495	VFG001278(gb|NP_646186) (ebp) cell surface elastin binding protein [EbpS (VF0008)] [Staphylococcus aureus subsp. aureus MW2]	Elastin-binding protein EbpS n=445 Tax=Bacteria TaxID=2 RepID=EBPS_STAAM
	agilent_169724	1.17895e-05	0.601262	0.427047	-1.1746	2.02869	4.54545	7.35294	1.61765	UniRef90_A0A1C3SKW8	1496	WP_020916184.1 strains_non_MPA_non_topgraph_cdhit70_190118.csv	Peptidase C51 domain-containing protein n=23 Tax=Streptococcus TaxID=1301 RepID=A0A1C3SKW8_STRMC
	agilent_227392	1.1804e-05	0.602003	-0.197147	-0.938056	0.543763	60.6061	48.5294	0.800735	UniRef90_P71401	1497	VFG001157(gb|AAC44560) (hsf) Hsf [Hia/Hsf (VF0039)] [Haemophilus influenzae C54]	Hsf n=19 Tax=Haemophilus influenzae TaxID=727 RepID=P71401_HAEIF
	twist_18575	1.18069e-05	0.602151	0.499338	-1.37802	2.3767	3.0303	4.41176	1.45588		1498	allergen_name False allergome_name Tri a 20 (32/49) (1/1) allergenonline_name False SDAP_name False iedb_name False
	agilent_10251	1.18071e-05	0.602163	0.204923	-0.565549	0.975394	30.303	38.2353	1.26176	UniRef90_Q9QL88	1499	Enterovirus polyprotein (VP0, VP1, VP2, VP4) – capsid proteins, Coxsackievirus A9 (2.9 Å structure, chains 1–4)	Genome polyprotein n=36 Tax=Enterovirus B TaxID=138949 RepID=POLG_CXB6S
	agilent_9575	1.18082e-05	0.602216	0.298879	-0.825015	1.42277	10.6061	11.7647	1.10924	UniRef90_Q9P2D1	1500	Chromodomain-helicase-DNA-binding protein 7	Chromodomain-helicase-DNA-binding protein 7 n=159 Tax=Amniota TaxID=32524 RepID=CHD7_HUMAN
	twist_28812	1.1813e-05	0.602462	0.204953	-0.566269	0.976176	42.4242	44.1176	1.03992		1501	positive (from uniprot): Rhinovirus B Genome polyprotein
	twist_39681	1.1813e-05	0.602464	-0.38384	-1.82821	1.06053	7.57576	7.35294	0.970588		1502	antigen CARP
	twist_7553	1.18361e-05	0.603639	0.37712	-1.04656	1.8008	6.06061	7.35294	1.21324		1503	allergen_name False allergome_name Aeg um GBSS_I (3/3) (1/1) allergenonline_name False SDAP_name False iedb_name False
	agilent_182676	1.18386e-05	0.603768	0.430177	-1.19439	2.05474	93.9394	95.5882	1.01755	UniRef90_A0A264Y915	1504	MH0073_GL0045612 MPA_PNP_EM_seqs_non_topgraph_seqs_final_210318.csv	Uncharacterized protein n=1 Tax=Prevotella sp. 885 TaxID=2022527 RepID=A0A264Y915_9BACT
	twist_78015	1.18392e-05	0.603801	0.368553	-1.02342	1.76052	6.06061	8.82353	1.45588		1505	YP_009196345.1 DNA-directed RNA polymerase [Enterobacter phage phiEap-1]
	agilent_530	1.18466e-05	0.604176	0.20232	-0.562605	0.967245	36.3636	38.2353	1.05147	UniRef90_P06473	1506	Glycoprotein B precursor & glycoprotein B (1/2)	Envelope glycoprotein B n=908 Tax=Viruses TaxID=10239 RepID=GB_HCMVA
	agilent_40863	1.18497e-05	0.604334	-0.254824	-1.21867	0.709025	18.1818	16.1765	0.889706	UniRef90_Q1WS65	1507	YP_536347.1 strains_non_MPA_non_topgraph_cdhit70_190118.csv	Uncharacterized protein n=36 Tax=Lactobacillus TaxID=1578 RepID=Q1WS65_LACS1
	agilent_188869	1.18729e-05	0.60552	0.218325	-0.610188	1.04684	69.697	77.9412	1.11829	UniRef90_R5ENJ3	1508	MH0195_GL0084233 MPA_PNP_EM_seqs_non_topgraph_seqs_final_210318.csv	NAGPA domain-containing protein n=3 Tax=Bacteroidales TaxID=171549 RepID=R5ENJ3_9BACE
	twist_35593	1.18756e-05	0.605654	-0.215527	-1.03372	0.602669	30.303	26.4706	0.873529		1509	Genome polyprotein (6/6) & polyprotein (7/9) & VP1 (1/4) & coat protein VP1 & VP4
	agilent_229692	1.18769e-05	0.605723	-0.280666	-1.34635	0.785021	16.6667	10.2941	0.617647	UniRef90_P44969	1510	VFG000337(gb|NP_439153) (iga1) immunoglobin A1 protease [IgA1 protease (VF0045)] [Haemophilus influenzae Rd KW20]	Immunoglobulin A1 protease autotransporter n=1 Tax=Haemophilus influenzae (strain ATCC 51907 / DSM 11121 / KW20 / Rd) TaxID=71421 RepID=IGA0_HAEIN
	agilent_235793	1.18982e-05	0.606809	0.289255	-0.812363	1.39087	10.6061	14.7059	1.38655	UniRef90_Q50341	1511	VFG002030(gb|NP_109830) (orf6/MgpC/crmA) cytadherence protein [Cytadherence organelle (VF0330)] [Mycoplasma pneumoniae M129]	Mgp-operon protein 3 n=22 Tax=Mycoplasma pneumoniae TaxID=2104 RepID=MGP3_MYCPN
	agilent_121687	1.1902e-05	0.607003	0.309505	-0.86987	1.48888	9.09091	11.7647	1.29412	UniRef90_A7LY99	1512	T2D-48A_GL0057154 MPA_PNP_EM_seqs_non_topgraph_seqs_final_210318.csv	Uncharacterized protein n=30 Tax=Bacteroides TaxID=816 RepID=A7LY99_BACO1
	agilent_196845	1.19073e-05	0.607274	-0.306876	-1.47711	0.863362	12.1212	8.82353	0.727941	UniRef90_K0N9Y4	1513	WP_005687202.1 (1/1) non_MPA_topgraph_sampling_040218.csv	ABC transporter glutamine-binding protein glnH n=48 Tax=Lactobacillaceae TaxID=33958 RepID=K0N9Y4_LACCA
	twist_58059	1.19217e-05	0.608005	-0.19959	-0.962253	0.563074	37.8788	39.7059	1.04824		1514	positive (exact): Norwalk virus Non-structural polyprotein
	agilent_73243	1.19253e-05	0.608192	0.24423	-0.6895	1.17796	78.7879	83.8235	1.06391	UniRef90_A0A091BTX1	1515	WP_020917102.1 strains_non_MPA_non_topgraph_cdhit70_190118.csv	N-acetylmuramidase n=11 Tax=Streptococcus TaxID=1301 RepID=A0A091BTX1_STREI
	agilent_227075	1.19286e-05	0.608357	-0.244576	-1.18006	0.690906	21.2121	14.7059	0.693277	UniRef90_P09983	1516	VFG000906(gb|NP_755445) (hlyA) Hemolysin A [Hemolysin (VF0225)] [Escherichia coli CFT073]	Hemolysin, chromosomal n=225 Tax=Bacteria TaxID=2 RepID=HLYAC_ECOLX
	twist_30929	1.19286e-05	0.608361	-0.339728	-1.63917	0.959717	10.6061	7.35294	0.693277		1517	SAG1-related sequence 2
	agilent_200833	1.19374e-05	0.608806	0.194492	-0.550355	0.939339	60.6061	63.2353	1.04338	UniRef90_K5Z2N5	1518	MH0244_GL0115989 MPA_PNP_EM_seqs_non_topgraph_seqs_final_210318.csv	Uncharacterized protein n=12 Tax=Parabacteroides TaxID=375288 RepID=K5Z2N5_9BACT
	agilent_3552	1.19486e-05	0.609379	-0.238704	-1.15434	0.676928	21.2121	17.6471	0.831933	UniRef90_A0A2U3RZL8	1519	pneumococcal histidine triad protein D (1/2) & histidine motif-containing protein, partial	Pneumococcal histidine triad protein D n=4 Tax=Streptococcus pneumoniae TaxID=1313 RepID=A0A2U3RZL8_STREE
	agilent_38976	1.19525e-05	0.609579	0.310124	-0.880129	1.50038	9.09091	11.7647	1.29412	UniRef90_D6D0J3	1520	O2.UC31-1_GL0186667 MPA_PNP_EM_seqs_non_topgraph_seqs_final_210318.csv	Glycoside hydrolase 97 n=72 Tax=Bacteroidaceae TaxID=815 RepID=D6D0J3_9BACE
	agilent_30237	1.19701e-05	0.610475	0.312357	-0.889476	1.51419	10.6061	10.2941	0.970588	UniRef90_I9A5K4	1521	MH0349_GL0007090 MPA_PNP_EM_seqs_non_topgraph_seqs_final_210318.csv	TPM_phosphatase domain-containing protein n=49 Tax=Bacteroides TaxID=816 RepID=I9A5K4_BACVU
	agilent_48033	1.19725e-05	0.610596	0.234903	-0.66922	1.13903	18.1818	22.0588	1.21324	UniRef90_R7P730	1522	MH0081_GL0068106 MPA_PNP_EM_seqs_non_topgraph_seqs_final_210318.csv	Uncharacterized protein n=1 Tax=Clostridium sp. CAG:609 TaxID=1262827 RepID=R7P730_9CLOT
	agilent_222759	1.19747e-05	0.610712	0.265107	-0.755604	1.28582	15.1515	14.7059	0.970588	UniRef90_UPI000DA9B94C	1523	VFG001290(gb|NP_647368) (clfB) Clumping factor B, adhesin [Clumping factor (VF0004)] [Staphylococcus aureus subsp. aureus MW2]	MSCRAMM family adhesin clumping factor ClfB n=15 Tax=Staphylococcus aureus TaxID=1280 RepID=UPI000DA9B94C
	agilent_39523	1.19791e-05	0.610933	-0.394793	-1.91576	1.12618	7.57576	4.41176	0.582353	UniRef90_A0A544KL08	1524	WP_000826868.1 strains_non_MPA_non_topgraph_cdhit70_190118.csv	Uncharacterized protein n=44 Tax=Vibrio TaxID=662 RepID=A0A544KL08_VIBCL
	agilent_7062	1.19888e-05	0.611429	0.187807	-0.53674	0.912355	48.4848	51.4706	1.06158	UniRef90_P03204	1525	EBNA-3C HHV 4 latent protein	Epstein-Barr nuclear antigen 6 n=14 Tax=Epstein-Barr virus (strain GD1) TaxID=10376 RepID=EBNA6_EBVB9
	agilent_1793	1.20018e-05	0.612089	0.196503	-0.563	0.956006	37.8788	36.7647	0.970588	UniRef90_P08318	1526	phosphoprotein 150 & Large structural phosphoprotein	Large structural phosphoprotein n=145 Tax=root TaxID=1 RepID=PP150_HCMVA
	agilent_1516	1.20148e-05	0.612752	-0.254761	-1.24128	0.731753	19.697	13.2353	0.671946	UniRef90_P07210	1527	polyprotein (9/9) & VP1 capsid protein (1/3) & Chain 2, Human Rhinovirus Serotype 2 (Hrv2)	Genome polyprotein n=273 Tax=Enterovirus TaxID=12059 RepID=POLG_HRV8A
	agilent_229718	1.20199e-05	0.613013	0.215222	-0.618796	1.04924	24.2424	27.9412	1.15257	UniRef90_A7X6I5	1528	VFG001283(gb|NP_647238) (fnbA) fibronectin-binding protein A [FnBPs (VF0010)] [Staphylococcus aureus subsp. aureus MW2]	Fibronectin-binding protein A n=697 Tax=Bacteria TaxID=2 RepID=FNBA_STAA1
	twist_88894	1.20252e-05	0.613285	-0.274423	-1.33867	0.789824	15.1515	11.7647	0.776471		1529	YP_009222335.1 hypothetical protein LfeInf_097 [Lactobacillus phage LfeInf]
	agilent_134334	1.20276e-05	0.613408	0.335664	-0.966533	1.63786	7.57576	8.82353	1.16471	UniRef90_B6W5P8	1530	MH0006_GL0034162 (1/1) MPA_and_EM_topgraph_220218_subsample.csv	Plug domain-containing protein n=18 Tax=Bacteroides TaxID=816 RepID=B6W5P8_9BACE
	agilent_132331	1.20329e-05	0.613676	0.271956	-0.783887	1.3278	12.1212	14.7059	1.21324	UniRef90_A0A2Y2VXK6	1531	NP_706220.1 strains_non_MPA_non_topgraph_cdhit70_190118.csv	Putative Rhs-family protein n=15 Tax=Shigella TaxID=620 RepID=A0A2Y2VXK6_SHIFL
	agilent_229776	1.20678e-05	0.615457	0.284181	-0.82469	1.39305	12.1212	11.7647	0.970588	UniRef90_P45387	1532	VFG001149(gb|AAB03707) (hap) autotransporter, fibronectin-binding adhesin [Hap (VF0037)] [Haemophilus influenzae N187]	Adhesion and penetration protein autotransporter n=2 Tax=Haemophilus influenzae TaxID=727 RepID=HAP2_HAEIF
	agilent_240487	1.20769e-05	0.615923	-0.211286	-1.03681	0.614238	30.303	22.0588	0.727941	UniRef90_P71401	1533	VFG001157(gb|AAC44560) (hsf) Hsf [Hia/Hsf (VF0039)] [Haemophilus influenzae C54]	Hsf n=19 Tax=Haemophilus influenzae TaxID=727 RepID=P71401_HAEIF
	twist_28809	1.20804e-05	0.616099	-0.194217	-0.95343	0.564995	37.8788	33.8235	0.892941		1534	polyprotein (9/9) & VP1 capsid protein (1/3) & Chain 2, Human Rhinovirus Serotype 2 (Hrv2)
	agilent_73620	1.20915e-05	0.616665	0.23561	-0.686889	1.15811	16.6667	22.0588	1.32353	UniRef90_A0A395YX58	1535	MH0006_GL0082408 (2/2) MPA_and_EM_topgraph_220218_subsample.csv	Anti-sigma factor n=28 Tax=Bacteroidales TaxID=171549 RepID=A0A395YX58_9BACT
	agilent_76826	1.20924e-05	0.616713	-0.184196	-0.905489	0.537097	51.5152	48.5294	0.942042	UniRef90_A0A4P6LV93	1536	WP_018594597.1 strains_non_MPA_non_topgraph_cdhit70_190118.csv	Autolysin n=3 Tax=Blautia TaxID=572511 RepID=A0A4P6LV93_9FIRM
	agilent_231281	1.20934e-05	0.616763	0.276581	-0.806637	1.3598	12.1212	13.2353	1.09191	UniRef90_O85626	1537	VFG000799(gb|NP_290255) (espD) Type III secretion system translocator protein EspD, pore protein [EspD (VF0200)] [Escherichia coli O157:H7 str. EDL933]	L0021 n=35 Tax=Enterobacteriaceae TaxID=543 RepID=O85626_ECOLX
	agilent_11278	1.2098e-05	0.616997	-0.190214	-0.935674	0.555246	53.0303	48.5294	0.915126	UniRef90_O11283	1538	positive (from uniprot): Influenza A virus Hemagglutinin	Hemagglutinin n=469 Tax=Influenza A virus TaxID=11320 RepID=HEMA_I89A2
	twist_58055	1.21096e-05	0.617589	-0.191857	-0.945022	0.561307	46.9697	41.1765	0.87666		1539	positive (exact): Influenza A virus Hemagglutinin
	agilent_11813	1.21105e-05	0.617633	-0.250969	-1.23631	0.734374	18.1818	14.7059	0.808824	UniRef90_P03211	1540	EBNA-1 HHV 4 & BKRF1	Epstein-Barr nuclear antigen 1 n=37 Tax=Epstein-Barr virus (strain GD1) TaxID=10376 RepID=EBNA1_EBVB9
	agilent_240514	1.21138e-05	0.617802	-0.393027	-1.93685	1.1508	7.57576	4.41176	0.582353	UniRef90_A0A0B2E0Q2	1541	VFG000282(gb|NP_207318) (cag3) type IV secretion system protein Cag3, component outer membrane subcomplex [Type IV secretion system (VF0060)] [Helicobacter pylori 26695]	Sodium:calcium antiporter n=8 Tax=Helicobacter pylori TaxID=210 RepID=A0A0B2E0Q2_HELPX
	agilent_229425	1.21203e-05	0.618134	0.191843	-0.562435	0.946121	33.3333	38.2353	1.14706	UniRef90_A0A0H3K1N3	1542	VFG001282(gb|NP_647237) (fnbB) fibronectin-binding protein B [FnBPs (VF0010)] [Staphylococcus aureus subsp. aureus MW2]	FnbB protein n=80 Tax=Staphylococcus TaxID=1279 RepID=A0A0H3K1N3_STAAW
	twist_50660	1.21405e-05	0.619166	-0.204104	-1.00895	0.600745	31.8182	25	0.785714		1543	phosphoprotein 150 & Large structural phosphoprotein
	agilent_124801	1.21447e-05	0.619381	-0.426598	-2.10985	1.25665	6.06061	4.41176	0.727941	UniRef90_A0AGG6	1544	WP_003721832.1 strains_non_MPA_non_topgraph_cdhit70_190118.csv	Flagellar basal-body rod protein FlgC n=51 Tax=Listeria TaxID=1637 RepID=A0AGG6_LISW6
	agilent_200412	1.2153e-05	0.619804	-0.202661	-1.00328	0.597957	31.8182	26.4706	0.831933	UniRef90_P37710	1545	NP_814543.1 strains_non_MPA_non_topgraph_cdhit70_190118.csv	Autolysin n=202 Tax=Firmicutes TaxID=1239 RepID=ALYS_ENTFA
	agilent_112424	1.21585e-05	0.620082	-0.363383	-1.80007	1.07331	7.57576	7.35294	0.970588	UniRef90_A0A2N8IRZ8	1546	WP_031930870.1 strains_non_MPA_non_topgraph_cdhit70_190118.csv	Cell division protein CpoB n=29 Tax=Akkermansia TaxID=239934 RepID=A0A2N8IRZ8_9BACT
	twist_47150	1.21592e-05	0.620117	-0.34898	-1.72887	1.03091	9.09091	5.88235	0.647059		1547	nuclear protein EBNA2 & EBNA-2 & Epstein-Barr nuclear antigen 2
	twist_59198	1.21695e-05	0.620644	0.255422	-0.756055	1.2669	13.6364	17.6471	1.29412		1548	H3N2 A/Texas/1/77 HA
	agilent_12024	1.21815e-05	0.621255	0.297983	-0.884103	1.48007	87.8788	91.1765	1.03753	UniRef90_A0A0N7AYT6	1549	positive (from uniprot): Human respiratory syncytial virus Attachment glycoprotein	Major surface glycoprotein G n=47 Tax=Pneumoviridae TaxID=11244 RepID=A0A0N7AYT6_HRSV
	twist_38776	1.21834e-05	0.621352	-0.216825	-1.0772	0.64355	25.7576	19.1176	0.742215		1550	BZLF1 [Human gammaherpesvirus 4] & BZLF1 & Trans-activator protein BZLF1
	agilent_4825	1.21936e-05	0.621875	0.194273	-0.57777	0.966315	30.303	35.2941	1.16471	UniRef90_P14738	1551	fibronectin-binding protein A	Fibronectin-binding protein A n=540 Tax=Staphylococcaceae TaxID=90964 RepID=FNBA_STAA8
	twist_51746	1.21953e-05	0.621958	-0.297657	-1.48083	0.885518	12.1212	10.2941	0.849265		1552	alpha S1 casein & Alpha-S1-casein
	agilent_4612	1.21968e-05	0.622037	0.354551	-1.0551	1.7642	6.06061	7.35294	1.21324	UniRef90_Q8WXG6	1553	MAP kinase-activating death domain protein	MAP kinase-activating death domain protein n=101 Tax=Homininae TaxID=207598 RepID=MADD_HUMAN
	agilent_236695	1.22022e-05	0.622312	0.200627	-0.597669	0.998923	27.2727	30.8824	1.13235	UniRef90_Q6GHV7	1554	VFG001317(gb|YP_001332074) (isdB) iron-regulated surface determinant protein B, haemoglobin receptor [Isd (VF0015)] [Staphylococcus aureus subsp. aureus str. Newman]	Iron-regulated surface determinant protein B n=509 Tax=Bacilli TaxID=91061 RepID=ISDB_STAAR
	twist_58778	1.22053e-05	0.622469	0.265139	-0.790326	1.3206	84.8485	88.2353	1.03992		1555	positive (exact): Human respiratory syncytial virus Attachment glycoprotein
	twist_28197	1.22153e-05	0.622981	-0.236568	-1.17969	0.706551	19.697	16.1765	0.821267		1556	phosphoprotein 150 & Large structural phosphoprotein
	twist_3668	1.22283e-05	0.623642	-0.332404	-1.66011	0.995304	9.09091	8.82353	0.970588		1557	allergen_name False allergome_name Ory s 11 (2/2) (1/1) allergenonline_name False SDAP_name False iedb_name False
	agilent_147532	1.22285e-05	0.623653	0.38181	-1.14329	1.90691	6.06061	5.88235	0.970588	UniRef90_E5V6W7	1558	NLF010_GL0005053 (2/2) MPA_and_EM_topgraph_220218_subsample.csv	TonB-dependent receptor n=34 Tax=root TaxID=1 RepID=E5V6W7_9BACE
	agilent_16305	1.22382e-05	0.624149	0.355664	-1.06703	1.77836	6.06061	7.35294	1.21324	UniRef90_UPI0004663A1F	1559	WP_024853976.1 (1/1) non_MPA_topgraph_sampling_040218.csv	Cna B-type domain-containing protein n=1 Tax=Ruminococcus gnavus TaxID=33038 RepID=UPI0004663A1F
	agilent_130938	1.22437e-05	0.624427	0.254062	-0.763029	1.27115	13.6364	16.1765	1.18627	UniRef90_A0A1C5V0K8	1560	O2.UC16-1_GL0025718 (3/3) MPA_and_EM_topgraph_220218_subsample.csv	Lipoteichoic acid synthase 1 n=14 Tax=Clostridiales TaxID=186802 RepID=A0A1C5V0K8_9FIRM
	agilent_7301	1.2244e-05	0.624445	0.211083	-0.633993	1.05616	72.7273	76.4706	1.05147	UniRef90_P03211	1561	EBNA-1 HHV 4 & BKRF1	Epstein-Barr nuclear antigen 1 n=37 Tax=Epstein-Barr virus (strain GD1) TaxID=10376 RepID=EBNA1_EBVB9
	agilent_98971	1.22485e-05	0.624673	-0.379327	-1.89897	1.14032	7.57576	4.41176	0.582353	UniRef90_A0A3A9YAX1	1562	YP_194478.1 (1/1) non_MPA_topgraph_sampling_040218.csv	YSIRK-type signal peptide-containing protein n=15 Tax=Lactobacillus acidophilus TaxID=1579 RepID=A0A3A9YAX1_LACAI
	agilent_242449	1.22691e-05	0.625724	0.221322	-0.668025	1.11067	19.697	20.5882	1.04525	UniRef90_P44602	1563	VFG000340(gb|NP_438433) (hxuA) heme-hemopexin utilization protein A, two-partner secretion (TPS) pathway TpsA protein, haem-haemopexin binding protein [HxuABC (VF0269)] [Haemophilus influenzae Rd KW20]	Heme/hemopexin-binding protein n=4 Tax=Haemophilus influenzae TaxID=727 RepID=HXUA1_HAEIN
	twist_48555	1.2275e-05	0.626027	0.18495	-0.558895	0.928796	56.0606	54.4118	0.970588		1564	putative BLRF2 protein [Human gammaherpesvirus 4] & Tegument protein BLRF2
	agilent_3950	1.2291e-05	0.626841	0.203516	-0.616933	1.02396	24.2424	29.4118	1.21324	UniRef90_A0A0N7AYT6	1565	positive (from uniprot): Human respiratory syncytial virus Attachment glycoprotein	Major surface glycoprotein G n=47 Tax=Pneumoviridae TaxID=11244 RepID=A0A0N7AYT6_HRSV
	agilent_55961	1.23005e-05	0.627327	0.200306	-0.608341	1.00895	71.2121	73.5294	1.03254	UniRef90_R5FJF8	1566	MH0059_GL0009188 MPA_PNP_EM_seqs_non_topgraph_seqs_final_210318.csv	SGNH_hydro domain-containing protein n=4 Tax=Bacteria TaxID=2 RepID=R5FJF8_9ACTN
	twist_79853	1.23047e-05	0.627538	-0.346481	-1.7461	1.05314	7.57576	8.82353	1.16471		1567	YP_007501131.1 hypothetical protein [Salmonella phage vB_SenMS16]
	agilent_241053	1.23071e-05	0.62766	-0.479255	-2.41591	1.4574	4.54545	2.94118	0.647059	UniRef90_C7F880	1568	VFG012362(gb|NP_290254) (espB) Type III secretion system translocator protein EspB, pore protein [TTSS (VF0191)] [Escherichia coli O157:H7 str. EDL933]	EaeB n=37 Tax=Enterobacteriaceae TaxID=543 RepID=C7F880_ECOLX
	agilent_1151	1.23083e-05	0.627725	0.204122	-0.620885	1.02913	30.303	29.4118	0.970588	UniRef90_Q9QL88	1569	Enterovirus polyprotein (VP0, VP1, VP2, VP4) – capsid proteins, Coxsackievirus A9 (2.9 Å structure, chains 1–4)	Genome polyprotein n=36 Tax=Enterovirus B TaxID=138949 RepID=POLG_CXB6S
	agilent_191243	1.23201e-05	0.628324	0.345287	-1.0527	1.74328	6.06061	8.82353	1.45588	UniRef90_B2GDH5	1570	WP_012391510.1 strains_non_MPA_non_topgraph_cdhit70_190118.csv	Extracellular protein n=15 Tax=Lactobacillus fermentum TaxID=1613 RepID=B2GDH5_LACF3
	twist_2691	1.23252e-05	0.628584	0.393995	-1.20241	1.9904	4.54545	7.35294	1.61765		1571	allergen_name False allergome_name Str pn PspC (2/2) (1/1) allergenonline_name False SDAP_name False iedb_name False
	twist_46304	1.2331e-05	0.628882	-0.188404	-0.95245	0.575643	68.1818	61.7647	0.905882		1572	positive (exact): Human herpesvirus 3 Envelope glycoprotein C
	agilent_4413	1.23318e-05	0.628924	0.186908	-0.571165	0.94498	36.3636	38.2353	1.05147	UniRef90_P16733	1573	positive (from uniprot): Human herpesvirus 5 Envelope glycoprotein M	Envelope glycoprotein M n=53 Tax=Human cytomegalovirus TaxID=10359 RepID=GM_HCMVA
	agilent_161265	1.2355e-05	0.630106	-0.368132	-1.86638	1.13012	9.09091	4.41176	0.485294	UniRef90_A0A0P0M1N3	1574	T2D-176A_GL0037914 MPA_PNP_EM_seqs_non_topgraph_seqs_final_210318.csv	Exo-poly-alpha-D-galacturonosidase n=35 Tax=root TaxID=1 RepID=A0A0P0M1N3_BACVU
	agilent_91287	1.23626e-05	0.630493	-0.250612	-1.27173	0.770503	16.6667	13.2353	0.794118	UniRef90_R5DW89	1575	MH0021_GL0008491 MPA_PNP_EM_seqs_non_topgraph_seqs_final_210318.csv	Flagellin n=2 Tax=Eubacterium TaxID=1730 RepID=R5DW89_9FIRM
	agilent_52480	1.23651e-05	0.63062	-0.306809	-1.55736	0.943745	12.1212	8.82353	0.727941	UniRef90_Q4W8L5	1576	WP_000744110.1 strains_non_MPA_non_topgraph_cdhit70_190118.csv	Staphylocoagulase n=113 Tax=Bacillales TaxID=1385 RepID=Q4W8L5_STAAU
	agilent_237594	1.23793e-05	0.631342	-0.337432	-1.71572	1.04085	9.09091	5.88235	0.647059	UniRef90_UPI000DA9B94C	1577	VFG001290(gb|NP_647368) (clfB) Clumping factor B, adhesin [Clumping factor (VF0004)] [Staphylococcus aureus subsp. aureus MW2]	MSCRAMM family adhesin clumping factor ClfB n=15 Tax=Staphylococcus aureus TaxID=1280 RepID=UPI000DA9B94C
	agilent_32	1.23907e-05	0.631925	-0.203425	-1.03576	0.628911	28.7879	25	0.868421	UniRef90_P06473	1578	Glycoprotein B precursor & glycoprotein B (1/2)	Envelope glycoprotein B n=908 Tax=Viruses TaxID=10239 RepID=GB_HCMVA
	twist_40897	1.23912e-05	0.631953	-0.350674	-1.78561	1.08427	7.57576	7.35294	0.970588		1579	hypothetical protein PFB0460c
	twist_35165	1.23957e-05	0.632179	0.179404	-0.555198	0.914007	54.5455	60.2941	1.10539		1580	Genome polyprotein (6/6) & polyprotein (7/9) & VP1 (1/4) & coat protein VP1 & VP4
	agilent_35533	1.23963e-05	0.632211	-0.249595	-1.2717	0.77251	18.1818	13.2353	0.727941	UniRef90_A0A381IPS4	1581	WP_003460499.1 strains_non_MPA_non_topgraph_cdhit70_190118.csv	Cell wall binding repeat-containing protein/zinc carboxypeptidase n=15 Tax=Clostridium perfringens TaxID=1502 RepID=A0A381IPS4_CLOPF
	twist_65044	1.23986e-05	0.63233	0.22426	-0.694417	1.14294	16.6667	25	1.5		1582	YP_001469494.1 SegC homing endonuclease [Enterobacteria phage Phi1]
	agilent_193057	1.24249e-05	0.633668	-0.353447	-1.80705	1.10015	7.57576	5.88235	0.776471	UniRef90_A0A174N033	1583	160704339-stool1_revised_scaffold21700_1_gene53377 (1/1) MPA_and_EM_topgraph_220218_subsample.csv	SusC/RagA family TonB-linked outer membrane protein n=13 Tax=Bacteroides TaxID=816 RepID=A0A174N033_9BACE
	agilent_229777	1.24336e-05	0.634113	0.301939	-0.941459	1.54534	9.09091	8.82353	0.970588	UniRef90_P45387	1584	VFG001149(gb|AAB03707) (hap) autotransporter, fibronectin-binding adhesin [Hap (VF0037)] [Haemophilus influenzae N187]	Adhesion and penetration protein autotransporter n=2 Tax=Haemophilus influenzae TaxID=727 RepID=HAP2_HAEIF
	agilent_60134	1.24466e-05	0.634775	0.304941	-0.953278	1.56316	9.09091	8.82353	0.970588	UniRef90_E5V828	1585	MH0037_GL0027576 MPA_PNP_EM_seqs_non_topgraph_seqs_final_210318.csv	RagB/SusD family nutrient uptake outer membrane protein n=41 Tax=Bacteroides TaxID=816 RepID=E5V828_9BACE
	twist_34788	1.24519e-05	0.635048	-0.292713	-1.50145	0.916023	10.6061	10.2941	0.970588		1586	positive (from uniprot): Enterovirus B Genome polyprotein
	twist_72932	1.24527e-05	0.635089	-0.272839	-1.39964	0.853965	12.1212	14.7059	1.21324		1587	YP_009030625.1 tail sheath protein [Escherichia phage vB_EcoM_JS09]
	agilent_222861	1.24573e-05	0.635324	0.184866	-0.579147	0.948879	63.6364	67.6471	1.06303	UniRef90_Q9KK48	1588	VFG005316(gb|NP_359586) (pspC/cbpA) Choline binding protein A [Choline-binding proteins (CVF122)] [Streptococcus pneumoniae R6]	Surface protein PspC n=12 Tax=Streptococcus pneumoniae TaxID=1313 RepID=Q9KK48_STREE
	agilent_6706	1.24578e-05	0.635346	-0.285242	-1.46417	0.893682	12.1212	8.82353	0.727941	UniRef90_Q9QL88	1589	Enterovirus polyprotein (VP0, VP1, VP2, VP4) – capsid proteins, Coxsackievirus A9 (2.9 Å structure, chains 1–4)	Genome polyprotein n=36 Tax=Enterovirus B TaxID=138949 RepID=POLG_CXB6S
	agilent_8993	1.2468e-05	0.635866	0.179768	-0.564367	0.923902	60.6061	63.2353	1.04338	UniRef90_P03204	1590	EBNA-3C HHV 4 latent protein	Epstein-Barr nuclear antigen 6 n=14 Tax=Epstein-Barr virus (strain GD1) TaxID=10376 RepID=EBNA6_EBVB9
	agilent_239736	1.24759e-05	0.636269	0.306151	-0.962652	1.57495	7.57576	10.2941	1.35882	UniRef90_P06886	1591	VFG001809(gb|NP_375120) (tsst-1) toxic shock syndrome toxin-1 [TSST-1 (VF0022)] [Staphylococcus aureus subsp. aureus N315]	Toxic shock syndrome toxin-1 n=58 Tax=Bacteria TaxID=2 RepID=TSST_STAAU
	agilent_172984	1.2505e-05	0.637753	0.349993	-1.10691	1.8069	7.57576	5.88235	0.776471	UniRef90_P75859	1592	NP_706865.1 strains_non_MPA_non_topgraph_cdhit70_190118.csv	Uncharacterized fimbrial-like protein YcbU n=401 Tax=Bacteria TaxID=2 RepID=YCBU_ECOLI
	agilent_19304	1.25202e-05	0.638532	0.235198	-0.746125	1.21652	15.1515	16.1765	1.06765	UniRef90_K0X949	1593	MH0028_GL0014352 MPA_PNP_EM_seqs_non_topgraph_seqs_final_210318.csv	Por secretion system C-terminal sorting domain-containing protein n=3 Tax=Bacteroidales TaxID=171549 RepID=K0X949_9BACT
	agilent_191430	1.25265e-05	0.638852	-0.198374	-1.02685	0.630099	28.7879	25	0.868421	UniRef90_U6RSF2	1594	MH0002_GL0031714 MPA_PNP_EM_seqs_non_topgraph_seqs_final_210318.csv	GTPase HflX n=32 Tax=root TaxID=1 RepID=U6RSF2_9BACE
	agilent_181972	1.25303e-05	0.639044	-0.178233	-0.923017	0.566551	39.3939	35.2941	0.895928	UniRef90_A0A357GPR4	1595	MH0062_GL0013161 MPA_PNP_EM_seqs_non_topgraph_seqs_final_210318.csv	MurNAc-LAA domain-containing protein n=24 Tax=Lachnospiraceae TaxID=186803 RepID=A0A357GPR4_9FIRM
	agilent_21265	1.25357e-05	0.63932	0.255437	-0.81284	1.32371	12.1212	17.6471	1.45588	UniRef90_C0Q5G7	1596	WP_000755259.1 strains_non_MPA_non_topgraph_cdhit70_190118.csv	Uncharacterized protein n=115 Tax=Bacteria TaxID=2 RepID=C0Q5G7_SALPC
	agilent_229642	1.25359e-05	0.639331	-0.200819	-1.0407	0.639064	27.2727	20.5882	0.754902	UniRef90_P15276	1597	VFG000117(gb|NP_253940) (algP/algR3) alginate regulatory protein AlgP [Alginate (VF0091)] [Pseudomonas aeruginosa PAO1]	Transcriptional regulatory protein AlgP n=6 Tax=Pseudomonas aeruginosa TaxID=287 RepID=ALGP_PSEAE
	twist_16774	1.25491e-05	0.640002	-0.466868	-2.42336	1.48962	4.54545	2.94118	0.647059		1598	allergen_name Alt a 6 (1/1) (1/1) allergome_name Alt a 6 (2/2) (1/1) allergenonline_name Alt a 6.0101 (1/1) (1/1) SDAP_name Alt a 6 (1/1) (1/1) iedb_name False
	twist_53755	1.25545e-05	0.640279	-0.371669	-1.93051	1.18717	95.4545	92.6471	0.970588		1599	polyprotein (9/9) & VP1 capsid protein (1/3) & Chain 2, Human Rhinovirus Serotype 2 (Hrv2)
	twist_26858	1.2561e-05	0.64061	0.183505	-0.586903	0.953913	33.3333	41.1765	1.23529		1600	Bifunctional autolysin precursor
	agilent_106172	1.25656e-05	0.640845	-0.307933	-1.60164	0.985776	9.09091	8.82353	0.970588	UniRef90_A0A3D0XCG3	1601	WP_092976286.1 (1/7) non_MPA_topgraph_sampling_040218.csv	CPBP family intramembrane metalloprotease n=2 Tax=Ruminococcus TaxID=1263 RepID=A0A3D0XCG3_9FIRM
	agilent_217974	1.25659e-05	0.640861	0.326079	-1.04393	1.69609	6.06061	11.7647	1.94118	UniRef90_A0A1Q6NL23	1602	MH0188_GL0157323 MPA_PNP_EM_seqs_non_topgraph_seqs_final_210318.csv	LytR_cpsA_psr domain-containing protein n=12 Tax=Clostridiales TaxID=186802 RepID=A0A1Q6NL23_9FIRM
	twist_31907	1.25713e-05	0.641134	0.301822	-0.967311	1.57096	7.57576	11.7647	1.55294		1603	Replication protein E1
	twist_38693	1.25738e-05	0.641262	-0.24282	-1.26425	0.778606	16.6667	13.2353	0.794118		1604	polyprotein (3/9) & structural protein (3/3) & VP1 (2/4) & capsid protein VP1 & VP1 protein (2/2) & VP1 protein, partial [Enterovirus A71]
	twist_16788	1.25799e-05	0.641574	-0.389442	-2.02917	1.25029	6.06061	4.41176	0.727941		1605	allergen_name False allergome_name False allergenonline_name Unassigned (1/1) (1/1) SDAP_name Bos d 8 (5/13) (1/1) iedb_name False
	agilent_6002	1.25834e-05	0.641753	0.183173	-0.588483	0.954828	30.303	36.7647	1.21324	UniRef90_P03204	1606	EBNA-3C HHV 4 latent protein	Epstein-Barr nuclear antigen 6 n=14 Tax=Epstein-Barr virus (strain GD1) TaxID=10376 RepID=EBNA6_EBVB9
	agilent_237093	1.25971e-05	0.642452	0.176205	-0.567659	0.920069	59.0909	63.2353	1.07014	UniRef90_A0A4M7JVU5	1607	VFG001353(gb|NP_344916) (cbpG) choline binding protein G [CBPs (VF0145)] [Streptococcus pneumoniae TIGR4]	Choline binding protein G n=61 Tax=Streptococcus pneumoniae TaxID=1313 RepID=A0A4M7JVU5_STREE
	agilent_67960	1.26074e-05	0.642977	0.277746	-0.896634	1.45213	10.6061	10.2941	0.970588	UniRef90_K5ZET5	1608	MH0067_GL0017747 MPA_PNP_EM_seqs_non_topgraph_seqs_final_210318.csv	PNPLA domain-containing protein n=20 Tax=Parabacteroides TaxID=375288 RepID=K5ZET5_9BACT
	agilent_226597	1.26091e-05	0.643062	-0.221974	-1.16078	0.716829	19.697	19.1176	0.970588	UniRef90_A0A0K5P078	1609	VFG000743(gb|AAC38395) (espD) EspD [EspD (VF0180)] [Escherichia coli O127:H6 str. E2348/69]	Translocon EspD n=21 Tax=Escherichia coli TaxID=562 RepID=A0A0K5P078_ECOLX
	twist_58053	1.2612e-05	0.64321	-0.180819	-0.9459	0.584263	56.0606	51.4706	0.918124		1610	positive (exact): Influenza A virus Hemagglutinin
	agilent_148788	1.26132e-05	0.643272	-0.284377	-1.48786	0.919109	12.1212	11.7647	0.970588	UniRef90_Q4W8L5	1611	WP_000744110.1 strains_non_MPA_non_topgraph_cdhit70_190118.csv	Staphylocoagulase n=113 Tax=Bacillales TaxID=1385 RepID=Q4W8L5_STAAU
	twist_92719	1.26168e-05	0.643455	-0.349425	-1.82901	1.13016	9.09091	4.41176	0.485294		1612	YP_006507.1 Sit [Escherichia virus P1]
	twist_6459	1.26276e-05	0.644005	-0.296474	-1.55393	0.960982	10.6061	7.35294	0.693277		1613	allergen_name False allergome_name Cas s 1 (6/6) (1/1) allergenonline_name Unassigned (1/1) (1/1) SDAP_name False iedb_name False
	twist_99873	1.26297e-05	0.644117	0.223752	-0.725584	1.17309	18.1818	17.6471	0.970588		1614	YP_001285556.1 gp66 [Escherichia virus TLS]
	agilent_229734	1.26358e-05	0.644427	-0.176543	-0.926282	0.573196	39.3939	38.2353	0.970588	UniRef90_Q9KK48	1615	VFG005316(gb|NP_359586) (pspC/cbpA) Choline binding protein A [Choline-binding proteins (CVF122)] [Streptococcus pneumoniae R6]	Surface protein PspC n=12 Tax=Streptococcus pneumoniae TaxID=1313 RepID=Q9KK48_STREE
	agilent_18552	1.26398e-05	0.644632	-0.340248	-1.7861	1.10561	7.57576	5.88235	0.776471	UniRef90_A0A2M9VA06	1616	YP_100397.1 strains_non_MPA_non_topgraph_cdhit70_190118.csv	Xanthan lyase n=60 Tax=Bacteroides TaxID=816 RepID=A0A2M9VA06_BACFG
	twist_94411	1.26406e-05	0.644669	-0.318299	-1.67103	1.03443	10.6061	5.88235	0.554622		1617	YP_009148980.1 ribonucleotide reductase of class III (anaerobic) activating protein [Salmonella phage SSE121]
	twist_78072	1.26433e-05	0.644809	-0.228038	-1.19758	0.741506	18.1818	16.1765	0.889706		1618	YP_007003214.1 phage tail tape measure protein [Lactobacillus phage LF1]
	twist_30937	1.26443e-05	0.64486	0.222261	-0.722868	1.16739	16.6667	17.6471	1.05882		1619	Glycoprotein B precursor (Glycoprotein II)
	agilent_1143	1.2645e-05	0.644894	-0.197682	-1.03838	0.643014	27.2727	22.0588	0.808824	UniRef90_P03300	1620	Genome polyprotein (6/6) & polyprotein (7/9) & VP1 (1/4) & coat protein VP1 & VP4	Genome polyprotein n=1168 Tax=Enterovirus TaxID=12059 RepID=POLG_POL1M
	agilent_238925	1.26564e-05	0.645475	0.311713	-1.01626	1.63969	7.57576	8.82353	1.16471	UniRef90_P11311	1621	VFG002033(gb|NP_109829) (p1/MgPa/gapA) ADP1_MYCPN adhesin P1 [Cytadherence organelle (VF0330)] [Mycoplasma pneumoniae M129]	Adhesin P1 n=56 Tax=Mycoplasma pneumoniae TaxID=2104 RepID=ADP1_MYCPN
	agilent_132945	1.26593e-05	0.645625	0.285918	-0.932721	1.50456	9.09091	10.2941	1.13235	UniRef90_A0A0E1RFZ8	1622	WP_012952040.1 strains_non_MPA_non_topgraph_cdhit70_190118.csv	Heme sensor protein hssS n=212 Tax=Bacteria TaxID=2 RepID=A0A0E1RFZ8_LISMN
	agilent_43110	1.26623e-05	0.645775	0.193693	-0.632241	1.01963	24.2424	27.9412	1.15257	UniRef90_A0A1C5VBJ4	1623	MH0369_GL0102815 MPA_PNP_EM_seqs_non_topgraph_seqs_final_210318.csv	Flagellin n=16 Tax=Roseburia TaxID=841 RepID=A0A1C5VBJ4_9FIRM
	twist_14325	1.26668e-05	0.646007	-0.190921	-1.0056	0.623763	33.3333	26.4706	0.794118		1624	allergen_name False allergome_name Tri a 37 (4/9) (1/1) allergenonline_name False SDAP_name False iedb_name False
	agilent_236929	1.26757e-05	0.646462	-0.198734	-1.04793	0.65046	25.7576	22.0588	0.856401	UniRef90_A7X6I5	1625	VFG001283(gb|NP_647238) (fnbA) fibronectin-binding protein A [FnBPs (VF0010)] [Staphylococcus aureus subsp. aureus MW2]	Fibronectin-binding protein A n=697 Tax=Bacteria TaxID=2 RepID=FNBA_STAA1
	agilent_32166	1.26983e-05	0.647611	0.184857	-0.607804	0.977517	27.2727	30.8824	1.13235	UniRef90_A0A174IP95	1626	T2D-105A_GL0053933 MPA_PNP_EM_seqs_non_topgraph_seqs_final_210318.csv	Flagellin n=3 Tax=Clostridiales TaxID=186802 RepID=A0A174IP95_9FIRM
	twist_89475	1.27025e-05	0.647825	-0.305019	-1.61379	1.00375	9.09091	7.35294	0.808824		1627	YP_009168604.1 hypothetical protein [Lactobacillus phage LBR48]
	twist_50199	1.27061e-05	0.648011	0.457934	-1.50807	2.42394	3.0303	4.41176	1.45588		1628	AARP1 protein
	agilent_183591	1.27074e-05	0.648076	0.275999	-0.909158	1.46116	10.6061	11.7647	1.10924	UniRef90_A0A174JVB0	1629	SZEY-64A_GL0026694 MPA_PNP_EM_seqs_non_topgraph_seqs_final_210318.csv	Probable peptidoglycan endopeptidase LytE n=32 Tax=Bacteroidales TaxID=171549 RepID=A0A174JVB0_9BACT
	agilent_201607	1.27106e-05	0.648241	0.281494	-0.927864	1.49085	9.09091	10.2941	1.13235	UniRef90_A0A448F0Y5	1630	WP_003657051.1 strains_non_MPA_non_topgraph_cdhit70_190118.csv	Muramidase n=21 Tax=Lactobacillus TaxID=1578 RepID=A0A448F0Y5_LACAI
	twist_77319	1.27355e-05	0.649509	-0.22829	-1.21288	0.756298	18.1818	17.6471	0.970588		1631	YP_009222325.1 endonuclease [Lactobacillus phage LfeInf]
	agilent_203238	1.27382e-05	0.649647	-0.263362	-1.39969	0.872968	12.1212	11.7647	0.970588	UniRef90_Q64R34	1632	YP_100581.1 strains_non_MPA_non_topgraph_cdhit70_190118.csv	Peptidase_M48 domain-containing protein n=39 Tax=Bacteroidaceae TaxID=815 RepID=Q64R34_BACFR
	agilent_56757	1.27399e-05	0.649737	0.319852	-1.06059	1.7003	6.06061	11.7647	1.94118	UniRef90_A0A085PQB2	1633	WP_001882860.1 strains_non_MPA_non_topgraph_cdhit70_190118.csv	PEGA domain-containing protein n=76 Tax=Vibrio TaxID=662 RepID=A0A085PQB2_VIBCL
	agilent_117712	1.27601e-05	0.650764	-0.311515	-1.66022	1.03719	10.6061	5.88235	0.554622	UniRef90_A0A0H3EAX6	1634	YP_003970227.1 strains_non_MPA_non_topgraph_cdhit70_190118.csv	1,4-beta-N-acetylmuramidase n=61 Tax=Bacteria TaxID=2 RepID=A0A0H3EAX6_BIFBP
	agilent_173684	1.27658e-05	0.651057	-0.265023	-1.41347	0.883424	12.1212	10.2941	0.849265	UniRef90_A0A2X6L4M8	1635	WP_000177755.1 strains_non_MPA_non_topgraph_cdhit70_190118.csv	Mechanosensitive channel MscK n=298 Tax=root TaxID=1 RepID=A0A2X6L4M8_ECOLX
	twist_54773	1.27741e-05	0.65148	0.210368	-0.702421	1.12316	75.7576	83.8235	1.10647		1636	positive (from uniprot): Enterovirus B Genome polyprotein
	agilent_2538	1.27787e-05	0.651711	0.305232	-1.02012	1.63058	7.57576	8.82353	1.16471	UniRef90_Q9QL88	1637	Enterovirus polyprotein (VP0, VP1, VP2, VP4) – capsid proteins, Coxsackievirus A9 (2.9 Å structure, chains 1–4)	Genome polyprotein n=36 Tax=Enterovirus B TaxID=138949 RepID=POLG_CXB6S
	agilent_1147	1.27812e-05	0.651839	0.185913	-0.621655	0.993481	27.2727	29.4118	1.07843	UniRef90_Q66575	1638	positive (from uniprot): Enterovirus B Genome polyprotein	Genome polyprotein n=20 Tax=Enterovirus B TaxID=138949 RepID=POLG_EC12T
	agilent_114177	1.27971e-05	0.65265	0.392534	-1.31682	2.10189	4.54545	4.41176	0.970588	UniRef90_F7M4X1	1639	MH0003_GL0051133 (1/1) MPA_and_EM_topgraph_220218_subsample.csv	STN domain-containing protein n=61 Tax=Bacteroidaceae TaxID=815 RepID=F7M4X1_9BACE
	agilent_74514	1.28147e-05	0.653548	0.24144	-0.812864	1.29574	12.1212	14.7059	1.21324	UniRef90_K5ZQT7	1640	MH0092_GL0084257 (2/2) MPA_and_EM_topgraph_220218_subsample.csv	TonB family domain-containing protein n=17 Tax=Parabacteroides TaxID=375288 RepID=K5ZQT7_9BACT
	agilent_135255	1.28184e-05	0.653739	-0.187849	-1.00862	0.632924	75.7576	72.0588	0.951176	UniRef90_A0A381IPJ2	1641	WP_011590251.1 strains_non_MPA_non_topgraph_cdhit70_190118.csv	Cell wall binding repeat-containing protein n=19 Tax=Clostridium perfringens TaxID=1502 RepID=A0A381IPJ2_CLOPF
	agilent_318	1.28206e-05	0.653852	0.165304	-0.557215	0.887823	45.4545	50	1.1	UniRef90_Q1HVF7	1642	EBNA-1 HHV 4	Epstein-Barr nuclear antigen 1 n=48 Tax=Epstein-Barr virus (strain GD1) TaxID=10376 RepID=EBNA1_EBVA8
	twist_46294	1.28294e-05	0.654299	0.298952	-1.00953	1.60743	7.57576	10.2941	1.35882		1643	EBNA-3B nuclear protein [Human gammaherpesvirus 4] & Epstein-Barr nuclear antigen 4
	agilent_12898	1.28314e-05	0.654402	0.287479	-0.971187	1.54614	7.57576	11.7647	1.55294	UniRef90_A0A173SW06	1644	MH0004_GL0030372 (2/2) MPA_and_EM_topgraph_220218_subsample.csv	D-galactose/ D-glucose-binding protein n=36 Tax=Clostridiales TaxID=186802 RepID=A0A173SW06_9FIRM
	agilent_192817	1.28334e-05	0.654503	-0.196099	-1.05494	0.662747	24.2424	23.5294	0.970588	UniRef90_F3PUS5	1645	V1.FI01_GL0017103 MPA_PNP_EM_seqs_non_topgraph_seqs_final_210318.csv	Tat pathway signal sequence domain protein n=43 Tax=Bacteroides TaxID=816 RepID=F3PUS5_9BACE
	twist_38402	1.28484e-05	0.65527	-0.265146	-1.42916	0.898865	12.1212	11.7647	0.970588		1646	positive (from uniprot): Enterovirus B Genome polyprotein
	agilent_218358	1.28556e-05	0.655635	0.181074	-0.614755	0.976903	27.2727	30.8824	1.13235	UniRef90_B0G3Y5	1647	WP_052302907.1 strains_non_MPA_non_topgraph_cdhit70_190118.csv	N-acetylmuramoyl-L-alanine amidase n=2 Tax=Dorea formicigenerans TaxID=39486 RepID=B0G3Y5_9FIRM
	agilent_10626	1.2864e-05	0.656066	0.288708	-0.98188	1.5593	7.57576	11.7647	1.55294	UniRef90_Q82081	1648	positive (from uniprot): Rhinovirus B Genome polyprotein	Genome polyprotein n=46 Tax=Enterovirus TaxID=12059 RepID=POLG_HRV3
	agilent_48638	1.28656e-05	0.656147	0.321659	-1.0943	1.73762	6.06061	8.82353	1.45588	UniRef90_A0A2N8ISR3	1649	WP_012421014.1 strains_non_MPA_non_topgraph_cdhit70_190118.csv	Uncharacterized protein n=27 Tax=Akkermansia TaxID=239934 RepID=A0A2N8ISR3_9BACT
	agilent_192983	1.28792e-05	0.656838	-0.163916	-0.887037	0.559204	56.0606	51.4706	0.918124	UniRef90_R5ENZ6	1650	MH0012_GL0173413 (2/2) MPA_and_EM_topgraph_220218_subsample.csv	MurNAc-LAA domain-containing protein n=3 Tax=Bacteroidales TaxID=171549 RepID=R5ENZ6_9BACE
	agilent_7179	1.28813e-05	0.656945	0.243795	-0.832073	1.31966	12.1212	14.7059	1.21324	UniRef90_P11311	1651	Adhesin P1 precursor (Cytadhesin P1) (Attachment protein) & ADP1_MYCPN adhesin P1	Adhesin P1 n=56 Tax=Mycoplasma pneumoniae TaxID=2104 RepID=ADP1_MYCPN
	agilent_192153	1.28822e-05	0.656991	0.26808	-0.915124	1.45128	9.09091	11.7647	1.29412	UniRef90_F4XFQ9	1652	O2.UC59-0_GL0071908 MPA_PNP_EM_seqs_non_topgraph_seqs_final_210318.csv	Phage protein n=66 Tax=root TaxID=1 RepID=F4XFQ9_9FIRM
	twist_58057	1.28854e-05	0.657153	0.176038	-0.601322	0.953398	28.7879	36.7647	1.27709		1653	positive (exact): Norwalk virus Non-structural polyprotein
	twist_54402	1.29003e-05	0.657914	-0.307512	-1.66867	1.05364	9.09091	5.88235	0.647059		1654	U14 gene product
	agilent_234932	1.29066e-05	0.658236	0.298436	-1.02388	1.62075	7.57576	8.82353	1.16471	UniRef90_Q5WSS9	1655	VFG045603(gb|YP_096878) (lpg2884) Dot/Icm type IV secretion system effector [Dot/Icm (VF0156)] [Legionella pneumophila subsp. pneumophila str. Philadelphia 1]	Uncharacterized protein n=23 Tax=Legionella pneumophila TaxID=446 RepID=Q5WSS9_LEGPL
	twist_58786	1.29161e-05	0.658722	0.216488	-0.744184	1.17716	15.1515	19.1176	1.26176		1656	positive (exact): Enterovirus C Genome polyprotein [on Uniprot the BLAST matches are "Capsid protein" from "Human poliovirus"
	agilent_237411	1.2924e-05	0.659126	-0.183893	-1.00096	0.633173	30.303	26.4706	0.873529	UniRef90_UPI000F53326A	1657	VFG000261(gb|NP_273742) (iga) IgA-specific serine endopeptidase [IgA1 protease (VF0080)] [Neisseria meningitidis MC58]	IgA-specific serine endopeptidase autotransporter n=1 Tax=Neisseria meningitidis TaxID=487 RepID=UPI000F53326A
	agilent_204067	1.29534e-05	0.660624	0.247669	-0.857944	1.35328	10.6061	14.7059	1.38655	UniRef90_R5VRW6	1658	MH0003_GL0058089 MPA_PNP_EM_seqs_non_topgraph_seqs_final_210318.csv	Peripla_BP_4 domain-containing protein n=14 Tax=Lachnospiraceae TaxID=186803 RepID=R5VRW6_9FIRM
	agilent_67447	1.29598e-05	0.660948	0.305487	-1.05962	1.6706	7.57576	7.35294	0.970588	UniRef90_A0A2N5P287	1659	WP_024854426.1 (1/3) non_MPA_topgraph_sampling_040218.csv	ATPase P n=19 Tax=Clostridiales TaxID=186802 RepID=A0A2N5P287_RUMGN
	agilent_496	1.29633e-05	0.661127	0.259092	-0.899348	1.41753	10.6061	10.2941	0.970588	UniRef90_Q8VKQ6	1660	MCE-FAMILY PROTEIN MCE1A	Virulence factor n=190 Tax=Mycobacterium tuberculosis complex TaxID=77643 RepID=Q8VKQ6_MYCTO
	twist_57309	1.29645e-05	0.661191	0.232809	-0.808327	1.27394	13.6364	13.2353	0.970588		1661	HCMVUL132
	twist_40763	1.29676e-05	0.661349	-0.297554	-1.62889	1.03378	10.6061	5.88235	0.554622		1662	RNA polymerase beta'-subunit
	twist_66217	1.29756e-05	0.661754	-0.286429	-1.56963	0.996771	9.09091	10.2941	1.13235		1663	YP_009191582.1 hypothetical protein [Salmonella phage f18SE]
	twist_54623	1.29926e-05	0.662625	0.211295	-0.737909	1.1605	16.6667	19.1176	1.14706		1664	putative zinc metalloprotease
	agilent_166869	1.29988e-05	0.662938	0.241269	-0.843661	1.3262	86.3636	85.2941	0.987616	UniRef90_A0A3E5AF49	1665	MH0026_GL0026830 MPA_PNP_EM_seqs_non_topgraph_seqs_final_210318.csv	Inhibitor_I69 domain-containing protein n=10 Tax=Prevotella TaxID=838 RepID=A0A3E5AF49_9BACT
	agilent_192424	1.30049e-05	0.66325	0.268433	-0.93984	1.47671	9.09091	10.2941	1.13235	UniRef90_A0A0E7QX42	1666	WP_000751209.1 strains_non_MPA_non_topgraph_cdhit70_190118.csv	CHAP domain protein n=226 Tax=Bacteria TaxID=2 RepID=A0A0E7QX42_STAAU
	twist_3119	1.30064e-05	0.663324	0.351422	-1.23077	1.93362	4.54545	7.35294	1.61765		1667	allergen_name False allergome_name Str py Streptokinase (10/12) (1/1) allergenonline_name False SDAP_name False iedb_name False
	twist_52223	1.30069e-05	0.66335	0.222465	-0.779212	1.22414	15.1515	19.1176	1.26176		1668	EBNA-3B nuclear protein [Human gammaherpesvirus 4] & Epstein-Barr nuclear antigen 4
	agilent_224217	1.3013e-05	0.663662	0.234237	-0.821489	1.28996	13.6364	17.6471	1.29412	UniRef90_C1IDV3	1669	VFG002419(gb|NP_645021) (coa) staphylocoagulase precursor [Staphylocoagulase (VF0421)] [Staphylococcus aureus subsp. aureus MW2]	Staphylocoagulase n=45 Tax=Staphylococcaceae TaxID=90964 RepID=C1IDV3_STAAU
	twist_42051	1.30254e-05	0.664297	-0.416638	-2.29824	1.46497	4.54545	2.94118	0.647059		1670	45 kDa immediate-early protein 2
	agilent_60130	1.30261e-05	0.664329	-0.424192	-2.34011	1.49172	4.54545	2.94118	0.647059	UniRef90_A0A4P8LD83	1671	YP_099216.1 strains_non_MPA_non_topgraph_cdhit70_190118.csv	Type VI secretion system protein TssR n=55 Tax=Bacteroides fragilis TaxID=817 RepID=A0A4P8LD83_BACFG
	twist_41103	1.30354e-05	0.664805	-0.1908	-1.05387	0.672273	25.7576	22.0588	0.856401		1672	alpha purothionin
	twist_16861	1.30381e-05	0.664941	0.418484	-1.47533	2.3123	3.0303	8.82353	2.91176		1673	allergen_name False allergome_name Hor v 20 (3/3) (1/1) allergenonline_name False SDAP_name False iedb_name False
	twist_36072	1.3043e-05	0.665192	0.190219	-0.671288	1.05173	22.7273	26.4706	1.16471		1674	positive (exact): Influenza A virus Hemagglutinin
	twist_85996	1.3047e-05	0.665397	0.312346	-1.1032	1.72789	6.06061	7.35294	1.21324		1675	NP_944906.1 Phage conserved protein [Salmonella phage FelixO1]
	twist_34337	1.3047e-05	0.665399	0.169377	-0.598241	0.936995	31.8182	38.2353	1.20168		1676	zinc metalloproteinase aureolysin
	twist_53014	1.30555e-05	0.66583	0.292242	-1.03402	1.61851	7.57576	8.82353	1.16471		1677	Trans-acting transcriptional protein ICP4
	agilent_241401	1.30958e-05	0.667887	-0.188163	-1.04772	0.671394	25.7576	22.0588	0.856401	UniRef90_Q9Z4J8	1678	VFG001377(gb|NP_359024) (lytC) 1,4-beta-N-acetylmuramidase [CBPs (VF0145)] [Streptococcus pneumoniae R6]	1,4-beta-N-acetylmuramidase n=231 Tax=Streptococcus TaxID=1301 RepID=Q9Z4J8_STREE
	twist_29742	1.30968e-05	0.667938	0.278934	-0.995485	1.55335	7.57576	10.2941	1.35882		1679	Genome polyprotein (6/6) & polyprotein (7/9) & VP1 (1/4) & coat protein VP1 & VP4
	agilent_49012	1.31037e-05	0.668287	0.178793	-0.639007	0.996592	71.2121	76.4706	1.07384	UniRef90_A0A0E1XBT2	1680	WP_001208900.1 strains_non_MPA_non_topgraph_cdhit70_190118.csv	Gram-positive signal peptide protein, YSIRK family n=24 Tax=Staphylococcaceae TaxID=90964 RepID=A0A0E1XBT2_STAAU
	agilent_223905	1.31197e-05	0.669103	-0.19375	-1.08229	0.694787	27.2727	19.1176	0.70098	UniRef90_Q8GM74	1681	VFG001150(gb|AAL79954) (hia) adhesin [Hia/Hsf (VF0039)] [Haemophilus influenzae nontypable strain 3179B]	Adhesin n=5 Tax=Haemophilus influenzae TaxID=727 RepID=Q8GM74_HAEIF
	agilent_80375	1.312e-05	0.669122	-0.200106	-1.11785	0.717637	21.2121	17.6471	0.831933	UniRef90_A0A3U8EBS2	1682	NP_052665.1 strains_non_MPA_non_topgraph_cdhit70_190118.csv	Toxin B n=50 Tax=Escherichia coli TaxID=562 RepID=A0A3U8EBS2_ECOLX
	agilent_224116	1.31334e-05	0.669803	-0.31814	-1.78042	1.14414	7.57576	5.88235	0.776471	UniRef90_P46005	1683	VFG000849(gb|AAA57452) (aggC) usher protein [AAFs (VF0214)] [Escherichia coli 17-2]	Outer membrane usher protein AggC n=23 Tax=Escherichia coli TaxID=562 RepID=AGGC_ECOLX
	agilent_7811	1.31339e-05	0.669831	0.163046	-0.586435	0.912527	42.4242	42.6471	1.00525	UniRef90_P08318	1684	phosphoprotein 150 & Large structural phosphoprotein	Large structural phosphoprotein n=145 Tax=root TaxID=1 RepID=PP150_HCMVA
	twist_30800	1.31339e-05	0.669831	0.163046	-0.586435	0.912527	42.4242	42.6471	1.00525		1685	HCMVUL99 & Tegument protein UL11 homolog
	agilent_6668	1.31427e-05	0.670277	0.1743	-0.628067	0.976668	28.7879	29.4118	1.02167	UniRef90_P08318	1686	phosphoprotein 150 & Large structural phosphoprotein	Large structural phosphoprotein n=145 Tax=root TaxID=1 RepID=PP150_HCMVA
	agilent_183695	1.31485e-05	0.670574	-0.276647	-1.55137	0.998079	92.4242	89.7059	0.970588	UniRef90_G5SUU8	1687	MH0006_GL0014259 MPA_PNP_EM_seqs_non_topgraph_seqs_final_210318.csv	Peptidase C10 family protein n=3 Tax=Paraprevotella TaxID=577309 RepID=G5SUU8_9BACT
	twist_45495	1.31501e-05	0.670654	-0.275601	-1.54584	0.994634	10.6061	7.35294	0.693277		1688	hypothetical protein PFD0985wa
	twist_5606	1.31537e-05	0.670839	-0.222164	-1.24672	0.802391	16.6667	11.7647	0.705882		1689	allergen_name False allergome_name Nas vi 12 (2/2) (1/1) allergenonline_name False SDAP_name False iedb_name False
	agilent_174922	1.31637e-05	0.67135	-0.420359	-2.36213	1.52142	4.54545	2.94118	0.647059	UniRef90_R5F400	1690	MH0131_GL0122184 MPA_PNP_EM_seqs_non_topgraph_seqs_final_210318.csv	Uncharacterized protein n=3 Tax=Bacteroidales TaxID=171549 RepID=R5F400_9BACE
	agilent_88762	1.31714e-05	0.671742	0.535463	-1.94115	3.01208	96.9697	98.5294	1.01608	UniRef90_A7X0T9	1691	WP_001074519.1 strains_non_MPA_non_topgraph_cdhit70_190118.csv	Bifunctional autolysin n=763 Tax=Bacteria TaxID=2 RepID=ATL_STAA1
	twist_36320	1.31725e-05	0.671798	-0.284672	-1.60157	1.03223	9.09091	7.35294	0.808824		1692	Outer membrane protein P1
	agilent_194578	1.3183e-05	0.672331	-0.269113	-1.51619	0.977961	10.6061	7.35294	0.693277	UniRef90_E8MX38	1693	WP_058101887.1 (1/1) non_MPA_topgraph_sampling_040218.csv	Putative xylanase n=131 Tax=Bacteria TaxID=2 RepID=E8MX38_BIFL1
	agilent_37483	1.31868e-05	0.672526	-0.234954	-1.32442	0.854515	13.6364	13.2353	0.970588	UniRef90_A0A0E1X7G8	1694	WP_000824491.1 strains_non_MPA_non_topgraph_cdhit70_190118.csv	Uncharacterized protein n=10 Tax=Staphylococcus aureus TaxID=1280 RepID=A0A0E1X7G8_STAAU
	agilent_1141	1.31891e-05	0.672645	0.169905	-0.618241	0.95805	28.7879	30.8824	1.07276	UniRef90_P07210	1695	polyprotein (9/9) & VP1 capsid protein (1/3) & Chain 2, Human Rhinovirus Serotype 2 (Hrv2)	Genome polyprotein n=273 Tax=Enterovirus TaxID=12059 RepID=POLG_HRV8A
	agilent_106745	1.32171e-05	0.674071	-0.201591	-1.14106	0.737879	27.2727	19.1176	0.70098	UniRef90_K6ARU9	1696	435591.BDI_2669 (1/1) MPA_and_EM_topgraph_220218_subsample.csv	AsmA domain-containing protein n=42 Tax=Bacteroidales TaxID=171549 RepID=K6ARU9_9BACT
	twist_36071	1.32295e-05	0.674703	-0.165486	-0.93829	0.607317	37.8788	33.8235	0.892941		1697	positive (exact): Influenza A virus Hemagglutinin
	agilent_241533	1.32419e-05	0.675338	-0.313812	-1.78232	1.15469	7.57576	5.88235	0.776471	UniRef90_Q8P2T7	1698	VFG000976(gb|NP_268546) (slo) streptolysin O precursor [SLO (VF0250)] [Streptococcus pyogenes M1 GAS]	Streptolysin O n=132 Tax=Streptococcus TaxID=1301 RepID=TACY_STRP8
	agilent_12509	1.32497e-05	0.675737	0.308713	-1.13782	1.75524	6.06061	7.35294	1.21324	UniRef90_P06177	1699	WP_020438185.1 strains_non_MPA_non_topgraph_cdhit70_190118.csv	Flagellin n=155 Tax=Salmonella TaxID=590 RepID=FLIC_SALMU
	agilent_119378	1.325e-05	0.675753	-0.19433	-1.10495	0.716286	21.2121	17.6471	0.831933	UniRef90_D4KUB5	1700	SZEY-64A_GL0055442 MPA_PNP_EM_seqs_non_topgraph_seqs_final_210318.csv	Flagellin n=6 Tax=Roseburia TaxID=841 RepID=D4KUB5_9FIRM
	agilent_202587	1.32834e-05	0.677451	-0.290085	-1.65699	1.07682	9.09091	5.88235	0.647059	UniRef90_U6R855	1701	DOM015_GL0041013 (2/2) MPA_and_EM_topgraph_220218_subsample.csv	Uncharacterized protein n=5 Tax=Bacteroidaceae TaxID=815 RepID=U6R855_9BACE
	agilent_169922	1.32886e-05	0.677721	0.153355	-0.569911	0.876622	46.9697	54.4118	1.15844	UniRef90_A0A1C3SKW8	1702	WP_020916184.1 strains_non_MPA_non_topgraph_cdhit70_190118.csv	Peptidase C51 domain-containing protein n=23 Tax=Streptococcus TaxID=1301 RepID=A0A1C3SKW8_STRMC
	twist_8031	1.32912e-05	0.677851	-0.190149	-1.08733	0.707028	22.7273	25	1.1		1703	allergen_name False allergome_name Str pn PspC (2/2) (1/1) allergenonline_name False SDAP_name False iedb_name False
	agilent_241112	1.33162e-05	0.679128	0.278988	-1.04291	1.60089	7.57576	11.7647	1.55294	UniRef90_P27951	1704	VFG001795(gb|BAC98831) (cba) c protein beta antigen [<beta>-C protein (VF0277)] [Streptococcus agalactiae FM027022]	IgA FC receptor n=71 Tax=Streptococcus TaxID=1301 RepID=BAG_STRAG
	agilent_4407	1.33176e-05	0.6792	-0.274815	-1.57725	1.02762	9.09091	7.35294	0.808824	UniRef90_Q9QL88	1705	Enterovirus polyprotein (VP0, VP1, VP2, VP4) – capsid proteins, Coxsackievirus A9 (2.9 Å structure, chains 1–4)	Genome polyprotein n=36 Tax=Enterovirus B TaxID=138949 RepID=POLG_CXB6S
	agilent_1075	1.33208e-05	0.679359	0.155349	-0.581287	0.891986	39.3939	42.6471	1.08258	UniRef90_Q1HVF7	1706	EBNA-1 HHV 4	Epstein-Barr nuclear antigen 1 n=48 Tax=Epstein-Barr virus (strain GD1) TaxID=10376 RepID=EBNA1_EBVA8
	twist_52249	1.33369e-05	0.680182	-0.160884	-0.925841	0.604073	36.3636	36.7647	1.01103		1707	EBNA-3C HHV 4 latent protein
	twist_38296	1.33423e-05	0.680456	-0.256859	-1.47926	0.965541	10.6061	8.82353	0.831933		1708	Mitochondrial import receptor subunit TOM70
	agilent_106204	1.33499e-05	0.680845	-0.3767	-2.17174	1.41834	4.54545	4.41176	0.970588	UniRef90_Q6GE15	1709	WP_000792567.1 strains_non_MPA_non_topgraph_cdhit70_190118.csv	Immunoglobulin-binding protein Sbi n=35 Tax=Staphylococcus aureus TaxID=1280 RepID=SBI_STAAR
	agilent_190	1.33501e-05	0.680853	-0.193757	-1.11707	0.729553	19.697	19.1176	0.970588	UniRef90_P03300	1710	Genome polyprotein (6/6) & polyprotein (7/9) & VP1 (1/4) & coat protein VP1 & VP4	Genome polyprotein n=1168 Tax=Enterovirus TaxID=12059 RepID=POLG_POL1M
	twist_58056	1.33525e-05	0.680977	-0.160389	-0.925003	0.604225	40.9091	39.7059	0.970588		1711	positive (from uniprot): Influenza A virus Hemagglutinin
	twist_50464	1.33533e-05	0.681017	0.200147	-0.754131	1.15443	16.6667	20.5882	1.23529		1712	positive (from uniprot): Human adenovirus C Pre-histone-like nucleoprotein
	agilent_36972	1.3357e-05	0.681205	0.273767	-1.03234	1.57987	7.57576	10.2941	1.35882	UniRef90_A7DV97	1713	WP_088900191.1 strains_non_MPA_non_topgraph_cdhit70_190118.csv	RTX toxin RtxA n=29 Tax=Vibrio vulnificus TaxID=672 RepID=A7DV97_VIBVL
	twist_66117	1.33588e-05	0.681297	0.390465	-1.47296	2.25389	3.0303	5.88235	1.94118		1714	YP_007517701.1 hypothetical protein [Pelagibacter phage HTVC010P]
	twist_31607	1.33796e-05	0.682361	0.176114	-0.667338	1.01957	72.7273	77.9412	1.07169		1715	positive (from uniprot): Rhinovirus B Genome polyprotein
	agilent_222726	1.33849e-05	0.68263	-0.199077	-1.15336	0.755205	21.2121	14.7059	0.693277	UniRef90_Q2FE79	1716	VFG002421(gb|NP_647158) (sbi) IgG-binding protein SBI [Sbi (VF0423)] [Staphylococcus aureus subsp. aureus MW2]	Immunoglobulin-binding protein Sbi n=295 Tax=Bacteria TaxID=2 RepID=SBI_STAA3
	agilent_896	1.33976e-05	0.683278	0.160528	-0.610633	0.931689	65.1515	63.2353	0.970588	UniRef90_P09256	1717	positive (from uniprot): Human herpesvirus 3 Envelope glycoprotein C	Envelope glycoprotein C n=119 Tax=Human herpesvirus 3 TaxID=10335 RepID=GC_VZVD
	agilent_221374	1.34103e-05	0.683925	-0.178621	-1.03856	0.681315	27.2727	26.4706	0.970588	UniRef90_A0A0K5P078	1718	VFG000743(gb|AAC38395) (espD) EspD [EspD (VF0180)] [Escherichia coli O127:H6 str. E2348/69]	Translocon EspD n=21 Tax=Escherichia coli TaxID=562 RepID=A0A0K5P078_ECOLX
	twist_28905	1.3412e-05	0.684012	0.268958	-1.02626	1.56417	7.57576	8.82353	1.16471		1719	neuraminidase
	twist_34930	1.34435e-05	0.685617	0.278403	-1.06953	1.62634	7.57576	7.35294	0.970588		1720	HCMVUL80
	agilent_91159	1.34503e-05	0.685963	-0.233261	-1.36395	0.89743	12.1212	11.7647	0.970588	UniRef90_A0A0C2UJK6	1721	MH0341_GL0063914 MPA_PNP_EM_seqs_non_topgraph_seqs_final_210318.csv	Extracellular solute-binding protein n=28 Tax=Bifidobacterium TaxID=1678 RepID=A0A0C2UJK6_BIFAD
	agilent_7064	1.34661e-05	0.686771	0.149792	-0.578277	0.877861	54.5455	55.8824	1.02451	UniRef90_P03204	1722	EBNA-3C HHV 4 latent protein	Epstein-Barr nuclear antigen 6 n=14 Tax=Epstein-Barr virus (strain GD1) TaxID=10376 RepID=EBNA6_EBVB9
	agilent_18547	1.34704e-05	0.686991	-0.258984	-1.51872	1.00075	10.6061	7.35294	0.693277	UniRef90_A0A161TT46	1723	NP_831211.1 strains_non_MPA_non_topgraph_cdhit70_190118.csv	Murein DD-endopeptidase MepM n=540 Tax=Bacillaceae TaxID=186817 RepID=A0A161TT46_BACCE
	twist_1603	1.34777e-05	0.687362	-0.186301	-1.09363	0.72103	21.2121	19.1176	0.901261		1724	Allergen Gal d 1 & Ovomucoid precursor
	agilent_9025	1.34837e-05	0.687668	0.219216	-0.849522	1.28795	83.3333	89.7059	1.07647	UniRef90_Q9ANY1	1725	pneumococcal histidine triad protein E & hydrolase & HIT family hydrolase	Bvh-3 n=444 Tax=Bacteria TaxID=2 RepID=Q9ANY1_STREE
	agilent_3872	1.34979e-05	0.688391	-0.263034	-1.54854	1.02247	9.09091	8.82353	0.970588	UniRef90_P07210	1726	polyprotein (9/9) & VP1 capsid protein (1/3) & Chain 2, Human Rhinovirus Serotype 2 (Hrv2)	Genome polyprotein n=273 Tax=Enterovirus TaxID=12059 RepID=POLG_HRV8A
	agilent_2648	1.3508e-05	0.688908	0.205629	-0.801086	1.21234	13.6364	17.6471	1.29412	UniRef90_P54634	1727	positive (from uniprot): Norwalk virus Non-structural polyprotein	Genome polyprotein n=5814 Tax=root TaxID=1 RepID=POLG_LORDV
	agilent_182986	1.35233e-05	0.689689	-0.434265	-2.56598	1.69745	3.0303	4.41176	1.45588	UniRef90_G1WRY6	1728	WP_040015269.1 (2/2) non_MPA_topgraph_sampling_040218.csv	Uncharacterized protein n=18 Tax=Dorea TaxID=189330 RepID=G1WRY6_9FIRM
	agilent_85550	1.35243e-05	0.68974	-0.23193	-1.37062	0.90676	12.1212	11.7647	0.970588	UniRef90_Q6GJK9	1729	WP_001170274.1 strains_non_MPA_non_topgraph_cdhit70_190118.csv	N-acetylmuramoyl-L-alanine amidase sle1 n=31 Tax=Staphylococcus aureus TaxID=1280 RepID=SLE1_STAAR
	agilent_131887	1.35398e-05	0.690527	0.148975	-0.584399	0.882349	57.5758	58.8235	1.02167	UniRef90_C4ZDZ6	1730	WP_012744138.1 MPA_PNP_EM_seqs_non_topgraph_seqs_final_210318.csv	Flagellin n=1 Tax=Agathobacter rectalis (strain ATCC 33656 / DSM 3377 / JCM 17463 / KCTC 5835 / VPI 0990) TaxID=515619 RepID=C4ZDZ6_AGARV
	agilent_241347	1.35424e-05	0.690665	0.148959	-0.584681	0.8826	46.9697	47.0588	1.0019	UniRef90_A2T8Z5	1731	VFG000948(gb|NP_663908) (fbaB) fibronectin-bing protein SfbII [FBPs (VF0243)] [Streptococcus pyogenes MGAS315]	PrtF2 n=111 Tax=Streptococcus pyogenes TaxID=1314 RepID=A2T8Z5_STRPY
	twist_43632	1.35496e-05	0.691032	-0.151124	-0.896356	0.594109	39.3939	36.7647	0.933258		1732	EBNA-3B nuclear protein [Human gammaherpesvirus 4] & Epstein-Barr nuclear antigen 4
	twist_34885	1.35499e-05	0.691043	0.379293	-1.49118	2.24976	3.0303	5.88235	1.94118		1733	positive (from uniprot): Norwalk virus Non-structural polyprotein
[truncated: 817 more rows]
