# Supplementary material for: Systemic antibody responses against bacterial and viral antigens associate with fatigue in patients with inflammatory bowel disease
Source: iScience. 2026 Jul 20;29(8):116828. doi: 10.1016/j.isci.2026.116828 (PMC13393791; doi:10.1016/j.isci.2026.116828)
Supplement: Table S27. Logistic regression results for the association between individual antibody reactivity and fatigue status in the remission UC cohort comparing patients above the lowest fatigue quartile (>Q1) with patients in the lowest fatigue quartile (Q1) [file mmc27.xlsx]

## Sheet: Table S27
	Table S27. Logistic regression results for the association between individual antibodies and fatigue status (Q1: minimally fatigued, n = 24; >Q1: moderately to highly fatigued, n = 52) in the Remission UC. Models were adjusted for age, sex, and smoking. Antibodies are ranked by p-value. Yellow-colored cells indicate nominal significance (p < 0.05), and orange cells indicate p < 0.1.
	Peptide-ID	Benjamini-Hochberg value	P-Value	Regression Coefficient	Lower Confidence Interval Value	Upper Confidence Interval Value	% of individuals with peptide present in lesser fatigued group (Q1)	% of individuals with peptide present in higher fatigued group (>Q1)	Fold Change	UniRef-ID	Rank based on P-Value	Peptide Name	Function according to Universal Protein Reference database (UniRef)
	twist_33998	3.79741e-08	0.00193668	-1.76214	-2.87633	-0.647952	62.5	26.9231	0.430769		1	positive (from uniprot): Enterovirus B Genome polyprotein
	twist_3375	9.64524e-08	0.00491907	-1.69661	-2.87902	-0.514193	50	25	0.5		2	allergen_name False allergome_name Str pn PspC (2/2) (1/1) allergenonline_name False SDAP_name False iedb_name False
	agilent_227428	1.28471e-07	0.00655205	-2.50833	-4.31657	-0.700087	29.1667	5.76923	0.197802	UniRef90_P27951	3	VFG001795(gb|BAC98831) (cba) c protein beta antigen [<beta>-C protein (VF0277)] [Streptococcus agalactiae FM027022]	IgA FC receptor n=71 Tax=Streptococcus TaxID=1301 RepID=BAG_STRAG
	twist_1162	1.33393e-07	0.00680304	-1.56291	-2.69478	-0.431029	54.1667	28.8462	0.532544		4	allergen_name False allergome_name Str pn PspC (2/2) (1/1) allergenonline_name False SDAP_name False iedb_name False
	agilent_42705	1.37767e-07	0.00702611	-3.36071	-5.80427	-0.917151	25	3.84615	0.153846	UniRef90_D4K1P5	5	MH0161_GL0091744 MPA_PNP_EM_seqs_non_topgraph_seqs_final_210318.csv	Uncharacterized protein n=7 Tax=Faecalibacterium TaxID=216851 RepID=D4K1P5_9FIRM
	twist_53305	1.90856e-07	0.00973368	-2.11663	-3.72137	-0.511879	29.1667	5.76923	0.197802		6	P30 adhesin
	agilent_142700	2.44595e-07	0.0124743	-2.38786	-4.26108	-0.514639	25	3.84615	0.153846	UniRef90_A0A166DEL7	7	WP_000728052.1 strains_non_MPA_non_topgraph_cdhit70_190118.csv	Exported protein n=20 Tax=Staphylococcus aureus TaxID=1280 RepID=A0A166DEL7_STAAU
	agilent_133306	2.53736e-07	0.0129405	-2.36229	-4.22516	-0.499411	25	3.84615	0.153846	UniRef90_A0A0K4DLT7	8	WP_001441996.1 strains_non_MPA_non_topgraph_cdhit70_190118.csv	Protein n=244 Tax=Enterobacteriaceae TaxID=543 RepID=A0A0K4DLT7_ECOLX
	agilent_226915	2.59231e-07	0.0132208	1.50314	0.314125	2.69215	58.3333	84.6154	1.45055	UniRef90_A0A4M7JVU5	9	VFG001353(gb|NP_344916) (cbpG) choline binding protein G [CBPs (VF0145)] [Streptococcus pneumoniae TIGR4]	Choline binding protein G n=61 Tax=Streptococcus pneumoniae TaxID=1313 RepID=A0A4M7JVU5_STREE
	agilent_227453	2.8789e-07	0.0146824	-2.21793	-3.99943	-0.436435	25	5.76923	0.230769	UniRef90_P09616	10	VFG001293(gb|NP_645861) (hly/hla) Alpha-Hemolysin precursor [<alpha>-hemolysin (VF0001)] [Staphylococcus aureus subsp. aureus MW2]	Alpha-hemolysin n=273 Tax=Bacteria TaxID=2 RepID=HLA_STAAU
	agilent_150432	3.23923e-07	0.0165201	-1.52323	-2.76862	-0.277838	37.5	15.3846	0.410256	UniRef90_A0A3E1ZVB6	11	WP_001202315.1 (1/1) non_MPA_topgraph_sampling_040218.csv	Outer membrane lipoprotein RcsF n=19 Tax=Enterobacteriaceae TaxID=543 RepID=A0A3E1ZVB6_9ENTR
	twist_29332	3.25675e-07	0.0166094	-2.73847	-4.9793	-0.497652	25	1.92308	0.0769231		12	Proline-rich 28 kDa antigen
	agilent_1463	3.34154e-07	0.0170419	-1.29819	-2.36466	-0.231712	54.1667	25	0.461538	UniRef90_P07210	13	polyprotein (9/9) & VP1 capsid protein (1/3) & Chain 2, Human Rhinovirus Serotype 2 (Hrv2)	Genome polyprotein n=273 Tax=Enterovirus TaxID=12059 RepID=POLG_HRV8A
	twist_27542	3.36119e-07	0.0171421	1.33334	0.236995	2.42968	29.1667	61.5385	2.10989		14	BZLF1 [Human gammaherpesvirus 4] & BZLF1 & Trans-activator protein BZLF1
	twist_34372	3.61014e-07	0.0184117	-1.84445	-3.37806	-0.310849	29.1667	5.76923	0.197802		15	EBNA-1 HHV 4
	agilent_12009	3.8528e-07	0.0196493	1.8479	0.295456	3.40034	70.8333	92.3077	1.30317		16	positive (exact): Enterovirus C Genome polyprotein [on Uniprot the BLAST matches are "Capsid protein" from "Human poliovirus"
	agilent_72079	3.86956e-07	0.0197348	-1.79168	-3.29794	-0.285418	29.1667	5.76923	0.197802	UniRef90_W0U8M0	17	MH0014_GL0012091 MPA_PNP_EM_seqs_non_topgraph_seqs_final_210318.csv	Uncharacterized protein n=23 Tax=Ruminococcus TaxID=1263 RepID=W0U8M0_9FIRM
	twist_26441	4.00679e-07	0.0204346	2.49126	0.385043	4.59747	4.16667	30.7692	7.38462		18	Hemagglutinin (2/2)
	twist_2100	4.07977e-07	0.0208068	-1.60132	-2.95912	-0.243514	33.3333	11.5385	0.346154		19	allergen_name False allergome_name Tri m 37 (10/11) (1/1) allergenonline_name False SDAP_name False iedb_name False
	twist_22888	4.07977e-07	0.0208068	-1.60132	-2.95912	-0.243514	33.3333	11.5385	0.346154		20	allergen_name False allergome_name Aeg ta 37 (2/2) (1/1) allergenonline_name False SDAP_name False iedb_name False
	agilent_78387	4.17462e-07	0.0212906	-2.02064	-3.74046	-0.300823	25	5.76923	0.230769	UniRef90_J6PDD5	21	NP_816789.1 strains_non_MPA_non_topgraph_cdhit70_190118.csv	WxL domain-containing protein n=92 Tax=Bacteria TaxID=2 RepID=J6PDD5_ENTFL
	agilent_204160	4.29774e-07	0.0219185	-2.80966	-5.21252	-0.406795	20.8333	1.92308	0.0923077	UniRef90_A0A0U5JI25	22	WP_011953364.1 strains_non_MPA_non_topgraph_cdhit70_190118.csv	Clumping factor ClfA, fibrinogen-binding protein n=28 Tax=Lactobacillus reuteri TaxID=1598 RepID=A0A0U5JI25_LACRE
	twist_10138	4.61609e-07	0.023542	-1.33759	-2.49529	-0.179894	41.6667	17.3077	0.415385		23	allergen_name False allergome_name Lol p FT (2/3) (1/1) allergenonline_name False SDAP_name False iedb_name False
	agilent_7113	4.69136e-07	0.023926	-1.51127	-2.82288	-0.199658	33.3333	15.3846	0.461538	UniRef90_P0C6Z0	24	early antigen protein D (EA-D) & DNA polymerase processivity factor BMRF1	DNA polymerase processivity factor BMRF1 n=54 Tax=Epstein-Barr virus (strain GD1) TaxID=10376 RepID=EAD_EBVA8
	agilent_45732	4.9075e-07	0.0250282	-2.72417	-5.10675	-0.341594	20.8333	1.92308	0.0923077	UniRef90_D4KRT3	25	MH0039_GL0003639 MPA_PNP_EM_seqs_non_topgraph_seqs_final_210318.csv	Uncharacterized protein n=9 Tax=Roseburia TaxID=841 RepID=D4KRT3_9FIRM
	agilent_224401	4.90813e-07	0.0250315	-1.2423	-2.32885	-0.155753	62.5	34.6154	0.553846	UniRef90_UPI000B5938A4	26	VFG001356(gb|NP_345446) (lytB) endo-beta-N-acetylglucosaminidase [CBPs (VF0145)] [Streptococcus pneumoniae TIGR4]	endo-beta-N-acetylglucosaminidase n=2 Tax=Streptococcus pneumoniae TaxID=1313 RepID=UPI000B5938A4
	agilent_318	5.01709e-07	0.0255871	-1.1904	-2.23552	-0.145283	62.5	34.6154	0.553846	UniRef90_Q1HVF7	27	EBNA-1 HHV 4	Epstein-Barr nuclear antigen 1 n=48 Tax=Epstein-Barr virus (strain GD1) TaxID=10376 RepID=EBNA1_EBVA8
	agilent_193955	5.14949e-07	0.0262624	-2.30092	-4.33021	-0.271625	20.8333	3.84615	0.184615	UniRef90_F7M4X1	28	MH0003_GL0051133 (1/1) MPA_and_EM_topgraph_220218_subsample.csv	STN domain-containing protein n=61 Tax=Bacteroidaceae TaxID=815 RepID=F7M4X1_9BACE
	agilent_229243	5.43811e-07	0.0277344	1.46423	0.160364	2.76809	66.6667	86.5385	1.29808	UniRef90_A0A098ZMW6	29	VFG001355(gb|NP_346612) (cbpD) choline binding protein D [CBPs (VF0145)] [Streptococcus pneumoniae TIGR4]	Autolysin n=355 Tax=Streptococcus TaxID=1301 RepID=A0A098ZMW6_STREE
	agilent_228892	5.4837e-07	0.0279669	-2.07555	-3.92653	-0.224565	20.8333	5.76923	0.276923	UniRef90_P71401	30	VFG001157(gb|AAC44560) (hsf) Hsf [Hia/Hsf (VF0039)] [Haemophilus influenzae C54]	Hsf n=19 Tax=Haemophilus influenzae TaxID=727 RepID=P71401_HAEIF
	twist_43321	5.66805e-07	0.028907	-1.42788	-2.70885	-0.146914	37.5	15.3846	0.410256		31	alpha S1 casein & Alpha-S1-casein
	agilent_106628	5.87484e-07	0.0299617	1.37215	0.133152	2.61114	16.6667	40.3846	2.42308	UniRef90_A0A174RQL3	32	O2.UC53-2_GL0085658 MPA_PNP_EM_seqs_non_topgraph_seqs_final_210318.csv	Toxin A n=24 Tax=Lachnospiraceae TaxID=186803 RepID=A0A174RQL3_9FIRM
	twist_11359	5.98325e-07	0.0305146	-2.479	-4.72495	-0.233058	20.8333	1.92308	0.0923077		33	allergen_name False allergome_name Tak ru 2 (5/7) (1/1) allergenonline_name False SDAP_name False iedb_name False
	twist_9883	5.98325e-07	0.0305146	-2.479	-4.72495	-0.233058	20.8333	1.92308	0.0923077		34	allergen_name False allergome_name Tet ni 2 (4/7) (1/1) allergenonline_name False SDAP_name False iedb_name False
	agilent_141701	6.06012e-07	0.0309066	-2.11603	-4.03763	-0.194427	20.8333	3.84615	0.184615	UniRef90_A0A3A9YAX1	35	YP_194478.1 (1/1) non_MPA_topgraph_sampling_040218.csv	YSIRK-type signal peptide-containing protein n=15 Tax=Lactobacillus acidophilus TaxID=1579 RepID=A0A3A9YAX1_LACAI
	twist_58938	6.19371e-07	0.0315879	1.73256	0.152835	3.31229	8.33333	32.6923	3.92308		36	B B/Ann Arbor/1/86 HA
	agilent_241595	6.41689e-07	0.0327262	-1.19243	-2.28688	-0.0979792	54.1667	34.6154	0.639053	UniRef90_A0A4I7XYI6	37	VFG001361(gb|NP_344663) (pspA) pneumococcal surface protein A [PspA (VF0152)] [Streptococcus pneumoniae TIGR4]	Surface protein A n=87 Tax=Streptococcus pneumoniae TaxID=1313 RepID=A0A4I7XYI6_STREE
	agilent_234840	6.44947e-07	0.0328923	-1.41818	-2.72108	-0.115289	33.3333	13.4615	0.403846	UniRef90_UPI000E01835F	38	VFG001313(gb|NP_644899) (spa) Immunoglobulin G binding protein A precursor [SpA (VF0017)] [Staphylococcus aureus subsp. aureus MW2]	staphylococcal protein A n=3 Tax=Staphylococcus aureus TaxID=1280 RepID=UPI000E01835F
	twist_55904	6.56776e-07	0.0334956	-2.44229	-4.69374	-0.190835	20.8333	1.92308	0.0923077		39	Neurovirulence factor ICP34.5
	agilent_12014	6.59071e-07	0.0336126	1.62382	0.125893	3.12176	70.8333	90.3846	1.27602	UniRef90_A0A1D8D445	40	positive (from uniprot): Enterovirus C Genome polyprotein [on Uniprot the BLAST matches are "Capsid protein" from "Human poliovirus"	VP1 (Fragment) n=1 Tax=Human poliovirus 3 TaxID=12086 RepID=A0A1D8D445_9ENTO
	twist_843	6.7708e-07	0.0345311	-1.55216	-2.99134	-0.112971	33.3333	9.61538	0.288462		41	allergen_name False allergome_name Ovi a 12 (1/2), Ovi a 8 (2/5) (1/1) allergenonline_name False SDAP_name False iedb_name False
	agilent_207595	6.80168e-07	0.0346886	-1.28836	-2.48399	-0.0927309	37.5	17.3077	0.461538	UniRef90_W0U8M0	42	MH0014_GL0012091 MPA_PNP_EM_seqs_non_topgraph_seqs_final_210318.csv	Uncharacterized protein n=23 Tax=Ruminococcus TaxID=1263 RepID=W0U8M0_9FIRM
	twist_34181	6.87239e-07	0.0350492	1.12862	0.0791537	2.17809	33.3333	59.6154	1.78846		43	positive (from uniprot): Enterovirus B Genome polyprotein
	twist_21142	6.8843e-07	0.0351099	-2.216	-4.27727	-0.154729	20.8333	5.76923	0.276923		44	allergen_name False allergome_name False allergenonline_name Unassigned (1/1) (1/1) SDAP_name Bos d 8 (6/13) (1/1) iedb_name False
	agilent_226184	7.12002e-07	0.0363121	-1.22101	-2.36419	-0.0778373	41.6667	21.1538	0.507692	UniRef90_P71401	45	VFG001157(gb|AAC44560) (hsf) Hsf [Hia/Hsf (VF0039)] [Haemophilus influenzae C54]	Hsf n=19 Tax=Haemophilus influenzae TaxID=727 RepID=P71401_HAEIF
	twist_92656	7.13065e-07	0.0363663	-1.62976	-3.15606	-0.103451	25	7.69231	0.307692		46	YP_001469480.1 gp5.1 conserved hypothetical protein [Enterobacteria phage Phi1]
	agilent_223695	7.20758e-07	0.0367586	-1.2759	-2.47331	-0.0784875	41.6667	25	0.6	UniRef90_A0A4I7XYI6	47	VFG001361(gb|NP_344663) (pspA) pneumococcal surface protein A [PspA (VF0152)] [Streptococcus pneumoniae TIGR4]	Surface protein A n=87 Tax=Streptococcus pneumoniae TaxID=1313 RepID=A0A4I7XYI6_STREE
	agilent_191187	7.26496e-07	0.0370513	-1.97083	-3.82329	-0.118366	20.8333	5.76923	0.276923	UniRef90_A0A1L9L6D8	48	WP_039451873.1 strains_non_MPA_non_topgraph_cdhit70_190118.csv	Chitodextrinase n=50 Tax=Vibrionaceae TaxID=641 RepID=A0A1L9L6D8_VIBFL
	twist_69666	7.26722e-07	0.0370628	-1.25917	-2.44278	-0.0755521	37.5	15.3846	0.410256		49	YP_008767323.1 host interaction protein [Lactobacillus phage PL-1]
	agilent_235302	7.35927e-07	0.0375323	3.7641	0.2171	7.31109	87.5	98.0769	1.12088	UniRef90_Q8P2T7	50	VFG000976(gb|NP_268546) (slo) streptolysin O precursor [SLO (VF0250)] [Streptococcus pyogenes M1 GAS]	Streptolysin O n=132 Tax=Streptococcus TaxID=1301 RepID=TACY_STRP8
	agilent_161715	7.46876e-07	0.0380907	-1.73335	-3.3715	-0.0952094	25	9.61538	0.384615	UniRef90_F7MCN8	51	MH0229_GL0170278 MPA_PNP_EM_seqs_non_topgraph_seqs_final_210318.csv	Uncharacterized protein n=12 Tax=Bacteroidales TaxID=171549 RepID=F7MCN8_9BACE
	agilent_1772	7.51908e-07	0.0383473	-1.90677	-3.7112	-0.102338	20.8333	5.76923	0.276923	UniRef90_Q66478	52	polyprotein (3/9) & structural protein (3/3) & VP1 (2/4) & capsid protein VP1 & VP1 protein (2/2) & VP1 protein, partial [Enterovirus A71]	Genome polyprotein n=10068 Tax=root TaxID=1 RepID=POLG_HE71B
	agilent_85452	7.75787e-07	0.0395651	-2.31448	-4.51844	-0.110533	16.6667	3.84615	0.230769	UniRef90_A0A0M6WAJ0	53	MH0356_GL0161949 (1/1) MPA_and_EM_topgraph_220218_subsample.csv	Bmp domain-containing protein n=6 Tax=Roseburia TaxID=841 RepID=A0A0M6WAJ0_9FIRM
	twist_27540	7.80975e-07	0.0398297	-1.11492	-2.17801	-0.0518247	54.1667	30.7692	0.568047		54	EBNA-1 HHV 4 & BKRF1
	agilent_226048	7.86646e-07	0.040119	-1.93404	-3.78087	-0.0872152	20.8333	3.84615	0.184615	UniRef90_Q9Z4N7	55	VFG002179(gb|AAD09858) (esp) Enterococcal surface protein; Esp [Esp (VF0353)] [Enterococcus faecalis str. MMH594]	EF0056 n=75 Tax=Bacteria TaxID=2 RepID=Q9Z4N7_ENTFL
	agilent_6936	8.12269e-07	0.0414257	1.15611	0.044946	2.26728	50	75	1.5	UniRef90_P12978	56	nuclear protein EBNA2 & EBNA-2 & Epstein-Barr nuclear antigen 2	Epstein-Barr nuclear antigen 2 n=125 Tax=Epstein-Barr virus (strain GD1) TaxID=10376 RepID=EBNA2_EBVB9
	twist_39975	8.45637e-07	0.0431275	1.21293	0.0374884	2.38837	25	51.9231	2.07692		57	zinc metalloproteinase aureolysin
	twist_53656	8.62163e-07	0.0439703	-1.81874	-3.58836	-0.0491255	20.8333	5.76923	0.276923		58	HCMVUL35
	agilent_54978	8.85708e-07	0.0451711	-1.76408	-3.49021	-0.0379524	20.8333	5.76923	0.276923	UniRef90_A0A3A9Y9V3	59	YP_193899.1 (1/1) non_MPA_topgraph_sampling_040218.csv	LPXTG cell wall anchor domain-containing protein n=8 Tax=Lactobacillus acidophilus TaxID=1579 RepID=A0A3A9Y9V3_LACAI
	agilent_104204	8.90897e-07	0.0454357	-1.23212	-2.43921	-0.0250254	79.1667	61.5385	0.777328	UniRef90_Q6GE15	60	WP_000792567.1 strains_non_MPA_non_topgraph_cdhit70_190118.csv	Immunoglobulin-binding protein Sbi n=35 Tax=Staphylococcus aureus TaxID=1280 RepID=SBI_STAAR
	agilent_178307	8.99327e-07	0.0458657	-1.5042	-2.98077	-0.027621	25	7.69231	0.307692	UniRef90_Q2G222	61	WP_001125631.1 strains_non_MPA_non_topgraph_cdhit70_190118.csv	N-acetylmuramoyl-L-alanine amidase domain-containing protein SAOUHSC_02979 n=302 Tax=Bacteria TaxID=2 RepID=Y2979_STAA8
	agilent_17769	9.11224e-07	0.0464724	-1.28116	-2.5423	-0.0200197	33.3333	13.4615	0.403846	UniRef90_A0A346MV28	62	WP_041818626.1 strains_non_MPA_non_topgraph_cdhit70_190118.csv	Uncharacterized protein n=50 Tax=Bacilli TaxID=91061 RepID=A0A346MV28_LACJH
	agilent_225587	9.1536e-07	0.0466834	-1.64674	-3.26932	-0.0241715	91.6667	67.3077	0.734266	UniRef90_A0A4I7YG16	63	VFG001357(gb|NP_346601) (cbpA) choline binding protein A [CbpA/PspC (VF0150)] [Streptococcus pneumoniae TIGR4]	Choline binding protein A n=44 Tax=Streptococcus pneumoniae TaxID=1313 RepID=A0A4I7YG16_STREE
	twist_57801	9.22122e-07	0.0470282	-1.79518	-3.56678	-0.0235754	20.8333	3.84615	0.184615		64	HCMVUL35
	twist_36969	9.26864e-07	0.0472701	-1.38151	-2.74636	-0.016649	29.1667	7.69231	0.263736		65	Alpha-S2-casein precursor
	agilent_192817	9.30016e-07	0.0474308	-1.26387	-2.51342	-0.0143246	33.3333	17.3077	0.519231	UniRef90_F3PUS5	66	V1.FI01_GL0017103 MPA_PNP_EM_seqs_non_topgraph_seqs_final_210318.csv	Tat pathway signal sequence domain protein n=43 Tax=Bacteroides TaxID=816 RepID=F3PUS5_9BACE
	agilent_11743	9.35589e-07	0.0477151	2.14389	0.0215844	4.26619	4.16667	28.8462	6.92308	UniRef90_P12978	67	nuclear protein EBNA2 & EBNA-2 & Epstein-Barr nuclear antigen 2	Epstein-Barr nuclear antigen 2 n=125 Tax=Epstein-Barr virus (strain GD1) TaxID=10376 RepID=EBNA2_EBVB9
	agilent_8061	9.38049e-07	0.0478405	-1.56694	-3.11898	-0.0149019	25	5.76923	0.230769	UniRef90_Q1HVF7	68	EBNA-1 HHV 4	Epstein-Barr nuclear antigen 1 n=48 Tax=Epstein-Barr virus (strain GD1) TaxID=10376 RepID=EBNA1_EBVA8
	agilent_6004	9.46242e-07	0.0482583	1.61786	0.0123874	3.22334	8.33333	25	3	UniRef90_P05777	69	matrix protein 1 & matrix protein & M1 protein	Matrix protein 1 n=61979 Tax=root TaxID=1 RepID=M1_I33A0
	agilent_133116	9.53383e-07	0.0486226	-1.13539	-2.26391	-0.00686491	41.6667	21.1538	0.507692	UniRef90_A0A2N0UJ56	70	ED10A_GL0135741 (1/1) MPA_and_EM_topgraph_220218_subsample.csv	Phosphoserine phosphatase RsbU n=23 Tax=root TaxID=1 RepID=A0A2N0UJ56_9FIRM
	agilent_192601	9.91512e-07	0.0505671	-1.74304	-3.49038	0.00430482	20.8333	7.69231	0.369231	UniRef90_A0A0K9CPU5	71	T2D-149A_GL0084358 (2/2) MPA_and_EM_topgraph_220218_subsample.csv	OmpA-like domain-containing protein n=66 Tax=Bacteria TaxID=2 RepID=A0A0K9CPU5_9BACE
	agilent_133424	9.94033e-07	0.0506957	-1.68839	-3.38189	0.00511276	20.8333	5.76923	0.276923	UniRef90_E1W2P1	72	WP_014064419.1 strains_non_MPA_non_topgraph_cdhit70_190118.csv	Uncharacterized protein n=61 Tax=Pasteurellaceae TaxID=712 RepID=E1W2P1_HAEP3
	twist_43411	9.98441e-07	0.0509205	-5.18421	-10.3892	0.0207534	12.5	1.92308	0.153846		73	putative zinc metalloprotease
	twist_53116	1.01213e-06	0.0516187	2.10735	-0.0147943	4.22949	4.16667	23.0769	5.53846		74	granule antigen protein GRA6 & granule antigen protein GRA6, putative & dense granule antigen & dense granule protein
	agilent_11272	1.0145e-06	0.0517395	2.54797	-0.019214	5.11516	87.5	94.2308	1.07692		75	positive (exact): Enterovirus B Genome polyprotein
	agilent_8106	1.04348e-06	0.0532173	-1.49136	-3.0034	0.0206835	25	5.76923	0.230769	UniRef90_P89479	76	tegument protein US11	Probable RNA-binding protein n=11 Tax=Human herpesvirus 2 TaxID=10310 RepID=RNB_HHV2H
	twist_26256	1.044e-06	0.0532441	-2.36651	-4.76612	0.0330909	16.6667	1.92308	0.115385		77	Structural protein 2 precursor & ORF 2 & structural protein (2/3) & ORF2 (1/2) & epitope-bearing protein 406.3-2 & capsid protein [Swine hepatitis E virus]
	agilent_23664	1.0529e-06	0.053698	-1.05249	-2.12174	0.0167477	50	32.6923	0.653846	UniRef90_A0A563X9J4	78	NP_814228.1 strains_non_MPA_non_topgraph_cdhit70_190118.csv	LysM domain-containing protein n=60 Tax=Bacilli TaxID=91061 RepID=A0A563X9J4_ENTFL
	twist_593	1.05487e-06	0.0537985	-2.28486	-4.60705	0.0373314	16.6667	1.92308	0.115385		79	allergen_name False allergome_name Dan re alpha2I (2/2) (1/1) allergenonline_name False SDAP_name False iedb_name collagen, type I, alpha 2 (2/2) (1/1)
	twist_35063	1.08172e-06	0.0551679	-2.24812	-4.54597	0.0497242	16.6667	1.92308	0.115385		80	Y-box-binding protein 2
	twist_54402	1.08215e-06	0.0551898	-1.70414	-3.44613	0.0378488	20.8333	3.84615	0.184615		81	U14 gene product
	twist_25694	1.08392e-06	0.0552801	-2.24699	-4.54474	0.0507577	16.6667	1.92308	0.115385		82	XvTALE (avrBs4)
	agilent_39341	1.08602e-06	0.0553872	-2.03397	-4.1148	0.0468598	16.6667	3.84615	0.230769	UniRef90_A0A454A614	83	WP_016265893.1 strains_non_MPA_non_topgraph_cdhit70_190118.csv	Autotransporter domain-containing protein n=484 Tax=Gammaproteobacteria TaxID=1236 RepID=A0A454A614_ECOL5
	agilent_220150	1.10138e-06	0.0561705	-1.04954	-2.1267	0.0276183	70.8333	51.9231	0.733032	UniRef90_A0A4I7XYI6	84	VFG001361(gb|NP_344663) (pspA) pneumococcal surface protein A [PspA (VF0152)] [Streptococcus pneumoniae TIGR4]	Surface protein A n=87 Tax=Streptococcus pneumoniae TaxID=1313 RepID=A0A4I7XYI6_STREE
	twist_59101	1.10286e-06	0.0562459	2.07424	-0.0552353	4.20371	4.16667	25	6		85	H3N2 A/Victoria/3/75 HA
	agilent_149939	1.12734e-06	0.0574944	-2.27626	-4.62494	0.0724158	16.6667	1.92308	0.115385	UniRef90_J5DKJ0	86	NP_814463.1 strains_non_MPA_non_topgraph_cdhit70_190118.csv	WxL domain-containing protein n=84 Tax=Bacilli TaxID=91061 RepID=J5DKJ0_ENTFL
	agilent_56757	1.13458e-06	0.0578637	-1.90782	-3.87924	0.0636042	16.6667	7.69231	0.461538	UniRef90_A0A085PQB2	87	WP_001882860.1 strains_non_MPA_non_topgraph_cdhit70_190118.csv	PEGA domain-containing protein n=76 Tax=Vibrio TaxID=662 RepID=A0A085PQB2_VIBCL
	agilent_3990	1.15049e-06	0.0586749	1.20651	-0.0442511	2.45727	16.6667	36.5385	2.19231	UniRef90_O36634	88	Fusion glycoprotein F0 precursor (2/2) & fusion protein (1/2) & fusion glycoprotein	Fusion glycoprotein F0 n=1724 Tax=Pneumoviridae TaxID=11244 RepID=FUS_HRSVB
	twist_4264	1.15149e-06	0.058726	-1.03977	-2.1179	0.0383539	58.3333	36.5385	0.626374		89	allergen_name False allergome_name Str pn PspC (2/2) (1/1) allergenonline_name False SDAP_name False iedb_name False
	twist_59593	1.15257e-06	0.0587809	2.07188	-0.0768917	4.22066	4.16667	19.2308	4.61538		90	H3N2 A/Michigan/45/2015 M1
	agilent_7788	1.17239e-06	0.0597919	-1.195	-2.43929	0.0492893	37.5	17.3077	0.461538	UniRef90_P08318	91	phosphoprotein 150 & Large structural phosphoprotein	Large structural phosphoprotein n=145 Tax=root TaxID=1 RepID=PP150_HCMVA
	twist_13611	1.17994e-06	0.0601768	-1.16368	-2.37718	0.0498212	37.5	19.2308	0.512821		92	allergen_name False allergome_name False allergenonline_name Unassigned (1/1) (1/1) SDAP_name Bos d 8 (1/13) (1/1) iedb_name False
	twist_17161	1.18995e-06	0.0606873	-1.04675	-2.14049	0.0469853	45.8333	30.7692	0.671329		93	allergen_name False allergome_name Str pn PspC (2/2) (1/1) allergenonline_name False SDAP_name False iedb_name False
	twist_41103	1.19466e-06	0.0609278	-1.24014	-2.53715	0.0568741	33.3333	17.3077	0.519231		94	alpha purothionin
	agilent_240017	1.19859e-06	0.0611281	-1.3702	-2.80435	0.0639499	25	7.69231	0.307692	UniRef90_P71401	95	VFG001157(gb|AAC44560) (hsf) Hsf [Hia/Hsf (VF0039)] [Haemophilus influenzae C54]	Hsf n=19 Tax=Haemophilus influenzae TaxID=727 RepID=P71401_HAEIF
	agilent_196845	1.20122e-06	0.0612622	-2.11766	-4.3353	0.0999831	16.6667	5.76923	0.346154	UniRef90_K0N9Y4	96	WP_005687202.1 (1/1) non_MPA_topgraph_sampling_040218.csv	ABC transporter glutamine-binding protein glnH n=48 Tax=Lactobacillaceae TaxID=33958 RepID=K0N9Y4_LACCA
	agilent_320	1.21289e-06	0.0618572	-1.0515	-2.15516	0.0521694	75	50	0.666667	UniRef90_P03211	97	EBNA-1 HHV 4 & BKRF1	Epstein-Barr nuclear antigen 1 n=37 Tax=Epstein-Barr virus (strain GD1) TaxID=10376 RepID=EBNA1_EBVB9
	agilent_230662	1.21662e-06	0.0620474	-1.06815	-2.19011	0.0538134	45.8333	25	0.545455	UniRef90_P71401	98	VFG001157(gb|AAC44560) (hsf) Hsf [Hia/Hsf (VF0039)] [Haemophilus influenzae C54]	Hsf n=19 Tax=Haemophilus influenzae TaxID=727 RepID=P71401_HAEIF
	agilent_158137	1.22324e-06	0.0623851	-2.78404	-5.71211	0.144039	12.5	1.92308	0.153846	UniRef90_R5GML6	99	MH0188_GL0104354 (1/1) MPA_and_EM_topgraph_220218_subsample.csv	L-lactate dehydrogenase n=10 Tax=Clostridiales TaxID=186802 RepID=R5GML6_9FIRM
	twist_33039	1.23931e-06	0.0632049	-2.24123	-4.60577	0.123316	16.6667	1.92308	0.115385		100	protein disulfide-isomerase precursor
	agilent_164728	1.24854e-06	0.0636753	-2.15524	-4.43312	0.122633	16.6667	1.92308	0.115385	UniRef90_A0A2N8HER6	101	MH0268_GL0146331 MPA_PNP_EM_seqs_non_topgraph_seqs_final_210318.csv	Chaperone protein ClpB n=85 Tax=Bacteria TaxID=2 RepID=A0A2N8HER6_9BACT
	agilent_190190	1.25463e-06	0.0639863	-1.22069	-2.51235	0.0709694	29.1667	13.4615	0.461538	UniRef90_Q4W8L5	102	WP_000744110.1 strains_non_MPA_non_topgraph_cdhit70_190118.csv	Staphylocoagulase n=113 Tax=Bacillales TaxID=1385 RepID=Q4W8L5_STAAU
	twist_77281	1.26251e-06	0.0643879	-1.85748	-3.82592	0.110958	16.6667	3.84615	0.230769		103	NP_680496.1 putative host interaction protein [Lactobacillus phage A2]
	agilent_7854	1.27468e-06	0.0650084	-1.15039	-2.37233	0.0715494	33.3333	15.3846	0.461538	UniRef90_P14738	104	fibronectin-binding protein A	Fibronectin-binding protein A n=540 Tax=Staphylococcaceae TaxID=90964 RepID=FNBA_STAA8
	agilent_223056	1.28183e-06	0.0653735	-1.49882	-3.09303	0.0953845	20.8333	7.69231	0.369231	UniRef90_Q8GM74	105	VFG001150(gb|AAL79954) (hia) adhesin [Hia/Hsf (VF0039)] [Haemophilus influenzae nontypable strain 3179B]	Adhesin n=5 Tax=Haemophilus influenzae TaxID=727 RepID=Q8GM74_HAEIF
	agilent_229725	1.28209e-06	0.0653868	-1.06535	-2.19855	0.0678545	45.8333	30.7692	0.671329	UniRef90_A0A4I7XYI6	106	VFG001361(gb|NP_344663) (pspA) pneumococcal surface protein A [PspA (VF0152)] [Streptococcus pneumoniae TIGR4]	Surface protein A n=87 Tax=Streptococcus pneumoniae TaxID=1313 RepID=A0A4I7XYI6_STREE
	agilent_225940	1.28604e-06	0.0655882	2.03135	-0.130997	4.1937	4.16667	19.2308	4.61538	UniRef90_P62575	107	VFG001378(gb|NP_359129) (nanA) neuraminidase A [Neuraminidase (VF0148)] [Streptococcus pneumoniae R6]	Sialidase A n=43 Tax=Bacteria TaxID=2 RepID=NANA_STREE
	agilent_229658	1.28729e-06	0.0656517	-0.982275	-2.02814	0.0635908	54.1667	32.6923	0.60355	UniRef90_Q5WUD8	108	VFG045563(gb|YP_096320) (ceg28) Dot/Icm type IV secretion system effector Ceg28 [Dot/Icm (VF0156)] [Legionella pneumophila subsp. pneumophila str. Philadelphia 1]	Uncharacterized protein n=28 Tax=Legionella pneumophila TaxID=446 RepID=Q5WUD8_LEGPL
	agilent_44109	1.29058e-06	0.0658195	-1.8072	-3.73259	0.118191	16.6667	5.76923	0.346154	UniRef90_A0A174K340	109	WP_005830324.1 MPA_PNP_EM_seqs_non_topgraph_seqs_final_210318.csv	Membrane protein n=27 Tax=Bacteroides TaxID=816 RepID=A0A174K340_BACUN
	agilent_241665	1.3008e-06	0.0663408	-1.1487	-2.37488	0.0774825	79.1667	61.5385	0.777328	UniRef90_Q2FE79	110	VFG002421(gb|NP_647158) (sbi) IgG-binding protein SBI [Sbi (VF0423)] [Staphylococcus aureus subsp. aureus MW2]	Immunoglobulin-binding protein Sbi n=295 Tax=Bacteria TaxID=2 RepID=SBI_STAA3
	agilent_41055	1.33158e-06	0.0679106	-2.5162	-5.21759	0.185192	12.5	3.84615	0.307692	UniRef90_UPI000D3C16C0	111	WP_014569703.1 (1/1) non_MPA_topgraph_sampling_040218.csv	peptidase n=12 Tax=Lactobacillus TaxID=1578 RepID=UPI000D3C16C0
	agilent_908	1.33757e-06	0.0682162	1.10018	-0.0822839	2.28264	20.8333	46.1538	2.21538	UniRef90_P03460	112	Hemagglutinin (2/2)	Hemagglutinin n=16903 Tax=Influenza B virus TaxID=11520 RepID=HEMA_INBLE
	twist_58649	1.34957e-06	0.0688281	1.48496	-0.114597	3.08452	8.33333	25	3		113	matrix protein 1 & matrix protein & M1 protein
	agilent_221880	1.35464e-06	0.0690866	-2.66256	-5.53326	0.208146	12.5	1.92308	0.153846	UniRef90_P44969	114	VFG000337(gb|NP_439153) (iga1) immunoglobin A1 protease [IgA1 protease (VF0045)] [Haemophilus influenzae Rd KW20]	Immunoglobulin A1 protease autotransporter n=1 Tax=Haemophilus influenzae (strain ATCC 51907 / DSM 11121 / KW20 / Rd) TaxID=71421 RepID=IGA0_HAEIN
	agilent_18111	1.35628e-06	0.0691705	-1.75594	-3.64971	0.137842	16.6667	5.76923	0.346154	UniRef90_E1WSL3	115	YP_098689.1 strains_non_MPA_non_topgraph_cdhit70_190118.csv	DUF4595 domain-containing protein n=43 Tax=Bacteroides TaxID=816 RepID=E1WSL3_BACF6
	agilent_130807	1.36219e-06	0.0694718	1.1155	-0.0888702	2.31988	66.6667	84.6154	1.26923	UniRef90_A0A4P6M4H6	116	WP_018598481.1 strains_non_MPA_non_topgraph_cdhit70_190118.csv	Toxin A n=3 Tax=Blautia TaxID=572511 RepID=A0A4P6M4H6_9FIRM
	agilent_49012	1.3643e-06	0.0695793	1.01746	-0.0814825	2.1164	58.3333	80.7692	1.38462	UniRef90_A0A0E1XBT2	117	WP_001208900.1 strains_non_MPA_non_topgraph_cdhit70_190118.csv	Gram-positive signal peptide protein, YSIRK family n=24 Tax=Staphylococcaceae TaxID=90964 RepID=A0A0E1XBT2_STAAU
	twist_69876	1.36489e-06	0.0696094	-1.78477	-3.71268	0.14314	16.6667	3.84615	0.230769		118	YP_003934796.1 short tail fibers [Shigella phage SP18]
	agilent_167235	1.3654e-06	0.0696353	-1.06517	-2.21587	0.0855343	37.5	21.1538	0.564103	UniRef90_B0MY53	119	MH0170_GL0112448 (2/2) MPA_and_EM_topgraph_220218_subsample.csv	PASTA domain protein n=4 Tax=root TaxID=1 RepID=B0MY53_9BACT
	agilent_5580	1.38663e-06	0.0707183	-1.45344	-3.02968	0.122789	20.8333	9.61538	0.461538	UniRef90_Q59947	120	immunoglobulin A1 protease	Immunoglobulin A1 protease n=446 Tax=Streptococcus pneumoniae TaxID=1313 RepID=IGA1_STRR6
	twist_48854	1.38875e-06	0.0708262	-1.11889	-2.33277	0.0949901	33.3333	17.3077	0.519231		121	fibronectin-binding protein A
	twist_39967	1.38953e-06	0.070866	1.48862	-0.126607	3.10386	8.33333	26.9231	3.23077		122	immunoglobulin A1 protease
	agilent_228561	1.39984e-06	0.0713919	-1.00239	-2.09207	0.0872796	41.6667	21.1538	0.507692	UniRef90_P71401	123	VFG001157(gb|AAC44560) (hsf) Hsf [Hia/Hsf (VF0039)] [Haemophilus influenzae C54]	Hsf n=19 Tax=Haemophilus influenzae TaxID=727 RepID=P71401_HAEIF
	agilent_93438	1.44184e-06	0.0735339	-1.80712	-3.78638	0.172139	16.6667	3.84615	0.230769	UniRef90_R7JVJ7	124	MH0356_GL0190005 MPA_PNP_EM_seqs_non_topgraph_seqs_final_210318.csv	SBP_bac_5 domain-containing protein n=25 Tax=Lachnospiraceae TaxID=186803 RepID=R7JVJ7_9FIRM
	agilent_90348	1.45171e-06	0.0740372	-1.27626	-2.67653	0.124012	25	11.5385	0.461538	UniRef90_A0A508YGM1	125	WP_003669346.1 strains_non_MPA_non_topgraph_cdhit70_190118.csv	Autolysin n=73 Tax=Lactobacillus TaxID=1578 RepID=A0A508YGM1_LACRE
	agilent_242789	1.45533e-06	0.0742216	-1.69256	-3.55077	0.165648	16.6667	7.69231	0.461538	UniRef90_P71401	126	VFG001157(gb|AAC44560) (hsf) Hsf [Hia/Hsf (VF0039)] [Haemophilus influenzae C54]	Hsf n=19 Tax=Haemophilus influenzae TaxID=727 RepID=P71401_HAEIF
	agilent_155324	1.45922e-06	0.0744204	1.95694	-0.192997	4.10688	4.16667	21.1538	5.07692	UniRef90_K8QHQ9	127	WP_014569529.1 strains_non_MPA_non_topgraph_cdhit70_190118.csv	Alpha-galactosidase n=4 Tax=Lactobacillus rhamnosus TaxID=47715 RepID=K8QHQ9_LACRH
	twist_26521	1.46421e-06	0.0746749	1.45635	-0.145033	3.05774	8.33333	26.9231	3.23077		128	EBNA-3C HHV 4 latent protein
	agilent_11271	1.4774e-06	0.0753475	1.96996	-0.20119	4.1411	83.3333	92.3077	1.10769		129	positive (exact): Enterovirus B Genome polyprotein
	twist_28963	1.48167e-06	0.0755653	-1.30973	-2.75431	0.134839	25	7.69231	0.307692		130	Trans-acting transcriptional protein ICP4
	agilent_70265	1.4828e-06	0.075623	1.94274	-0.20043	4.0859	4.16667	21.1538	5.07692	UniRef90_A0A3R6B1D0	131	MH0009_GL0052424 MPA_PNP_EM_seqs_non_topgraph_seqs_final_210318.csv	Peptidase C10 family protein n=11 Tax=Prevotella copri TaxID=165179 RepID=A0A3R6B1D0_9BACT
	twist_35416	1.48695e-06	0.0758343	-1.77707	-3.73889	0.184753	16.6667	3.84615	0.230769		132	EBNA-1 HHV 4 & BKRF1
	agilent_19374	1.51026e-06	0.0770235	-2.2266	-4.69465	0.241445	12.5	3.84615	0.307692	UniRef90_A0A0I9TM41	133	YP_098907.1 strains_non_MPA_non_topgraph_cdhit70_190118.csv	Uncharacterized protein n=24 Tax=Bacteroides TaxID=816 RepID=A0A0I9TM41_BACFG
	agilent_203304	1.51034e-06	0.0770273	-1.41243	-2.97803	0.153179	20.8333	7.69231	0.369231	UniRef90_A0A174XCR6	134	MH0020_GL0053675 MPA_PNP_EM_seqs_non_topgraph_seqs_final_210318.csv	Periplasmic beta-glucosidase n=38 Tax=Bacteroidales TaxID=171549 RepID=A0A174XCR6_9BACT
	agilent_210016	1.52674e-06	0.0778636	-1.53811	-3.24784	0.171626	20.8333	9.61538	0.461538	UniRef90_A7M5N9	135	WP_004302135.1 MPA_PNP_EM_seqs_non_topgraph_seqs_final_210318.csv	Glug domain-containing protein n=35 Tax=Bacteroidia TaxID=200643 RepID=A7M5N9_BACO1
	twist_52503	1.53454e-06	0.0782616	0.928486	-0.104984	1.96196	37.5	57.6923	1.53846		136	polyprotein (3/9) & structural protein (3/3) & VP1 (2/4) & capsid protein VP1 & VP1 protein (2/2) & VP1 protein, partial [Enterovirus A71]
	agilent_819	1.54042e-06	0.0785615	1.13237	-0.129304	2.39404	16.6667	34.6154	2.07692	UniRef90_P81177	137	zinc metalloproteinase aureolysin	Zinc metalloproteinase aureolysin n=337 Tax=Bacilli TaxID=91061 RepID=AURE_STAAU
	twist_84400	1.562e-06	0.079662	-1.49943	-3.17622	0.177361	20.8333	5.76923	0.276923		138	YP_009037366.1 hypothetical protein JS09_043 [Escherichia phage vB_EcoM_JS09]
	twist_27117	1.5939e-06	0.081289	-1.0717	-2.27662	0.133225	37.5	25	0.666667		139	Immunoglobulin G-binding protein G precursor & Immunoglobulin G-binding protein G
	twist_13630	1.60877e-06	0.0820475	-0.975307	-2.07459	0.123972	54.1667	34.6154	0.639053		140	allergen_name False allergome_name False allergenonline_name Unassigned (1/1) (1/1) SDAP_name Bos d 8 (6/13) (1/1) iedb_name False
	agilent_101098	1.61008e-06	0.0821142	1.89146	-0.24089	4.02382	4.16667	21.1538	5.07692	UniRef90_C0ET85	141	WP_044921670.1 MPA_PNP_EM_seqs_non_topgraph_seqs_final_210318.csv	BIG2 domain-containing protein n=3 Tax=Clostridiales TaxID=186802 RepID=C0ET85_9FIRM
	twist_38332	1.6154e-06	0.0823853	-2.24814	-4.78483	0.288559	12.5	7.69231	0.615385		142	heme transporter IsdB
	agilent_220720	1.63782e-06	0.083529	-0.919501	-1.96089	0.121885	54.1667	32.6923	0.60355	UniRef90_P71401	143	VFG001157(gb|AAC44560) (hsf) Hsf [Hia/Hsf (VF0039)] [Haemophilus influenzae C54]	Hsf n=19 Tax=Haemophilus influenzae TaxID=727 RepID=P71401_HAEIF
	twist_46451	1.64759e-06	0.0840271	-2.33871	-4.9917	0.314278	12.5	1.92308	0.153846		144	11-1 polypeptide
	agilent_196991	1.65171e-06	0.084237	-1.38968	-2.96718	0.187814	20.8333	7.69231	0.369231	UniRef90_A0A174N6A9	145	WP_005425276.1 MPA_PNP_EM_seqs_non_topgraph_seqs_final_210318.csv	Kappa-carrageenase n=9 Tax=Blautia obeum TaxID=40520 RepID=A0A174N6A9_9FIRM
	agilent_221984	1.67657e-06	0.0855053	1.88066	-0.262877	4.02419	4.16667	21.1538	5.07692	UniRef90_Q9JNH0	146	VFG000972(gb|NP_269972) (sic) inhibitor of complement-mediated lysis [SIC (VF0255)] [Streptococcus pyogenes M1 GAS]	Sic1.225 n=20 Tax=Streptococcus pyogenes TaxID=1314 RepID=Q9JNH0_STRPY
	twist_53511	1.68625e-06	0.0859988	-2.93938	-6.2949	0.416146	8.33333	1.92308	0.230769		147	Chromodomain-helicase-DNA-binding protein 7
	agilent_9747	1.70344e-06	0.0868752	-0.911445	-1.95483	0.131942	58.3333	40.3846	0.692308	UniRef90_Q66575	148	positive (from uniprot): Enterovirus B Genome polyprotein	Genome polyprotein n=20 Tax=Enterovirus B TaxID=138949 RepID=POLG_EC12T
	twist_11747	1.71294e-06	0.0873597	-8.11757	-17.4245	1.18937	16.6667	3.84615	0.230769		149	allergen_name False allergome_name False allergenonline_name Unassigned (1/1) (1/1) SDAP_name False iedb_name False
	agilent_220721	1.71913e-06	0.0876759	-0.966735	-2.07622	0.142751	41.6667	26.9231	0.646154	UniRef90_Q54972	150	VFG005313(gb|NP_357715) (pspA) Surface protein pspA precursor [Choline-binding proteins (CVF122)] [Streptococcus pneumoniae R6]	Pneumococcal surface protein A n=17 Tax=Streptococcus pneumoniae TaxID=1313 RepID=Q54972_STREE
	twist_20848	1.72239e-06	0.0878419	-0.936196	-2.0112	0.138804	54.1667	32.6923	0.60355		151	allergen_name False allergome_name Bos d 8 (2/6), Bos d 9 (2/3) (1/1) allergenonline_name False SDAP_name False iedb_name False
	agilent_241214	1.72543e-06	0.087997	-0.96305	-2.06943	0.143326	75	53.8462	0.717949	UniRef90_Q9KK48	152	VFG005316(gb|NP_359586) (pspC/cbpA) Choline binding protein A [Choline-binding proteins (CVF122)] [Streptococcus pneumoniae R6]	Surface protein PspC n=12 Tax=Streptococcus pneumoniae TaxID=1313 RepID=Q9KK48_STREE
	twist_26236	1.7281e-06	0.0881333	1.19972	-0.179141	2.57859	12.5	28.8462	2.30769		153	matrix protein 1 & matrix protein & M1 protein
	agilent_65478	1.7432e-06	0.0889032	-1.35098	-2.90744	0.205482	20.8333	7.69231	0.369231	UniRef90_J6PDD5	154	NP_816789.1 strains_non_MPA_non_topgraph_cdhit70_190118.csv	WxL domain-containing protein n=92 Tax=Bacteria TaxID=2 RepID=J6PDD5_ENTFL
	agilent_228577	1.75099e-06	0.0893004	-1.35094	-2.90928	0.207411	20.8333	7.69231	0.369231	UniRef90_Q8GM74	155	VFG001150(gb|AAL79954) (hia) adhesin [Hia/Hsf (VF0039)] [Haemophilus influenzae nontypable strain 3179B]	Adhesin n=5 Tax=Haemophilus influenzae TaxID=727 RepID=Q8GM74_HAEIF
	agilent_6384	1.75274e-06	0.0893898	-2.07153	-4.46178	0.318712	12.5	3.84615	0.307692	UniRef90_Q99WQ6	156	Lipase 2 precursor (Glycerol ester hydrolase 2)	Lipase 2 n=451 Tax=Bacteria TaxID=2 RepID=LIP2_STAAM
	agilent_8064	1.7713e-06	0.0903364	-1.40306	-3.02677	0.220645	20.8333	5.76923	0.276923	UniRef90_P03211	157	EBNA-1 HHV 4 & BKRF1	Epstein-Barr nuclear antigen 1 n=37 Tax=Epstein-Barr virus (strain GD1) TaxID=10376 RepID=EBNA1_EBVB9
	twist_33402	1.78046e-06	0.0908033	-1.59192	-3.43686	0.253014	16.6667	5.76923	0.346154		158	hypothetical protein PFL0115w
	twist_77319	1.81103e-06	0.0923626	-1.26833	-2.74533	0.208667	25	11.5385	0.461538		159	YP_009222325.1 endonuclease [Lactobacillus phage LfeInf]
	agilent_3872	1.81297e-06	0.0924616	-1.62684	-3.5219	0.268224	16.6667	3.84615	0.230769	UniRef90_P07210	160	polyprotein (9/9) & VP1 capsid protein (1/3) & Chain 2, Human Rhinovirus Serotype 2 (Hrv2)	Genome polyprotein n=273 Tax=Enterovirus TaxID=12059 RepID=POLG_HRV8A
	twist_58049	1.81906e-06	0.0927719	2.86948	-0.476285	6.21524	87.5	94.2308	1.07692		161	positive (exact): Enterovirus B Genome polyprotein
	twist_51598	1.82015e-06	0.0928275	1.37266	-0.228111	2.97343	8.33333	26.9231	3.23077		162	Fusion glycoprotein F0 precursor (2/2) & fusion protein (1/2) & fusion glycoprotein
	agilent_110974	1.82537e-06	0.0930941	-0.972211	-2.10691	0.162489	37.5	17.3077	0.461538	UniRef90_A0A4V2EHS9	163	WP_039447067.1 strains_non_MPA_non_topgraph_cdhit70_190118.csv	Alpha-glucosidase n=84 Tax=Vibrionaceae TaxID=641 RepID=A0A4V2EHS9_VIBVL
	agilent_48638	1.82568e-06	0.0931095	-2.19796	-4.7634	0.367474	12.5	1.92308	0.153846	UniRef90_A0A2N8ISR3	164	WP_012421014.1 strains_non_MPA_non_topgraph_cdhit70_190118.csv	Uncharacterized protein n=27 Tax=Akkermansia TaxID=239934 RepID=A0A2N8ISR3_9BACT
	agilent_7064	1.83368e-06	0.0935178	0.88994	-0.150083	1.92996	41.6667	59.6154	1.43077	UniRef90_P03204	165	EBNA-3C HHV 4 latent protein	Epstein-Barr nuclear antigen 6 n=14 Tax=Epstein-Barr virus (strain GD1) TaxID=10376 RepID=EBNA6_EBVB9
	twist_25138	1.83841e-06	0.0937587	-1.13549	-2.46346	0.192469	29.1667	13.4615	0.461538		166	allergen_name False allergome_name Ovi a 8 (5/5), Ovi a 9 (2/2) (1/1) allergenonline_name False SDAP_name False iedb_name False
	twist_27187	1.84878e-06	0.0942878	1.86416	-0.319491	4.04781	4.16667	23.0769	5.53846		167	putative BLRF2 protein [Human gammaherpesvirus 4] & Tegument protein BLRF2
	agilent_227392	1.85049e-06	0.0943752	-0.944427	-2.05101	0.162155	75	51.9231	0.692308	UniRef90_P71401	168	VFG001157(gb|AAC44560) (hsf) Hsf [Hia/Hsf (VF0039)] [Haemophilus influenzae C54]	Hsf n=19 Tax=Haemophilus influenzae TaxID=727 RepID=P71401_HAEIF
	twist_30803	1.85782e-06	0.0947488	-2.03608	-4.42445	0.352293	12.5	5.76923	0.461538		169	Immunoglobulin G-binding protein G precursor & Immunoglobulin G-binding protein G
	agilent_114834	1.87201e-06	0.0954726	-2.27015	-4.93893	0.398627	12.5	1.92308	0.153846	UniRef90_A0A1Q6JQF1	170	MH0220_GL0226081 MPA_PNP_EM_seqs_non_topgraph_seqs_final_210318.csv	Peptidase M23 n=2 Tax=Clostridiales TaxID=186802 RepID=A0A1Q6JQF1_9FIRM
	twist_63977	1.89416e-06	0.0966021	-0.996673	-2.17234	0.178999	33.3333	17.3077	0.519231		171	YP_009148886.1 hypothetical protein [Salmonella phage SSE121]
	twist_67850	1.89746e-06	0.0967705	-2.09853	-4.5752	0.378139	12.5	1.92308	0.153846		172	NP_695183.1 zinc finger protein [Lactobacillus phage phig1e]
	agilent_7263	1.90539e-06	0.0971748	-1.16525	-2.54213	0.211634	25	9.61538	0.384615	UniRef90_P12978	173	nuclear protein EBNA2 & EBNA-2 & Epstein-Barr nuclear antigen 2	Epstein-Barr nuclear antigen 2 n=125 Tax=Epstein-Barr virus (strain GD1) TaxID=10376 RepID=EBNA2_EBVB9
	agilent_192153	1.90971e-06	0.097395	-1.32178	-2.88466	0.241092	20.8333	7.69231	0.369231	UniRef90_F4XFQ9	174	O2.UC59-0_GL0071908 MPA_PNP_EM_seqs_non_topgraph_seqs_final_210318.csv	Phage protein n=66 Tax=root TaxID=1 RepID=F4XFQ9_9FIRM
	twist_20844	1.91425e-06	0.0976268	-1.17738	-2.57048	0.215717	25	7.69231	0.307692		175	allergen_name False allergome_name Cap h 10 (1/2), Cap h 8 (1/5) (1/1) allergenonline_name False SDAP_name False iedb_name False
	twist_44069	1.91521e-06	0.0976755	1.1702	-0.214603	2.55501	12.5	30.7692	2.46154		176	putative BLRF2 protein [Human gammaherpesvirus 4] & Tegument protein BLRF2
	agilent_205432	1.9182e-06	0.0978279	-1.17679	-2.57002	0.216443	25	7.69231	0.307692	UniRef90_U6RBT0	177	MH0028_GL0082397 MPA_PNP_EM_seqs_non_topgraph_seqs_final_210318.csv	Cell division protein FtsZ n=28 Tax=root TaxID=1 RepID=U6RBT0_9BACE
	agilent_182876	1.94028e-06	0.0989543	-3.75961	-8.22564	0.706419	8.33333	1.92308	0.230769	UniRef90_A0A0B8QZ29	178	WP_003722895.1 strains_non_MPA_non_topgraph_cdhit70_190118.csv	ComE operon protein 3 n=85 Tax=Listeria monocytogenes TaxID=1639 RepID=A0A0B8QZ29_LISMN
	agilent_6329	1.94875e-06	0.0993864	1.34885	-0.255495	2.9532	8.33333	23.0769	2.76923	UniRef90_P14738	179	fibronectin-binding protein A	Fibronectin-binding protein A n=540 Tax=Staphylococcaceae TaxID=90964 RepID=FNBA_STAA8
	agilent_79454	1.97707e-06	0.10083	-1.29919	-2.85105	0.252676	20.8333	5.76923	0.276923	UniRef90_B1R5P4	180	WP_011590707.1 strains_non_MPA_non_topgraph_cdhit70_190118.csv	Mannosyl-glycoprotein endo-beta-N-acetylglucosamidase domain protein, possible enterotoxin n=1 Tax=Clostridium perfringens B str. ATCC 3626 TaxID=451754 RepID=B1R5P4_CLOPF
	agilent_240581	1.99143e-06	0.101563	0.859903	-0.169447	1.88925	45.8333	67.3077	1.46853	UniRef90_A0A098ZMW6	181	VFG001355(gb|NP_346612) (cbpD) choline binding protein D [CBPs (VF0145)] [Streptococcus pneumoniae TIGR4]	Autolysin n=355 Tax=Streptococcus TaxID=1301 RepID=A0A098ZMW6_STREE
	agilent_223895	2.00034e-06	0.102017	-1.80281	-3.96374	0.358118	12.5	7.69231	0.615385	UniRef90_P81177	182	VFG001314(gb|NP_647375) (aur) zinc metalloproteinase aureolysin [Aureolysin (VF0024)] [Staphylococcus aureus subsp. aureus MW2]	Zinc metalloproteinase aureolysin n=337 Tax=Bacilli TaxID=91061 RepID=AURE_STAAU
	agilent_171144	2.00748e-06	0.102382	1.09496	-0.218902	2.40883	16.6667	34.6154	2.07692	UniRef90_P81177	183	WP_001819612.1 strains_non_MPA_non_topgraph_cdhit70_190118.csv	Zinc metalloproteinase aureolysin n=337 Tax=Bacilli TaxID=91061 RepID=AURE_STAAU
	agilent_227075	2.01141e-06	0.102582	-1.00646	-2.21484	0.201915	33.3333	13.4615	0.403846	UniRef90_P09983	184	VFG000906(gb|NP_755445) (hlyA) Hemolysin A [Hemolysin (VF0225)] [Escherichia coli CFT073]	Hemolysin, chromosomal n=225 Tax=Bacteria TaxID=2 RepID=HLYAC_ECOLX
	agilent_121077	2.01579e-06	0.102805	-1.84389	-4.05913	0.371354	12.5	3.84615	0.307692	UniRef90_A0A412M4I2	185	MH0091_GL0064430 MPA_PNP_EM_seqs_non_topgraph_seqs_final_210318.csv	Carboxypeptidase-like regulatory domain-containing protein n=26 Tax=Parabacteroides TaxID=375288 RepID=A0A412M4I2_9BACT
	agilent_240269	2.03131e-06	0.103597	0.936065	-0.191107	2.06324	62.5	82.6923	1.32308	UniRef90_Q99XV0	186	VFG000968(gb|NP_269973) (emm) M protein type 1 [M protein (VF0242)] [Streptococcus pyogenes M1 GAS]	M protein type 1 n=54 Tax=Streptococcus pyogenes TaxID=1314 RepID=Q99XV0_STRP1
	twist_53612	2.04288e-06	0.104187	-1.97726	-4.36227	0.407744	12.5	1.92308	0.153846		187	Genome polyprotein (5/6) & envelope glycoprotein (7/8) & envelope protein (7/8) & prM protein
	twist_72932	2.06205e-06	0.105164	-1.5759	-3.48214	0.330338	16.6667	11.5385	0.692308		188	YP_009030625.1 tail sheath protein [Escherichia phage vB_EcoM_JS09]
	twist_29790	2.06325e-06	0.105226	-1.76901	-3.90921	0.371193	12.5	5.76923	0.461538		189	hypothetical protein PFD0985wa
	agilent_321	2.07046e-06	0.105593	-0.930571	-2.05759	0.196452	75	51.9231	0.692308	UniRef90_P03211	190	EBNA-1 HHV 4 & BKRF1	Epstein-Barr nuclear antigen 1 n=37 Tax=Epstein-Barr virus (strain GD1) TaxID=10376 RepID=EBNA1_EBVB9
	agilent_64436	2.07864e-06	0.106011	-1.11831	-2.47432	0.237706	25	9.61538	0.384615	UniRef90_R5EP71	191	MH0062_GL0064339 MPA_PNP_EM_seqs_non_topgraph_seqs_final_210318.csv	NAGPA domain-containing protein n=3 Tax=Bacteroidales TaxID=171549 RepID=R5EP71_9BACE
	twist_5606	2.09933e-06	0.107066	-1.11282	-2.46626	0.240612	25	9.61538	0.384615		192	allergen_name False allergome_name Nas vi 12 (2/2) (1/1) allergenonline_name False SDAP_name False iedb_name False
	twist_59814	2.12401e-06	0.108325	-0.978092	-2.17193	0.215744	33.3333	19.2308	0.576923		193	YP_006908363.1 hypothetical protein BCB4_0134 [Bacillus phage B4]
	agilent_228606	2.12958e-06	0.108609	-0.963579	-2.14065	0.213489	33.3333	19.2308	0.576923	UniRef90_P44969	194	VFG000337(gb|NP_439153) (iga1) immunoglobin A1 protease [IgA1 protease (VF0045)] [Haemophilus influenzae Rd KW20]	Immunoglobulin A1 protease autotransporter n=1 Tax=Haemophilus influenzae (strain ATCC 51907 / DSM 11121 / KW20 / Rd) TaxID=71421 RepID=IGA0_HAEIN
	agilent_193624	2.13538e-06	0.108904	-1.23005	-2.73387	0.273783	20.8333	7.69231	0.369231	UniRef90_I9R3H6	195	T2D-11A_GL0151524 MPA_PNP_EM_seqs_non_topgraph_seqs_final_210318.csv	DUF4988 domain-containing protein n=14 Tax=Bacteroides TaxID=816 RepID=I9R3H6_9BACE
	agilent_122600	2.1358e-06	0.108926	-1.24298	-2.76272	0.276755	20.8333	9.61538	0.461538	UniRef90_I8YZJ0	196	764649650-stool1_revised_C454888_1_gene81622 MPA_PNP_EM_seqs_non_topgraph_seqs_final_210318.csv	YD repeat (Two copies) n=64 Tax=Bacteroidaceae TaxID=815 RepID=I8YZJ0_BACOV
	agilent_237201	2.14299e-06	0.109293	0.970312	-0.217274	2.1579	20.8333	42.3077	2.03077	UniRef90_P81177	197	VFG001314(gb|NP_647375) (aur) zinc metalloproteinase aureolysin [Aureolysin (VF0024)] [Staphylococcus aureus subsp. aureus MW2]	Zinc metalloproteinase aureolysin n=337 Tax=Bacilli TaxID=91061 RepID=AURE_STAAU
	twist_58054	2.14796e-06	0.109546	0.893231	-0.200795	1.98726	37.5	57.6923	1.53846		198	positive (exact): Influenza A virus Hemagglutinin
	agilent_11813	2.17411e-06	0.11088	1.32374	-0.303658	2.95114	8.33333	21.1538	2.53846	UniRef90_P03211	199	EBNA-1 HHV 4 & BKRF1	Epstein-Barr nuclear antigen 1 n=37 Tax=Epstein-Barr virus (strain GD1) TaxID=10376 RepID=EBNA1_EBVB9
	agilent_6502	2.17836e-06	0.111096	-1.23149	-2.74639	0.283415	20.8333	11.5385	0.553846	UniRef90_P11311	200	Adhesin P1 precursor (Cytadhesin P1) (Attachment protein) & ADP1_MYCPN adhesin P1	Adhesin P1 n=56 Tax=Mycoplasma pneumoniae TaxID=2104 RepID=ADP1_MYCPN
	agilent_138663	2.20143e-06	0.112273	-2.04147	-4.56102	0.478085	12.5	1.92308	0.153846	UniRef90_R9IFE0	201	WP_008782291.1 MPA_PNP_EM_seqs_non_topgraph_seqs_final_210318.csv	Alpha-N-arabinofuranosidase n=38 Tax=Bacteria TaxID=2 RepID=R9IFE0_9BACE
	agilent_71398	2.20757e-06	0.112586	-0.901658	-2.01544	0.212128	37.5	19.2308	0.512821	UniRef90_A0A173WZX5	202	MH0014_GL0042651 (1/2) MPA_and_EM_topgraph_220218_subsample.csv	D-gamma-glutamyl-meso-diaminopimelic acid endopeptidase CwlS n=68 Tax=Firmicutes TaxID=1239 RepID=A0A173WZX5_9FIRM
	twist_48386	2.21307e-06	0.112867	1.03636	-0.244817	2.31754	16.6667	34.6154	2.07692		203	positive (exact): Enterovirus B Genome polyprotein
	agilent_8059	2.21714e-06	0.113074	0.86126	-0.204068	1.92659	33.3333	51.9231	1.55769	UniRef90_P12978	204	nuclear protein EBNA2 & EBNA-2 & Epstein-Barr nuclear antigen 2	Epstein-Barr nuclear antigen 2 n=125 Tax=Epstein-Barr virus (strain GD1) TaxID=10376 RepID=EBNA2_EBVB9
	twist_47074	2.22003e-06	0.113221	-1.84097	-4.11907	0.43713	12.5	5.76923	0.461538		205	Glycoprotein B precursor (Glycoprotein II)
	agilent_12509	2.22016e-06	0.113228	-1.95122	-4.3658	0.463357	12.5	1.92308	0.153846	UniRef90_P06177	206	WP_020438185.1 strains_non_MPA_non_topgraph_cdhit70_190118.csv	Flagellin n=155 Tax=Salmonella TaxID=590 RepID=FLIC_SALMU
	agilent_7114	2.22179e-06	0.113311	-1.0929	-2.44564	0.259841	25	15.3846	0.615385	UniRef90_P0C6Z0	207	early antigen protein D (EA-D) & DNA polymerase processivity factor BMRF1	DNA polymerase processivity factor BMRF1 n=54 Tax=Epstein-Barr virus (strain GD1) TaxID=10376 RepID=EAD_EBVA8
	agilent_43394	2.22923e-06	0.113691	1.7546	-0.419449	3.92866	4.16667	17.3077	4.15385	UniRef90_P43153	208	WP_011590092.1 strains_non_MPA_non_topgraph_cdhit70_190118.csv	Collagenase ColA n=88 Tax=Clostridium perfringens TaxID=1502 RepID=COLA_CLOPE
	twist_51993	2.24121e-06	0.114302	-1.44636	-3.24152	0.348793	16.6667	3.84615	0.230769		209	calcium channel BI-1
	agilent_236127	2.24577e-06	0.114534	-0.926817	-2.07788	0.224242	45.8333	34.6154	0.755245	UniRef90_Q54972	210	VFG005313(gb|NP_357715) (pspA) Surface protein pspA precursor [Choline-binding proteins (CVF122)] [Streptococcus pneumoniae R6]	Pneumococcal surface protein A n=17 Tax=Streptococcus pneumoniae TaxID=1313 RepID=Q54972_STREE
	twist_42886	2.25765e-06	0.11514	-0.937045	-2.10275	0.228661	37.5	17.3077	0.461538		211	glycoprotein D (2/2)
	agilent_16305	2.27158e-06	0.11585	-1.39279	-3.12884	0.343259	16.6667	5.76923	0.346154	UniRef90_UPI0004663A1F	212	WP_024853976.1 (1/1) non_MPA_topgraph_sampling_040218.csv	Cna B-type domain-containing protein n=1 Tax=Ruminococcus gnavus TaxID=33038 RepID=UPI0004663A1F
	agilent_8766	2.29229e-06	0.116907	1.75208	-0.438134	3.94229	4.16667	15.3846	3.69231	UniRef90_A0A1P8L367	213	Phosphoprotein (Protein P)	P n=3 Tax=Pneumoviridae TaxID=11244 RepID=A0A1P8L367_HRSV
	agilent_108539	2.29595e-06	0.117093	1.77191	-0.444221	3.98804	4.16667	15.3846	3.69231	UniRef90_A0A174FE65	214	WP_004847598.1 strains_non_MPA_non_topgraph_cdhit70_190118.csv	Beta-N-acetylhexosaminidase n=9 Tax=root TaxID=1 RepID=A0A174FE65_9FIRM
	agilent_160350	2.31463e-06	0.118046	-1.69904	-3.82956	0.431478	12.5	5.76923	0.461538	UniRef90_A0A174RB78	215	MH0013_GL0029147 MPA_PNP_EM_seqs_non_topgraph_seqs_final_210318.csv	Beta-hexosaminidase n=16 Tax=Bacteroides TaxID=816 RepID=A0A174RB78_9BACE
	twist_163	2.33203e-06	0.118933	-1.37679	-3.10737	0.353804	16.6667	9.61538	0.576923		216	allergen_name False allergome_name Hor v 5 (4/6) (1/1) allergenonline_name False SDAP_name False iedb_name False
	agilent_177491	2.35113e-06	0.119907	0.826391	-0.215106	1.86789	50	67.3077	1.34615	UniRef90_P52143	217	NP_311542.2 strains_non_MPA_non_topgraph_cdhit70_190118.csv	Uncharacterized outer membrane protein YpjA n=569 Tax=Bacteria TaxID=2 RepID=YPJA_ECOLI
	twist_34276	2.38326e-06	0.121546	0.806301	-0.21437	1.82697	41.6667	63.4615	1.52308		218	pneumococcal histidine triad protein E & hydrolase & HIT family hydrolase
	agilent_6461	2.39385e-06	0.122087	-1.17455	-2.66352	0.31443	20.8333	7.69231	0.369231	UniRef90_P06484	219	envelope glycoprotein G (2/2) & glycoprotein G (2/2)	Envelope glycoprotein G n=376 Tax=Human herpesvirus 1 TaxID=10298 RepID=GG_HHV11
	agilent_42055	2.39714e-06	0.122254	-1.37543	-3.11985	0.368991	16.6667	5.76923	0.346154	UniRef90_A0A166Q5A2	220	WP_001081338.1 strains_non_MPA_non_topgraph_cdhit70_190118.csv	Iron(III) dicitrate-binding protein n=239 Tax=Bacteria TaxID=2 RepID=A0A166Q5A2_STAAU
	agilent_127282	2.40457e-06	0.122633	-1.85522	-4.21054	0.500092	12.5	1.92308	0.153846	UniRef90_A0A1C5UPB7	221	MH0099_GL0121059 MPA_PNP_EM_seqs_non_topgraph_seqs_final_210318.csv	Flagellin n=16 Tax=Roseburia TaxID=841 RepID=A0A1C5UPB7_9FIRM
	agilent_218855	2.40457e-06	0.122633	-1.85522	-4.21054	0.500092	12.5	1.92308	0.153846	UniRef90_A0A1C6JTR2	222	O2.UC35-2_GL0067534 (1/1) MPA_and_EM_topgraph_220218_subsample.csv	Transposase and inactivated derivatives n=1 Tax=uncultured Eubacterium sp. TaxID=165185 RepID=A0A1C6JTR2_9FIRM
	twist_23154	2.43559e-06	0.124215	-1.90889	-4.34257	0.524796	12.5	1.92308	0.153846		223	allergen_name False allergome_name Ovi a 10 (2/2), Ovi a 8 (3/5) (1/1) allergenonline_name False SDAP_name False iedb_name False
	agilent_76377	2.44206e-06	0.124545	-1.83651	-4.17998	0.506953	12.5	1.92308	0.153846	UniRef90_B7JEJ8	224	NP_834706.1 strains_non_MPA_non_topgraph_cdhit70_190118.csv	Neutral metalloproteinase n=667 Tax=Bacillaceae TaxID=186817 RepID=B7JEJ8_BACC0
	agilent_198657	2.44932e-06	0.124915	1.83301	-0.508286	4.17432	87.5	98.0769	1.12088	UniRef90_Q2G0D4	225	WP_000731642.1 strains_non_MPA_non_topgraph_cdhit70_190118.csv	Probable autolysin SsaALP n=204 Tax=Bacteria TaxID=2 RepID=SSAAL_STAA8
	twist_60686	2.44932e-06	0.124915	-1.83301	-4.17432	0.508286	12.5	1.92308	0.153846		226	YP_006383459.1 minor capsid protein [Bacillus phage PBC1]
	agilent_239561	2.45767e-06	0.125341	-2.64506	-6.0274	0.737274	8.33333	1.92308	0.230769	UniRef90_X5LYA4	227	VFG016667(gb|YP_033004) (badA/vomp/brp) Surface protein/Bartonella adhesin BadA-like [BadA (SS156)] [Bartonella henselae str. Houston-1]	Surface protein/adhesin n=3 Tax=Bartonella henselae TaxID=38323 RepID=X5LYA4_BARHN
	agilent_188098	2.45909e-06	0.125414	-1.40536	-3.20279	0.39207	16.6667	3.84615	0.230769	UniRef90_F7LZF2	228	ED20A_GL0026873 (1/1) MPA_and_EM_topgraph_220218_subsample.csv	STN domain-containing protein n=108 Tax=Bacteroidaceae TaxID=815 RepID=F7LZF2_9BACE
	agilent_5001	2.46245e-06	0.125585	-0.912066	-2.07911	0.254978	33.3333	17.3077	0.519231	UniRef90_Q66478	229	polyprotein (3/9) & structural protein (3/3) & VP1 (2/4) & capsid protein VP1 & VP1 protein (2/2) & VP1 protein, partial [Enterovirus A71]	Genome polyprotein n=10068 Tax=root TaxID=1 RepID=POLG_HE71B
	agilent_79810	2.46365e-06	0.125646	-0.952246	-2.1709	0.266409	33.3333	13.4615	0.403846	UniRef90_R7HD48	230	MH0113_GL0055733 MPA_PNP_EM_seqs_non_topgraph_seqs_final_210318.csv	Flagellin n=1 Tax=Eubacterium sp. CAG:38 TaxID=1262889 RepID=R7HD48_9FIRM
	twist_27538	2.46926e-06	0.125932	-0.807556	-1.84182	0.22671	50	32.6923	0.653846		231	EBNA-1 HHV 4
	agilent_229777	2.4704e-06	0.12599	-1.15439	-2.6331	0.324307	20.8333	7.69231	0.369231	UniRef90_P45387	232	VFG001149(gb|AAB03707) (hap) autotransporter, fibronectin-binding adhesin [Hap (VF0037)] [Haemophilus influenzae N187]	Adhesion and penetration protein autotransporter n=2 Tax=Haemophilus influenzae TaxID=727 RepID=HAP2_HAEIF
	agilent_74514	2.47875e-06	0.126416	-1.15218	-2.6297	0.325344	20.8333	7.69231	0.369231	UniRef90_K5ZQT7	233	MH0092_GL0084257 (2/2) MPA_and_EM_topgraph_220218_subsample.csv	TonB family domain-containing protein n=17 Tax=Parabacteroides TaxID=375288 RepID=K5ZQT7_9BACT
	twist_20803	2.47958e-06	0.126459	-1.75233	-3.99972	0.495062	12.5	3.84615	0.307692		234	allergen_name False allergome_name Gad m CK (3/3) (1/1) allergenonline_name False SDAP_name False iedb_name False
	twist_51364	2.4988e-06	0.127439	-0.971003	-2.21955	0.277541	29.1667	13.4615	0.461538		235	immediate early protein IE2
	agilent_205650	2.54394e-06	0.129741	-1.1366	-2.60691	0.333705	20.8333	9.61538	0.461538	UniRef90_A0A3S4NMH7	236	WP_000668994.1 strains_non_MPA_non_topgraph_cdhit70_190118.csv	Exotoxin n=39 Tax=Staphylococcaceae TaxID=90964 RepID=A0A3S4NMH7_STAAU
	agilent_220077	2.54789e-06	0.129942	-1.62119	-3.71946	0.477081	12.5	3.84615	0.307692	UniRef90_Q97T80	237	VFG001362(gb|NP_344620) (zmpC) immunoglobulin A1 protease [IgA1 protease (VF0147)] [Streptococcus pneumoniae TIGR4]	Zinc metalloprotease ZmpC n=66 Tax=Terrabacteria group TaxID=1783272 RepID=ZMPC_STRPN
	twist_7301	2.56671e-06	0.130902	-1.15294	-2.6489	0.343016	20.8333	7.69231	0.369231		238	allergen_name False allergome_name Hor v 37 (3/6) (1/1) allergenonline_name False SDAP_name False iedb_name False
	agilent_868	2.571e-06	0.131121	-0.858479	-1.973	0.256042	41.6667	25	0.6	UniRef90_P03277	239	Hexon protein	Hexon protein n=779 Tax=Adenoviridae TaxID=10508 RepID=CAPSH_ADE02
	agilent_133710	2.57374e-06	0.131261	-1.30427	-2.99815	0.389613	16.6667	5.76923	0.346154	UniRef90_K5Y925	240	MH0020_GL0056409 MPA_PNP_EM_seqs_non_topgraph_seqs_final_210318.csv	OstA-like_N domain-containing protein n=18 Tax=Parabacteroides TaxID=375288 RepID=K5Y925_9BACT
	agilent_203238	2.59559e-06	0.132375	-1.12876	-2.59893	0.341419	20.8333	11.5385	0.553846	UniRef90_Q64R34	241	YP_100581.1 strains_non_MPA_non_topgraph_cdhit70_190118.csv	Peptidase_M48 domain-containing protein n=39 Tax=Bacteroidaceae TaxID=815 RepID=Q64R34_BACFR
	twist_34086	2.60704e-06	0.132959	-0.779002	-1.79516	0.237158	54.1667	32.6923	0.60355		242	polyprotein (5/9) & unnamed protein product (6/8) & structural polyprotein (3/3) & 110 kd polyprotein precursor & Structural polyprotein (1/2) & E1 protein
	agilent_17770	2.60973e-06	0.133096	-1.29502	-2.98489	0.394852	16.6667	5.76923	0.346154	UniRef90_D0R5M6	243	WP_004897884.1 strains_non_MPA_non_topgraph_cdhit70_190118.csv	Aggregation promoting factor n=20 Tax=Lactobacillaceae TaxID=33958 RepID=D0R5M6_LACJF
	agilent_11154	2.6101e-06	0.133115	0.892183	-0.272084	2.05645	66.6667	80.7692	1.21154	UniRef90_Q9ANY1	244	pneumococcal histidine triad protein E & hydrolase & HIT family hydrolase	Bvh-3 n=444 Tax=Bacteria TaxID=2 RepID=Q9ANY1_STREE
	agilent_73623	2.62044e-06	0.133642	1.6473	-0.505288	3.79989	4.16667	19.2308	4.61538	UniRef90_A0A1C5R2C8	245	MH0062_GL0024816 (1/2) MPA_and_EM_topgraph_220218_subsample.csv	Putative serine protease HtrA n=9 Tax=Faecalibacterium TaxID=216851 RepID=A0A1C5R2C8_9FIRM
	twist_33322	2.62953e-06	0.134106	-1.1713	-2.70372	0.361108	20.8333	7.69231	0.369231		246	45 kDa immediate-early protein 2
	twist_51733	2.63031e-06	0.134146	-0.801841	-1.85099	0.247311	54.1667	38.4615	0.710059		247	positive (exact): Norwalk virus Non-structural polyprotein
	agilent_37743	2.63792e-06	0.134534	-1.56309	-3.61031	0.484141	12.5	5.76923	0.461538	UniRef90_A0A4P6M4D4	248	WP_018594515.1 strains_non_MPA_non_topgraph_cdhit70_190118.csv	D-galactose-binding periplasmic protein n=4 Tax=Clostridiales TaxID=186802 RepID=A0A4P6M4D4_9FIRM
	agilent_204518	2.65462e-06	0.135385	-0.819057	-1.89415	0.256033	41.6667	25	0.6	UniRef90_Q6GJK9	249	WP_001170274.1 strains_non_MPA_non_topgraph_cdhit70_190118.csv	N-acetylmuramoyl-L-alanine amidase sle1 n=31 Tax=Staphylococcus aureus TaxID=1280 RepID=SLE1_STAAR
	agilent_153754	2.67303e-06	0.136324	1.64942	-0.520801	3.81964	4.16667	17.3077	4.15385	UniRef90_A0A173XTU3	250	WP_004848213.1 (2/2) non_MPA_topgraph_sampling_040218.csv	LysM domain/BON superfamily protein n=7 Tax=Clostridiales TaxID=186802 RepID=A0A173XTU3_9FIRM
	agilent_174704	2.69788e-06	0.137592	0.782632	-0.250444	1.81571	37.5	55.7692	1.48718	UniRef90_A6LEY7	251	158458797-stool1_revised_scaffold5915_1_gene28910 MPA_PNP_EM_seqs_non_topgraph_seqs_final_210318.csv	Uncharacterized protein n=16 Tax=Bacteroidales TaxID=171549 RepID=A6LEY7_PARD8
	twist_46270	2.6984e-06	0.137619	1.65591	-0.530045	3.84187	4.16667	15.3846	3.69231		252	Twist-related protein 1
	agilent_40576	2.69864e-06	0.137631	-1.78254	-4.13572	0.570648	12.5	1.92308	0.153846	UniRef90_G2T5W2	253	MH0268_GL0121737 MPA_PNP_EM_seqs_non_topgraph_seqs_final_210318.csv	Flagellin n=3 Tax=Roseburia TaxID=841 RepID=G2T5W2_ROSHA
	agilent_78402	2.69931e-06	0.137665	0.962917	-0.308371	2.23421	16.6667	30.7692	1.84615	UniRef90_A0A381IPJ2	254	WP_011590251.1 strains_non_MPA_non_topgraph_cdhit70_190118.csv	Cell wall binding repeat-containing protein n=19 Tax=Clostridium perfringens TaxID=1502 RepID=A0A381IPJ2_CLOPF
	agilent_42883	2.72829e-06	0.139143	1.22562	-0.398578	2.84982	8.33333	19.2308	2.30769	UniRef90_A0A0U1MQG2	255	WP_000669729.1 strains_non_MPA_non_topgraph_cdhit70_190118.csv	Protein map n=15 Tax=Staphylococcaceae TaxID=90964 RepID=A0A0U1MQG2_STAAU
	agilent_181551	2.73487e-06	0.139479	-1.59423	-3.7087	0.520243	12.5	3.84615	0.307692	UniRef90_A0A1L9L0T2	256	WP_038968447.1 strains_non_MPA_non_topgraph_cdhit70_190118.csv	Type II secretion system protein D n=17 Tax=Vibrio TaxID=662 RepID=A0A1L9L0T2_VIBFL
	twist_7818	2.7408e-06	0.139781	-1.35907	-3.16303	0.444883	16.6667	7.69231	0.461538		257	allergen_name False allergome_name Bub b 8 (5/6), Bub b 9 (1/2) (1/1) allergenonline_name False SDAP_name False iedb_name False
	agilent_201486	2.74538e-06	0.140014	-2.68372	-6.24805	0.880598	8.33333	3.84615	0.461538	UniRef90_B0MVG8	258	MH0006_GL0148774 MPA_PNP_EM_seqs_non_topgraph_seqs_final_210318.csv	Peptidase family M3 n=5 Tax=root TaxID=1 RepID=B0MVG8_9BACT
	agilent_80555	2.7581e-06	0.140663	0.76737	-0.253461	1.7882	37.5	55.7692	1.48718	UniRef90_Q2G2J2	259	WP_000717394.1 strains_non_MPA_non_topgraph_cdhit70_190118.csv	Staphylococcal secretory antigen ssaA2 n=207 Tax=Bacteria TaxID=2 RepID=SSAA2_STAA8
	agilent_21927	2.76255e-06	0.14089	-0.866221	-2.01921	0.286771	33.3333	17.3077	0.519231	UniRef90_A0A1D7TS41	260	YP_535927.1 strains_non_MPA_non_topgraph_cdhit70_190118.csv	Peptidoglycan-binding protein LysM n=5 Tax=Lactobacillus TaxID=1578 RepID=A0A1D7TS41_9LACO
	agilent_234083	2.77664e-06	0.141609	-1.10064	-2.5683	0.367024	20.8333	9.61538	0.461538	UniRef90_Q7W135	261	VFG000028(gb|NP_882012) (brkB) serum resistance protein [Brk (VF0034)] [Bordetella pertussis Tohama I]	Serum resistance protein n=18 Tax=Bordetella TaxID=517 RepID=Q7W135_BORPA
	agilent_7063	2.77892e-06	0.141725	0.773072	-0.258094	1.80424	41.6667	57.6923	1.38462	UniRef90_P03204	262	EBNA-3C HHV 4 latent protein	Epstein-Barr nuclear antigen 6 n=14 Tax=Epstein-Barr virus (strain GD1) TaxID=10376 RepID=EBNA6_EBVB9
	agilent_241474	2.784e-06	0.141984	-0.82023	-1.91501	0.27455	41.6667	23.0769	0.553846	UniRef90_Q8GM74	263	VFG001150(gb|AAL79954) (hia) adhesin [Hia/Hsf (VF0039)] [Haemophilus influenzae nontypable strain 3179B]	Adhesin n=5 Tax=Haemophilus influenzae TaxID=727 RepID=Q8GM74_HAEIF
	agilent_106745	2.78603e-06	0.142088	0.980316	-0.328475	2.28911	16.6667	30.7692	1.84615	UniRef90_K6ARU9	264	435591.BDI_2669 (1/1) MPA_and_EM_topgraph_220218_subsample.csv	AsmA domain-containing protein n=42 Tax=Bacteroidales TaxID=171549 RepID=K6ARU9_9BACT
	agilent_1148	2.79901e-06	0.142749	0.849219	-0.286429	1.98487	25	42.3077	1.69231	UniRef90_Q66575	265	positive (from uniprot): Enterovirus B Genome polyprotein	Genome polyprotein n=20 Tax=Enterovirus B TaxID=138949 RepID=POLG_EC12T
	agilent_148625	2.80373e-06	0.14299	-0.86274	-2.01716	0.291685	33.3333	19.2308	0.576923	UniRef90_S5N0F3	266	WP_045160255.1 (5/5) non_MPA_topgraph_sampling_040218.csv	Phage-related tail protein n=334 Tax=Salmonella TaxID=590 RepID=S5N0F3_SALBN
	twist_25139	2.8107e-06	0.143346	-1.03422	-2.41933	0.350891	25	13.4615	0.538462		267	allergen_name False allergome_name Bub b 8 (5/6), Bub b 9 (1/2) (1/1) allergenonline_name False SDAP_name False iedb_name False
	agilent_870	2.82653e-06	0.144153	-0.831379	-1.94707	0.284317	41.6667	25	0.6	UniRef90_P03277	268	Hexon protein	Hexon protein n=779 Tax=Adenoviridae TaxID=10508 RepID=CAPSH_ADE02
	twist_55875	2.83221e-06	0.144443	-0.933543	-2.18725	0.32016	83.3333	67.3077	0.807692		269	Major surface glycoprotein G
	agilent_42039	2.84567e-06	0.145129	1.60061	-0.552608	3.75383	4.16667	17.3077	4.15385	UniRef90_Q2G222	270	WP_001125631.1 strains_non_MPA_non_topgraph_cdhit70_190118.csv	N-acetylmuramoyl-L-alanine amidase domain-containing protein SAOUHSC_02979 n=302 Tax=Bacteria TaxID=2 RepID=Y2979_STAA8
	twist_27514	2.8516e-06	0.145432	-1.51089	-3.54494	0.52316	12.5	3.84615	0.307692		271	envelope glycoprotein G (1/2) & glycoprotein G (1/2)
	agilent_15630	2.85544e-06	0.145627	1.61926	-0.561746	3.80027	4.16667	17.3077	4.15385	UniRef90_Q9ZFS5	272	WP_000769829.1 strains_non_MPA_non_topgraph_cdhit70_190118.csv	Exotoxin 1 n=31 Tax=Staphylococcus aureus TaxID=1280 RepID=Q9ZFS5_STAAU
	twist_75592	2.86265e-06	0.145995	-1.26974	-2.98153	0.442052	16.6667	5.76923	0.346154		273	YP_009222317.1 hypothetical protein LfeInf_079 [Lactobacillus phage LfeInf]
	agilent_218469	2.86403e-06	0.146065	-2.32081	-5.45015	0.808522	8.33333	1.92308	0.230769	UniRef90_A0A1B1LEZ9	274	NP_834897.1 strains_non_MPA_non_topgraph_cdhit70_190118.csv	Endopeptidase LytF n=106 Tax=Bacillus TaxID=55087 RepID=A0A1B1LEZ9_BACTU
	agilent_185725	2.86763e-06	0.146249	-1.54419	-3.62729	0.538912	12.5	3.84615	0.307692	UniRef90_A0A246B2R4	275	YP_002344746.1 (1/1) non_MPA_topgraph_sampling_040218.csv	Cytochrome c-type protein n=76 Tax=Campylobacteraceae TaxID=72294 RepID=A0A246B2R4_CAMJU
	agilent_5090	2.87156e-06	0.146449	-1.23946	-2.91232	0.433395	91.6667	82.6923	0.902098	UniRef90_P14348	276	Capsid protein VP26 & capsid protein VP26 [Human gammaherpesvirus 4] & BFRF3	Small capsomere-interacting protein n=30 Tax=Epstein-Barr virus (strain GD1) TaxID=10376 RepID=SCP_EBVB9
	agilent_231997	2.87674e-06	0.146714	-1.07151	-2.51863	0.375613	20.8333	11.5385	0.553846	UniRef90_Q99XV0	277	VFG000968(gb|NP_269973) (emm) M protein type 1 [M protein (VF0242)] [Streptococcus pyogenes M1 GAS]	M protein type 1 n=54 Tax=Streptococcus pyogenes TaxID=1314 RepID=Q99XV0_STRP1
	agilent_7062	2.88033e-06	0.146897	0.770071	-0.270417	1.81056	37.5	53.8462	1.4359	UniRef90_P03204	278	EBNA-3C HHV 4 latent protein	Epstein-Barr nuclear antigen 6 n=14 Tax=Epstein-Barr virus (strain GD1) TaxID=10376 RepID=EBNA6_EBVB9
	agilent_134334	2.89113e-06	0.147448	1.62148	-0.572383	3.81534	4.16667	15.3846	3.69231	UniRef90_B6W5P8	279	MH0006_GL0034162 (1/1) MPA_and_EM_topgraph_220218_subsample.csv	Plug domain-containing protein n=18 Tax=Bacteroides TaxID=816 RepID=B6W5P8_9BACE
	agilent_223189	2.89335e-06	0.147561	0.767014	-0.271046	1.80507	41.6667	57.6923	1.38462	UniRef90_A0A4I7YG16	280	VFG001357(gb|NP_346601) (cbpA) choline binding protein A [CbpA/PspC (VF0150)] [Streptococcus pneumoniae TIGR4]	Choline binding protein A n=44 Tax=Streptococcus pneumoniae TaxID=1313 RepID=A0A4I7YG16_STREE
	twist_59624	2.90164e-06	0.147983	1.59756	-0.566799	3.76191	4.16667	15.3846	3.69231		281	B B/Shanghai/361/2002 HA
	twist_53018	2.91538e-06	0.148684	1.19515	-0.426827	2.81712	8.33333	23.0769	2.76923		282	BMLF1 protein
	agilent_319	2.92245e-06	0.149045	-0.759915	-1.79214	0.272306	62.5	42.3077	0.676923	UniRef90_P03211	283	EBNA-1 HHV 4 & BKRF1	Epstein-Barr nuclear antigen 1 n=37 Tax=Epstein-Barr virus (strain GD1) TaxID=10376 RepID=EBNA1_EBVB9
	agilent_243165	2.92871e-06	0.149364	1.58919	-0.571164	3.74955	4.16667	17.3077	4.15385	UniRef90_Q9JNH0	284	VFG000972(gb|NP_269972) (sic) inhibitor of complement-mediated lysis [SIC (VF0255)] [Streptococcus pyogenes M1 GAS]	Sic1.225 n=20 Tax=Streptococcus pyogenes TaxID=1314 RepID=Q9JNH0_STRPY
	agilent_228585	2.93953e-06	0.149916	-0.763554	-1.80294	0.275832	62.5	44.2308	0.707692	UniRef90_Q8GM74	285	VFG001150(gb|AAL79954) (hia) adhesin [Hia/Hsf (VF0039)] [Haemophilus influenzae nontypable strain 3179B]	Adhesin n=5 Tax=Haemophilus influenzae TaxID=727 RepID=Q8GM74_HAEIF
	agilent_186462	2.94076e-06	0.149979	-1.48778	-3.51333	0.537769	12.5	3.84615	0.307692	UniRef90_I9I5W6	286	764042746-stool1_revised_scaffold7260_1_gene33715 MPA_PNP_EM_seqs_non_topgraph_seqs_final_210318.csv	DUF4842 domain-containing protein n=28 Tax=Bacteroides TaxID=816 RepID=I9I5W6_BACOV
	agilent_221632	2.95001e-06	0.150451	1.03793	-0.376803	2.45266	12.5	26.9231	2.15385	UniRef90_P81177	287	VFG001314(gb|NP_647375) (aur) zinc metalloproteinase aureolysin [Aureolysin (VF0024)] [Staphylococcus aureus subsp. aureus MW2]	Zinc metalloproteinase aureolysin n=337 Tax=Bacilli TaxID=91061 RepID=AURE_STAAU
	agilent_129	2.96803e-06	0.151369	-0.765749	-1.81184	0.280343	45.8333	28.8462	0.629371	UniRef90_Q1HVF7	288	EBNA-1 HHV 4	Epstein-Barr nuclear antigen 1 n=48 Tax=Epstein-Barr virus (strain GD1) TaxID=10376 RepID=EBNA1_EBVA8
	twist_47779	3.02334e-06	0.15419	-1.22775	-2.91656	0.461052	16.6667	5.76923	0.346154		289	Mediator of RNA polymerase II transcription subunit 13-like
	agilent_207497	3.02651e-06	0.154352	-0.786881	-1.86968	0.295917	41.6667	28.8462	0.692308	UniRef90_A0A2N5P539	290	WP_024854521.1 (1/1) non_MPA_topgraph_sampling_040218.csv	Penicillin-binding protein 2 n=22 Tax=Clostridiales TaxID=186802 RepID=A0A2N5P539_RUMGN
	agilent_90665	3.03127e-06	0.154595	-1.4842	-3.52776	0.559356	12.5	3.84615	0.307692	UniRef90_A5ZWW4	291	WP_005424032.1 MPA_PNP_EM_seqs_non_topgraph_seqs_final_210318.csv	DUF4179 domain-containing protein n=18 Tax=Clostridiales TaxID=186802 RepID=A5ZWW4_9FIRM
	twist_70917	3.03728e-06	0.154901	-0.888394	-2.11251	0.335722	29.1667	15.3846	0.527473		292	NP_680496.1 putative host interaction protein [Lactobacillus phage A2]
	twist_48385	3.04825e-06	0.155461	1.31909	-0.500946	3.13913	83.3333	88.4615	1.06154		293	positive (exact): Enterovirus B Genome polyprotein
	twist_57095	3.05149e-06	0.155626	-0.798371	-1.90038	0.303634	45.8333	28.8462	0.629371		294	ORF68
	agilent_21414	3.10048e-06	0.158125	-1.20838	-2.8864	0.469647	16.6667	5.76923	0.346154	UniRef90_B0G3Z1	295	WP_005331743.1 strains_non_MPA_non_topgraph_cdhit70_190118.csv	ErfK/YbiS/YcfS/YnhG n=4 Tax=Dorea formicigenerans TaxID=39486 RepID=B0G3Z1_9FIRM
	agilent_70626	3.10077e-06	0.158139	-1.03631	-2.47545	0.402824	20.8333	9.61538	0.461538	UniRef90_D4MYA1	296	MH0088_GL0134456 (1/4) MPA_and_EM_topgraph_220218_subsample.csv	Chromosome segregation protein n=15 Tax=Clostridiales TaxID=186802 RepID=D4MYA1_ANAHA
	agilent_224217	3.10705e-06	0.15846	1.581	-0.616238	3.77824	4.16667	21.1538	5.07692	UniRef90_C1IDV3	297	VFG002419(gb|NP_645021) (coa) staphylocoagulase precursor [Staphylocoagulase (VF0421)] [Staphylococcus aureus subsp. aureus MW2]	Staphylocoagulase n=45 Tax=Staphylococcaceae TaxID=90964 RepID=C1IDV3_STAAU
	twist_35593	3.1207e-06	0.159156	0.944152	-0.370204	2.25851	16.6667	30.7692	1.84615		298	Genome polyprotein (6/6) & polyprotein (7/9) & VP1 (1/4) & coat protein VP1 & VP4
	agilent_74695	3.12292e-06	0.159269	1.1583	-0.45461	2.77121	8.33333	25	3	UniRef90_A0A4P6M6N2	299	WP_018598489.1 strains_non_MPA_non_topgraph_cdhit70_190118.csv	Toxin A n=3 Tax=Blautia TaxID=572511 RepID=A0A4P6M6N2_9FIRM
	agilent_240037	3.13566e-06	0.159919	-1.05522	-2.52688	0.416443	20.8333	11.5385	0.553846	UniRef90_P11311	300	VFG002033(gb|NP_109829) (p1/MgPa/gapA) ADP1_MYCPN adhesin P1 [Cytadherence organelle (VF0330)] [Mycoplasma pneumoniae M129]	Adhesin P1 n=56 Tax=Mycoplasma pneumoniae TaxID=2104 RepID=ADP1_MYCPN
	agilent_13152	3.14796e-06	0.160546	-0.825207	-1.97781	0.327396	33.3333	19.2308	0.576923	UniRef90_B2GAN9	301	WP_080503619.1 strains_non_MPA_non_topgraph_cdhit70_190118.csv	Extracellular surface protein n=25 Tax=Lactobacillus TaxID=1578 RepID=B2GAN9_LACF3
	agilent_7115	3.16102e-06	0.161212	-0.874131	-2.09701	0.34875	29.1667	19.2308	0.659341	UniRef90_P0C6Z0	302	early antigen protein D (EA-D) & DNA polymerase processivity factor BMRF1	DNA polymerase processivity factor BMRF1 n=54 Tax=Epstein-Barr virus (strain GD1) TaxID=10376 RepID=EAD_EBVA8
	agilent_7111	3.16327e-06	0.161327	1.5427	-0.61608	3.70148	4.16667	15.3846	3.69231	UniRef90_P54634	303	positive (from uniprot): Norwalk virus Non-structural polyprotein	Genome polyprotein n=5814 Tax=root TaxID=1 RepID=POLG_LORDV
	agilent_7668	3.16686e-06	0.16151	-2.01918	-4.84596	0.807596	8.33333	3.84615	0.461538	UniRef90_B2RM93	304	protease precursor	Gingipain R1 n=47 Tax=Porphyromonas gingivalis TaxID=837 RepID=CPG1_PORG3
	agilent_5189	3.17856e-06	0.162107	1.45931	-0.586577	3.50519	87.5	92.3077	1.05495	UniRef90_Q82081	305	positive (from uniprot): Rhinovirus B Genome polyprotein	Genome polyprotein n=46 Tax=Enterovirus TaxID=12059 RepID=POLG_HRV3
	agilent_194178	3.1844e-06	0.162405	1.54037	-0.620693	3.70143	4.16667	15.3846	3.69231	UniRef90_G1WNG6	306	WP_005335292.1 (2/2) non_MPA_topgraph_sampling_040218.csv	LysM domain-containing protein n=15 Tax=Dorea TaxID=189330 RepID=G1WNG6_9FIRM
	agilent_91518	3.21627e-06	0.16403	-0.864883	-2.08297	0.3532	29.1667	15.3846	0.527473	UniRef90_F7M4F9	307	457387.HMPREF0127_02356 (2/2) MPA_and_EM_topgraph_220218_subsample.csv	Uncharacterized protein n=55 Tax=Bacteroidales TaxID=171549 RepID=F7M4F9_9BACE
	twist_46426	3.21868e-06	0.164152	0.799399	-0.326785	1.92558	58.3333	75	1.28571		308	nuclear protein EBNA2 & EBNA-2 & Epstein-Barr nuclear antigen 2
	twist_36146	3.244e-06	0.165444	-1.11214	-2.68371	0.459429	20.8333	9.61538	0.461538		309	DNA polymerase processivity factor
	agilent_165460	3.25911e-06	0.166214	-1.16701	-2.81911	0.485099	16.6667	7.69231	0.461538	UniRef90_B0MWY0	310	V1.UC47-4_GL0174343 (1/3) MPA_and_EM_topgraph_220218_subsample.csv	Lipid A biosynthesis (KDO)2-(Lauroyl)-lipid IVA acyltransferase n=5 Tax=root TaxID=1 RepID=B0MWY0_9BACT
	twist_39681	3.2598e-06	0.16625	-1.86985	-4.51719	0.777477	8.33333	5.76923	0.692308		311	antigen CARP
	agilent_794	3.26097e-06	0.166309	-2.05975	-4.97635	0.856847	8.33333	1.92308	0.230769	UniRef90_Q13875	312	MOBP & myelin-associated oligodendrocyte basic protein isoform c	Myelin-associated oligodendrocyte basic protein n=42 Tax=Boreoeutheria TaxID=1437010 RepID=MOBP_HUMAN
	agilent_26905	3.26555e-06	0.166543	-1.4274	-3.44971	0.594907	12.5	3.84615	0.307692	UniRef90_A0A1V9QQ08	313	YP_536259.1 strains_non_MPA_non_topgraph_cdhit70_190118.csv	Peptidoglycan-binding protein LysM n=26 Tax=Lactobacillus TaxID=1578 RepID=A0A1V9QQ08_9LACO
	twist_32056	3.29145e-06	0.167864	-0.850341	-2.05884	0.358156	29.1667	15.3846	0.527473		314	tegument protein US11
	agilent_7913	3.29329e-06	0.167958	1.51944	-0.640452	3.67933	4.16667	17.3077	4.15385	UniRef90_P54634	315	positive (from uniprot): Norwalk virus Non-structural polyprotein	Genome polyprotein n=5814 Tax=root TaxID=1 RepID=POLG_LORDV
	twist_38776	3.29971e-06	0.168285	0.981636	-0.414838	2.37811	12.5	25	2		316	BZLF1 [Human gammaherpesvirus 4] & BZLF1 & Trans-activator protein BZLF1
	twist_7919	3.30064e-06	0.168333	1.53472	-0.648816	3.71826	4.16667	15.3846	3.69231		317	allergen_name False allergome_name Pha a 5 (5/5) (1/1) allergenonline_name Unassigned (1/1) (1/1) SDAP_name Pha a 5 (4/4) (1/1) iedb_name False
	twist_18887	3.30975e-06	0.168797	-1.4856	-3.60156	0.630357	12.5	3.84615	0.307692		318	allergen_name False allergome_name Ore ni 2 (4/6) (1/1) allergenonline_name False SDAP_name False iedb_name False
	agilent_240385	3.31065e-06	0.168843	-0.741544	-1.79785	0.314758	58.3333	44.2308	0.758242	UniRef90_A0A4I7YG16	319	VFG001357(gb|NP_346601) (cbpA) choline binding protein A [CbpA/PspC (VF0150)] [Streptococcus pneumoniae TIGR4]	Choline binding protein A n=44 Tax=Streptococcus pneumoniae TaxID=1313 RepID=A0A4I7YG16_STREE
	agilent_150795	3.31067e-06	0.168844	0.721891	-0.30642	1.7502	37.5	55.7692	1.48718	UniRef90_R5ESE1	320	V1.FI13_GL0078788 MPA_PNP_EM_seqs_non_topgraph_seqs_final_210318.csv	Fibronectin type III domain protein n=2 Tax=Bacteroides TaxID=816 RepID=R5ESE1_9BACE
	agilent_39688	3.31272e-06	0.168949	0.789857	-0.335545	1.91526	41.6667	53.8462	1.29231	UniRef90_A7X0T9	321	WP_001074519.1 strains_non_MPA_non_topgraph_cdhit70_190118.csv	Bifunctional autolysin n=763 Tax=Bacteria TaxID=2 RepID=ATL_STAA1
	twist_50962	3.3211e-06	0.169376	-0.837464	-2.0319	0.356967	37.5	25	0.666667		322	alpha S1 casein & Alpha-S1-casein
	twist_14067	3.3211e-06	0.169376	-0.837464	-2.0319	0.356967	37.5	25	0.666667		323	allergen_name False allergome_name Ovi a 8 (5/5), Ovi a 9 (2/2) (1/1) allergenonline_name False SDAP_name False iedb_name False
	twist_20503	3.3211e-06	0.169376	-0.837464	-2.0319	0.356967	37.5	25	0.666667		324	allergen_name False allergome_name False allergenonline_name Unassigned (1/1) (1/1) SDAP_name Bos d 8 (6/13) (1/1) iedb_name False
	agilent_6664	3.32385e-06	0.169516	-0.737671	-1.79012	0.314775	50	34.6154	0.692308	UniRef90_Q82081	325	positive (from uniprot): Rhinovirus B Genome polyprotein	Genome polyprotein n=46 Tax=Enterovirus TaxID=12059 RepID=POLG_HRV3
	agilent_205439	3.3426e-06	0.170473	1.13145	-0.486426	2.74932	8.33333	21.1538	2.53846	UniRef90_D6D6J2	326	NOM028_GL0019456 MPA_PNP_EM_seqs_non_topgraph_seqs_final_210318.csv	Uncharacterized protein n=42 Tax=Bacteroides TaxID=816 RepID=D6D6J2_9BACE
	agilent_34554	3.37322e-06	0.172034	-1.36466	-3.32314	0.593817	12.5	5.76923	0.461538	UniRef90_A0A374HQG2	327	MH0217_GL0039172 (2/2) MPA_and_EM_topgraph_220218_subsample.csv	SrtB family sortase n=6 Tax=Roseburia TaxID=841 RepID=A0A374HQG2_9FIRM
	agilent_240829	3.37932e-06	0.172345	-1.54329	-3.75973	0.673151	12.5	3.84615	0.307692	UniRef90_P0C2J9	328	VFG001363(gb|NP_346351) (ply) pneumolysin [Pneumolysin (VF0149)] [Streptococcus pneumoniae TIGR4]	Pneumolysin n=256 Tax=Bacteria TaxID=2 RepID=TACY_STRPN
	agilent_2946	3.38081e-06	0.172421	-1.37516	-3.3505	0.600169	12.5	9.61538	0.769231	UniRef90_P81177	329	zinc metalloproteinase aureolysin	Zinc metalloproteinase aureolysin n=337 Tax=Bacilli TaxID=91061 RepID=AURE_STAAU
	agilent_188933	3.40454e-06	0.173632	-0.907609	-2.21501	0.399789	25	13.4615	0.538462	UniRef90_A0A1T4WZF4	330	MH0203_GL0039843 MPA_PNP_EM_seqs_non_topgraph_seqs_final_210318.csv	Peptidylprolyl isomerase n=5 Tax=Ruminococcaceae TaxID=541000 RepID=A0A1T4WZF4_9FIRM
	agilent_234348	3.41428e-06	0.174128	-1.00461	-2.4534	0.444187	20.8333	11.5385	0.553846	UniRef90_Q8P2T7	331	VFG000976(gb|NP_268546) (slo) streptolysin O precursor [SLO (VF0250)] [Streptococcus pyogenes M1 GAS]	Streptolysin O n=132 Tax=Streptococcus TaxID=1301 RepID=TACY_STRP8
	agilent_44913	3.41532e-06	0.174181	-1.15468	-2.8201	0.510745	16.6667	5.76923	0.346154	UniRef90_A0A2N8IAB3	332	WP_022197508.1 strains_non_MPA_non_topgraph_cdhit70_190118.csv	Uncharacterized protein n=25 Tax=Akkermansia TaxID=239934 RepID=A0A2N8IAB3_9BACT
	agilent_127067	3.42515e-06	0.174683	-1.87906	-4.59243	0.834314	8.33333	3.84615	0.461538	UniRef90_A0A174D4S3	333	O2.UC16-1_GL0015012 MPA_PNP_EM_seqs_non_topgraph_seqs_final_210318.csv	Cellulase n=39 Tax=Bacteroides TaxID=816 RepID=A0A174D4S3_BACUN
	agilent_231635	3.43317e-06	0.175092	1.50578	-0.670637	3.6822	4.16667	15.3846	3.69231	UniRef90_P44969	334	VFG000337(gb|NP_439153) (iga1) immunoglobin A1 protease [IgA1 protease (VF0045)] [Haemophilus influenzae Rd KW20]	Immunoglobulin A1 protease autotransporter n=1 Tax=Haemophilus influenzae (strain ATCC 51907 / DSM 11121 / KW20 / Rd) TaxID=71421 RepID=IGA0_HAEIN
	twist_43391	3.43437e-06	0.175153	-0.950775	-2.3252	0.423648	25	13.4615	0.538462		335	55 kDa immediate-early protein 1
	agilent_4907	3.43649e-06	0.175261	-0.810984	-1.98362	0.361653	33.3333	19.2308	0.576923	UniRef90_P07210	336	polyprotein (9/9) & VP1 capsid protein (1/3) & Chain 2, Human Rhinovirus Serotype 2 (Hrv2)	Genome polyprotein n=273 Tax=Enterovirus TaxID=12059 RepID=POLG_HRV8A
	agilent_150014	3.44899e-06	0.175898	-2.04935	-5.01697	0.918271	8.33333	1.92308	0.230769	UniRef90_D4MZ61	337	MH0088_GL0122239 (1/6) MPA_and_EM_topgraph_220218_subsample.csv	Cation/multidrug efflux pump n=21 Tax=Firmicutes TaxID=1239 RepID=D4MZ61_ANAHA
	twist_32572	3.4526e-06	0.176083	0.957047	-0.429423	2.34352	12.5	26.9231	2.15385		338	EBNA3A HHV4
	agilent_240812	3.45571e-06	0.176241	0.973701	-0.437414	2.38482	12.5	25	2	UniRef90_P09983	339	VFG000906(gb|NP_755445) (hlyA) Hemolysin A [Hemolysin (VF0225)] [Escherichia coli CFT073]	Hemolysin, chromosomal n=225 Tax=Bacteria TaxID=2 RepID=HLYAC_ECOLX
	agilent_228087	3.46031e-06	0.176476	0.974001	-0.438314	2.38632	12.5	28.8462	2.30769	UniRef90_P81177	340	VFG001314(gb|NP_647375) (aur) zinc metalloproteinase aureolysin [Aureolysin (VF0024)] [Staphylococcus aureus subsp. aureus MW2]	Zinc metalloproteinase aureolysin n=337 Tax=Bacilli TaxID=91061 RepID=AURE_STAAU
	agilent_226440	3.46346e-06	0.176637	-1.12449	-2.75562	0.506641	16.6667	7.69231	0.461538	UniRef90_A0A0H2XFP1	341	VFG002406(gb|NP_645074) (esaA) type VII secretion system protein EsaA [Type VII secretion system (VF0403)] [Staphylococcus aureus subsp. aureus MW2]	Type VII secretion system accessory factor EsaA n=547 Tax=Bacteria TaxID=2 RepID=ESAA_STAA3
	agilent_236149	3.46836e-06	0.176886	-1.86851	-4.58045	0.843429	8.33333	5.76923	0.692308	UniRef90_A7X6I5	342	VFG001283(gb|NP_647238) (fnbA) fibronectin-binding protein A [FnBPs (VF0010)] [Staphylococcus aureus subsp. aureus MW2]	Fibronectin-binding protein A n=697 Tax=Bacteria TaxID=2 RepID=FNBA_STAA1
	agilent_12510	3.48317e-06	0.177642	-1.39996	-3.43539	0.635473	12.5	3.84615	0.307692	UniRef90_Q09012	343	WP_000079828.1 strains_non_MPA_non_topgraph_cdhit70_190118.csv	Flagellin n=54 Tax=Enterobacteriaceae TaxID=543 RepID=Q09012_SHISO
	agilent_12512	3.48317e-06	0.177642	-1.39996	-3.43539	0.635473	12.5	3.84615	0.307692	UniRef90_Q7DBI0	344	NP_310689.1 strains_non_MPA_non_topgraph_cdhit70_190118.csv	Flagellin n=88 Tax=Bacteria TaxID=2 RepID=Q7DBI0_ECO57
	twist_28814	3.5172e-06	0.179377	0.782526	-0.359762	1.92481	25	38.4615	1.53846		345	positive (from uniprot): Rhinovirus B Genome polyprotein
	agilent_2221	3.52469e-06	0.179759	1.73676	-0.800696	4.27422	87.5	88.4615	1.01099	UniRef90_Q9QL88	346	Enterovirus polyprotein (VP0, VP1, VP2, VP4) – capsid proteins, Coxsackievirus A9 (2.9 Å structure, chains 1–4)	Genome polyprotein n=36 Tax=Enterovirus B TaxID=138949 RepID=POLG_CXB6S
	twist_34234	3.54143e-06	0.180613	-0.947391	-2.33427	0.439489	25	9.61538	0.384615		347	huntingtin & Huntingtin
	agilent_217974	3.54552e-06	0.180821	1.48506	-0.689948	3.66006	4.16667	17.3077	4.15385	UniRef90_A0A1Q6NL23	348	MH0188_GL0157323 MPA_PNP_EM_seqs_non_topgraph_seqs_final_210318.csv	LytR_cpsA_psr domain-containing protein n=12 Tax=Clostridiales TaxID=186802 RepID=A0A1Q6NL23_9FIRM
	agilent_208541	3.55001e-06	0.18105	-1.10721	-2.72968	0.515255	16.6667	7.69231	0.461538	UniRef90_A0A174N6A9	349	WP_005425276.1 MPA_PNP_EM_seqs_non_topgraph_seqs_final_210318.csv	Kappa-carrageenase n=9 Tax=Blautia obeum TaxID=40520 RepID=A0A174N6A9_9FIRM
	twist_39114	3.56242e-06	0.181683	-1.35075	-3.33296	0.631462	12.5	5.76923	0.461538		350	erythrocyte membrane protein 1 (2/9) & VAR2CSA & erythrocyte membrane protein 1 (PfEMP1)
	agilent_116147	3.56344e-06	0.181736	-1.98138	-4.88938	0.92662	8.33333	1.92308	0.230769	UniRef90_C3QHL4	351	MH0087_GL0046292 MPA_PNP_EM_seqs_non_topgraph_seqs_final_210318.csv	Conjugative transposon TraN protein n=51 Tax=Bacteria TaxID=2 RepID=C3QHL4_9BACE
	twist_63959	3.56371e-06	0.181749	-1.83593	-4.53054	0.858685	8.33333	3.84615	0.461538		352	YP_009168991.1 hypothetical phage protein [Campylobacter virus CPt10]
	agilent_88260	3.58302e-06	0.182734	-1.09894	-2.7155	0.517621	16.6667	7.69231	0.461538	UniRef90_I9U8P6	353	159490532-stool1_revised_scaffold8888_2_gene50955 (2/2) MPA_and_EM_topgraph_220218_subsample.csv	SusC/RagA family TonB-linked outer membrane protein n=31 Tax=Bacteroides TaxID=816 RepID=I9U8P6_BACVU
	agilent_201606	3.5858e-06	0.182876	1.10166	-0.519428	2.72274	8.33333	21.1538	2.53846	UniRef90_Q74LM8	354	WP_011161370.1 strains_non_MPA_non_topgraph_cdhit70_190118.csv	LYZ2 domain-containing protein n=25 Tax=Lactobacillus TaxID=1578 RepID=Q74LM8_LACJO
	agilent_132876	3.58967e-06	0.183073	-1.40385	-3.47055	0.662844	12.5	3.84615	0.307692	UniRef90_G2T5W2	355	MH0268_GL0121737 MPA_PNP_EM_seqs_non_topgraph_seqs_final_210318.csv	Flagellin n=3 Tax=Roseburia TaxID=841 RepID=G2T5W2_ROSHA
	agilent_12022	3.59144e-06	0.183163	-0.740559	-1.831	0.349887	41.6667	25	0.6		356	positive (exact): Human herpesvirus 5 Envelope glycoprotein M
	agilent_212	3.60553e-06	0.183882	0.781692	-0.371211	1.9346	62.5	76.9231	1.23077	UniRef90_P12978	357	nuclear protein EBNA2 & EBNA-2 & Epstein-Barr nuclear antigen 2	Epstein-Barr nuclear antigen 2 n=125 Tax=Epstein-Barr virus (strain GD1) TaxID=10376 RepID=EBNA2_EBVB9
	agilent_185270	3.60679e-06	0.183946	-1.35037	-3.3423	0.641557	12.5	3.84615	0.307692	UniRef90_A0A2N5P776	358	WP_044930034.1 (1/1) non_MPA_topgraph_sampling_040218.csv	Sensor histidine kinase n=14 Tax=Clostridiales TaxID=186802 RepID=A0A2N5P776_RUMGN
	agilent_8060	3.6078e-06	0.183998	-1.13785	-2.81649	0.540785	16.6667	5.76923	0.346154	UniRef90_Q1HVF7	359	EBNA-1 HHV 4	Epstein-Barr nuclear antigen 1 n=48 Tax=Epstein-Barr virus (strain GD1) TaxID=10376 RepID=EBNA1_EBVA8
	agilent_241737	3.6078e-06	0.183998	-1.13785	-2.81649	0.540785	16.6667	5.76923	0.346154	UniRef90_Q48031	360	VFG001151(gb|AAA20527) (hmw1A) adhesin HMW1A, two-partner secretion (TPS) pathway TpsA exoprotein [HMW1/HMW2 (VF0038)] [Haemophilus influenzae str. 12]	Adhesin n=8 Tax=Haemophilus influenzae TaxID=727 RepID=Q48031_HAEIF
	agilent_151860	3.60993e-06	0.184107	1.47844	-0.703201	3.66009	4.16667	15.3846	3.69231	UniRef90_A0A508ZG25	361	WP_015438400.1 strains_non_MPA_non_topgraph_cdhit70_190118.csv	Lactose-binding protein n=31 Tax=Bifidobacterium TaxID=1678 RepID=A0A508ZG25_BIFBR
	twist_2830	3.61037e-06	0.184129	-0.79792	-1.97542	0.379579	37.5	26.9231	0.717949		362	allergen_name False allergome_name Bub b 8 (5/6), Bub b 9 (1/2) (1/1) allergenonline_name False SDAP_name False iedb_name False
	agilent_8688	3.61364e-06	0.184296	0.790415	-0.376453	1.95728	20.8333	36.5385	1.75385	UniRef90_Q66478	363	polyprotein (3/9) & structural protein (3/3) & VP1 (2/4) & capsid protein VP1 & VP1 protein (2/2) & VP1 protein, partial [Enterovirus A71]	Genome polyprotein n=10068 Tax=root TaxID=1 RepID=POLG_HE71B
	agilent_8993	3.63105e-06	0.185184	0.700481	-0.335713	1.73668	54.1667	69.2308	1.27811	UniRef90_P03204	364	EBNA-3C HHV 4 latent protein	Epstein-Barr nuclear antigen 6 n=14 Tax=Epstein-Barr virus (strain GD1) TaxID=10376 RepID=EBNA6_EBVB9
	agilent_8065	3.64907e-06	0.186103	-0.994374	-2.46839	0.479641	20.8333	7.69231	0.369231	UniRef90_P03211	365	EBNA-1 HHV 4 & BKRF1	Epstein-Barr nuclear antigen 1 n=37 Tax=Epstein-Barr virus (strain GD1) TaxID=10376 RepID=EBNA1_EBVB9
	agilent_134048	3.66089e-06	0.186705	0.746722	-0.3617	1.85514	25	42.3077	1.69231	UniRef90_R5ESF2	366	MH0043_GL0060107 MPA_PNP_EM_seqs_non_topgraph_seqs_final_210318.csv	SGNH_hydro domain-containing protein n=3 Tax=Bacteroidales TaxID=171549 RepID=R5ESF2_9BACE
	twist_33645	3.68329e-06	0.187848	0.839579	-0.409911	2.08907	16.6667	32.6923	1.96154		367	EBNA3A HHV4
	twist_55253	3.70267e-06	0.188836	0.695106	-0.341692	1.7319	33.3333	53.8462	1.61538		368	EBNA-3B nuclear protein [Human gammaherpesvirus 4] & Epstein-Barr nuclear antigen 4
	agilent_235500	3.70896e-06	0.189157	-0.867794	-2.16311	0.427518	25	13.4615	0.538462	UniRef90_A0A0K5P078	369	VFG000743(gb|AAC38395) (espD) EspD [EspD (VF0180)] [Escherichia coli O127:H6 str. E2348/69]	Translocon EspD n=21 Tax=Escherichia coli TaxID=562 RepID=A0A0K5P078_ECOLX
	twist_44831	3.70974e-06	0.189197	0.927876	-0.457243	2.31299	12.5	26.9231	2.15385		370	fibronectin-binding protein A
	agilent_10626	3.71473e-06	0.189451	1.4584	-0.719928	3.63673	4.16667	15.3846	3.69231	UniRef90_Q82081	371	positive (from uniprot): Rhinovirus B Genome polyprotein	Genome polyprotein n=46 Tax=Enterovirus TaxID=12059 RepID=POLG_HRV3
	twist_58813	3.72534e-06	0.189993	0.933996	-0.462766	2.33076	12.5	23.0769	1.84615		372	H3N2 A/Michigan/45/2015 M1
	agilent_714	3.73343e-06	0.190405	1.48075	-0.73573	3.69724	4.16667	11.5385	2.76923	UniRef90_P06491	373	major capsid protein (4/4) & UL19	Major capsid protein n=146 Tax=root TaxID=1 RepID=MCP_HHV11
	twist_55780	3.73364e-06	0.190416	1.48072	-0.735767	3.69721	4.16667	11.5385	2.76923		374	Fusion glycoprotein F0 precursor (2/2) & fusion protein (1/2) & fusion glycoprotein
	twist_27025	3.73418e-06	0.190443	1.4807	-0.735892	3.69728	4.16667	11.5385	2.76923		375	collagen, type IV, alpha 3 (Goodpasture antigen)
	twist_33384	3.73947e-06	0.190713	-1.28579	-3.21177	0.640197	12.5	9.61538	0.769231		376	zinc metalloproteinase aureolysin
	agilent_117712	3.74125e-06	0.190804	1.4546	-0.724697	3.6339	4.16667	15.3846	3.69231	UniRef90_A0A0H3EAX6	377	YP_003970227.1 strains_non_MPA_non_topgraph_cdhit70_190118.csv	1,4-beta-N-acetylmuramidase n=61 Tax=Bacteria TaxID=2 RepID=A0A0H3EAX6_BIFBP
	agilent_239239	3.75535e-06	0.191523	0.750961	-0.375959	1.87788	62.5	76.9231	1.23077	UniRef90_Q93SM9	378	VFG002418(gb|YP_001331791) (vWbp) secreted von Willebrand factor-binding protein precursor [vWbp (VF0420)] [Staphylococcus aureus subsp. aureus str. Newman]	Coagulase n=92 Tax=Staphylococcus TaxID=1279 RepID=Q93SM9_STAAU
	agilent_11275	3.75703e-06	0.191608	0.721224	-0.36128	1.80373	37.5	53.8462	1.4359		379	positive (exact): Influenza A virus Hemagglutinin
	twist_18921	3.75984e-06	0.191752	1.46473	-0.734435	3.6639	4.16667	15.3846	3.69231		380	allergen_name Ani s 14 (1/1) (1/1) allergome_name Ani s 14 (1/4) (1/1) allergenonline_name Ani s 14.0101 (1/1) (1/1) SDAP_name False iedb_name False
	twist_58727	3.76208e-06	0.191866	-1.08885	-2.72409	0.546384	91.6667	78.8462	0.86014		381	positive (exact): Human adenovirus C Pre-histone-like nucleoprotein
	agilent_106728	3.76386e-06	0.191957	1.45171	-0.728909	3.63232	4.16667	15.3846	3.69231	UniRef90_C0BEV3	382	MH0088_GL0045527 (1/1) MPA_and_EM_topgraph_220218_subsample.csv	LysM domain protein n=11 Tax=Coprococcus TaxID=33042 RepID=C0BEV3_9FIRM
	agilent_77323	3.77986e-06	0.192773	-5.85338	-14.6619	2.95516	4.16667	1.92308	0.461538	UniRef90_A0A4P6M607	383	WP_018594521.1 strains_non_MPA_non_topgraph_cdhit70_190118.csv	D-galactose-binding periplasmic protein n=6 Tax=Lachnospiraceae TaxID=186803 RepID=A0A4P6M607_9FIRM
	twist_52032	3.78217e-06	0.192891	1.44861	-0.731925	3.62914	4.16667	17.3077	4.15385		384	EBNA-3B nuclear protein [Human gammaherpesvirus 4] & Epstein-Barr nuclear antigen 4
	agilent_35533	3.79198e-06	0.193391	1.09902	-0.557152	2.75519	8.33333	19.2308	2.30769	UniRef90_A0A381IPS4	385	WP_003460499.1 strains_non_MPA_non_topgraph_cdhit70_190118.csv	Cell wall binding repeat-containing protein/zinc carboxypeptidase n=15 Tax=Clostridium perfringens TaxID=1502 RepID=A0A381IPS4_CLOPF
	agilent_6734	3.7966e-06	0.193627	1.4741	-0.748478	3.69668	4.16667	11.5385	2.76923	UniRef90_P08392	386	Trans-acting transcriptional protein ICP4	Major viral transcription factor ICP4 n=1 Tax=Human herpesvirus 1 (strain 17) TaxID=10299 RepID=ICP4_HHV11
	twist_54260	3.80688e-06	0.194151	1.44621	-0.736883	3.62931	4.16667	15.3846	3.69231		387	CagA
	twist_58057	3.80784e-06	0.1942	0.774253	-0.394631	1.94314	20.8333	38.4615	1.84615		388	positive (exact): Norwalk virus Non-structural polyprotein
	agilent_9840	3.80843e-06	0.19423	1.08156	-0.551373	2.7145	8.33333	21.1538	2.53846	UniRef90_O36634	389	Fusion glycoprotein F0 precursor (2/2) & fusion protein (1/2) & fusion glycoprotein	Fusion glycoprotein F0 n=1724 Tax=Pneumoviridae TaxID=11244 RepID=FUS_HRSVB
	agilent_46084	3.80862e-06	0.194239	-1.88244	-4.72461	0.959718	8.33333	1.92308	0.230769	UniRef90_A0A139TN04	390	764143897-stool1_revised_scaffold19089_3_gene114080 MPA_PNP_EM_seqs_non_topgraph_seqs_final_210318.csv	Methionine synthase n=68 Tax=unclassified Akkermansia TaxID=2608915 RepID=A0A139TN04_9BACT
	agilent_161265	3.81545e-06	0.194588	-1.13427	-2.84815	0.579615	16.6667	5.76923	0.346154	UniRef90_A0A0P0M1N3	391	T2D-176A_GL0037914 MPA_PNP_EM_seqs_non_topgraph_seqs_final_210318.csv	Exo-poly-alpha-D-galacturonosidase n=35 Tax=root TaxID=1 RepID=A0A0P0M1N3_BACVU
	agilent_92683	3.81666e-06	0.194649	1.44863	-0.74056	3.63782	4.16667	13.4615	3.23077	UniRef90_A0A414HGH8	392	MH0012_GL0154153 (2/2) MPA_and_EM_topgraph_220218_subsample.csv	TonB-dependent receptor n=27 Tax=Bacteroides TaxID=816 RepID=A0A414HGH8_BACVU
	agilent_7902	3.82289e-06	0.194967	-1.26197	-3.17044	0.646496	12.5	5.76923	0.461538	UniRef90_O43159	393	Ribosomal RNA-processing protein 8	Ribosomal RNA-processing protein 8 n=17 Tax=Hominoidea TaxID=314295 RepID=RRP8_HUMAN
	twist_27720	3.82466e-06	0.195057	-0.854759	-2.14766	0.438146	25	17.3077	0.692308		394	early antigen protein D (EA-D) & DNA polymerase processivity factor BMRF1
	twist_58050	3.8368e-06	0.195677	0.847338	-0.436119	2.13079	66.6667	76.9231	1.15385		395	positive (exact): Enterovirus B Genome polyprotein
	agilent_223844	3.84275e-06	0.19598	-1.28298	-3.22763	0.661665	12.5	5.76923	0.461538	UniRef90_Q5WVE4	396	VFG045548(gb|YP_095924) (lpg1907) Dot/Icm type IV secretion system effector [Dot/Icm (VF0156)] [Legionella pneumophila subsp. pneumophila str. Philadelphia 1]	Uncharacterized protein n=32 Tax=Legionella pneumophila TaxID=446 RepID=Q5WVE4_LEGPL
	agilent_18832	3.86763e-06	0.197249	-1.28539	-3.23922	0.668436	12.5	3.84615	0.307692	UniRef90_B0MZZ7	397	MH0002_GL0026121 MPA_PNP_EM_seqs_non_topgraph_seqs_final_210318.csv	Outer membrane efflux protein n=7 Tax=root TaxID=1 RepID=B0MZZ7_9BACT
	twist_51746	3.87231e-06	0.197488	-1.42284	-3.58675	0.741065	12.5	5.76923	0.461538		398	alpha S1 casein & Alpha-S1-casein
	agilent_149779	3.87598e-06	0.197675	0.827028	-0.43127	2.08533	16.6667	32.6923	1.96154	UniRef90_UPI0004537308	399	WP_000728715.1 strains_non_MPA_non_topgraph_cdhit70_190118.csv	staphylococcal protein A n=1 Tax=Staphylococcus aureus TaxID=1280 RepID=UPI0004537308
	agilent_869	3.90409e-06	0.199109	-0.722843	-1.82615	0.38046	41.6667	26.9231	0.646154	UniRef90_P03277	400	Hexon protein	Hexon protein n=779 Tax=Adenoviridae TaxID=10508 RepID=CAPSH_ADE02
	twist_30716	3.9671e-06	0.202322	1.4084	-0.756693	3.5735	4.16667	17.3077	4.15385		401	Serine-rich 25 kDa antigen protein
	agilent_610	3.96939e-06	0.202439	-1.7704	-4.49269	0.951888	8.33333	1.92308	0.230769	UniRef90_P27958	402	Hepatitis C virus (HCV) polyprotein – includes core, envelope glycoproteins (E1, E2/NS1, gp35, gp70, hypervariable regions), and nonstructural proteins (NS3, NS4, NS5, NS5B, RNA-dependent RNA polymerase); covers structural and nonstructural regions, precue protein (1/2) & polyprotein precursor (1/3) & Polyprotein (1/2) & E2 protein (4/4) & precursor protein & Hepatitis C virus core, matrix, envel…	Genome polyprotein n=2057 Tax=Hepacivirus C TaxID=11103 RepID=POLG_HCVH
	agilent_12513	3.97606e-06	0.202779	-1.30495	-3.31303	0.70314	12.5	3.84615	0.307692	UniRef90_Q06971	403	WP_000079833.1 strains_non_MPA_non_topgraph_cdhit70_190118.csv	Flagellin n=259 Tax=Salmonella TaxID=590 RepID=FLIC_SALDU
	agilent_15672	3.98126e-06	0.203044	-1.23895	-3.1466	0.668701	12.5	5.76923	0.461538	UniRef90_Q2FVE7	404	WP_001229076.1 strains_non_MPA_non_topgraph_cdhit70_190118.csv	Metal-staphylopine-binding protein CntA n=261 Tax=Bacteria TaxID=2 RepID=CNTA_STAA8
	agilent_42	3.99818e-06	0.203907	-0.788301	-2.00439	0.42779	29.1667	13.4615	0.461538	UniRef90_P68950	405	positive (from uniprot): Human adenovirus C Pre-histone-like nucleoprotein	Pre-histone-like nucleoprotein n=24 Tax=root TaxID=1 RepID=NP_ADE02
	agilent_1683	3.99857e-06	0.203927	1.11377	-0.604489	2.83202	83.3333	88.4615	1.06154	UniRef90_Q66575	406	positive (from uniprot): Enterovirus B Genome polyprotein	Genome polyprotein n=20 Tax=Enterovirus B TaxID=138949 RepID=POLG_EC12T
	agilent_188441	4.01234e-06	0.204629	0.744508	-0.405859	1.89487	25	44.2308	1.76923	UniRef90_Q931I5	407	WP_000791402.1 strains_non_MPA_non_topgraph_cdhit70_190118.csv	Uncharacterized leukocidin-like protein 2 n=180 Tax=Bacteria TaxID=2 RepID=LUKL2_STAAM
	twist_29905	4.01437e-06	0.204733	-0.911003	-2.31895	0.496944	20.8333	13.4615	0.646154		408	ATP-dependant helicase, putative
	twist_59400	4.02112e-06	0.205077	1.05714	-0.5779	2.69217	8.33333	17.3077	2.07692		409	H3N2 A/Hong Kong/4801/2014 M1
	agilent_148372	4.03648e-06	0.20586	0.947057	-0.520257	2.41437	12.5	19.2308	1.53846	UniRef90_K0X778	410	MH0012_GL0067549 MPA_PNP_EM_seqs_non_topgraph_seqs_final_210318.csv	Por secretion system C-terminal sorting domain-containing protein n=2 Tax=Bacteroidales TaxID=171549 RepID=K0X778_9BACT
	agilent_185336	4.04382e-06	0.206235	-1.03185	-2.63185	0.568156	16.6667	7.69231	0.461538	UniRef90_Q7BS42	411	NP_708747.3 (1/1) non_MPA_topgraph_sampling_040218.csv	Serine protease pic autotransporter n=149 Tax=Enterobacteriaceae TaxID=543 RepID=PIC_ECO44
	agilent_122181	4.05325e-06	0.206716	1.41533	-0.781637	3.61229	4.16667	15.3846	3.69231	UniRef90_A0A4P6M723	412	WP_018598482.1 strains_non_MPA_non_topgraph_cdhit70_190118.csv	Toxin A n=4 Tax=Blautia TaxID=572511 RepID=A0A4P6M723_9FIRM
	agilent_229718	4.05685e-06	0.206899	0.756024	-0.418001	1.93005	20.8333	34.6154	1.66154	UniRef90_A7X6I5	413	VFG001283(gb|NP_647238) (fnbA) fibronectin-binding protein A [FnBPs (VF0010)] [Staphylococcus aureus subsp. aureus MW2]	Fibronectin-binding protein A n=697 Tax=Bacteria TaxID=2 RepID=FNBA_STAA1
	agilent_141373	4.07751e-06	0.207953	-0.819303	-2.09455	0.455941	25	13.4615	0.538462	UniRef90_A0A174HLQ5	414	MH0092_GL0002834 MPA_PNP_EM_seqs_non_topgraph_seqs_final_210318.csv	Autolysin n=21 Tax=Lachnospiraceae TaxID=186803 RepID=A0A174HLQ5_9FIRM
	twist_23370	4.0906e-06	0.20862	-0.81085	-2.07479	0.453089	29.1667	19.2308	0.659341		415	allergen_name False allergome_name Sec c 37 (1/2) (1/1) allergenonline_name False SDAP_name False iedb_name False
	agilent_7301	4.10518e-06	0.209364	0.715448	-0.401604	1.8325	62.5	75	1.2	UniRef90_P03211	416	EBNA-1 HHV 4 & BKRF1	Epstein-Barr nuclear antigen 1 n=37 Tax=Epstein-Barr virus (strain GD1) TaxID=10376 RepID=EBNA1_EBVB9
	agilent_21512	4.1062e-06	0.209416	-0.815925	-2.09	0.45815	25	13.4615	0.538462	UniRef90_A0A4P6M1P6	417	WP_081624715.1 strains_non_MPA_non_topgraph_cdhit70_190118.csv	Toxin A n=4 Tax=Lachnospiraceae TaxID=186803 RepID=A0A4P6M1P6_9FIRM
	twist_17426	4.10909e-06	0.209563	-1.73681	-4.44972	0.976109	8.33333	9.61538	1.15385		418	allergen_name Hor v 20 (1/1) (1/1) allergome_name Hor v 20 (2/3) (1/1) allergenonline_name Unassigned (1/1) (1/1) SDAP_name Hor v 21 (1/1) (1/1) iedb_name False
	twist_57307	4.11732e-06	0.209983	-1.63494	-4.1911	0.921217	8.33333	1.92308	0.230769		419	Collagen alpha-3(IV) chain & alpha-3 type IV collagen & type IV collagen alpha 3 chain & type IV collagen alpha3 chain
	agilent_115129	4.12868e-06	0.210563	-1.24214	-3.18663	0.702357	12.5	3.84615	0.307692	UniRef90_A0A069S3C5	420	158458797-stool1_revised_scaffold19117_2_gene52074 (2/2) MPA_and_EM_topgraph_220218_subsample.csv	Efflux transporter, RND family, MFP subunit n=29 Tax=Bacteroidales TaxID=171549 RepID=A0A069S3C5_9BACT
	twist_52249	4.13207e-06	0.210736	-0.677664	-1.73891	0.383582	45.8333	34.6154	0.755245		421	EBNA-3C HHV 4 latent protein
	agilent_78269	4.13355e-06	0.210811	1.05496	-0.597417	2.70733	8.33333	17.3077	2.07692	UniRef90_K0WUD6	422	MH0012_GL0237066 (1/1) MPA_and_EM_topgraph_220218_subsample.csv	Uncharacterized protein n=3 Tax=Bacteroidales TaxID=171549 RepID=K0WUD6_9BACT
	agilent_78103	4.14029e-06	0.211155	-0.920174	-2.36252	0.522176	20.8333	9.61538	0.461538	UniRef90_Q8G7F6	423	WP_058102159.1 (2/6) non_MPA_topgraph_sampling_040218.csv	Uncharacterized protein n=165 Tax=Terrabacteria group TaxID=1783272 RepID=Q8G7F6_BIFLO
	twist_57818	4.14216e-06	0.21125	-1.06459	-2.73365	0.604475	16.6667	5.76923	0.346154		424	glycoprotein D (2/2)
	agilent_174140	4.14373e-06	0.21133	-1.03722	-2.66366	0.58922	16.6667	5.76923	0.346154	UniRef90_U6RBT0	425	MH0028_GL0082397 MPA_PNP_EM_seqs_non_topgraph_seqs_final_210318.csv	Cell division protein FtsZ n=28 Tax=root TaxID=1 RepID=U6RBT0_9BACE
	agilent_47052	4.16239e-06	0.212282	1.41049	-0.805875	3.62685	4.16667	13.4615	3.23077	UniRef90_B6FIV8	426	765620695-stool1_revised_scaffold4629_1_gene93858 MPA_PNP_EM_seqs_non_topgraph_seqs_final_210318.csv	F5/8 type C domain protein n=6 Tax=Clostridiales TaxID=186802 RepID=B6FIV8_9FIRM
	agilent_73858	4.17879e-06	0.213119	-1.00686	-2.59188	0.578161	16.6667	7.69231	0.461538	UniRef90_I8ZDU0	427	NLM005_GL0046950 (2/2) MPA_and_EM_topgraph_220218_subsample.csv	OMP_b-brl_3 domain-containing protein n=59 Tax=root TaxID=1 RepID=I8ZDU0_BACUN
	agilent_8318	4.179e-06	0.213129	-0.713863	-1.83767	0.409942	75	59.6154	0.794872	UniRef90_Q1HVF7	428	EBNA-1 HHV 4	Epstein-Barr nuclear antigen 1 n=48 Tax=Epstein-Barr virus (strain GD1) TaxID=10376 RepID=EBNA1_EBVA8
	agilent_21513	4.183e-06	0.213333	0.758586	-0.436158	1.95333	70.8333	80.7692	1.14027	UniRef90_A0A4P6M1P6	429	WP_081624715.1 strains_non_MPA_non_topgraph_cdhit70_190118.csv	Toxin A n=4 Tax=Lachnospiraceae TaxID=186803 RepID=A0A4P6M1P6_9FIRM
	twist_32960	4.1981e-06	0.214103	1.39412	-0.805261	3.59351	4.16667	11.5385	2.76923		430	Glycoprotein M
	agilent_26184	4.20799e-06	0.214607	1.04247	-0.603953	2.6889	8.33333	17.3077	2.07692	UniRef90_A0A508Z0K2	431	WP_014569540.1 (1/1) non_MPA_topgraph_sampling_040218.csv	Dipeptide-binding protein DppE n=18 Tax=Lactobacillaceae TaxID=33958 RepID=A0A508Z0K2_LACRH
	agilent_85550	4.21118e-06	0.21477	-0.886071	-2.28598	0.51384	20.8333	13.4615	0.646154	UniRef90_Q6GJK9	432	WP_001170274.1 strains_non_MPA_non_topgraph_cdhit70_190118.csv	N-acetylmuramoyl-L-alanine amidase sle1 n=31 Tax=Staphylococcus aureus TaxID=1280 RepID=SLE1_STAAR
	agilent_9481	4.22199e-06	0.215321	0.648426	-0.37726	1.67411	45.8333	61.5385	1.34266	UniRef90_A0A098ZMW6	433	choline-binding protein D	Autolysin n=355 Tax=Streptococcus TaxID=1301 RepID=A0A098ZMW6_STREE
	agilent_201880	4.22932e-06	0.215695	0.665666	-0.388149	1.71948	54.1667	67.3077	1.2426	UniRef90_A0A174B1N0	434	WP_012743453.1 MPA_PNP_EM_seqs_non_topgraph_seqs_final_210318.csv	Toxin A n=2 Tax=[Eubacterium] rectale TaxID=39491 RepID=A0A174B1N0_9FIRM
	agilent_241401	4.23259e-06	0.215862	-0.791454	-2.04486	0.461951	33.3333	21.1538	0.634615	UniRef90_Q9Z4J8	435	VFG001377(gb|NP_359024) (lytC) 1,4-beta-N-acetylmuramidase [CBPs (VF0145)] [Streptococcus pneumoniae R6]	1,4-beta-N-acetylmuramidase n=231 Tax=Streptococcus TaxID=1301 RepID=Q9Z4J8_STREE
	twist_41527	4.28311e-06	0.218438	-0.818637	-2.12238	0.485101	25	13.4615	0.538462		436	positive (from uniprot): Enterovirus B Genome polyprotein
	twist_46897	4.28978e-06	0.218779	0.744342	-0.441953	1.93064	20.8333	30.7692	1.47692		437	glycoprotein B (2/2)
	agilent_223034	4.30724e-06	0.219669	-0.659403	-1.71236	0.393552	41.6667	25	0.6	UniRef90_A0A4I7XYI6	438	VFG001361(gb|NP_344663) (pspA) pneumococcal surface protein A [PspA (VF0152)] [Streptococcus pneumoniae TIGR4]	Surface protein A n=87 Tax=Streptococcus pneumoniae TaxID=1313 RepID=A0A4I7XYI6_STREE
	twist_78072	4.32318e-06	0.220482	-0.814894	-2.11844	0.488649	25	11.5385	0.461538		439	YP_007003214.1 phage tail tape measure protein [Lactobacillus phage LF1]
	twist_64023	4.32866e-06	0.220762	-0.992432	-2.58094	0.596072	16.6667	7.69231	0.461538		440	YP_009222335.1 hypothetical protein LfeInf_097 [Lactobacillus phage LfeInf]
	agilent_169724	4.33679e-06	0.221176	-1.6056	-4.17787	0.966661	8.33333	5.76923	0.692308	UniRef90_A0A1C3SKW8	441	WP_020916184.1 strains_non_MPA_non_topgraph_cdhit70_190118.csv	Peptidase C51 domain-containing protein n=23 Tax=Streptococcus TaxID=1301 RepID=A0A1C3SKW8_STRMC
	twist_27541	4.33711e-06	0.221193	-0.746055	-1.94132	0.449208	29.1667	17.3077	0.593407		442	EBNA-1 HHV 4 & BKRF1
	agilent_221374	4.34197e-06	0.22144	-0.74726	-1.9451	0.450576	33.3333	25	0.75	UniRef90_A0A0K5P078	443	VFG000743(gb|AAC38395) (espD) EspD [EspD (VF0180)] [Escherichia coli O127:H6 str. E2348/69]	Translocon EspD n=21 Tax=Escherichia coli TaxID=562 RepID=A0A0K5P078_ECOLX
	agilent_1151	4.34239e-06	0.221462	0.713428	-0.43023	1.85709	25	36.5385	1.46154	UniRef90_Q9QL88	444	Enterovirus polyprotein (VP0, VP1, VP2, VP4) – capsid proteins, Coxsackievirus A9 (2.9 Å structure, chains 1–4)	Genome polyprotein n=36 Tax=Enterovirus B TaxID=138949 RepID=POLG_CXB6S
	agilent_220951	4.34441e-06	0.221565	1.41136	-0.851622	3.67435	4.16667	15.3846	3.69231	UniRef90_A0A4I7XYI6	445	VFG001361(gb|NP_344663) (pspA) pneumococcal surface protein A [PspA (VF0152)] [Streptococcus pneumoniae TIGR4]	Surface protein A n=87 Tax=Streptococcus pneumoniae TaxID=1313 RepID=A0A4I7XYI6_STREE
	agilent_23665	4.3545e-06	0.222079	-0.742601	-1.93462	0.449414	29.1667	17.3077	0.593407	UniRef90_A0A1H0NAI1	446	WP_020917636.1 strains_non_MPA_non_topgraph_cdhit70_190118.csv	LysM domain-containing protein n=15 Tax=Streptococcus TaxID=1301 RepID=A0A1H0NAI1_STREI
	agilent_161799	4.37853e-06	0.223305	-1.1971	-3.12376	0.729567	12.5	11.5385	0.923077	UniRef90_E5VDQ4	447	V1.FI19_GL0078193 (1/2) MPA_and_EM_topgraph_220218_subsample.csv	ABC transporter permease n=53 Tax=Bacteroides TaxID=816 RepID=E5VDQ4_9BACE
	agilent_6871	4.38849e-06	0.223813	-0.869569	-2.27063	0.531493	20.8333	9.61538	0.461538	UniRef90_Q9PZT0	448	Probable coat protein VP1 & VP2 (1/2) & VP1 capsid protein (2/3) & viral protein 2 & VP2 protein & VP1u	Minor capsid protein VP1 n=1787 Tax=Erythroparvovirus TaxID=40121 RepID=CAPSD_PAVHV
	agilent_240487	4.3916e-06	0.223971	-0.672661	-1.75683	0.411511	37.5	23.0769	0.615385	UniRef90_P71401	449	VFG001157(gb|AAC44560) (hsf) Hsf [Hia/Hsf (VF0039)] [Haemophilus influenzae C54]	Hsf n=19 Tax=Haemophilus influenzae TaxID=727 RepID=P71401_HAEIF
	agilent_71939	4.39945e-06	0.224372	1.05246	-0.645327	2.75025	8.33333	17.3077	2.07692	UniRef90_UPI0006C7ABC3	450	V1.FI09_GL0113779 MPA_PNP_EM_seqs_non_topgraph_seqs_final_210318.csv	hypothetical protein n=1 Tax=Clostridia bacterium UC5.1-1D1 TaxID=1697794 RepID=UPI0006C7ABC3
	agilent_17248	4.41117e-06	0.22497	1.38446	-0.851778	3.6207	4.16667	13.4615	3.23077	UniRef90_I9UMA1	451	MH0274_GL0103868 (2/2) MPA_and_EM_topgraph_220218_subsample.csv	SusC/RagA family TonB-linked outer membrane protein n=21 Tax=Bacteroides TaxID=816 RepID=I9UMA1_BACVU
	twist_54219	4.41526e-06	0.225178	1.00942	-0.621771	2.64062	8.33333	19.2308	2.30769		452	PPE family protein (1/9) & PPE FAMILY PROTEIN (4/6) & PPE family protein [Mycobacterium tuberculosis] (4/11)
	agilent_90858	4.41731e-06	0.225283	-0.679802	-1.77859	0.418983	37.5	21.1538	0.564103	UniRef90_P0ADA3	453	NP_311623.1 strains_non_MPA_non_topgraph_cdhit70_190118.csv	Murein hydrolase activator NlpD n=742 Tax=Bacteria TaxID=2 RepID=NLPD_ECOLI
	twist_28813	4.42112e-06	0.225477	-0.657137	-1.71973	0.40546	62.5	48.0769	0.769231		454	positive (from uniprot): Rhinovirus B Genome polyprotein
	agilent_225962	4.42457e-06	0.225653	-1.18255	-3.09546	0.730367	12.5	3.84615	0.307692	UniRef90_P71401	455	VFG001157(gb|AAC44560) (hsf) Hsf [Hia/Hsf (VF0039)] [Haemophilus influenzae C54]	Hsf n=19 Tax=Haemophilus influenzae TaxID=727 RepID=P71401_HAEIF
	agilent_168007	4.42768e-06	0.225811	-1.01741	-2.66376	0.628937	16.6667	9.61538	0.576923	UniRef90_E5VBB8	456	MH0003_GL0074909 MPA_PNP_EM_seqs_non_topgraph_seqs_final_210318.csv	Uncharacterized protein n=30 Tax=Bacteroides TaxID=816 RepID=E5VBB8_9BACE
	twist_43493	4.42999e-06	0.22593	1.02514	-0.634135	2.68441	79.1667	82.6923	1.04453		457	Enterovirus polyprotein (VP0, VP1, VP2, VP4) – capsid proteins, Coxsackievirus A9 (2.9 Å structure, chains 1–4)
	twist_92306	4.43419e-06	0.226144	-0.989764	-2.59252	0.612995	16.6667	5.76923	0.346154		458	NP_945017.1 Putative HNH endonuclease [Salmonella phage FelixO1]
	agilent_37483	4.43869e-06	0.226373	1.3679	-0.848279	3.58407	4.16667	15.3846	3.69231	UniRef90_A0A0E1X7G8	459	WP_000824491.1 strains_non_MPA_non_topgraph_cdhit70_190118.csv	Uncharacterized protein n=10 Tax=Staphylococcus aureus TaxID=1280 RepID=A0A0E1X7G8_STAAU
	agilent_154061	4.46602e-06	0.227767	-0.961083	-2.52284	0.600678	16.6667	9.61538	0.576923	UniRef90_Q64R34	460	YP_100581.1 strains_non_MPA_non_topgraph_cdhit70_190118.csv	Peptidase_M48 domain-containing protein n=39 Tax=Bacteroidaceae TaxID=815 RepID=Q64R34_BACFR
	agilent_166288	4.46916e-06	0.227927	-1.17351	-3.08111	0.7341	12.5	3.84615	0.307692	UniRef90_K0XG12	461	MH0012_GL0139045 MPA_PNP_EM_seqs_non_topgraph_seqs_final_210318.csv	5_nucleotid_C domain-containing protein n=3 Tax=Bacteroidales TaxID=171549 RepID=K0XG12_9BACT
	twist_58055	4.47607e-06	0.22828	0.669172	-0.419432	1.75778	37.5	51.9231	1.38462		462	positive (exact): Influenza A virus Hemagglutinin
	agilent_5601	4.47749e-06	0.228352	0.674935	-0.423216	1.77309	33.3333	51.9231	1.55769	UniRef90_P81177	463	zinc metalloproteinase aureolysin	Zinc metalloproteinase aureolysin n=337 Tax=Bacilli TaxID=91061 RepID=AURE_STAAU
	agilent_220764	4.47898e-06	0.228428	-1.24192	-3.26292	0.779074	12.5	3.84615	0.307692	UniRef90_P12255	464	VFG000001(gb|NP_880571) (fhaB) filamentous hemagglutinin/adhesin [FHA (VF0025)] [Bordetella pertussis Tohama I]	Filamentous hemagglutinin n=89 Tax=Bordetella TaxID=517 RepID=FHAB_BORPE
	agilent_226736	4.48203e-06	0.228583	-0.666456	-1.75135	0.418438	45.8333	38.4615	0.839161	UniRef90_Q9KK48	465	VFG005316(gb|NP_359586) (pspC/cbpA) Choline binding protein A [Choline-binding proteins (CVF122)] [Streptococcus pneumoniae R6]	Surface protein PspC n=12 Tax=Streptococcus pneumoniae TaxID=1313 RepID=Q9KK48_STREE
	agilent_168512	4.5011e-06	0.229556	-1.14521	-3.01334	0.722924	12.5	5.76923	0.461538	UniRef90_B0G7W2	466	WP_005334232.1 (1/7) non_MPA_topgraph_sampling_040218.csv	Ferrous iron transport protein B n=13 Tax=Dorea TaxID=189330 RepID=B0G7W2_9FIRM
	agilent_27036	4.52245e-06	0.230645	-0.776983	-2.04741	0.493443	25	13.4615	0.538462	UniRef90_A0A1C6CHR2	467	WP_024853014.1 strains_non_MPA_non_topgraph_cdhit70_190118.csv	D-gamma-glutamyl-meso-diaminopimelic acid endopeptidase CwlS n=27 Tax=Clostridiales TaxID=186802 RepID=A0A1C6CHR2_9FIRM
	twist_51531	4.53081e-06	0.231071	-1.13118	-2.98244	0.720077	12.5	5.76923	0.461538		468	Ribosomal RNA-processing protein 8
	twist_78982	4.53138e-06	0.2311	1.00316	-0.638687	2.64501	8.33333	17.3077	2.07692		469	YP_007003201.1 phage terminase small subunit [Lactobacillus phage LF1]
	twist_70213	4.53451e-06	0.23126	-1.58212	-4.17241	1.00818	8.33333	1.92308	0.230769		470	YP_007006998.1 pre-neck appendage [Clostridium phage phi24R]
	agilent_26641	4.5477e-06	0.231933	1.32883	-0.849911	3.50756	4.16667	15.3846	3.69231	UniRef90_A0A1X3AI86	471	NP_816693.1 strains_non_MPA_non_topgraph_cdhit70_190118.csv	ABC-type enterochelin transport system, periplasmic component n=115 Tax=Bacilli TaxID=91061 RepID=A0A1X3AI86_ENTFL
	agilent_223466	4.55559e-06	0.232335	-1.1553	-3.05116	0.740558	12.5	3.84615	0.307692	UniRef90_Q9KK48	472	VFG005316(gb|NP_359586) (pspC/cbpA) Choline binding protein A [Choline-binding proteins (CVF122)] [Streptococcus pneumoniae R6]	Surface protein PspC n=12 Tax=Streptococcus pneumoniae TaxID=1313 RepID=Q9KK48_STREE
	agilent_173004	4.56244e-06	0.232685	1.01075	-0.649144	2.67065	8.33333	19.2308	2.30769	UniRef90_B0G3Y5	473	WP_052302907.1 strains_non_MPA_non_topgraph_cdhit70_190118.csv	N-acetylmuramoyl-L-alanine amidase n=2 Tax=Dorea formicigenerans TaxID=39486 RepID=B0G3Y5_9FIRM
	twist_60273	4.56987e-06	0.233063	-0.706923	-1.8688	0.454954	33.3333	19.2308	0.576923		474	YP_009153096.1 hypothetical protein Sf101_0022 [Enterobacteria phage Sf101]
	agilent_243291	4.59335e-06	0.234261	-0.631556	-1.67222	0.409112	58.3333	46.1538	0.791209	UniRef90_A0A4I7YG16	475	VFG001357(gb|NP_346601) (cbpA) choline binding protein A [CbpA/PspC (VF0150)] [Streptococcus pneumoniae TIGR4]	Choline binding protein A n=44 Tax=Streptococcus pneumoniae TaxID=1313 RepID=A0A4I7YG16_STREE
	agilent_182072	4.59604e-06	0.234398	-0.874508	-2.31593	0.566915	20.8333	13.4615	0.646154	UniRef90_Q64MM2	476	YP_101799.1 strains_non_MPA_non_topgraph_cdhit70_190118.csv	Uncharacterized protein n=50 Tax=Bacteroidaceae TaxID=815 RepID=Q64MM2_BACFR
	agilent_129447	4.5997e-06	0.234585	-1.14744	-3.0395	0.744606	12.5	3.84615	0.307692	UniRef90_A0A0M6WV91	477	MH0002_GL0058259 MPA_PNP_EM_seqs_non_topgraph_seqs_final_210318.csv	2Fe-2S ferredoxin-type domain-containing protein n=7 Tax=Roseburia TaxID=841 RepID=A0A0M6WV91_9FIRM
	agilent_169474	4.60458e-06	0.234833	-1.17004	-3.10038	0.760294	12.5	3.84615	0.307692	UniRef90_A0A139K0Z0	478	MH0010_GL0020383 MPA_PNP_EM_seqs_non_topgraph_seqs_final_210318.csv	SusF/SusE family outer membrane protein n=25 Tax=root TaxID=1 RepID=A0A139K0Z0_BACUN
	agilent_199830	4.62344e-06	0.235796	-0.987219	-2.61928	0.644846	16.6667	9.61538	0.576923	UniRef90_Q74IZ8	479	WP_011162134.1 strains_non_MPA_non_topgraph_cdhit70_190118.csv	Uncharacterized protein n=3 Tax=Lactobacillus johnsonii TaxID=33959 RepID=Q74IZ8_LACJO
	agilent_77798	4.63031e-06	0.236146	0.869919	-0.569302	2.30914	12.5	23.0769	1.84615	UniRef90_Q5FMK0	480	YP_193105.1 strains_non_MPA_non_topgraph_cdhit70_190118.csv	S-layer protein n=14 Tax=Lactobacillus acidophilus TaxID=1579 RepID=Q5FMK0_LACAC
	agilent_110645	4.63817e-06	0.236547	-1.01665	-2.70007	0.666769	16.6667	5.76923	0.346154	UniRef90_R5QL50	481	WP_004845480.1 strains_non_MPA_non_topgraph_cdhit70_190118.csv	NLPC_P60 domain-containing protein n=7 Tax=Clostridiales TaxID=186802 RepID=R5QL50_9FIRM
	twist_66217	4.64006e-06	0.236643	-1.43741	-3.81803	0.943211	8.33333	3.84615	0.461538		482	YP_009191582.1 hypothetical protein [Salmonella phage f18SE]
	agilent_28564	4.64694e-06	0.236994	0.633717	-0.416623	1.68406	33.3333	48.0769	1.44231	UniRef90_P81177	483	WP_001819612.1 strains_non_MPA_non_topgraph_cdhit70_190118.csv	Zinc metalloproteinase aureolysin n=337 Tax=Bacilli TaxID=91061 RepID=AURE_STAAU
	agilent_222359	4.66106e-06	0.237714	-1.59754	-4.24941	1.05433	8.33333	1.92308	0.230769	UniRef90_P71401	484	VFG001157(gb|AAC44560) (hsf) Hsf [Hia/Hsf (VF0039)] [Haemophilus influenzae C54]	Hsf n=19 Tax=Haemophilus influenzae TaxID=727 RepID=P71401_HAEIF
	agilent_3552	4.66329e-06	0.237828	0.83972	-0.55453	2.23397	12.5	25	2	UniRef90_A0A2U3RZL8	485	pneumococcal histidine triad protein D (1/2) & histidine motif-containing protein, partial	Pneumococcal histidine triad protein D n=4 Tax=Streptococcus pneumoniae TaxID=1313 RepID=A0A2U3RZL8_STREE
	twist_98287	4.67356e-06	0.238352	1.32355	-0.876494	3.52359	4.16667	13.4615	3.23077		486	YP_009148980.1 ribonucleotide reductase of class III (anaerobic) activating protein [Salmonella phage SSE121]
	agilent_174220	4.68664e-06	0.239019	1.32543	-0.880872	3.53174	4.16667	13.4615	3.23077	UniRef90_R7CNE5	487	MH0133_GL0028481 MPA_PNP_EM_seqs_non_topgraph_seqs_final_210318.csv	Lipoprotein n=2 Tax=Dialister TaxID=39948 RepID=R7CNE5_9FIRM
	twist_48742	4.69246e-06	0.239316	-0.859907	-2.29221	0.572394	20.8333	11.5385	0.553846		488	DNA polymerase processivity factor
	agilent_46317	4.7045e-06	0.239929	-1.46521	-3.90893	0.978503	8.33333	3.84615	0.461538	UniRef90_Q0SS17	489	WP_003469040.1 strains_non_MPA_non_topgraph_cdhit70_190118.csv	D-alanyl-D-alanine carboxypeptidase n=33 Tax=Clostridium perfringens TaxID=1502 RepID=Q0SS17_CLOPS
	agilent_204074	4.71469e-06	0.240449	-5.45122	-14.553	3.65051	4.16667	1.92308	0.461538	UniRef90_B1R5P4	490	WP_011590707.1 strains_non_MPA_non_topgraph_cdhit70_190118.csv	Mannosyl-glycoprotein endo-beta-N-acetylglucosamidase domain protein, possible enterotoxin n=1 Tax=Clostridium perfringens B str. ATCC 3626 TaxID=451754 RepID=B1R5P4_CLOPF
	agilent_108423	4.72547e-06	0.240999	-1.10329	-2.94758	0.740994	12.5	5.76923	0.461538	UniRef90_A0A0A6VMD7	491	WP_058102022.1 (1/1) non_MPA_topgraph_sampling_040218.csv	Big_4 domain-containing protein n=94 Tax=Bifidobacterium longum TaxID=216816 RepID=A0A0A6VMD7_BIFLN
	twist_27282	4.73547e-06	0.241509	0.795067	-0.535425	2.12556	70.8333	82.6923	1.16742		492	positive (exact): Enterovirus C Genome polyprotein [on Uniprot the BLAST matches are "Capsid protein" from "Human poliovirus"
	agilent_106172	4.74961e-06	0.24223	1.30511	-0.882253	3.49248	4.16667	15.3846	3.69231	UniRef90_A0A3D0XCG3	493	WP_092976286.1 (1/7) non_MPA_topgraph_sampling_040218.csv	CPBP family intramembrane metalloprotease n=2 Tax=Ruminococcus TaxID=1263 RepID=A0A3D0XCG3_9FIRM
	agilent_10	4.75205e-06	0.242355	-0.928385	-2.48477	0.627999	16.6667	11.5385	0.692308	UniRef90_Q99WQ6	494	Lipase 2 precursor (Glycerol ester hydrolase 2)	Lipase 2 n=451 Tax=Bacteria TaxID=2 RepID=LIP2_STAAM
	twist_59221	4.77996e-06	0.243778	0.749573	-0.510845	2.00999	16.6667	28.8462	1.73077		495	B B/Shanghai/361/2002 HA
	agilent_144502	4.78099e-06	0.243831	-0.958428	-2.57022	0.653361	16.6667	5.76923	0.346154	UniRef90_A0A174M4X5	496	T2D-135A_GL0010406 MPA_PNP_EM_seqs_non_topgraph_seqs_final_210318.csv	Dipeptidyl aminopeptidase/acylaminoacyl peptidase n=60 Tax=Bacteroides TaxID=816 RepID=A0A174M4X5_BACVU
	twist_50150	4.80016e-06	0.244808	-1.13375	-3.04432	0.776832	12.5	3.84615	0.307692		497	Capsid protein VP26 & capsid protein VP26 [Human gammaherpesvirus 4] & BFRF3
	agilent_235465	4.80345e-06	0.244976	-0.609289	-1.63642	0.417844	54.1667	38.4615	0.710059	UniRef90_P71401	498	VFG001157(gb|AAC44560) (hsf) Hsf [Hia/Hsf (VF0039)] [Haemophilus influenzae C54]	Hsf n=19 Tax=Haemophilus influenzae TaxID=727 RepID=P71401_HAEIF
	twist_22556	4.80396e-06	0.245002	-0.918217	-2.46622	0.629788	20.8333	9.61538	0.461538		499	allergen_name False allergome_name Bub b 12 (2/2), Bub b 8 (4/6) (1/1) allergenonline_name False SDAP_name False iedb_name False
	twist_28809	4.81857e-06	0.245747	-0.641267	-1.72407	0.441541	37.5	23.0769	0.615385		500	polyprotein (9/9) & VP1 capsid protein (1/3) & Chain 2, Human Rhinovirus Serotype 2 (Hrv2)
	agilent_223692	4.82043e-06	0.245842	1.34143	-0.92409	3.60695	4.16667	9.61538	2.30769	UniRef90_Q54835	501	VFG000950(gb|NP_665531) (emm) M protein type 3 [M protein (VF0242)] [Streptococcus pyogenes MGAS315]	M3 protein n=36 Tax=Streptococcus pyogenes TaxID=1314 RepID=Q54835_STRPY
	agilent_201607	4.85038e-06	0.247369	1.29477	-0.89903	3.48858	4.16667	13.4615	3.23077	UniRef90_A0A448F0Y5	502	WP_003657051.1 strains_non_MPA_non_topgraph_cdhit70_190118.csv	Muramidase n=21 Tax=Lactobacillus TaxID=1578 RepID=A0A448F0Y5_LACAI
	agilent_132331	4.85038e-06	0.247369	1.29477	-0.89903	3.48858	4.16667	13.4615	3.23077	UniRef90_A0A2Y2VXK6	503	NP_706220.1 strains_non_MPA_non_topgraph_cdhit70_190118.csv	Putative Rhs-family protein n=15 Tax=Shigella TaxID=620 RepID=A0A2Y2VXK6_SHIFL
	agilent_198500	4.85265e-06	0.247485	1.29692	-0.901061	3.49491	4.16667	17.3077	4.15385	UniRef90_A0A1X3AI86	504	NP_816693.1 strains_non_MPA_non_topgraph_cdhit70_190118.csv	ABC-type enterochelin transport system, periplasmic component n=115 Tax=Bacilli TaxID=91061 RepID=A0A1X3AI86_ENTFL
	agilent_881	4.86395e-06	0.248061	0.617277	-0.43014	1.66469	33.3333	48.0769	1.44231	UniRef90_Q66575	505	positive (from uniprot): Enterovirus B Genome polyprotein	Genome polyprotein n=20 Tax=Enterovirus B TaxID=138949 RepID=POLG_EC12T
	agilent_11279	4.86683e-06	0.248208	0.65476	-0.456604	1.76612	25	42.3077	1.69231		506	positive (exact): Norwalk virus Non-structural polyprotein
	agilent_83883	4.88411e-06	0.249089	-0.909872	-2.45713	0.637388	16.6667	7.69231	0.461538	UniRef90_A7LVX4	507	MH0020_GL0063163 (1/1) MPA_and_EM_topgraph_220218_subsample.csv	TonB-linked outer membrane protein, SusC/RagA family n=54 Tax=Bacteroidales TaxID=171549 RepID=A7LVX4_BACO1
	twist_22039	4.89161e-06	0.249472	-0.908687	-2.45518	0.637808	16.6667	7.69231	0.461538		508	allergen_name False allergome_name Gal d 1 (2/3) (1/1) allergenonline_name Unassigned (1/1) (1/1) SDAP_name False iedb_name False
	twist_47150	4.89334e-06	0.24956	1.28859	-0.904872	3.48205	4.16667	11.5385	2.76923		509	nuclear protein EBNA2 & EBNA-2 & Epstein-Barr nuclear antigen 2
	agilent_221241	4.89843e-06	0.24982	-0.636712	-1.72113	0.447705	45.8333	36.5385	0.797203	UniRef90_UPI000F53326A	510	VFG000261(gb|NP_273742) (iga) IgA-specific serine endopeptidase [IgA1 protease (VF0080)] [Neisseria meningitidis MC58]	IgA-specific serine endopeptidase autotransporter n=1 Tax=Neisseria meningitidis TaxID=487 RepID=UPI000F53326A
	agilent_48843	4.90603e-06	0.250207	1.29352	-0.911341	3.49837	4.16667	11.5385	2.76923	UniRef90_F9Z760	511	MH0012_GL0066575 MPA_PNP_EM_seqs_non_topgraph_seqs_final_210318.csv	Alkyl hydroperoxide reductase/ Thiol specific antioxidant/ Mal allergen n=9 Tax=Odoribacter TaxID=283168 RepID=F9Z760_ODOSD
	twist_26456	4.91251e-06	0.250538	-1.15222	-3.11759	0.813158	12.5	3.84615	0.307692		512	Transcription factor-like 5 protein (Cha transcription factor) (HPV-16 E2-binding protein 1) (E2BP-1)
	agilent_166519	4.91488e-06	0.250659	-0.91622	-2.47945	0.647008	16.6667	11.5385	0.692308	UniRef90_R7EMT3	513	MH0002_GL0053999 MPA_PNP_EM_seqs_non_topgraph_seqs_final_210318.csv	TonB-dependent receptor n=1 Tax=Bacteroides uniformis CAG:3 TaxID=1263055 RepID=R7EMT3_9BACE
	agilent_211706	4.91494e-06	0.250662	-0.93608	-2.5332	0.661042	16.6667	9.61538	0.576923	UniRef90_B2URG0	514	MH0054_GL0074264 MPA_PNP_EM_seqs_non_topgraph_seqs_final_210318.csv	Alpha-N-acetylglucosaminidase n=30 Tax=Akkermansia TaxID=239934 RepID=B2URG0_AKKM8
	twist_69249	4.93047e-06	0.251454	-0.704812	-1.90936	0.499736	29.1667	23.0769	0.791209		515	AFU63107.1 lysin [Lactobacillus phage ATCC 8014-B2]
	twist_36361	4.93615e-06	0.251744	1.30391	-0.925878	3.5337	4.16667	11.5385	2.76923		516	BMLF1 protein
	agilent_206719	4.94544e-06	0.252217	-0.74307	-2.01505	0.528909	25	13.4615	0.538462	UniRef90_A0A2V2E9Z5	517	MH0188_GL0033238 MPA_PNP_EM_seqs_non_topgraph_seqs_final_210318.csv	Molybdopterin molybdenumtransferase n=1 Tax=Coriobacteriia bacterium TaxID=2052159 RepID=A0A2V2E9Z5_9ACTN
	agilent_131885	4.95241e-06	0.252573	0.60361	-0.430418	1.63764	41.6667	50	1.2	UniRef90_R5E067	518	MH0010_GL0007892 MPA_PNP_EM_seqs_non_topgraph_seqs_final_210318.csv	Flagellin n=2 Tax=Eubacterium TaxID=1730 RepID=R5E067_9FIRM
	twist_37560	4.96851e-06	0.253394	0.649379	-0.46498	1.76374	25	38.4615	1.53846		519	positive (from uniprot): Rhinovirus B Genome polyprotein
	twist_24043	4.98017e-06	0.253989	-1.4544	-3.95335	1.04454	8.33333	1.92308	0.230769		520	allergen_name False allergome_name Epi co 2 (1/2) (1/1) allergenonline_name False SDAP_name False iedb_name False
	twist_27640	4.983e-06	0.254133	-0.823033	-2.23759	0.591524	87.5	78.8462	0.901099		521	Capsid protein VP26 & capsid protein VP26 [Human gammaherpesvirus 4] & BFRF3
	agilent_214358	4.98907e-06	0.254443	-0.740222	-2.01328	0.532836	25	15.3846	0.615385	UniRef90_A0A166DEL7	522	WP_000728052.1 strains_non_MPA_non_topgraph_cdhit70_190118.csv	Exported protein n=20 Tax=Staphylococcus aureus TaxID=1280 RepID=A0A166DEL7_STAAU
	agilent_212629	4.99261e-06	0.254623	-0.933372	-2.53923	0.672482	16.6667	7.69231	0.461538	UniRef90_R6BPC8	523	MH0270_GL0030519 MPA_PNP_EM_seqs_non_topgraph_seqs_final_210318.csv	Ser/Thr phosphatase family protein n=5 Tax=Firmicutes TaxID=1239 RepID=R6BPC8_9FIRM
	twist_30864	5.00447e-06	0.255228	-0.662681	-1.80427	0.478906	41.6667	26.9231	0.646154		524	phosphoprotein 150 & Large structural phosphoprotein
	agilent_241533	5.00706e-06	0.25536	-1.09275	-2.97573	0.790229	12.5	5.76923	0.461538	UniRef90_Q8P2T7	525	VFG000976(gb|NP_268546) (slo) streptolysin O precursor [SLO (VF0250)] [Streptococcus pyogenes M1 GAS]	Streptolysin O n=132 Tax=Streptococcus TaxID=1301 RepID=TACY_STRP8
	agilent_187158	5.01481e-06	0.255755	-0.81899	-2.23141	0.593432	25	17.3077	0.692308	UniRef90_A0A1C6HNE0	526	WP_044922804.1 MPA_PNP_EM_seqs_non_topgraph_seqs_final_210318.csv	Fibronectin type III domain n=12 Tax=Clostridiales TaxID=186802 RepID=A0A1C6HNE0_9FIRM
	agilent_160014	5.02324e-06	0.256185	-1.44374	-3.93585	1.04837	8.33333	1.92308	0.230769	UniRef90_D4IQG0	527	MH0196_GL0028267 MPA_PNP_EM_seqs_non_topgraph_seqs_final_210318.csv	Peptidase family S41 n=7 Tax=Rikenellaceae TaxID=171550 RepID=D4IQG0_9BACT
	agilent_173697	5.02589e-06	0.25632	-0.814315	-2.22035	0.591715	20.8333	13.4615	0.646154	UniRef90_S1HSW3	528	WP_000468356.1 strains_non_MPA_non_topgraph_cdhit70_190118.csv	Uncharacterized protein n=36 Tax=root TaxID=1 RepID=S1HSW3_ECOLX
	agilent_151982	5.04639e-06	0.257366	1.2735	-0.930212	3.4772	4.16667	13.4615	3.23077	UniRef90_U6R7P0	529	MH0039_GL0042967 (1/1) MPA_and_EM_topgraph_220218_subsample.csv	SusC/RagA family TonB-linked outer membrane protein n=2 Tax=Bacteroides TaxID=816 RepID=U6R7P0_9BACE
	agilent_101196	5.05099e-06	0.257601	-0.90213	-2.46398	0.659722	16.6667	7.69231	0.461538	UniRef90_P66208	530	WP_003726143.1 strains_non_MPA_non_topgraph_cdhit70_190118.csv	50S ribosomal protein L32-2 n=26 Tax=Listeria TaxID=1637 RepID=RL322_LISIN
	twist_26511	5.05262e-06	0.257684	0.75963	-0.555743	2.075	75	84.6154	1.12821		531	EBNA-1 HHV 4
	twist_64633	5.0572e-06	0.257917	-1.08779	-2.97232	0.796747	12.5	3.84615	0.307692		532	NP_076617.1 Orf45 [Lactococcus phage bIL285]
	agilent_231419	5.08332e-06	0.259249	0.72957	-0.537912	1.99705	75	86.5385	1.15385	UniRef90_P44602	533	VFG000340(gb|NP_438433) (hxuA) heme-hemopexin utilization protein A, two-partner secretion (TPS) pathway TpsA protein, haem-haemopexin binding protein [HxuABC (VF0269)] [Haemophilus influenzae Rd KW20]	Heme/hemopexin-binding protein n=4 Tax=Haemophilus influenzae TaxID=727 RepID=HXUA1_HAEIN
	agilent_141708	5.08394e-06	0.259281	1.27865	-0.942894	3.50019	4.16667	13.4615	3.23077	UniRef90_A0A4P6M4H6	534	WP_018598481.1 strains_non_MPA_non_topgraph_cdhit70_190118.csv	Toxin A n=3 Tax=Blautia TaxID=572511 RepID=A0A4P6M4H6_9FIRM
	twist_36384	5.08972e-06	0.259576	-0.661412	-1.81127	0.488447	33.3333	21.1538	0.634615		535	Glycoprotein B precursor & glycoprotein B (1/2)
	agilent_101	5.09211e-06	0.259698	-0.668061	-1.82978	0.493654	33.3333	21.1538	0.634615	UniRef90_P06473	536	Glycoprotein B precursor & glycoprotein B (1/2)	Envelope glycoprotein B n=908 Tax=Viruses TaxID=10239 RepID=GB_HCMVA
	agilent_118392	5.09622e-06	0.259907	-1.03567	-2.83743	0.766087	12.5	9.61538	0.769231	UniRef90_A0A121XSS7	537	NP_814183.1 strains_non_MPA_non_topgraph_cdhit70_190118.csv	Peptidoglycan DL-endopeptidase CwlO n=138 Tax=Bacilli TaxID=91061 RepID=A0A121XSS7_LISMN
	twist_34803	5.10051e-06	0.260126	-0.915645	-2.50932	0.678034	16.6667	9.61538	0.576923		538	DNA polymerase processivity factor
	agilent_125554	5.10478e-06	0.260344	-0.941765	-2.58166	0.698125	16.6667	5.76923	0.346154	UniRef90_A0A1C5PUG1	539	V1.UC28-0_GL0019745 MPA_PNP_EM_seqs_non_topgraph_seqs_final_210318.csv	Histidine kinase n=84 Tax=Bacteria TaxID=2 RepID=A0A1C5PUG1_9FIRM
	agilent_169687	5.11966e-06	0.261103	0.947857	-0.70527	2.60098	8.33333	15.3846	1.84615	UniRef90_E2QQR7	540	WP_001529381.1 strains_non_MPA_non_topgraph_cdhit70_190118.csv	SnoH n=24 Tax=Escherichia coli TaxID=562 RepID=E2QQR7_ECOLX
	agilent_220944	5.11994e-06	0.261117	1.27684	-0.950123	3.5038	4.16667	13.4615	3.23077	UniRef90_Q54972	541	VFG005313(gb|NP_357715) (pspA) Surface protein pspA precursor [Choline-binding proteins (CVF122)] [Streptococcus pneumoniae R6]	Pneumococcal surface protein A n=17 Tax=Streptococcus pneumoniae TaxID=1313 RepID=Q54972_STREE
	agilent_60579	5.12304e-06	0.261275	-0.636765	-1.74773	0.474198	37.5	21.1538	0.564103	UniRef90_UPI0004537308	542	WP_000728715.1 strains_non_MPA_non_topgraph_cdhit70_190118.csv	staphylococcal protein A n=1 Tax=Staphylococcus aureus TaxID=1280 RepID=UPI0004537308
	twist_81047	5.13084e-06	0.261673	-1.33385	-3.66296	0.995257	8.33333	3.84615	0.461538		543	YP_009037574.1 baseplate subunit [Escherichia phage vB_EcoM_JS09]
	agilent_222883	5.13084e-06	0.261673	-1.33385	-3.66296	0.995257	8.33333	3.84615	0.461538	UniRef90_A0A376Y356	544	VFG042537(gb|AAA92620) (f17d-C) F17 fimbrial uscher [F17 pili (AI037)] [Escherichia coli str. 111KH86]	F17-like fimbrial usher n=91 Tax=Escherichia coli TaxID=562 RepID=A0A376Y356_ECOLX
	twist_3120	5.13636e-06	0.261954	-1.02791	-2.82386	0.768039	12.5	7.69231	0.615385		545	allergen_name False allergome_name Str py Streptokinase (9/12) (1/1) allergenonline_name False SDAP_name False iedb_name False
	twist_3119	5.13636e-06	0.261954	-1.02791	-2.82386	0.768039	12.5	7.69231	0.615385		546	allergen_name False allergome_name Str py Streptokinase (10/12) (1/1) allergenonline_name False SDAP_name False iedb_name False
	twist_6232	5.13636e-06	0.261954	-1.02791	-2.82386	0.768039	12.5	7.69231	0.615385		547	allergen_name False allergome_name Str dy Streptokinase (8/8) (1/1) allergenonline_name False SDAP_name False iedb_name False
	agilent_237631	5.14356e-06	0.262321	0.68675	-0.514053	1.88755	70.8333	84.6154	1.19457	UniRef90_Q54835	548	VFG000950(gb|NP_665531) (emm) M protein type 3 [M protein (VF0242)] [Streptococcus pyogenes MGAS315]	M3 protein n=36 Tax=Streptococcus pyogenes TaxID=1314 RepID=Q54835_STRPY
	agilent_225542	5.14546e-06	0.262418	-0.606351	-1.66679	0.454087	66.6667	51.9231	0.778846	UniRef90_P71401	549	VFG001157(gb|AAC44560) (hsf) Hsf [Hia/Hsf (VF0039)] [Haemophilus influenzae C54]	Hsf n=19 Tax=Haemophilus influenzae TaxID=727 RepID=P71401_HAEIF
	agilent_108088	5.14921e-06	0.26261	1.28462	-0.962938	3.53219	4.16667	11.5385	2.76923	UniRef90_D0TFD0	550	MH0020_GL0036134 (4/5) MPA_and_EM_topgraph_220218_subsample.csv	Hydrophobic domain protein n=26 Tax=Bacteroidales TaxID=171549 RepID=D0TFD0_9BACE
	agilent_62056	5.15319e-06	0.262813	1.27322	-0.955337	3.50178	4.16667	13.4615	3.23077	UniRef90_Q9ZFS5	551	WP_000769829.1 strains_non_MPA_non_topgraph_cdhit70_190118.csv	Exotoxin 1 n=31 Tax=Staphylococcus aureus TaxID=1280 RepID=Q9ZFS5_STAAU
	agilent_226533	5.18565e-06	0.264468	1.24816	-0.944121	3.44044	4.16667	13.4615	3.23077	UniRef90_Q50341	552	VFG002030(gb|NP_109830) (orf6/MgpC/crmA) cytadherence protein [Cytadherence organelle (VF0330)] [Mycoplasma pneumoniae M129]	Mgp-operon protein 3 n=22 Tax=Mycoplasma pneumoniae TaxID=2104 RepID=MGP3_MYCPN
	agilent_86715	5.1858e-06	0.264476	-1.06642	-2.93953	0.806683	12.5	3.84615	0.307692	UniRef90_A0A173TJV6	553	MH0068_GL0058773 MPA_PNP_EM_seqs_non_topgraph_seqs_final_210318.csv	Phage protein D n=27 Tax=Bacteroidales TaxID=171549 RepID=A0A173TJV6_9BACT
	twist_27929	5.18618e-06	0.264495	-0.869441	-2.39662	0.657739	16.6667	9.61538	0.576923		554	virion spike glycoprotein precursor & negative (from uniprot): spike glycoprotein [Zaire ebolavirus]
	agilent_45366	5.19693e-06	0.265043	-1.05322	-2.90533	0.798894	12.5	15.3846	1.23077	UniRef90_A0A173ZMW8	555	MH0006_GL0111091 (2/2) MPA_and_EM_topgraph_220218_subsample.csv	LysM domain-containing protein n=31 Tax=Clostridiales TaxID=186802 RepID=A0A173ZMW8_9FIRM
	agilent_191243	5.19744e-06	0.26507	-2.45175	-6.76344	1.85995	4.16667	1.92308	0.461538	UniRef90_B2GDH5	556	WP_012391510.1 strains_non_MPA_non_topgraph_cdhit70_190118.csv	Extracellular protein n=15 Tax=Lactobacillus fermentum TaxID=1613 RepID=B2GDH5_LACF3
	agilent_236613	5.19837e-06	0.265117	0.587531	-0.445816	1.62088	54.1667	69.2308	1.27811	UniRef90_Q5XAT9	557	VFG000956(gb|NP_607775) (sda) streptodornase [DNase (VF0252)] [Streptococcus pyogenes MGAS8232]	Sda n=3 Tax=root TaxID=1 RepID=Q5XAT9_STRP6
	agilent_220437	5.20427e-06	0.265418	-0.60005	-1.65608	0.45598	50	42.3077	0.846154	UniRef90_O85626	558	VFG000799(gb|NP_290255) (espD) Type III secretion system translocator protein EspD, pore protein [EspD (VF0200)] [Escherichia coli O157:H7 str. EDL933]	L0021 n=35 Tax=Enterobacteriaceae TaxID=543 RepID=O85626_ECOLX
	agilent_188501	5.21852e-06	0.266144	-0.774693	-2.14015	0.590765	20.8333	13.4615	0.646154	UniRef90_A0A3A9YAX1	559	YP_194478.1 (1/1) non_MPA_topgraph_sampling_040218.csv	YSIRK-type signal peptide-containing protein n=15 Tax=Lactobacillus acidophilus TaxID=1579 RepID=A0A3A9YAX1_LACAI
	agilent_7341	5.22848e-06	0.266653	-1.44104	-3.98368	1.10161	8.33333	1.92308	0.230769	UniRef90_Q59947	560	immunoglobulin A1 protease	Immunoglobulin A1 protease n=446 Tax=Streptococcus pneumoniae TaxID=1313 RepID=IGA1_STRR6
	twist_54860	5.22848e-06	0.266653	-1.44104	-3.98368	1.10161	8.33333	1.92308	0.230769		561	immunoglobulin A1 protease
	agilent_8675	5.24177e-06	0.26733	0.660514	-0.506585	1.82761	25	32.6923	1.30769	UniRef90_Q82081	562	positive (from uniprot): Rhinovirus B Genome polyprotein	Genome polyprotein n=46 Tax=Enterovirus TaxID=12059 RepID=POLG_HRV3
	agilent_173684	5.25912e-06	0.268215	1.2444	-0.95847	3.44727	4.16667	11.5385	2.76923	UniRef90_A0A2X6L4M8	563	WP_000177755.1 strains_non_MPA_non_topgraph_cdhit70_190118.csv	Mechanosensitive channel MscK n=298 Tax=root TaxID=1 RepID=A0A2X6L4M8_ECOLX
	agilent_242753	5.26705e-06	0.268619	-0.729089	-2.02083	0.562654	25	17.3077	0.692308	UniRef90_P44969	564	VFG000337(gb|NP_439153) (iga1) immunoglobin A1 protease [IgA1 protease (VF0045)] [Haemophilus influenzae Rd KW20]	Immunoglobulin A1 protease autotransporter n=1 Tax=Haemophilus influenzae (strain ATCC 51907 / DSM 11121 / KW20 / Rd) TaxID=71421 RepID=IGA0_HAEIN
	twist_29742	5.27198e-06	0.268871	1.24553	-0.962364	3.45343	4.16667	13.4615	3.23077		565	Genome polyprotein (6/6) & polyprotein (7/9) & VP1 (1/4) & coat protein VP1 & VP4
	agilent_225414	5.27232e-06	0.268888	-1.30977	-3.63163	1.01209	8.33333	3.84615	0.461538	UniRef90_A0A0E8T3C9	566	VFG001354(gb|NP_345414) (pce) choline binding protein E [CBPs (VF0145)] [Streptococcus pneumoniae TIGR4]	Choline binding protein E CbpE n=250 Tax=Bacteria TaxID=2 RepID=A0A0E8T3C9_STREE
	agilent_23359	5.27376e-06	0.268962	0.660076	-0.510233	1.83038	20.8333	38.4615	1.84615	UniRef90_A7X6T9	567	WP_000751265.1 strains_non_MPA_non_topgraph_cdhit70_190118.csv	Probable transglycosylase IsaA n=197 Tax=Bacteria TaxID=2 RepID=ISAA_STAA1
	agilent_19835	5.2808e-06	0.269321	-1.31272	-3.64191	1.01647	8.33333	3.84615	0.461538	UniRef90_B0G6M5	568	WP_005333649.1 strains_non_MPA_non_topgraph_cdhit70_190118.csv	Peripla_BP_4 domain-containing protein n=15 Tax=Dorea TaxID=189330 RepID=B0G6M5_9FIRM
	twist_39841	5.29834e-06	0.270216	1.24996	-0.972014	3.47193	4.16667	15.3846	3.69231		569	Major surface glycoprotein G
	twist_51298	5.30154e-06	0.270379	0.576079	-0.44833	1.60049	54.1667	67.3077	1.2426		570	EBNA-3C HHV 4 latent protein
	twist_84498	5.31347e-06	0.270987	0.932613	-0.727906	2.59313	8.33333	17.3077	2.07692		571	YP_009191602.1 hypothetical protein [Salmonella phage f18SE]
	agilent_138817	5.32776e-06	0.271716	0.933145	-0.73085	2.59714	8.33333	17.3077	2.07692	UniRef90_K0X429	572	MH0012_GL0120519 MPA_PNP_EM_seqs_non_topgraph_seqs_final_210318.csv	Por secretion system C-terminal sorting domain-containing protein n=4 Tax=Bacteria TaxID=2 RepID=K0X429_9BACT
	twist_38683	5.332e-06	0.271932	1.22554	-0.960843	3.41192	4.16667	17.3077	4.15385		573	heme transporter IsdB
	agilent_91530	5.347e-06	0.272697	-1.41666	-3.94805	1.11472	8.33333	1.92308	0.230769	UniRef90_K0WU80	574	MH0199_GL0131299 MPA_PNP_EM_seqs_non_topgraph_seqs_final_210318.csv	Uncharacterized protein n=3 Tax=Bacteroidales TaxID=171549 RepID=K0WU80_9BACT
	agilent_140542	5.37369e-06	0.274058	1.24504	-0.986002	3.47609	4.16667	11.5385	2.76923	UniRef90_A0A3A9Y0E9	575	YP_194679.1 (2/2) non_MPA_topgraph_sampling_040218.csv	Murein L,D-transpeptidase n=2 Tax=Lactobacillus acidophilus TaxID=1579 RepID=A0A3A9Y0E9_LACAI
	agilent_1008	5.40713e-06	0.275764	-1.4	-3.91764	1.11765	8.33333	1.92308	0.230769	UniRef90_P18892	576	butyrophilin precursor & Butyrophilin subfamily 1 member A1 & butyrophilin, partial	Butyrophilin subfamily 1 member A1 n=22 Tax=Pecora TaxID=35500 RepID=BT1A1_BOVIN
	agilent_42625	5.41437e-06	0.276133	-0.77128	-2.15936	0.616797	20.8333	11.5385	0.553846	UniRef90_A0A1Q6T816	577	V1.FI36_GL0100331 MPA_PNP_EM_seqs_non_topgraph_seqs_final_210318.csv	Uncharacterized protein n=1 Tax=Subdoligranulum sp. 60_17 TaxID=1897022 RepID=A0A1Q6T816_9FIRM
	twist_47319	5.42525e-06	0.276688	-0.791083	-2.21645	0.634279	20.8333	11.5385	0.553846		578	Surface protein pspA
	twist_59224	5.42641e-06	0.276747	0.932711	-0.74804	2.61346	8.33333	15.3846	1.84615		579	B B/Ann Arbor/1/86 HA
	twist_1603	5.42727e-06	0.276791	-0.697303	-1.95396	0.559357	25	15.3846	0.615385		580	Allergen Gal d 1 & Ovomucoid precursor
	agilent_241791	5.43018e-06	0.276939	-0.656659	-1.84044	0.527119	29.1667	23.0769	0.791209	UniRef90_A0A4I7XYI6	581	VFG001361(gb|NP_344663) (pspA) pneumococcal surface protein A [PspA (VF0152)] [Streptococcus pneumoniae TIGR4]	Surface protein A n=87 Tax=Streptococcus pneumoniae TaxID=1313 RepID=A0A4I7XYI6_STREE
	agilent_153547	5.4366e-06	0.277267	-0.776816	-2.17816	0.624527	20.8333	9.61538	0.461538	UniRef90_UPI0004650778	582	WP_024852504.1 (2/4) non_MPA_topgraph_sampling_040218.csv	hypothetical protein n=1 Tax=Ruminococcus gnavus TaxID=33038 RepID=UPI0004650778
	agilent_179435	5.44826e-06	0.277861	-0.568191	-1.59445	0.458071	45.8333	34.6154	0.755245	UniRef90_A0A166EPD7	583	WP_000669541.1 strains_non_MPA_non_topgraph_cdhit70_190118.csv	Exported protein n=21 Tax=Staphylococcaceae TaxID=90964 RepID=A0A166EPD7_STAAU
	twist_48555	5.4535e-06	0.278129	-0.597333	-1.67683	0.482165	70.8333	55.7692	0.78733		584	putative BLRF2 protein [Human gammaherpesvirus 4] & Tegument protein BLRF2
	agilent_9543	5.45816e-06	0.278366	-2.24817	-6.31307	1.81672	4.16667	7.69231	1.84615	UniRef90_P03204	585	EBNA-3C HHV 4 latent protein	Epstein-Barr nuclear antigen 6 n=14 Tax=Epstein-Barr virus (strain GD1) TaxID=10376 RepID=EBNA6_EBVB9
	agilent_231437	5.46291e-06	0.278609	-0.598021	-1.67984	0.4838	62.5	53.8462	0.861538	UniRef90_Q48028	586	VFG001154(gb|AAA20524) (hmw2A) adhesin HMW2A, two-partner secretion (TPS) pathway TpsA exoprotein [HMW1/HMW2 (VF0038)] [Haemophilus influenzae str. 12]	Adhesin n=8 Tax=Haemophilus influenzae TaxID=727 RepID=Q48028_HAEIF
	twist_12614	5.46542e-06	0.278737	-0.661021	-1.85713	0.535086	33.3333	23.0769	0.692308		587	allergen_name False allergome_name Tri ur 37 (3/7) (1/1) allergenonline_name False SDAP_name False iedb_name False
	agilent_38976	5.46754e-06	0.278844	1.23606	-1.00108	3.4732	4.16667	11.5385	2.76923	UniRef90_D6D0J3	588	O2.UC31-1_GL0186667 MPA_PNP_EM_seqs_non_topgraph_seqs_final_210318.csv	Glycoside hydrolase 97 n=72 Tax=Bacteroidaceae TaxID=815 RepID=D6D0J3_9BACE
	agilent_200616	5.47135e-06	0.279039	0.928983	-0.753055	2.61102	8.33333	15.3846	1.84615	UniRef90_K0WU03	589	MH0012_GL0184715 MPA_PNP_EM_seqs_non_topgraph_seqs_final_210318.csv	PA14 domain-containing protein n=3 Tax=Bacteroidales TaxID=171549 RepID=K0WU03_9BACT
	agilent_224850	5.49612e-06	0.280302	1.21459	-0.990356	3.41953	4.16667	13.4615	3.23077	UniRef90_P55980	590	VFG000306(gb|NP_207343) (cagA) cag T4SS translocated effector CagA [CagA (VF0059)] [Helicobacter pylori 26695]	Cytotoxicity-associated immunodominant antigen n=265 Tax=Helicobacter pylori TaxID=210 RepID=CAGA_HELPY
	twist_47864	5.49925e-06	0.280462	-0.781491	-2.20067	0.637687	87.5	80.7692	0.923077		591	Capsid protein VP26 & capsid protein VP26 [Human gammaherpesvirus 4] & BFRF3
	agilent_189058	5.50476e-06	0.280743	0.908047	-0.741919	2.55801	8.33333	21.1538	2.53846	UniRef90_C2EQT9	592	YP_193207.1 strains_non_MPA_non_topgraph_cdhit70_190118.csv	ATPase family associated with various cellular activities (AAA) n=3 Tax=Lactobacillus TaxID=1578 RepID=C2EQT9_9LACO
	twist_58799	5.52766e-06	0.281911	-0.579854	-1.63604	0.47633	45.8333	30.7692	0.671329		593	positive (exact): Human herpesvirus 5 Envelope glycoprotein M
	agilent_75020	5.52775e-06	0.281915	-1.29006	-3.63989	1.05976	8.33333	3.84615	0.461538	UniRef90_A0A168G0T0	594	YP_004890681.1 (1/2) non_MPA_topgraph_sampling_040218.csv	GRAM_POS_ANCHORING domain-containing protein n=138 Tax=Lactobacillaceae TaxID=33958 RepID=A0A168G0T0_LACPN
	twist_15595	5.53699e-06	0.282387	0.925244	-0.761723	2.61221	8.33333	15.3846	1.84615		595	allergen_name False allergome_name Tri a GBSS_I (7/14) (1/1) allergenonline_name False SDAP_name False iedb_name False
	twist_92719	5.55689e-06	0.283402	-1.43732	-4.06346	1.18883	8.33333	1.92308	0.230769		596	YP_006507.1 Sit [Escherichia virus P1]
	twist_34608	5.57977e-06	0.284568	-0.879499	-2.49034	0.731345	16.6667	7.69231	0.461538		597	putative zinc metalloprotease
	agilent_242339	5.58869e-06	0.285023	-0.855035	-2.42255	0.712483	16.6667	9.61538	0.576923	UniRef90_A0A0K5P078	598	VFG000743(gb|AAC38395) (espD) EspD [EspD (VF0180)] [Escherichia coli O127:H6 str. E2348/69]	Translocon EspD n=21 Tax=Escherichia coli TaxID=562 RepID=A0A0K5P078_ECOLX
	twist_53218	5.59026e-06	0.285104	0.777937	-0.648476	2.20435	12.5	21.1538	1.69231		599	phosphoprotein 150 & Large structural phosphoprotein
	twist_8031	5.62053e-06	0.286647	-0.642149	-1.82336	0.539063	29.1667	23.0769	0.791209		600	allergen_name False allergome_name Str pn PspC (2/2) (1/1) allergenonline_name False SDAP_name False iedb_name False
	agilent_172041	5.62416e-06	0.286832	-2.47223	-7.02156	2.0771	4.16667	1.92308	0.461538	UniRef90_A0A073I9S0	601	MH0355_GL0086487 (3/3) MPA_and_EM_topgraph_220218_subsample.csv	Uncharacterized protein n=30 Tax=Bacteroidales TaxID=171549 RepID=A0A073I9S0_9PORP
	agilent_237676	5.62687e-06	0.286971	-0.681132	-1.93489	0.57263	25	15.3846	0.615385	UniRef90_A7X6I5	602	VFG001283(gb|NP_647238) (fnbA) fibronectin-binding protein A [FnBPs (VF0010)] [Staphylococcus aureus subsp. aureus MW2]	Fibronectin-binding protein A n=697 Tax=Bacteria TaxID=2 RepID=FNBA_STAA1
	agilent_1379	5.62752e-06	0.287003	0.775527	-0.652086	2.20314	12.5	21.1538	1.69231	UniRef90_Q2FUY2	603	Clumping factor B precursor (Fibrinogen-binding protein B) (Fibrinogen receptor B)	Clumping factor B n=3 Tax=Staphylococcus aureus TaxID=1280 RepID=CLFB_STAA8
	twist_73726	5.62972e-06	0.287116	-0.971221	-2.75949	0.817048	12.5	5.76923	0.461538		604	NP_944804.1 hypothetical protein Felix01p028 [Salmonella phage FelixO1]
	agilent_22148	5.64121e-06	0.287702	-0.965872	-2.74645	0.81471	12.5	5.76923	0.461538	UniRef90_B0GA13	605	WP_006426016.1 (1/1) non_MPA_topgraph_sampling_040218.csv	Uncharacterized protein n=10 Tax=Clostridiales TaxID=186802 RepID=B0GA13_9FIRM
	twist_50600	5.64413e-06	0.28785	-0.912461	-2.5951	0.770178	91.6667	80.7692	0.881119		606	polyprotein (3/9) & structural protein (3/3) & VP1 (2/4) & capsid protein VP1 & VP1 protein (2/2) & VP1 protein, partial [Enterovirus A71]
	agilent_52200	5.66512e-06	0.288921	0.63279	-0.536711	1.80229	70.8333	80.7692	1.14027	UniRef90_A0A073IBK2	607	MH0012_GL0222931 MPA_PNP_EM_seqs_non_topgraph_seqs_final_210318.csv	Uncharacterized protein n=9 Tax=Bacteroidales TaxID=171549 RepID=A0A073IBK2_9PORP
	twist_94893	5.67568e-06	0.289459	1.19546	-1.01641	3.40733	4.16667	13.4615	3.23077		608	YP_009277541.1 portal vertex of the head [Shigella phage SHFML-11]
	agilent_199622	5.69203e-06	0.290294	-0.745155	-2.12625	0.63594	20.8333	9.61538	0.461538	UniRef90_A0A2N8HER6	609	WP_012419884.1 strains_non_MPA_non_topgraph_cdhit70_190118.csv	Chaperone protein ClpB n=85 Tax=Bacteria TaxID=2 RepID=A0A2N8HER6_9BACT
	agilent_161575	5.69818e-06	0.290607	-0.960617	-2.74221	0.82098	12.5	5.76923	0.461538	UniRef90_A0A1Y4CBV1	610	MH0262_GL0172360 MPA_PNP_EM_seqs_non_topgraph_seqs_final_210318.csv	Uncharacterized protein n=1 Tax=Flavonifractor sp. An306 TaxID=1965629 RepID=A0A1Y4CBV1_9FIRM
	agilent_11277	5.70695e-06	0.291054	0.554432	-0.474793	1.58366	45.8333	61.5385	1.34266		611	positive (exact): Influenza A virus Hemagglutinin
	agilent_7303	5.71889e-06	0.291663	0.657679	-0.56475	1.88011	70.8333	78.8462	1.11312	UniRef90_P03211	612	EBNA-1 HHV 4 & BKRF1	Epstein-Barr nuclear antigen 1 n=37 Tax=Epstein-Barr virus (strain GD1) TaxID=10376 RepID=EBNA1_EBVB9
	agilent_125620	5.72742e-06	0.292099	-1.3302	-3.80488	1.14448	8.33333	1.92308	0.230769	UniRef90_A0A0U5JUD9	613	WP_003667077.1 strains_non_MPA_non_topgraph_cdhit70_190118.csv	5'-nucleotidase n=45 Tax=Lactobacillus TaxID=1578 RepID=A0A0U5JUD9_LACRE
	agilent_25174	5.72882e-06	0.29217	0.77424	-0.666353	2.21483	12.5	19.2308	1.53846	UniRef90_A0A1B7LU00	614	WP_003668652.1 strains_non_MPA_non_topgraph_cdhit70_190118.csv	Mannosyl-glycoprotein endo-beta-N-acetylglucosamidase n=3 Tax=Lactobacillus reuteri TaxID=1598 RepID=A0A1B7LU00_LACRE
	agilent_223157	5.74604e-06	0.293048	1.18805	-1.02653	3.40263	4.16667	13.4615	3.23077	UniRef90_P27951	615	VFG001795(gb|BAC98831) (cba) c protein beta antigen [<beta>-C protein (VF0277)] [Streptococcus agalactiae FM027022]	IgA FC receptor n=71 Tax=Streptococcus TaxID=1301 RepID=BAG_STRAG
	twist_12102	5.7506e-06	0.29328	-1.2062	-3.4557	1.0433	8.33333	3.84615	0.461538		616	allergen_name False allergome_name Cas s 1 (1/6) (1/1) allergenonline_name Unassigned (1/1) (1/1) SDAP_name False iedb_name False
	agilent_108474	5.76166e-06	0.293845	-0.813869	-2.33346	0.705724	16.6667	11.5385	0.692308	UniRef90_S3Y4N2	617	MH0039_GL0046690 MPA_PNP_EM_seqs_non_topgraph_seqs_final_210318.csv	DUF4296 domain-containing protein n=13 Tax=root TaxID=1 RepID=S3Y4N2_BACSE
	agilent_207470	5.77349e-06	0.294448	0.757542	-0.65865	2.17373	12.5	19.2308	1.53846	UniRef90_A0A174UY11	618	435591.BDI_0665 MPA_PNP_EM_seqs_non_topgraph_seqs_final_210318.csv	Beta-hexosaminidase n=38 Tax=Bacteroidales TaxID=171549 RepID=A0A174UY11_9BACT
	twist_31841	5.77641e-06	0.294597	0.636539	-0.55381	1.82689	20.8333	32.6923	1.56923		619	putative BLRF2 protein [Human gammaherpesvirus 4] & Tegument protein BLRF2
	twist_48625	5.77792e-06	0.294674	0.610514	-0.53135	1.75238	25	32.6923	1.30769		620	phosphoprotein 150 & Large structural phosphoprotein
	agilent_8674	5.77861e-06	0.294709	0.688667	-0.599462	1.9768	16.6667	25	1.5	UniRef90_Q82081	621	positive (from uniprot): Rhinovirus B Genome polyprotein	Genome polyprotein n=46 Tax=Enterovirus TaxID=12059 RepID=POLG_HRV3
	agilent_182998	5.78395e-06	0.294981	-1.31805	-3.7848	1.14871	8.33333	1.92308	0.230769	UniRef90_A0A3T2KDV1	622	WP_009928427.1 strains_non_MPA_non_topgraph_cdhit70_190118.csv	LPXTG cell wall anchor domain-containing protein n=42 Tax=Listeria monocytogenes TaxID=1639 RepID=A0A3T2KDV1_LISMN
	agilent_189818	5.78395e-06	0.294981	-0.59829	-1.718	0.521423	33.3333	23.0769	0.692308	UniRef90_F9URS3	623	YP_004890426.1 strains_non_MPA_non_topgraph_cdhit70_190118.csv	Glycosyl hydrolase, family 25 n=68 Tax=Lactobacillaceae TaxID=33958 RepID=F9URS3_LACPL
	agilent_224709	5.78532e-06	0.295051	-0.980108	-2.81467	0.854452	12.5	7.69231	0.615385	UniRef90_Q5WVE4	624	VFG045548(gb|YP_095924) (lpg1907) Dot/Icm type IV secretion system effector [Dot/Icm (VF0156)] [Legionella pneumophila subsp. pneumophila str. Philadelphia 1]	Uncharacterized protein n=32 Tax=Legionella pneumophila TaxID=446 RepID=Q5WVE4_LEGPL
	twist_54751	5.78728e-06	0.295151	0.879227	-0.766845	2.5253	8.33333	19.2308	2.30769		625	EBNA3A HHV4
	agilent_135336	5.79824e-06	0.29571	-0.734321	-2.1107	0.642053	20.8333	9.61538	0.461538	UniRef90_A0A174A0Y7	626	MH0087_GL0039588 MPA_PNP_EM_seqs_non_topgraph_seqs_final_210318.csv	Chromosome segregation protein n=36 Tax=Clostridiales TaxID=186802 RepID=A0A174A0Y7_9FIRM
	agilent_237838	5.8094e-06	0.296279	0.627368	-0.549925	1.80466	20.8333	36.5385	1.75385	UniRef90_Q54835	627	VFG000950(gb|NP_665531) (emm) M protein type 3 [M protein (VF0242)] [Streptococcus pyogenes MGAS315]	M3 protein n=36 Tax=Streptococcus pyogenes TaxID=1314 RepID=Q54835_STRPY
	twist_27120	5.82149e-06	0.296896	0.643432	-0.565549	1.85241	20.8333	28.8462	1.38462		628	Glycoprotein B precursor & glycoprotein B (1/2)
	twist_27364	5.83046e-06	0.297353	1.2015	-1.0582	3.4612	4.16667	9.61538	2.30769		629	pneumococcal histidine triad protein D (1/2) & histidine motif-containing protein, partial
	agilent_44948	5.83183e-06	0.297424	1.17051	-1.03123	3.37224	4.16667	11.5385	2.76923	UniRef90_A6BI29	630	MH0042_GL0020673 (2/2) MPA_and_EM_topgraph_220218_subsample.csv	LysM domain protein n=5 Tax=Dorea TaxID=189330 RepID=A6BI29_9FIRM
	twist_28860	5.8393e-06	0.297804	0.949482	-0.83791	2.73687	87.5	90.3846	1.03297		631	positive (exact): Rhinovirus B Genome polyprotein
	agilent_230186	5.84743e-06	0.298219	-0.67834	-1.95641	0.599726	25	17.3077	0.692308	UniRef90_A0A0G9FJC8	632	VFG000904(gb|NP_752330) (vat) Haemoglobin protease [Tsh (VF0233)] [Escherichia coli CFT073]	Autotransporter n=304 Tax=Enterobacteriaceae TaxID=543 RepID=A0A0G9FJC8_ECOLX
	agilent_12530	5.85718e-06	0.298716	-0.690544	-1.99295	0.611856	25	13.4615	0.538462	UniRef90_A0A4V0Z735	633	WP_018593186.1 strains_non_MPA_non_topgraph_cdhit70_190118.csv	Uncharacterized protein n=3 Tax=Blautia TaxID=572511 RepID=A0A4V0Z735_9FIRM
	twist_35869	5.8592e-06	0.298819	0.55629	-0.493124	1.6057	58.3333	69.2308	1.18681		634	EBNA-3C HHV 4 latent protein
	agilent_110011	5.86803e-06	0.29927	1.16666	-1.03624	3.36957	4.16667	11.5385	2.76923	UniRef90_K0WTY8	635	MH0012_GL0233205 MPA_PNP_EM_seqs_non_topgraph_seqs_final_210318.csv	Por secretion system C-terminal sorting domain-containing protein n=3 Tax=Bacteroidales TaxID=171549 RepID=K0WTY8_9BACT
	agilent_241521	5.88833e-06	0.300305	-0.839192	-2.42716	0.748777	16.6667	11.5385	0.692308	UniRef90_P44969	636	VFG000337(gb|NP_439153) (iga1) immunoglobin A1 protease [IgA1 protease (VF0045)] [Haemophilus influenzae Rd KW20]	Immunoglobulin A1 protease autotransporter n=1 Tax=Haemophilus influenzae (strain ATCC 51907 / DSM 11121 / KW20 / Rd) TaxID=71421 RepID=IGA0_HAEIN
	agilent_2749	5.89197e-06	0.30049	0.621389	-0.554891	1.79767	20.8333	34.6154	1.66154	UniRef90_P68950	637	positive (from uniprot): Human adenovirus C Pre-histone-like nucleoprotein	Pre-histone-like nucleoprotein n=24 Tax=root TaxID=1 RepID=NP_ADE02
	twist_36518	5.89294e-06	0.30054	-0.558304	-1.61527	0.498666	50	32.6923	0.653846		638	phosphoprotein 150 & Large structural phosphoprotein
	agilent_230634	5.89422e-06	0.300605	0.884737	-0.790456	2.55993	8.33333	15.3846	1.84615	UniRef90_A0A130BPV0	639	VFG001839(gb|YP_094495) (icmE/dotG) Dot/Icm type IV secretion system central channel protein IcmE/DotG [Dot/Icm (VF0156)] [Legionella pneumophila subsp. pneumophila str. Philadelphia 1]	50S ribosomal protein L13e n=39 Tax=Gammaproteobacteria TaxID=1236 RepID=A0A130BPV0_LEGPN
	agilent_13151	5.89751e-06	0.300773	-2.07627	-6.0089	1.85637	4.16667	1.92308	0.461538	UniRef90_S5NW69	640	WP_011953516.1 strains_non_MPA_non_topgraph_cdhit70_190118.csv	Peptidoglycan-binding protein LysM n=46 Tax=Lactobacillaceae TaxID=33958 RepID=S5NW69_LACRE
	agilent_47783	5.90647e-06	0.30123	-0.818689	-2.37083	0.733451	16.6667	11.5385	0.692308	UniRef90_A0A1H4EYC0	641	MH0192_GL0120909 (2/2) MPA_and_EM_topgraph_220218_subsample.csv	TonB-linked outer membrane protein, SusC/RagA family n=7 Tax=Alistipes TaxID=239759 RepID=A0A1H4EYC0_9BACT
	agilent_4836	5.91726e-06	0.30178	-0.548537	-1.58968	0.49261	66.6667	53.8462	0.807692	UniRef90_B2RM93	642	protease precursor	Gingipain R1 n=47 Tax=Porphyromonas gingivalis TaxID=837 RepID=CPG1_PORG3
	agilent_11583	5.93041e-06	0.302451	-0.721643	-2.09326	0.649969	20.8333	9.61538	0.461538	UniRef90_P11089	643	Flagellar filament 41 kDa core protein	Flagellar filament 41 kDa core protein n=535 Tax=Borreliaceae TaxID=1643685 RepID=FLA1_BORBU
	twist_47945	5.93289e-06	0.302578	0.681649	-0.614286	1.97758	16.6667	28.8462	1.73077		644	envelope glycoprotein gp350 [Human gammaherpesvirus 4] & major outer envelope glycoprotein gp350 [Human gammaherpesvirus 4] & BLLF1 & Envelope glycoprotein GP350 & major outer envelope glycoprotein gp350
	agilent_17689	5.93669e-06	0.302771	-1.17633	-3.41362	1.06097	8.33333	3.84615	0.461538	UniRef90_A0A4Y1WV37	645	MH0220_GL0175163 MPA_PNP_EM_seqs_non_topgraph_seqs_final_210318.csv	Y_Y_Y domain-containing protein n=3 Tax=Alistipes TaxID=239759 RepID=A0A4Y1WV37_9BACT
	agilent_64948	5.93762e-06	0.302819	-1.2602	-3.65726	1.13686	8.33333	3.84615	0.461538	UniRef90_B7C9D6	646	MH0204_GL0135594 (1/10) MPA_and_EM_topgraph_220218_subsample.csv	Na/Pi-cotransporter II-like protein n=15 Tax=Firmicutes TaxID=1239 RepID=B7C9D6_9FIRM
	agilent_4825	5.9507e-06	0.303486	0.596998	-0.540134	1.73413	25	38.4615	1.53846	UniRef90_P14738	647	fibronectin-binding protein A	Fibronectin-binding protein A n=540 Tax=Staphylococcaceae TaxID=90964 RepID=FNBA_STAA8
	agilent_231668	5.95792e-06	0.303854	-0.585762	-1.70234	0.530819	33.3333	25	0.75	UniRef90_P71401	648	VFG001157(gb|AAC44560) (hsf) Hsf [Hia/Hsf (VF0039)] [Haemophilus influenzae C54]	Hsf n=19 Tax=Haemophilus influenzae TaxID=727 RepID=P71401_HAEIF
	agilent_134190	5.9684e-06	0.304388	0.918813	-0.834566	2.67219	8.33333	13.4615	1.61538	UniRef90_A0A139KXE4	649	MH0003_GL0052312 MPA_PNP_EM_seqs_non_topgraph_seqs_final_210318.csv	Uncharacterized protein n=26 Tax=Bacteroides TaxID=816 RepID=A0A139KXE4_BACOV
	agilent_79646	5.97959e-06	0.304959	0.664467	-0.605038	1.93397	75	82.6923	1.10256	UniRef90_Q8XMR2	650	WP_011590274.1 strains_non_MPA_non_topgraph_cdhit70_190118.csv	YkuD domain-containing protein n=22 Tax=Clostridium perfringens TaxID=1502 RepID=Q8XMR2_CLOPE
	agilent_75806	5.99055e-06	0.305518	-1.17865	-3.43315	1.07584	8.33333	5.76923	0.692308	UniRef90_A0A078S111	651	MH0230_GL0031627 MPA_PNP_EM_seqs_non_topgraph_seqs_final_210318.csv	Fibronectin type-III domain-containing protein n=58 Tax=Bacteroides TaxID=816 RepID=A0A078S111_BACUN
	agilent_705	5.99055e-06	0.305518	-1.17865	-3.43315	1.07584	8.33333	5.76923	0.692308	UniRef90_P03120	652	E2 protein (1/4) & Regulatory protein E2	Regulatory protein E2 n=788 Tax=Papillomaviridae TaxID=151340 RepID=VE2_HPV16
	twist_31672	5.99798e-06	0.305897	-1.19536	-3.4836	1.09288	8.33333	3.84615	0.461538		653	Replicase polyprotein 1ab
	agilent_17165	5.99798e-06	0.305897	-1.19536	-3.4836	1.09288	8.33333	3.84615	0.461538	UniRef90_A0A1C7H5J0	654	158499257-stool2_revised_scaffold50574_1_gene187162 MPA_PNP_EM_seqs_non_topgraph_seqs_final_210318.csv	SusC/RagA family TonB-linked outer membrane protein n=47 Tax=Bacteria TaxID=2 RepID=A0A1C7H5J0_9BACE
	agilent_20730	5.99798e-06	0.305897	-1.19536	-3.4836	1.09288	8.33333	3.84615	0.461538	UniRef90_K5ZIF6	655	MH0139_GL0119905 MPA_PNP_EM_seqs_non_topgraph_seqs_final_210318.csv	Translation initiation factor IF-2 n=19 Tax=Parabacteroides TaxID=375288 RepID=K5ZIF6_9BACT
	agilent_26664	6.01299e-06	0.306662	1.15868	-1.06286	3.38023	4.16667	9.61538	2.30769	UniRef90_A0A1Q6KN20	656	MH0418_GL0109208 MPA_PNP_EM_seqs_non_topgraph_seqs_final_210318.csv	Site-specific integrase n=11 Tax=Clostridiales TaxID=186802 RepID=A0A1Q6KN20_9FIRM
	agilent_192424	6.02423e-06	0.307236	1.16613	-1.07235	3.4046	4.16667	11.5385	2.76923	UniRef90_A0A0E7QX42	657	WP_000751209.1 strains_non_MPA_non_topgraph_cdhit70_190118.csv	CHAP domain protein n=226 Tax=Bacteria TaxID=2 RepID=A0A0E7QX42_STAAU
	agilent_79076	6.02881e-06	0.307469	0.52451	-0.482813	1.53183	45.8333	61.5385	1.34266	UniRef90_A7X6T9	658	WP_000751265.1 strains_non_MPA_non_topgraph_cdhit70_190118.csv	Probable transglycosylase IsaA n=197 Tax=Bacteria TaxID=2 RepID=ISAA_STAA1
	agilent_1140	6.03067e-06	0.307564	-0.566147	-1.65365	0.521354	37.5	25	0.666667	UniRef90_P07210	659	polyprotein (9/9) & VP1 capsid protein (1/3) & Chain 2, Human Rhinovirus Serotype 2 (Hrv2)	Genome polyprotein n=273 Tax=Enterovirus TaxID=12059 RepID=POLG_HRV8A
	agilent_40254	6.03219e-06	0.307642	1.15676	-1.0656	3.37912	4.16667	9.61538	2.30769	UniRef90_K0WUB3	660	MH0128_GL0035420 MPA_PNP_EM_seqs_non_topgraph_seqs_final_210318.csv	Por secretion system C-terminal sorting domain-containing protein n=3 Tax=Bacteroidales TaxID=171549 RepID=K0WUB3_9BACT
	agilent_12024	6.03725e-06	0.3079	0.952103	-0.878042	2.78225	87.5	94.2308	1.07692	UniRef90_A0A0N7AYT6	661	positive (from uniprot): Human respiratory syncytial virus Attachment glycoprotein	Major surface glycoprotein G n=47 Tax=Pneumoviridae TaxID=11244 RepID=A0A0N7AYT6_HRSV
	twist_91487	6.04459e-06	0.308274	1.15531	-1.06716	3.37777	4.16667	9.61538	2.30769		662	YP_007005337.1 predicted P-loop ATPase [Clostridium phage phiCP34O]
	twist_72914	6.05046e-06	0.308573	0.683315	-0.631993	1.99862	16.6667	25	1.5		663	YP_001469501.1 gp20 portal vertex protein of head [Enterobacteria phage Phi1]
	agilent_25775	6.05293e-06	0.3087	-1.18482	-3.46606	1.09642	8.33333	3.84615	0.461538	UniRef90_UPI000A3CE4AB	664	WP_000775561.1 (1/1) non_MPA_topgraph_sampling_040218.csv	succinate dehydrogenase flavoprotein subunit n=2 Tax=Enterobacteriaceae TaxID=543 RepID=UPI000A3CE4AB
	agilent_2143	6.05838e-06	0.308978	0.583263	-0.540394	1.70692	62.5	71.1538	1.13846	UniRef90_P03300	665	Genome polyprotein (6/6) & polyprotein (7/9) & VP1 (1/4) & coat protein VP1 & VP4	Genome polyprotein n=1168 Tax=Enterovirus TaxID=12059 RepID=POLG_POL1M
	twist_34374	6.05966e-06	0.309043	-0.716518	-2.09708	0.66404	20.8333	9.61538	0.461538		666	EBNA-1 HHV 4
	twist_37139	6.06709e-06	0.309422	-0.533112	-1.56109	0.494871	54.1667	48.0769	0.887574		667	Immunoglobulin G-binding protein G precursor & Immunoglobulin G-binding protein G
	twist_54773	6.10134e-06	0.311168	0.783825	-0.733068	2.30072	79.1667	84.6154	1.06883		668	positive (from uniprot): Enterovirus B Genome polyprotein
	agilent_136533	6.10816e-06	0.311516	-0.70077	-2.05791	0.656366	20.8333	11.5385	0.553846	UniRef90_Q6GJK9	669	WP_001170274.1 strains_non_MPA_non_topgraph_cdhit70_190118.csv	N-acetylmuramoyl-L-alanine amidase sle1 n=31 Tax=Staphylococcus aureus TaxID=1280 RepID=SLE1_STAAR
	twist_30937	6.11166e-06	0.311695	-0.749274	-2.20088	0.702332	20.8333	11.5385	0.553846		670	Glycoprotein B precursor (Glycoprotein II)
	agilent_9372	6.12401e-06	0.312324	0.846488	-0.795591	2.48857	8.33333	19.2308	2.30769	UniRef90_P11311	671	Adhesin P1 precursor (Cytadhesin P1) (Attachment protein) & ADP1_MYCPN adhesin P1	Adhesin P1 n=56 Tax=Mycoplasma pneumoniae TaxID=2104 RepID=ADP1_MYCPN
	twist_59399	6.13901e-06	0.31309	1.14607	-1.08068	3.37281	4.16667	9.61538	2.30769		672	H3N2 A/Michigan/45/2015 M1
	twist_33702	6.14729e-06	0.313512	-0.579288	-1.70579	0.547218	45.8333	32.6923	0.713287		673	phosphoprotein 150 & Large structural phosphoprotein
	twist_54214	6.1491e-06	0.313604	1.14829	-1.08515	3.38174	4.16667	11.5385	2.76923		674	polyprotein (9/9) & VP1 capsid protein (1/3) & Chain 2, Human Rhinovirus Serotype 2 (Hrv2)
	twist_48628	6.14949e-06	0.313624	0.653312	-0.617438	1.92406	16.6667	30.7692	1.84615		675	positive (from uniprot): Norwalk virus Non-structural polyprotein
	twist_64075	6.15337e-06	0.313822	-1.16576	-3.4342	1.10268	8.33333	3.84615	0.461538		676	YP_006593.1 putative tail assembly chaperone [Klebsiella phage phiKO2]
	twist_30726	6.16126e-06	0.314224	-0.636818	-1.87702	0.603387	25	17.3077	0.692308		677	Ovomucoid precursor
	agilent_9318	6.2041e-06	0.316409	1.13213	-1.08268	3.34694	4.16667	11.5385	2.76923	UniRef90_Q9J3M8	678	ORF68	Envelope glycoprotein E n=30 Tax=Human herpesvirus 3 TaxID=10335 RepID=GE_VZVO
	agilent_204624	6.21005e-06	0.316713	0.581224	-0.556547	1.71899	66.6667	78.8462	1.18269	UniRef90_A0A0E1XBT2	679	WP_001208900.1 strains_non_MPA_non_topgraph_cdhit70_190118.csv	Gram-positive signal peptide protein, YSIRK family n=24 Tax=Staphylococcaceae TaxID=90964 RepID=A0A0E1XBT2_STAAU
	agilent_222335	6.21832e-06	0.317134	0.529948	-0.508353	1.56825	37.5	46.1538	1.23077	UniRef90_Q6GHV7	680	VFG001317(gb|YP_001332074) (isdB) iron-regulated surface determinant protein B, haemoglobin receptor [Isd (VF0015)] [Staphylococcus aureus subsp. aureus str. Newman]	Iron-regulated surface determinant protein B n=509 Tax=Bacilli TaxID=91061 RepID=ISDB_STAAR
	twist_47862	6.22492e-06	0.317471	-0.712366	-2.10904	0.684309	20.8333	11.5385	0.553846		681	P30 adhesin
	agilent_164398	6.22818e-06	0.317637	0.733043	-0.704664	2.17075	12.5	21.1538	1.69231	UniRef90_A0A2A7AG89	682	MH0086_GL0067408 MPA_PNP_EM_seqs_non_topgraph_seqs_final_210318.csv	50S ribosomal protein L2 n=39 Tax=Clostridiales TaxID=186802 RepID=A0A2A7AG89_9FIRM
	twist_34406	6.25542e-06	0.319026	1.13448	-1.09696	3.36593	4.16667	9.61538	2.30769		683	HCMVUL112; HCMVUL113
	twist_27718	6.25997e-06	0.319258	-0.631992	-1.87567	0.611686	25	19.2308	0.769231		684	early antigen protein D (EA-D) & DNA polymerase processivity factor BMRF1
	twist_31200	6.2652e-06	0.319525	0.576203	-0.558314	1.71072	25	34.6154	1.38462		685	positive (from uniprot): Rhinovirus B Genome polyprotein
	agilent_35295	6.27442e-06	0.319996	-1.28038	-3.80384	1.24308	8.33333	1.92308	0.230769	UniRef90_A0A380ZH52	686	MH0014_GL0094101 MPA_PNP_EM_seqs_non_topgraph_seqs_final_210318.csv	Beta-galactosidase n=30 Tax=Bacteroidaceae TaxID=815 RepID=A0A380ZH52_BACVU
	agilent_130938	6.27613e-06	0.320083	-0.759863	-2.25772	0.737998	16.6667	11.5385	0.692308	UniRef90_A0A1C5V0K8	687	O2.UC16-1_GL0025718 (3/3) MPA_and_EM_topgraph_220218_subsample.csv	Lipoteichoic acid synthase 1 n=14 Tax=Clostridiales TaxID=186802 RepID=A0A1C5V0K8_9FIRM
	twist_25228	6.27693e-06	0.320124	-1.19268	-3.54392	1.15856	8.33333	3.84615	0.461538		688	allergen_name False allergome_name False allergenonline_name Unassigned (1/1) (1/1) SDAP_name Bos d 8 (6/13) (1/1) iedb_name False
	agilent_240248	6.2778e-06	0.320168	0.863091	-0.838555	2.56474	8.33333	17.3077	2.07692	UniRef90_P71401	689	VFG001157(gb|AAC44560) (hsf) Hsf [Hia/Hsf (VF0039)] [Haemophilus influenzae C54]	Hsf n=19 Tax=Haemophilus influenzae TaxID=727 RepID=P71401_HAEIF
	agilent_231039	6.29231e-06	0.320908	0.865523	-0.843528	2.57457	8.33333	17.3077	2.07692	UniRef90_A0A4I7XYI6	690	VFG001361(gb|NP_344663) (pspA) pneumococcal surface protein A [PspA (VF0152)] [Streptococcus pneumoniae TIGR4]	Surface protein A n=87 Tax=Streptococcus pneumoniae TaxID=1313 RepID=A0A4I7XYI6_STREE
	twist_54406	6.30028e-06	0.321314	-0.774516	-2.30515	0.756119	16.6667	7.69231	0.461538		691	polyprotein (9/9) & VP1 capsid protein (1/3) & Chain 2, Human Rhinovirus Serotype 2 (Hrv2)
	agilent_11147	6.31222e-06	0.321923	1.11553	-1.09181	3.32286	4.16667	11.5385	2.76923	UniRef90_P14738	692	fibronectin-binding protein A	Fibronectin-binding protein A n=540 Tax=Staphylococcaceae TaxID=90964 RepID=FNBA_STAA8
	agilent_542	6.31384e-06	0.322006	-0.710946	-2.11796	0.696068	87.5	73.0769	0.835165	UniRef90_P09256	693	positive (from uniprot): Human herpesvirus 3 Envelope glycoprotein C	Envelope glycoprotein C n=119 Tax=Human herpesvirus 3 TaxID=10335 RepID=GC_VZVD
	twist_59245	6.3166e-06	0.322146	1.12844	-1.10547	3.36235	4.16667	9.61538	2.30769		694	H3N2 A/Michigan/45/2015 M1
	twist_95117	6.319e-06	0.322269	-0.896313	-2.67115	0.878522	12.5	5.76923	0.461538		695	YP_008767331.1 hypothetical protein PL1_25 [Lactobacillus phage PL-1]
	agilent_150541	6.32458e-06	0.322553	-0.735305	-2.19218	0.721565	20.8333	15.3846	0.738462	UniRef90_A0A076JBG3	696	WP_005841703.1 MPA_PNP_EM_seqs_non_topgraph_seqs_final_210318.csv	PorT family protein n=35 Tax=Bacteroides TaxID=816 RepID=A0A076JBG3_9BACE
	agilent_134645	6.33477e-06	0.323073	-0.524007	-1.56334	0.515331	50	40.3846	0.807692	UniRef90_A0A4V6L8I8	697	WP_000739205.1 strains_non_MPA_non_topgraph_cdhit70_190118.csv	Extracellular fibrinogen-binding protein n=26 Tax=Staphylococcus TaxID=1279 RepID=A0A4V6L8I8_STAHY
	agilent_188662	6.34677e-06	0.323685	1.11331	-1.09768	3.3243	4.16667	17.3077	4.15385	UniRef90_A0A174UJY4	698	MH0366_GL0095969 MPA_PNP_EM_seqs_non_topgraph_seqs_final_210318.csv	Glycoside hydrolase family 28 protein n=46 Tax=Bacteroides TaxID=816 RepID=A0A174UJY4_BACVU
	twist_93850	6.34914e-06	0.323806	-1.26447	-3.77628	1.24734	8.33333	1.92308	0.230769		699	YP_009150301.1 putative DNA-dependent RNA polymerase [Proteus phage PM 75]
	agilent_137015	6.37083e-06	0.324912	1.10911	-1.09912	3.31733	4.16667	11.5385	2.76923	UniRef90_V5MD09	700	NP_833224.1 strains_non_MPA_non_topgraph_cdhit70_190118.csv	Beta-lactamase domain-containing protein n=363 Tax=Bacillaceae TaxID=186817 RepID=V5MD09_BACTU
	twist_59092	6.37682e-06	0.325218	1.12206	-1.11337	3.35749	4.16667	9.61538	2.30769		701	B B/Brisbane/60/2008 HA
	agilent_213170	6.37757e-06	0.325256	-1.12364	-3.3624	1.11511	8.33333	3.84615	0.461538	UniRef90_A0A3E5A441	702	MH0009_GL0056469 MPA_PNP_EM_seqs_non_topgraph_seqs_final_210318.csv	Inhibitor_I69 domain-containing protein n=6 Tax=Prevotella TaxID=838 RepID=A0A3E5A441_9BACT
	agilent_154829	6.37757e-06	0.325256	-1.12364	-3.3624	1.11511	8.33333	3.84615	0.461538	UniRef90_A6BGR5	703	WP_044920775.1 (1/4) MPA_and_EM_topgraph_220218_subsample.csv	DNA internalization competence protein ComEC/Rec2-like protein n=6 Tax=Dorea TaxID=189330 RepID=A6BGR5_9FIRM
	agilent_66018	6.39147e-06	0.325965	-0.765164	-2.29192	0.761594	16.6667	11.5385	0.692308	UniRef90_B2UM58	704	WP_012420717.1 (2/2) non_MPA_topgraph_sampling_040218.csv	TonB-dependent receptor n=97 Tax=Akkermansia TaxID=239934 RepID=B2UM58_AKKM8
	agilent_10959	6.40838e-06	0.326828	0.842424	-0.841493	2.52634	8.33333	15.3846	1.84615	UniRef90_Q69091	705	Glycoprotein D HHV-1	Envelope glycoprotein D n=279 Tax=root TaxID=1 RepID=GD_HHV11
	agilent_10659	6.43564e-06	0.328218	-0.530121	-1.59283	0.532585	41.6667	28.8462	0.692308	UniRef90_Q66575	706	positive (from uniprot): Enterovirus B Genome polyprotein	Genome polyprotein n=20 Tax=Enterovirus B TaxID=138949 RepID=POLG_EC12T
	agilent_209627	6.43738e-06	0.328306	-0.880734	-2.64662	0.88515	12.5	5.76923	0.461538	UniRef90_A0A4Q1QKD7	707	WP_014569134.1 (6/6) non_MPA_topgraph_sampling_040218.csv	ABC transporter n=7 Tax=Lactobacillaceae TaxID=33958 RepID=A0A4Q1QKD7_LACRH
	twist_48402	6.44561e-06	0.328726	-1.11044	-3.33881	1.11794	8.33333	3.84615	0.461538		708	Adhesin P1 precursor (Cytadhesin P1) (Attachment protein) & ADP1_MYCPN adhesin P1
	agilent_109851	6.44561e-06	0.328726	-1.11044	-3.33881	1.11794	8.33333	3.84615	0.461538	UniRef90_A0A0M6WSF3	709	MH0062_GL0000166 MPA_PNP_EM_seqs_non_topgraph_seqs_final_210318.csv	GRAM_POS_ANCHORING domain-containing protein n=97 Tax=root TaxID=1 RepID=A0A0M6WSF3_9FIRM
	twist_92532	6.46076e-06	0.329499	0.824229	-0.832442	2.4809	8.33333	15.3846	1.84615		710	YP_009043500.1 hypothetical protein [Listeria phage List-36]
	agilent_238690	6.47866e-06	0.330412	-0.615181	-1.85401	0.623647	25	17.3077	0.692308	UniRef90_UPI000DA9B94C	711	VFG001290(gb|NP_647368) (clfB) Clumping factor B, adhesin [Clumping factor (VF0004)] [Staphylococcus aureus subsp. aureus MW2]	MSCRAMM family adhesin clumping factor ClfB n=15 Tax=Staphylococcus aureus TaxID=1280 RepID=UPI000DA9B94C
	twist_65448	6.48129e-06	0.330546	-1.09899	-3.31272	1.11473	8.33333	3.84615	0.461538		712	YP_003934834.1 RNA polymerase ADP-ribosylase [Shigella phage SP18]
	twist_63421	6.48783e-06	0.330879	-0.872491	-2.63118	0.886198	12.5	5.76923	0.461538		713	YP_009150301.1 putative DNA-dependent RNA polymerase [Proteus phage PM 75]
	agilent_27755	6.49432e-06	0.33121	-1.80146	-5.43518	1.83225	4.16667	1.92308	0.461538	UniRef90_A0A069SCX9	714	MH0020_GL0003463 MPA_PNP_EM_seqs_non_topgraph_seqs_final_210318.csv	Uncharacterized protein n=25 Tax=Bacteroidales TaxID=171549 RepID=A0A069SCX9_9BACT
	agilent_228819	6.49472e-06	0.331231	0.539356	-0.548619	1.62733	62.5	76.9231	1.23077	UniRef90_Q99XV0	715	VFG000968(gb|NP_269973) (emm) M protein type 1 [M protein (VF0242)] [Streptococcus pyogenes M1 GAS]	M protein type 1 n=54 Tax=Streptococcus pyogenes TaxID=1314 RepID=Q99XV0_STRP1
	twist_31993	6.50848e-06	0.331933	0.820706	-0.837207	2.47862	8.33333	15.3846	1.84615		716	EBNA3A HHV4
	agilent_23950	6.50911e-06	0.331965	0.851268	-0.868496	2.57103	8.33333	15.3846	1.84615	UniRef90_B6W1Z1	717	O2.UC38-1_GL0148535 (2/2) MPA_and_EM_topgraph_220218_subsample.csv	STN domain-containing protein n=48 Tax=Bacteroides TaxID=816 RepID=B6W1Z1_9BACE
	twist_34744	6.51882e-06	0.33246	0.817425	-0.835661	2.47051	8.33333	17.3077	2.07692		718	zinc metalloproteinase aureolysin
	agilent_182676	6.52071e-06	0.332556	1.20458	-1.23194	3.64109	91.6667	96.1538	1.04895	UniRef90_A0A264Y915	719	MH0073_GL0045612 MPA_PNP_EM_seqs_non_topgraph_seqs_final_210318.csv	Uncharacterized protein n=1 Tax=Prevotella sp. 885 TaxID=2022527 RepID=A0A264Y915_9BACT
	agilent_30572	6.54458e-06	0.333774	-0.613984	-1.85903	0.631061	25	21.1538	0.846154	UniRef90_A0A264Y915	720	MH0073_GL0045612 MPA_PNP_EM_seqs_non_topgraph_seqs_final_210318.csv	Uncharacterized protein n=1 Tax=Prevotella sp. 885 TaxID=2022527 RepID=A0A264Y915_9BACT
	agilent_176582	6.54608e-06	0.33385	0.824672	-0.847873	2.49722	8.33333	17.3077	2.07692	UniRef90_B0G3Y5	721	WP_052302907.1 strains_non_MPA_non_topgraph_cdhit70_190118.csv	N-acetylmuramoyl-L-alanine amidase n=2 Tax=Dorea formicigenerans TaxID=39486 RepID=B0G3Y5_9FIRM
	twist_73805	6.57919e-06	0.335538	-1.12346	-3.40995	1.16304	8.33333	3.84615	0.461538		722	YP_009043441.1 DNA helicase [Listeria phage List-36]
	agilent_200824	6.60085e-06	0.336643	0.515037	-0.535581	1.56565	33.3333	42.3077	1.26923	UniRef90_E1W618	723	WP_014065439.1 strains_non_MPA_non_topgraph_cdhit70_190118.csv	Uncharacterized protein n=1 Tax=Haemophilus parainfluenzae (strain T3T1) TaxID=862965 RepID=E1W618_HAEP3
	agilent_153201	6.60452e-06	0.336831	-0.742386	-2.25736	0.772586	16.6667	9.61538	0.576923	UniRef90_A0A374MXJ0	724	MH0350_GL0010307 (3/3) MPA_and_EM_topgraph_220218_subsample.csv	Peptidase_M56 domain-containing protein n=9 Tax=Clostridiales TaxID=186802 RepID=A0A374MXJ0_9FIRM
	agilent_64147	6.62119e-06	0.337681	-0.499386	-1.52027	0.521495	45.8333	36.5385	0.797203	UniRef90_A6LDM2	725	MH0012_GL0221699 MPA_PNP_EM_seqs_non_topgraph_seqs_final_210318.csv	Uncharacterized protein n=36 Tax=Bacteroidales TaxID=171549 RepID=A6LDM2_PARD8
	agilent_156816	6.64121e-06	0.338702	1.08381	-1.13648	3.30409	4.16667	9.61538	2.30769	UniRef90_A0A2N0UNM1	726	MH0023_GL0002802 (1/1) MPA_and_EM_topgraph_220218_subsample.csv	Cohesin domain-containing protein n=22 Tax=Ruminococcus TaxID=1263 RepID=A0A2N0UNM1_9FIRM
	agilent_41163	6.64121e-06	0.338702	1.08381	-1.13648	3.30409	4.16667	9.61538	2.30769	UniRef90_A0A413MR02	727	NLM010_GL0019665 MPA_PNP_EM_seqs_non_topgraph_seqs_final_210318.csv	DUF5033 domain-containing protein n=11 Tax=Bacteroides TaxID=816 RepID=A0A413MR02_9BACE
	twist_46764	6.64691e-06	0.338992	0.635695	-0.667373	1.93876	16.6667	26.9231	1.61538		728	fibronectin-binding protein A
	agilent_103212	6.65399e-06	0.339353	-0.755852	-2.30638	0.794677	16.6667	7.69231	0.461538	UniRef90_A0A3E4P9Y0	729	MH0364_GL0033618 (1/1) MPA_and_EM_topgraph_220218_subsample.csv	TPR_REGION domain-containing protein n=25 Tax=Bacteroidales TaxID=171549 RepID=A0A3E4P9Y0_9BACT
	twist_87290	6.69682e-06	0.341538	-0.73129	-2.23823	0.775655	16.6667	9.61538	0.576923		730	YP_001469494.1 SegC homing endonuclease [Enterobacteria phage Phi1]
	agilent_125065	6.7084e-06	0.342129	-0.679598	-2.08174	0.722541	20.8333	11.5385	0.553846	UniRef90_A0A139LN71	731	DOM017_GL0005686 MPA_PNP_EM_seqs_non_topgraph_seqs_final_210318.csv	Glycerophosphodiester phosphodiesterase n=12 Tax=Bacteroides TaxID=816 RepID=A0A139LN71_BACOV
	twist_73226	6.71285e-06	0.342356	0.807334	-0.859132	2.4738	8.33333	15.3846	1.84615		732	YP_009277541.1 portal vertex of the head [Shigella phage SHFML-11]
	twist_95165	6.73354e-06	0.343411	0.803215	-0.858378	2.46481	8.33333	21.1538	2.53846		733	AFU63124.1 endolysin [Lactobacillus phage ATCC 8014-B2]
	agilent_11510	6.74561e-06	0.344026	-0.501606	-1.54059	0.53738	41.6667	28.8462	0.692308	UniRef90_P07210	734	polyprotein (9/9) & VP1 capsid protein (1/3) & Chain 2, Human Rhinovirus Serotype 2 (Hrv2)	Genome polyprotein n=273 Tax=Enterovirus TaxID=12059 RepID=POLG_HRV8A
	twist_94411	6.75092e-06	0.344297	1.07462	-1.15251	3.30174	4.16667	11.5385	2.76923		735	YP_009148980.1 ribonucleotide reductase of class III (anaerobic) activating protein [Salmonella phage SSE121]
	agilent_227833	6.75351e-06	0.344429	-0.509998	-1.56725	0.547252	66.6667	59.6154	0.894231	UniRef90_A0A4I7YG16	736	VFG001357(gb|NP_346601) (cbpA) choline binding protein A [CbpA/PspC (VF0150)] [Streptococcus pneumoniae TIGR4]	Choline binding protein A n=44 Tax=Streptococcus pneumoniae TaxID=1313 RepID=A0A4I7YG16_STREE
	twist_22942	6.76254e-06	0.344889	-1.07322	-3.30019	1.15374	8.33333	5.76923	0.692308		737	allergen_name False allergome_name Sola l Peroxidase (3/3) (1/1) allergenonline_name False SDAP_name False iedb_name False
	twist_34871	6.77439e-06	0.345494	1.0722	-1.15543	3.29983	4.16667	11.5385	2.76923		738	EBNA-3C HHV 4 latent protein
	agilent_171315	6.79439e-06	0.346514	-0.644172	-1.98535	0.697011	20.8333	11.5385	0.553846	UniRef90_K5ZJ35	739	MH0020_GL0027100 (2/2) MPA_and_EM_topgraph_220218_subsample.csv	OMP_b-brl_2 domain-containing protein n=11 Tax=Parabacteroides TaxID=375288 RepID=K5ZJ35_9BACT
	agilent_4413	6.79964e-06	0.346782	-0.512266	-1.57941	0.554878	41.6667	28.8462	0.692308	UniRef90_P16733	740	positive (from uniprot): Human herpesvirus 5 Envelope glycoprotein M	Envelope glycoprotein M n=53 Tax=Human cytomegalovirus TaxID=10359 RepID=GM_HCMVA
	agilent_210148	6.80284e-06	0.346945	0.80007	-0.867187	2.46733	8.33333	17.3077	2.07692	UniRef90_A0A4P6M6N2	741	WP_018598489.1 strains_non_MPA_non_topgraph_cdhit70_190118.csv	Toxin A n=3 Tax=Blautia TaxID=572511 RepID=A0A4P6M6N2_9FIRM
	twist_64561	6.80371e-06	0.346989	-0.721036	-2.22373	0.781661	16.6667	9.61538	0.576923		742	YP_008532047.1 putative tail fiber protein [Klebsiella phage 0507-KN2-1]
	agilent_123302	6.82179e-06	0.347911	-1.03977	-3.21088	1.13134	8.33333	5.76923	0.692308	UniRef90_A0A174IKR5	743	MH0386_GL0162444 MPA_PNP_EM_seqs_non_topgraph_seqs_final_210318.csv	D-galactose/ D-glucose-binding protein n=29 Tax=root TaxID=1 RepID=A0A174IKR5_9FIRM
	agilent_158355	6.82179e-06	0.347911	-1.03977	-3.21088	1.13134	8.33333	5.76923	0.692308	UniRef90_R5VRW6	744	MH0003_GL0058089 MPA_PNP_EM_seqs_non_topgraph_seqs_final_210318.csv	Peripla_BP_4 domain-containing protein n=14 Tax=Lachnospiraceae TaxID=186803 RepID=R5VRW6_9FIRM
	twist_1184	6.83377e-06	0.348522	-0.724211	-2.23833	0.789909	16.6667	7.69231	0.461538		745	Allergen Bos d alpha 2 (I) collagen type I
	twist_27719	6.84675e-06	0.349184	-0.639705	-1.97899	0.699576	20.8333	15.3846	0.738462		746	early antigen protein D (EA-D) & DNA polymerase processivity factor BMRF1
	agilent_227745	6.87787e-06	0.350772	-0.629558	-1.95194	0.692829	83.3333	76.9231	0.923077	UniRef90_Q48028	747	VFG001154(gb|AAA20524) (hmw2A) adhesin HMW2A, two-partner secretion (TPS) pathway TpsA exoprotein [HMW1/HMW2 (VF0038)] [Haemophilus influenzae str. 12]	Adhesin n=8 Tax=Haemophilus influenzae TaxID=727 RepID=Q48028_HAEIF
	agilent_226247	6.87792e-06	0.350774	-0.508189	-1.57565	0.559268	45.8333	38.4615	0.839161	UniRef90_A0A0H3K1N3	748	VFG001282(gb|NP_647237) (fnbB) fibronectin-binding protein B [FnBPs (VF0010)] [Staphylococcus aureus subsp. aureus MW2]	FnbB protein n=80 Tax=Staphylococcus TaxID=1279 RepID=A0A0H3K1N3_STAAW
	agilent_39886	6.87856e-06	0.350807	-0.584776	-1.81319	0.643635	25	17.3077	0.692308	UniRef90_A0A564W7Z6	749	V1.UC30-0_GL0007903 MPA_PNP_EM_seqs_non_topgraph_seqs_final_210318.csv	sn-glycerol-3-phosphate-binding periplasmic protein UgpB n=25 Tax=Clostridiales TaxID=186802 RepID=A0A564W7Z6_9FIRM
	agilent_8991	6.88228e-06	0.350996	0.485415	-0.534675	1.5055	54.1667	65.3846	1.2071	UniRef90_P03204	750	EBNA-3C HHV 4 latent protein	Epstein-Barr nuclear antigen 6 n=14 Tax=Epstein-Barr virus (strain GD1) TaxID=10376 RepID=EBNA6_EBVB9
	agilent_12004	6.88614e-06	0.351193	0.584872	-0.644727	1.81447	75	82.6923	1.10256		751	positive (exact): Human herpesvirus 3 Envelope glycoprotein C
	twist_88894	6.89979e-06	0.351889	-0.728625	-2.26266	0.805407	16.6667	7.69231	0.461538		752	YP_009222335.1 hypothetical protein LfeInf_097 [Lactobacillus phage LfeInf]
	agilent_2920	6.9046e-06	0.352135	1.10438	-1.22195	3.43071	4.16667	9.61538	2.30769	UniRef90_Q66575	753	positive (from uniprot): Enterovirus B Genome polyprotein	Genome polyprotein n=20 Tax=Enterovirus B TaxID=138949 RepID=POLG_EC12T
	agilent_236703	6.90624e-06	0.352218	0.67235	-0.744169	2.08887	12.5	21.1538	1.69231	UniRef90_P71401	754	VFG001157(gb|AAC44560) (hsf) Hsf [Hia/Hsf (VF0039)] [Haemophilus influenzae C54]	Hsf n=19 Tax=Haemophilus influenzae TaxID=727 RepID=P71401_HAEIF
	agilent_6487	6.90668e-06	0.352241	0.510171	-0.564717	1.58506	29.1667	38.4615	1.31868	UniRef90_P07210	755	polyprotein (9/9) & VP1 capsid protein (1/3) & Chain 2, Human Rhinovirus Serotype 2 (Hrv2)	Genome polyprotein n=273 Tax=Enterovirus TaxID=12059 RepID=POLG_HRV8A
	agilent_29812	6.91178e-06	0.352501	-0.712027	-2.21302	0.788965	16.6667	11.5385	0.692308	UniRef90_A0A1C5XBP0	756	MH0014_GL0019697 (1/2) MPA_and_EM_topgraph_220218_subsample.csv	Macrolide export ATP-binding/permease protein MacB n=22 Tax=Ruminococcus TaxID=1263 RepID=A0A1C5XBP0_9FIRM
	agilent_24484	6.9397e-06	0.353925	0.783527	-0.873085	2.44014	8.33333	15.3846	1.84615	UniRef90_A0A2X2MA38	757	WP_000645753.1 strains_non_MPA_non_topgraph_cdhit70_190118.csv	5'-nucleotidase n=579 Tax=Bacteria TaxID=2 RepID=A0A2X2MA38_STAAU
	agilent_239214	6.94937e-06	0.354418	0.677165	-0.756033	2.11036	12.5	17.3077	1.38462	UniRef90_P11311	758	VFG002033(gb|NP_109829) (p1/MgPa/gapA) ADP1_MYCPN adhesin P1 [Cytadherence organelle (VF0330)] [Mycoplasma pneumoniae M129]	Adhesin P1 n=56 Tax=Mycoplasma pneumoniae TaxID=2104 RepID=ADP1_MYCPN
	agilent_47707	6.95222e-06	0.354563	-0.838087	-2.61241	0.936234	12.5	5.76923	0.461538	UniRef90_R6XBP1	759	MH0408_GL0052554 MPA_PNP_EM_seqs_non_topgraph_seqs_final_210318.csv	Uncharacterized protein n=24 Tax=Parabacteroides TaxID=375288 RepID=R6XBP1_9BACT
	twist_24274	6.95771e-06	0.354843	-0.548879	-1.71159	0.613834	29.1667	21.1538	0.725275		760	Allergen Gal d 1 & Ovomucoid precursor
	agilent_220184	6.97155e-06	0.355549	-0.502936	-1.56989	0.564018	58.3333	48.0769	0.824176	UniRef90_Q9KK48	761	VFG005316(gb|NP_359586) (pspC/cbpA) Choline binding protein A [Choline-binding proteins (CVF122)] [Streptococcus pneumoniae R6]	Surface protein PspC n=12 Tax=Streptococcus pneumoniae TaxID=1313 RepID=Q9KK48_STREE
	twist_30077	6.97587e-06	0.355769	1.05276	-1.18164	3.28716	4.16667	11.5385	2.76923		762	Bifunctional autolysin precursor
	agilent_62959	6.98002e-06	0.355981	-0.720604	-2.2507	0.809494	16.6667	7.69231	0.461538	UniRef90_A0A1C6J2Q8	763	MH0196_GL0062244 MPA_PNP_EM_seqs_non_topgraph_seqs_final_210318.csv	Plasmin and fibronectin-binding protein A n=4 Tax=Clostridiales TaxID=186802 RepID=A0A1C6J2Q8_9FIRM
	agilent_52294	6.98418e-06	0.356193	0.787784	-0.885699	2.46127	8.33333	17.3077	2.07692	UniRef90_A0A4U9NYM5	764	WP_011590223.1 strains_non_MPA_non_topgraph_cdhit70_190118.csv	Cell wall binding repeat-containing protein n=9 Tax=Clostridium perfringens TaxID=1502 RepID=A0A4U9NYM5_CLOPF
	twist_58590	6.98857e-06	0.356417	1.05892	-1.19158	3.30942	4.16667	9.61538	2.30769		765	EBNA-1 HHV 4 & BKRF1
	twist_43798	6.99047e-06	0.356514	0.47783	-0.537897	1.49356	50	65.3846	1.30769		766	BZLF1 [Human gammaherpesvirus 4] & BZLF1 & Trans-activator protein BZLF1
	twist_50868	6.99181e-06	0.356582	-0.823101	-2.57302	0.926821	12.5	7.69231	0.615385		767	45 kDa immediate-early protein 2
	agilent_225880	6.99229e-06	0.356607	0.662775	-0.746365	2.07192	12.5	21.1538	1.69231	UniRef90_P62575	768	VFG001378(gb|NP_359129) (nanA) neuraminidase A [Neuraminidase (VF0148)] [Streptococcus pneumoniae R6]	Sialidase A n=43 Tax=Bacteria TaxID=2 RepID=NANA_STREE
	agilent_236818	6.9986e-06	0.356929	0.5554	-0.626237	1.73704	20.8333	32.6923	1.56923	UniRef90_UPI000F53326A	769	VFG000261(gb|NP_273742) (iga) IgA-specific serine endopeptidase [IgA1 protease (VF0080)] [Neisseria meningitidis MC58]	IgA-specific serine endopeptidase autotransporter n=1 Tax=Neisseria meningitidis TaxID=487 RepID=UPI000F53326A
	agilent_243108	7.0084e-06	0.357428	-0.607635	-1.90175	0.686479	83.3333	75	0.9	UniRef90_Q9KK48	770	VFG005316(gb|NP_359586) (pspC/cbpA) Choline binding protein A [Choline-binding proteins (CVF122)] [Streptococcus pneumoniae R6]	Surface protein PspC n=12 Tax=Streptococcus pneumoniae TaxID=1313 RepID=Q9KK48_STREE
	agilent_1150	7.02878e-06	0.358468	0.604058	-0.685223	1.89334	16.6667	25	1.5	UniRef90_Q9QL88	771	Enterovirus polyprotein (VP0, VP1, VP2, VP4) – capsid proteins, Coxsackievirus A9 (2.9 Å structure, chains 1–4)	Genome polyprotein n=36 Tax=Enterovirus B TaxID=138949 RepID=POLG_CXB6S
	twist_31225	7.04368e-06	0.359228	1.04471	-1.18862	3.27805	4.16667	11.5385	2.76923		772	GRA 1 & dense granule protein 1 / major antigenp24, putative & Dense granule protein 1 precursor & dense granule protein 1 / major antigenp24 & P24 granule antigen
	twist_46237	7.05581e-06	0.359846	-0.822249	-2.58227	0.937774	12.5	7.69231	0.615385		773	Voltage-dependent T-type calcium channel subunit alpha-1H
	agilent_129843	7.06005e-06	0.360063	-0.703418	-2.20976	0.802925	16.6667	7.69231	0.461538	UniRef90_A0A1C5XGK9	774	MH0007_GL0015775 MPA_PNP_EM_seqs_non_topgraph_seqs_final_210318.csv	Flagellin n=12 Tax=root TaxID=1 RepID=A0A1C5XGK9_9CLOT
	agilent_223209	7.0724e-06	0.360692	0.526636	-0.602614	1.65589	29.1667	36.5385	1.25275	UniRef90_Q54703	775	VFG000955(gb|NP_608047) (emm) M18 protein precursor [M protein (VF0242)] [Streptococcus pyogenes MGAS8232]	Emm18.1 protein n=9 Tax=Streptococcus pyogenes TaxID=1314 RepID=Q54703_STRPY
	twist_28586	7.07482e-06	0.360816	-0.782757	-2.46163	0.896117	91.6667	84.6154	0.923077		776	positive (from uniprot): Rhinovirus B Genome polyprotein
	agilent_193943	7.07942e-06	0.36105	-0.821335	-2.58381	0.941143	12.5	5.76923	0.461538	UniRef90_A0A174HLQ5	777	MH0092_GL0002834 MPA_PNP_EM_seqs_non_topgraph_seqs_final_210318.csv	Autolysin n=21 Tax=Lachnospiraceae TaxID=186803 RepID=A0A174HLQ5_9FIRM
	agilent_73399	7.1416e-06	0.364222	-0.579848	-1.83238	0.67268	25	13.4615	0.538462	UniRef90_A0A354D669	778	MH0193_GL0075334 MPA_PNP_EM_seqs_non_topgraph_seqs_final_210318.csv	Flagellin n=1 Tax=Lachnospiraceae bacterium TaxID=1898203 RepID=A0A354D669_9FIRM
	agilent_2331	7.14482e-06	0.364386	1.04602	-1.21425	3.30628	4.16667	9.61538	2.30769	UniRef90_P20810	779	Calpastatin	Calpastatin n=278 Tax=Simiiformes TaxID=314293 RepID=ICAL_HUMAN
	twist_60212	7.16089e-06	0.365206	1.07773	-1.25506	3.41052	4.16667	9.61538	2.30769		780	YP_007003037.1 hypothetical protein [Lactobacillus phage JCL1032]
	agilent_166420	7.16878e-06	0.365608	-0.703626	-2.22793	0.820674	16.6667	7.69231	0.461538	UniRef90_A0A385XME4	781	YP_534942.1 (1/1) non_MPA_topgraph_sampling_040218.csv	Sensor histidine kinase WalK n=35 Tax=Lactobacillus TaxID=1578 RepID=A0A385XME4_9LACO
	twist_34760	7.20385e-06	0.367397	-1.04374	-3.31332	1.22583	8.33333	3.84615	0.461538		782	pertactin & Pertactin precursor & P.69 outer membrane protein precursor
	agilent_70589	7.20424e-06	0.367416	-1.00771	-3.19902	1.1836	8.33333	5.76923	0.692308	UniRef90_B0G3B4	783	WP_005331402.1 (7/7) non_MPA_topgraph_sampling_040218.csv	Uncharacterized protein n=2 Tax=Dorea formicigenerans TaxID=39486 RepID=B0G3B4_9FIRM
	agilent_182601	7.20674e-06	0.367544	-0.578063	-1.83542	0.679292	25	15.3846	0.615385	UniRef90_P0ADA3	784	NP_708547.2 (1/1) non_MPA_topgraph_sampling_040218.csv	Murein hydrolase activator NlpD n=742 Tax=Bacteria TaxID=2 RepID=NLPD_ECOLI
	agilent_113148	7.21504e-06	0.367967	1.0388	-1.22272	3.30032	4.16667	9.61538	2.30769	UniRef90_R5ASD5	785	V1.CD20-4_GL0045840 MPA_PNP_EM_seqs_non_topgraph_seqs_final_210318.csv	Putative DNA methylase n=1 Tax=Prevotella sp. CAG:1031 TaxID=1262917 RepID=R5ASD5_9BACT
	twist_27732	7.22557e-06	0.368504	-0.575819	-1.83081	0.679168	25	19.2308	0.769231		786	Surface protein pspA
	twist_51931	7.23241e-06	0.368853	0.765974	-0.90467	2.43662	8.33333	13.4615	1.61538		787	HCMVUL132
	twist_34375	7.28888e-06	0.371733	-0.575778	-1.83917	0.687616	25	13.4615	0.538462		788	EBNA-1 HHV 4 & BKRF1
	agilent_11276	7.3115e-06	0.372886	0.484242	-0.580867	1.54935	33.3333	44.2308	1.32692		789	positive (exact): Influenza A virus Hemagglutinin
	agilent_11380	7.31461e-06	0.373045	0.658188	-0.790003	2.10638	12.5	19.2308	1.53846	UniRef90_P08392	790	Trans-acting transcriptional protein ICP4	Major viral transcription factor ICP4 n=1 Tax=Human herpesvirus 1 (strain 17) TaxID=10299 RepID=ICP4_HHV11
	agilent_202443	7.31574e-06	0.373103	-0.607495	-1.94431	0.729319	20.8333	13.4615	0.646154	UniRef90_Q2G0D4	791	WP_000731642.1 strains_non_MPA_non_topgraph_cdhit70_190118.csv	Probable autolysin SsaALP n=204 Tax=Bacteria TaxID=2 RepID=SSAAL_STAA8
	twist_38305	7.32292e-06	0.373469	0.758769	-0.912207	2.42974	8.33333	15.3846	1.84615		792	Dense granule protein 2 precursor
	agilent_224378	7.32599e-06	0.373625	-0.628312	-2.01245	0.755823	20.8333	13.4615	0.646154	UniRef90_P44969	793	VFG000337(gb|NP_439153) (iga1) immunoglobin A1 protease [IgA1 protease (VF0045)] [Haemophilus influenzae Rd KW20]	Immunoglobulin A1 protease autotransporter n=1 Tax=Haemophilus influenzae (strain ATCC 51907 / DSM 11121 / KW20 / Rd) TaxID=71421 RepID=IGA0_HAEIN
	twist_301	7.32783e-06	0.37372	1.01674	-1.22352	3.257	4.16667	9.61538	2.30769		794	allergen_name False allergome_name Act d 1 (10/13) (1/1) allergenonline_name False SDAP_name False iedb_name False
	agilent_1543	7.34212e-06	0.374448	0.757504	-0.91411	2.42912	8.33333	15.3846	1.84615	UniRef90_P08318	795	phosphoprotein 150 & Large structural phosphoprotein	Large structural phosphoprotein n=145 Tax=root TaxID=1 RepID=PP150_HCMVA
	twist_52250	7.37107e-06	0.375924	-0.476701	-1.53191	0.578511	41.6667	34.6154	0.830769		796	EBNA-3C HHV 4 latent protein
	agilent_226611	7.41482e-06	0.378156	0.640537	-0.783984	2.06506	12.5	23.0769	1.84615	UniRef90_Q9JNH0	797	VFG000972(gb|NP_269972) (sic) inhibitor of complement-mediated lysis [SIC (VF0255)] [Streptococcus pyogenes M1 GAS]	Sic1.225 n=20 Tax=Streptococcus pyogenes TaxID=1314 RepID=Q9JNH0_STRPY
	twist_35870	7.41854e-06	0.378346	0.471534	-0.577551	1.52062	58.3333	67.3077	1.15385		798	EBNA-3C HHV 4 latent protein
	agilent_90354	7.43541e-06	0.379206	-0.975504	-3.14976	1.19875	8.33333	3.84615	0.461538	UniRef90_A7AH99	799	MH0067_GL0069334 (1/1) MPA_and_EM_topgraph_220218_subsample.csv	TonB-linked outer membrane protein, SusC/RagA family n=13 Tax=Parabacteroides TaxID=375288 RepID=A7AH99_9BACT
	agilent_11270	7.44141e-06	0.379512	0.628658	-0.773427	2.03074	79.1667	84.6154	1.06883		800	positive (exact): Enterovirus B Genome polyprotein
	twist_24318	7.448e-06	0.379848	-0.959888	-3.10222	1.18244	8.33333	5.76923	0.692308		801	allergen_name False allergome_name Cand a PGK (2/2) (1/1) allergenonline_name False SDAP_name False iedb_name False
	agilent_51292	7.45965e-06	0.380442	-0.966997	-3.12789	1.19389	8.33333	7.69231	0.923077	UniRef90_A0A173VWM0	802	MH0073_GL0015196 MPA_PNP_EM_seqs_non_topgraph_seqs_final_210318.csv	Hydrolase n=11 Tax=Roseburia TaxID=841 RepID=A0A173VWM0_9FIRM
	twist_74267	7.46119e-06	0.380521	0.471175	-0.581907	1.52426	41.6667	55.7692	1.33846		803	YP_009222289.1 lysin [Lactobacillus phage LfeInf]
	twist_49721	7.46294e-06	0.38061	0.511422	-0.631826	1.65467	25	30.7692	1.23077		804	Glycoprotein B precursor & glycoprotein B (1/2)
	agilent_160727	7.46606e-06	0.380769	-1.02462	-3.31584	1.26661	8.33333	3.84615	0.461538	UniRef90_B0G4V9	805	WP_005332275.1 (1/1) non_MPA_topgraph_sampling_040218.csv	Uncharacterized protein n=11 Tax=Dorea TaxID=189330 RepID=B0G4V9_9FIRM
	agilent_241074	7.47619e-06	0.381286	0.748031	-0.926514	2.42258	8.33333	15.3846	1.84615	UniRef90_UPI000DA9B94C	806	VFG001290(gb|NP_647368) (clfB) Clumping factor B, adhesin [Clumping factor (VF0004)] [Staphylococcus aureus subsp. aureus MW2]	MSCRAMM family adhesin clumping factor ClfB n=15 Tax=Staphylococcus aureus TaxID=1280 RepID=UPI000DA9B94C
	agilent_2538	7.4864e-06	0.381806	1.01747	-1.26273	3.29766	4.16667	9.61538	2.30769	UniRef90_Q9QL88	807	Enterovirus polyprotein (VP0, VP1, VP2, VP4) – capsid proteins, Coxsackievirus A9 (2.9 Å structure, chains 1–4)	Genome polyprotein n=36 Tax=Enterovirus B TaxID=138949 RepID=POLG_CXB6S
	agilent_122417	7.49399e-06	0.382194	-0.952029	-3.08731	1.18325	8.33333	5.76923	0.692308	UniRef90_A0A174F2X7	808	O2.UC19-0_GL0007242 MPA_PNP_EM_seqs_non_topgraph_seqs_final_210318.csv	Transposase domain (DUF772) n=16 Tax=Firmicutes TaxID=1239 RepID=A0A174F2X7_9FIRM
	agilent_222757	7.49696e-06	0.382345	0.746988	-0.928946	2.42292	8.33333	15.3846	1.84615	UniRef90_Q8NXJ1	809	VFG001289(gb|NP_645581) (clfA) Clumping factor A, fibrinogen-binding protein [Clumping factor (VF0004)] [Staphylococcus aureus subsp. aureus MW2]	Clumping factor A n=98 Tax=Staphylococcus TaxID=1279 RepID=CLFA_STAAW
	twist_36072	7.49798e-06	0.382397	0.576007	-0.716458	1.86847	16.6667	26.9231	1.61538		810	positive (exact): Influenza A virus Hemagglutinin
	agilent_240518	7.50158e-06	0.38258	0.632403	-0.787152	2.05196	12.5	21.1538	1.69231	UniRef90_A7X6I5	811	VFG001283(gb|NP_647238) (fnbA) fibronectin-binding protein A [FnBPs (VF0010)] [Staphylococcus aureus subsp. aureus MW2]	Fibronectin-binding protein A n=697 Tax=Bacteria TaxID=2 RepID=FNBA_STAA1
	agilent_98303	7.5023e-06	0.382617	-0.670953	-2.17716	0.835251	16.6667	7.69231	0.461538	UniRef90_A0A139KH65	812	WP_005831995.1 MPA_PNP_EM_seqs_non_topgraph_seqs_final_210318.csv	Uncharacterized protein n=38 Tax=Bacteroides TaxID=816 RepID=A0A139KH65_BACUN
	agilent_9198	7.55353e-06	0.38523	-0.662698	-2.15857	0.833173	16.6667	17.3077	1.03846	UniRef90_P11311	813	Adhesin P1 precursor (Cytadhesin P1) (Attachment protein) & ADP1_MYCPN adhesin P1	Adhesin P1 n=56 Tax=Mycoplasma pneumoniae TaxID=2104 RepID=ADP1_MYCPN
	agilent_27073	7.55451e-06	0.38528	0.739798	-0.930281	2.40988	8.33333	13.4615	1.61538	UniRef90_A9MPP4	814	WP_000249224.1 (1/1) non_MPA_topgraph_sampling_040218.csv	Penicillin-binding protein activator LpoA n=1048 Tax=Enterobacteriaceae TaxID=543 RepID=A9MPP4_SALAR
	agilent_21265	7.55625e-06	0.385369	-0.7602	-2.47666	0.956257	12.5	11.5385	0.923077	UniRef90_C0Q5G7	815	WP_000755259.1 strains_non_MPA_non_topgraph_cdhit70_190118.csv	Uncharacterized protein n=115 Tax=Bacteria TaxID=2 RepID=C0Q5G7_SALPC
	twist_27571	7.56254e-06	0.38569	-0.763323	-2.48799	0.961349	12.5	13.4615	1.07692		816	Lipase 2 precursor (Glycerol ester hydrolase 2)
	agilent_200650	7.57213e-06	0.386178	0.488943	-0.616926	1.59481	66.6667	75	1.125	UniRef90_R5F602	817	MH0458_GL0016438 MPA_PNP_EM_seqs_non_topgraph_seqs_final_210318.csv	F5/8 type C domain-containing protein n=3 Tax=Bacteroidales TaxID=171549 RepID=R5F602_9BACE
	twist_51731	7.58332e-06	0.386749	-0.456914	-1.49158	0.577755	54.1667	48.0769	0.887574		818	positive (exact): Norwalk virus Non-structural polyprotein
	agilent_51613	7.59311e-06	0.387249	0.742421	-0.940541	2.42538	8.33333	13.4615	1.61538	UniRef90_A0A069SKF6	819	MH0061_GL0015145 MPA_PNP_EM_seqs_non_topgraph_seqs_final_210318.csv	DUF4988 domain-containing protein n=4 Tax=Bacteroides TaxID=816 RepID=A0A069SKF6_BACVU
	agilent_148358	7.61728e-06	0.388481	0.473561	-0.602726	1.54985	29.1667	38.4615	1.31868	UniRef90_R7HQD9	820	V1.FI35_GL0037423 MPA_PNP_EM_seqs_non_topgraph_seqs_final_210318.csv	Peptidase C10 family n=1 Tax=Prevotella sp. CAG:279 TaxID=1262924 RepID=R7HQD9_9BACT
	agilent_46608	7.63124e-06	0.389193	-0.951897	-3.11857	1.21478	8.33333	3.84615	0.461538	UniRef90_A0A413ZL06	821	NLF014_GL0005739 MPA_PNP_EM_seqs_non_topgraph_seqs_final_210318.csv	Toxin-antitoxin system YwqK family antitoxin n=11 Tax=Bacteroides TaxID=816 RepID=A0A413ZL06_BACSE
	agilent_113561	7.63329e-06	0.389298	-0.783757	-2.56811	1.0006	12.5	5.76923	0.461538	UniRef90_A0A354D3V1	822	MH0436_GL0046035 MPA_PNP_EM_seqs_non_topgraph_seqs_final_210318.csv	Flagellin n=2 Tax=Clostridiales TaxID=186802 RepID=A0A354D3V1_9FIRM
	agilent_191430	7.64949e-06	0.390124	-0.482258	-1.58211	0.617598	33.3333	25	0.75	UniRef90_U6RSF2	823	MH0002_GL0031714 MPA_PNP_EM_seqs_non_topgraph_seqs_final_210318.csv	GTPase HflX n=32 Tax=root TaxID=1 RepID=U6RSF2_9BACE
	agilent_226835	7.6534e-06	0.390323	-0.59497	-1.95245	0.762512	20.8333	11.5385	0.553846	UniRef90_A0A3U8EBS2	824	VFG000845(gb|YP_325655) (toxB) cytotoxin [ToxB (VF0203)] [Escherichia coli O157:H7 str. EDL933]	Toxin B n=50 Tax=Escherichia coli TaxID=562 RepID=A0A3U8EBS2_ECOLX
	twist_39924	7.6587e-06	0.390594	0.445196	-0.571143	1.46153	45.8333	51.9231	1.13287		825	64 Kd autoantigen
	agilent_7826	7.66313e-06	0.390819	-0.476482	-1.56476	0.611797	37.5	25	0.666667	UniRef90_P08318	826	phosphoprotein 150 & Large structural phosphoprotein	Large structural phosphoprotein n=145 Tax=root TaxID=1 RepID=PP150_HCMVA
	twist_58787	7.66378e-06	0.390853	0.564922	-0.725443	1.85529	70.8333	78.8462	1.11312		827	positive (exact): Enterovirus C Genome polyprotein [on Uniprot the BLAST matches are "Capsid protein" from "Human poliovirus"
	agilent_11153	7.66609e-06	0.390971	-0.471012	-1.54714	0.605117	41.6667	38.4615	0.923077	UniRef90_A0A2U3RZL8	828	pneumococcal histidine triad protein D (1/2) & histidine motif-containing protein, partial	Pneumococcal histidine triad protein D n=4 Tax=Streptococcus pneumoniae TaxID=1313 RepID=A0A2U3RZL8_STREE
	agilent_153063	7.67645e-06	0.391499	0.733995	-0.944847	2.41284	8.33333	15.3846	1.84615	UniRef90_A0A1C5S902	829	WP_005331845.1 (1/3) non_MPA_topgraph_sampling_040218.csv	Histidine kinase n=22 Tax=Dorea TaxID=189330 RepID=A0A1C5S902_9FIRM
	twist_31183	7.68579e-06	0.391975	-0.654539	-2.15315	0.844073	16.6667	7.69231	0.461538		830	liver stage antigen-1 & hypothetical protein PF14_0175
	twist_58059	7.69423e-06	0.392405	-0.459632	-1.51295	0.593684	45.8333	40.3846	0.881119		831	positive (exact): Norwalk virus Non-structural polyprotein
	twist_35836	7.69425e-06	0.392407	0.973024	-1.25681	3.20286	4.16667	11.5385	2.76923		832	polyprotein (3/9) & structural protein (3/3) & VP1 (2/4) & capsid protein VP1 & VP1 protein (2/2) & VP1 protein, partial [Enterovirus A71]
	agilent_230820	7.69433e-06	0.392411	-0.456851	-1.50381	0.590104	45.8333	36.5385	0.797203	UniRef90_Q2FWV6	833	VFG002423(gb|YP_001332910) (scn) complement inhibitor SCIN [SCIN (VF0425)] [Staphylococcus aureus subsp. aureus str. Newman]	Staphylococcal complement inhibitor n=109 Tax=root TaxID=1 RepID=SCIN_STAA8
	agilent_5557	7.72234e-06	0.393839	0.620641	-0.805967	2.04725	12.5	25	2	UniRef90_Q9ANY1	834	pneumococcal histidine triad protein E & hydrolase & HIT family hydrolase	Bvh-3 n=444 Tax=Bacteria TaxID=2 RepID=Q9ANY1_STREE
	agilent_113801	7.72307e-06	0.393876	0.97426	-1.26535	3.21388	4.16667	9.61538	2.30769	UniRef90_A0A162ELA1	835	YP_004890412.1 (1/1) non_MPA_topgraph_sampling_040218.csv	Uncharacterized protein n=36 Tax=Lactobacillus TaxID=1578 RepID=A0A162ELA1_LACPN
	agilent_202527	7.72771e-06	0.394113	-0.971727	-3.20664	1.26318	8.33333	7.69231	0.923077	UniRef90_Q5LFP9	836	YP_098680.1 strains_non_MPA_non_topgraph_cdhit70_190118.csv	Uncharacterized protein n=53 Tax=Bacteroides TaxID=816 RepID=Q5LFP9_BACFN
	twist_22083	7.74683e-06	0.395088	-0.649329	-2.14583	0.847171	16.6667	7.69231	0.461538		837	allergen_name False allergome_name Bub b 10 (2/3), Bub b 8 (6/6) (1/1) allergenonline_name False SDAP_name False iedb_name False
	twist_57645	7.75119e-06	0.395311	-0.942715	-3.1164	1.23097	8.33333	5.76923	0.692308		838	alpha S1 casein & Alpha-S1-casein
	twist_69336	7.76508e-06	0.396019	-0.753189	-2.49247	0.986097	12.5	5.76923	0.461538		839	YP_007005334.1 3''-phosphoadenosine 5''-phosphosulfate sulfotransferase/FAD synthetase-related enzyme [Clostridium phage phiCP34O]
	agilent_6649	7.76583e-06	0.396058	-0.566474	-1.8747	0.741752	25	19.2308	0.769231	UniRef90_A7X0T9	840	Bifunctional autolysin precursor	Bifunctional autolysin n=763 Tax=Bacteria TaxID=2 RepID=ATL_STAA1
	twist_58712	7.76743e-06	0.396139	0.975556	-1.2778	3.22891	4.16667	9.61538	2.30769		841	histone H5
	twist_28717	7.77041e-06	0.396291	-0.754343	-2.4973	0.988611	12.5	5.76923	0.461538		842	antigen 332, Ag332=Pf332 gene clone G1 product & erythrocyte membrane-associated giant protein antigen 332 & antigen 332, Ag332=Pf332 gene clone C1 product & antigen 332
	agilent_109226	7.77889e-06	0.396723	0.729967	-0.958209	2.41814	8.33333	15.3846	1.84615	UniRef90_R5F6G4	843	V1.CD6-0-PT_GL0140162 MPA_PNP_EM_seqs_non_topgraph_seqs_final_210318.csv	LysM domain-containing protein n=2 Tax=Bacteroides TaxID=816 RepID=R5F6G4_9BACE
	agilent_68928	7.79105e-06	0.397344	-0.744776	-2.46947	0.979914	12.5	5.76923	0.461538	UniRef90_W4N8Z7	844	MH0131_GL0034718 (3/3) MPA_and_EM_topgraph_220218_subsample.csv	ATP-dependent zinc metalloprotease FtsH n=67 Tax=Bacteria TaxID=2 RepID=W4N8Z7_9BIFI
	agilent_45284	7.79838e-06	0.397718	-0.976995	-3.24123	1.28724	95.8333	90.3846	0.943144	UniRef90_Q6GHS9	845	WP_000791575.1 strains_non_MPA_non_topgraph_cdhit70_190118.csv	Fibrinogen-binding protein n=22 Tax=Staphylococcus aureus TaxID=1280 RepID=FIB_STAAR
	twist_59530	7.80398e-06	0.398003	0.65807	-0.867964	2.18411	12.5	15.3846	1.23077		846	H3N2 B/PHUKET/3073/2013 NP
	agilent_53519	7.81701e-06	0.398668	-0.580227	-1.92764	0.76719	20.8333	11.5385	0.553846	UniRef90_A0A4U5DTR8	847	NP_816482.1 strains_non_MPA_non_topgraph_cdhit70_190118.csv	Uncharacterized protein n=132 Tax=Bacilli TaxID=91061 RepID=A0A4U5DTR8_ENTFL
	agilent_2098	7.8346e-06	0.399565	0.968051	-1.28426	3.22036	4.16667	11.5385	2.76923	UniRef90_P03300	848	Genome polyprotein (6/6) & polyprotein (7/9) & VP1 (1/4) & coat protein VP1 & VP4	Genome polyprotein n=1168 Tax=Enterovirus TaxID=12059 RepID=POLG_POL1M
	agilent_18547	7.84723e-06	0.400209	-0.655541	-2.18284	0.871756	16.6667	7.69231	0.461538	UniRef90_A0A161TT46	849	NP_831211.1 strains_non_MPA_non_topgraph_cdhit70_190118.csv	Murein DD-endopeptidase MepM n=540 Tax=Bacillaceae TaxID=186817 RepID=A0A161TT46_BACCE
	twist_36320	7.84809e-06	0.400253	-0.739414	-2.46228	0.983454	12.5	5.76923	0.461538		850	Outer membrane protein P1
	agilent_63914	7.84959e-06	0.400329	-0.739101	-2.46152	0.983316	12.5	5.76923	0.461538	UniRef90_B0MYL9	851	MH0006_GL0045272 MPA_PNP_EM_seqs_non_topgraph_seqs_final_210318.csv	Uncharacterized protein n=6 Tax=root TaxID=1 RepID=B0MYL9_9BACT
	agilent_107097	7.86038e-06	0.400879	0.991558	-1.32189	3.30501	4.16667	9.61538	2.30769	UniRef90_B0G8D4	852	WP_005334551.1 (1/1) non_MPA_topgraph_sampling_040218.csv	Pyridine nucleotide-disulfide oxidoreductase n=14 Tax=Lachnospiraceae TaxID=186803 RepID=B0G8D4_9FIRM
	agilent_37652	7.86499e-06	0.401115	-0.565148	-1.88438	0.754084	20.8333	13.4615	0.646154	UniRef90_A0A4P6LV93	853	WP_018594597.1 strains_non_MPA_non_topgraph_cdhit70_190118.csv	Autolysin n=3 Tax=Blautia TaxID=572511 RepID=A0A4P6LV93_9FIRM
	agilent_48876	7.86626e-06	0.401179	0.451173	-0.60215	1.5045	37.5	46.1538	1.23077	UniRef90_E5WWA2	854	MH0006_GL0012770 MPA_PNP_EM_seqs_non_topgraph_seqs_final_210318.csv	Chondroitin sulfate ABC lyase n=8 Tax=Bacteroidaceae TaxID=815 RepID=E5WWA2_9BACE
	agilent_213713	7.8864e-06	0.402206	0.612565	-0.820672	2.0458	12.5	19.2308	1.53846	UniRef90_K0X524	855	MH0012_GL0229913 MPA_PNP_EM_seqs_non_topgraph_seqs_final_210318.csv	Por secretion system C-terminal sorting domain-containing protein n=3 Tax=Bacteroidales TaxID=171549 RepID=K0X524_9BACT
	agilent_1145	7.89905e-06	0.402852	0.49131	-0.659801	1.64242	25	30.7692	1.23077	UniRef90_P03300	856	Genome polyprotein (6/6) & polyprotein (7/9) & VP1 (1/4) & coat protein VP1 & VP4	Genome polyprotein n=1168 Tax=Enterovirus TaxID=12059 RepID=POLG_POL1M
	twist_15555	7.92527e-06	0.404189	-1.49981	-5.02379	2.02417	4.16667	5.76923	1.38462		857	allergen_name False allergome_name Pha v PHA (7/15) (1/1) allergenonline_name False SDAP_name False iedb_name False
	agilent_387	7.92729e-06	0.404292	-0.571606	-1.91496	0.771743	20.8333	11.5385	0.553846	UniRef90_P75330	858	P30 adhesin	P30 adhesin n=9 Tax=Mycoplasma pneumoniae TaxID=2104 RepID=P30_MYCPN
	agilent_39336	7.93209e-06	0.404537	-0.561378	-1.88138	0.758621	20.8333	15.3846	0.738462	UniRef90_Q2G222	859	WP_001125631.1 strains_non_MPA_non_topgraph_cdhit70_190118.csv	N-acetylmuramoyl-L-alanine amidase domain-containing protein SAOUHSC_02979 n=302 Tax=Bacteria TaxID=2 RepID=Y2979_STAA8
	agilent_237411	7.94312e-06	0.405099	-0.443425	-1.48732	0.600473	41.6667	36.5385	0.876923	UniRef90_UPI000F53326A	860	VFG000261(gb|NP_273742) (iga) IgA-specific serine endopeptidase [IgA1 protease (VF0080)] [Neisseria meningitidis MC58]	IgA-specific serine endopeptidase autotransporter n=1 Tax=Neisseria meningitidis TaxID=487 RepID=UPI000F53326A
	agilent_88956	7.9531e-06	0.405608	0.442533	-0.600396	1.48546	54.1667	61.5385	1.13609	UniRef90_A0A3R6J631	861	MH0105_GL0034973 MPA_PNP_EM_seqs_non_topgraph_seqs_final_210318.csv	Uncharacterized protein n=6 Tax=Parabacteroides TaxID=375288 RepID=A0A3R6J631_9BACT
	agilent_241121	7.95388e-06	0.405648	0.94419	-1.2812	3.16958	4.16667	13.4615	3.23077	UniRef90_Q6GHV7	862	VFG001317(gb|YP_001332074) (isdB) iron-regulated surface determinant protein B, haemoglobin receptor [Isd (VF0015)] [Staphylococcus aureus subsp. aureus str. Newman]	Iron-regulated surface determinant protein B n=509 Tax=Bacilli TaxID=91061 RepID=ISDB_STAAR
	agilent_243958	7.96126e-06	0.406025	-0.476322	-1.59988	0.647235	33.3333	25	0.75	UniRef90_Q9KK48	863	VFG005316(gb|NP_359586) (pspC/cbpA) Choline binding protein A [Choline-binding proteins (CVF122)] [Streptococcus pneumoniae R6]	Surface protein PspC n=12 Tax=Streptococcus pneumoniae TaxID=1313 RepID=Q9KK48_STREE
	agilent_112424	7.96876e-06	0.406407	-0.933112	-3.13594	1.26972	8.33333	3.84615	0.461538	UniRef90_A0A2N8IRZ8	864	WP_031930870.1 strains_non_MPA_non_topgraph_cdhit70_190118.csv	Cell division protein CpoB n=29 Tax=Akkermansia TaxID=239934 RepID=A0A2N8IRZ8_9BACT
	agilent_7060	7.96994e-06	0.406467	0.721524	-0.982024	2.42507	8.33333	13.4615	1.61538	UniRef90_P03460	865	Hemagglutinin (2/2)	Hemagglutinin n=16903 Tax=Influenza B virus TaxID=11520 RepID=HEMA_INBLE
	agilent_229642	7.97105e-06	0.406523	-0.452703	-1.52168	0.616276	37.5	25	0.666667	UniRef90_P15276	866	VFG000117(gb|NP_253940) (algP/algR3) alginate regulatory protein AlgP [Alginate (VF0091)] [Pseudomonas aeruginosa PAO1]	Transcriptional regulatory protein AlgP n=6 Tax=Pseudomonas aeruginosa TaxID=287 RepID=ALGP_PSEAE
	agilent_186083	7.99215e-06	0.4076	0.961247	-1.31378	3.23628	4.16667	7.69231	1.84615	UniRef90_A0A1T4XPY4	867	MH0161_GL0044217 (4/4) MPA_and_EM_topgraph_220218_subsample.csv	ATP-binding cassette, subfamily B n=5 Tax=Ruminococcaceae TaxID=541000 RepID=A0A1T4XPY4_9FIRM
	twist_87004	7.99546e-06	0.407769	0.717559	-0.981335	2.41645	8.33333	15.3846	1.84615		868	AFQ97034.1 protein kinase [Enterobacteria phage T7M]
	twist_28810	8.00556e-06	0.408284	0.432989	-0.593284	1.45926	37.5	46.1538	1.23077		869	polyprotein (9/9) & VP1 capsid protein (1/3) & Chain 2, Human Rhinovirus Serotype 2 (Hrv2)
	agilent_172984	8.01008e-06	0.408514	0.731241	-1.0028	2.46528	8.33333	11.5385	1.38462	UniRef90_P75859	870	NP_706865.1 strains_non_MPA_non_topgraph_cdhit70_190118.csv	Uncharacterized fimbrial-like protein YcbU n=401 Tax=Bacteria TaxID=2 RepID=YCBU_ECOLI
	agilent_2748	8.02453e-06	0.409251	0.503625	-0.692537	1.69979	20.8333	28.8462	1.38462	UniRef90_P68950	871	positive (from uniprot): Human adenovirus C Pre-histone-like nucleoprotein	Pre-histone-like nucleoprotein n=24 Tax=root TaxID=1 RepID=NP_ADE02
	twist_59627	8.03729e-06	0.409902	0.941922	-1.29835	3.1822	4.16667	11.5385	2.76923		872	H3N2 B/Brisbane/60/2008 NP
	twist_54195	8.04063e-06	0.410072	0.945265	-1.30378	3.19431	4.16667	9.61538	2.30769		873	EBNA3A HHV4
	agilent_6706	8.04223e-06	0.410154	-0.645543	-2.18173	0.890646	16.6667	9.61538	0.576923	UniRef90_Q9QL88	874	Enterovirus polyprotein (VP0, VP1, VP2, VP4) – capsid proteins, Coxsackievirus A9 (2.9 Å structure, chains 1–4)	Genome polyprotein n=36 Tax=Enterovirus B TaxID=138949 RepID=POLG_CXB6S
	agilent_184704	8.05642e-06	0.410878	-0.615871	-2.08372	0.851977	16.6667	11.5385	0.692308	UniRef90_S5QWV8	875	WP_020916641.1 strains_non_MPA_non_topgraph_cdhit70_190118.csv	Uncharacterized protein n=4 Tax=Streptococcus TaxID=1301 RepID=S5QWV8_9STRE
	twist_41824	8.06658e-06	0.411396	0.727963	-1.00896	2.46489	8.33333	11.5385	1.38462		876	Junctional protein associated with coronary artery disease
	agilent_64780	8.07271e-06	0.411708	-0.712673	-2.41426	0.98891	12.5	7.69231	0.615385	UniRef90_A0A1Q6L500	877	MH0188_GL0134690 MPA_PNP_EM_seqs_non_topgraph_seqs_final_210318.csv	Alpha/beta hydrolase n=6 Tax=Clostridiales TaxID=186802 RepID=A0A1Q6L500_9FIRM
	twist_58889	8.0896e-06	0.41257	0.952792	-1.32629	3.23188	4.16667	7.69231	1.84615		878	B B/Brisbane/60/2008 HA
	agilent_241703	8.10088e-06	0.413145	0.465734	-0.649677	1.58114	25	36.5385	1.46154	UniRef90_P71401	879	VFG001157(gb|AAC44560) (hsf) Hsf [Hia/Hsf (VF0039)] [Haemophilus influenzae C54]	Hsf n=19 Tax=Haemophilus influenzae TaxID=727 RepID=P71401_HAEIF
	agilent_236695	8.11108e-06	0.413665	-0.480863	-1.63379	0.672066	29.1667	25	0.857143	UniRef90_Q6GHV7	880	VFG001317(gb|YP_001332074) (isdB) iron-regulated surface determinant protein B, haemoglobin receptor [Isd (VF0015)] [Staphylococcus aureus subsp. aureus str. Newman]	Iron-regulated surface determinant protein B n=509 Tax=Bacilli TaxID=91061 RepID=ISDB_STAAR
	twist_27283	8.12984e-06	0.414622	0.438141	-0.614511	1.49079	54.1667	61.5385	1.13609		881	positive (exact): Enterovirus C Genome polyprotein [on Uniprot the BLAST matches are "Capsid protein" from "Human poliovirus"
	twist_58591	8.14792e-06	0.415544	0.604006	-0.850016	2.05803	12.5	17.3077	1.38462		882	EBNA-1 HHV 4 & BKRF1
	agilent_206027	8.15311e-06	0.415809	-0.482657	-1.64521	0.679901	29.1667	23.0769	0.791209	UniRef90_K5ZDW3	883	764447348-stool1_revised_C488760_1_gene19628 MPA_PNP_EM_seqs_non_topgraph_seqs_final_210318.csv	Uncharacterized protein n=14 Tax=Parabacteroides TaxID=375288 RepID=K5ZDW3_9BACT
	agilent_1141	8.15489e-06	0.4159	-0.457883	-1.56098	0.645218	33.3333	23.0769	0.692308	UniRef90_P07210	884	polyprotein (9/9) & VP1 capsid protein (1/3) & Chain 2, Human Rhinovirus Serotype 2 (Hrv2)	Genome polyprotein n=273 Tax=Enterovirus TaxID=12059 RepID=POLG_HRV8A
	agilent_235339	8.16302e-06	0.416314	-0.706503	-2.41008	0.99707	12.5	7.69231	0.615385	UniRef90_Q99WQ6	885	VFG001316(gb|NP_645114) (geh) glycerol ester hydrolase [Lipase (VF0012)] [Staphylococcus aureus subsp. aureus MW2]	Lipase 2 n=451 Tax=Bacteria TaxID=2 RepID=LIP2_STAAM
	agilent_100240	8.17007e-06	0.416673	-0.439624	-1.5005	0.621249	37.5	28.8462	0.769231	UniRef90_S5N0F3	886	WP_045160255.1 (5/5) non_MPA_topgraph_sampling_040218.csv	Phage-related tail protein n=334 Tax=Salmonella TaxID=590 RepID=S5N0F3_SALBN
	agilent_12002	8.17892e-06	0.417125	-0.452244	-1.54463	0.640141	37.5	26.9231	0.717949		887	positive (exact): Human respiratory syncytial virus Attachment glycoprotein
	twist_97483	8.18003e-06	0.417181	0.602157	-0.852515	2.05683	12.5	23.0769	1.84615		888	YP_009099361.1 hypothetical protein P108_0024 [Staphylococcus phage P108]
	twist_50400	8.1822e-06	0.417292	0.932565	-1.32083	3.18596	4.16667	9.61538	2.30769		889	ORF68
	agilent_61186	8.1856e-06	0.417466	-0.921133	-3.14774	1.30547	8.33333	3.84615	0.461538	UniRef90_A0A1C7H3S6	890	MH0020_GL0007196 MPA_PNP_EM_seqs_non_topgraph_seqs_final_210318.csv	Uncharacterized protein n=68 Tax=Bacteroidaceae TaxID=815 RepID=A0A1C7H3S6_9BACE
	twist_37907	8.21122e-06	0.418772	0.513317	-0.730983	1.75762	75	80.7692	1.07692		891	pneumococcal histidine triad protein D (1/2) & histidine motif-containing protein, partial
	agilent_170771	8.21336e-06	0.418881	0.540397	-0.769854	1.85065	16.6667	21.1538	1.26923	UniRef90_R5F1M8	892	V1.FI22_GL0126837 MPA_PNP_EM_seqs_non_topgraph_seqs_final_210318.csv	Fibronectin type-III domain-containing protein n=3 Tax=Bacteroidales TaxID=171549 RepID=R5F1M8_9BACE
	agilent_239006	8.21538e-06	0.418985	-0.603199	-2.06604	0.859646	16.6667	9.61538	0.576923	UniRef90_A6QIG2	893	VFG001799(gb|CAB94853) (map) extracellular proteins Map [Eap/Map (VF0016)] [Staphylococcus aureus str. Newman D2C (ATCC 25904)]	65 kDa membrane protein n=124 Tax=Bacteria TaxID=2 RepID=OMP7_STAAE
	agilent_55091	8.233e-06	0.419883	0.941603	-1.34634	3.22954	4.16667	9.61538	2.30769	UniRef90_A0A174SXW8	894	MH0002_GL0021858 (2/2) MPA_and_EM_topgraph_220218_subsample.csv	TonB-dependent receptor plug n=30 Tax=root TaxID=1 RepID=A0A174SXW8_BACUN
	agilent_69695	8.233e-06	0.419883	0.941603	-1.34634	3.22954	4.16667	9.61538	2.30769	UniRef90_A0A0M1VZ83	895	MH0002_GL0038337 (1/1) MPA_and_EM_topgraph_220218_subsample.csv	Plug domain-containing protein n=39 Tax=Bacteroides TaxID=816 RepID=A0A0M1VZ83_9BACE
	agilent_98971	8.24044e-06	0.420262	-0.705516	-2.4212	1.01017	12.5	5.76923	0.461538	UniRef90_A0A3A9YAX1	896	YP_194478.1 (1/1) non_MPA_topgraph_sampling_040218.csv	YSIRK-type signal peptide-containing protein n=15 Tax=Lactobacillus acidophilus TaxID=1579 RepID=A0A3A9YAX1_LACAI
	agilent_154958	8.25417e-06	0.420963	-1.33239	-4.5774	1.91263	4.16667	1.92308	0.461538	UniRef90_A0A0B8R2T7	897	WP_003744245.1 (2/2) non_MPA_topgraph_sampling_040218.csv	Peptidoglycan-binding protein LysM n=1 Tax=Listeria monocytogenes TaxID=1639 RepID=A0A0B8R2T7_LISMN
	agilent_8212	8.2645e-06	0.42149	0.49335	-0.709563	1.69626	20.8333	25	1.2	UniRef90_P08318	898	phosphoprotein 150 & Large structural phosphoprotein	Large structural phosphoprotein n=145 Tax=root TaxID=1 RepID=PP150_HCMVA
	agilent_220388	8.27381e-06	0.421964	-0.499509	-1.71869	0.719667	25	17.3077	0.692308	UniRef90_P09983	899	VFG000906(gb|NP_755445) (hlyA) Hemolysin A [Hemolysin (VF0225)] [Escherichia coli CFT073]	Hemolysin, chromosomal n=225 Tax=Bacteria TaxID=2 RepID=HLYAC_ECOLX
	twist_48627	8.27599e-06	0.422075	0.683415	-0.985027	2.35186	8.33333	17.3077	2.07692		900	positive (from uniprot): Norwalk virus Non-structural polyprotein
	agilent_45161	8.2771e-06	0.422132	-0.482583	-1.66087	0.695705	79.1667	69.2308	0.874494	UniRef90_UPI0004537308	901	WP_000728715.1 strains_non_MPA_non_topgraph_cdhit70_190118.csv	staphylococcal protein A n=1 Tax=Staphylococcus aureus TaxID=1280 RepID=UPI0004537308
	agilent_237918	8.28003e-06	0.422282	-0.479778	-1.65159	0.692039	75	67.3077	0.897436	UniRef90_Q48028	902	VFG001154(gb|AAA20524) (hmw2A) adhesin HMW2A, two-partner secretion (TPS) pathway TpsA exoprotein [HMW1/HMW2 (VF0038)] [Haemophilus influenzae str. 12]	Adhesin n=8 Tax=Haemophilus influenzae TaxID=727 RepID=Q48028_HAEIF
	twist_32110	8.28703e-06	0.422639	0.416025	-0.600863	1.43291	41.6667	48.0769	1.15385		903	EBNA-1 HHV 4 & BKRF1
	agilent_236929	8.28899e-06	0.422738	-0.477097	-1.64351	0.68932	29.1667	21.1538	0.725275	UniRef90_A7X6I5	904	VFG001283(gb|NP_647238) (fnbA) fibronectin-binding protein A [FnBPs (VF0010)] [Staphylococcus aureus subsp. aureus MW2]	Fibronectin-binding protein A n=697 Tax=Bacteria TaxID=2 RepID=FNBA_STAA1
	agilent_1256	8.29323e-06	0.422955	-0.41216	-1.42029	0.595969	54.1667	48.0769	0.887574	UniRef90_P03204	905	EBNA-3C HHV 4 latent protein	Epstein-Barr nuclear antigen 6 n=14 Tax=Epstein-Barr virus (strain GD1) TaxID=10376 RepID=EBNA6_EBVB9
	twist_51732	8.30273e-06	0.423439	-0.415936	-1.43436	0.602492	54.1667	48.0769	0.887574		906	positive (exact): Norwalk virus Non-structural polyprotein
	agilent_9904	8.31347e-06	0.423987	0.430783	-0.625245	1.48681	41.6667	53.8462	1.29231	UniRef90_P12978	907	nuclear protein EBNA2 & EBNA-2 & Epstein-Barr nuclear antigen 2	Epstein-Barr nuclear antigen 2 n=125 Tax=Epstein-Barr virus (strain GD1) TaxID=10376 RepID=EBNA2_EBVB9
	agilent_131883	8.34479e-06	0.425584	0.421332	-0.615096	1.45776	37.5	42.3077	1.12821	UniRef90_R5NUP6	908	MH0437_GL0231446 MPA_PNP_EM_seqs_non_topgraph_seqs_final_210318.csv	Flagellin n=6 Tax=Clostridiales TaxID=186802 RepID=R5NUP6_9CLOT
	twist_27167	8.34573e-06	0.425632	-0.597318	-2.0668	0.872167	16.6667	17.3077	1.03846		909	putative zinc metalloprotease
	agilent_224628	8.34808e-06	0.425752	0.519136	-0.758342	1.79662	16.6667	25	1.5	UniRef90_Q54835	910	VFG000950(gb|NP_665531) (emm) M protein type 3 [M protein (VF0242)] [Streptococcus pyogenes MGAS315]	M3 protein n=36 Tax=Streptococcus pyogenes TaxID=1314 RepID=Q54835_STRPY
	twist_48005	8.34827e-06	0.425762	0.50232	-0.733802	1.73844	20.8333	26.9231	1.29231		911	phosphoprotein 150 & Large structural phosphoprotein
	agilent_25980	8.35014e-06	0.425857	0.922676	-1.34834	3.19369	4.16667	9.61538	2.30769	UniRef90_A0A249DEN2	912	WP_005692765.1 (1/1) non_MPA_topgraph_sampling_040218.csv	Bacterial extracellular solute-binding s, 5 Middle family protein n=16 Tax=Lactobacillaceae TaxID=33958 RepID=A0A249DEN2_LACRH
	agilent_89422	8.35019e-06	0.425859	-0.59225	-2.04998	0.865483	16.6667	9.61538	0.576923	UniRef90_A0A173RR50	913	MH0188_GL0047837 MPA_PNP_EM_seqs_non_topgraph_seqs_final_210318.csv	Alanine--tRNA ligase n=9 Tax=Clostridiales TaxID=186802 RepID=A0A173RR50_9FIRM
	twist_44134	8.35812e-06	0.426264	-0.616872	-2.13654	0.902793	16.6667	9.61538	0.576923		914	Uncharacterized protein UL48A
	agilent_240582	8.36221e-06	0.426473	-0.445533	-1.5436	0.652535	33.3333	23.0769	0.692308	UniRef90_Q6GHV7	915	VFG001317(gb|YP_001332074) (isdB) iron-regulated surface determinant protein B, haemoglobin receptor [Isd (VF0015)] [Staphylococcus aureus subsp. aureus str. Newman]	Iron-regulated surface determinant protein B n=509 Tax=Bacilli TaxID=91061 RepID=ISDB_STAAR
	twist_36132	8.3633e-06	0.426528	-0.44675	-1.54795	0.654448	33.3333	26.9231	0.807692		916	polyprotein (9/9) & VP1 capsid protein (1/3) & Chain 2, Human Rhinovirus Serotype 2 (Hrv2)
	agilent_230434	8.37079e-06	0.42691	0.425605	-0.62434	1.47555	33.3333	46.1538	1.38462	UniRef90_P71401	917	VFG001157(gb|AAC44560) (hsf) Hsf [Hia/Hsf (VF0039)] [Haemophilus influenzae C54]	Hsf n=19 Tax=Haemophilus influenzae TaxID=727 RepID=P71401_HAEIF
	twist_51297	8.37501e-06	0.427125	0.415295	-0.609693	1.44028	54.1667	63.4615	1.1716		918	EBNA-3C HHV 4 latent protein
	agilent_66164	8.37659e-06	0.427206	-0.590562	-2.04838	0.867254	16.6667	13.4615	0.807692	UniRef90_A0A2G9ACD4	919	WP_001034480.1 strains_non_MPA_non_topgraph_cdhit70_190118.csv	Accessory colonization factor AcfD n=219 Tax=root TaxID=1 RepID=A0A2G9ACD4_ECOLX
	twist_75746	8.37876e-06	0.427317	-0.879301	-3.0504	1.2918	8.33333	3.84615	0.461538		920	YP_008772082.1 unnamed protein product [Streptococcus phage TP-778L]
	agilent_236774	8.38663e-06	0.427718	-0.682494	-2.36912	1.00413	12.5	9.61538	0.769231	UniRef90_P10520	921	VFG000975(gb|NP_269944) (ska) streptokinase A precursor [Streptokinase (VF0247)] [Streptococcus pyogenes M1 GAS]	Streptokinase A n=48 Tax=Streptococcus pyogenes TaxID=1314 RepID=STRP_STRP1
	twist_31581	8.38663e-06	0.427718	-0.682494	-2.36912	1.00413	12.5	9.61538	0.769231		922	SKC-2 & streptokinase
	twist_4309	8.38663e-06	0.427718	-0.682494	-2.36912	1.00413	12.5	9.61538	0.769231		923	allergen_name False allergome_name Str py Streptokinase (5/12) (1/1) allergenonline_name False SDAP_name False iedb_name False
	twist_25071	8.38663e-06	0.427718	-0.682494	-2.36912	1.00413	12.5	9.61538	0.769231		924	allergen_name False allergome_name Str py Streptokinase (8/12) (1/1) allergenonline_name False SDAP_name False iedb_name False
	agilent_230764	8.38985e-06	0.427882	-0.84773	-2.94344	1.24798	8.33333	5.76923	0.692308	UniRef90_Q5WUD8	925	VFG045563(gb|YP_096320) (ceg28) Dot/Icm type IV secretion system effector Ceg28 [Dot/Icm (VF0156)] [Legionella pneumophila subsp. pneumophila str. Philadelphia 1]	Uncharacterized protein n=28 Tax=Legionella pneumophila TaxID=446 RepID=Q5WUD8_LEGPL
	agilent_221881	8.39179e-06	0.427981	0.904275	-1.3317	3.14025	4.16667	11.5385	2.76923	UniRef90_Q50341	926	VFG002030(gb|NP_109830) (orf6/MgpC/crmA) cytadherence protein [Cytadherence organelle (VF0330)] [Mycoplasma pneumoniae M129]	Mgp-operon protein 3 n=22 Tax=Mycoplasma pneumoniae TaxID=2104 RepID=MGP3_MYCPN
	twist_46342	8.39581e-06	0.428186	-0.725668	-2.5208	1.06947	12.5	7.69231	0.615385		927	DNA polymerase processivity factor
	twist_42437	8.41569e-06	0.4292	-0.437128	-1.52086	0.646602	41.6667	30.7692	0.738462		928	HCMVUS27
	twist_53964	8.42028e-06	0.429434	0.678409	-1.00436	2.36118	8.33333	13.4615	1.61538		929	Hemagglutinin (2/2)
	twist_58004	8.42212e-06	0.429528	0.90771	-1.34429	3.15971	4.16667	11.5385	2.76923		930	Fusion glycoprotein F0 precursor (2/2) & fusion protein (1/2) & fusion glycoprotein
	twist_59391	8.42421e-06	0.429635	0.902442	-1.33701	3.14189	4.16667	9.61538	2.30769		931	H1N1 A/USSR/90/77 NA
	twist_59562	8.42421e-06	0.429635	0.902442	-1.33701	3.14189	4.16667	9.61538	2.30769		932	H1N1 A/Beijing/262/95 NA
	twist_69609	8.42666e-06	0.42976	-0.844241	-2.93983	1.25135	8.33333	5.76923	0.692308		933	NP_695158.1 minor capsid protein [Lactobacillus phage phig1e]
	agilent_86868	8.42684e-06	0.429769	-0.639309	-2.22624	0.947626	16.6667	11.5385	0.692308	UniRef90_P37710	934	NP_814543.1 strains_non_MPA_non_topgraph_cdhit70_190118.csv	Autolysin n=202 Tax=Firmicutes TaxID=1239 RepID=ALYS_ENTFA
	agilent_225311	8.42773e-06	0.429814	-0.681355	-2.37282	1.01011	12.5	7.69231	0.615385	UniRef90_P71401	935	VFG001157(gb|AAC44560) (hsf) Hsf [Hia/Hsf (VF0039)] [Haemophilus influenzae C54]	Hsf n=19 Tax=Haemophilus influenzae TaxID=727 RepID=P71401_HAEIF
	twist_59480	8.42791e-06	0.429823	0.902102	-1.33742	3.14162	4.16667	9.61538	2.30769		936	H1N1 A/Bayern/7/95 NA
	twist_42197	8.42808e-06	0.429832	-0.517498	-1.80224	0.767245	25	19.2308	0.769231		937	Syncytin-1
	twist_95886	8.43847e-06	0.430362	0.922755	-1.37071	3.21622	4.16667	7.69231	1.84615		938	YP_002003938.1 gp1 [Enterobacteria phage 13a]
	agilent_2709	8.4737e-06	0.432159	-0.479278	-1.67516	0.716602	29.1667	21.1538	0.725275	UniRef90_Q9UQF0	939	Syncytin-1	Syncytin-1 n=15 Tax=Catarrhini TaxID=9526 RepID=SYCY1_HUMAN
	agilent_223687	8.48862e-06	0.432919	0.44695	-0.670112	1.56401	25	36.5385	1.46154	UniRef90_UPI000F53326A	940	VFG000261(gb|NP_273742) (iga) IgA-specific serine endopeptidase [IgA1 protease (VF0080)] [Neisseria meningitidis MC58]	IgA-specific serine endopeptidase autotransporter n=1 Tax=Neisseria meningitidis TaxID=487 RepID=UPI000F53326A
	agilent_224194	8.49823e-06	0.43341	-0.419686	-1.46972	0.630353	66.6667	59.6154	0.894231	UniRef90_Q2FE79	941	VFG002421(gb|NP_647158) (sbi) IgG-binding protein SBI [Sbi (VF0423)] [Staphylococcus aureus subsp. aureus MW2]	Immunoglobulin-binding protein Sbi n=295 Tax=Bacteria TaxID=2 RepID=SBI_STAA3
	agilent_205324	8.49935e-06	0.433467	-0.694024	-2.43066	1.04261	12.5	5.76923	0.461538	UniRef90_G2T5W2	942	MH0268_GL0121737 MPA_PNP_EM_seqs_non_topgraph_seqs_final_210318.csv	Flagellin n=3 Tax=Roseburia TaxID=841 RepID=G2T5W2_ROSHA
	agilent_180131	8.51383e-06	0.434205	0.90318	-1.36046	3.16682	4.16667	9.61538	2.30769	UniRef90_A0A2N8IRW9	943	WP_022198170.1 strains_non_MPA_non_topgraph_cdhit70_190118.csv	LysM domain-containing protein n=8 Tax=Akkermansia TaxID=239934 RepID=A0A2N8IRW9_9BACT
	twist_45703	8.53305e-06	0.435185	0.677196	-1.02368	2.37808	8.33333	15.3846	1.84615		944	BZLF1 [Human gammaherpesvirus 4] & BZLF1 & Trans-activator protein BZLF1
	twist_73232	8.53559e-06	0.435315	0.470117	-0.710986	1.65122	20.8333	28.8462	1.38462		945	YP_003934626.1 rIIA protector from prophage-induced early lysis [Shigella phage SP18]
	twist_22570	8.5381e-06	0.435443	0.67081	-1.01498	2.3566	8.33333	13.4615	1.61538		946	allergen_name False allergome_name Str pn PspC (2/2) (1/1) allergenonline_name False SDAP_name False iedb_name False
	agilent_215637	8.54002e-06	0.435541	0.582353	-0.881447	2.04615	12.5	21.1538	1.69231	UniRef90_B0P2M9	947	SZEY-69A_GL0045916 MPA_PNP_EM_seqs_non_topgraph_seqs_final_210318.csv	Uncharacterized protein n=11 Tax=Clostridiales TaxID=186802 RepID=B0P2M9_9CLOT
	twist_3668	8.55741e-06	0.436428	0.890706	-1.3525	3.13391	4.16667	9.61538	2.30769		948	allergen_name False allergome_name Ory s 11 (2/2) (1/1) allergenonline_name False SDAP_name False iedb_name False
	twist_26522	8.57076e-06	0.437109	0.426256	-0.648847	1.50136	29.1667	42.3077	1.45055		949	EBNA-3C HHV 4 latent protein
	twist_2995	8.58277e-06	0.437722	0.888602	-1.35563	3.13283	4.16667	9.61538	2.30769		950	allergen_name False allergome_name Sta a TSST (1/2) (1/1) allergenonline_name Unassigned (1/1) (1/1) SDAP_name False iedb_name False
	agilent_81159	8.5924e-06	0.438213	0.658713	-1.0067	2.32413	8.33333	17.3077	2.07692	UniRef90_Q6GHS9	951	WP_000791575.1 strains_non_MPA_non_topgraph_cdhit70_190118.csv	Fibrinogen-binding protein n=22 Tax=Staphylococcus aureus TaxID=1280 RepID=FIB_STAAR
	agilent_95795	8.6022e-06	0.438712	0.89543	-1.37094	3.1618	4.16667	9.61538	2.30769	UniRef90_I9R3H6	952	T2D-11A_GL0151524 MPA_PNP_EM_seqs_non_topgraph_seqs_final_210318.csv	DUF4988 domain-containing protein n=14 Tax=Bacteroides TaxID=816 RepID=I9R3H6_9BACE
	agilent_158166	8.60763e-06	0.438989	-0.671294	-2.3714	1.02881	12.5	5.76923	0.461538	UniRef90_Q7MIZ7	953	WP_017422029.1 strains_non_MPA_non_topgraph_cdhit70_190118.csv	Uncharacterized protein n=23 Tax=Vibrio TaxID=662 RepID=Q7MIZ7_VIBVY
	twist_35714	8.61365e-06	0.439296	0.885774	-1.35902	3.13057	4.16667	9.61538	2.30769		954	nuclear protein EBNA2 & EBNA-2 & Epstein-Barr nuclear antigen 2
	twist_58726	8.6227e-06	0.439758	-0.675388	-2.38873	1.03796	91.6667	84.6154	0.923077		955	positive (exact): Human adenovirus C Pre-histone-like nucleoprotein
	twist_78257	8.62718e-06	0.439986	-0.669149	-2.36752	1.02922	12.5	5.76923	0.461538		956	YP_006383486.1 DNA polymerase [Bacillus phage PBC1]
	twist_54532	8.6303e-06	0.440145	-0.671137	-2.37514	1.03287	16.6667	9.61538	0.576923		957	Kappa-casein precursor
	agilent_188119	8.65166e-06	0.441235	-0.590528	-2.09345	0.912393	16.6667	17.3077	1.03846	UniRef90_A0A0E0VL48	958	WP_000702714.1 strains_non_MPA_non_topgraph_cdhit70_190118.csv	Exotoxin n=60 Tax=Staphylococcaceae TaxID=90964 RepID=A0A0E0VL48_STAA5
	agilent_10960	8.65454e-06	0.441381	0.726032	-1.12234	2.57441	87.5	90.3846	1.03297	UniRef90_A0A2U3RZL8	959	pneumococcal histidine triad protein D (1/2) & histidine motif-containing protein, partial	Pneumococcal histidine triad protein D n=4 Tax=Streptococcus pneumoniae TaxID=1313 RepID=A0A2U3RZL8_STREE
	agilent_163523	8.6586e-06	0.441589	0.66353	-1.02649	2.35355	8.33333	13.4615	1.61538	UniRef90_Q69HT9	960	WP_000277154.1 strains_non_MPA_non_topgraph_cdhit70_190118.csv	Multicopper oxidase mco n=129 Tax=Bacteria TaxID=2 RepID=MCO_STAAU
	twist_58800	8.66096e-06	0.441709	0.903856	-1.39889	3.2066	4.16667	7.69231	1.84615		961	positive (exact): Human herpesvirus 5 Envelope glycoprotein M
	agilent_236540	8.66628e-06	0.44198	-0.393114	-1.39524	0.609014	54.1667	44.2308	0.816568	UniRef90_P12255	962	VFG000001(gb|NP_880571) (fhaB) filamentous hemagglutinin/adhesin [FHA (VF0025)] [Bordetella pertussis Tohama I]	Filamentous hemagglutinin n=89 Tax=Bordetella TaxID=517 RepID=FHAB_BORPE
	twist_36070	8.66888e-06	0.442113	0.881085	-1.36563	3.1278	4.16667	9.61538	2.30769		963	positive (exact): Influenza A virus Hemagglutinin
	agilent_223570	8.67303e-06	0.442325	0.570893	-0.885529	2.02732	12.5	19.2308	1.53846	UniRef90_Q54835	964	VFG000950(gb|NP_665531) (emm) M protein type 3 [M protein (VF0242)] [Streptococcus pyogenes MGAS315]	M3 protein n=36 Tax=Streptococcus pyogenes TaxID=1314 RepID=Q54835_STRPY
	twist_35332	8.68015e-06	0.442688	0.565762	-0.878719	2.01024	79.1667	86.5385	1.09312		965	EBNA-1 HHV 4 & BKRF1
	agilent_210568	8.68832e-06	0.443104	-1.16948	-4.15807	1.81911	4.16667	3.84615	0.923077	UniRef90_A6L8U4	966	MH0012_GL0151455 MPA_PNP_EM_seqs_non_topgraph_seqs_final_210318.csv	Uncharacterized protein n=23 Tax=Bacteroidales TaxID=171549 RepID=A6L8U4_PARD8
	agilent_141285	8.68998e-06	0.443189	0.907317	-1.41175	3.22639	4.16667	13.4615	3.23077	UniRef90_Q4W8L5	967	WP_000744110.1 strains_non_MPA_non_topgraph_cdhit70_190118.csv	Staphylocoagulase n=113 Tax=Bacillales TaxID=1385 RepID=Q4W8L5_STAAU
	agilent_218068	8.69826e-06	0.443611	-0.835028	-2.97131	1.30125	8.33333	5.76923	0.692308	UniRef90_A0A353BLN1	968	MH0227_GL0096298 MPA_PNP_EM_seqs_non_topgraph_seqs_final_210318.csv	Big_4 domain-containing protein n=3 Tax=Ruminococcaceae TaxID=541000 RepID=A0A353BLN1_9FIRM
	agilent_8673	8.71041e-06	0.444231	0.449237	-0.701625	1.6001	25	30.7692	1.23077	UniRef90_Q82081	969	positive (from uniprot): Rhinovirus B Genome polyprotein	Genome polyprotein n=46 Tax=Enterovirus TaxID=12059 RepID=POLG_HRV3
	agilent_214049	8.72869e-06	0.445163	0.889191	-1.39342	3.1718	4.16667	9.61538	2.30769	UniRef90_A0A174CNC0	970	V1.FI07_GL0102201 MPA_PNP_EM_seqs_non_topgraph_seqs_final_210318.csv	Beta-galactosidase n=69 Tax=Bacteroidaceae TaxID=815 RepID=A0A174CNC0_BACVU
	agilent_230765	8.73295e-06	0.44538	-0.528143	-1.88457	0.828281	20.8333	11.5385	0.553846	UniRef90_A6QIG2	971	VFG001799(gb|CAB94853) (map) extracellular proteins Map [Eap/Map (VF0016)] [Staphylococcus aureus str. Newman D2C (ATCC 25904)]	65 kDa membrane protein n=124 Tax=Bacteria TaxID=2 RepID=OMP7_STAAE
	twist_58521	8.75138e-06	0.44632	0.441688	-0.695043	1.57842	62.5	71.1538	1.13846		972	nuclear protein EBNA2 & EBNA-2 & Epstein-Barr nuclear antigen 2
	twist_29274	8.75858e-06	0.446687	-0.457807	-1.63697	0.721359	29.1667	25	0.857143		973	Genome polyprotein (3/6) & polyprotein (2/9) & envelope glycoprotein (1/8) & envelope protein (1/8) & polyprotein precursor (2/3) & envelope protein, partial & Capsid protein (2/2) & NS1 & nonstructural protein 1 (1/2) & Non-structural protein 1 & Nonstructural protein NS4A & nonstructural glycoprotein NS-1 & viral polyprotein & nonstructural protein NS1 & E protein & Dengue type 3 virus complete…
	agilent_241907	8.78327e-06	0.447947	-0.511062	-1.83105	0.808925	20.8333	15.3846	0.738462	UniRef90_Q8NX98	974	VFG001296(gb|NP_645749) (sspA) serine protease; V8 protease; glutamyl endopeptidase [V8 protease (VF0023)] [Staphylococcus aureus subsp. aureus MW2]	Glutamyl endopeptidase n=99 Tax=Staphylococcaceae TaxID=90964 RepID=SSPA_STAAW
	twist_52778	8.78621e-06	0.448097	-1.22027	-4.37307	1.93253	4.16667	5.76923	1.38462		975	EBNA-3C HHV 4 latent protein
	agilent_83884	8.78919e-06	0.448249	-0.65617	-2.35208	1.03974	12.5	7.69231	0.615385	UniRef90_B2URG0	976	MH0054_GL0074264 MPA_PNP_EM_seqs_non_topgraph_seqs_final_210318.csv	Alpha-N-acetylglucosaminidase n=30 Tax=Akkermansia TaxID=239934 RepID=B2URG0_AKKM8
	twist_31917	8.799e-06	0.448749	-0.817488	-2.93266	1.29768	8.33333	3.84615	0.461538		977	Liver stage antigen-3 precursor & Liver stage antigen-3
	agilent_55558	8.80102e-06	0.448852	0.799882	-1.27021	2.86997	91.6667	94.2308	1.02797	UniRef90_A0A3R6GSL8	978	MH0020_GL0042782 MPA_PNP_EM_seqs_non_topgraph_seqs_final_210318.csv	T9SS C-terminal target domain-containing protein n=10 Tax=Bacteroidales TaxID=171549 RepID=A0A3R6GSL8_9BACT
	twist_35317	8.82395e-06	0.450022	0.87867	-1.40119	3.15853	4.16667	9.61538	2.30769		979	EBNA-3B nuclear protein [Human gammaherpesvirus 4] & Epstein-Barr nuclear antigen 4
	agilent_897	8.82468e-06	0.450059	-0.417597	-1.50121	0.66602	70.8333	55.7692	0.78733	UniRef90_P09256	980	positive (from uniprot): Human herpesvirus 3 Envelope glycoprotein C	Envelope glycoprotein C n=119 Tax=Human herpesvirus 3 TaxID=10335 RepID=GC_VZVD
	agilent_223185	8.84217e-06	0.450951	0.388898	-0.622239	1.40004	41.6667	51.9231	1.24615	UniRef90_UPI000E01835F	981	VFG001313(gb|NP_644899) (spa) Immunoglobulin G binding protein A precursor [SpA (VF0017)] [Staphylococcus aureus subsp. aureus MW2]	staphylococcal protein A n=3 Tax=Staphylococcus aureus TaxID=1280 RepID=UPI000E01835F
	twist_80471	8.86788e-06	0.452262	-0.819284	-2.95561	1.31704	8.33333	3.84615	0.461538		982	YP_007517701.1 hypothetical protein [Pelagibacter phage HTVC010P]
	twist_51449	8.8702e-06	0.45238	-0.64107	-2.31313	1.03099	12.5	7.69231	0.615385		983	ORF22
	twist_59590	8.88212e-06	0.452988	0.558329	-0.899882	2.01654	12.5	19.2308	1.53846		984	H3N2 A/Beijing/32/92 HA
	twist_44256	8.89184e-06	0.453484	0.657393	-1.06143	2.37622	87.5	94.2308	1.07692		985	polyprotein (9/9) & VP1 capsid protein (1/3) & Chain 2, Human Rhinovirus Serotype 2 (Hrv2)
	twist_882	8.92662e-06	0.455258	-1.24161	-4.50074	2.01751	4.16667	1.92308	0.461538		986	allergen_name False allergome_name Cul ob 8 (2/2) (1/1) allergenonline_name False SDAP_name False iedb_name False
	agilent_130588	8.92914e-06	0.455386	-0.484263	-1.75577	0.787246	25	17.3077	0.692308	UniRef90_D1PQQ9	987	V1.FI04_GL0033515 MPA_PNP_EM_seqs_non_topgraph_seqs_final_210318.csv	Uncharacterized protein n=3 Tax=root TaxID=1 RepID=D1PQQ9_9FIRM
	agilent_51788	8.93005e-06	0.455433	-0.635773	-2.30527	1.03372	12.5	7.69231	0.615385	UniRef90_B0G7W2	988	WP_005334232.1 (1/7) non_MPA_topgraph_sampling_040218.csv	Ferrous iron transport protein B n=13 Tax=Dorea TaxID=189330 RepID=B0G7W2_9FIRM
	agilent_193278	8.95527e-06	0.456719	0.545991	-0.891842	1.98382	12.5	23.0769	1.84615	UniRef90_A0A1E3KVD0	989	YP_004890586.1 strains_non_MPA_non_topgraph_cdhit70_190118.csv	Gamma-D-glutamyl-meso-diaminopimelate peptidase n=41 Tax=Lactobacillaceae TaxID=33958 RepID=A0A1E3KVD0_LACPN
	agilent_229734	8.97212e-06	0.457578	0.417164	-0.683512	1.51784	29.1667	38.4615	1.31868	UniRef90_Q9KK48	990	VFG005316(gb|NP_359586) (pspC/cbpA) Choline binding protein A [Choline-binding proteins (CVF122)] [Streptococcus pneumoniae R6]	Surface protein PspC n=12 Tax=Streptococcus pneumoniae TaxID=1313 RepID=Q9KK48_STREE
	agilent_3035	8.98517e-06	0.458244	-0.404633	-1.47383	0.66456	45.8333	34.6154	0.755245	UniRef90_P08318	991	phosphoprotein 150 & Large structural phosphoprotein	Large structural phosphoprotein n=145 Tax=root TaxID=1 RepID=PP150_HCMVA
	twist_2099	8.98529e-06	0.45825	-0.653194	-2.37921	1.07282	12.5	7.69231	0.615385		992	allergen_name False allergome_name Tri a 37 (9/9) (1/1) allergenonline_name False SDAP_name False iedb_name False
	twist_17479	8.99193e-06	0.458589	-0.784447	-2.85885	1.28995	8.33333	7.69231	0.923077		993	allergen_name Asp f 10 (1/1) (1/1) allergome_name Asp f 10 (2/2) (1/1) allergenonline_name Asp f 10.0101 (1/1) (1/1) SDAP_name Asp f 10 (1/1) (1/1) iedb_name False
	agilent_108450	9.00135e-06	0.459069	0.557588	-0.91848	2.03366	12.5	19.2308	1.53846	UniRef90_C0B7L9	994	MH0127_GL0085140 (1/5) MPA_and_EM_topgraph_220218_subsample.csv	Magnesium transporter MgtE n=6 Tax=Coprococcus TaxID=33042 RepID=C0B7L9_9FIRM
	agilent_238097	9.01199e-06	0.459611	0.398501	-0.657701	1.4547	58.3333	65.3846	1.12088	UniRef90_P15276	995	VFG000117(gb|NP_253940) (algP/algR3) alginate regulatory protein AlgP [Alginate (VF0091)] [Pseudomonas aeruginosa PAO1]	Transcriptional regulatory protein AlgP n=6 Tax=Pseudomonas aeruginosa TaxID=287 RepID=ALGP_PSEAE
	agilent_79824	9.03434e-06	0.460751	-0.432976	-1.58347	0.717519	29.1667	21.1538	0.725275	UniRef90_A0A174WE81	996	MH0061_GL0017930 MPA_PNP_EM_seqs_non_topgraph_seqs_final_210318.csv	Acetylhydrolase n=10 Tax=Bacteroides TaxID=816 RepID=A0A174WE81_9BACE
	twist_29560	9.05119e-06	0.461611	0.846786	-1.4076	3.10117	4.16667	11.5385	2.76923		997	major DNA-binding protein [Human gammaherpesvirus 4] & BALF2 [Human gammaherpesvirus 4] & single-stranded DNA binding protein [Human gammaherpesvirus 4] & Major DNA-binding protein
	agilent_145084	9.05746e-06	0.461931	-0.781702	-2.8643	1.3009	8.33333	5.76923	0.692308	UniRef90_K0X0W4	998	MH0006_GL0083746 MPA_PNP_EM_seqs_non_topgraph_seqs_final_210318.csv	PKD domain-containing protein n=3 Tax=Bacteroidales TaxID=171549 RepID=K0X0W4_9BACT
	twist_10973	9.06054e-06	0.462088	-0.496737	-1.8206	0.827126	20.8333	11.5385	0.553846		999	allergen_name False allergome_name Bomb m 1 (1/4) (1/1) allergenonline_name False SDAP_name False iedb_name False
	agilent_158347	9.06902e-06	0.46252	-0.544329	-1.99643	0.907773	16.6667	13.4615	0.807692	UniRef90_A0A139KHP0	1000	MH0003_GL0049565 MPA_PNP_EM_seqs_non_topgraph_seqs_final_210318.csv	SusC/RagA family TonB-linked outer membrane protein n=31 Tax=Bacteroides TaxID=816 RepID=A0A139KHP0_BACUN
	agilent_14706	9.06927e-06	0.462533	0.637991	-1.06402	2.34	8.33333	13.4615	1.61538	UniRef90_A0A380YT47	1001	YP_097475.1 strains_non_MPA_non_topgraph_cdhit70_190118.csv	Beta-galactosidase n=49 Tax=Bacteroides TaxID=816 RepID=A0A380YT47_BACFG
	agilent_69292	9.07011e-06	0.462576	0.545117	-0.909269	1.9995	12.5	21.1538	1.69231	UniRef90_A0A1Q6F5A4	1002	MH0014_GL0072841 MPA_PNP_EM_seqs_non_topgraph_seqs_final_210318.csv	TSPc domain-containing protein n=4 Tax=Alistipes TaxID=239759 RepID=A0A1Q6F5A4_9BACT
	agilent_225863	9.07163e-06	0.462653	-0.622668	-2.28425	1.03891	12.5	7.69231	0.615385	UniRef90_P15926	1003	VFG001797(gb|NP_735749) (scpB) streptococcal C5a peptidase [C5a peptidase (VF0278)] [Streptococcus agalactiae NEM316]	C5a peptidase n=760 Tax=Bacteria TaxID=2 RepID=C5AP_STRPY
	agilent_65775	9.073e-06	0.462723	-0.544147	-1.99642	0.908129	16.6667	11.5385	0.692308	UniRef90_A0A174XCR6	1004	MH0020_GL0053675 MPA_PNP_EM_seqs_non_topgraph_seqs_final_210318.csv	Periplasmic beta-glucosidase n=38 Tax=Bacteroidales TaxID=171549 RepID=A0A174XCR6_9BACT
	twist_47714	9.07615e-06	0.462884	0.628771	-1.04996	2.3075	8.33333	13.4615	1.61538		1005	Adhesin P1 precursor (Cytadhesin P1) (Attachment protein) & ADP1_MYCPN adhesin P1
	twist_88089	9.08433e-06	0.463301	0.634941	-1.06184	2.33173	8.33333	17.3077	2.07692		1006	YP_003344862.1 tail protein [Streptococcus virus ALQ132]
	agilent_83922	9.08755e-06	0.463465	0.644974	-1.07926	2.36921	8.33333	15.3846	1.84615	UniRef90_C4ZGU4	1007	WP_012743452.1 MPA_PNP_EM_seqs_non_topgraph_seqs_final_210318.csv	N-acetylmuramoyl-L-alanine amidase n=2 Tax=[Eubacterium] rectale TaxID=39491 RepID=C4ZGU4_AGARV
	agilent_141966	9.08962e-06	0.463571	0.843339	-1.41172	3.0984	4.16667	9.61538	2.30769	UniRef90_K0WUB3	1008	MH0128_GL0035420 MPA_PNP_EM_seqs_non_topgraph_seqs_final_210318.csv	Por secretion system C-terminal sorting domain-containing protein n=3 Tax=Bacteroidales TaxID=171549 RepID=K0WUB3_9BACT
	twist_48218	9.09097e-06	0.46364	0.628002	-1.05151	2.30752	8.33333	13.4615	1.61538		1009	BZLF1 [Human gammaherpesvirus 4] & BZLF1 & Trans-activator protein BZLF1
	agilent_188106	9.09188e-06	0.463686	0.859808	-1.43988	3.1595	4.16667	9.61538	2.30769	UniRef90_Q1WS65	1010	YP_536347.1 strains_non_MPA_non_topgraph_cdhit70_190118.csv	Uncharacterized protein n=36 Tax=Lactobacillus TaxID=1578 RepID=Q1WS65_LACS1
	agilent_220658	9.09876e-06	0.464037	0.446858	-0.749274	1.64299	20.8333	32.6923	1.56923	UniRef90_P15926	1011	VFG000974(gb|NP_269970) (scpA) C5a peptidase precursor [C5a peptidase (VF0245)] [Streptococcus pyogenes M1 GAS]	C5a peptidase n=760 Tax=Bacteria TaxID=2 RepID=C5AP_STRPY
	twist_86336	9.10424e-06	0.464316	-0.637588	-2.34532	1.07015	12.5	5.76923	0.461538		1012	YP_009169040.1 hypothetical phage protein [Campylobacter virus CPt10]
	agilent_242556	9.10561e-06	0.464386	-0.619822	-2.28023	1.04059	12.5	7.69231	0.615385	UniRef90_Q00879	1013	VFG000009(gb|NP_880574) (fimD) fimbrial adhesin [Fimbriae (VF0031)] [Bordetella pertussis Tohama I]	Protein FhaE n=35 Tax=Bordetella TaxID=517 RepID=FHAE_BORPE
	agilent_239266	9.11166e-06	0.464694	-0.439626	-1.61813	0.738879	29.1667	21.1538	0.725275	UniRef90_P71401	1014	VFG001157(gb|AAC44560) (hsf) Hsf [Hia/Hsf (VF0039)] [Haemophilus influenzae C54]	Hsf n=19 Tax=Haemophilus influenzae TaxID=727 RepID=P71401_HAEIF
	agilent_236812	9.11345e-06	0.464786	-0.772218	-2.84273	1.29829	8.33333	7.69231	0.923077	UniRef90_Q9KK48	1015	VFG005316(gb|NP_359586) (pspC/cbpA) Choline binding protein A [Choline-binding proteins (CVF122)] [Streptococcus pneumoniae R6]	Surface protein PspC n=12 Tax=Streptococcus pneumoniae TaxID=1313 RepID=Q9KK48_STREE
	twist_28374	9.12713e-06	0.465483	0.391566	-0.659962	1.44309	33.3333	38.4615	1.15385		1016	positive (from uniprot): Rhinovirus B Genome polyprotein
	agilent_20117	9.13082e-06	0.465672	0.488042	-0.82312	1.7992	16.6667	25	1.5	UniRef90_Q6GE15	1017	WP_000792567.1 strains_non_MPA_non_topgraph_cdhit70_190118.csv	Immunoglobulin-binding protein Sbi n=35 Tax=Staphylococcus aureus TaxID=1280 RepID=SBI_STAAR
	agilent_4080	9.13698e-06	0.465986	0.421855	-0.712289	1.556	25	38.4615	1.53846	UniRef90_P07210	1018	polyprotein (9/9) & VP1 capsid protein (1/3) & Chain 2, Human Rhinovirus Serotype 2 (Hrv2)	Genome polyprotein n=273 Tax=Enterovirus TaxID=12059 RepID=POLG_HRV8A
	twist_98413	9.14885e-06	0.466591	-0.621108	-2.29321	1.05099	12.5	9.61538	0.769231		1019	YP_006908464.1 putative transcriptional regulator 2 [Bacillus phage B4]
	agilent_32	9.16034e-06	0.467177	-0.422705	-1.56218	0.716767	33.3333	25	0.75	UniRef90_P06473	1020	Glycoprotein B precursor & glycoprotein B (1/2)	Envelope glycoprotein B n=908 Tax=Viruses TaxID=10239 RepID=GB_HCMVA
	twist_46937	9.16291e-06	0.467309	0.479113	-0.812796	1.77102	16.6667	28.8462	1.73077		1021	EBNA3A HHV4
	agilent_110337	9.16667e-06	0.4675	-0.774963	-2.86552	1.31559	8.33333	3.84615	0.461538	UniRef90_F7JVT9	1022	WP_024852370.1 strains_non_MPA_non_topgraph_cdhit70_190118.csv	Uncharacterized protein n=15 Tax=Clostridiales TaxID=186802 RepID=F7JVT9_9FIRM
	twist_34032	9.16667e-06	0.4675	-0.774963	-2.86552	1.31559	8.33333	3.84615	0.461538		1023	Hepatitis C virus (HCV) polyprotein – includes core, envelope glycoproteins (E1, E2/NS1, gp35, gp70, hypervariable regions), and nonstructural proteins (NS3, NS4, NS5, NS5B, RNA-dependent RNA polymerase); covers structural and nonstructural regions, precue protein (1/2) & polyprotein precursor (1/3) & Polyprotein (1/2) & E2 protein (4/4) & precursor protein & Hepatitis C virus core, matrix, envel…
	agilent_234887	9.17152e-06	0.467747	-0.614617	-2.27354	1.04431	12.5	7.69231	0.615385	UniRef90_P15926	1024	VFG001797(gb|NP_735749) (scpB) streptococcal C5a peptidase [C5a peptidase (VF0278)] [Streptococcus agalactiae NEM316]	C5a peptidase n=760 Tax=Bacteria TaxID=2 RepID=C5AP_STRPY
	agilent_62766	9.1769e-06	0.468022	-0.614132	-2.27277	1.04451	12.5	7.69231	0.615385	UniRef90_A0A0E1R685	1025	WP_010989709.1 strains_non_MPA_non_topgraph_cdhit70_190118.csv	Exo-glucosaminidase lytG n=103 Tax=Listeria TaxID=1637 RepID=A0A0E1R685_LISMN
	twist_41261	9.19832e-06	0.469115	-0.398574	-1.47769	0.680538	37.5	28.8462	0.769231		1026	positive (from uniprot): Rhinovirus B Genome polyprotein
	agilent_3468	9.21608e-06	0.47002	-0.440183	-1.63438	0.754015	79.1667	71.1538	0.898785	UniRef90_P03211	1027	EBNA-1 HHV 4 & BKRF1	Epstein-Barr nuclear antigen 1 n=37 Tax=Epstein-Barr virus (strain GD1) TaxID=10376 RepID=EBNA1_EBVB9
	agilent_222162	9.2184e-06	0.470138	-0.610052	-2.26554	1.04543	12.5	9.61538	0.769231	UniRef90_Q9JNH0	1028	VFG000972(gb|NP_269972) (sic) inhibitor of complement-mediated lysis [SIC (VF0255)] [Streptococcus pyogenes M1 GAS]	Sic1.225 n=20 Tax=Streptococcus pyogenes TaxID=1314 RepID=Q9JNH0_STRPY
	agilent_221413	9.22469e-06	0.470459	0.368184	-0.631671	1.36804	45.8333	55.7692	1.21678	UniRef90_Q54972	1029	VFG005313(gb|NP_357715) (pspA) Surface protein pspA precursor [Choline-binding proteins (CVF122)] [Streptococcus pneumoniae R6]	Pneumococcal surface protein A n=17 Tax=Streptococcus pneumoniae TaxID=1313 RepID=Q54972_STREE
	twist_25498	9.22826e-06	0.470641	-0.579347	-2.15329	0.994596	16.6667	9.61538	0.576923		1030	allergen_name False allergome_name Bub b 12 (2/2), Bub b 8 (4/6) (1/1) allergenonline_name False SDAP_name False iedb_name False
	twist_32235	9.23202e-06	0.470833	-0.759459	-2.82361	1.3047	8.33333	7.69231	0.923077		1031	VP1 protein (1/2)
	twist_1854	9.2329e-06	0.470878	0.851112	-1.46238	3.16461	4.16667	7.69231	1.84615		1032	allergen_name False allergome_name Hor v GBSS_I (3/5) (1/1) allergenonline_name False SDAP_name False iedb_name False
	agilent_72399	9.23904e-06	0.471191	-0.625939	-2.32857	1.07669	12.5	5.76923	0.461538	UniRef90_R5NUV8	1033	MH0002_GL0061182 MPA_PNP_EM_seqs_non_topgraph_seqs_final_210318.csv	Flagellin n=7 Tax=Clostridiales TaxID=186802 RepID=R5NUV8_9CLOT
	twist_58158	9.24606e-06	0.471549	0.487353	-0.839378	1.81409	16.6667	21.1538	1.26923		1034	Trans-acting transcriptional protein ICP4
	twist_36540	9.25603e-06	0.472058	-0.766508	-2.85558	1.32257	8.33333	3.84615	0.461538		1035	protease precursor
	agilent_169663	9.26044e-06	0.472282	-0.624039	-2.32569	1.07761	12.5	5.76923	0.461538	UniRef90_A6BI27	1036	MH0147_GL0047345 (1/3) MPA_and_EM_topgraph_220218_subsample.csv	Putative phage holin, LL-H family n=4 Tax=Dorea TaxID=189330 RepID=A6BI27_9FIRM
	agilent_2826	9.27168e-06	0.472856	-0.656511	-2.44902	1.136	12.5	11.5385	0.923077	UniRef90_P03277	1037	Hexon protein	Hexon protein n=779 Tax=Adenoviridae TaxID=10508 RepID=CAPSH_ADE02
	twist_80517	9.28255e-06	0.47341	-1.13512	-4.2383	1.96806	4.16667	5.76923	1.38462		1038	YP_009100291.1 hypothetical protein [Shigella phage POCJ13]
	twist_4462	9.31836e-06	0.475236	0.824363	-1.4386	3.08733	4.16667	7.69231	1.84615		1039	allergen_name False allergome_name Zea m GBSS_I (3/12) (1/1) allergenonline_name False SDAP_name False iedb_name False
	agilent_225335	9.31996e-06	0.475318	-0.745342	-2.79176	1.30108	8.33333	5.76923	0.692308	UniRef90_P35671	1040	VFG000558(gb|NP_461818) (invE) type III secretion system gatekeeper invE [TTSS(SPI-1 encode) (VF0116)] [Salmonella enterica subsp. enterica serovar Typhimurium str. LT2]	Invasion protein InvE n=504 Tax=Salmonella TaxID=590 RepID=INVE_SALTY
	twist_58154	9.32393e-06	0.47552	0.437624	-0.764472	1.63972	20.8333	26.9231	1.29231		1041	Capsid protein VP26 & capsid protein VP26 [Human gammaherpesvirus 4] & BFRF3
	agilent_227810	9.32601e-06	0.475627	-0.751215	-2.8152	1.31277	8.33333	9.61538	1.15385	UniRef90_Q6GHV7	1042	VFG001317(gb|YP_001332074) (isdB) iron-regulated surface determinant protein B, haemoglobin receptor [Isd (VF0015)] [Staphylococcus aureus subsp. aureus str. Newman]	Iron-regulated surface determinant protein B n=509 Tax=Bacilli TaxID=91061 RepID=ISDB_STAAR
	agilent_187062	9.33279e-06	0.475972	0.617519	-1.08046	2.3155	8.33333	15.3846	1.84615	UniRef90_A0A381IRL2	1043	WP_011590277.1 strains_non_MPA_non_topgraph_cdhit70_190118.csv	Cell wall binding repeat-containing protein n=21 Tax=Clostridium perfringens TaxID=1502 RepID=A0A381IRL2_CLOPF
	agilent_13363	9.35035e-06	0.476868	0.519858	-0.912493	1.95221	12.5	25	2	UniRef90_A0A0G9GVP9	1044	YP_004888341.1 strains_non_MPA_non_topgraph_cdhit70_190118.csv	Aggregation promoting factor n=38 Tax=Lactobacillus plantarum TaxID=1590 RepID=A0A0G9GVP9_LACPN
	agilent_228674	9.35452e-06	0.47708	-0.39641	-1.48916	0.696337	37.5	26.9231	0.717949	UniRef90_P71401	1045	VFG001157(gb|AAC44560) (hsf) Hsf [Hia/Hsf (VF0039)] [Haemophilus influenzae C54]	Hsf n=19 Tax=Haemophilus influenzae TaxID=727 RepID=P71401_HAEIF
	agilent_40430	9.35924e-06	0.477321	0.821577	-1.44443	3.08758	4.16667	9.61538	2.30769	UniRef90_A0A174KMR6	1046	MH0003_GL0096731 MPA_PNP_EM_seqs_non_topgraph_seqs_final_210318.csv	Alpha-glycosidase n=47 Tax=Bacteroidaceae TaxID=815 RepID=A0A174KMR6_BACVU
	agilent_47238	9.37576e-06	0.478164	-0.613748	-2.30978	1.08228	12.5	5.76923	0.461538	UniRef90_A0A4P6LZP8	1047	WP_018593969.1 strains_non_MPA_non_topgraph_cdhit70_190118.csv	Uncharacterized protein n=4 Tax=Clostridiales TaxID=186802 RepID=A0A4P6LZP8_9FIRM
	twist_34377	9.38713e-06	0.478743	0.369798	-0.653449	1.39305	41.6667	46.1538	1.10769		1048	EBNA-1 HHV 4 & BKRF1
	twist_16064	9.40485e-06	0.479647	0.462808	-0.820436	1.74605	20.8333	25	1.2		1049	allergen_name False allergome_name Ory s GBSS_I (25/54) (1/1) allergenonline_name False SDAP_name False iedb_name False
	twist_84608	9.41941e-06	0.48039	-1.16213	-4.38987	2.06561	4.16667	1.92308	0.461538		1050	YP_006526.1 gp23 [Escherichia virus P1]
	twist_47437	9.43779e-06	0.481327	-0.591801	-2.239	1.0554	12.5	9.61538	0.769231		1051	titin isoform IC
	agilent_31468	9.44479e-06	0.481684	0.610617	-1.09034	2.31158	8.33333	15.3846	1.84615	UniRef90_A0A173UKQ3	1052	O2.UC43-1_GL0046095 MPA_PNP_EM_seqs_non_topgraph_seqs_final_210318.csv	Macrolide export ATP-binding/permease protein MacB n=29 Tax=Ruminococcaceae TaxID=541000 RepID=A0A173UKQ3_9FIRM
	twist_28197	9.45128e-06	0.482015	-0.469101	-1.77684	0.838633	20.8333	13.4615	0.646154		1053	phosphoprotein 150 & Large structural phosphoprotein
	agilent_200412	9.45189e-06	0.482046	-0.400579	-1.51737	0.716212	33.3333	30.7692	0.923077	UniRef90_P37710	1054	NP_814543.1 strains_non_MPA_non_topgraph_cdhit70_190118.csv	Autolysin n=202 Tax=Firmicutes TaxID=1239 RepID=ALYS_ENTFA
	twist_73447	9.46223e-06	0.482574	-0.742712	-2.81584	1.33042	8.33333	3.84615	0.461538		1055	YP_007006998.1 pre-neck appendage [Clostridium phage phi24R]
	agilent_212612	9.4786e-06	0.483409	0.816484	-1.46692	3.09989	4.16667	7.69231	1.84615	UniRef90_R7JJN0	1056	V1.CD16-0_GL0012863 MPA_PNP_EM_seqs_non_topgraph_seqs_final_210318.csv	Uncharacterized protein n=5 Tax=root TaxID=1 RepID=R7JJN0_9BACT
	twist_99522	9.47923e-06	0.483441	-0.749752	-2.84668	1.34718	8.33333	3.84615	0.461538		1057	YP_358779.1 putative lysin [Lactobacillus phage Lc-Nu]
	twist_47284	9.48539e-06	0.483755	-0.512663	-1.94753	0.922201	16.6667	15.3846	0.923077		1058	early antigen protein D (EA-D) & DNA polymerase processivity factor BMRF1
	twist_82617	9.49491e-06	0.48424	-0.590465	-2.24492	1.06399	12.5	9.61538	0.769231		1059	YP_009320813.1 hypothetical protein [Salmonella phage 100268_sal2]
	agilent_241029	9.5012e-06	0.484561	-0.391839	-1.49056	0.706883	33.3333	25	0.75	UniRef90_Q99WQ6	1060	VFG001316(gb|NP_645114) (geh) glycerol ester hydrolase [Lipase (VF0012)] [Staphylococcus aureus subsp. aureus MW2]	Lipase 2 n=451 Tax=Bacteria TaxID=2 RepID=LIP2_STAAM
	agilent_206701	9.51616e-06	0.485324	0.37513	-0.678578	1.42884	37.5	38.4615	1.02564	UniRef90_D4KUB5	1061	SZEY-64A_GL0055442 MPA_PNP_EM_seqs_non_topgraph_seqs_final_210318.csv	Flagellin n=6 Tax=Roseburia TaxID=841 RepID=D4KUB5_9FIRM
	agilent_12008	9.53063e-06	0.486062	0.439697	-0.797466	1.67686	70.8333	75	1.05882		1062	positive (exact): Enterovirus C Genome polyprotein [on Uniprot the BLAST matches are "Capsid protein" from "Human poliovirus"
	agilent_131884	9.53079e-06	0.48607	0.394065	-0.714725	1.50285	29.1667	30.7692	1.05495	UniRef90_A0A173UAU5	1063	WP_007884712.1 MPA_PNP_EM_seqs_non_topgraph_seqs_final_210318.csv	Flagellin n=3 Tax=Roseburia inulinivorans TaxID=360807 RepID=A0A173UAU5_9FIRM
	twist_28154	9.56321e-06	0.487724	-0.374245	-1.43127	0.682782	45.8333	34.6154	0.755245		1064	Glycoprotein M
	twist_56156	9.56321e-06	0.487724	-0.374245	-1.43127	0.682782	45.8333	34.6154	0.755245		1065	positive (from uniprot): Human herpesvirus 5 Envelope glycoprotein M
	twist_58801	9.56321e-06	0.487724	-0.374245	-1.43127	0.682782	45.8333	34.6154	0.755245		1066	positive (exact): Human herpesvirus 5 Envelope glycoprotein M
	agilent_12021	9.56321e-06	0.487724	-0.374245	-1.43127	0.682782	45.8333	34.6154	0.755245		1067	positive (exact): Human herpesvirus 5 Envelope glycoprotein M
	agilent_12023	9.56321e-06	0.487724	-0.374245	-1.43127	0.682782	45.8333	34.6154	0.755245		1068	positive (exact): Human herpesvirus 5 Envelope glycoprotein M
	twist_35871	9.57948e-06	0.488554	0.374876	-0.685955	1.43571	62.5	69.2308	1.10769		1069	EBNA-3C HHV 4 latent protein
	agilent_10447	9.58533e-06	0.488852	-0.425741	-1.63134	0.779856	25	17.3077	0.692308	UniRef90_P03188	1070	glycoprotein BALF4 & Glycoprotein GP110 precursor & BALF4	Envelope glycoprotein B n=86 Tax=Epstein-Barr virus (strain GD1) TaxID=10376 RepID=GB_EBVB9
	agilent_11281	9.58899e-06	0.489039	0.455226	-0.834419	1.74487	16.6667	28.8462	1.73077		1071	positive (exact): Norwalk virus Non-structural polyprotein
	agilent_204067	9.59998e-06	0.489599	-0.578483	-2.21943	1.06246	12.5	9.61538	0.769231	UniRef90_R5VRW6	1072	MH0003_GL0058089 MPA_PNP_EM_seqs_non_topgraph_seqs_final_210318.csv	Peripla_BP_4 domain-containing protein n=14 Tax=Lachnospiraceae TaxID=186803 RepID=R5VRW6_9FIRM
	twist_31619	9.6113e-06	0.490176	-0.721123	-2.76941	1.32716	8.33333	5.76923	0.692308		1073	immunoglobulin A1 protease
	twist_84706	9.61412e-06	0.49032	-0.517451	-1.98771	0.95281	16.6667	9.61538	0.576923		1074	YP_007002967.1 putative HNH endonuclease [Lactobacillus phage JCL1032]
	twist_97947	9.62716e-06	0.490985	0.395579	-0.730125	1.52128	25	32.6923	1.30769		1075	YP_009032592.1 endolysin [Lactoccocus phage WP-2]
	twist_55260	9.62829e-06	0.491043	-0.358317	-1.37812	0.661485	50	42.3077	0.846154		1076	Adhesin P1 precursor (Cytadhesin P1) (Attachment protein) & ADP1_MYCPN adhesin P1
	twist_52321	9.62895e-06	0.491076	-1.10018	-4.23165	2.03128	4.16667	3.84615	0.923077		1077	trinucleotide repeat containing 6A, isoform CRA_c & trinucleotide repeat-containing gene 6A protein
	twist_54095	9.64065e-06	0.491673	0.381516	-0.705894	1.46893	41.6667	51.9231	1.24615		1078	Bifunctional autolysin precursor
	twist_27548	9.64251e-06	0.491768	0.401322	-0.742789	1.54543	70.8333	73.0769	1.03167		1079	positive (from uniprot): Human herpesvirus 3 Envelope glycoprotein C
	twist_10203	9.66369e-06	0.492848	0.596355	-1.10802	2.30073	8.33333	11.5385	1.38462		1080	allergen_name False allergome_name Por tr 2 (1/17) (1/1) allergenonline_name False SDAP_name False iedb_name False
	agilent_179201	9.66387e-06	0.492857	-0.513789	-1.98222	0.954643	16.6667	9.61538	0.576923	UniRef90_A0A3Z5V395	1081	WP_000030577.1 (2/2) non_MPA_topgraph_sampling_040218.csv	Cell envelope integrity protein TolA n=29 Tax=Salmonella TaxID=590 RepID=A0A3Z5V395_SALET
	twist_45983	9.66696e-06	0.493015	-0.506264	-1.95371	0.941187	16.6667	17.3077	1.03846		1082	Adhesin P1 precursor (Cytadhesin P1) (Attachment protein) & ADP1_MYCPN adhesin P1
	agilent_219870	9.68142e-06	0.493753	-0.388425	-1.50086	0.724012	33.3333	21.1538	0.634615	UniRef90_Q48824	1083	VFG001854(gb|YP_095369) (fliC) flagellin [Flagella (VF0157)] [Legionella pneumophila subsp. pneumophila str. Philadelphia 1]	Flagellin n=45 Tax=Legionellaceae TaxID=444 RepID=Q48824_LEGPN
	agilent_31975	9.68639e-06	0.494006	0.794252	-1.48179	3.0703	4.16667	7.69231	1.84615	UniRef90_A0A1Q6NDJ7	1084	O2.UC32-1_GL0156524 MPA_PNP_EM_seqs_non_topgraph_seqs_final_210318.csv	Ferrous iron transport protein B n=1 Tax=Clostridiales bacterium 42_27 TaxID=1897045 RepID=A0A1Q6NDJ7_9FIRM
	twist_98450	9.70943e-06	0.495181	0.586514	-1.09881	2.27184	8.33333	13.4615	1.61538		1085	YP_001642351.1 putative recombination protein [Lactobacillus prophage Lj771]
	agilent_242702	9.72023e-06	0.495732	0.79147	-1.4857	3.06864	4.16667	7.69231	1.84615	UniRef90_UPI000E01835F	1086	VFG001313(gb|NP_644899) (spa) Immunoglobulin G binding protein A precursor [SpA (VF0017)] [Staphylococcus aureus subsp. aureus MW2]	staphylococcal protein A n=3 Tax=Staphylococcus aureus TaxID=1280 RepID=UPI000E01835F
	agilent_15915	9.73498e-06	0.496484	0.78618	-1.47972	3.05208	4.16667	11.5385	2.76923	UniRef90_A0A2X2MA38	1087	WP_000645753.1 strains_non_MPA_non_topgraph_cdhit70_190118.csv	5'-nucleotidase n=579 Tax=Bacteria TaxID=2 RepID=A0A2X2MA38_STAAU
	twist_32174	9.74357e-06	0.496922	-0.514405	-1.99851	0.969704	87.5	84.6154	0.967033		1088	EBNA-1 HHV 4 & BKRF1
	twist_75152	9.74437e-06	0.496963	-0.728083	-2.82887	1.37271	8.33333	9.61538	1.15385		1089	AFU63107.1 lysin [Lactobacillus phage ATCC 8014-B2]
	agilent_1414	9.74595e-06	0.497043	0.409594	-0.772457	1.59164	70.8333	76.9231	1.08597	UniRef90_A0A2U3RZL8	1090	pneumococcal histidine triad protein D (1/2) & histidine motif-containing protein, partial	Pneumococcal histidine triad protein D n=4 Tax=Streptococcus pneumoniae TaxID=1313 RepID=A0A2U3RZL8_STREE
	twist_27552	9.77109e-06	0.498325	0.44084	-0.835185	1.71687	75	80.7692	1.07692		1091	nuclear protein EBNA2 & EBNA-2 & Epstein-Barr nuclear antigen 2
	agilent_11266	9.78101e-06	0.498831	-0.368129	-1.43495	0.698688	66.6667	61.5385	0.923077	UniRef90_P54634	1092	positive (from uniprot): Norwalk virus Non-structural polyprotein	Genome polyprotein n=5814 Tax=root TaxID=1 RepID=POLG_LORDV
	agilent_41807	9.78261e-06	0.498913	-0.702372	-2.73819	1.33345	8.33333	7.69231	0.923077	UniRef90_A0A0G9FAG5	1093	YP_004890585.1 strains_non_MPA_non_topgraph_cdhit70_190118.csv	Extracellular protein n=36 Tax=Lactobacillaceae TaxID=33958 RepID=A0A0G9FAG5_LACPN
	agilent_188287	9.79027e-06	0.499304	-0.740456	-2.88862	1.4077	8.33333	5.76923	0.692308	UniRef90_B1R5P4	1094	WP_011590707.1 strains_non_MPA_non_topgraph_cdhit70_190118.csv	Mannosyl-glycoprotein endo-beta-N-acetylglucosamidase domain protein, possible enterotoxin n=1 Tax=Clostridium perfringens B str. ATCC 3626 TaxID=451754 RepID=B1R5P4_CLOPF
	agilent_221016	9.80313e-06	0.49996	-0.783409	-3.05966	1.49284	95.8333	88.4615	0.923077	UniRef90_Q54972	1095	VFG005313(gb|NP_357715) (pspA) Surface protein pspA precursor [Choline-binding proteins (CVF122)] [Streptococcus pneumoniae R6]	Pneumococcal surface protein A n=17 Tax=Streptococcus pneumoniae TaxID=1313 RepID=Q54972_STREE
	twist_85111	9.80666e-06	0.50014	-0.391744	-1.53046	0.746974	29.1667	23.0769	0.791209		1096	AIK68646.1 DNA methylase [Lactococcus phage phi145]
	agilent_164349	9.81191e-06	0.500408	0.60041	-1.14595	2.34677	8.33333	11.5385	1.38462	UniRef90_R5VF48	1097	MH0098_GL0098662 (1/1) MPA_and_EM_topgraph_220218_subsample.csv	Glycosyltransferase Family 51 candidate bifunctional family GT51 b-glycosyltransferase/PBP transpeptidase (Candidate murein polymerase) n=7 Tax=Roseburia TaxID=841 RepID=R5VF48_9FIRM
	agilent_195778	9.81257e-06	0.500441	0.493937	-0.942847	1.93072	12.5	19.2308	1.53846	UniRef90_E1W618	1098	WP_014065439.1 strains_non_MPA_non_topgraph_cdhit70_190118.csv	Uncharacterized protein n=1 Tax=Haemophilus parainfluenzae (strain T3T1) TaxID=862965 RepID=E1W618_HAEP3
	agilent_73128	9.82984e-06	0.501322	-0.38603	-1.51124	0.739182	33.3333	21.1538	0.634615	UniRef90_R5E067	1099	MH0010_GL0007892 MPA_PNP_EM_seqs_non_topgraph_seqs_final_210318.csv	Flagellin n=2 Tax=Eubacterium TaxID=1730 RepID=R5E067_9FIRM
	agilent_223819	9.83488e-06	0.501579	-0.699395	-2.73923	1.34044	8.33333	9.61538	1.15385	UniRef90_P81177	1100	VFG001314(gb|NP_647375) (aur) zinc metalloproteinase aureolysin [Aureolysin (VF0024)] [Staphylococcus aureus subsp. aureus MW2]	Zinc metalloproteinase aureolysin n=337 Tax=Bacilli TaxID=91061 RepID=AURE_STAAU
	agilent_5172	9.87052e-06	0.503396	-0.360291	-1.41559	0.695005	50	42.3077	0.846154	UniRef90_Q9J3M8	1101	ORF68	Envelope glycoprotein E n=30 Tax=Human herpesvirus 3 TaxID=10335 RepID=GE_VZVO
	agilent_130668	9.87156e-06	0.503449	0.779061	-1.5031	3.06122	4.16667	7.69231	1.84615	UniRef90_S2ZJA6	1102	WP_015438525.1 (1/2) non_MPA_topgraph_sampling_040218.csv	SBP_bac_5 domain-containing protein n=97 Tax=Bifidobacterium TaxID=1678 RepID=S2ZJA6_BIFBR
	twist_79853	9.88562e-06	0.504166	-0.690365	-2.7161	1.33537	8.33333	9.61538	1.15385		1103	YP_007501131.1 hypothetical protein [Salmonella phage vB_SenMS16]
	agilent_156689	9.89718e-06	0.504756	0.367205	-0.711778	1.44619	29.1667	34.6154	1.18681	UniRef90_A0A4P6M5E2	1104	WP_018596369.1 strains_non_MPA_non_topgraph_cdhit70_190118.csv	Uncharacterized protein n=5 Tax=Clostridiales TaxID=186802 RepID=A0A4P6M5E2_9FIRM
	agilent_178022	9.89748e-06	0.504772	-0.603844	-2.37823	1.17054	12.5	7.69231	0.615385	UniRef90_E5C3L1	1105	WP_004319524.1 MPA_PNP_EM_seqs_non_topgraph_seqs_final_210318.csv	BACON domain-containing protein n=7 Tax=Bacteroides TaxID=816 RepID=E5C3L1_9BACE
	agilent_28384	9.91122e-06	0.505472	0.774238	-1.50459	3.05306	4.16667	7.69231	1.84615	UniRef90_I9PKT0	1106	159551223-stool2_revised_scaffold49362_1_gene115337 (1/1) MPA_and_EM_topgraph_220218_subsample.csv	SusC/RagA family TonB-linked outer membrane protein n=13 Tax=Bacteroides TaxID=816 RepID=I9PKT0_9BACE
	twist_45861	9.91753e-06	0.505794	-0.443901	-1.75143	0.863626	20.8333	13.4615	0.646154		1107	RNA polymerase beta'-subunit
	agilent_121	9.92688e-06	0.506271	0.794416	-1.54819	3.13703	4.16667	7.69231	1.84615	UniRef90_Q59947	1108	immunoglobulin A1 protease	Immunoglobulin A1 protease n=446 Tax=Streptococcus pneumoniae TaxID=1313 RepID=IGA1_STRR6
	agilent_192983	9.92853e-06	0.506355	0.338838	-0.66054	1.33822	45.8333	53.8462	1.17483	UniRef90_R5ENZ6	1109	MH0012_GL0173413 (2/2) MPA_and_EM_topgraph_220218_subsample.csv	MurNAc-LAA domain-containing protein n=3 Tax=Bacteroidales TaxID=171549 RepID=R5ENZ6_9BACE
	twist_33323	9.93116e-06	0.506489	-0.494205	-1.95228	0.963875	16.6667	9.61538	0.576923		1110	55 kDa immediate-early protein 1
	agilent_7255	9.93325e-06	0.506596	-0.61345	-2.4238	1.1969	12.5	5.76923	0.461538	UniRef90_P89479	1111	tegument protein US11	Probable RNA-binding protein n=11 Tax=Human herpesvirus 2 TaxID=10310 RepID=RNB_HHV2H
	agilent_212164	9.9419e-06	0.507037	0.776541	-1.51749	3.07057	4.16667	7.69231	1.84615	UniRef90_A0A508ZG25	1112	WP_015438400.1 strains_non_MPA_non_topgraph_cdhit70_190118.csv	Lactose-binding protein n=31 Tax=Bifidobacterium TaxID=1678 RepID=A0A508ZG25_BIFBR
	agilent_150244	9.94452e-06	0.507171	-0.349901	-1.38389	0.684088	41.6667	32.6923	0.784615	UniRef90_R5F4N5	1113	158499257-stool2_revised_scaffold67727_1_gene85513 MPA_PNP_EM_seqs_non_topgraph_seqs_final_210318.csv	Glyco_hydro_85 domain-containing protein n=3 Tax=Bacteroidales TaxID=171549 RepID=R5F4N5_9BACE
	twist_48890	9.9488e-06	0.507389	-0.358244	-1.41743	0.700943	50	38.4615	0.769231		1114	phosphoprotein 150 & Large structural phosphoprotein
	agilent_36299	9.95851e-06	0.507884	0.831849	-1.63048	3.29418	4.16667	9.61538	2.30769	UniRef90_A0A508YGM1	1115	WP_003669346.1 strains_non_MPA_non_topgraph_cdhit70_190118.csv	Autolysin n=73 Tax=Lactobacillus TaxID=1578 RepID=A0A508YGM1_LACRE
	agilent_21926	9.9598e-06	0.50795	-0.974423	-3.85922	1.91038	4.16667	3.84615	0.923077	UniRef90_A0A508W2N3	1116	YP_004890451.1 strains_non_MPA_non_topgraph_cdhit70_190118.csv	LysM domain-containing protein [Lactobacillus plantarum] n=1 Tax=Lactobacillus plantarum TaxID=1590 RepID=A0A508W2N3_LACPN
	agilent_237561	9.96498e-06	0.508214	-0.444481	-1.7612	0.872235	20.8333	19.2308	0.923077	UniRef90_UPI000F53326A	1117	VFG000261(gb|NP_273742) (iga) IgA-specific serine endopeptidase [IgA1 protease (VF0080)] [Neisseria meningitidis MC58]	IgA-specific serine endopeptidase autotransporter n=1 Tax=Neisseria meningitidis TaxID=487 RepID=UPI000F53326A
	agilent_8797	9.96664e-06	0.508299	0.36105	-0.708726	1.43083	58.3333	65.3846	1.12088	UniRef90_P03300	1118	Genome polyprotein (6/6) & polyprotein (7/9) & VP1 (1/4) & coat protein VP1 & VP4	Genome polyprotein n=1168 Tax=Enterovirus TaxID=12059 RepID=POLG_POL1M
	agilent_229456	9.98297e-06	0.509132	0.412872	-0.812856	1.6386	75	82.6923	1.10256	UniRef90_Q54703	1119	VFG000955(gb|NP_608047) (emm) M18 protein precursor [M protein (VF0242)] [Streptococcus pyogenes MGAS8232]	Emm18.1 protein n=9 Tax=Streptococcus pyogenes TaxID=1314 RepID=Q54703_STRPY
	agilent_159126	9.98559e-06	0.509265	-0.570484	-2.26466	1.12369	91.6667	88.4615	0.965035	UniRef90_A0A381IPJ2	1120	WP_011590251.1 strains_non_MPA_non_topgraph_cdhit70_190118.csv	Cell wall binding repeat-containing protein n=19 Tax=Clostridium perfringens TaxID=1502 RepID=A0A381IPJ2_CLOPF
	twist_56481	9.99767e-06	0.509881	-0.408775	-1.62449	0.806942	79.1667	75	0.947368		1121	putative zinc metalloprotease
	agilent_11048	9.99803e-06	0.5099	-0.386185	-1.53477	0.762398	75	67.3077	0.897436	UniRef90_P07210	1122	polyprotein (9/9) & VP1 capsid protein (1/3) & Chain 2, Human Rhinovirus Serotype 2 (Hrv2)	Genome polyprotein n=273 Tax=Enterovirus TaxID=12059 RepID=POLG_HRV8A
	agilent_10251	1.00034e-05	0.510174	0.370256	-0.731665	1.47218	29.1667	38.4615	1.31868	UniRef90_Q9QL88	1123	Enterovirus polyprotein (VP0, VP1, VP2, VP4) – capsid proteins, Coxsackievirus A9 (2.9 Å structure, chains 1–4)	Genome polyprotein n=36 Tax=Enterovirus B TaxID=138949 RepID=POLG_CXB6S
	twist_31133	1.00036e-05	0.510181	0.580711	-1.14758	2.309	8.33333	13.4615	1.61538		1124	positive (from uniprot): Enterovirus B Genome polyprotein
	twist_28803	1.00054e-05	0.510273	-0.347153	-1.38056	0.686254	54.1667	46.1538	0.852071		1125	positive (from uniprot): Enterovirus B Genome polyprotein
	twist_5927	1.00088e-05	0.510447	0.766149	-1.51546	3.04776	4.16667	7.69231	1.84615		1126	allergen_name False allergome_name Dan re PGM (4/4) (1/1) allergenonline_name False SDAP_name False iedb_name False
	twist_30719	1.00146e-05	0.510743	0.568493	-1.12568	2.26266	8.33333	13.4615	1.61538		1127	phosphoprotein 150 & Large structural phosphoprotein
	twist_48862	1.00192e-05	0.51098	-0.421652	-1.67893	0.835624	25	19.2308	0.769231		1128	Hexon protein
	twist_20427	1.00248e-05	0.511266	0.77122	-1.52995	3.07239	4.16667	7.69231	1.84615		1129	allergen_name False allergome_name Sola t 1 (7/9) (1/1) allergenonline_name False SDAP_name False iedb_name False
	agilent_148478	1.00273e-05	0.511393	-0.676318	-2.69492	1.34229	8.33333	7.69231	0.923077	UniRef90_A0A395YA58	1130	V1.CD17-4_GL0037923 MPA_PNP_EM_seqs_non_topgraph_seqs_final_210318.csv	Ribosome biogenesis GTPase A n=4 Tax=Clostridiales TaxID=186802 RepID=A0A395YA58_9FIRM
	agilent_40609	1.00349e-05	0.511778	-0.575028	-2.29288	1.14282	12.5	5.76923	0.461538	UniRef90_J7QJR4	1131	WP_000695880.1 (2/2) non_MPA_topgraph_sampling_040218.csv	C4-dicarboxylate ABC transporter substrate-binding protein n=335 Tax=Bacteria TaxID=2 RepID=J7QJR4_ECOLX
	agilent_222381	1.00363e-05	0.51185	0.374381	-0.744246	1.49301	33.3333	44.2308	1.32692	UniRef90_A7X6I5	1132	VFG001283(gb|NP_647238) (fnbA) fibronectin-binding protein A [FnBPs (VF0010)] [Staphylococcus aureus subsp. aureus MW2]	Fibronectin-binding protein A n=697 Tax=Bacteria TaxID=2 RepID=FNBA_STAA1
	twist_73205	1.00762e-05	0.513884	0.361077	-0.723017	1.44517	29.1667	40.3846	1.38462		1133	YP_009222289.1 lysin [Lactobacillus phage LfeInf]
	agilent_235426	1.01232e-05	0.516285	-0.543324	-2.18394	1.09729	12.5	7.69231	0.615385	UniRef90_Q8GM74	1134	VFG001150(gb|AAL79954) (hia) adhesin [Hia/Hsf (VF0039)] [Haemophilus influenzae nontypable strain 3179B]	Adhesin n=5 Tax=Haemophilus influenzae TaxID=727 RepID=Q8GM74_HAEIF
	twist_94732	1.01317e-05	0.516715	-0.665982	-2.67904	1.34707	8.33333	9.61538	1.15385		1135	YP_006908363.1 hypothetical protein BCB4_0134 [Bacillus phage B4]
	agilent_63822	1.01372e-05	0.516996	0.561665	-1.13721	2.26054	8.33333	11.5385	1.38462	UniRef90_Q2FWV5	1136	WP_000727649.1 strains_non_MPA_non_topgraph_cdhit70_190118.csv	Chemotaxis inhibitory protein n=103 Tax=root TaxID=1 RepID=CHIPS_STAA8
	twist_56007	1.01424e-05	0.517261	0.36331	-0.736295	1.46292	29.1667	32.6923	1.12088		1137	phosphoprotein 150 & Large structural phosphoprotein
	agilent_1144	1.01458e-05	0.517436	0.370252	-0.750831	1.49133	29.1667	32.6923	1.12088	UniRef90_P03300	1138	Genome polyprotein (6/6) & polyprotein (7/9) & VP1 (1/4) & coat protein VP1 & VP4	Genome polyprotein n=1168 Tax=Enterovirus TaxID=12059 RepID=POLG_POL1M
	agilent_3544	1.01461e-05	0.51745	-0.365104	-1.47064	0.740429	33.3333	23.0769	0.692308	UniRef90_Q69091	1139	Glycoprotein D HHV-1	Envelope glycoprotein D n=279 Tax=root TaxID=1 RepID=GD_HHV11
	twist_59694	1.0155e-05	0.517906	-0.334567	-1.34874	0.679605	45.8333	36.5385	0.797203		1140	B B/Ann Arbor/1/86 HA
	agilent_231204	1.01615e-05	0.518234	-0.547709	-2.20928	1.11386	12.5	9.61538	0.769231	UniRef90_Q51104	1141	VFG000266(gb|NP_274673) (hmbR) hemoglobin receptor [HmbR (VF0048)] [Neisseria meningitidis MC58]	Hemoglobin receptor n=204 Tax=Proteobacteria TaxID=1224 RepID=Q51104_NEIME
	twist_86491	1.01725e-05	0.518795	0.752635	-1.53368	3.03895	4.16667	7.69231	1.84615		1142	YP_007006989.1 lysozyme-peptidase [Clostridium phage phi24R]
	twist_45482	1.02089e-05	0.520656	0.570014	-1.16928	2.30931	8.33333	13.4615	1.61538		1143	hypothetical protein PFF0380w
	agilent_8301	1.02275e-05	0.521602	-0.370839	-1.50496	0.763278	29.1667	21.1538	0.725275	UniRef90_P68950	1144	positive (from uniprot): Human adenovirus C Pre-histone-like nucleoprotein	Pre-histone-like nucleoprotein n=24 Tax=root TaxID=1 RepID=NP_ADE02
	twist_57489	1.02283e-05	0.521643	0.570113	-1.17361	2.31383	8.33333	11.5385	1.38462		1145	BRCA1-associated protein
	twist_81063	1.02294e-05	0.521702	-0.671425	-2.7253	1.38245	8.33333	3.84615	0.461538		1146	YP_009037492.1 modifier of transcription [Escherichia phage vB_EcoM_JS09]
	agilent_241343	1.02312e-05	0.521793	-0.432777	-1.75692	0.891369	83.3333	78.8462	0.946154	UniRef90_D3QW22	1147	VFG000805(gb|NP_290261) (tir) translocated intimin receptor protein [Tir (VF0193)] [Escherichia coli O157:H7 str. EDL933]	Translocated intimin receptor Tir n=111 Tax=Enterobacteriaceae TaxID=543 RepID=TIR_ECOCB
	twist_37914	1.02369e-05	0.522083	0.343288	-0.707787	1.39436	33.3333	36.5385	1.09615		1148	choline-binding protein D
	agilent_196645	1.02384e-05	0.52216	0.756787	-1.56076	3.07433	4.16667	9.61538	2.30769	UniRef90_B0NR33	1149	MH0038_GL0057749 MPA_PNP_EM_seqs_non_topgraph_seqs_final_210318.csv	Uncharacterized protein n=13 Tax=Bacteroides TaxID=816 RepID=B0NR33_BACSE
	twist_7644	1.02427e-05	0.522377	-1.00325	-4.07717	2.07066	4.16667	1.92308	0.461538		1150	allergen_name False allergome_name Epi br 2 (2/2) (1/1) allergenonline_name False SDAP_name False iedb_name False
	twist_78015	1.02541e-05	0.522961	0.744206	-1.53921	3.02762	4.16667	9.61538	2.30769		1151	YP_009196345.1 DNA-directed RNA polymerase [Enterobacter phage phiEap-1]
	twist_26954	1.02543e-05	0.522968	0.556297	-1.15059	2.26319	8.33333	13.4615	1.61538		1152	BMLF1 protein
	twist_28164	1.02616e-05	0.52334	-0.369132	-1.50276	0.764492	29.1667	21.1538	0.725275		1153	Ovomucoid precursor
	agilent_149320	1.02743e-05	0.523988	-0.551102	-2.24621	1.14401	12.5	13.4615	1.07692	UniRef90_A0A139LB75	1154	WP_004298498.1 MPA_PNP_EM_seqs_non_topgraph_seqs_final_210318.csv	Uncharacterized protein n=42 Tax=Bacteroides TaxID=816 RepID=A0A139LB75_BACOV
	twist_85996	1.02745e-05	0.524001	-0.666936	-2.7184	1.38453	8.33333	3.84615	0.461538		1155	NP_944906.1 Phage conserved protein [Salmonella phage FelixO1]
	agilent_120430	1.02756e-05	0.524056	-0.369333	-1.50553	0.766867	29.1667	21.1538	0.725275	UniRef90_A0A4P6M4H6	1156	WP_018598481.1 strains_non_MPA_non_topgraph_cdhit70_190118.csv	Toxin A n=3 Tax=Blautia TaxID=572511 RepID=A0A4P6M4H6_9FIRM
	twist_30967	1.02872e-05	0.52465	-0.469075	-1.91418	0.976033	16.6667	9.61538	0.576923		1157	antigen 332, Ag332=Pf332 gene clone G1 product & erythrocyte membrane-associated giant protein antigen 332 & antigen 332, Ag332=Pf332 gene clone C1 product & antigen 332
	twist_15602	1.02984e-05	0.525218	-0.372053	-1.51983	0.775727	33.3333	26.9231	0.807692		1158	allergen_name False allergome_name Hor v 37 (5/6) (1/1) allergenonline_name False SDAP_name False iedb_name False
	agilent_149232	1.03162e-05	0.526127	0.764029	-1.59818	3.12624	4.16667	7.69231	1.84615	UniRef90_L1Q5F4	1159	MH0088_GL0031470 (1/1) MPA_and_EM_topgraph_220218_subsample.csv	Ig-like_bact domain-containing protein n=19 Tax=Clostridiales TaxID=186802 RepID=L1Q5F4_ANAHA
	agilent_117669	1.03162e-05	0.526127	0.764029	-1.59818	3.12624	4.16667	7.69231	1.84615	UniRef90_A0A1C6HNE0	1160	WP_044922804.1 MPA_PNP_EM_seqs_non_topgraph_seqs_final_210318.csv	Fibronectin type III domain n=12 Tax=Clostridiales TaxID=186802 RepID=A0A1C6HNE0_9FIRM
	twist_93547	1.03421e-05	0.527447	0.548352	-1.15245	2.24916	8.33333	11.5385	1.38462		1161	YP_009284266.1 putative large terminase subunit [Enterobacter phage Arya]
	twist_34373	1.03534e-05	0.528023	-0.659142	-2.70643	1.38815	8.33333	3.84615	0.461538		1162	EBNA-1 HHV 4
	agilent_12010	1.03602e-05	0.528368	0.387684	-0.817467	1.59284	70.8333	75	1.05882		1163	positive (exact): Enterovirus C Genome polyprotein [on Uniprot the BLAST matches are "Capsid protein" from "Human poliovirus"
	agilent_3616	1.03654e-05	0.528635	0.348944	-0.736483	1.43437	66.6667	73.0769	1.09615	UniRef90_A0A098ZMW6	1164	choline-binding protein D	Autolysin n=355 Tax=Streptococcus TaxID=1301 RepID=A0A098ZMW6_STREE
	agilent_1606	1.03776e-05	0.529257	-0.386633	-1.59111	0.817847	25	19.2308	0.769231	UniRef90_P04012	1165	major capsid protein (2/4) & major capsid protein L1 (2/3)	Major capsid protein L1 n=210 Tax=Papillomaviridae TaxID=151340 RepID=VL1_HPV11
	agilent_139744	1.03862e-05	0.529695	-0.721204	-2.97037	1.52796	8.33333	7.69231	0.923077	UniRef90_K0X4C2	1166	MH0006_GL0181762 MPA_PNP_EM_seqs_non_topgraph_seqs_final_210318.csv	Uncharacterized protein n=3 Tax=Bacteroidales TaxID=171549 RepID=K0X4C2_9BACT
	twist_40058	1.03976e-05	0.530279	0.737378	-1.56549	3.04025	4.16667	7.69231	1.84615		1167	polyprotein (3/9) & structural protein (3/3) & VP1 (2/4) & capsid protein VP1 & VP1 protein (2/2) & VP1 protein, partial [Enterovirus A71]
	agilent_237672	1.04004e-05	0.530421	-1.08187	-4.46177	2.29803	4.16667	5.76923	1.38462	UniRef90_C1IDV3	1168	VFG002419(gb|NP_645021) (coa) staphylocoagulase precursor [Staphylocoagulase (VF0421)] [Staphylococcus aureus subsp. aureus MW2]	Staphylocoagulase n=45 Tax=Staphylococcaceae TaxID=90964 RepID=C1IDV3_STAAU
	agilent_25858	1.04147e-05	0.531149	-0.671575	-2.77338	1.43023	8.33333	3.84615	0.461538	UniRef90_A0A508VF25	1169	WP_014569233.1 strains_non_MPA_non_topgraph_cdhit70_190118.csv	Uncharacterized protein n=2 Tax=Lactobacillus rhamnosus TaxID=47715 RepID=A0A508VF25_LACRH
	agilent_231281	1.04398e-05	0.532429	-0.469823	-1.94481	1.00516	16.6667	9.61538	0.576923	UniRef90_O85626	1170	VFG000799(gb|NP_290255) (espD) Type III secretion system translocator protein EspD, pore protein [EspD (VF0200)] [Escherichia coli O157:H7 str. EDL933]	L0021 n=35 Tax=Enterobacteriaceae TaxID=543 RepID=O85626_ECOLX
	agilent_1147	1.04429e-05	0.532589	0.348685	-0.746421	1.44379	29.1667	34.6154	1.18681	UniRef90_Q66575	1171	positive (from uniprot): Enterovirus B Genome polyprotein	Genome polyprotein n=20 Tax=Enterovirus B TaxID=138949 RepID=POLG_EC12T
	twist_32586	1.04548e-05	0.533196	0.332236	-0.712755	1.37723	33.3333	38.4615	1.15385		1172	putative BLRF2 protein [Human gammaherpesvirus 4] & Tegument protein BLRF2
	agilent_25	1.04556e-05	0.533238	0.732163	-1.57097	3.03529	4.16667	7.69231	1.84615	UniRef90_P03418	1173	Nucleoprotein (2/5)	Nucleoprotein n=747 Tax=root TaxID=1 RepID=NCAP_HRSVA
	twist_44775	1.04581e-05	0.533363	-0.526248	-2.18215	1.12965	12.5	7.69231	0.615385		1174	p35 lipoprotein
	twist_58291	1.04768e-05	0.534318	-0.526653	-2.1877	1.13439	12.5	7.69231	0.615385		1175	positive (from uniprot): Enterovirus B Genome polyprotein
	twist_33736	1.05041e-05	0.53571	0.386124	-0.835856	1.6081	20.8333	26.9231	1.29231		1176	fimbrial protein (1/2) & Outer membrane protein P5 precursor (OMP P5) (Fimbrin)
	twist_58053	1.05054e-05	0.535774	0.353189	-0.764737	1.47111	54.1667	61.5385	1.13609		1177	positive (exact): Influenza A virus Hemagglutinin
	twist_42986	1.05099e-05	0.536006	0.357277	-0.774232	1.48879	25	28.8462	1.15385		1178	Botulinum neurotoxin type B precursor & neurotoxin B
	twist_46454	1.05195e-05	0.536497	-0.643914	-2.68567	1.39784	8.33333	5.76923	0.692308		1179	11-1 polypeptide
	agilent_224251	1.05219e-05	0.536618	0.537674	-1.16772	2.24306	8.33333	11.5385	1.38462	UniRef90_A7X6I5	1180	VFG001283(gb|NP_647238) (fnbA) fibronectin-binding protein A [FnBPs (VF0010)] [Staphylococcus aureus subsp. aureus MW2]	Fibronectin-binding protein A n=697 Tax=Bacteria TaxID=2 RepID=FNBA_STAA1
	agilent_9680	1.05224e-05	0.536644	0.419074	-0.910228	1.74838	16.6667	28.8462	1.73077	UniRef90_P36717	1181	minor core protein	Core-capsid bridging protein n=3 Tax=Human mastadenovirus A TaxID=129875 RepID=CORE5_ADE12
	agilent_151622	1.05229e-05	0.536668	-0.642716	-2.68153	1.3961	8.33333	3.84615	0.461538	UniRef90_R6BPJ2	1182	MH0270_GL0193139 MPA_PNP_EM_seqs_non_topgraph_seqs_final_210318.csv	NPCBM domain-containing protein n=6 Tax=Firmicutes TaxID=1239 RepID=R6BPJ2_9FIRM
	twist_54947	1.05296e-05	0.53701	-0.326098	-1.36141	0.709214	45.8333	42.3077	0.923077		1183	positive (from uniprot): Rhinovirus B Genome polyprotein
	agilent_70892	1.05358e-05	0.537324	-0.527126	-2.20196	1.14771	12.5	7.69231	0.615385	UniRef90_A0A173TD61	1184	MH0329_GL0071733 (1/2) MPA_and_EM_topgraph_220218_subsample.csv	Uncharacterized protein n=7 Tax=Roseburia TaxID=841 RepID=A0A173TD61_9FIRM
	twist_27788	1.05405e-05	0.537563	-0.510389	-2.133	1.11222	12.5	9.61538	0.769231		1185	early antigen protein D (EA-D) & DNA polymerase processivity factor BMRF1
	twist_58794	1.05671e-05	0.53892	-0.318746	-1.33548	0.697991	45.8333	36.5385	0.797203		1186	positive (exact): Human herpesvirus 1 Envelope glycoprotein D
	agilent_218358	1.05712e-05	0.539133	0.373327	-0.818137	1.56479	20.8333	26.9231	1.29231	UniRef90_B0G3Y5	1187	WP_052302907.1 strains_non_MPA_non_topgraph_cdhit70_190118.csv	N-acetylmuramoyl-L-alanine amidase n=2 Tax=Dorea formicigenerans TaxID=39486 RepID=B0G3Y5_9FIRM
	agilent_120883	1.05812e-05	0.53964	0.710542	-1.55997	2.98106	4.16667	13.4615	3.23077	UniRef90_A6BJ99	1188	411462.DORLON_02394 (2/2) MPA_and_EM_topgraph_220218_subsample.csv	DUF4097 domain-containing protein n=7 Tax=Dorea TaxID=189330 RepID=A6BJ99_9FIRM
	agilent_131888	1.05988e-05	0.540537	0.359445	-0.791695	1.51059	25	26.9231	1.07692	UniRef90_C0FTT4	1189	WP_007886088.1 MPA_PNP_EM_seqs_non_topgraph_seqs_final_210318.csv	Flagellin n=5 Tax=Roseburia inulinivorans TaxID=360807 RepID=C0FTT4_9FIRM
	agilent_7108	1.06211e-05	0.541676	-0.458119	-1.9294	1.01317	87.5	82.6923	0.945055	UniRef90_Q82081	1190	positive (from uniprot): Rhinovirus B Genome polyprotein	Genome polyprotein n=46 Tax=Enterovirus TaxID=12059 RepID=POLG_HRV3
	agilent_222742	1.06223e-05	0.541737	0.529874	-1.17211	2.23186	8.33333	13.4615	1.61538	UniRef90_Q8NXJ1	1191	VFG001289(gb|NP_645581) (clfA) Clumping factor A, fibrinogen-binding protein [Clumping factor (VF0004)] [Staphylococcus aureus subsp. aureus MW2]	Clumping factor A n=98 Tax=Staphylococcus TaxID=1279 RepID=CLFA_STAAW
	twist_28807	1.063e-05	0.542128	0.328053	-0.726696	1.3828	33.3333	40.3846	1.21154		1192	Enterovirus polyprotein (VP0, VP1, VP2, VP4) – capsid proteins, Coxsackievirus A9 (2.9 Å structure, chains 1–4)
	twist_38486	1.06355e-05	0.542411	-0.372945	-1.57287	0.826977	25	19.2308	0.769231		1193	EBNA-1 HHV 4
	agilent_133371	1.06623e-05	0.543778	0.528726	-1.17819	2.23564	8.33333	11.5385	1.38462	UniRef90_A0A174RAJ5	1194	WP_044925903.1 MPA_PNP_EM_seqs_non_topgraph_seqs_final_210318.csv	Uncharacterized protein n=18 Tax=Clostridiales TaxID=186802 RepID=A0A174RAJ5_9FIRM
	agilent_11123	1.0664e-05	0.543866	-0.501213	-2.11966	1.11723	12.5	9.61538	0.769231	UniRef90_P07210	1195	polyprotein (9/9) & VP1 capsid protein (1/3) & Chain 2, Human Rhinovirus Serotype 2 (Hrv2)	Genome polyprotein n=273 Tax=Enterovirus TaxID=12059 RepID=POLG_HRV8A
	agilent_9025	1.06689e-05	0.544115	0.41829	-0.933229	1.76981	79.1667	86.5385	1.09312	UniRef90_Q9ANY1	1196	pneumococcal histidine triad protein E & hydrolase & HIT family hydrolase	Bvh-3 n=444 Tax=Bacteria TaxID=2 RepID=Q9ANY1_STREE
	agilent_226351	1.06851e-05	0.544939	0.370816	-0.829767	1.5714	75	80.7692	1.07692	UniRef90_A2T8Z5	1197	VFG000948(gb|NP_663908) (fbaB) fibronectin-bing protein SfbII [FBPs (VF0243)] [Streptococcus pyogenes MGAS315]	PrtF2 n=111 Tax=Streptococcus pyogenes TaxID=1314 RepID=A2T8Z5_STRPY
	agilent_243229	1.06879e-05	0.545082	-0.401563	-1.70216	0.89903	20.8333	17.3077	0.830769	UniRef90_UPI000B5938A4	1198	VFG001356(gb|NP_345446) (lytB) endo-beta-N-acetylglucosaminidase [CBPs (VF0145)] [Streptococcus pneumoniae TIGR4]	endo-beta-N-acetylglucosaminidase n=2 Tax=Streptococcus pneumoniae TaxID=1313 RepID=UPI000B5938A4
	agilent_236687	1.06929e-05	0.545339	-0.93491	-3.96486	2.09504	4.16667	1.92308	0.461538	UniRef90_Q831L8	1199	VFG002181(gb|NP_816132) (cpsJ) ABC transporter, ATP-binding protein [Capsule (VF0361)] [Enterococcus faecalis V583]	Teichoic acids export ATP-binding protein TagH n=62 Tax=Bacilli TaxID=91061 RepID=TAGH_ENTFA
	agilent_3797	1.07118e-05	0.546303	0.469405	-1.05555	1.99436	12.5	13.4615	1.07692	UniRef90_Q2G2B2	1200	cell wall surface anchor family protein	Surface protein G n=83 Tax=Staphylococcus aureus TaxID=1280 RepID=SASG_STAA8
	agilent_220725	1.07187e-05	0.546653	-0.350756	-1.49125	0.789738	37.5	28.8462	0.769231	UniRef90_P75330	1201	VFG002036(gb|NP_110141) (p30/p32) 30K adhesin-related protein [Cytadherence organelle (VF0330)] [Mycoplasma pneumoniae M129]	P30 adhesin n=9 Tax=Mycoplasma pneumoniae TaxID=2104 RepID=P30_MYCPN
	agilent_225569	1.07198e-05	0.54671	-0.334305	-1.42146	0.752849	33.3333	25	0.75	UniRef90_P45387	1202	VFG001149(gb|AAB03707) (hap) autotransporter, fibronectin-binding adhesin [Hap (VF0037)] [Haemophilus influenzae N187]	Adhesion and penetration protein autotransporter n=2 Tax=Haemophilus influenzae TaxID=727 RepID=HAP2_HAEIF
	agilent_52480	1.07494e-05	0.548221	0.719008	-1.62803	3.06605	4.16667	9.61538	2.30769	UniRef90_Q4W8L5	1203	WP_000744110.1 strains_non_MPA_non_topgraph_cdhit70_190118.csv	Staphylocoagulase n=113 Tax=Bacillales TaxID=1385 RepID=Q4W8L5_STAAU
	agilent_60130	1.07599e-05	0.548754	-0.648552	-2.76843	1.47132	8.33333	5.76923	0.692308	UniRef90_A0A4P8LD83	1204	YP_099216.1 strains_non_MPA_non_topgraph_cdhit70_190118.csv	Type VI secretion system protein TssR n=55 Tax=Bacteroides fragilis TaxID=817 RepID=A0A4P8LD83_BACFG
	agilent_11512	1.07606e-05	0.54879	0.350609	-0.795505	1.49672	25	30.7692	1.23077	UniRef90_Q82081	1205	positive (from uniprot): Rhinovirus B Genome polyprotein	Genome polyprotein n=46 Tax=Enterovirus TaxID=12059 RepID=POLG_HRV3
	twist_34337	1.07687e-05	0.549205	0.339166	-0.770695	1.44903	29.1667	38.4615	1.31868		1206	zinc metalloproteinase aureolysin
	agilent_209928	1.08006e-05	0.550832	0.309036	-0.706362	1.32443	41.6667	46.1538	1.10769	UniRef90_A0A174RQL3	1207	O2.UC53-2_GL0085658 MPA_PNP_EM_seqs_non_topgraph_seqs_final_210318.csv	Toxin A n=24 Tax=Lachnospiraceae TaxID=186803 RepID=A0A174RQL3_9FIRM
	agilent_78371	1.08122e-05	0.551423	-0.505724	-2.16985	1.1584	12.5	7.69231	0.615385	UniRef90_A0A336Q741	1208	WP_011590270.1 strains_non_MPA_non_topgraph_cdhit70_190118.csv	N-acetylmuramoyl-L-alanine amidase n=56 Tax=Clostridium perfringens TaxID=1502 RepID=A0A336Q741_CLOPF
	agilent_135179	1.08217e-05	0.551906	0.366054	-0.839938	1.57205	20.8333	23.0769	1.10769	UniRef90_A0A174IZD9	1209	MH0003_GL0005371 (1/1) MPA_and_EM_topgraph_220218_subsample.csv	Outer membrane receptor proteins, mostly Fe transport n=138 Tax=Bacteria TaxID=2 RepID=A0A174IZD9_9BACE
	agilent_219988	1.08374e-05	0.552709	-0.392497	-1.68822	0.903229	20.8333	21.1538	1.01538	UniRef90_Q99WQ6	1210	VFG001316(gb|NP_645114) (geh) glycerol ester hydrolase [Lipase (VF0012)] [Staphylococcus aureus subsp. aureus MW2]	Lipase 2 n=451 Tax=Bacteria TaxID=2 RepID=LIP2_STAAM
	agilent_237660	1.08701e-05	0.554374	-0.626062	-2.70154	1.44941	8.33333	3.84615	0.461538	UniRef90_A0A4I7YG16	1211	VFG001357(gb|NP_346601) (cbpA) choline binding protein A [CbpA/PspC (VF0150)] [Streptococcus pneumoniae TIGR4]	Choline binding protein A n=44 Tax=Streptococcus pneumoniae TaxID=1313 RepID=A0A4I7YG16_STREE
	agilent_2750	1.08759e-05	0.554671	0.365475	-0.847029	1.57798	20.8333	26.9231	1.29231	UniRef90_P68950	1212	positive (from uniprot): Human adenovirus C Pre-histone-like nucleoprotein	Pre-histone-like nucleoprotein n=24 Tax=root TaxID=1 RepID=NP_ADE02
	agilent_86177	1.0877e-05	0.554729	0.62508	-1.449	2.69916	91.6667	96.1538	1.04895	UniRef90_S5QWV8	1213	WP_020916641.1 strains_non_MPA_non_topgraph_cdhit70_190118.csv	Uncharacterized protein n=4 Tax=Streptococcus TaxID=1301 RepID=S5QWV8_9STRE
	twist_33487	1.08852e-05	0.555145	0.714365	-1.65846	3.08719	4.16667	5.76923	1.38462		1214	Enterovirus polyprotein (VP0, VP1, VP2, VP4) – capsid proteins, Coxsackievirus A9 (2.9 Å structure, chains 1–4)
	agilent_8622	1.08909e-05	0.555436	0.37518	-0.871931	1.62229	75	80.7692	1.07692	UniRef90_Q9ANY1	1215	pneumococcal histidine triad protein E & hydrolase & HIT family hydrolase	Bvh-3 n=444 Tax=Bacteria TaxID=2 RepID=Q9ANY1_STREE
	agilent_202092	1.08929e-05	0.555536	0.693996	-1.61345	3.00144	4.16667	7.69231	1.84615	UniRef90_A0A174ZFZ7	1216	V1.CD38-0_GL0060643 MPA_PNP_EM_seqs_non_topgraph_seqs_final_210318.csv	Pectinesterase A n=15 Tax=Eubacterium TaxID=1730 RepID=A0A174ZFZ7_9FIRM
	agilent_243228	1.08932e-05	0.555551	0.700812	-1.62939	3.03101	4.16667	7.69231	1.84615	UniRef90_UPI000B5938A4	1217	VFG001356(gb|NP_345446) (lytB) endo-beta-N-acetylglucosaminidase [CBPs (VF0145)] [Streptococcus pneumoniae TIGR4]	endo-beta-N-acetylglucosaminidase n=2 Tax=Streptococcus pneumoniae TaxID=1313 RepID=UPI000B5938A4
	agilent_236297	1.08954e-05	0.555665	0.513887	-1.19528	2.22305	8.33333	13.4615	1.61538	UniRef90_A5F372	1218	VFG000106(gb|NP_230493) (acfD) accessory colonization factor AcfD [ACF (VF0127)] [Vibrio cholerae O1 biovar El Tor str. N16961]	Accessory colonization factor AcfD n=74 Tax=Gammaproteobacteria TaxID=1236 RepID=ACFD_VIBC3
	agilent_207681	1.09071e-05	0.55626	0.903835	-2.10682	3.91449	95.8333	98.0769	1.02341	UniRef90_K0XMV3	1219	160158126-stool2_revised_C599977_1_gene121658 MPA_PNP_EM_seqs_non_topgraph_seqs_final_210318.csv	Por secretion system C-terminal sorting domain-containing protein n=3 Tax=Bacteroidales TaxID=171549 RepID=K0XMV3_9BACT
	twist_30408	1.09177e-05	0.556805	-0.328975	-1.42629	0.768345	70.8333	65.3846	0.923077		1220	immunoglobulin A1 protease
	agilent_228932	1.09284e-05	0.55735	-0.330135	-1.43285	0.772579	37.5	32.6923	0.871795	UniRef90_P71401	1221	VFG001157(gb|AAC44560) (hsf) Hsf [Hia/Hsf (VF0039)] [Haemophilus influenzae C54]	Hsf n=19 Tax=Haemophilus influenzae TaxID=727 RepID=P71401_HAEIF
	agilent_91999	1.09382e-05	0.55785	-0.604108	-2.62451	1.41629	8.33333	5.76923	0.692308	UniRef90_P33379	1222	WP_025370531.1 (1/1) non_MPA_topgraph_sampling_040218.csv	Actin assembly-inducing protein n=1136 Tax=Bacteria TaxID=2 RepID=ACTA_LISMO
	agilent_219851	1.0963e-05	0.559112	-0.303654	-1.32247	0.715158	50	46.1538	0.923077	UniRef90_UPI000F53326A	1223	VFG000261(gb|NP_273742) (iga) IgA-specific serine endopeptidase [IgA1 protease (VF0080)] [Neisseria meningitidis MC58]	IgA-specific serine endopeptidase autotransporter n=1 Tax=Neisseria meningitidis TaxID=487 RepID=UPI000F53326A
	agilent_230235	1.09643e-05	0.55918	0.678263	-1.59782	2.95435	4.16667	9.61538	2.30769	UniRef90_Q99XV0	1224	VFG000968(gb|NP_269973) (emm) M protein type 1 [M protein (VF0242)] [Streptococcus pyogenes M1 GAS]	M protein type 1 n=54 Tax=Streptococcus pyogenes TaxID=1314 RepID=Q99XV0_STRP1
	agilent_26654	1.09647e-05	0.5592	-0.318499	-1.38736	0.75036	66.6667	61.5385	0.923077	UniRef90_Q6GJK9	1225	WP_001170274.1 strains_non_MPA_non_topgraph_cdhit70_190118.csv	N-acetylmuramoyl-L-alanine amidase sle1 n=31 Tax=Staphylococcus aureus TaxID=1280 RepID=SLE1_STAAR
	agilent_37551	1.09657e-05	0.559249	-0.58984	-2.56955	1.38987	8.33333	5.76923	0.692308	UniRef90_A0A508ZF14	1226	WP_015438931.1 (1/5) non_MPA_topgraph_sampling_040218.csv	ABC transporter permease YtrF n=70 Tax=Bacteria TaxID=2 RepID=A0A508ZF14_BIFBR
	agilent_221864	1.09696e-05	0.559449	0.30587	-0.721259	1.333	50	59.6154	1.19231	UniRef90_A0A4I7YG16	1227	VFG001357(gb|NP_346601) (cbpA) choline binding protein A [CbpA/PspC (VF0150)] [Streptococcus pneumoniae TIGR4]	Choline binding protein A n=44 Tax=Streptococcus pneumoniae TaxID=1313 RepID=A0A4I7YG16_STREE
	twist_50031	1.09741e-05	0.55968	0.677429	-1.59875	2.95361	4.16667	9.61538	2.30769		1228	EBNA3A HHV4
	twist_40763	1.09789e-05	0.559923	0.511921	-1.20921	2.23305	8.33333	11.5385	1.38462		1229	RNA polymerase beta'-subunit
	agilent_85590	1.09797e-05	0.559966	-0.609172	-2.6575	1.43916	8.33333	9.61538	1.15385	UniRef90_A0A174D4S3	1230	O2.UC16-1_GL0015012 MPA_PNP_EM_seqs_non_topgraph_seqs_final_210318.csv	Cellulase n=39 Tax=Bacteroides TaxID=816 RepID=A0A174D4S3_BACUN
	agilent_67447	1.09882e-05	0.560396	0.676285	-1.60021	2.95278	4.16667	9.61538	2.30769	UniRef90_A0A2N5P287	1231	WP_024854426.1 (1/3) non_MPA_topgraph_sampling_040218.csv	ATPase P n=19 Tax=Clostridiales TaxID=186802 RepID=A0A2N5P287_RUMGN
	agilent_48005	1.09935e-05	0.560668	-0.614117	-2.68278	1.45454	8.33333	3.84615	0.461538	UniRef90_A0A4P6LZT0	1232	WP_026255328.1 strains_non_MPA_non_topgraph_cdhit70_190118.csv	Cell shape-determining protein MreC n=5 Tax=Lachnospiraceae TaxID=186803 RepID=A0A4P6LZT0_9FIRM
	agilent_30985	1.09935e-05	0.560668	-0.614117	-2.68278	1.45454	8.33333	3.84615	0.461538	UniRef90_A0A139K1E2	1233	T2D-56A_GL0012413 MPA_PNP_EM_seqs_non_topgraph_seqs_final_210318.csv	Glycoside hydrolase family 2 n=19 Tax=Bacteroides TaxID=816 RepID=A0A139K1E2_BACUN
	twist_27925	1.09937e-05	0.560678	-0.425997	-1.86101	1.00901	16.6667	9.61538	0.576923		1234	Ovomucoid precursor
	twist_43440	1.10159e-05	0.561813	0.510991	-1.21533	2.23731	8.33333	13.4615	1.61538		1235	HCMVUL99 & Tegument protein UL11 homolog
	agilent_226521	1.10182e-05	0.561929	-0.587222	-2.57166	1.39722	8.33333	5.76923	0.692308	UniRef90_E4QTF2	1236	VFG016472(gb|YP_116003) (p216) protein P216, cilium adhesin p97 paralog [P97/P102 paralog family (VF0426)] [Mycoplasma hyopneumoniae 232]	p216 surface protein n=14 Tax=Mycoplasma hyopneumoniae TaxID=2099 RepID=E4QTF2_MYCH1
	twist_92072	1.10287e-05	0.562464	0.515158	-1.22814	2.25845	8.33333	15.3846	1.84615		1237	ADE87487.1 small subunit terminase [Deep-sea thermophilic phage D6E]
	agilent_48255	1.10352e-05	0.562795	-0.595124	-2.61073	1.42048	8.33333	5.76923	0.692308	UniRef90_K5YWW8	1238	MH0343_GL0152713 (2/2) MPA_and_EM_topgraph_220218_subsample.csv	Coenzyme A biosynthesis bifunctional protein CoaBC n=29 Tax=Parabacteroides TaxID=375288 RepID=K5YWW8_9BACT
	agilent_121369	1.10352e-05	0.562795	-0.595124	-2.61073	1.42048	8.33333	5.76923	0.692308	UniRef90_K5YWW8	1239	MH0343_GL0152713 (2/2) MPA_and_EM_topgraph_220218_subsample.csv	Coenzyme A biosynthesis bifunctional protein CoaBC n=29 Tax=Parabacteroides TaxID=375288 RepID=K5YWW8_9BACT
	twist_8126	1.10511e-05	0.563609	0.422796	-1.01215	1.85774	12.5	19.2308	1.53846		1240	allergen_name False allergome_name Str pn PspC (2/2) (1/1) allergenonline_name False SDAP_name False iedb_name False
	agilent_223641	1.10675e-05	0.564442	-0.323372	-1.42323	0.776481	41.6667	40.3846	0.969231	UniRef90_A0A4I7YG16	1241	VFG001357(gb|NP_346601) (cbpA) choline binding protein A [CbpA/PspC (VF0150)] [Streptococcus pneumoniae TIGR4]	Choline binding protein A n=44 Tax=Streptococcus pneumoniae TaxID=1313 RepID=A0A4I7YG16_STREE
	agilent_225378	1.10719e-05	0.564669	0.319601	-0.76806	1.40726	66.6667	69.2308	1.03846	UniRef90_A0A4I7XYI6	1242	VFG001361(gb|NP_344663) (pspA) pneumococcal surface protein A [PspA (VF0152)] [Streptococcus pneumoniae TIGR4]	Surface protein A n=87 Tax=Streptococcus pneumoniae TaxID=1313 RepID=A0A4I7XYI6_STREE
	agilent_237093	1.10852e-05	0.565346	0.29597	-0.713026	1.30497	54.1667	59.6154	1.10059	UniRef90_A0A4M7JVU5	1243	VFG001353(gb|NP_344916) (cbpG) choline binding protein G [CBPs (VF0145)] [Streptococcus pneumoniae TIGR4]	Choline binding protein G n=61 Tax=Streptococcus pneumoniae TaxID=1313 RepID=A0A4M7JVU5_STREE
	agilent_12387	1.10852e-05	0.565347	-0.351805	-1.55115	0.84754	25	19.2308	0.769231	UniRef90_K6B887	1244	MH0374_GL0152176 (1/1) MPA_and_EM_topgraph_220218_subsample.csv	Biotin_lipoyl_2 domain-containing protein n=28 Tax=Bacteroidales TaxID=171549 RepID=K6B887_9BACT
	twist_16785	1.10875e-05	0.565461	-0.579375	-2.55511	1.39636	8.33333	5.76923	0.692308		1245	allergen_name False allergome_name Epi p 13 (2/2) (1/1) allergenonline_name False SDAP_name False iedb_name False
	twist_30263	1.1092e-05	0.565694	-0.582662	-2.5708	1.40548	8.33333	5.76923	0.692308		1246	polyprotein (3/9) & structural protein (3/3) & VP1 (2/4) & capsid protein VP1 & VP1 protein (2/2) & VP1 protein, partial [Enterovirus A71]
	agilent_7302	1.1094e-05	0.565792	0.339433	-0.819061	1.49793	70.8333	76.9231	1.08597	UniRef90_P03211	1247	EBNA-1 HHV 4 & BKRF1	Epstein-Barr nuclear antigen 1 n=37 Tax=Epstein-Barr virus (strain GD1) TaxID=10376 RepID=EBNA1_EBVB9
	agilent_187025	1.11021e-05	0.566207	0.432524	-1.04527	1.91032	12.5	23.0769	1.84615	UniRef90_A0A0G9FAG5	1248	YP_004890585.1 strains_non_MPA_non_topgraph_cdhit70_190118.csv	Extracellular protein n=36 Tax=Lactobacillaceae TaxID=33958 RepID=A0A0G9FAG5_LACPN
	agilent_80375	1.11041e-05	0.56631	-0.384385	-1.69805	0.929284	20.8333	13.4615	0.646154	UniRef90_A0A3U8EBS2	1249	NP_052665.1 strains_non_MPA_non_topgraph_cdhit70_190118.csv	Toxin B n=50 Tax=Escherichia coli TaxID=562 RepID=A0A3U8EBS2_ECOLX
	agilent_132716	1.11053e-05	0.566368	0.38273	-0.925476	1.69094	16.6667	25	1.5	UniRef90_J8KDN0	1250	NP_831259.1 strains_non_MPA_non_topgraph_cdhit70_190118.csv	LysM domain-containing protein n=166 Tax=Bacillus TaxID=55087 RepID=J8KDN0_BACCE
	agilent_124047	1.11095e-05	0.566583	0.666449	-1.6128	2.9457	4.16667	9.61538	2.30769	UniRef90_B0G7P7	1251	WP_040015567.1 (3/4) non_MPA_topgraph_sampling_040218.csv	Cobalamin biosynthesis protein CobD n=23 Tax=Dorea TaxID=189330 RepID=B0G7P7_9FIRM
	twist_92760	1.11113e-05	0.566674	-0.577372	-2.55244	1.3977	8.33333	5.76923	0.692308		1252	NP_076624.1 tail protein [Lactococcus phage bIL285]
	twist_29978	1.11179e-05	0.567012	-0.488526	-2.16113	1.18407	12.5	7.69231	0.615385		1253	positive (from uniprot): Rhinovirus B Genome polyprotein
	twist_49675	1.11399e-05	0.568134	0.315393	-0.767573	1.39836	29.1667	32.6923	1.12088		1254	positive (from uniprot): Human herpesvirus 3 Envelope glycoprotein C
	twist_36071	1.11425e-05	0.568267	0.312456	-0.760794	1.38571	33.3333	40.3846	1.21154		1255	positive (exact): Influenza A virus Hemagglutinin
	agilent_32324	1.1146e-05	0.568447	-0.478989	-2.12503	1.16705	12.5	9.61538	0.769231	UniRef90_B0NW55	1256	MH0051_GL0052167 MPA_PNP_EM_seqs_non_topgraph_seqs_final_210318.csv	Clostripain family n=12 Tax=Bacteroides TaxID=816 RepID=B0NW55_BACSE
	agilent_78727	1.11555e-05	0.568931	0.669421	-1.63391	2.97276	4.16667	11.5385	2.76923	UniRef90_B0MTP6	1257	MH0002_GL0065375 (1/1) MPA_and_EM_topgraph_220218_subsample.csv	Ion-translocating oxidoreductase complex subunit G n=6 Tax=root TaxID=1 RepID=B0MTP6_9BACT
	twist_32440	1.11571e-05	0.569013	-0.350308	-1.5559	0.855282	25	19.2308	0.769231		1258	Glycoprotein B precursor & glycoprotein B (1/2)
	agilent_6963	1.1165e-05	0.569415	0.501098	-1.22523	2.22743	8.33333	11.5385	1.38462	UniRef90_Q59947	1259	immunoglobulin A1 protease	Immunoglobulin A1 protease n=446 Tax=Streptococcus pneumoniae TaxID=1313 RepID=IGA1_STRR6
	twist_88491	1.11666e-05	0.569494	-0.481755	-2.14179	1.17828	12.5	9.61538	0.769231		1260	YP_006908093.1 hypothetical protein [Campylobacter phage CP30A]
	agilent_43627	1.11708e-05	0.569711	-0.849041	-3.77631	2.07823	4.16667	1.92308	0.461538	UniRef90_A0A412W1I0	1261	MH0105_GL0061088 MPA_PNP_EM_seqs_non_topgraph_seqs_final_210318.csv	SPOR domain-containing protein n=9 Tax=Odoribacter TaxID=283168 RepID=A0A412W1I0_9BACT
	agilent_171544	1.11746e-05	0.569907	-0.572133	-2.5457	1.40144	8.33333	5.76923	0.692308	UniRef90_F3PVF2	1262	WP_005824861.1 (3/4) MPA_and_EM_topgraph_220218_subsample.csv	Phosphatidylglycerol--prolipoprotein diacylglyceryl transferase n=47 Tax=root TaxID=1 RepID=F3PVF2_9BACE
	agilent_223876	1.11872e-05	0.57055	0.374054	-0.918396	1.6665	16.6667	21.1538	1.26923	UniRef90_UPI000B5938A4	1263	VFG001356(gb|NP_345446) (lytB) endo-beta-N-acetylglucosaminidase [CBPs (VF0145)] [Streptococcus pneumoniae TIGR4]	endo-beta-N-acetylglucosaminidase n=2 Tax=Streptococcus pneumoniae TaxID=1313 RepID=UPI000B5938A4
	twist_14325	1.12375e-05	0.573113	-0.334488	-1.49796	0.828984	33.3333	28.8462	0.865385		1264	allergen_name False allergome_name Tri a 37 (4/9) (1/1) allergenonline_name False SDAP_name False iedb_name False
	twist_32108	1.12513e-05	0.573817	0.290105	-0.720841	1.30105	45.8333	50	1.09091		1265	EBNA-1 HHV 4 & BKRF1
	twist_58056	1.12542e-05	0.573966	0.303251	-0.753917	1.36042	37.5	46.1538	1.23077		1266	positive (from uniprot): Influenza A virus Hemagglutinin
	agilent_242450	1.1255e-05	0.574003	-0.596929	-2.67809	1.48423	8.33333	11.5385	1.38462	UniRef90_A0A5C1BAU8	1267	VFG043504(gb|NP_357669) (pavB/pfbB) cell wall surface anchor family protein, Plasminogen- and Fibronectin-binding protein B [PavB (VF0524)] [Streptococcus pneumoniae R6]	YSIRK signal domain/LPXTG anchor domain surface protein n=148 Tax=Streptococcus pneumoniae TaxID=1313 RepID=A0A5C1BAU8_STREE
	agilent_193401	1.1284e-05	0.575486	-0.471617	-2.12228	1.17904	12.5	13.4615	1.07692	UniRef90_K0WUD6	1268	MH0012_GL0237066 (1/1) MPA_and_EM_topgraph_220218_subsample.csv	Uncharacterized protein n=3 Tax=Bacteroidales TaxID=171549 RepID=K0WUD6_9BACT
	agilent_17763	1.13212e-05	0.577383	-0.558453	-2.52278	1.40588	8.33333	7.69231	0.923077	UniRef90_A0A174CSM3	1269	WP_007856161.1 MPA_PNP_EM_seqs_non_topgraph_seqs_final_210318.csv	Beta-xylosidase n=22 Tax=Bacteroides TaxID=816 RepID=A0A174CSM3_BACVU
	agilent_3328	1.13412e-05	0.578401	0.379749	-0.959579	1.71908	16.6667	21.1538	1.26923	UniRef90_P03211	1270	EBNA-1 HHV 4 & BKRF1	Epstein-Barr nuclear antigen 1 n=37 Tax=Epstein-Barr virus (strain GD1) TaxID=10376 RepID=EBNA1_EBVB9
	twist_87581	1.13485e-05	0.578772	-0.580622	-2.6304	1.46916	8.33333	3.84615	0.461538		1271	YP_007005285.1 radical SAM domain-containing protein [Campylobacter virus CP21]
	twist_67146	1.13516e-05	0.578931	-0.580326	-2.62993	1.46927	8.33333	3.84615	0.461538		1272	YP_009284326.1 putative endolysin [Enterobacter phage Arya]
	agilent_224420	1.13671e-05	0.579724	-0.340639	-1.54623	0.86495	25	19.2308	0.769231	UniRef90_Q97T80	1273	VFG001362(gb|NP_344620) (zmpC) immunoglobulin A1 protease [IgA1 protease (VF0147)] [Streptococcus pneumoniae TIGR4]	Zinc metalloprotease ZmpC n=66 Tax=Terrabacteria group TaxID=1783272 RepID=ZMPC_STRPN
	agilent_236333	1.13703e-05	0.579887	0.283697	-0.720793	1.28819	50	59.6154	1.19231	UniRef90_A0A0H3K1N3	1274	VFG001282(gb|NP_647237) (fnbB) fibronectin-binding protein B [FnBPs (VF0010)] [Staphylococcus aureus subsp. aureus MW2]	FnbB protein n=80 Tax=Staphylococcus TaxID=1279 RepID=A0A0H3K1N3_STAAW
	agilent_9407	1.13774e-05	0.580249	-0.577944	-2.62624	1.47035	8.33333	3.84615	0.461538	UniRef90_P03188	1275	glycoprotein BALF4 & Glycoprotein GP110 precursor & BALF4	Envelope glycoprotein B n=86 Tax=Epstein-Barr virus (strain GD1) TaxID=10376 RepID=GB_EBVB9
	twist_17900	1.13842e-05	0.580596	-0.819972	-3.72871	2.08876	4.16667	1.92308	0.461538		1276	allergen_name False allergome_name Ory s GBSS_I (12/54) (1/1) allergenonline_name False SDAP_name False iedb_name False
	twist_16231	1.13842e-05	0.580596	-0.819972	-3.72871	2.08876	4.16667	1.92308	0.461538		1277	allergen_name False allergome_name Ory s GBSS_I (17/54) (1/1) allergenonline_name False SDAP_name False iedb_name False
	agilent_8907	1.13885e-05	0.580814	0.675705	-1.72264	3.07405	4.16667	5.76923	1.38462	UniRef90_P08392	1278	Trans-acting transcriptional protein ICP4	Major viral transcription factor ICP4 n=1 Tax=Human herpesvirus 1 (strain 17) TaxID=10299 RepID=ICP4_HHV11
	agilent_226269	1.13889e-05	0.580832	-0.310328	-1.41186	0.791201	33.3333	32.6923	0.980769	UniRef90_Q99XV0	1279	VFG000968(gb|NP_269973) (emm) M protein type 1 [M protein (VF0242)] [Streptococcus pyogenes M1 GAS]	M protein type 1 n=54 Tax=Streptococcus pyogenes TaxID=1314 RepID=Q99XV0_STRP1
	twist_63872	1.1391e-05	0.580939	-0.483176	-2.19873	1.23238	12.5	9.61538	0.769231		1280	YP_009190613.1 hypothetical protein JD18_032 [Klebsiella phage JD18]
	agilent_238925	1.13923e-05	0.581005	-0.562729	-2.56109	1.43563	8.33333	5.76923	0.692308	UniRef90_P11311	1281	VFG002033(gb|NP_109829) (p1/MgPa/gapA) ADP1_MYCPN adhesin P1 [Cytadherence organelle (VF0330)] [Mycoplasma pneumoniae M129]	Adhesin P1 n=56 Tax=Mycoplasma pneumoniae TaxID=2104 RepID=ADP1_MYCPN
	agilent_160375	1.14029e-05	0.581549	-0.575593	-2.62258	1.47139	8.33333	3.84615	0.461538	UniRef90_A0A173YNI1	1282	MH0055_GL0056550 MPA_PNP_EM_seqs_non_topgraph_seqs_final_210318.csv	Glucan endo-1,3-beta-glucosidase A1 n=16 Tax=Lachnospiraceae TaxID=186803 RepID=A0A173YNI1_9FIRM
	agilent_235513	1.14035e-05	0.581577	0.654868	-1.67422	2.98395	4.16667	9.61538	2.30769	UniRef90_A0A4I7YG16	1283	VFG001357(gb|NP_346601) (cbpA) choline binding protein A [CbpA/PspC (VF0150)] [Streptococcus pneumoniae TIGR4]	Choline binding protein A n=44 Tax=Streptococcus pneumoniae TaxID=1313 RepID=A0A4I7YG16_STREE
	agilent_240651	1.14092e-05	0.58187	0.363929	-0.931415	1.65927	16.6667	21.1538	1.26923	UniRef90_A7X6I5	1284	VFG001283(gb|NP_647238) (fnbA) fibronectin-binding protein A [FnBPs (VF0010)] [Staphylococcus aureus subsp. aureus MW2]	Fibronectin-binding protein A n=697 Tax=Bacteria TaxID=2 RepID=FNBA_STAA1
	twist_78398	1.14095e-05	0.581883	0.644828	-1.65041	2.94006	4.16667	7.69231	1.84615		1285	YP_009222256.1 hypothetical protein LfeInf_018 [Lactobacillus phage LfeInf]
	agilent_224087	1.14306e-05	0.582958	-0.29522	-1.34904	0.758602	41.6667	38.4615	0.923077	UniRef90_Q48031	1286	VFG001151(gb|AAA20527) (hmw1A) adhesin HMW1A, two-partner secretion (TPS) pathway TpsA exoprotein [HMW1/HMW2 (VF0038)] [Haemophilus influenzae str. 12]	Adhesin n=8 Tax=Haemophilus influenzae TaxID=727 RepID=Q48031_HAEIF
	agilent_73397	1.14439e-05	0.583639	-0.571829	-2.61673	1.47307	8.33333	3.84615	0.461538	UniRef90_R7C7Y1	1287	MH0003_GL0115482 MPA_PNP_EM_seqs_non_topgraph_seqs_final_210318.csv	Flagellin n=5 Tax=Clostridiales TaxID=186802 RepID=R7C7Y1_9CLOT
	agilent_169172	1.14439e-05	0.583639	-0.571829	-2.61673	1.47307	8.33333	3.84615	0.461538	UniRef90_A0A174MPU4	1288	T2D-189A_GL0064880 MPA_PNP_EM_seqs_non_topgraph_seqs_final_210318.csv	Flagellin n=3 Tax=Clostridiales TaxID=186802 RepID=A0A174MPU4_9FIRM
	agilent_8566	1.14522e-05	0.584064	0.639718	-1.65055	2.92998	4.16667	9.61538	2.30769	UniRef90_O36634	1289	Fusion glycoprotein F0 precursor (2/2) & fusion protein (1/2) & fusion glycoprotein	Fusion glycoprotein F0 n=1724 Tax=Pneumoviridae TaxID=11244 RepID=FUS_HRSVB
	twist_58867	1.1453e-05	0.584101	0.641851	-1.65627	2.93998	4.16667	7.69231	1.84615		1290	H1N1 A/Solomon Islands/3/2006 NA
	agilent_202464	1.14538e-05	0.584143	-0.808476	-3.70352	2.08657	4.16667	3.84615	0.923077	UniRef90_A0A149NQL8	1291	YP_101348.1 strains_non_MPA_non_topgraph_cdhit70_190118.csv	Peptidylprolyl isomerase n=30 Tax=Bacteroides TaxID=816 RepID=A0A149NQL8_BACFG
	agilent_193153	1.14617e-05	0.584545	0.372112	-0.961798	1.70602	16.6667	19.2308	1.15385	UniRef90_A0A1E3KV71	1292	YP_004890527.1 (1/1) non_MPA_topgraph_sampling_040218.csv	Gram_pos_anchor domain-containing protein n=52 Tax=Lactobacillaceae TaxID=33958 RepID=A0A1E3KV71_LACPN
	agilent_3437	1.14646e-05	0.584693	-0.80741	-3.70287	2.08805	4.16667	3.84615	0.923077	UniRef90_Q8NDV7	1293	trinucleotide repeat containing 6A, isoform CRA_c & trinucleotide repeat-containing gene 6A protein	Trinucleotide repeat-containing gene 6A protein n=209 Tax=Euarchontoglires TaxID=314146 RepID=TNR6A_HUMAN
	agilent_48668	1.14734e-05	0.585143	-0.545183	-2.50262	1.41225	8.33333	7.69231	0.923077	UniRef90_U6RH14	1294	N037A_GL0109873 MPA_PNP_EM_seqs_non_topgraph_seqs_final_210318.csv	Peptidyl-prolyl cis-trans isomerase n=3 Tax=Bacteroidaceae TaxID=815 RepID=U6RH14_9BACE
	agilent_19956	1.148e-05	0.585478	0.482801	-1.2522	2.2178	8.33333	15.3846	1.84615	UniRef90_A0A0G9GUT8	1295	YP_004889909.1 strains_non_MPA_non_topgraph_cdhit70_190118.csv	Cell surface protein n=62 Tax=Lactobacillaceae TaxID=33958 RepID=A0A0G9GUT8_LACPN
	twist_49793	1.14871e-05	0.585842	-0.567883	-2.61062	1.47486	8.33333	3.84615	0.461538		1296	calcium channel BI-1
	twist_45196	1.14896e-05	0.585968	0.374298	-0.972549	1.72115	16.6667	17.3077	1.03846		1297	polyprotein (3/9) & structural protein (3/3) & VP1 (2/4) & capsid protein VP1 & VP1 protein (2/2) & VP1 protein, partial [Enterovirus A71]
	agilent_54114	1.14928e-05	0.586134	0.472103	-1.22743	2.17164	8.33333	13.4615	1.61538	UniRef90_A0A1Q6JWM2	1298	MH0264_GL0103034 MPA_PNP_EM_seqs_non_topgraph_seqs_final_210318.csv	ATP-dependent Clp protease ATP-binding subunit ClpX n=3 Tax=Clostridiales TaxID=186802 RepID=A0A1Q6JWM2_9CLOT
	twist_99298	1.15022e-05	0.586615	-0.39991	-1.8414	1.04158	16.6667	9.61538	0.576923		1299	YP_007005334.1 3''-phosphoadenosine 5''-phosphosulfate sulfotransferase/FAD synthetase-related enzyme [Clostridium phage phiCP34O]
	agilent_222015	1.15053e-05	0.586771	0.635185	-1.65532	2.92569	4.16667	13.4615	3.23077	UniRef90_Q54972	1300	VFG005313(gb|NP_357715) (pspA) Surface protein pspA precursor [Choline-binding proteins (CVF122)] [Streptococcus pneumoniae R6]	Pneumococcal surface protein A n=17 Tax=Streptococcus pneumoniae TaxID=1313 RepID=Q54972_STREE
	agilent_229765	1.15113e-05	0.587076	0.63665	-1.66101	2.93432	4.16667	7.69231	1.84615	UniRef90_D0VFN2	1301	VFG007146(gb|NP_798035) (vopD) type III secretion system translocator protein VopD [T3SS1 (VF0408)] [Vibrio parahaemolyticus RIMD 2210633]	VopD n=132 Tax=Vibrionaceae TaxID=641 RepID=D0VFN2_VIBAL
	agilent_19698	1.15241e-05	0.587731	-0.398545	-1.83942	1.04233	16.6667	9.61538	0.576923	UniRef90_A0A0U1MQG2	1302	WP_000669729.1 strains_non_MPA_non_topgraph_cdhit70_190118.csv	Protein map n=15 Tax=Staphylococcaceae TaxID=90964 RepID=A0A0U1MQG2_STAAU
	agilent_11376	1.15375e-05	0.588414	0.634553	-1.66376	2.93287	4.16667	7.69231	1.84615	UniRef90_P14348	1303	Capsid protein VP26 & capsid protein VP26 [Human gammaherpesvirus 4] & BFRF3	Small capsomere-interacting protein n=30 Tax=Epstein-Barr virus (strain GD1) TaxID=10376 RepID=SCP_EBVB9
	twist_47285	1.15551e-05	0.589309	-0.352223	-1.63102	0.926575	20.8333	19.2308	0.923077		1304	early antigen protein D (EA-D) & DNA polymerase processivity factor BMRF1
	agilent_68224	1.15657e-05	0.589853	0.632299	-1.66672	2.93131	4.16667	7.69231	1.84615	UniRef90_A0A3D0XEE9	1305	WP_092978152.1 (3/3) non_MPA_topgraph_sampling_040218.csv	Glycosyltransferase n=2 Tax=Ruminococcus TaxID=1263 RepID=A0A3D0XEE9_9FIRM
	twist_46739	1.15956e-05	0.591375	0.629921	-1.66986	2.9297	4.16667	7.69231	1.84615		1306	GRB2-associated-binding protein 1
	twist_34128	1.16268e-05	0.592966	-0.307839	-1.43656	0.820887	33.3333	28.8462	0.865385		1307	Bifunctional autolysin precursor
	agilent_224035	1.16272e-05	0.592989	-0.439815	-2.05255	1.17292	12.5	9.61538	0.769231	UniRef90_Q327J1	1308	VFG012802(gb|NP_858136) (ospB) type III secretion system effector OspB [T3SS (SS011)] [Shigella flexneri 2a str. 301]	OspB n=95 Tax=Enterobacteriaceae TaxID=543 RepID=Q327J1_SHIDS
	agilent_153649	1.16274e-05	0.592995	0.489341	-1.30503	2.28371	8.33333	11.5385	1.38462	UniRef90_A0A380ZM24	1309	V1.UC39-0_GL0108845 (4/6) MPA_and_EM_topgraph_220218_subsample.csv	AcrB/AcrD/AcrF family protein n=47 Tax=root TaxID=1 RepID=A0A380ZM24_BACVU
	agilent_149688	1.16386e-05	0.593567	0.406177	-1.08554	1.8979	12.5	15.3846	1.23077	UniRef90_A0A073I8T3	1310	MH0121_GL0007689 (1/1) MPA_and_EM_topgraph_220218_subsample.csv	STN domain-containing protein n=40 Tax=Bacteroidales TaxID=171549 RepID=A0A073I8T3_9PORP
	agilent_229166	1.16485e-05	0.594073	-0.288341	-1.34875	0.77207	45.8333	40.3846	0.881119	UniRef90_Q99XV0	1311	VFG000968(gb|NP_269973) (emm) M protein type 1 [M protein (VF0242)] [Streptococcus pyogenes M1 GAS]	M protein type 1 n=54 Tax=Streptococcus pyogenes TaxID=1314 RepID=Q99XV0_STRP1
	agilent_2403	1.16557e-05	0.594441	-0.291833	-1.36616	0.782491	45.8333	36.5385	0.797203	UniRef90_P08318	1312	phosphoprotein 150 & Large structural phosphoprotein	Large structural phosphoprotein n=145 Tax=root TaxID=1 RepID=PP150_HCMVA
	agilent_73216	1.16598e-05	0.594652	-0.285566	-1.33742	0.766289	41.6667	28.8462	0.692308	UniRef90_C0FTT4	1313	WP_007886088.1 MPA_PNP_EM_seqs_non_topgraph_seqs_final_210318.csv	Flagellin n=5 Tax=Roseburia inulinivorans TaxID=360807 RepID=C0FTT4_9FIRM
	agilent_239721	1.16618e-05	0.594753	0.477809	-1.28264	2.23826	8.33333	11.5385	1.38462	UniRef90_O84091	1314	VFG002125(gb|NP_219592) (copN) Type III secretion system effector CopN [TTSS (VF0344)] [Chlamydia trachomatis D/UW-3/CX]	Low Calcium Response E n=20 Tax=Chlamydia trachomatis TaxID=813 RepID=O84091_CHLTR
	agilent_94064	1.16702e-05	0.595182	-0.527833	-2.47486	1.41919	8.33333	7.69231	0.923077	UniRef90_A0A174IKR5	1315	MH0386_GL0162444 MPA_PNP_EM_seqs_non_topgraph_seqs_final_210318.csv	D-galactose/ D-glucose-binding protein n=29 Tax=root TaxID=1 RepID=A0A174IKR5_9FIRM
	agilent_23656	1.16722e-05	0.595284	-0.797961	-3.74222	2.1463	4.16667	1.92308	0.461538	UniRef90_A0A249N2W5	1316	WP_014569812.1 (1/1) non_MPA_topgraph_sampling_040218.csv	SBP_bac_5 domain-containing protein n=18 Tax=Lactobacillaceae TaxID=33958 RepID=A0A249N2W5_LACRH
	twist_71923	1.16826e-05	0.59581	0.390736	-1.05304	1.83451	12.5	19.2308	1.53846		1317	YP_009222298.1 prohead peptidase [Lactobacillus phage LfeInf]
	agilent_138563	1.16897e-05	0.596176	-0.442636	-2.07981	1.19454	12.5	7.69231	0.615385	UniRef90_A0A174SSM1	1318	MH0260_GL0044204 (4/6) MPA_and_EM_topgraph_220218_subsample.csv	PTS system mannose-specific EIID component n=11 Tax=Clostridiales TaxID=186802 RepID=A0A174SSM1_ANAHA
	agilent_2828	1.16949e-05	0.596441	-0.469627	-2.20789	1.26863	12.5	13.4615	1.07692	UniRef90_P03277	1319	Hexon protein	Hexon protein n=779 Tax=Adenoviridae TaxID=10508 RepID=CAPSH_ADE02
	agilent_161107	1.16984e-05	0.596617	0.621744	-1.68066	2.92415	4.16667	7.69231	1.84615	UniRef90_C0M170	1320	WP_058914712.1 (2/2) non_MPA_topgraph_sampling_040218.csv	CmeA n=102 Tax=Campylobacter TaxID=194 RepID=C0M170_CAMCO
	agilent_9078	1.17005e-05	0.596726	-0.447132	-2.10341	1.20915	12.5	7.69231	0.615385	UniRef90_P06725	1321	tegument protein pp65 & 65 kDa lower matrix phosphoprotein & pp65 & HCMVUL83	65 kDa phosphoprotein n=77 Tax=Human cytomegalovirus TaxID=10359 RepID=PP65_HCMVA
	agilent_129819	1.17005e-05	0.596727	-0.279998	-1.31718	0.757182	41.6667	30.7692	0.738462	UniRef90_R7HD48	1322	MH0113_GL0055733 MPA_PNP_EM_seqs_non_topgraph_seqs_final_210318.csv	Flagellin n=1 Tax=Eubacterium sp. CAG:38 TaxID=1262889 RepID=R7HD48_9FIRM
	twist_23200	1.17006e-05	0.596729	-0.535582	-2.51952	1.44835	8.33333	5.76923	0.692308		1323	allergen_name False allergome_name Aix ga 1 (1/2), Aix sp 1 (1/1), Alo ae 1 (1/2), Ana ca 1 (1/2), Ana p 1 (1/2), Chl pi 1 (1/2), Cya cy 1 (1/2), Lop cu 1 (1/2), Lop sp 1 (1/2), Neo ju 1 (1/2), Sar ml 1 (1/2), Tad ra 1 (1/2) (1/1) allergenonline_name False SDAP_name False iedb_name False
	agilent_67882	1.17125e-05	0.597339	-0.445102	-2.09662	1.20642	12.5	7.69231	0.615385	UniRef90_A0A173TJV6	1324	MH0068_GL0058773 MPA_PNP_EM_seqs_non_topgraph_seqs_final_210318.csv	Phage protein D n=27 Tax=Bacteroidales TaxID=171549 RepID=A0A173TJV6_9BACT
	agilent_186674	1.17595e-05	0.599737	-0.440636	-2.08634	1.20507	12.5	9.61538	0.769231	UniRef90_A0A373Q9H7	1325	MH0211_GL0137677 MPA_PNP_EM_seqs_non_topgraph_seqs_final_210318.csv	Cellulase domain-containing protein n=4 Tax=Firmicutes TaxID=1239 RepID=A0A373Q9H7_9FIRM
	agilent_121687	1.1778e-05	0.600678	-0.435899	-2.06812	1.19632	12.5	9.61538	0.769231	UniRef90_A7LY99	1326	T2D-48A_GL0057154 MPA_PNP_EM_seqs_non_topgraph_seqs_final_210318.csv	Uncharacterized protein n=30 Tax=Bacteroides TaxID=816 RepID=A7LY99_BACO1
	twist_52906	1.17811e-05	0.600837	0.301561	-0.828126	1.43125	25	28.8462	1.15385		1327	polyprotein (9/9) & VP1 capsid protein (1/3) & Chain 2, Human Rhinovirus Serotype 2 (Hrv2)
	agilent_73853	1.17833e-05	0.600948	-0.550914	-2.61534	1.51351	8.33333	5.76923	0.692308	UniRef90_C3R8Q2	1328	159369152-stool1_revised_C241355_1_gene48043 (2/2) MPA_and_EM_topgraph_220218_subsample.csv	Conjugative transposon TraM protein n=40 Tax=Bacteria TaxID=2 RepID=C3R8Q2_9BACE
	twist_11627	1.17845e-05	0.601011	-0.308082	-1.46275	0.846587	33.3333	30.7692	0.923077		1329	allergen_name False allergome_name Tri ur 37 (2/7) (1/1) allergenonline_name False SDAP_name False iedb_name False
	agilent_2463	1.17893e-05	0.601252	-0.535087	-2.54188	1.47171	8.33333	7.69231	0.923077	UniRef90_Q66478	1330	polyprotein (3/9) & structural protein (3/3) & VP1 (2/4) & capsid protein VP1 & VP1 protein (2/2) & VP1 protein, partial [Enterovirus A71]	Genome polyprotein n=10068 Tax=root TaxID=1 RepID=POLG_HE71B
	agilent_223905	1.1797e-05	0.601645	-0.306859	-1.45895	0.845229	29.1667	25	0.857143	UniRef90_Q8GM74	1331	VFG001150(gb|AAL79954) (hia) adhesin [Hia/Hsf (VF0039)] [Haemophilus influenzae nontypable strain 3179B]	Adhesin n=5 Tax=Haemophilus influenzae TaxID=727 RepID=Q8GM74_HAEIF
	agilent_186597	1.18197e-05	0.602806	-0.426576	-2.03327	1.18012	12.5	9.61538	0.769231	UniRef90_A0A3R6KAI3	1332	MH0020_GL0043089 (1/3) MPA_and_EM_topgraph_220218_subsample.csv	Membrane protein insertase YidC n=21 Tax=Parabacteroides TaxID=375288 RepID=A0A3R6KAI3_9BACT
	agilent_223729	1.18261e-05	0.603133	-0.268327	-1.27989	0.743233	45.8333	42.3077	0.923077	UniRef90_UPI000F53326A	1333	VFG000261(gb|NP_273742) (iga) IgA-specific serine endopeptidase [IgA1 protease (VF0080)] [Neisseria meningitidis MC58]	IgA-specific serine endopeptidase autotransporter n=1 Tax=Neisseria meningitidis TaxID=487 RepID=UPI000F53326A
	twist_75494	1.18394e-05	0.603812	-0.775807	-3.706	2.15438	4.16667	1.92308	0.461538		1334	YP_007003209.1 head-tail joining protein [Lactobacillus phage LF1]
	agilent_235978	1.18452e-05	0.604103	-0.273109	-1.30546	0.759243	41.6667	34.6154	0.830769	UniRef90_P15276	1335	VFG000117(gb|NP_253940) (algP/algR3) alginate regulatory protein AlgP [Alginate (VF0091)] [Pseudomonas aeruginosa PAO1]	Transcriptional regulatory protein AlgP n=6 Tax=Pseudomonas aeruginosa TaxID=287 RepID=ALGP_PSEAE
	agilent_240059	1.18469e-05	0.604191	0.465971	-1.29583	2.22777	8.33333	11.5385	1.38462	UniRef90_A0A380Q2U5	1336	VFG042312(gb|YP_002348854) (yapE) autotransporter protein YapE [YapE (VF0505)] [Yersinia pestis CO92]	Autotransporter protein n=84 Tax=Yersinia TaxID=444888 RepID=A0A380Q2U5_YERPU
	agilent_107181	1.18482e-05	0.60426	0.618135	-1.71943	2.95569	4.16667	5.76923	1.38462	UniRef90_A0A336Q741	1337	WP_011590270.1 strains_non_MPA_non_topgraph_cdhit70_190118.csv	N-acetylmuramoyl-L-alanine amidase n=56 Tax=Clostridium perfringens TaxID=1502 RepID=A0A336Q741_CLOPF
	twist_8779	1.18484e-05	0.604269	0.618126	-1.71946	2.95571	4.16667	5.76923	1.38462		1338	allergen_name False allergome_name Por tr 2 (14/17) (1/1) allergenonline_name False SDAP_name False iedb_name False
	agilent_242591	1.18555e-05	0.604632	0.299959	-0.835546	1.43546	70.8333	78.8462	1.11312	UniRef90_P44602	1339	VFG000340(gb|NP_438433) (hxuA) heme-hemopexin utilization protein A, two-partner secretion (TPS) pathway TpsA protein, haem-haemopexin binding protein [HxuABC (VF0269)] [Haemophilus influenzae Rd KW20]	Heme/hemopexin-binding protein n=4 Tax=Haemophilus influenzae TaxID=727 RepID=HXUA1_HAEIN
	twist_27495	1.18687e-05	0.605302	0.283585	-0.791931	1.3591	33.3333	34.6154	1.03846		1340	HCMVUL99 & Tegument protein UL11 homolog
	twist_51296	1.18708e-05	0.605413	0.286417	-0.80017	1.373	66.6667	73.0769	1.09615		1341	EBNA-3C HHV 4 latent protein
	agilent_4777	1.18799e-05	0.605877	-0.376726	-1.80777	1.05431	16.6667	13.4615	0.807692	UniRef90_P03460	1342	Hemagglutinin (2/2)	Hemagglutinin n=16903 Tax=Influenza B virus TaxID=11520 RepID=HEMA_INBLE
	twist_59198	1.19032e-05	0.607063	0.349214	-0.981697	1.68013	16.6667	25	1.5		1343	H3N2 A/Texas/1/77 HA
	twist_41490	1.19075e-05	0.607285	0.603909	-1.6991	2.90692	4.16667	9.61538	2.30769		1344	GroEL (1/3)
	twist_59401	1.19208e-05	0.607959	-0.311874	-1.50344	0.879694	25	19.2308	0.769231		1345	H3N2 B/Brisbane/60/2008 NP
	agilent_6000	1.19268e-05	0.608265	-0.276343	-1.33306	0.780373	37.5	34.6154	0.923077	UniRef90_P03204	1346	EBNA-3C HHV 4 latent protein	Epstein-Barr nuclear antigen 6 n=14 Tax=Epstein-Barr virus (strain GD1) TaxID=10376 RepID=EBNA6_EBVB9
	agilent_221282	1.19314e-05	0.608501	-0.423425	-2.04364	1.19679	12.5	11.5385	0.923077	UniRef90_Q48028	1347	VFG001154(gb|AAA20524) (hmw2A) adhesin HMW2A, two-partner secretion (TPS) pathway TpsA exoprotein [HMW1/HMW2 (VF0038)] [Haemophilus influenzae str. 12]	Adhesin n=8 Tax=Haemophilus influenzae TaxID=727 RepID=Q48028_HAEIF
	agilent_180261	1.19379e-05	0.608831	-0.424992	-2.0527	1.20272	12.5	9.61538	0.769231	UniRef90_A0A0E1XBT2	1348	WP_001208900.1 strains_non_MPA_non_topgraph_cdhit70_190118.csv	Gram-positive signal peptide protein, YSIRK family n=24 Tax=Staphylococcaceae TaxID=90964 RepID=A0A0E1XBT2_STAAU
	twist_33965	1.19397e-05	0.608925	0.62378	-1.76591	3.01348	4.16667	7.69231	1.84615		1349	55 kDa immediate-early protein 1
	twist_49495	1.19416e-05	0.609019	0.447512	-1.26735	2.16238	8.33333	11.5385	1.38462		1350	Nucleoprotein (2/5)
	agilent_172699	1.19625e-05	0.610087	0.60924	-1.73234	2.95083	4.16667	5.76923	1.38462	UniRef90_A0A4P6M723	1351	WP_018598482.1 strains_non_MPA_non_topgraph_cdhit70_190118.csv	Toxin A n=4 Tax=Blautia TaxID=572511 RepID=A0A4P6M723_9FIRM
	twist_31719	1.19655e-05	0.610243	0.337852	-0.96123	1.63693	16.6667	26.9231	1.61538		1352	pneumococcal histidine triad protein D (1/2) & histidine motif-containing protein, partial
	twist_58786	1.199e-05	0.61149	0.387813	-1.1086	1.88423	12.5	17.3077	1.38462		1353	positive (exact): Enterovirus C Genome polyprotein [on Uniprot the BLAST matches are "Capsid protein" from "Human poliovirus"
	agilent_5730	1.19939e-05	0.61169	-0.295765	-1.43765	0.846115	29.1667	19.2308	0.659341	UniRef90_Q9P266	1354	Junctional protein associated with coronary artery disease	Junctional protein associated with coronary artery disease n=49 Tax=Catarrhini TaxID=9526 RepID=JCAD_HUMAN
	agilent_140746	1.1996e-05	0.611794	-0.378959	-1.84246	1.08454	16.6667	9.61538	0.576923	UniRef90_A0A1C5SSH8	1355	WP_005932362.1 (1/1) MPA_and_EM_topgraph_220218_subsample.csv	Penicillin-binding protein 2B n=11 Tax=Faecalibacterium TaxID=216851 RepID=A0A1C5SSH8_9FIRM
	agilent_232048	1.20112e-05	0.612571	-0.42115	-2.05114	1.20884	12.5	7.69231	0.615385	UniRef90_Q48824	1356	VFG001854(gb|YP_095369) (fliC) flagellin [Flagella (VF0157)] [Legionella pneumophila subsp. pneumophila str. Philadelphia 1]	Flagellin n=45 Tax=Legionellaceae TaxID=444 RepID=Q48824_LEGPN
	agilent_235651	1.2012e-05	0.612612	0.605319	-1.73773	2.94837	4.16667	5.76923	1.38462	UniRef90_Q50341	1357	VFG002030(gb|NP_109830) (orf6/MgpC/crmA) cytadherence protein [Cytadherence organelle (VF0330)] [Mycoplasma pneumoniae M129]	Mgp-operon protein 3 n=22 Tax=Mycoplasma pneumoniae TaxID=2104 RepID=MGP3_MYCPN
	agilent_140119	1.20122e-05	0.612625	-0.376833	-1.83553	1.08186	16.6667	15.3846	0.923077	UniRef90_Q4W8L5	1358	WP_000744110.1 strains_non_MPA_non_topgraph_cdhit70_190118.csv	Staphylocoagulase n=113 Tax=Bacillales TaxID=1385 RepID=Q4W8L5_STAAU
	agilent_231226	1.2027e-05	0.613376	-0.528124	-2.57678	1.52053	8.33333	11.5385	1.38462	UniRef90_A0A5C1BAU8	1359	VFG043504(gb|NP_357669) (pavB/pfbB) cell wall surface anchor family protein, Plasminogen- and Fibronectin-binding protein B [PavB (VF0524)] [Streptococcus pneumoniae R6]	YSIRK signal domain/LPXTG anchor domain surface protein n=148 Tax=Streptococcus pneumoniae TaxID=1313 RepID=A0A5C1BAU8_STREE
	agilent_110572	1.20478e-05	0.614439	-0.262363	-1.28316	0.758431	45.8333	42.3077	0.923077	UniRef90_A0A1C3SKW8	1360	WP_020916184.1 strains_non_MPA_non_topgraph_cdhit70_190118.csv	Peptidase C51 domain-containing protein n=23 Tax=Streptococcus TaxID=1301 RepID=A0A1C3SKW8_STRMC
	twist_47463	1.20577e-05	0.614944	-0.480084	-2.35064	1.39048	91.6667	86.5385	0.944056		1361	positive (exact): Human herpesvirus 4 Epstein-Barr nuclear antigen 1
	twist_58797	1.20577e-05	0.614944	-0.480084	-2.35064	1.39048	91.6667	86.5385	0.944056		1362	positive (exact): Human herpesvirus 4 Epstein-Barr nuclear antigen 1
	agilent_12018	1.20577e-05	0.614944	-0.480084	-2.35064	1.39048	91.6667	86.5385	0.944056		1363	positive (exact): Human herpesvirus 4 Epstein-Barr nuclear antigen 1
	twist_58796	1.20577e-05	0.614944	-0.480084	-2.35064	1.39048	91.6667	86.5385	0.944056		1364	positive (exact): Human herpesvirus 4 Epstein-Barr nuclear antigen 1
	agilent_12019	1.20577e-05	0.614944	-0.480084	-2.35064	1.39048	91.6667	86.5385	0.944056		1365	positive (exact): Human herpesvirus 4 Epstein-Barr nuclear antigen 1
	twist_52398	1.20604e-05	0.615081	-0.430056	-2.10634	1.24623	12.5	11.5385	0.923077		1366	Syncytin-1
	twist_50052	1.20624e-05	0.615182	0.58891	-1.70722	2.88504	4.16667	9.61538	2.30769		1367	positive (from uniprot): Rhinovirus B Genome polyprotein
	twist_10484	1.20669e-05	0.615413	0.588562	-1.70771	2.88483	4.16667	9.61538	2.30769		1368	allergen_name False allergome_name Str py Streptokinase (6/12) (1/1) allergenonline_name False SDAP_name False iedb_name False
	twist_86056	1.20802e-05	0.61609	-0.538644	-2.6442	1.56691	8.33333	3.84615	0.461538		1369	NP_510995.1 Gp14 protein [Listeria phage 2389]
	twist_33960	1.2096e-05	0.616897	-0.332636	-1.63589	0.970614	20.8333	15.3846	0.738462		1370	Tegument protein UL25
	twist_27790	1.20978e-05	0.616986	-0.408532	-2.00954	1.19248	12.5	11.5385	0.923077		1371	early antigen protein D (EA-D) & DNA polymerase processivity factor BMRF1
	agilent_78246	1.20984e-05	0.617018	0.588986	-1.71942	2.89739	4.16667	9.61538	2.30769	UniRef90_A0A1C5UUU7	1372	MH0198_GL0135499 MPA_PNP_EM_seqs_non_topgraph_seqs_final_210318.csv	Gamma-DL-glutamyl hydrolase n=5 Tax=Firmicutes TaxID=1239 RepID=A0A1C5UUU7_9CLOT
	twist_37775	1.21058e-05	0.617394	-0.36436	-1.79392	1.0652	16.6667	13.4615	0.807692		1373	Hexon protein
	agilent_3950	1.2125e-05	0.618376	0.310581	-0.911385	1.53255	20.8333	30.7692	1.47692	UniRef90_A0A0N7AYT6	1374	positive (from uniprot): Human respiratory syncytial virus Attachment glycoprotein	Major surface glycoprotein G n=47 Tax=Pneumoviridae TaxID=11244 RepID=A0A0N7AYT6_HRSV
	agilent_193456	1.21342e-05	0.618842	0.370727	-1.08982	1.83128	12.5	15.3846	1.23077	UniRef90_R5F0F4	1375	V1.CD3-0-PN_GL0095213 MPA_PNP_EM_seqs_non_topgraph_seqs_final_210318.csv	Uncharacterized protein n=2 Tax=Bacteroides TaxID=816 RepID=R5F0F4_9BACE
	agilent_3635	1.21393e-05	0.619105	0.266616	-0.784556	1.31779	33.3333	42.3077	1.26923	UniRef90_Q9ANY1	1376	pneumococcal histidine triad protein E & hydrolase & HIT family hydrolase	Bvh-3 n=444 Tax=Bacteria TaxID=2 RepID=Q9ANY1_STREE
	twist_57410	1.21513e-05	0.619718	0.27644	-0.815373	1.36825	29.1667	32.6923	1.12088		1377	heme transporter IsdB
	twist_48652	1.21553e-05	0.619922	0.257976	-0.761505	1.27746	50	57.6923	1.15385		1378	nuclear protein EBNA2 & EBNA-2 & Epstein-Barr nuclear antigen 2
	twist_12245	1.21555e-05	0.619932	-0.410065	-2.03062	1.21049	12.5	7.69231	0.615385		1379	allergen_name False allergome_name Cal s 2 (2/3) (1/1) allergenonline_name False SDAP_name False iedb_name False
	twist_25199	1.21555e-05	0.619932	-0.410065	-2.03062	1.21049	12.5	7.69231	0.615385		1380	allergen_name False allergome_name Oct f 2 (2/2) (1/1) allergenonline_name Unassigned (1/1) (1/1) SDAP_name False iedb_name False
	twist_20161	1.21555e-05	0.619932	-0.410065	-2.03062	1.21049	12.5	7.69231	0.615385		1381	allergen_name Der f 20 (1/1) (1/1) allergome_name Der f 20 (3/4) (1/1) allergenonline_name Der f 20.0201 (1/1) (1/1) SDAP_name False iedb_name False
	twist_32175	1.21946e-05	0.621926	-0.461194	-2.29425	1.37186	91.6667	88.4615	0.965035		1382	EBNA-1 HHV 4 & BKRF1
	agilent_214044	1.21961e-05	0.622001	0.305565	-0.909195	1.52032	20.8333	21.1538	1.01538	UniRef90_A0A173T8A2	1383	V1.CD15-3_GL0052858 MPA_PNP_EM_seqs_non_topgraph_seqs_final_210318.csv	Flagellin n=21 Tax=Clostridiales TaxID=186802 RepID=A0A173T8A2_9FIRM
	twist_49209	1.22086e-05	0.622637	-0.324726	-1.61802	0.968569	20.8333	19.2308	0.923077		1384	conserved Plasmodium membrane protein, unknown function
	agilent_12001	1.22226e-05	0.623354	-0.431365	-2.15292	1.29019	91.6667	88.4615	0.965035		1385	positive (exact): Human respiratory syncytial virus Attachment glycoprotein
	agilent_223567	1.2225e-05	0.623476	-0.286255	-1.42908	0.856574	29.1667	25	0.857143	UniRef90_Q2YX95	1386	VFG001318(gb|YP_001332075) (isdA) iron-regulated surface determinant protein A [Isd (VF0015)] [Staphylococcus aureus subsp. aureus str. Newman]	Iron-regulated surface determinant protein A n=287 Tax=Bacteria TaxID=2 RepID=ISDA_STAAB
	twist_52478	1.22329e-05	0.623879	-0.283233	-1.41531	0.848844	33.3333	25	0.75		1387	phosphoprotein 150 & Large structural phosphoprotein
	twist_27789	1.2242e-05	0.624345	-0.486868	-2.43549	1.46175	8.33333	7.69231	0.923077		1388	early antigen protein D (EA-D) & DNA polymerase processivity factor BMRF1
	twist_87619	1.22622e-05	0.625373	-0.703407	-3.52707	2.12026	4.16667	3.84615	0.923077		1389	YP_009277661.1 anti-termination protein [Shigella phage SHFML-11]
	twist_54766	1.22654e-05	0.625534	0.359671	-1.08482	1.80416	12.5	17.3077	1.38462		1390	EBNA3A HHV4
	agilent_84757	1.22704e-05	0.625792	-0.362115	-1.81751	1.09327	16.6667	9.61538	0.576923	UniRef90_Q931I5	1391	WP_000791402.1 strains_non_MPA_non_topgraph_cdhit70_190118.csv	Uncharacterized leukocidin-like protein 2 n=180 Tax=Bacteria TaxID=2 RepID=LUKL2_STAAM
	agilent_241347	1.22732e-05	0.625932	0.252711	-0.763382	1.2688	41.6667	48.0769	1.15385	UniRef90_A2T8Z5	1392	VFG000948(gb|NP_663908) (fbaB) fibronectin-bing protein SfbII [FBPs (VF0243)] [Streptococcus pyogenes MGAS315]	PrtF2 n=111 Tax=Streptococcus pyogenes TaxID=1314 RepID=A2T8Z5_STRPY
	twist_27281	1.22917e-05	0.626876	0.304314	-0.922613	1.53124	70.8333	76.9231	1.08597		1393	positive (exact): Enterovirus C Genome polyprotein [on Uniprot the BLAST matches are "Capsid protein" from "Human poliovirus"
	agilent_239739	1.22988e-05	0.627241	-0.360361	-1.8148	1.09407	16.6667	9.61538	0.576923	UniRef90_P44969	1394	VFG000337(gb|NP_439153) (iga1) immunoglobin A1 protease [IgA1 protease (VF0045)] [Haemophilus influenzae Rd KW20]	Immunoglobulin A1 protease autotransporter n=1 Tax=Haemophilus influenzae (strain ATCC 51907 / DSM 11121 / KW20 / Rd) TaxID=71421 RepID=IGA0_HAEIN
	agilent_1516	1.22997e-05	0.627285	-0.318555	-1.60443	0.967316	20.8333	15.3846	0.738462	UniRef90_P07210	1395	polyprotein (9/9) & VP1 capsid protein (1/3) & Chain 2, Human Rhinovirus Serotype 2 (Hrv2)	Genome polyprotein n=273 Tax=Enterovirus TaxID=12059 RepID=POLG_HRV8A
	twist_35030	1.23296e-05	0.628812	0.287836	-0.879205	1.45488	25	38.4615	1.53846		1396	fibronectin-binding protein A
	agilent_192425	1.2338e-05	0.62924	-0.481517	-2.43628	1.47325	8.33333	5.76923	0.692308	UniRef90_A0A171J9T7	1397	WP_005685835.1 strains_non_MPA_non_topgraph_cdhit70_190118.csv	DNA-entry nuclease n=27 Tax=Lactobacillaceae TaxID=33958 RepID=A0A171J9T7_LACRH
	twist_27290	1.23404e-05	0.629362	-0.249532	-1.26289	0.763828	50	38.4615	0.769231		1398	glycoprotein B (2/2)
	agilent_6193	1.23412e-05	0.629403	-0.501555	-2.53864	1.53553	8.33333	5.76923	0.692308	UniRef90_P03300	1399	Genome polyprotein (6/6) & polyprotein (7/9) & VP1 (1/4) & coat protein VP1 & VP4	Genome polyprotein n=1168 Tax=Enterovirus TaxID=12059 RepID=POLG_POL1M
	agilent_240206	1.23457e-05	0.629629	0.572405	-1.75397	2.89878	4.16667	7.69231	1.84615	UniRef90_A0A4I7YG16	1400	VFG001357(gb|NP_346601) (cbpA) choline binding protein A [CbpA/PspC (VF0150)] [Streptococcus pneumoniae TIGR4]	Choline binding protein A n=44 Tax=Streptococcus pneumoniae TaxID=1313 RepID=A0A4I7YG16_STREE
	agilent_138829	1.23472e-05	0.629706	-0.392521	-1.98817	1.20313	12.5	11.5385	0.923077	UniRef90_A0A174B1N0	1401	WP_012743453.1 MPA_PNP_EM_seqs_non_topgraph_seqs_final_210318.csv	Toxin A n=2 Tax=[Eubacterium] rectale TaxID=39491 RepID=A0A174B1N0_9FIRM
	twist_16254	1.23563e-05	0.630172	-0.512858	-2.60053	1.57481	8.33333	3.84615	0.461538		1402	allergen_name Len c 1 (2/2) (1/1) allergome_name Len c 1 (3/3) (1/1) allergenonline_name Len c 1.0102 (1/1) (1/1) SDAP_name Len c 1.0102 (1/1) (1/1) iedb_name False
	twist_59566	1.23863e-05	0.631703	0.564106	-1.7425	2.87071	4.16667	7.69231	1.84615		1403	B B/Phuket/3073/2013 HA
	twist_38402	1.24024e-05	0.632523	-0.406096	-2.07061	1.25841	12.5	11.5385	0.923077		1404	positive (from uniprot): Enterovirus B Genome polyprotein
	twist_55606	1.24074e-05	0.632775	-0.702988	-3.58654	2.18057	4.16667	1.92308	0.461538		1405	Interleukin-1 receptor type 1
	twist_62977	1.24074e-05	0.632775	-0.702988	-3.58654	2.18057	4.16667	1.92308	0.461538		1406	YP_008532023.1 hypothetical protein [Klebsiella phage 0507-KN2-1]
	agilent_229776	1.24098e-05	0.632901	-0.342208	-1.74641	1.062	16.6667	11.5385	0.692308	UniRef90_P45387	1407	VFG001149(gb|AAB03707) (hap) autotransporter, fibronectin-binding adhesin [Hap (VF0037)] [Haemophilus influenzae N187]	Adhesion and penetration protein autotransporter n=2 Tax=Haemophilus influenzae TaxID=727 RepID=HAP2_HAEIF
	twist_28905	1.24109e-05	0.632953	0.562284	-1.74533	2.8699	4.16667	7.69231	1.84615		1408	neuraminidase
	twist_34982	1.24123e-05	0.633028	0.562069	-1.74517	2.86931	4.16667	7.69231	1.84615		1409	pneumococcal histidine triad protein E & hydrolase & HIT family hydrolase
	agilent_2036	1.24123e-05	0.633028	0.562069	-1.74517	2.86931	4.16667	7.69231	1.84615	UniRef90_P03188	1410	glycoprotein BALF4 & Glycoprotein GP110 precursor & BALF4	Envelope glycoprotein B n=86 Tax=Epstein-Barr virus (strain GD1) TaxID=10376 RepID=GB_EBVB9
	twist_48565	1.24123e-05	0.633028	0.562069	-1.74517	2.86931	4.16667	7.69231	1.84615		1411	glycoprotein BALF4 & Glycoprotein GP110 precursor & BALF4
	twist_58795	1.24124e-05	0.633031	0.252622	-0.784376	1.28962	58.3333	59.6154	1.02198		1412	positive (exact): Human herpesvirus 1 Envelope glycoprotein D
	agilent_12015	1.24124e-05	0.633031	0.252622	-0.784376	1.28962	58.3333	59.6154	1.02198		1413	positive (exact): Human herpesvirus 1 Envelope glycoprotein D
	twist_16774	1.24222e-05	0.633531	-0.741967	-3.79218	2.30825	4.16667	1.92308	0.461538		1414	allergen_name Alt a 6 (1/1) (1/1) allergome_name Alt a 6 (2/2) (1/1) allergenonline_name Alt a 6.0101 (1/1) (1/1) SDAP_name Alt a 6 (1/1) (1/1) iedb_name False
	twist_10261	1.24236e-05	0.633605	-0.341816	-1.74732	1.06369	16.6667	17.3077	1.03846		1415	allergen_name False allergome_name Str pn PspC (2/2) (1/1) allergenonline_name False SDAP_name False iedb_name False
	twist_88459	1.2431e-05	0.633982	-0.473791	-2.42413	1.47655	8.33333	5.76923	0.692308		1416	YP_009222256.1 hypothetical protein LfeInf_018 [Lactobacillus phage LfeInf]
	agilent_224314	1.24425e-05	0.634568	-0.261168	-1.33811	0.815777	33.3333	26.9231	0.807692	UniRef90_Q2G0L4	1417	VFG001280(gb|NP_645334) (sdrD) Ser-Asp rich fibrinogen-binding bone sialoprotein-binding protein [SDr (VF0019)] [Staphylococcus aureus subsp. aureus MW2]	Serine-aspartate repeat-containing protein D n=1957 Tax=Bacteria TaxID=2 RepID=SDRD_STAA8
	agilent_200668	1.24457e-05	0.634729	-0.665198	-3.40949	2.0791	4.16667	3.84615	0.923077	UniRef90_P35829	1418	YP_193101.1 strains_non_MPA_non_topgraph_cdhit70_190118.csv	S-layer protein n=17 Tax=Bacteria TaxID=2 RepID=SLAP_LACAC
	twist_51085	1.24646e-05	0.635694	-0.390207	-2.00462	1.2242	12.5	7.69231	0.615385		1419	HCMVUL99 & Tegument protein UL11 homolog
	agilent_235643	1.24744e-05	0.636193	-0.255083	-1.31201	0.80184	37.5	34.6154	0.923077	UniRef90_P11311	1420	VFG002033(gb|NP_109829) (p1/MgPa/gapA) ADP1_MYCPN adhesin P1 [Cytadherence organelle (VF0330)] [Mycoplasma pneumoniae M129]	Adhesin P1 n=56 Tax=Mycoplasma pneumoniae TaxID=2104 RepID=ADP1_MYCPN
	agilent_222726	1.24753e-05	0.636243	0.350097	-1.10072	1.80092	12.5	15.3846	1.23077	UniRef90_Q2FE79	1421	VFG002421(gb|NP_647158) (sbi) IgG-binding protein SBI [Sbi (VF0423)] [Staphylococcus aureus subsp. aureus MW2]	Immunoglobulin-binding protein Sbi n=295 Tax=Bacteria TaxID=2 RepID=SBI_STAA3
	agilent_168693	1.24798e-05	0.63647	0.294343	-0.926251	1.51494	20.8333	25	1.2	UniRef90_I9IA10	1422	MH0012_GL0147423 MPA_PNP_EM_seqs_non_topgraph_seqs_final_210318.csv	F5/8 type C domain-containing protein n=7 Tax=Bacteroides TaxID=816 RepID=I9IA10_9BACE
	agilent_3245	1.24958e-05	0.637287	0.250857	-0.791933	1.29365	54.1667	57.6923	1.06509	UniRef90_A0A1D8D445	1423	positive (from uniprot): Enterovirus C Genome polyprotein [on Uniprot the BLAST matches are "Capsid protein" from "Human poliovirus"	VP1 (Fragment) n=1 Tax=Human poliovirus 3 TaxID=12086 RepID=A0A1D8D445_9ENTO
	twist_53354	1.24977e-05	0.637384	0.256336	-0.809536	1.32221	33.3333	40.3846	1.21154		1424	pneumococcal histidine triad protein E & hydrolase & HIT family hydrolase
	agilent_129840	1.25002e-05	0.637512	-0.254901	-1.31521	0.805408	37.5	28.8462	0.769231	UniRef90_A0A173VM56	1425	MH0044_GL0005871 MPA_PNP_EM_seqs_non_topgraph_seqs_final_210318.csv	Flagellin n=8 Tax=Roseburia TaxID=841 RepID=A0A173VM56_9FIRM
	agilent_3949	1.25089e-05	0.637953	0.554489	-1.75504	2.86402	4.16667	11.5385	2.76923	UniRef90_A0A0N7AYT6	1426	positive (from uniprot): Human respiratory syncytial virus Attachment glycoprotein	Major surface glycoprotein G n=47 Tax=Pneumoviridae TaxID=11244 RepID=A0A0N7AYT6_HRSV
	agilent_127557	1.25141e-05	0.638219	0.355708	-1.12704	1.83846	12.5	13.4615	1.07692	UniRef90_A0A173RRE4	1427	MH0091_GL0095745 (4/5) MPA_and_EM_topgraph_220218_subsample.csv	Glutaconyl-CoA decarboxylase subunit beta n=40 Tax=Faecalibacterium TaxID=216851 RepID=A0A173RRE4_9FIRM
	twist_48100	1.25143e-05	0.638228	-0.466837	-2.41287	1.4792	8.33333	5.76923	0.692308		1428	butyrophilin precursor & Butyrophilin subfamily 1 member A1 & butyrophilin, partial
	agilent_171284	1.25206e-05	0.638548	0.264505	-0.839153	1.36816	29.1667	34.6154	1.18681	UniRef90_Q5HEA4	1429	WP_000752015.1 strains_non_MPA_non_topgraph_cdhit70_190118.csv	Probable transglycosylase SceD n=172 Tax=Bacteria TaxID=2 RepID=SCED_STAAC
	agilent_51357	1.25234e-05	0.638693	-0.688542	-3.56275	2.18566	4.16667	1.92308	0.461538	UniRef90_A0A249NLN6	1430	WP_003647944.1 strains_non_MPA_non_topgraph_cdhit70_190118.csv	GRAM_POS_ANCHORING domain-containing protein n=3 Tax=Lactobacillus gasseri TaxID=1596 RepID=A0A249NLN6_LACGS
	agilent_241497	1.25234e-05	0.638693	-0.688542	-3.56275	2.18566	4.16667	1.92308	0.461538	UniRef90_C1IDV3	1431	VFG002419(gb|NP_645021) (coa) staphylocoagulase precursor [Staphylocoagulase (VF0421)] [Staphylococcus aureus subsp. aureus MW2]	Staphylocoagulase n=45 Tax=Staphylococcaceae TaxID=90964 RepID=C1IDV3_STAAU
	agilent_6224	1.25302e-05	0.63904	-0.285154	-1.47672	0.906409	29.1667	25	0.857143	UniRef90_A7X0T9	1432	Bifunctional autolysin precursor	Bifunctional autolysin n=763 Tax=Bacteria TaxID=2 RepID=ATL_STAA1
	twist_59335	1.25308e-05	0.639071	0.431638	-1.3722	2.23547	8.33333	9.61538	1.15385		1433	H3N2 B/Brisbane/60/2008 NP
	agilent_9575	1.25319e-05	0.639128	-0.464791	-2.40751	1.47792	8.33333	5.76923	0.692308	UniRef90_Q9P2D1	1434	Chromodomain-helicase-DNA-binding protein 7	Chromodomain-helicase-DNA-binding protein 7 n=159 Tax=Amniota TaxID=32524 RepID=CHD7_HUMAN
	twist_26523	1.25363e-05	0.639351	0.250571	-0.797451	1.29859	33.3333	42.3077	1.26923		1435	EBNA-3C HHV 4 latent protein
	twist_72254	1.25464e-05	0.639867	-0.464067	-2.40804	1.4799	8.33333	5.76923	0.692308		1436	YP_009321608.1 major head protein II [Campylobacter phage PC14]
	twist_22088	1.25531e-05	0.640206	-0.463396	-2.40652	1.47973	8.33333	5.76923	0.692308		1437	allergen_name False allergome_name Que ru 1 (2/2) (1/1) allergenonline_name False SDAP_name False iedb_name False
	agilent_4762	1.25684e-05	0.640988	0.269694	-0.863847	1.40323	25	28.8462	1.15385	UniRef90_A0A098ZMW6	1438	choline-binding protein D	Autolysin n=355 Tax=Streptococcus TaxID=1301 RepID=A0A098ZMW6_STREE
	twist_59637	1.25755e-05	0.641351	0.269421	-0.864205	1.40305	25	28.8462	1.15385		1439	B B/Sichuan/379/99 HA
	agilent_64365	1.25797e-05	0.641567	-0.470322	-2.45055	1.50991	8.33333	7.69231	0.923077	UniRef90_B0PDI1	1440	552396.HMPREF0863_00439 MPA_PNP_EM_seqs_non_topgraph_seqs_final_210318.csv	Peptidase C51 domain-containing protein n=95 Tax=root TaxID=1 RepID=B0PDI1_9FIRM
	twist_47314	1.25821e-05	0.641686	-0.287741	-1.49967	0.924187	25	21.1538	0.846154		1441	Enterovirus polyprotein (VP0, VP1, VP2, VP4) – capsid proteins, Coxsackievirus A9 (2.9 Å structure, chains 1–4)
	agilent_229054	1.25879e-05	0.641981	-0.468274	-2.44233	1.50578	8.33333	7.69231	0.923077	UniRef90_P27951	1442	VFG001795(gb|BAC98831) (cba) c protein beta antigen [<beta>-C protein (VF0277)] [Streptococcus agalactiae FM027022]	IgA FC receptor n=71 Tax=Streptococcus TaxID=1301 RepID=BAG_STRAG
	agilent_2112	1.25957e-05	0.64238	-0.377885	-1.97281	1.21704	12.5	13.4615	1.07692	UniRef90_P0C6Z0	1443	early antigen protein D (EA-D) & DNA polymerase processivity factor BMRF1	DNA polymerase processivity factor BMRF1 n=54 Tax=Epstein-Barr virus (strain GD1) TaxID=10376 RepID=EAD_EBVA8
	agilent_2110	1.25957e-05	0.64238	-0.377885	-1.97281	1.21704	12.5	13.4615	1.07692	UniRef90_P0C6Z0	1444	early antigen protein D (EA-D) & DNA polymerase processivity factor BMRF1	DNA polymerase processivity factor BMRF1 n=54 Tax=Epstein-Barr virus (strain GD1) TaxID=10376 RepID=EAD_EBVA8
	twist_78344	1.26142e-05	0.643323	-0.379853	-1.98764	1.22793	12.5	7.69231	0.615385		1445	YP_009277283.1 hypothetical protein phiCT19406A_09 (endogenous virus) [Clostridium phage phiCT19406A]
	twist_52223	1.26159e-05	0.643411	0.34517	-1.1162	1.80654	12.5	19.2308	1.53846		1446	EBNA-3B nuclear protein [Human gammaherpesvirus 4] & Epstein-Barr nuclear antigen 4
	twist_79236	1.26236e-05	0.643805	0.403545	-1.307	2.11409	8.33333	13.4615	1.61538		1447	YP_009210509.1 hypothetical protein SE25_061 [Listeria phage vB_LmoS_293]
	agilent_199759	1.26289e-05	0.644073	-0.675534	-3.54131	2.19024	4.16667	1.92308	0.461538	UniRef90_B2ULA9	1448	WP_012419113.1 strains_non_MPA_non_topgraph_cdhit70_190118.csv	Hyalurononglucosaminidase n=39 Tax=Bacteria TaxID=2 RepID=B2ULA9_AKKM8
	agilent_193099	1.2638e-05	0.64454	0.403248	-1.30984	2.11633	8.33333	11.5385	1.38462	UniRef90_A0A1C6BGW9	1449	MH0251_GL0036528 MPA_PNP_EM_seqs_non_topgraph_seqs_final_210318.csv	Oligopeptide-binding protein AppA n=5 Tax=Clostridiales TaxID=186802 RepID=A0A1C6BGW9_9FIRM
	agilent_9495	1.26401e-05	0.644645	-0.243555	-1.27856	0.79145	41.6667	32.6923	0.784615	UniRef90_P08563	1450	polyprotein (5/9) & unnamed protein product (6/8) & structural polyprotein (3/3) & 110 kd polyprotein precursor & Structural polyprotein (1/2) & E1 protein	Structural polyprotein n=1562 Tax=Rubella virus TaxID=11041 RepID=POLS_RUBVM
	twist_43249	1.26429e-05	0.644787	0.242006	-0.786857	1.27087	37.5	44.2308	1.17949		1451	EBNA3A HHV4
	twist_42208	1.26458e-05	0.644935	-0.378037	-1.98594	1.22987	12.5	7.69231	0.615385		1452	Glycoprotein B precursor & glycoprotein B (1/2)
	agilent_193475	1.26506e-05	0.64518	-0.376087	-1.97689	1.22471	12.5	9.61538	0.769231	UniRef90_A0A0B8REE2	1453	WP_010989342.1 strains_non_MPA_non_topgraph_cdhit70_190118.csv	ATP phosphoribosyltransferase regulatory subunit n=304 Tax=Bacteria TaxID=2 RepID=A0A0B8REE2_LISMN
	agilent_109931	1.26531e-05	0.645307	0.404098	-1.31659	2.12479	8.33333	15.3846	1.84615	UniRef90_R7CNE5	1454	MH0133_GL0028481 MPA_PNP_EM_seqs_non_topgraph_seqs_final_210318.csv	Lipoprotein n=2 Tax=Dialister TaxID=39948 RepID=R7CNE5_9FIRM
	agilent_136654	1.26538e-05	0.645344	0.341347	-1.11231	1.795	12.5	15.3846	1.23077	UniRef90_A0A0P0GSM5	1455	675950834-stool1_revised_scaffold34866_1_gene47343 MPA_PNP_EM_seqs_non_topgraph_seqs_final_210318.csv	Streptopain n=9 Tax=Bacteroides TaxID=816 RepID=A0A0P0GSM5_9BACE
	agilent_238476	1.26572e-05	0.645517	0.341735	-1.11433	1.7978	12.5	15.3846	1.23077	UniRef90_UPI000F53326A	1456	VFG000261(gb|NP_273742) (iga) IgA-specific serine endopeptidase [IgA1 protease (VF0080)] [Neisseria meningitidis MC58]	IgA-specific serine endopeptidase autotransporter n=1 Tax=Neisseria meningitidis TaxID=487 RepID=UPI000F53326A
	agilent_1173	1.266e-05	0.645658	0.30746	-1.00313	1.61805	16.6667	21.1538	1.26923	UniRef90_Q9J3M8	1457	ORF68	Envelope glycoprotein E n=30 Tax=Human herpesvirus 3 TaxID=10335 RepID=GE_VZVO
	agilent_17417	1.26744e-05	0.646395	0.306897	-1.00422	1.61801	16.6667	21.1538	1.26923	UniRef90_A0A4P6M4H6	1458	WP_018598481.1 strains_non_MPA_non_topgraph_cdhit70_190118.csv	Toxin A n=3 Tax=Blautia TaxID=572511 RepID=A0A4P6M4H6_9FIRM
	twist_25201	1.26749e-05	0.64642	0.308219	-1.00864	1.62508	16.6667	17.3077	1.03846		1459	allergen_name False allergome_name Der f 20 (4/4) (1/1) allergenonline_name Der f 20.0101 (1/1) (1/1) SDAP_name False iedb_name False
	twist_58725	1.2692e-05	0.647291	-0.309392	-1.63476	1.01598	83.3333	76.9231	0.923077		1460	positive (exact): Human adenovirus C Pre-histone-like nucleoprotein
	agilent_205570	1.27186e-05	0.648648	0.234221	-0.773295	1.24174	54.1667	57.6923	1.06509	UniRef90_A0A3R6JN00	1461	MH0067_GL0008919 MPA_PNP_EM_seqs_non_topgraph_seqs_final_210318.csv	Uncharacterized protein n=4 Tax=Parabacteroides merdae TaxID=46503 RepID=A0A3R6JN00_9BACT
	agilent_15288	1.2733e-05	0.649381	-0.663212	-3.52245	2.19603	4.16667	1.92308	0.461538	UniRef90_A0A0U5JUD9	1462	WP_003667077.1 strains_non_MPA_non_topgraph_cdhit70_190118.csv	5'-nucleotidase n=45 Tax=Lactobacillus TaxID=1578 RepID=A0A0U5JUD9_LACRE
	agilent_47871	1.27471e-05	0.650102	-0.377304	-2.00753	1.25292	12.5	9.61538	0.769231	UniRef90_A0A415Y4C9	1463	MH0212_GL0040623 MPA_PNP_EM_seqs_non_topgraph_seqs_final_210318.csv	Fibronectin type-III domain-containing protein n=4 Tax=Lachnospiraceae TaxID=186803 RepID=A0A415Y4C9_9FIRM
	twist_58289	1.27487e-05	0.650183	-0.29639	-1.57732	0.984544	20.8333	15.3846	0.738462		1464	Genome polyprotein (6/6) & polyprotein (7/9) & VP1 (1/4) & coat protein VP1 & VP4
	twist_55551	1.27545e-05	0.650477	0.302509	-1.00605	1.61107	16.6667	25	1.5		1465	minor core protein
	agilent_167634	1.27662e-05	0.651078	0.300732	-1.00254	1.604	16.6667	25	1.5	UniRef90_A0A0G9GVP9	1466	YP_004888341.1 strains_non_MPA_non_topgraph_cdhit70_190118.csv	Aggregation promoting factor n=38 Tax=Lactobacillus plantarum TaxID=1590 RepID=A0A0G9GVP9_LACPN
	agilent_241598	1.27725e-05	0.651397	0.335616	-1.12026	1.79149	12.5	15.3846	1.23077	UniRef90_Q8GM74	1467	VFG001150(gb|AAL79954) (hia) adhesin [Hia/Hsf (VF0039)] [Haemophilus influenzae nontypable strain 3179B]	Adhesin n=5 Tax=Haemophilus influenzae TaxID=727 RepID=Q8GM74_HAEIF
	twist_94855	1.27887e-05	0.652224	-0.330005	-1.76518	1.10517	16.6667	11.5385	0.692308		1468	YP_007003214.1 phage tail tape measure protein [Lactobacillus phage LF1]
	twist_43828	1.27898e-05	0.652281	0.532734	-1.78451	2.84997	4.16667	7.69231	1.84615		1469	NP
	twist_93691	1.27928e-05	0.652431	0.53511	-1.79354	2.86376	4.16667	5.76923	1.38462		1470	YP_009102607.1 hypothetical protein ECML134_132 [Escherichia phage ECML-134]
	agilent_236420	1.28018e-05	0.652892	0.537155	-1.80372	2.87803	4.16667	7.69231	1.84615	UniRef90_C1IDV3	1471	VFG002419(gb|NP_645021) (coa) staphylocoagulase precursor [Staphylocoagulase (VF0421)] [Staphylococcus aureus subsp. aureus MW2]	Staphylocoagulase n=45 Tax=Staphylococcaceae TaxID=90964 RepID=C1IDV3_STAAU
	twist_47443	1.28029e-05	0.652945	-0.332799	-1.78334	1.11775	16.6667	11.5385	0.692308		1472	Enterovirus polyprotein (VP0, VP1, VP2, VP4) – capsid proteins, Coxsackievirus A9 (2.9 Å structure, chains 1–4)
	agilent_235311	1.28047e-05	0.653041	0.537895	-1.80728	2.88307	4.16667	9.61538	2.30769	UniRef90_Q93SM9	1473	VFG002418(gb|YP_001331791) (vWbp) secreted von Willebrand factor-binding protein precursor [vWbp (VF0420)] [Staphylococcus aureus subsp. aureus str. Newman]	Coagulase n=92 Tax=Staphylococcus TaxID=1279 RepID=Q93SM9_STAAU
	twist_28884	1.28149e-05	0.653562	0.394068	-1.3268	2.11494	8.33333	15.3846	1.84615		1474	Lipase 2 precursor (Glycerol ester hydrolase 2)
	agilent_222910	1.28179e-05	0.653711	0.397339	-1.33861	2.13329	8.33333	11.5385	1.38462	UniRef90_A0A4I7YG16	1475	VFG001357(gb|NP_346601) (cbpA) choline binding protein A [CbpA/PspC (VF0150)] [Streptococcus pneumoniae TIGR4]	Choline binding protein A n=44 Tax=Streptococcus pneumoniae TaxID=1313 RepID=A0A4I7YG16_STREE
	twist_60834	1.28198e-05	0.653811	-0.365232	-1.9614	1.23094	12.5	9.61538	0.769231		1476	YP_001469494.1 SegC homing endonuclease [Enterobacteria phage Phi1]
	agilent_73620	1.28366e-05	0.654665	-0.290705	-1.56454	0.983125	20.8333	17.3077	0.830769	UniRef90_A0A395YX58	1477	MH0006_GL0082408 (2/2) MPA_and_EM_topgraph_220218_subsample.csv	Anti-sigma factor n=28 Tax=Bacteroidales TaxID=171549 RepID=A0A395YX58_9BACT
	agilent_50247	1.2841e-05	0.65489	-0.293113	-1.57838	0.992159	20.8333	13.4615	0.646154	UniRef90_A0A354D3V1	1478	MH0436_GL0046035 MPA_PNP_EM_seqs_non_topgraph_seqs_final_210318.csv	Flagellin n=2 Tax=Clostridiales TaxID=186802 RepID=A0A354D3V1_9FIRM
	agilent_169922	1.28503e-05	0.655364	0.235639	-0.799139	1.27042	41.6667	51.9231	1.24615	UniRef90_A0A1C3SKW8	1479	WP_020916184.1 strains_non_MPA_non_topgraph_cdhit70_190118.csv	Peptidase C51 domain-containing protein n=23 Tax=Streptococcus TaxID=1301 RepID=A0A1C3SKW8_STRMC
	agilent_115646	1.28736e-05	0.656554	-0.365557	-1.9768	1.24568	12.5	9.61538	0.769231	UniRef90_C0Q0R5	1480	WP_023994321.1 (3/3) non_MPA_topgraph_sampling_040218.csv	Uncharacterized protein n=436 Tax=Salmonella TaxID=590 RepID=C0Q0R5_SALPC
	agilent_31887	1.28763e-05	0.656689	0.538427	-1.83575	2.91261	4.16667	5.76923	1.38462	UniRef90_I9UCI8	1481	MH0360_GL0027291 (4/8) MPA_and_EM_topgraph_220218_subsample.csv	1-acylglycerol-3-phosphate O-acyltransferase n=1 Tax=Bacteroides vulgatus CL09T03C04 TaxID=997891 RepID=I9UCI8_BACVU
	twist_55242	1.2883e-05	0.657031	0.389749	-1.33067	2.11017	8.33333	15.3846	1.84615		1482	EBNA-3B nuclear protein [Human gammaherpesvirus 4] & Epstein-Barr nuclear antigen 4
	agilent_174838	1.28936e-05	0.657575	-0.643588	-3.48932	2.20214	4.16667	1.92308	0.461538	UniRef90_S5RM75	1483	WP_020917166.1 strains_non_MPA_non_topgraph_cdhit70_190118.csv	Inhibitor_I42 domain-containing protein n=19 Tax=Streptococcus TaxID=1301 RepID=S5RM75_9STRE
	twist_5585	1.28957e-05	0.657682	0.331489	-1.13473	1.79771	12.5	13.4615	1.07692		1484	allergen_name False allergome_name Lim p 2 (2/2) (1/1) allergenonline_name False SDAP_name False iedb_name False
	agilent_1258	1.28993e-05	0.657862	-0.22986	-1.24714	0.787416	45.8333	44.2308	0.965035	UniRef90_P03204	1485	EBNA-3C HHV 4 latent protein	Epstein-Barr nuclear antigen 6 n=14 Tax=Epstein-Barr virus (strain GD1) TaxID=10376 RepID=EBNA6_EBVB9
	agilent_3467	1.29113e-05	0.658474	-0.346394	-1.88234	1.18955	87.5	84.6154	0.967033	UniRef90_P03211	1486	EBNA-1 HHV 4 & BKRF1	Epstein-Barr nuclear antigen 1 n=37 Tax=Epstein-Barr virus (strain GD1) TaxID=10376 RepID=EBNA1_EBVB9
	agilent_149908	1.29198e-05	0.658912	0.362551	-1.24724	1.97234	87.5	90.3846	1.03297	UniRef90_R7HR15	1487	MH0243_GL0087980 MPA_PNP_EM_seqs_non_topgraph_seqs_final_210318.csv	Inhibitor_I69 domain-containing protein n=1 Tax=Prevotella sp. CAG:279 TaxID=1262924 RepID=R7HR15_9BACT
	agilent_233888	1.29242e-05	0.659133	-0.369523	-2.01141	1.27236	12.5	17.3077	1.38462	UniRef90_P15926	1488	VFG000974(gb|NP_269970) (scpA) C5a peptidase precursor [C5a peptidase (VF0245)] [Streptococcus pyogenes M1 GAS]	C5a peptidase n=760 Tax=Bacteria TaxID=2 RepID=C5AP_STRPY
	twist_76536	1.29269e-05	0.65927	0.522131	-1.79882	2.84308	4.16667	7.69231	1.84615		1489	AFU63091.1 major capsid protein [Lactobacillus phage ATCC 8014-B2]
	agilent_196719	1.29332e-05	0.659592	-0.669981	-3.65116	2.31119	4.16667	1.92308	0.461538	UniRef90_D4IJ36	1490	MH0238_GL0000483 (1/1) MPA_and_EM_topgraph_220218_subsample.csv	Capsular exopolysaccharide family n=7 Tax=Rikenellaceae TaxID=171550 RepID=D4IJ36_9BACT
	agilent_184666	1.29557e-05	0.66074	-0.636089	-3.47668	2.2045	4.16667	1.92308	0.461538	UniRef90_A0A385XPB5	1491	YP_536157.1 (1/1) non_MPA_topgraph_sampling_040218.csv	N-acetylmuramoyl-L-alanine amidase sle1 n=34 Tax=Lactobacillus TaxID=1578 RepID=A0A385XPB5_9LACO
	twist_32109	1.29755e-05	0.661752	0.22652	-0.788282	1.24132	41.6667	44.2308	1.06154		1492	EBNA-1 HHV 4 & BKRF1
	agilent_73395	1.29874e-05	0.662356	0.39193	-1.36725	2.15111	8.33333	9.61538	1.15385	UniRef90_A0A173VM56	1493	MH0044_GL0005871 MPA_PNP_EM_seqs_non_topgraph_seqs_final_210318.csv	Flagellin n=8 Tax=Roseburia TaxID=841 RepID=A0A173VM56_9FIRM
	agilent_108406	1.2999e-05	0.662947	0.526989	-1.84283	2.8968	4.16667	9.61538	2.30769	UniRef90_A0A173SXQ5	1494	MH0142_GL0047247 MPA_PNP_EM_seqs_non_topgraph_seqs_final_210318.csv	Cyclodextrin-binding protein n=5 Tax=Roseburia TaxID=841 RepID=A0A173SXQ5_9FIRM
	agilent_201785	1.30159e-05	0.663809	-0.36914	-2.03366	1.29538	12.5	9.61538	0.769231	UniRef90_C7H1Z9	1495	V1.UC54-4_GL0096277 MPA_PNP_EM_seqs_non_topgraph_seqs_final_210318.csv	Uncharacterized protein n=12 Tax=Faecalibacterium TaxID=216851 RepID=C7H1Z9_9FIRM
	twist_30796	1.30406e-05	0.665069	0.382107	-1.34779	2.11201	8.33333	9.61538	1.15385		1496	Tegument protein UL25
	agilent_13153	1.30435e-05	0.665216	-0.225404	-1.24634	0.795536	41.6667	38.4615	0.923077	UniRef90_A0A0R2G2T4	1497	YP_004890452.1 strains_non_MPA_non_topgraph_cdhit70_190118.csv	LysM domain protein n=52 Tax=Lactobacillaceae TaxID=33958 RepID=A0A0R2G2T4_LACPN
	agilent_39540	1.30447e-05	0.665277	-0.625422	-3.45875	2.2079	4.16667	1.92308	0.461538	UniRef90_A0A1T4WGE9	1498	MH0161_GL0161160 MPA_PNP_EM_seqs_non_topgraph_seqs_final_210318.csv	Peptide/nickel transport system substrate-binding protein n=4 Tax=Ruminococcaceae TaxID=541000 RepID=A0A1T4WGE9_9FIRM
	agilent_119064	1.30456e-05	0.665326	0.323735	-1.1431	1.79057	12.5	17.3077	1.38462	UniRef90_A0A1C6DAL4	1499	MH0211_GL0137678 MPA_PNP_EM_seqs_non_topgraph_seqs_final_210318.csv	Endo-1,4-beta-xylanase A n=5 Tax=Firmicutes TaxID=1239 RepID=A0A1C6DAL4_9CLOT
	twist_50675	1.30526e-05	0.665685	0.272496	-0.963581	1.50857	20.8333	26.9231	1.29231		1500	Trans-acting transcriptional protein ICP4
	agilent_220823	1.30589e-05	0.666002	-0.316242	-1.75221	1.11973	16.6667	13.4615	0.807692	UniRef90_Q8P2T7	1501	VFG000976(gb|NP_268546) (slo) streptolysin O precursor [SLO (VF0250)] [Streptococcus pyogenes M1 GAS]	Streptolysin O n=132 Tax=Streptococcus TaxID=1301 RepID=TACY_STRP8
	agilent_129884	1.30635e-05	0.666241	-0.31485	-1.74559	1.11589	16.6667	11.5385	0.692308	UniRef90_A0A151G536	1502	YP_004888989.1 (1/2) non_MPA_topgraph_sampling_040218.csv	NusG_II domain-containing protein n=25 Tax=Lactobacillus TaxID=1578 RepID=A0A151G536_LACPN
	agilent_239633	1.30654e-05	0.666335	-0.622907	-3.45436	2.20855	4.16667	1.92308	0.461538	UniRef90_Q05129	1503	VFG000744(gb|AAC38396) (espB) EspB [EspB (VF0179)] [Escherichia coli O127:H6 str. E2348/69]	Protein EaeB n=79 Tax=Escherichia TaxID=561 RepID=EAEB_ECO27
	twist_49223	1.30715e-05	0.666646	-0.258849	-1.43663	0.918929	29.1667	23.0769	0.791209		1504	phosphoprotein 150 & Large structural phosphoprotein
	twist_3940	1.30837e-05	0.667271	0.379781	-1.3517	2.11126	8.33333	9.61538	1.15385		1505	allergen_name False allergome_name Cte f 9 (6/8) (1/1) allergenonline_name False SDAP_name False iedb_name False
	twist_10996	1.30837e-05	0.667271	0.379781	-1.3517	2.11126	8.33333	9.61538	1.15385		1506	allergen_name False allergome_name Art fr 2 (2/2) (1/1) allergenonline_name False SDAP_name False iedb_name False
	twist_57078	1.30855e-05	0.667361	0.265185	-0.944179	1.47455	20.8333	25	1.2		1507	Genome polyprotein (6/6) & polyprotein (7/9) & VP1 (1/4) & coat protein VP1 & VP4
	agilent_222116	1.30911e-05	0.667647	-0.619876	-3.44939	2.20963	4.16667	1.92308	0.461538	UniRef90_Q669T5	1508	VFG043207(gb|YP_001006775) (cheB) chemotaxis-specific methylesterase CheB [peritrichous flagella (AI145)] [Yersinia enterocolitica subsp. enterocolitica 8081]	Protein-glutamate methylesterase/protein-glutamine glutaminase n=121 Tax=Enterobacterales TaxID=91347 RepID=CHEB_YERPS
	agilent_126254	1.30911e-05	0.667647	-0.619876	-3.44939	2.20963	4.16667	1.92308	0.461538	UniRef90_A0A416JDV1	1509	MH0250_GL0256152 MPA_PNP_EM_seqs_non_topgraph_seqs_final_210318.csv	Flagellin (Fragment) n=1 Tax=Clostridium sp. AM49-4BH TaxID=2293035 RepID=A0A416JDV1_9CLOT
	agilent_157848	1.30911e-05	0.667647	-0.619876	-3.44939	2.20963	4.16667	1.92308	0.461538	UniRef90_A0A174HY81	1510	MH0012_GL0148663 MPA_PNP_EM_seqs_non_topgraph_seqs_final_210318.csv	Aminopeptidase n=26 Tax=Bacteroidales TaxID=171549 RepID=A0A174HY81_9BACT
	agilent_3647	1.3093e-05	0.667743	0.399729	-1.42545	2.22491	8.33333	9.61538	1.15385	UniRef90_P03300	1511	Genome polyprotein (6/6) & polyprotein (7/9) & VP1 (1/4) & coat protein VP1 & VP4	Genome polyprotein n=1168 Tax=Enterovirus TaxID=12059 RepID=POLG_POL1M
	agilent_55518	1.3097e-05	0.667946	-0.593896	-3.30741	2.11962	4.16667	3.84615	0.923077	UniRef90_B0ND65	1512	WP_044920031.1 MPA_PNP_EM_seqs_non_topgraph_seqs_final_210318.csv	Ribonuclease Y n=41 Tax=Clostridia TaxID=186801 RepID=B0ND65_CLOS5
	agilent_4121	1.31004e-05	0.668119	-0.418173	-2.32987	1.49352	8.33333	7.69231	0.923077	UniRef90_Q59947	1513	immunoglobulin A1 protease	Immunoglobulin A1 protease n=446 Tax=Streptococcus pneumoniae TaxID=1313 RepID=IGA1_STRR6
	twist_3824	1.31079e-05	0.668502	0.376789	-1.34784	2.10142	8.33333	13.4615	1.61538		1514	allergen_name False allergome_name Mel g 1 (3/4) (1/1) allergenonline_name False SDAP_name False iedb_name False
	agilent_188392	1.31127e-05	0.668748	-0.428261	-2.39003	1.5335	8.33333	5.76923	0.692308	UniRef90_D6CY96	1515	MH0019_GL0024039 MPA_PNP_EM_seqs_non_topgraph_seqs_final_210318.csv	Uncharacterized protein n=82 Tax=Bacteroidaceae TaxID=815 RepID=D6CY96_9BACE
	agilent_161316	1.31131e-05	0.668767	-0.346747	-1.93521	1.24172	12.5	9.61538	0.769231	UniRef90_A0A3A9Y217	1516	YP_193425.2 strains_non_MPA_non_topgraph_cdhit70_190118.csv	SlpX protein n=4 Tax=Lactobacillus acidophilus TaxID=1579 RepID=A0A3A9Y217_LACAI
	twist_39713	1.31132e-05	0.668772	0.320548	-1.14793	1.78902	12.5	17.3077	1.38462		1517	phosphoprotein 150 & Large structural phosphoprotein
	twist_43632	1.3115e-05	0.668864	0.2291	-0.820749	1.27895	33.3333	38.4615	1.15385		1518	EBNA-3B nuclear protein [Human gammaherpesvirus 4] & Epstein-Barr nuclear antigen 4
	agilent_236639	1.31238e-05	0.669315	0.225281	-0.808563	1.25912	58.3333	61.5385	1.05495	UniRef90_UPI000E01835F	1519	VFG001313(gb|NP_644899) (spa) Immunoglobulin G binding protein A precursor [SpA (VF0017)] [Staphylococcus aureus subsp. aureus MW2]	staphylococcal protein A n=3 Tax=Staphylococcus aureus TaxID=1280 RepID=UPI000E01835F
	twist_48626	1.31342e-05	0.669842	0.266004	-0.956793	1.4888	20.8333	26.9231	1.29231		1520	positive (from uniprot): Norwalk virus Non-structural polyprotein
	agilent_230641	1.31359e-05	0.669933	-0.428937	-2.4013	1.54343	8.33333	5.76923	0.692308	UniRef90_P62575	1521	VFG001378(gb|NP_359129) (nanA) neuraminidase A [Neuraminidase (VF0148)] [Streptococcus pneumoniae R6]	Sialidase A n=43 Tax=Bacteria TaxID=2 RepID=NANA_STREE
	agilent_225438	1.31385e-05	0.670062	0.235738	-0.848697	1.32017	29.1667	36.5385	1.25275	UniRef90_A7X6I5	1522	VFG001283(gb|NP_647238) (fnbA) fibronectin-binding protein A [FnBPs (VF0010)] [Staphylococcus aureus subsp. aureus MW2]	Fibronectin-binding protein A n=697 Tax=Bacteria TaxID=2 RepID=FNBA_STAA1
	agilent_6984	1.31436e-05	0.670325	0.281865	-1.01586	1.57959	16.6667	23.0769	1.38462	UniRef90_P14738	1523	fibronectin-binding protein A	Fibronectin-binding protein A n=540 Tax=Staphylococcaceae TaxID=90964 RepID=FNBA_STAA8
	agilent_11278	1.31518e-05	0.670744	0.231788	-0.836827	1.3004	50	53.8462	1.07692	UniRef90_O11283	1524	positive (from uniprot): Influenza A virus Hemagglutinin	Hemagglutinin n=469 Tax=Influenza A virus TaxID=11320 RepID=HEMA_I89A2
	agilent_62315	1.3157e-05	0.671007	-0.427778	-2.40164	1.54608	8.33333	5.76923	0.692308	UniRef90_E7GPZ1	1525	764042746-stool1_revised_scaffold8151_1_gene3146 MPA_PNP_EM_seqs_non_topgraph_seqs_final_210318.csv	OmpR/PhoB-type domain-containing protein n=30 Tax=Clostridiales TaxID=186802 RepID=E7GPZ1_CLOSY
	twist_60306	1.31739e-05	0.671869	0.314917	-1.14223	1.77207	12.5	15.3846	1.23077		1526	YP_001642351.1 putative recombination protein [Lactobacillus prophage Lj771]
	agilent_7179	1.31801e-05	0.672184	0.381916	-1.38705	2.15088	8.33333	13.4615	1.61538	UniRef90_P11311	1527	Adhesin P1 precursor (Cytadhesin P1) (Attachment protein) & ADP1_MYCPN adhesin P1	Adhesin P1 n=56 Tax=Mycoplasma pneumoniae TaxID=2104 RepID=ADP1_MYCPN
	agilent_207238	1.31839e-05	0.672381	0.373747	-1.35849	2.10598	8.33333	13.4615	1.61538	UniRef90_A0A4P6M607	1528	WP_018594521.1 strains_non_MPA_non_topgraph_cdhit70_190118.csv	D-galactose-binding periplasmic protein n=6 Tax=Lachnospiraceae TaxID=186803 RepID=A0A4P6M607_9FIRM
	twist_61938	1.31867e-05	0.672519	0.314399	-1.14342	1.77222	12.5	15.3846	1.23077		1529	YP_009150309.1 putative internal core protein [Proteus phage PM 75]
	twist_47860	1.31922e-05	0.672805	-0.302125	-1.70433	1.10008	16.6667	13.4615	0.807692		1530	positive (from uniprot): Rhinovirus B Genome polyprotein
	agilent_5548	1.31922e-05	0.672805	-0.302125	-1.70433	1.10008	16.6667	13.4615	0.807692	UniRef90_Q82081	1531	positive (from uniprot): Rhinovirus B Genome polyprotein	Genome polyprotein n=46 Tax=Enterovirus TaxID=12059 RepID=POLG_HRV3
	agilent_178864	1.31973e-05	0.673063	-0.411096	-2.32065	1.49846	8.33333	7.69231	0.923077	UniRef90_A0A120A5I1	1532	MH0436_GL0026008 (2/2) MPA_and_EM_topgraph_220218_subsample.csv	Carboxypeptidase regulatory-like domain protein n=64 Tax=Bacteroides TaxID=816 RepID=A0A120A5I1_9BACE
	agilent_234119	1.32021e-05	0.673307	-0.430877	-2.4339	1.57215	8.33333	5.76923	0.692308	UniRef90_Q5WWB4	1533	VFG045526(gb|YP_095518) (ravX) Dot/Icm type IV secretion system effector RavX [Dot/Icm (VF0156)] [Legionella pneumophila subsp. pneumophila str. Philadelphia 1]	Uncharacterized protein n=29 Tax=Legionella pneumophila TaxID=446 RepID=Q5WWB4_LEGPL
	twist_23604	1.3207e-05	0.673559	0.248754	-0.908579	1.40609	25	25	1		1534	allergen_name False allergome_name Art fr 2 (2/2) (1/1) allergenonline_name False SDAP_name False iedb_name False
	agilent_235793	1.32071e-05	0.673564	-0.344453	-1.94705	1.25815	12.5	13.4615	1.07692	UniRef90_Q50341	1535	VFG002030(gb|NP_109830) (orf6/MgpC/crmA) cytadherence protein [Cytadherence organelle (VF0330)] [Mycoplasma pneumoniae M129]	Mgp-operon protein 3 n=22 Tax=Mycoplasma pneumoniae TaxID=2104 RepID=MGP3_MYCPN
	twist_77613	1.32085e-05	0.673635	-0.417695	-2.36151	1.52612	8.33333	9.61538	1.15385		1536	YP_009196377.1 internal virion protein C [Enterobacter phage phiEap-1]
	agilent_141666	1.32109e-05	0.673758	-0.3412	-1.92967	1.24727	12.5	11.5385	0.923077	UniRef90_B2UPQ4	1537	WP_012421146.1 (2/2) non_MPA_topgraph_sampling_040218.csv	Uncharacterized protein n=22 Tax=Akkermansia TaxID=239934 RepID=B2UPQ4_AKKM8
	agilent_16154	1.32259e-05	0.674521	-0.236368	-1.33952	0.866788	33.3333	28.8462	0.865385	UniRef90_A7X0T9	1538	WP_001074519.1 strains_non_MPA_non_topgraph_cdhit70_190118.csv	Bifunctional autolysin n=763 Tax=Bacteria TaxID=2 RepID=ATL_STAA1
	agilent_198635	1.32432e-05	0.675403	-0.339344	-1.92767	1.24898	12.5	13.4615	1.07692	UniRef90_Q9ZFS4	1539	WP_000778481.1 strains_non_MPA_non_topgraph_cdhit70_190118.csv	Exotoxin 5 n=38 Tax=Staphylococcus TaxID=1279 RepID=Q9ZFS4_STAAU
	agilent_208242	1.32664e-05	0.676584	-0.41835	-2.38405	1.54735	8.33333	7.69231	0.923077	UniRef90_A0A416SG61	1540	DOM014_GL0025097 MPA_PNP_EM_seqs_non_topgraph_seqs_final_210318.csv	PcfB family protein n=261 Tax=root TaxID=1 RepID=A0A416SG61_9FIRM
	twist_58791	1.3268e-05	0.67667	0.341303	-1.26283	1.94544	87.5	88.4615	1.01099		1541	positive (exact): Rhinovirus B Genome polyprotein
	twist_28804	1.32681e-05	0.676671	0.22471	-0.831438	1.28086	41.6667	48.0769	1.15385		1542	positive (from uniprot): Enterovirus B Genome polyprotein
	agilent_183889	1.32742e-05	0.676985	0.283505	-1.05035	1.61736	16.6667	25	1.5	UniRef90_A0A174HY43	1543	WP_005425557.1 MPA_PNP_EM_seqs_non_topgraph_seqs_final_210318.csv	Uncharacterized protein n=25 Tax=Clostridiales TaxID=186802 RepID=A0A174HY43_9FIRM
	agilent_223825	1.32798e-05	0.677269	0.366656	-1.36002	2.09334	8.33333	11.5385	1.38462	UniRef90_Q9KK48	1544	VFG005316(gb|NP_359586) (pspC/cbpA) Choline binding protein A [Choline-binding proteins (CVF122)] [Streptococcus pneumoniae R6]	Surface protein PspC n=12 Tax=Streptococcus pneumoniae TaxID=1313 RepID=Q9KK48_STREE
	twist_24985	1.32807e-05	0.677318	-0.340309	-1.94317	1.26256	12.5	7.69231	0.615385		1545	allergen_name False allergome_name Equ as 3 (2/2) (1/1) allergenonline_name False SDAP_name False iedb_name False
	agilent_226780	1.32909e-05	0.677835	0.212948	-0.79175	1.21765	54.1667	57.6923	1.06509	UniRef90_A0A098ZMW6	1546	VFG001355(gb|NP_346612) (cbpD) choline binding protein D [CBPs (VF0145)] [Streptococcus pneumoniae TIGR4]	Autolysin n=355 Tax=Streptococcus TaxID=1301 RepID=A0A098ZMW6_STREE
	agilent_157325	1.3304e-05	0.678504	-0.339197	-1.94307	1.26468	12.5	7.69231	0.615385	UniRef90_A0A381IRL2	1547	WP_011590277.1 strains_non_MPA_non_topgraph_cdhit70_190118.csv	Cell wall binding repeat-containing protein n=21 Tax=Clostridium perfringens TaxID=1502 RepID=A0A381IRL2_CLOPF
	agilent_12144	1.33072e-05	0.678668	-0.338647	-1.94078	1.26349	12.5	7.69231	0.615385	UniRef90_A0A416X5Y1	1548	MH0059_GL0107921 (1/1) MPA_and_EM_topgraph_220218_subsample.csv	Cell surface protein SprA n=4 Tax=Bacteroidales TaxID=171549 RepID=A0A416X5Y1_9BACE
	agilent_74132	1.33576e-05	0.681236	-0.418821	-2.41716	1.57952	8.33333	7.69231	0.923077	UniRef90_A0A3A9Y6N9	1549	YP_193106.1 strains_non_MPA_non_topgraph_cdhit70_190118.csv	N-acetylmuramidase n=3 Tax=Lactobacillus acidophilus TaxID=1579 RepID=A0A3A9Y6N9_LACAI
	agilent_62251	1.33648e-05	0.681607	0.491147	-1.85518	2.83747	4.16667	7.69231	1.84615	UniRef90_R5DVL4	1550	N085A_GL0053942 (1/2) MPA_and_EM_topgraph_220218_subsample.csv	Uncharacterized protein n=24 Tax=Ruminococcus TaxID=1263 RepID=R5DVL4_9FIRM
	agilent_241693	1.34043e-05	0.683621	-0.402857	-2.34036	1.53464	8.33333	9.61538	1.15385	UniRef90_A0A4I7XYI6	1551	VFG001361(gb|NP_344663) (pspA) pneumococcal surface protein A [PspA (VF0152)] [Streptococcus pneumoniae TIGR4]	Surface protein A n=87 Tax=Streptococcus pneumoniae TaxID=1313 RepID=A0A4I7XYI6_STREE
	agilent_144773	1.34043e-05	0.683621	-0.402857	-2.34036	1.53464	8.33333	9.61538	1.15385	UniRef90_A7B6A6	1552	WP_081741110.1 strains_non_MPA_non_topgraph_cdhit70_190118.csv	Uncharacterized protein n=20 Tax=Clostridiales TaxID=186802 RepID=A7B6A6_RUMGV
	twist_22032	1.34107e-05	0.683947	-0.328701	-1.91128	1.25388	12.5	11.5385	0.923077		1553	allergen_name False allergome_name Str py Streptokinase (11/12) (1/1) allergenonline_name False SDAP_name False iedb_name False
	agilent_186478	1.34187e-05	0.684353	-0.422214	-2.45779	1.61336	8.33333	9.61538	1.15385	UniRef90_A0A1Q6S9M0	1554	T2D-45A_GL0062268 MPA_PNP_EM_seqs_non_topgraph_seqs_final_210318.csv	TGFb_propeptide domain-containing protein (Fragment) n=8 Tax=Firmicutes TaxID=1239 RepID=A0A1Q6S9M0_9FIRM
	agilent_23403	1.34197e-05	0.684407	-0.331635	-1.9308	1.26753	12.5	11.5385	0.923077	UniRef90_A0A0E1XBT2	1555	WP_001208900.1 strains_non_MPA_non_topgraph_cdhit70_190118.csv	Gram-positive signal peptide protein, YSIRK family n=24 Tax=Staphylococcaceae TaxID=90964 RepID=A0A0E1XBT2_STAAU
	agilent_4612	1.34261e-05	0.684731	0.360073	-1.37811	2.09825	8.33333	9.61538	1.15385	UniRef90_Q8WXG6	1556	MAP kinase-activating death domain protein	MAP kinase-activating death domain protein n=101 Tax=Homininae TaxID=207598 RepID=MADD_HUMAN
	twist_49203	1.34297e-05	0.684915	0.219701	-0.841517	1.28092	33.3333	40.3846	1.21154		1557	Enterovirus polyprotein (VP0, VP1, VP2, VP4) – capsid proteins, Coxsackievirus A9 (2.9 Å structure, chains 1–4)
	twist_58124	1.34558e-05	0.686245	-0.403663	-2.3622	1.55488	8.33333	7.69231	0.923077		1558	Bifunctional autolysin precursor
	agilent_115049	1.34663e-05	0.686782	0.483237	-1.86563	2.83211	4.16667	5.76923	1.38462	UniRef90_A0A087A310	1559	WP_015439335.1 strains_non_MPA_non_topgraph_cdhit70_190118.csv	MalE-type ABC sugar transport system periplasmic component n=37 Tax=Bacteria TaxID=2 RepID=A0A087A310_9BIFI
	agilent_1142	1.34859e-05	0.687783	-0.221918	-1.30425	0.860414	33.3333	26.9231	0.807692	UniRef90_P07210	1560	polyprotein (9/9) & VP1 capsid protein (1/3) & Chain 2, Human Rhinovirus Serotype 2 (Hrv2)	Genome polyprotein n=273 Tax=Enterovirus TaxID=12059 RepID=POLG_HRV8A
	twist_59501	1.34868e-05	0.687828	-0.25421	-1.49422	0.985803	25	21.1538	0.846154		1561	H3N2 A/Fujian/411/2002 HA
	twist_44333	1.34875e-05	0.687864	0.241805	-0.93784	1.42145	25	28.8462	1.15385		1562	HCMVUS27
	twist_58592	1.34906e-05	0.68802	0.274435	-1.0651	1.61397	16.6667	17.3077	1.03846		1563	EBNA-1 HHV 4
	agilent_115718	1.34916e-05	0.688069	0.480851	-1.86661	2.82831	4.16667	7.69231	1.84615	UniRef90_A0A1Q6U1L1	1564	NLM026_GL0059834 MPA_PNP_EM_seqs_non_topgraph_seqs_final_210318.csv	Dihydrofolate reductase n=9 Tax=Bacteria TaxID=2 RepID=A0A1Q6U1L1_9FIRM
	twist_52560	1.35091e-05	0.688966	0.240255	-0.936212	1.41672	25	25	1		1565	phosphoprotein 150 & Large structural phosphoprotein
	twist_59618	1.35215e-05	0.689595	-0.248481	-1.46783	0.970867	25	26.9231	1.07692		1566	H3N2 A/Leningrad/360/1986 HA
	agilent_237004	1.35229e-05	0.68967	0.230016	-0.899008	1.35904	25	30.7692	1.23077	UniRef90_Q2FWV5	1567	VFG002422(gb|YP_001332911) (chp) chemotaxis-inhibiting protein CHIPS [CHIPS (VF0424)] [Staphylococcus aureus subsp. aureus str. Newman]	Chemotaxis inhibitory protein n=103 Tax=root TaxID=1 RepID=CHIPS_STAA8
	agilent_139647	1.35231e-05	0.68968	0.380526	-1.48734	2.24839	8.33333	13.4615	1.61538	UniRef90_A0A158SJE1	1568	WP_041807921.1 strains_non_MPA_non_topgraph_cdhit70_190118.csv	N-acetylmuramoyl-L-alanine amidase n=55 Tax=Lactobacillus TaxID=1578 RepID=A0A158SJE1_LACFE
	agilent_194578	1.35267e-05	0.689859	0.354357	-1.38611	2.09482	8.33333	9.61538	1.15385	UniRef90_E8MX38	1569	WP_058101887.1 (1/1) non_MPA_topgraph_sampling_040218.csv	Putative xylanase n=131 Tax=Bacteria TaxID=2 RepID=E8MX38_BIFL1
	twist_28811	1.35341e-05	0.690238	-0.206957	-1.22476	0.810849	45.8333	42.3077	0.923077		1570	polyprotein (9/9) & VP1 capsid protein (1/3) & Chain 2, Human Rhinovirus Serotype 2 (Hrv2)
	agilent_124605	1.35371e-05	0.690393	0.245821	-0.963753	1.4554	20.8333	26.9231	1.29231	UniRef90_A6BI29	1571	MH0042_GL0020673 (1/2) MPA_and_EM_topgraph_220218_subsample.csv	LysM domain protein n=5 Tax=Dorea TaxID=189330 RepID=A6BI29_9FIRM
	agilent_179632	1.35453e-05	0.690813	0.483425	-1.8987	2.86555	4.16667	11.5385	2.76923	UniRef90_UPI0008DA98AF	1572	SZEY-104A_GL0018364 MPA_PNP_EM_seqs_non_topgraph_seqs_final_210318.csv	flagellar filament capping protein FliD n=1 Tax=Romboutsia timonensis TaxID=1776391 RepID=UPI0008DA98AF
	agilent_239127	1.35587e-05	0.691493	0.359604	-1.4165	2.13571	8.33333	9.61538	1.15385	UniRef90_A0A0E1NMC8	1573	VFG002348(gb|YP_001006761) (flgE) flagellar hook protein FlgE [Flagella (VF0394)] [Yersinia enterocolitica subsp. enterocolitica 8081]	Flagellar hook protein FlgE n=21 Tax=Yersinia TaxID=444888 RepID=A0A0E1NMC8_YEREN
	agilent_24512	1.35774e-05	0.692449	-0.222354	-1.32417	0.879461	33.3333	34.6154	1.03846	UniRef90_A0A158SJE1	1574	WP_041807921.1 strains_non_MPA_non_topgraph_cdhit70_190118.csv	N-acetylmuramoyl-L-alanine amidase n=55 Tax=Lactobacillus TaxID=1578 RepID=A0A158SJE1_LACFE
	agilent_139785	1.35822e-05	0.692692	0.295611	-1.17043	1.76165	12.5	13.4615	1.07692	UniRef90_A0A015W0V2	1575	O2.UC29-0_GL0041089 MPA_PNP_EM_seqs_non_topgraph_seqs_final_210318.csv	Uncharacterized protein n=22 Tax=Bacteroidales TaxID=171549 RepID=A0A015W0V2_BACFG
	twist_28029	1.35925e-05	0.693216	0.280816	-1.11436	1.67599	83.3333	86.5385	1.03846		1576	pneumococcal histidine triad protein D (1/2) & histidine motif-containing protein, partial
	twist_8935	1.35967e-05	0.69343	-0.589163	-3.51845	2.34013	4.16667	1.92308	0.461538		1577	allergen_name Len c 1 (2/2) (1/1) allergome_name Len c 1 (3/3) (1/1) allergenonline_name Len c 1.0102 (1/1) (1/1) SDAP_name Len c 1.0102 (1/1) (1/1) iedb_name False
	agilent_55905	1.35998e-05	0.693592	-0.317912	-1.89944	1.26361	12.5	11.5385	0.923077	UniRef90_A0A1G5CDV5	1578	WP_092975435.1 strains_non_MPA_non_topgraph_cdhit70_190118.csv	LPXTG-motif cell wall anchor domain-containing protein n=1 Tax=Ruminococcus bromii TaxID=40518 RepID=A0A1G5CDV5_9FIRM
	twist_47356	1.36207e-05	0.694656	-0.200448	-1.20128	0.800384	50	42.3077	0.846154		1579	envelope glycoprotein G (2/2) & glycoprotein G (2/2)
	twist_32766	1.36296e-05	0.695108	0.296017	-1.18429	1.77633	16.6667	23.0769	1.38462		1580	Genome polyprotein (6/6) & polyprotein (7/9) & VP1 (1/4) & coat protein VP1 & VP4
	agilent_1378	1.36312e-05	0.69519	-0.283553	-1.70194	1.13483	16.6667	11.5385	0.692308	UniRef90_P09257	1581	Glycoprotein B precursor (Glycoprotein II)	Envelope glycoprotein B n=52 Tax=Human herpesvirus 3 TaxID=10335 RepID=GB_VZVD
	twist_53755	1.36433e-05	0.69581	-0.468749	-2.81855	1.88106	95.8333	92.3077	0.963211		1582	polyprotein (9/9) & VP1 capsid protein (1/3) & Chain 2, Human Rhinovirus Serotype 2 (Hrv2)
	agilent_8582	1.3657e-05	0.696507	-0.316885	-1.90925	1.27548	12.5	15.3846	1.23077	UniRef90_P11311	1583	Adhesin P1 precursor (Cytadhesin P1) (Attachment protein) & ADP1_MYCPN adhesin P1	Adhesin P1 n=56 Tax=Mycoplasma pneumoniae TaxID=2104 RepID=ADP1_MYCPN
	agilent_123141	1.36631e-05	0.696819	-0.384569	-2.31913	1.55	8.33333	9.61538	1.15385	UniRef90_A0A316NYM2	1584	MH0188_GL0058457 MPA_PNP_EM_seqs_non_topgraph_seqs_final_210318.csv	Uncharacterized protein n=1 Tax=Candidatus Gastranaerophilales bacterium TaxID=2137880 RepID=A0A316NYM2_9BACT
	twist_32238	1.36896e-05	0.69817	-0.235326	-1.4247	0.954052	25	21.1538	0.846154		1585	Lipase 2 precursor (Glycerol ester hydrolase 2)
	twist_58890	1.36992e-05	0.698659	-0.315575	-1.91326	1.28211	12.5	9.61538	0.769231		1586	B B/Ann Arbor/1/86 HA
	agilent_139506	1.37005e-05	0.698726	0.464876	-1.88924	2.819	4.16667	5.76923	1.38462	UniRef90_A0A0K6BVP1	1587	YP_099897.1 strains_non_MPA_non_topgraph_cdhit70_190118.csv	LysM peptidoglycan-binding domain-containing protein n=45 Tax=Bacteroidaceae TaxID=815 RepID=A0A0K6BVP1_BACFG
	agilent_7434	1.37259e-05	0.700022	-0.233633	-1.42212	0.954852	25	21.1538	0.846154	UniRef90_P14738	1588	fibronectin-binding protein A	Fibronectin-binding protein A n=540 Tax=Staphylococcaceae TaxID=90964 RepID=FNBA_STAA8
	twist_36610	1.37585e-05	0.701684	0.336882	-1.38686	2.06062	8.33333	15.3846	1.84615		1589	positive (from uniprot): Human respiratory syncytial virus Attachment glycoprotein
	agilent_39523	1.37621e-05	0.701867	0.460567	-1.89756	2.81869	4.16667	5.76923	1.38462	UniRef90_A0A544KL08	1590	WP_000826868.1 strains_non_MPA_non_topgraph_cdhit70_190118.csv	Uncharacterized protein n=44 Tax=Vibrio TaxID=662 RepID=A0A544KL08_VIBCL
	agilent_21696	1.37621e-05	0.701867	0.460567	-1.89756	2.81869	4.16667	5.76923	1.38462	UniRef90_A0A087I713	1591	WP_011080652.1 strains_non_MPA_non_topgraph_cdhit70_190118.csv	Uncharacterized protein n=13 Tax=Vibrio TaxID=662 RepID=A0A087I713_VIBVL
	agilent_56582	1.37745e-05	0.702499	0.458814	-1.89558	2.81321	4.16667	5.76923	1.38462	UniRef90_P0AB42	1592	WP_000800146.1 (2/2) non_MPA_topgraph_sampling_040218.csv	Multiple stress resistance protein BhsA n=471 Tax=Bacteria TaxID=2 RepID=BHSA_ECO57
	agilent_128883	1.37873e-05	0.703152	-0.211349	-1.29839	0.875688	37.5	28.8462	0.769231	UniRef90_A0A174Z6Y0	1593	MH0077_GL0059567 MPA_PNP_EM_seqs_non_topgraph_seqs_final_210318.csv	Flagellin n=3 Tax=Eubacterium TaxID=1730 RepID=A0A174Z6Y0_9FIRM
	twist_72458	1.38041e-05	0.704011	0.345609	-1.43739	2.12861	8.33333	9.61538	1.15385		1594	YP_006908362.1 Ig-like domain containing protein [Bacillus phage B4]
	agilent_166980	1.38107e-05	0.704347	0.335617	-1.3979	2.06913	8.33333	11.5385	1.38462	UniRef90_A0A2N5PBF4	1595	WP_024853610.1 strains_non_MPA_non_topgraph_cdhit70_190118.csv	Uncharacterized protein n=12 Tax=Lachnospiraceae TaxID=186803 RepID=A0A2N5PBF4_RUMGN
	twist_6761	1.38181e-05	0.704722	-0.519112	-3.20398	2.16576	4.16667	3.84615	0.923077		1596	allergen_name False allergome_name Bla g Vitellogenin (2/2) (1/1) allergenonline_name False SDAP_name False iedb_name False
	twist_52777	1.38185e-05	0.704741	-0.206755	-1.27617	0.862662	41.6667	34.6154	0.830769		1597	Glycoprotein B precursor & glycoprotein B (1/2)
	agilent_206569	1.38265e-05	0.70515	-0.375314	-2.31941	1.56878	8.33333	5.76923	0.692308	UniRef90_I9QA96	1598	SZEY-24A_GL0007462 MPA_PNP_EM_seqs_non_topgraph_seqs_final_210318.csv	SGNH_hydro domain-containing protein n=38 Tax=Bacteroides TaxID=816 RepID=I9QA96_9BACE
	agilent_121617	1.3833e-05	0.705485	0.455078	-1.905	2.81515	4.16667	7.69231	1.84615	UniRef90_W0U6R6	1599	V1.CD1-0-PT_GL0044963 (1/10) MPA_and_EM_topgraph_220218_subsample.csv	Putative alginate O-acetyltransferase n=26 Tax=Ruminococcus TaxID=1263 RepID=W0U6R6_9FIRM
	agilent_6216	1.38336e-05	0.705514	0.211231	-0.884345	1.30681	33.3333	44.2308	1.32692	UniRef90_A0A2U3RZL8	1600	pneumococcal histidine triad protein D (1/2) & histidine motif-containing protein, partial	Pneumococcal histidine triad protein D n=4 Tax=Streptococcus pneumoniae TaxID=1313 RepID=A0A2U3RZL8_STREE
	agilent_8460	1.38366e-05	0.705666	-0.374173	-2.31592	1.56758	8.33333	5.76923	0.692308	UniRef90_Q2FUY2	1601	Clumping factor B precursor (Fibrinogen-binding protein B) (Fibrinogen receptor B)	Clumping factor B n=3 Tax=Staphylococcus aureus TaxID=1280 RepID=CLFB_STAA8
	twist_52554	1.38393e-05	0.705805	0.256856	-1.07674	1.59045	16.6667	21.1538	1.26923		1602	45 kDa immediate-early protein 2
	agilent_229260	1.38418e-05	0.70593	-0.305946	-1.89513	1.28324	12.5	11.5385	0.923077	UniRef90_Q51104	1603	VFG000266(gb|NP_274673) (hmbR) hemoglobin receptor [HmbR (VF0048)] [Neisseria meningitidis MC58]	Hemoglobin receptor n=204 Tax=Proteobacteria TaxID=1224 RepID=Q51104_NEIME
	agilent_166003	1.38483e-05	0.706263	-0.242294	-1.50235	1.01776	20.8333	17.3077	0.830769	UniRef90_D6ZV98	1604	WP_003830342.1 (2/4) non_MPA_topgraph_sampling_040218.csv	Uncharacterized protein n=26 Tax=Bacteria TaxID=2 RepID=D6ZV98_BIFLJ
	agilent_2232	1.38489e-05	0.706293	-0.24485	-1.51833	1.02863	20.8333	23.0769	1.10769	UniRef90_P14738	1605	fibronectin-binding protein A	Fibronectin-binding protein A n=540 Tax=Staphylococcaceae TaxID=90964 RepID=FNBA_STAA8
	agilent_131318	1.38505e-05	0.706376	-0.269802	-1.67347	1.13387	16.6667	11.5385	0.692308	UniRef90_A0A173WZX5	1606	WP_005334807.1 (1/2) non_MPA_topgraph_sampling_040218.csv	D-gamma-glutamyl-meso-diaminopimelic acid endopeptidase CwlS n=68 Tax=Firmicutes TaxID=1239 RepID=A0A173WZX5_9FIRM
	twist_52590	1.3854e-05	0.706554	-0.204968	-1.27202	0.86208	41.6667	34.6154	0.830769		1607	phosphoprotein 150 & Large structural phosphoprotein
	agilent_221215	1.38554e-05	0.706627	0.249384	-1.04923	1.548	16.6667	23.0769	1.38462	UniRef90_UPI000F53326A	1608	VFG000261(gb|NP_273742) (iga) IgA-specific serine endopeptidase [IgA1 protease (VF0080)] [Neisseria meningitidis MC58]	IgA-specific serine endopeptidase autotransporter n=1 Tax=Neisseria meningitidis TaxID=487 RepID=UPI000F53326A
	agilent_170679	1.3856e-05	0.706654	0.251103	-1.05659	1.55879	16.6667	21.1538	1.26923	UniRef90_A0A173UKQ3	1609	O2.UC43-1_GL0046095 (1/4) MPA_and_EM_topgraph_220218_subsample.csv	Macrolide export ATP-binding/permease protein MacB n=29 Tax=Ruminococcaceae TaxID=541000 RepID=A0A173UKQ3_9FIRM
	twist_51547	1.38564e-05	0.706678	-0.231955	-1.44003	0.976117	25	21.1538	0.846154		1610	Genome polyprotein (6/6) & polyprotein (7/9) & VP1 (1/4) & coat protein VP1 & VP4
	twist_19755	1.38727e-05	0.707506	0.451247	-1.90592	2.80842	4.16667	5.76923	1.38462		1611	allergen_name False allergome_name Ory s GBSS_I (37/54) (1/1) allergenonline_name False SDAP_name False iedb_name False
	twist_15452	1.38727e-05	0.707506	0.451247	-1.90592	2.80842	4.16667	5.76923	1.38462		1612	allergen_name False allergome_name Ory s GBSS_I (29/54) (1/1) allergenonline_name False SDAP_name False iedb_name False
	twist_15509	1.38762e-05	0.707688	0.255707	-1.0809	1.59231	16.6667	19.2308	1.15385		1613	allergen_name False allergome_name Str pn PspC (2/2) (1/1) allergenonline_name False SDAP_name False iedb_name False
	twist_32081	1.38805e-05	0.707908	-0.281837	-1.75618	1.19251	16.6667	13.4615	0.807692		1614	putative zinc metalloprotease
	agilent_36653	1.38827e-05	0.708016	-0.451228	-2.81262	1.91016	95.8333	94.2308	0.983278	UniRef90_K0XBN9	1615	MH0128_GL0087103 MPA_PNP_EM_seqs_non_topgraph_seqs_final_210318.csv	Uncharacterized protein n=3 Tax=Bacteroidales TaxID=171549 RepID=K0XBN9_9BACT
	twist_55461	1.38827e-05	0.708016	0.451228	-1.91016	2.81262	4.16667	5.76923	1.38462		1616	Collagen type II alpha-1 chain (precursor, isoforms 1 & 2)
	agilent_2661	1.38922e-05	0.708503	-0.513936	-3.2082	2.18033	4.16667	3.84615	0.923077	UniRef90_P03114	1617	Replication protein E1	Replication protein E1 n=962 Tax=root TaxID=1 RepID=VE1_HPV16
	agilent_3244	1.38939e-05	0.70859	-0.205107	-1.2807	0.870485	58.3333	53.8462	0.923077	UniRef90_A0A1D8D445	1618	positive (from uniprot): Enterovirus C Genome polyprotein [on Uniprot the BLAST matches are "Capsid protein" from "Human poliovirus"	VP1 (Fragment) n=1 Tax=Human poliovirus 3 TaxID=12086 RepID=A0A1D8D445_9ENTO
	twist_30834	1.38979e-05	0.708791	0.280294	-1.19064	1.75123	12.5	19.2308	1.53846		1619	putative zinc metalloprotease
	agilent_243890	1.3901e-05	0.708949	0.191628	-0.814577	1.19783	45.8333	50	1.09091	UniRef90_A0A0H3K1N3	1620	VFG001282(gb|NP_647237) (fnbB) fibronectin-binding protein B [FnBPs (VF0010)] [Staphylococcus aureus subsp. aureus MW2]	FnbB protein n=80 Tax=Staphylococcus TaxID=1279 RepID=A0A0H3K1N3_STAAW
	twist_31240	1.39043e-05	0.709118	0.33391	-1.42046	2.08828	8.33333	11.5385	1.38462		1621	EBNA-1 HHV 4
	twist_28036	1.39053e-05	0.70917	-0.310181	-1.94018	1.31982	12.5	9.61538	0.769231		1622	Urease subunit alpha
	agilent_3006	1.39118e-05	0.709503	-0.515447	-3.22738	2.19649	4.16667	5.76923	1.38462	UniRef90_P03204	1623	EBNA-3C HHV 4 latent protein	Epstein-Barr nuclear antigen 6 n=14 Tax=Epstein-Barr virus (strain GD1) TaxID=10376 RepID=EBNA6_EBVB9
	agilent_3005	1.39118e-05	0.709503	-0.515447	-3.22738	2.19649	4.16667	5.76923	1.38462	UniRef90_P03204	1624	EBNA-3C HHV 4 latent protein	Epstein-Barr nuclear antigen 6 n=14 Tax=Epstein-Barr virus (strain GD1) TaxID=10376 RepID=EBNA6_EBVB9
	agilent_3004	1.39118e-05	0.709503	-0.515447	-3.22738	2.19649	4.16667	5.76923	1.38462	UniRef90_P03204	1625	EBNA-3C HHV 4 latent protein	Epstein-Barr nuclear antigen 6 n=14 Tax=Epstein-Barr virus (strain GD1) TaxID=10376 RepID=EBNA6_EBVB9
	twist_48321	1.39186e-05	0.709846	0.269039	-1.14821	1.68629	83.3333	86.5385	1.03846		1626	pneumococcal histidine triad protein E & hydrolase & HIT family hydrolase
	agilent_212061	1.39227e-05	0.710058	-0.192484	-1.20723	0.822264	45.8333	38.4615	0.839161	UniRef90_K0XJ87	1627	MH0012_GL0005694 MPA_PNP_EM_seqs_non_topgraph_seqs_final_210318.csv	Uncharacterized protein n=4 Tax=Bacteria TaxID=2 RepID=K0XJ87_9BACT
	twist_99804	1.3923e-05	0.710074	-0.508896	-3.19188	2.17409	4.16667	3.84615	0.923077		1628	AFN38822.1 hypothetical protein phi_MSA6_ORF149 [Staphylococcus phage MSA6]
	twist_23592	1.39434e-05	0.711115	-0.505767	-3.18232	2.17078	4.16667	5.76923	1.38462		1629	allergen_name False allergome_name Str pn PspC (2/2) (1/1) allergenonline_name False SDAP_name False iedb_name False
	twist_86689	1.39528e-05	0.711595	0.337036	-1.44969	2.12376	8.33333	13.4615	1.61538		1630	YP_009010490.1 hypothetical protein GBK2_19 [Geobacillus phage GBK2]
	twist_47759	1.39567e-05	0.711791	0.452784	-1.94927	2.85484	4.16667	5.76923	1.38462		1631	immunoglobulin A1 protease
	agilent_118201	1.39779e-05	0.712872	0.250476	-1.08355	1.5845	16.6667	23.0769	1.38462	UniRef90_A0A0B8RBM1	1632	WP_012952029.1 (1/1) non_MPA_topgraph_sampling_040218.csv	LysM peptidoglycan-binding domain-containing protein n=99 Tax=Bacteria TaxID=2 RepID=A0A0B8RBM1_LISMN
	agilent_229757	1.39824e-05	0.713104	0.247964	-1.0738	1.56973	16.6667	21.1538	1.26923	UniRef90_A0A4I7YG16	1633	VFG001357(gb|NP_346601) (cbpA) choline binding protein A [CbpA/PspC (VF0150)] [Streptococcus pneumoniae TIGR4]	Choline binding protein A n=44 Tax=Streptococcus pneumoniae TaxID=1313 RepID=A0A4I7YG16_STREE
	twist_58782	1.3984e-05	0.713184	-0.225528	-1.42805	0.976996	79.1667	73.0769	0.923077		1634	positive (exact): Human herpesvirus 3 Envelope glycoprotein C
	twist_53579	1.39857e-05	0.713271	0.45056	-1.9526	2.85372	4.16667	5.76923	1.38462		1635	VP1 protein (1/2)
	twist_10921	1.39857e-05	0.713271	0.45056	-1.9526	2.85372	4.16667	5.76923	1.38462		1636	allergen_name False allergome_name Tri a GBSS_I (7/14) (1/1) allergenonline_name False SDAP_name False iedb_name False
	agilent_224288	1.40107e-05	0.714548	0.331392	-1.44443	2.10721	8.33333	15.3846	1.84615	UniRef90_P44969	1637	VFG000337(gb|NP_439153) (iga1) immunoglobin A1 protease [IgA1 protease (VF0045)] [Haemophilus influenzae Rd KW20]	Immunoglobulin A1 protease autotransporter n=1 Tax=Haemophilus influenzae (strain ATCC 51907 / DSM 11121 / KW20 / Rd) TaxID=71421 RepID=IGA0_HAEIN
	twist_88647	1.40116e-05	0.714589	0.441086	-1.92291	2.80509	4.16667	9.61538	2.30769		1638	YP_002455801.1 fiber tail protein [Lactobacillus phage Lv-1]
	agilent_156142	1.40162e-05	0.714824	0.440091	-1.9206	2.80079	4.16667	7.69231	1.84615	UniRef90_R5DN88	1639	WP_092975188.1 (1/1) non_MPA_topgraph_sampling_040218.csv	Elongation factor 4 n=29 Tax=Clostridiales TaxID=186802 RepID=R5DN88_9FIRM
	agilent_109730	1.40174e-05	0.714888	0.44813	-1.95625	2.85251	4.16667	5.76923	1.38462	UniRef90_K8QJF7	1640	WP_014569972.1 strains_non_MPA_non_topgraph_cdhit70_190118.csv	Uncharacterized protein n=24 Tax=Lactobacillaceae TaxID=33958 RepID=K8QJF7_LACRH
	twist_3703	1.40241e-05	0.715227	-0.234252	-1.49266	1.02416	20.8333	19.2308	0.923077		1641	Allergen Gal d 1 & Ovomucoid precursor
	agilent_226618	1.40264e-05	0.715347	-0.358194	-2.28328	1.56689	8.33333	7.69231	0.923077	UniRef90_Q7BS42	1642	VFG000861(gb|YP_006098864) (pic) Pic serine protease precursor, autotransporter [Pic (VF0218)] [Escherichia coli O44:H18 042]	Serine protease pic autotransporter n=149 Tax=Enterobacteriaceae TaxID=543 RepID=PIC_ECO44
	twist_7553	1.40336e-05	0.715715	0.446807	-1.95777	2.85138	4.16667	5.76923	1.38462		1643	allergen_name False allergome_name Aeg um GBSS_I (3/3) (1/1) allergenonline_name False SDAP_name False iedb_name False
	twist_35647	1.40417e-05	0.716126	-0.360322	-2.30239	1.58175	8.33333	5.76923	0.692308		1644	HCMVUL112; HCMVUL113
	twist_31607	1.40645e-05	0.717288	-0.228237	-1.46368	1.0072	79.1667	71.1538	0.898785		1645	positive (from uniprot): Rhinovirus B Genome polyprotein
	twist_48017	1.41015e-05	0.719177	0.207032	-0.921503	1.33557	62.5	63.4615	1.01538		1646	positive (from uniprot): Enterovirus C Genome polyprotein [on Uniprot the BLAST matches are "Capsid protein" from "Human poliovirus"
	agilent_235068	1.41024e-05	0.719221	-0.247364	-1.59597	1.10124	20.8333	23.0769	1.10769	UniRef90_Q8P2T7	1647	VFG000976(gb|NP_268546) (slo) streptolysin O precursor [SLO (VF0250)] [Streptococcus pyogenes M1 GAS]	Streptolysin O n=132 Tax=Streptococcus TaxID=1301 RepID=TACY_STRP8
	agilent_7032	1.41155e-05	0.719888	-0.231895	-1.49931	1.03552	20.8333	15.3846	0.738462	UniRef90_A3PV79	1648	RNA polymerase beta'-subunit	DNA-directed RNA polymerase subunit beta' n=6 Tax=Mycobacteriaceae TaxID=1762 RepID=RPOC_MYCSJ
	agilent_198474	1.41242e-05	0.720335	0.432852	-1.93684	2.80254	4.16667	5.76923	1.38462	UniRef90_A0A1G6G7P6	1649	MH0456_GL0032128 MPA_PNP_EM_seqs_non_topgraph_seqs_final_210318.csv	Concanavalin A-like lectin/glucanases superfamily protein n=55 Tax=Bacteroidaceae TaxID=815 RepID=A0A1G6G7P6_BACOV
	agilent_11484	1.41303e-05	0.720646	-0.220228	-1.42728	0.986829	25	19.2308	0.769231	UniRef90_P03204	1650	EBNA-3C HHV 4 latent protein	Epstein-Barr nuclear antigen 6 n=14 Tax=Epstein-Barr virus (strain GD1) TaxID=10376 RepID=EBNA6_EBVB9
	agilent_140151	1.41346e-05	0.720863	-0.187388	-1.21529	0.840512	54.1667	50	0.923077	UniRef90_P37710	1651	NP_814543.1 strains_non_MPA_non_topgraph_cdhit70_190118.csv	Autolysin n=202 Tax=Firmicutes TaxID=1239 RepID=ALYS_ENTFA
	agilent_161807	1.41523e-05	0.721769	-0.284862	-1.85275	1.28303	12.5	9.61538	0.769231	UniRef90_A6LA41	1652	MH0012_GL0159926 (3/4) MPA_and_EM_topgraph_220218_subsample.csv	Putative ABC transporter permease n=38 Tax=Bacteroidales TaxID=171549 RepID=A6LA41_PARD8
	twist_35319	1.41588e-05	0.722099	0.217946	-0.983123	1.41901	20.8333	26.9231	1.29231		1653	EBNA-3C HHV 4 latent protein
	twist_5124	1.41602e-05	0.722172	0.273583	-1.23451	1.78167	12.5	15.3846	1.23077		1654	Allergen Ech gr EF-1 Echinococcus granulosus ranslation elongation factor dog tape worm
	agilent_174779	1.41736e-05	0.722851	-0.522594	-3.41069	2.36551	4.16667	1.92308	0.461538	UniRef90_D4MVC3	1655	MH0089_GL0093714 (1/3) MPA_and_EM_topgraph_220218_subsample.csv	ABC-type multidrug transport system, ATPase and permease components n=20 Tax=Firmicutes TaxID=1239 RepID=D4MVC3_ANAHA
	agilent_19304	1.41819e-05	0.723277	-0.254174	-1.66111	1.15276	16.6667	13.4615	0.807692	UniRef90_K0X949	1656	MH0028_GL0014352 MPA_PNP_EM_seqs_non_topgraph_seqs_final_210318.csv	Por secretion system C-terminal sorting domain-containing protein n=3 Tax=Bacteroidales TaxID=171549 RepID=K0X949_9BACT
	agilent_199155	1.41846e-05	0.723413	-0.191717	-1.25348	0.870044	66.6667	61.5385	0.923077	UniRef90_Q8XMR4	1657	WP_003460505.1 strains_non_MPA_non_topgraph_cdhit70_190118.csv	LYZ2 domain-containing protein n=27 Tax=Clostridium perfringens TaxID=1502 RepID=Q8XMR4_CLOPE
	twist_58784	1.41886e-05	0.723616	0.226676	-1.02966	1.48301	79.1667	80.7692	1.02024		1658	positive (exact): Human herpesvirus 3 Envelope glycoprotein C
	agilent_223183	1.41979e-05	0.724091	-0.282096	-1.8484	1.28421	12.5	11.5385	0.923077	UniRef90_P15926	1659	VFG000974(gb|NP_269970) (scpA) C5a peptidase precursor [C5a peptidase (VF0245)] [Streptococcus pyogenes M1 GAS]	C5a peptidase n=760 Tax=Bacteria TaxID=2 RepID=C5AP_STRPY
	agilent_135214	1.4218e-05	0.725116	-0.346877	-2.28035	1.5866	8.33333	5.76923	0.692308	UniRef90_A0A379XTI8	1660	WP_021294045.1 (1/1) non_MPA_topgraph_sampling_040218.csv	Putative flagellin structural protein n=133 Tax=Enterobacteriaceae TaxID=543 RepID=A0A379XTI8_SALER
	twist_51161	1.42206e-05	0.725249	-0.476598	-3.13447	2.18127	4.16667	5.76923	1.38462		1661	Lipase 2 precursor (Glycerol ester hydrolase 2)
	agilent_222104	1.42217e-05	0.725307	-0.247473	-1.62787	1.13292	16.6667	15.3846	0.923077	UniRef90_O86487	1662	VFG001279(gb|NP_645333) (sdrC) Ser-Asp rich fibrinogen-binding bone sialoprotein-binding protein [SDr (VF0019)] [Staphylococcus aureus subsp. aureus MW2]	Serine-aspartate repeat-containing protein C n=909 Tax=Staphylococcaceae TaxID=90964 RepID=SDRC_STAAE
	agilent_90413	1.42234e-05	0.725394	0.198138	-0.907436	1.30371	29.1667	26.9231	0.923077	UniRef90_A0A1C5VBJ4	1663	MH0369_GL0102815 MPA_PNP_EM_seqs_non_topgraph_seqs_final_210318.csv	Flagellin n=16 Tax=Roseburia TaxID=841 RepID=A0A1C5VBJ4_9FIRM
	agilent_45754	1.42337e-05	0.725916	0.195129	-0.895818	1.28608	29.1667	32.6923	1.12088	UniRef90_UPI0004537308	1664	WP_000728715.1 strains_non_MPA_non_topgraph_cdhit70_190118.csv	staphylococcal protein A n=1 Tax=Staphylococcus aureus TaxID=1280 RepID=UPI0004537308
	twist_6266	1.42505e-05	0.726775	-0.513307	-3.39256	2.36594	4.16667	1.92308	0.461538		1665	allergen_name False allergome_name Dan re alpha2I (2/2) (1/1) allergenonline_name False SDAP_name False iedb_name collagen, type I, alpha 2 (2/2) (1/1)
	agilent_3897	1.42647e-05	0.727502	-0.358155	-2.37271	1.6564	8.33333	5.76923	0.692308	UniRef90_P03418	1666	Nucleoprotein (2/5)	Nucleoprotein n=747 Tax=root TaxID=1 RepID=NCAP_HRSVA
	twist_59436	1.42706e-05	0.727799	0.41632	-1.92806	2.7607	4.16667	9.61538	2.30769		1667	B B/Sichuan/379/99 HA
	twist_76871	1.42764e-05	0.728098	0.221099	-1.02538	1.46758	20.8333	25	1.2		1668	NP_510993.1 tail tape measure protein [Listeria phage 2389]
	agilent_223973	1.42804e-05	0.728298	0.312666	-1.45139	2.07672	8.33333	11.5385	1.38462	UniRef90_P55980	1669	VFG000306(gb|NP_207343) (cagA) cag T4SS translocated effector CagA [CagA (VF0059)] [Helicobacter pylori 26695]	Cytotoxicity-associated immunodominant antigen n=265 Tax=Helicobacter pylori TaxID=210 RepID=CAGA_HELPY
	agilent_78022	1.43155e-05	0.730092	-0.282451	-1.88706	1.32215	12.5	7.69231	0.615385	UniRef90_A0A174R002	1670	MH0417_GL0121824 MPA_PNP_EM_seqs_non_topgraph_seqs_final_210318.csv	Hyaluronoglucosaminidase n=7 Tax=Bacteroides TaxID=816 RepID=A0A174R002_9BACE
	agilent_202934	1.43561e-05	0.732159	0.414022	-1.95692	2.78497	4.16667	7.69231	1.84615	UniRef90_F9ZA18	1671	MH0012_GL0186444 MPA_PNP_EM_seqs_non_topgraph_seqs_final_210318.csv	Uncharacterized protein n=5 Tax=Odoribacter TaxID=283168 RepID=F9ZA18_ODOSD
	agilent_9542	1.43593e-05	0.732327	0.420216	-1.98777	2.8282	4.16667	9.61538	2.30769	UniRef90_P03204	1672	EBNA-3C HHV 4 latent protein	Epstein-Barr nuclear antigen 6 n=14 Tax=Epstein-Barr virus (strain GD1) TaxID=10376 RepID=EBNA6_EBVB9
	twist_41599	1.43708e-05	0.732909	0.214184	-1.01595	1.44432	20.8333	23.0769	1.10769		1673	Tetanus toxin precursor & Tetanus toxin
	agilent_218197	1.4384e-05	0.733584	-0.180989	-1.22321	0.861233	41.6667	38.4615	0.923077	UniRef90_A0A4V0BU85	1674	WP_000185311.1 strains_non_MPA_non_topgraph_cdhit70_190118.csv	Glycerophosphoryl diester phosphodiesterase n=217 Tax=Bacteria TaxID=2 RepID=A0A4V0BU85_STREQ
	agilent_220340	1.43852e-05	0.733645	0.415607	-1.97823	2.80944	4.16667	7.69231	1.84615	UniRef90_P12255	1675	VFG000001(gb|NP_880571) (fhaB) filamentous hemagglutinin/adhesin [FHA (VF0025)] [Bordetella pertussis Tohama I]	Filamentous hemagglutinin n=89 Tax=Bordetella TaxID=517 RepID=FHAB_BORPE
	agilent_198671	1.4395e-05	0.734147	-0.24211	-1.63936	1.15514	16.6667	17.3077	1.03846	UniRef90_Q9ZFS5	1676	WP_000769829.1 strains_non_MPA_non_topgraph_cdhit70_190118.csv	Exotoxin 1 n=31 Tax=Staphylococcus aureus TaxID=1280 RepID=Q9ZFS5_STAAU
	agilent_51197	1.44072e-05	0.734765	-0.473588	-3.21335	2.26618	4.16667	3.84615	0.923077	UniRef90_UPI000FEBEFBA	1677	763435843-stool1_revised_scaffold1821_1_gene20649 MPA_PNP_EM_seqs_non_topgraph_seqs_final_210318.csv	ATP-dependent helicase n=1 Tax=Apibacter sp. HY039 TaxID=2501476 RepID=UPI000FEBEFBA
	twist_52287	1.44149e-05	0.73516	0.253029	-1.21305	1.71911	12.5	17.3077	1.38462		1678	Serine-rich 25 kDa antigen protein
	agilent_156737	1.44152e-05	0.735173	0.405336	-1.94333	2.754	4.16667	9.61538	2.30769	UniRef90_K8Q794	1679	WP_014570243.1 (2/2) non_MPA_topgraph_sampling_040218.csv	Periplasmic component of efflux system n=25 Tax=Lactobacillaceae TaxID=33958 RepID=K8Q794_LACRH
	twist_75772	1.44162e-05	0.735224	-0.28075	-1.90785	1.34635	12.5	11.5385	0.923077		1680	NP_695160.1 minor capsid protein [Lactobacillus phage phig1e]
	agilent_91159	1.44217e-05	0.735507	0.303863	-1.45915	2.06687	8.33333	11.5385	1.38462	UniRef90_A0A0C2UJK6	1681	MH0341_GL0063914 MPA_PNP_EM_seqs_non_topgraph_seqs_final_210318.csv	Extracellular solute-binding protein n=28 Tax=Bifidobacterium TaxID=1678 RepID=A0A0C2UJK6_BIFAD
	agilent_200789	1.44268e-05	0.735767	-0.183099	-1.24652	0.880326	66.6667	63.4615	0.951923	UniRef90_A0A3R5Z1C7	1682	MH0188_GL0111429 MPA_PNP_EM_seqs_non_topgraph_seqs_final_210318.csv	Uncharacterized protein n=8 Tax=Parabacteroides TaxID=375288 RepID=A0A3R5Z1C7_9BACT
	agilent_98530	1.44319e-05	0.736029	-0.335215	-2.28413	1.61369	8.33333	5.76923	0.692308	UniRef90_P0A1W3	1683	WP_000157810.1 (1/2) non_MPA_topgraph_sampling_040218.csv	Signal peptidase I n=1166 Tax=root TaxID=1 RepID=LEP_SALTI
	agilent_92408	1.44379e-05	0.736332	-0.284529	-1.94073	1.37167	12.5	15.3846	1.23077	UniRef90_A0A2S1FUJ1	1684	WP_000769147.1 strains_non_MPA_non_topgraph_cdhit70_190118.csv	Superantigen-like protein 11 n=24 Tax=Bacteria TaxID=2 RepID=A0A2S1FUJ1_STAAU
	agilent_3329	1.44383e-05	0.736355	0.231084	-1.11414	1.57631	16.6667	19.2308	1.15385	UniRef90_P03211	1685	EBNA-1 HHV 4 & BKRF1	Epstein-Barr nuclear antigen 1 n=37 Tax=Epstein-Barr virus (strain GD1) TaxID=10376 RepID=EBNA1_EBVB9
	twist_88148	1.44386e-05	0.73637	-0.330181	-2.25241	1.59204	8.33333	5.76923	0.692308		1686	YP_001285535.1 TtpM [Escherichia virus TLS]
	agilent_77839	1.44448e-05	0.736686	0.408328	-1.97181	2.78846	4.16667	5.76923	1.38462	UniRef90_F9XZT3	1687	WP_015439328.1 (2/6) non_MPA_topgraph_sampling_040218.csv	Phage infection protein n=49 Tax=Bacteria TaxID=2 RepID=F9XZT3_BIFBU
	twist_1760	1.44582e-05	0.73737	-0.252275	-1.72676	1.22221	16.6667	13.4615	0.807692		1688	allergen_name False allergome_name Lup a 1 (3/3) (1/1) allergenonline_name Unassigned (1/1) (1/1) SDAP_name False iedb_name False
	twist_51911	1.44589e-05	0.737406	0.251756	-1.2199	1.72341	12.5	15.3846	1.23077		1689	Clumping factor B precursor (Fibrinogen-binding protein B) (Fibrinogen receptor B)
	agilent_9999	1.44604e-05	0.737481	0.22302	-1.08104	1.52708	16.6667	21.1538	1.26923	UniRef90_O36633	1690	Major surface glycoprotein G	Major surface glycoprotein G n=342 Tax=Pneumoviridae TaxID=11244 RepID=GLYC_HRSVB
	agilent_167207	1.44793e-05	0.738446	-0.174545	-1.19907	0.849983	41.6667	38.4615	0.923077	UniRef90_A0A381IPS4	1691	WP_003460499.1 strains_non_MPA_non_topgraph_cdhit70_190118.csv	Cell wall binding repeat-containing protein/zinc carboxypeptidase n=15 Tax=Clostridium perfringens TaxID=1502 RepID=A0A381IPS4_CLOPF
	agilent_206029	1.4489e-05	0.738941	0.1765	-0.861542	1.21454	58.3333	61.5385	1.05495	UniRef90_A0A3R6GJK9	1692	MH0057_GL0035569 MPA_PNP_EM_seqs_non_topgraph_seqs_final_210318.csv	Uncharacterized protein n=6 Tax=Parabacteroides merdae TaxID=46503 RepID=A0A3R6GJK9_9BACT
	agilent_219731	1.44905e-05	0.739017	0.177016	-0.864374	1.21841	50	57.6923	1.15385	UniRef90_P37710	1693	NP_814543.1 strains_non_MPA_non_topgraph_cdhit70_190118.csv	Autolysin n=202 Tax=Firmicutes TaxID=1239 RepID=ALYS_ENTFA
	agilent_194332	1.44978e-05	0.739386	0.410421	-2.00765	2.82849	4.16667	5.76923	1.38462	UniRef90_A0A1Y5BI51	1694	WP_001366880.1 strains_non_MPA_non_topgraph_cdhit70_190118.csv	Chaperone protein PapD n=111 Tax=root TaxID=1 RepID=A0A1Y5BI51_ECOLX
	agilent_225551	1.45388e-05	0.741477	-0.262206	-1.82	1.29559	12.5	11.5385	0.923077	UniRef90_Q97T80	1695	VFG001362(gb|NP_344620) (zmpC) immunoglobulin A1 protease [IgA1 protease (VF0147)] [Streptococcus pneumoniae TIGR4]	Zinc metalloprotease ZmpC n=66 Tax=Terrabacteria group TaxID=1783272 RepID=ZMPC_STRPN
	twist_50464	1.45449e-05	0.74179	-0.2163	-1.50298	1.07038	20.8333	19.2308	0.923077		1696	positive (from uniprot): Human adenovirus C Pre-histone-like nucleoprotein
	twist_83465	1.45544e-05	0.742272	-0.189631	-1.31985	0.940593	29.1667	23.0769	0.791209		1697	YP_009168587.1 putative large terminase [Lactobacillus phage LBR48]
	agilent_193057	1.4555e-05	0.742305	-0.322527	-2.24509	1.60003	8.33333	5.76923	0.692308	UniRef90_A0A174N033	1698	160704339-stool1_revised_scaffold21700_1_gene53377 (1/1) MPA_and_EM_topgraph_220218_subsample.csv	SusC/RagA family TonB-linked outer membrane protein n=13 Tax=Bacteroides TaxID=816 RepID=A0A174N033_9BACE
	agilent_7061	1.45718e-05	0.74316	-0.187865	-1.31158	0.93585	33.3333	32.6923	0.980769	UniRef90_P08392	1699	Trans-acting transcriptional protein ICP4	Major viral transcription factor ICP4 n=1 Tax=Human herpesvirus 1 (strain 17) TaxID=10299 RepID=ICP4_HHV11
	agilent_229423	1.45878e-05	0.743977	-0.326545	-2.28623	1.63314	8.33333	7.69231	0.923077	UniRef90_A0A0H2UNT6	1700	VFG005301(gb|NP_344982) (rrgA) cell wall surface anchor family protein, pilus tip adhesin RrgA [PI-1 (VF0529)] [Streptococcus pneumoniae TIGR4]	Cell wall surface anchor family protein n=75 Tax=Streptococcus pneumoniae TaxID=1313 RepID=A0A0H2UNT6_STRPN
	agilent_177201	1.45927e-05	0.744228	-0.172273	-1.20718	0.862636	41.6667	32.6923	0.784615	UniRef90_G2T5W2	1701	MH0268_GL0121737 MPA_PNP_EM_seqs_non_topgraph_seqs_final_210318.csv	Flagellin n=3 Tax=Roseburia TaxID=841 RepID=G2T5W2_ROSHA
	twist_29901	1.45959e-05	0.74439	0.198879	-0.996647	1.3944	25	30.7692	1.23077		1702	hypothetical protein PFD0985wa
	agilent_99878	1.4597e-05	0.744445	-0.268771	-1.8848	1.34726	12.5	9.61538	0.769231	UniRef90_S2Y6J6	1703	WP_004845455.1 (3/3) non_MPA_topgraph_sampling_040218.csv	HTH cro/C1-type domain-containing protein n=62 Tax=Firmicutes TaxID=1239 RepID=S2Y6J6_9FIRM
	agilent_32775	1.46022e-05	0.744711	-0.212426	-1.49105	1.0662	20.8333	17.3077	0.830769	UniRef90_Q8G7F6	1704	WP_058102159.1 (2/6) non_MPA_topgraph_sampling_040218.csv	Uncharacterized protein n=165 Tax=Terrabacteria group TaxID=1783272 RepID=Q8G7F6_BIFLO
	agilent_130471	1.46048e-05	0.744847	0.288425	-1.44861	2.02546	8.33333	11.5385	1.38462	UniRef90_A0A4R3JKG7	1705	WP_024852985.1 (1/2) non_MPA_topgraph_sampling_040218.csv	CHAP domain-containing protein n=2 Tax=Lachnospiraceae TaxID=186803 RepID=A0A4R3JKG7_9FIRM
	agilent_67960	1.4605e-05	0.744853	0.251914	-1.26527	1.7691	12.5	13.4615	1.07692	UniRef90_K5ZET5	1706	MH0067_GL0017747 MPA_PNP_EM_seqs_non_topgraph_seqs_final_210318.csv	PNPLA domain-containing protein n=20 Tax=Parabacteroides TaxID=375288 RepID=K5ZET5_9BACT
	agilent_2967	1.46106e-05	0.745141	0.291921	-1.46827	2.05211	8.33333	9.61538	1.15385	UniRef90_P08318	1707	phosphoprotein 150 & Large structural phosphoprotein	Large structural phosphoprotein n=145 Tax=root TaxID=1 RepID=PP150_HCMVA
	agilent_8683	1.46264e-05	0.745946	0.179919	-0.908498	1.26834	33.3333	34.6154	1.03846	UniRef90_P08318	1708	phosphoprotein 150 & Large structural phosphoprotein	Large structural phosphoprotein n=145 Tax=root TaxID=1 RepID=PP150_HCMVA
	twist_30015	1.46319e-05	0.746229	0.2869	-1.4507	2.0245	8.33333	11.5385	1.38462		1709	Clumping factor B precursor (Fibrinogen-binding protein B) (Fibrinogen receptor B)
	agilent_220768	1.46331e-05	0.746289	-0.353472	-2.49478	1.78784	8.33333	5.76923	0.692308	UniRef90_Q54835	1710	VFG000950(gb|NP_665531) (emm) M protein type 3 [M protein (VF0242)] [Streptococcus pyogenes MGAS315]	M3 protein n=36 Tax=Streptococcus pyogenes TaxID=1314 RepID=Q54835_STRPY
	twist_52620	1.46354e-05	0.746407	-0.172749	-1.21976	0.874258	37.5	30.7692	0.820513		1711	Junctional protein associated with coronary artery disease
	twist_26817	1.46368e-05	0.746479	0.402717	-2.03881	2.84424	4.16667	5.76923	1.38462		1712	Enterovirus polyprotein (VP0, VP1, VP2, VP4) – capsid proteins, Coxsackievirus A9 (2.9 Å structure, chains 1–4)
	agilent_63809	1.46369e-05	0.746483	-0.31674	-2.23705	1.60357	8.33333	5.76923	0.692308	UniRef90_A0A369ZK90	1713	WP_014065289.1 strains_non_MPA_non_topgraph_cdhit70_190118.csv	Glucose-6-phosphate isomerase n=13 Tax=Haemophilus TaxID=724 RepID=A0A369ZK90_HAEPA
	agilent_896	1.46427e-05	0.746778	0.184145	-0.933622	1.30191	70.8333	69.2308	0.977376	UniRef90_P09256	1714	positive (from uniprot): Human herpesvirus 3 Envelope glycoprotein C	Envelope glycoprotein C n=119 Tax=Human herpesvirus 3 TaxID=10335 RepID=GC_VZVD
	agilent_222756	1.46526e-05	0.747282	0.28574	-1.4523	2.02378	8.33333	11.5385	1.38462	UniRef90_UPI000DA9B94C	1715	VFG001290(gb|NP_647368) (clfB) Clumping factor B, adhesin [Clumping factor (VF0004)] [Staphylococcus aureus subsp. aureus MW2]	MSCRAMM family adhesin clumping factor ClfB n=15 Tax=Staphylococcus aureus TaxID=1280 RepID=UPI000DA9B94C
	agilent_187024	1.46667e-05	0.748002	0.244681	-1.24801	1.73738	12.5	21.1538	1.69231	UniRef90_A0A0G9GVP9	1716	YP_004888341.1 strains_non_MPA_non_topgraph_cdhit70_190118.csv	Aggregation promoting factor n=38 Tax=Lactobacillus plantarum TaxID=1590 RepID=A0A0G9GVP9_LACPN
	twist_40222	1.46768e-05	0.748517	-0.427986	-3.04448	2.18851	4.16667	7.69231	1.84615		1717	titin isoform IC
	twist_59514	1.46835e-05	0.748859	0.189426	-0.970266	1.34912	25	28.8462	1.15385		1718	B B/Beijing/184/93 HA
	agilent_239180	1.46886e-05	0.74912	-0.182479	-1.30084	0.935884	29.1667	28.8462	0.989011	UniRef90_P15926	1719	VFG000974(gb|NP_269970) (scpA) C5a peptidase precursor [C5a peptidase (VF0245)] [Streptococcus pyogenes M1 GAS]	C5a peptidase n=760 Tax=Bacteria TaxID=2 RepID=C5AP_STRPY
	agilent_84836	1.46954e-05	0.749468	-0.311765	-2.22523	1.6017	8.33333	5.76923	0.692308	UniRef90_A0A2N8IRZ8	1720	MH0002_GL0006995 MPA_PNP_EM_seqs_non_topgraph_seqs_final_210318.csv	Cell division protein CpoB n=29 Tax=Akkermansia TaxID=239934 RepID=A0A2N8IRZ8_9BACT
	twist_10999	1.46954e-05	0.749468	-0.311765	-2.22523	1.6017	8.33333	5.76923	0.692308		1721	allergen_name False allergome_name Bla g 9 (4/4) (1/1) allergenonline_name False SDAP_name False iedb_name False
	twist_34930	1.46987e-05	0.749633	-0.26132	-1.86627	1.34363	12.5	9.61538	0.769231		1722	HCMVUL80
	agilent_5479	1.47124e-05	0.750334	-0.264115	-1.89094	1.36271	12.5	13.4615	1.07692	UniRef90_Q66575	1723	positive (from uniprot): Enterovirus B Genome polyprotein	Genome polyprotein n=20 Tax=Enterovirus B TaxID=138949 RepID=POLG_EC12T
	agilent_101070	1.47154e-05	0.750485	-0.311178	-2.2291	1.60674	8.33333	7.69231	0.923077	UniRef90_A0A174DKM9	1724	O2.UC53-2_GL0015479 MPA_PNP_EM_seqs_non_topgraph_seqs_final_210318.csv	Succinate dehydrogenase/fumarate reductase iron-sulfur subunit n=19 Tax=Lachnospiraceae TaxID=186803 RepID=A0A174DKM9_9FIRM
	agilent_241884	1.47221e-05	0.750829	-0.180986	-1.29807	0.936098	33.3333	28.8462	0.865385	UniRef90_P15926	1725	VFG000974(gb|NP_269970) (scpA) C5a peptidase precursor [C5a peptidase (VF0245)] [Streptococcus pyogenes M1 GAS]	C5a peptidase n=760 Tax=Bacteria TaxID=2 RepID=C5AP_STRPY
	twist_48016	1.47335e-05	0.751406	0.177309	-0.91971	1.27433	62.5	63.4615	1.01538		1726	positive (from uniprot): Enterovirus C Genome polyprotein [on Uniprot the BLAST matches are "Capsid protein" from "Human poliovirus"
	twist_21248	1.4738e-05	0.751638	0.19958	-1.03642	1.43559	20.8333	25	1.2		1727	allergen_name Que a 1 (3/3) (1/1) allergome_name Que a 1 (5/5) (1/1) allergenonline_name Que a 1.0301 (1/1) (1/1) SDAP_name Que a 1.0301 (1/1) (1/1) iedb_name False
	twist_73963	1.47425e-05	0.751868	-0.172849	-1.24432	0.898628	33.3333	28.8462	0.865385		1728	YP_009032592.1 endolysin [Lactoccocus phage WP-2]
	agilent_6339	1.47434e-05	0.751912	-0.183875	-1.32391	0.956162	37.5	32.6923	0.871795	UniRef90_P08318	1729	phosphoprotein 150 & Large structural phosphoprotein	Large structural phosphoprotein n=145 Tax=root TaxID=1 RepID=PP150_HCMVA
	agilent_171523	1.47436e-05	0.751924	0.380042	-1.97637	2.73645	4.16667	7.69231	1.84615	UniRef90_Q6GHS9	1730	WP_000791575.1 strains_non_MPA_non_topgraph_cdhit70_190118.csv	Fibrinogen-binding protein n=22 Tax=Staphylococcus aureus TaxID=1280 RepID=FIB_STAAR
	twist_38692	1.47652e-05	0.753027	-0.25961	-1.87672	1.3575	12.5	11.5385	0.923077		1731	positive (from uniprot): Enterovirus B Genome polyprotein
	agilent_131887	1.47793e-05	0.753744	0.163428	-0.857631	1.18449	45.8333	44.2308	0.965035	UniRef90_C4ZDZ6	1732	WP_012744138.1 MPA_PNP_EM_seqs_non_topgraph_seqs_final_210318.csv	Flagellin n=1 Tax=Agathobacter rectalis (strain ATCC 33656 / DSM 3377 / JCM 17463 / KCTC 5835 / VPI 0990) TaxID=515619 RepID=C4ZDZ6_AGARV
	twist_35178	1.47826e-05	0.753911	-0.188937	-1.3702	0.992327	29.1667	28.8462	0.989011		1733	positive (from uniprot): Rhinovirus B Genome polyprotein
	agilent_114177	1.48082e-05	0.755216	-0.446909	-3.25644	2.36263	4.16667	3.84615	0.923077	UniRef90_F7M4X1	1734	MH0003_GL0051133 (1/1) MPA_and_EM_topgraph_220218_subsample.csv	STN domain-containing protein n=61 Tax=Bacteroidaceae TaxID=815 RepID=F7M4X1_9BACE
	agilent_229425	1.48149e-05	0.755562	-0.166737	-1.21648	0.883005	37.5	34.6154	0.923077	UniRef90_A0A0H3K1N3	1735	VFG001282(gb|NP_647237) (fnbB) fibronectin-binding protein B [FnBPs (VF0010)] [Staphylococcus aureus subsp. aureus MW2]	FnbB protein n=80 Tax=Staphylococcus TaxID=1279 RepID=A0A0H3K1N3_STAAW
	twist_34247	1.48178e-05	0.75571	0.281901	-1.494	2.0578	8.33333	11.5385	1.38462		1736	HCMVUL57
	agilent_200833	1.48257e-05	0.75611	-0.162824	-1.1903	0.864657	62.5	57.6923	0.923077	UniRef90_K5Z2N5	1737	MH0244_GL0115989 MPA_PNP_EM_seqs_non_topgraph_seqs_final_210318.csv	Uncharacterized protein n=12 Tax=Parabacteroides TaxID=375288 RepID=K5Z2N5_9BACT
	twist_34788	1.48289e-05	0.756276	0.283033	-1.50427	2.07034	8.33333	11.5385	1.38462		1738	positive (from uniprot): Enterovirus B Genome polyprotein
	twist_38302	1.48369e-05	0.756683	-0.246092	-1.80281	1.31063	12.5	13.4615	1.07692		1739	positive (from uniprot): Norwalk virus Non-structural polyprotein
	agilent_240382	1.48415e-05	0.756918	0.174215	-0.928922	1.27735	29.1667	30.7692	1.05495	UniRef90_Q8GM74	1740	VFG001150(gb|AAL79954) (hia) adhesin [Hia/Hsf (VF0039)] [Haemophilus influenzae nontypable strain 3179B]	Adhesin n=5 Tax=Haemophilus influenzae TaxID=727 RepID=Q8GM74_HAEIF
	twist_48824	1.49085e-05	0.760333	-0.185137	-1.37468	1.00441	25	21.1538	0.846154		1741	polyprotein (9/9) & VP1 capsid protein (1/3) & Chain 2, Human Rhinovirus Serotype 2 (Hrv2)
	twist_95690	1.49518e-05	0.762539	-0.291707	-2.18394	1.60053	8.33333	9.61538	1.15385		1742	AFU63124.1 endolysin [Lactobacillus phage ATCC 8014-B2]
	agilent_1167	1.49553e-05	0.762719	-0.154897	-1.16046	0.850671	54.1667	48.0769	0.887574	UniRef90_P06484	1743	envelope glycoprotein G (2/2) & glycoprotein G (2/2)	Envelope glycoprotein G n=376 Tax=Human herpesvirus 1 TaxID=10298 RepID=GG_HHV11
	twist_99262	1.49588e-05	0.762898	0.179453	-0.986433	1.34534	25	30.7692	1.23077		1744	YP_009222289.1 lysin [Lactobacillus phage LfeInf]
	agilent_69356	1.49596e-05	0.762941	-0.297044	-2.22726	1.63318	8.33333	5.76923	0.692308	UniRef90_A0A1Q6JQM1	1745	O2.UC3-1_GL0128502 (2/2) MPA_and_EM_topgraph_220218_subsample.csv	Fn3_like domain-containing protein n=5 Tax=Clostridiales TaxID=186802 RepID=A0A1Q6JQM1_9FIRM
	twist_47810	1.49615e-05	0.763035	0.176835	-0.972726	1.3264	25	26.9231	1.07692		1746	EBNA-3B nuclear protein [Human gammaherpesvirus 4] & Epstein-Barr nuclear antigen 4
	agilent_8947	1.49632e-05	0.763123	-0.162476	-1.2191	0.894145	45.8333	38.4615	0.839161	UniRef90_P08318	1747	phosphoprotein 150 & Large structural phosphoprotein	Large structural phosphoprotein n=145 Tax=root TaxID=1 RepID=PP150_HCMVA
	twist_30800	1.49632e-05	0.763123	-0.162476	-1.2191	0.894145	45.8333	38.4615	0.839161		1748	HCMVUL99 & Tegument protein UL11 homolog
	agilent_7811	1.49632e-05	0.763123	-0.162476	-1.2191	0.894145	45.8333	38.4615	0.839161	UniRef90_P08318	1749	phosphoprotein 150 & Large structural phosphoprotein	Large structural phosphoprotein n=145 Tax=root TaxID=1 RepID=PP150_HCMVA
	agilent_199716	1.49827e-05	0.764115	-0.292122	-2.2001	1.61586	8.33333	5.76923	0.692308	UniRef90_A6KYJ2	1750	V1.CD35-1_GL0037732 MPA_PNP_EM_seqs_non_topgraph_seqs_final_210318.csv	50S ribosomal protein L2 n=108 Tax=root TaxID=1 RepID=RL2_BACV8
	agilent_123600	1.49827e-05	0.764115	-0.292122	-2.2001	1.61586	8.33333	5.76923	0.692308	UniRef90_G1WUK1	1751	WP_005336074.1 (3/3) non_MPA_topgraph_sampling_040218.csv	Wzz domain-containing protein n=14 Tax=Firmicutes TaxID=1239 RepID=G1WUK1_9FIRM
	agilent_3414	1.49872e-05	0.764346	-0.270497	-2.03901	1.49802	91.6667	90.3846	0.986014	UniRef90_Q9ANY1	1752	pneumococcal histidine triad protein E & hydrolase & HIT family hydrolase	Bvh-3 n=444 Tax=Bacteria TaxID=2 RepID=Q9ANY1_STREE
	agilent_219934	1.50038e-05	0.765193	-0.154736	-1.17016	0.860691	58.3333	57.6923	0.989011	UniRef90_UPI000F53326A	1753	VFG000261(gb|NP_273742) (iga) IgA-specific serine endopeptidase [IgA1 protease (VF0080)] [Neisseria meningitidis MC58]	IgA-specific serine endopeptidase autotransporter n=1 Tax=Neisseria meningitidis TaxID=487 RepID=UPI000F53326A
	twist_236	1.50065e-05	0.765332	0.359769	-2.0026	2.72214	4.16667	7.69231	1.84615		1754	allergen_name False allergome_name Alt a TCTP (1/2) (1/1) allergenonline_name Unassigned (1/1) (1/1) SDAP_name False iedb_name False
[truncated: 796 more rows]
