# Supplementary material for: Systemic antibody responses against bacterial and viral antigens associate with fatigue in patients with inflammatory bowel disease
Source: iScience. 2026 Jul 20;29(8):116828. doi: 10.1016/j.isci.2026.116828 (PMC13393791; doi:10.1016/j.isci.2026.116828)
Supplement: Table S28. Logistic regression results for the association between individual antibody reactivity and fatigue status in the remission CD cohort comparing patients above the lowest fatigue quartile (>Q1) with patients in the lowest fatigue quartile (Q1) [file mmc28.xlsx]

## Sheet: Table S28
	Table S28. Logistic regression results for the association between individual antibodies and fatigue status (Q1: minimally fatigued, n = 22; >Q1: moderately to highly fatigued, n = 38) in the Remission CD. Models were adjusted for age, sex, and smoking. Antibodies are ranked by p-value. Yellow-colored cells indicate nominal significance (p < 0.05), and orange cells indicate p < 0.1.
	Peptide-ID	Benjamini-Hochberg value	P-Value	Regression Coefficient	Lower Confidence Interval Value	Upper Confidence Interval Value	% of individuals with peptide present in lesser fatigued group (Q1)	% of individuals with peptide present in higher fatigued group (>Q1)	Fold Change	UniRef-ID	Rank based on P-Value	Peptide Name	Function according to Universal Protein Reference database (UniRef)
	agilent_223973	0	0	-12.6933	-12.6933	-12.6933	0	2.77778		UniRef90_P55980	1	VFG000306(gb|NP_207343) (cagA) cag T4SS translocated effector CagA [CagA (VF0059)] [Helicobacter pylori 26695]	Cytotoxicity-associated immunodominant antigen n=265 Tax=Helicobacter pylori TaxID=210 RepID=CAGA_HELPY
	agilent_158809	0	0	-12.6933	-12.6933	-12.6933	0	2.77778		UniRef90_A0A121XSS7	2	NP_814183.1 strains_non_MPA_non_topgraph_cdhit70_190118.csv	Peptidoglycan DL-endopeptidase CwlO n=138 Tax=Bacilli TaxID=91061 RepID=A0A121XSS7_LISMN
	agilent_869	6.15186e-08	0.00313745	-2.08332	-3.46563	-0.701021	54.5455	13.8889	0.25463	UniRef90_P03277	3	Hexon protein	Hexon protein n=779 Tax=Adenoviridae TaxID=10508 RepID=CAPSH_ADE02
	agilent_868	1.25661e-07	0.0064087	-1.9777	-3.39959	-0.555809	50	13.8889	0.277778	UniRef90_P03277	4	Hexon protein	Hexon protein n=779 Tax=Adenoviridae TaxID=10508 RepID=CAPSH_ADE02
	agilent_870	1.25661e-07	0.0064087	-1.9777	-3.39959	-0.555809	50	13.8889	0.277778	UniRef90_P03277	5	Hexon protein	Hexon protein n=779 Tax=Adenoviridae TaxID=10508 RepID=CAPSH_ADE02
	twist_48862	1.27562e-07	0.00650565	-2.06942	-3.55997	-0.578876	45.4545	11.1111	0.244444		6	Hexon protein
	agilent_110572	1.66152e-07	0.00847374	-1.72983	-3.0177	-0.44197	54.5455	22.2222	0.407407	UniRef90_A0A1C3SKW8	7	WP_020916184.1 strains_non_MPA_non_topgraph_cdhit70_190118.csv	Peptidase C51 domain-containing protein n=23 Tax=Streptococcus TaxID=1301 RepID=A0A1C3SKW8_STRMC
	twist_49495	3.56959e-07	0.0182049	-2.32808	-4.26037	-0.395791	31.8182	5.55556	0.174603		8	Nucleoprotein (2/5)
	twist_44134	4.25639e-07	0.0217076	-2.73367	-5.06781	-0.399528	27.2727	2.77778	0.101852		9	Uncharacterized protein UL48A
	agilent_81159	4.26773e-07	0.0217654	-2.73	-5.06204	-0.397968	27.2727	2.77778	0.101852	UniRef90_Q6GHS9	10	WP_000791575.1 strains_non_MPA_non_topgraph_cdhit70_190118.csv	Fibrinogen-binding protein n=22 Tax=Staphylococcus aureus TaxID=1280 RepID=FIB_STAAR
	agilent_222419	4.62429e-07	0.0235839	1.44781	0.194341	2.70128	50	75	1.5	UniRef90_Q54703	11	VFG000955(gb|NP_608047) (emm) M18 protein precursor [M protein (VF0242)] [Streptococcus pyogenes MGAS8232]	Emm18.1 protein n=9 Tax=Streptococcus pyogenes TaxID=1314 RepID=Q54703_STRPY
	agilent_224420	4.64066e-07	0.0236674	2.68604	0.359157	5.01293	4.54545	27.7778	6.11111	UniRef90_Q97T80	12	VFG001362(gb|NP_344620) (zmpC) immunoglobulin A1 protease [IgA1 protease (VF0147)] [Streptococcus pneumoniae TIGR4]	Zinc metalloprotease ZmpC n=66 Tax=Terrabacteria group TaxID=1783272 RepID=ZMPC_STRPN
	agilent_42705	4.65303e-07	0.0237305	-1.97574	-3.68807	-0.263408	31.8182	5.55556	0.174603	UniRef90_D4K1P5	13	MH0161_GL0091744 MPA_PNP_EM_seqs_non_topgraph_seqs_final_210318.csv	Uncharacterized protein n=7 Tax=Faecalibacterium TaxID=216851 RepID=D4K1P5_9FIRM
	twist_58726	4.71825e-07	0.0240631	2.20133	0.288964	4.11369	72.7273	94.4444	1.29861		14	positive (exact): Human adenovirus C Pre-histone-like nucleoprotein
	twist_22942	4.75873e-07	0.0242695	-2.1975	-4.10933	-0.285678	27.2727	5.55556	0.203704		15	allergen_name False allergome_name Sola l Peroxidase (3/3) (1/1) allergenonline_name False SDAP_name False iedb_name False
	agilent_180726	5.09506e-07	0.0259848	-2.45027	-4.60728	-0.293265	95.4545	66.6667	0.698413	UniRef90_Q2G0D4	16	WP_000731642.1 strains_non_MPA_non_topgraph_cdhit70_190118.csv	Probable autolysin SsaALP n=204 Tax=Bacteria TaxID=2 RepID=SSAAL_STAA8
	agilent_240269	5.27057e-07	0.0268799	1.56961	0.179632	2.95959	59.0909	80.5556	1.36325	UniRef90_Q99XV0	17	VFG000968(gb|NP_269973) (emm) M protein type 1 [M protein (VF0242)] [Streptococcus pyogenes M1 GAS]	M protein type 1 n=54 Tax=Streptococcus pyogenes TaxID=1314 RepID=Q99XV0_STRP1
	agilent_201764	5.42569e-07	0.027671	-1.82932	-3.45762	-0.201013	36.3636	8.33333	0.229167	UniRef90_A0A417QP75	18	WP_005330461.1 strains_non_MPA_non_topgraph_cdhit70_190118.csv	Uncharacterized protein n=81 Tax=Firmicutes TaxID=1239 RepID=A0A417QP75_9FIRM
	agilent_200370	5.65859e-07	0.0288588	2.80094	0.288944	5.31294	77.2727	97.2222	1.25817	UniRef90_K0XBG8	19	158499257-stool2_revised_scaffold68132_2_gene181542 MPA_PNP_EM_seqs_non_topgraph_seqs_final_210318.csv	Uncharacterized protein n=5 Tax=Bacteroidales TaxID=171549 RepID=K0XBG8_9BACT
	agilent_238918	5.70267e-07	0.0290836	1.54392	0.157329	2.9305	18.1818	41.6667	2.29167	UniRef90_O86487	20	VFG001279(gb|NP_645333) (sdrC) Ser-Asp rich fibrinogen-binding bone sialoprotein-binding protein [SDr (VF0019)] [Staphylococcus aureus subsp. aureus MW2]	Serine-aspartate repeat-containing protein C n=909 Tax=Staphylococcaceae TaxID=90964 RepID=SDRC_STAAE
	agilent_212303	5.715e-07	0.0291465	2.51701	0.255607	4.77841	4.54545	27.7778	6.11111	UniRef90_A0A173WVL9	21	O2.UC18-1_GL0086283 (1/6) MPA_and_EM_topgraph_220218_subsample.csv	Phosphoglycerol transferase and related proteins, alkaline phosphatase superfamily n=34 Tax=Clostridiales TaxID=186802 RepID=A0A173WVL9_9FIRM
	agilent_166519	6.29223e-07	0.0320904	1.97867	0.16924	3.78811	9.09091	27.7778	3.05556	UniRef90_R7EMT3	22	MH0002_GL0053999 MPA_PNP_EM_seqs_non_topgraph_seqs_final_210318.csv	TonB-dependent receptor n=1 Tax=Bacteroides uniformis CAG:3 TaxID=1263055 RepID=R7EMT3_9BACE
	agilent_6329	6.83138e-07	0.03484	1.60887	0.114553	3.10319	13.6364	36.1111	2.64815	UniRef90_P14738	23	fibronectin-binding protein A	Fibronectin-binding protein A n=540 Tax=Staphylococcaceae TaxID=90964 RepID=FNBA_STAA8
	agilent_3552	6.88257e-07	0.0351011	-1.69318	-3.26807	-0.1183	31.8182	8.33333	0.261905	UniRef90_A0A2U3RZL8	24	pneumococcal histidine triad protein D (1/2) & histidine motif-containing protein, partial	Pneumococcal histidine triad protein D n=4 Tax=Streptococcus pneumoniae TaxID=1313 RepID=A0A2U3RZL8_STREE
	agilent_9680	7.23933e-07	0.0369206	2.34	0.142058	4.53795	4.54545	25	5.5	UniRef90_P36717	25	minor core protein	Core-capsid bridging protein n=3 Tax=Human mastadenovirus A TaxID=129875 RepID=CORE5_ADE12
	agilent_30572	7.5868e-07	0.0386927	2.63058	0.136752	5.12441	9.09091	22.2222	2.44444	UniRef90_A0A264Y915	26	MH0073_GL0045612 MPA_PNP_EM_seqs_non_topgraph_seqs_final_210318.csv	Uncharacterized protein n=1 Tax=Prevotella sp. 885 TaxID=2022527 RepID=A0A264Y915_9BACT
	agilent_198500	7.69613e-07	0.0392503	1.90434	0.0938422	3.71484	9.09091	27.7778	3.05556	UniRef90_A0A1X3AI86	27	NP_816693.1 strains_non_MPA_non_topgraph_cdhit70_190118.csv	ABC-type enterochelin transport system, periplasmic component n=115 Tax=Bacilli TaxID=91061 RepID=A0A1X3AI86_ENTFL
	agilent_229456	7.94915e-07	0.0405407	1.31245	0.0565384	2.56836	54.5455	77.7778	1.42593	UniRef90_Q54703	28	VFG000955(gb|NP_608047) (emm) M18 protein precursor [M protein (VF0242)] [Streptococcus pyogenes MGAS8232]	Emm18.1 protein n=9 Tax=Streptococcus pyogenes TaxID=1314 RepID=Q54703_STRPY
	agilent_202435	7.97325e-07	0.0406636	2.56468	0.10898	5.02039	4.54545	22.2222	4.88889	UniRef90_A0A414MBR3	29	MH0356_GL0139632 (1/1) MPA_and_EM_topgraph_220218_subsample.csv	LPXTG cell wall anchor domain-containing protein n=10 Tax=Clostridiales TaxID=186802 RepID=A0A414MBR3_9FIRM
	agilent_203304	8.122e-07	0.0414222	-2.49318	-4.88939	-0.0969687	22.7273	2.77778	0.122222	UniRef90_A0A174XCR6	30	MH0020_GL0053675 MPA_PNP_EM_seqs_non_topgraph_seqs_final_210318.csv	Periplasmic beta-glucosidase n=38 Tax=Bacteroidales TaxID=171549 RepID=A0A174XCR6_9BACT
	twist_99873	8.25512e-07	0.0421011	2.13329	0.0761527	4.19043	9.09091	25	2.75		31	YP_001285556.1 gp66 [Escherichia virus TLS]
	twist_44256	8.25841e-07	0.0421179	2.18568	0.0778508	4.29351	77.2727	94.4444	1.22222		32	polyprotein (9/9) & VP1 capsid protein (1/3) & Chain 2, Human Rhinovirus Serotype 2 (Hrv2)
	twist_25205	8.25841e-07	0.0421179	-2.18568	-4.29351	-0.0778508	22.7273	5.55556	0.244444		33	allergen_name False allergome_name Bla g 9 (3/4) (1/1) allergenonline_name False SDAP_name False iedb_name False
	twist_9813	8.299e-07	0.0423249	-1.79245	-3.52279	-0.0621057	27.2727	11.1111	0.407407		34	allergen_name False allergome_name Nas vi AK (2/2) (1/1) allergenonline_name False SDAP_name False iedb_name False
	agilent_200650	8.35224e-07	0.0425964	1.40618	0.0469378	2.76543	59.0909	80.5556	1.36325	UniRef90_R5F602	35	MH0458_GL0016438 MPA_PNP_EM_seqs_non_topgraph_seqs_final_210318.csv	F5/8 type C domain-containing protein n=3 Tax=Bacteroidales TaxID=171549 RepID=R5F602_9BACE
	agilent_11048	8.62968e-07	0.0440113	1.45435	0.0390084	2.86969	63.6364	83.3333	1.30952	UniRef90_P07210	36	polyprotein (9/9) & VP1 capsid protein (1/3) & Chain 2, Human Rhinovirus Serotype 2 (Hrv2)	Genome polyprotein n=273 Tax=Enterovirus TaxID=12059 RepID=POLG_HRV8A
	agilent_39688	8.7549e-07	0.04465	1.19101	0.0284554	2.35357	31.8182	58.3333	1.83333	UniRef90_A7X0T9	37	WP_001074519.1 strains_non_MPA_non_topgraph_cdhit70_190118.csv	Bifunctional autolysin n=763 Tax=Bacteria TaxID=2 RepID=ATL_STAA1
	twist_41599	8.9264e-07	0.0455246	1.53226	0.0305033	3.03401	13.6364	33.3333	2.44444		38	Tetanus toxin precursor & Tetanus toxin
	agilent_221984	8.93254e-07	0.045556	-1.78071	-3.52622	-0.0351962	27.2727	5.55556	0.203704	UniRef90_Q9JNH0	39	VFG000972(gb|NP_269972) (sic) inhibitor of complement-mediated lysis [SIC (VF0255)] [Streptococcus pyogenes M1 GAS]	Sic1.225 n=20 Tax=Streptococcus pyogenes TaxID=1314 RepID=Q9JNH0_STRPY
	twist_54095	9.00336e-07	0.0459172	1.18384	0.0214629	2.34622	40.9091	66.6667	1.62963		40	Bifunctional autolysin precursor
	agilent_25	9.02768e-07	0.0460412	-2.4847	-4.92574	-0.0436551	22.7273	2.77778	0.122222	UniRef90_P03418	41	Nucleoprotein (2/5)	Nucleoprotein n=747 Tax=root TaxID=1 RepID=NCAP_HRSVA
	twist_30176	9.21177e-07	0.04698	2.6902	0.0359099	5.34449	4.54545	19.4444	4.27778		42	Clumping factor B precursor (Fibrinogen-binding protein B) (Fibrinogen receptor B)
	agilent_182601	9.2965e-07	0.0474122	-1.73428	-3.44877	-0.0198007	27.2727	8.33333	0.305556	UniRef90_P0ADA3	43	NP_708547.2 (1/1) non_MPA_topgraph_sampling_040218.csv	Murein hydrolase activator NlpD n=742 Tax=Bacteria TaxID=2 RepID=NLPD_ECOLI
	twist_58727	9.29662e-07	0.0474128	1.41507	0.0161524	2.81399	63.6364	88.8889	1.39683		44	positive (exact): Human adenovirus C Pre-histone-like nucleoprotein
	agilent_212164	9.5086e-07	0.0484938	-2.30776	-4.60025	-0.0152653	22.7273	2.77778	0.122222	UniRef90_A0A508ZG25	45	WP_015438400.1 strains_non_MPA_non_topgraph_cdhit70_190118.csv	Lactose-binding protein n=31 Tax=Bifidobacterium TaxID=1678 RepID=A0A508ZG25_BIFBR
	agilent_2826	9.57173e-07	0.0488158	-2.3375	-4.66286	-0.0121405	22.7273	2.77778	0.122222	UniRef90_P03277	46	Hexon protein	Hexon protein n=779 Tax=Adenoviridae TaxID=10508 RepID=CAPSH_ADE02
	agilent_18963	9.65165e-07	0.0492234	-2.63136	-5.25376	-0.00894777	18.1818	2.77778	0.152778	UniRef90_C0EY41	47	MH0188_GL0203110 (2/2) MPA_and_EM_topgraph_220218_subsample.csv	Peptidase, S41 family n=9 Tax=Clostridiales TaxID=186802 RepID=C0EY41_9FIRM
	agilent_6984	9.92306e-07	0.0506076	1.72927	-0.00457508	3.46312	9.09091	27.7778	3.05556	UniRef90_P14738	48	fibronectin-binding protein A	Fibronectin-binding protein A n=540 Tax=Staphylococcaceae TaxID=90964 RepID=FNBA_STAA8
	agilent_131312	9.93237e-07	0.0506551	-1.52357	-3.05148	0.00434497	31.8182	11.1111	0.349206	UniRef90_Q8G4Z1	49	WP_025332084.1 (1/2) non_MPA_topgraph_sampling_040218.csv	Uncharacterized protein n=77 Tax=Bifidobacterium TaxID=1678 RepID=Q8G4Z1_BIFLO
	agilent_47783	9.95876e-07	0.0507897	-1.75291	-3.51184	0.0060232	27.2727	5.55556	0.203704	UniRef90_A0A1H4EYC0	50	MH0192_GL0120909 (2/2) MPA_and_EM_topgraph_220218_subsample.csv	TonB-linked outer membrane protein, SusC/RagA family n=7 Tax=Alistipes TaxID=239759 RepID=A0A1H4EYC0_9BACT
	twist_41527	1.01742e-06	0.0518884	-1.78479	-3.58419	0.0146025	27.2727	8.33333	0.305556		51	positive (from uniprot): Enterovirus B Genome polyprotein
	twist_41261	1.08454e-06	0.0553117	-1.31683	-2.66358	0.0299208	36.3636	13.8889	0.381944		52	positive (from uniprot): Rhinovirus B Genome polyprotein
	agilent_223876	1.09091e-06	0.0556364	1.67939	-0.0404442	3.39923	9.09091	27.7778	3.05556	UniRef90_UPI000B5938A4	53	VFG001356(gb|NP_345446) (lytB) endo-beta-N-acetylglucosaminidase [CBPs (VF0145)] [Streptococcus pneumoniae TIGR4]	endo-beta-N-acetylglucosaminidase n=2 Tax=Streptococcus pneumoniae TaxID=1313 RepID=UPI000B5938A4
	agilent_5548	1.10977e-06	0.0565984	-1.94322	-3.94104	0.0545994	22.7273	8.33333	0.366667	UniRef90_Q82081	54	positive (from uniprot): Rhinovirus B Genome polyprotein	Genome polyprotein n=46 Tax=Enterovirus TaxID=12059 RepID=POLG_HRV3
	agilent_238690	1.11568e-06	0.0568997	1.62624	-0.0477291	3.30021	9.09091	27.7778	3.05556	UniRef90_UPI000DA9B94C	55	VFG001290(gb|NP_647368) (clfB) Clumping factor B, adhesin [Clumping factor (VF0004)] [Staphylococcus aureus subsp. aureus MW2]	MSCRAMM family adhesin clumping factor ClfB n=15 Tax=Staphylococcus aureus TaxID=1280 RepID=UPI000DA9B94C
	twist_27364	1.12824e-06	0.0575404	-2.39846	-4.87368	0.0767593	18.1818	5.55556	0.305556		56	pneumococcal histidine triad protein D (1/2) & histidine motif-containing protein, partial
	agilent_8927	1.13405e-06	0.0578365	1.10563	-0.0367362	2.248	36.3636	61.1111	1.68056	UniRef90_A7X0T9	57	Bifunctional autolysin precursor	Bifunctional autolysin n=763 Tax=Bacteria TaxID=2 RepID=ATL_STAA1
	twist_47860	1.13526e-06	0.0578984	-2.55859	-5.20285	0.0856673	18.1818	2.77778	0.152778		58	positive (from uniprot): Rhinovirus B Genome polyprotein
	agilent_79003	1.14584e-06	0.0584381	2.37074	-0.0846455	4.82612	4.54545	22.2222	4.88889	UniRef90_Q8XMR4	59	WP_003460505.1 strains_non_MPA_non_topgraph_cdhit70_190118.csv	LYZ2 domain-containing protein n=27 Tax=Clostridium perfringens TaxID=1502 RepID=Q8XMR4_CLOPE
	agilent_227075	1.1533e-06	0.0588181	2.27393	-0.0847378	4.6326	4.54545	22.2222	4.88889	UniRef90_P09983	60	VFG000906(gb|NP_755445) (hlyA) Hemolysin A [Hemolysin (VF0225)] [Escherichia coli CFT073]	Hemolysin, chromosomal n=225 Tax=Bacteria TaxID=2 RepID=HLYAC_ECOLX
	agilent_1379	1.18536e-06	0.0604532	1.43965	-0.063254	2.94256	18.1818	33.3333	1.83333	UniRef90_Q2FUY2	61	Clumping factor B precursor (Fibrinogen-binding protein B) (Fibrinogen receptor B)	Clumping factor B n=3 Tax=Staphylococcus aureus TaxID=1280 RepID=CLFB_STAA8
	twist_8779	1.18548e-06	0.0604594	-2.16081	-4.41661	0.0949939	18.1818	5.55556	0.305556		62	allergen_name False allergome_name Por tr 2 (14/17) (1/1) allergenonline_name False SDAP_name False iedb_name False
	twist_86491	1.19075e-06	0.0607283	-1.82322	-3.72859	0.0821414	22.7273	8.33333	0.366667		63	YP_007006989.1 lysozyme-peptidase [Clostridium phage phi24R]
	agilent_229718	1.2111e-06	0.0617663	1.73877	-0.0856315	3.56316	9.09091	27.7778	3.05556	UniRef90_A7X6I5	64	VFG001283(gb|NP_647238) (fnbA) fibronectin-binding protein A [FnBPs (VF0010)] [Staphylococcus aureus subsp. aureus MW2]	Fibronectin-binding protein A n=697 Tax=Bacteria TaxID=2 RepID=FNBA_STAA1
	twist_48555	1.24235e-06	0.0633596	1.1401	-0.0634349	2.34363	36.3636	55.5556	1.52778		65	putative BLRF2 protein [Human gammaherpesvirus 4] & Tegument protein BLRF2
	twist_52109	1.26926e-06	0.0647325	2.50956	-0.153341	5.17247	4.54545	16.6667	3.66667		66	latent membrane protein 1 (LMP1) HHV-4P-1 LYDMA gene
	agilent_1877	1.26926e-06	0.0647325	2.50956	-0.153341	5.17247	4.54545	16.6667	3.66667	UniRef90_P03230	67	latent membrane protein 1 (LMP1) HHV-4P-1 LYDMA gene	Latent membrane protein 1 n=42 Tax=Epstein-Barr virus (strain GD1) TaxID=10376 RepID=LMP1_EBVB9
	agilent_223567	1.27188e-06	0.064866	1.25857	-0.0775681	2.59471	18.1818	38.8889	2.13889	UniRef90_Q2YX95	68	VFG001318(gb|YP_001332075) (isdA) iron-regulated surface determinant protein A [Isd (VF0015)] [Staphylococcus aureus subsp. aureus str. Newman]	Iron-regulated surface determinant protein A n=287 Tax=Bacteria TaxID=2 RepID=ISDA_STAAB
	twist_34128	1.27499e-06	0.0650244	1.3434	-0.0836392	2.77045	13.6364	38.8889	2.85185		69	Bifunctional autolysin precursor
	agilent_8060	1.29375e-06	0.0659812	-2.50091	-5.16698	0.165153	18.1818	2.77778	0.152778	UniRef90_Q1HVF7	70	EBNA-1 HHV 4	Epstein-Barr nuclear antigen 1 n=48 Tax=Epstein-Barr virus (strain GD1) TaxID=10376 RepID=EBNA1_EBVA8
	agilent_222381	1.29636e-06	0.0661143	1.29799	-0.0863957	2.68238	22.7273	38.8889	1.71111	UniRef90_A7X6I5	71	VFG001283(gb|NP_647238) (fnbA) fibronectin-binding protein A [FnBPs (VF0010)] [Staphylococcus aureus subsp. aureus MW2]	Fibronectin-binding protein A n=697 Tax=Bacteria TaxID=2 RepID=FNBA_STAA1
	agilent_48876	1.30219e-06	0.0664116	-1.06897	-2.21034	0.0724019	54.5455	27.7778	0.509259	UniRef90_E5WWA2	72	MH0006_GL0012770 MPA_PNP_EM_seqs_non_topgraph_seqs_final_210318.csv	Chondroitin sulfate ABC lyase n=8 Tax=Bacteroidaceae TaxID=815 RepID=E5WWA2_9BACE
	twist_28963	1.30925e-06	0.0667717	-2.15888	-4.46704	0.149275	22.7273	2.77778	0.122222		73	Trans-acting transcriptional protein ICP4
	agilent_229776	1.316e-06	0.0671162	2.71491	-0.191387	5.6212	4.54545	13.8889	3.05556	UniRef90_P45387	74	VFG001149(gb|AAB03707) (hap) autotransporter, fibronectin-binding adhesin [Hap (VF0037)] [Haemophilus influenzae N187]	Adhesion and penetration protein autotransporter n=2 Tax=Haemophilus influenzae TaxID=727 RepID=HAP2_HAEIF
	agilent_140746	1.33784e-06	0.0682297	-1.75589	-3.64319	0.131418	22.7273	5.55556	0.244444	UniRef90_A0A1C5SSH8	75	WP_005932362.1 (1/1) MPA_and_EM_topgraph_220218_subsample.csv	Penicillin-binding protein 2B n=11 Tax=Faecalibacterium TaxID=216851 RepID=A0A1C5SSH8_9FIRM
	agilent_78269	1.34356e-06	0.0685213	-1.71089	-3.55176	0.129992	22.7273	5.55556	0.244444	UniRef90_K0WUD6	76	MH0012_GL0237066 (1/1) MPA_and_EM_topgraph_220218_subsample.csv	Uncharacterized protein n=3 Tax=Bacteroidales TaxID=171549 RepID=K0WUD6_9BACT
	agilent_234348	1.35408e-06	0.0690582	-1.65026	-3.42934	0.128827	27.2727	5.55556	0.203704	UniRef90_Q8P2T7	77	VFG000976(gb|NP_268546) (slo) streptolysin O precursor [SLO (VF0250)] [Streptococcus pyogenes M1 GAS]	Streptolysin O n=132 Tax=Streptococcus TaxID=1301 RepID=TACY_STRP8
	agilent_4777	1.35667e-06	0.0691902	2.04102	-0.160378	4.24242	4.54545	22.2222	4.88889	UniRef90_P03460	78	Hemagglutinin (2/2)	Hemagglutinin n=16903 Tax=Influenza B virus TaxID=11520 RepID=HEMA_INBLE
	twist_10203	1.36348e-06	0.0695373	-1.49129	-3.10178	0.119187	27.2727	11.1111	0.407407		79	allergen_name False allergome_name Por tr 2 (1/17) (1/1) allergenonline_name False SDAP_name False iedb_name False
	twist_12068	1.36348e-06	0.0695373	-1.49129	-3.10178	0.119187	27.2727	11.1111	0.407407		80	allergen_name False allergome_name Bom hy AK (1/2) (1/1) allergenonline_name False SDAP_name False iedb_name False
	agilent_225551	1.37523e-06	0.0701368	2.08795	-0.171712	4.34761	4.54545	19.4444	4.27778	UniRef90_Q97T80	81	VFG001362(gb|NP_344620) (zmpC) immunoglobulin A1 protease [IgA1 protease (VF0147)] [Streptococcus pneumoniae TIGR4]	Zinc metalloprotease ZmpC n=66 Tax=Terrabacteria group TaxID=1783272 RepID=ZMPC_STRPN
	twist_48742	1.37926e-06	0.0703422	-1.5091	-3.14351	0.125304	27.2727	8.33333	0.305556		82	DNA polymerase processivity factor
	agilent_45366	1.38649e-06	0.0707109	-1.21785	-2.53856	0.102852	36.3636	13.8889	0.381944	UniRef90_A0A173ZMW8	83	MH0006_GL0111091 (2/2) MPA_and_EM_topgraph_220218_subsample.csv	LysM domain-containing protein n=31 Tax=Clostridiales TaxID=186802 RepID=A0A173ZMW8_9FIRM
	agilent_65775	1.39367e-06	0.0710769	-2.2694	-4.73365	0.194853	18.1818	2.77778	0.152778	UniRef90_A0A174XCR6	84	MH0020_GL0053675 MPA_PNP_EM_seqs_non_topgraph_seqs_final_210318.csv	Periplasmic beta-glucosidase n=38 Tax=Bacteroidales TaxID=171549 RepID=A0A174XCR6_9BACT
	agilent_224194	1.41233e-06	0.0720286	1.21467	-0.108728	2.53807	59.0909	77.7778	1.31624	UniRef90_Q2FE79	85	VFG002421(gb|NP_647158) (sbi) IgG-binding protein SBI [Sbi (VF0423)] [Staphylococcus aureus subsp. aureus MW2]	Immunoglobulin-binding protein Sbi n=295 Tax=Bacteria TaxID=2 RepID=SBI_STAA3
	agilent_26641	1.43518e-06	0.0731942	1.61023	-0.151303	3.37177	9.09091	25	2.75	UniRef90_A0A1X3AI86	86	NP_816693.1 strains_non_MPA_non_topgraph_cdhit70_190118.csv	ABC-type enterochelin transport system, periplasmic component n=115 Tax=Bacilli TaxID=91061 RepID=A0A1X3AI86_ENTFL
	agilent_191187	1.47185e-06	0.0750644	1.212	-0.122485	2.54649	18.1818	38.8889	2.13889	UniRef90_A0A1L9L6D8	87	WP_039451873.1 strains_non_MPA_non_topgraph_cdhit70_190118.csv	Chitodextrinase n=50 Tax=Vibrionaceae TaxID=641 RepID=A0A1L9L6D8_VIBFL
	agilent_124373	1.49781e-06	0.0763882	2.0893	-0.221571	4.40017	4.54545	19.4444	4.27778	UniRef90_B0G5S8	88	WP_005332882.1 (1/4) non_MPA_topgraph_sampling_040218.csv	Uncharacterized protein n=12 Tax=Dorea TaxID=189330 RepID=B0G5S8_9FIRM
	agilent_151860	1.51219e-06	0.0771215	-1.67854	-3.53971	0.182632	22.7273	8.33333	0.366667	UniRef90_A0A508ZG25	89	WP_015438400.1 strains_non_MPA_non_topgraph_cdhit70_190118.csv	Lactose-binding protein n=31 Tax=Bifidobacterium TaxID=1678 RepID=A0A508ZG25_BIFBR
	agilent_235576	1.51459e-06	0.0772439	1.33494	-0.145859	2.81573	13.6364	33.3333	2.44444	UniRef90_P19579	90	VFG000680(gb|AAF13661) (capA) CapA, required for Poly-gamma-glutamate transport [Capsule (VF0141)] [Bacillus anthracis]	Capsule biosynthesis protein CapA n=16 Tax=Bacillus TaxID=55087 RepID=CAPA_BACAN
	twist_52251	1.5209e-06	0.0775658	1.40494	-0.155202	2.96509	13.6364	33.3333	2.44444		91	EBNA-3C HHV 4 latent protein
	agilent_7826	1.52153e-06	0.0775981	-1.20638	-2.54618	0.133413	36.3636	19.4444	0.534722	UniRef90_P08318	92	phosphoprotein 150 & Large structural phosphoprotein	Large structural phosphoprotein n=145 Tax=root TaxID=1 RepID=PP150_HCMVA
	agilent_62251	1.53634e-06	0.0783534	-2.38528	-5.04107	0.270521	13.6364	5.55556	0.407407	UniRef90_R5DVL4	93	N085A_GL0053942 (1/2) MPA_and_EM_topgraph_220218_subsample.csv	Uncharacterized protein n=24 Tax=Ruminococcus TaxID=1263 RepID=R5DVL4_9FIRM
	agilent_223695	1.54019e-06	0.0785498	-1.03903	-2.19666	0.1186	54.5455	33.3333	0.611111	UniRef90_A0A4I7XYI6	94	VFG001361(gb|NP_344663) (pspA) pneumococcal surface protein A [PspA (VF0152)] [Streptococcus pneumoniae TIGR4]	Surface protein A n=87 Tax=Streptococcus pneumoniae TaxID=1313 RepID=A0A4I7XYI6_STREE
	twist_87004	1.5493e-06	0.0790145	-1.27034	-2.68789	0.147204	31.8182	11.1111	0.349206		95	AFQ97034.1 protein kinase [Enterobacteria phage T7M]
	twist_68925	1.63745e-06	0.0835099	-2.13592	-4.55482	0.28298	18.1818	2.77778	0.152778		96	YP_009320836.1 ribonucleotide reductase of class III (anaerobic) large subunit [Salmonella phage 100268_sal2]
	twist_45703	1.64769e-06	0.084032	-2.13057	-4.54748	0.286345	18.1818	2.77778	0.152778		97	BZLF1 [Human gammaherpesvirus 4] & BZLF1 & Trans-activator protein BZLF1
	agilent_158347	1.66065e-06	0.0846933	1.57292	-0.215202	3.36104	9.09091	22.2222	2.44444	UniRef90_A0A139KHP0	98	MH0003_GL0049565 MPA_PNP_EM_seqs_non_topgraph_seqs_final_210318.csv	SusC/RagA family TonB-linked outer membrane protein n=31 Tax=Bacteroides TaxID=816 RepID=A0A139KHP0_BACUN
	agilent_1726	1.66398e-06	0.0848629	2.11021	-0.29002	4.51045	4.54545	16.6667	3.66667	UniRef90_P14738	99	fibronectin-binding protein A	Fibronectin-binding protein A n=540 Tax=Staphylococcaceae TaxID=90964 RepID=FNBA_STAA8
	agilent_188662	1.66919e-06	0.0851286	-2.05643	-4.39748	0.284622	18.1818	2.77778	0.152778	UniRef90_A0A174UJY4	100	MH0366_GL0095969 MPA_PNP_EM_seqs_non_topgraph_seqs_final_210318.csv	Glycoside hydrolase family 28 protein n=46 Tax=Bacteroides TaxID=816 RepID=A0A174UJY4_BACVU
	agilent_173492	1.67252e-06	0.0852987	1.91957	-0.266871	4.10601	4.54545	22.2222	4.88889	UniRef90_A0A1C5RFI9	101	V1.UC10-2_GL0112511 MPA_PNP_EM_seqs_non_topgraph_seqs_final_210318.csv	Sulfate starvation-induced protein 7 n=20 Tax=Faecalibacterium TaxID=216851 RepID=A0A1C5RFI9_9FIRM
	agilent_101196	1.68129e-06	0.0857457	-1.94198	-4.15711	0.27315	18.1818	5.55556	0.305556	UniRef90_P66208	102	WP_003726143.1 strains_non_MPA_non_topgraph_cdhit70_190118.csv	50S ribosomal protein L32-2 n=26 Tax=Listeria TaxID=1637 RepID=RL322_LISIN
	agilent_228819	1.68783e-06	0.0860793	1.04785	-0.148658	2.24436	50	66.6667	1.33333	UniRef90_Q99XV0	103	VFG000968(gb|NP_269973) (emm) M protein type 1 [M protein (VF0242)] [Streptococcus pyogenes M1 GAS]	M protein type 1 n=54 Tax=Streptococcus pyogenes TaxID=1314 RepID=Q99XV0_STRP1
	agilent_139785	1.70808e-06	0.087112	-1.63931	-3.51734	0.238716	22.7273	11.1111	0.488889	UniRef90_A0A015W0V2	104	O2.UC29-0_GL0041089 MPA_PNP_EM_seqs_non_topgraph_seqs_final_210318.csv	Uncharacterized protein n=22 Tax=Bacteroidales TaxID=171549 RepID=A0A015W0V2_BACFG
	twist_58292	1.71133e-06	0.087278	-2.50444	-5.37508	0.366203	13.6364	2.77778	0.203704		105	Enterovirus polyprotein (VP0, VP1, VP2, VP4) – capsid proteins, Coxsackievirus A9 (2.9 Å structure, chains 1–4)
	agilent_74514	1.73142e-06	0.0883026	1.92839	-0.289124	4.14591	4.54545	22.2222	4.88889	UniRef90_K5ZQT7	106	MH0092_GL0084257 (2/2) MPA_and_EM_topgraph_220218_subsample.csv	TonB family domain-containing protein n=17 Tax=Parabacteroides TaxID=375288 RepID=K5ZQT7_9BACT
	agilent_240856	1.74588e-06	0.0890397	1.32592	-0.202324	2.85417	18.1818	30.5556	1.68056	UniRef90_O86489	107	VFG001281(gb|NP_645335) (sdrE) Ser-Asp rich fibrinogen-binding bone sialoprotein-binding protein [SDr (VF0019)] [Staphylococcus aureus subsp. aureus MW2]	Serine-aspartate repeat-containing protein E n=489 Tax=Bacteria TaxID=2 RepID=SDRE_STAAE
	agilent_239561	1.75051e-06	0.089276	2.05192	-0.314853	4.41869	4.54545	16.6667	3.66667	UniRef90_X5LYA4	108	VFG016667(gb|YP_033004) (badA/vomp/brp) Surface protein/Bartonella adhesin BadA-like [BadA (SS156)] [Bartonella henselae str. Houston-1]	Surface protein/adhesin n=3 Tax=Bartonella henselae TaxID=38323 RepID=X5LYA4_BARHN
	twist_93547	1.75221e-06	0.0893625	-2.44597	-5.26802	0.37608	13.6364	2.77778	0.203704		109	YP_009284266.1 putative large terminase subunit [Enterobacter phage Arya]
	agilent_113561	1.77293e-06	0.0904196	2.04896	-0.32283	4.42074	4.54545	16.6667	3.66667	UniRef90_A0A354D3V1	110	MH0436_GL0046035 MPA_PNP_EM_seqs_non_topgraph_seqs_final_210318.csv	Flagellin n=2 Tax=Clostridiales TaxID=186802 RepID=A0A354D3V1_9FIRM
	agilent_12002	1.77748e-06	0.0906515	1.14511	-0.181375	2.4716	22.7273	38.8889	1.71111		111	positive (exact): Human respiratory syncytial virus Attachment glycoprotein
	twist_58004	1.78293e-06	0.0909295	1.99987	-0.318757	4.31849	4.54545	22.2222	4.88889		112	Fusion glycoprotein F0 precursor (2/2) & fusion protein (1/2) & fusion glycoprotein
	agilent_235643	1.78648e-06	0.0911104	1.15502	-0.184847	2.49489	18.1818	36.1111	1.98611	UniRef90_P11311	113	VFG002033(gb|NP_109829) (p1/MgPa/gapA) ADP1_MYCPN adhesin P1 [Cytadherence organelle (VF0330)] [Mycoplasma pneumoniae M129]	Adhesin P1 n=56 Tax=Mycoplasma pneumoniae TaxID=2104 RepID=ADP1_MYCPN
	agilent_223802	1.79672e-06	0.0916325	-2.20756	-4.77254	0.357423	13.6364	2.77778	0.203704	UniRef90_Q5WVT8	114	VFG002005(gb|YP_095785) (fliG) flagellar motor switch protein G [Flagella (VF0157)] [Legionella pneumophila subsp. pneumophila str. Philadelphia 1]	Flagellar motor switch protein FliG n=11 Tax=Legionella TaxID=445 RepID=Q5WVT8_LEGPL
	agilent_85452	1.79921e-06	0.0917597	1.94902	-0.31645	4.21448	4.54545	19.4444	4.27778	UniRef90_A0A0M6WAJ0	115	MH0356_GL0161949 (1/1) MPA_and_EM_topgraph_220218_subsample.csv	Bmp domain-containing protein n=6 Tax=Roseburia TaxID=841 RepID=A0A0M6WAJ0_9FIRM
	twist_49675	1.81371e-06	0.0924994	1.31835	-0.21754	2.85423	13.6364	33.3333	2.44444		116	positive (from uniprot): Human herpesvirus 3 Envelope glycoprotein C
	twist_55260	1.81688e-06	0.092661	1.029	-0.170389	2.22838	27.2727	47.2222	1.73148		117	Adhesin P1 precursor (Cytadhesin P1) (Attachment protein) & ADP1_MYCPN adhesin P1
	agilent_202464	1.82474e-06	0.0930617	1.87185	-0.312632	4.05633	4.54545	22.2222	4.88889	UniRef90_A0A149NQL8	118	YP_101348.1 strains_non_MPA_non_topgraph_cdhit70_190118.csv	Peptidylprolyl isomerase n=30 Tax=Bacteroides TaxID=816 RepID=A0A149NQL8_BACFG
	agilent_174704	1.83421e-06	0.0935445	1.00994	-0.170417	2.1903	50	72.2222	1.44444	UniRef90_A6LEY7	119	158458797-stool1_revised_scaffold5915_1_gene28910 MPA_PNP_EM_seqs_non_topgraph_seqs_final_210318.csv	Uncharacterized protein n=16 Tax=Bacteroidales TaxID=171549 RepID=A6LEY7_PARD8
	agilent_89931	1.85142e-06	0.0944225	2.08098	-0.357648	4.51961	4.54545	16.6667	3.66667	UniRef90_Q0SQA8	120	WP_003459331.1 strains_non_MPA_non_topgraph_cdhit70_190118.csv	Negative regulator of genetic competence MecB/ClpC n=38 Tax=Clostridium perfringens TaxID=1502 RepID=Q0SQA8_CLOPS
	agilent_64365	1.88214e-06	0.0959891	2.06657	-0.366663	4.49979	4.54545	16.6667	3.66667	UniRef90_B0PDI1	121	552396.HMPREF0863_00439 MPA_PNP_EM_seqs_non_topgraph_seqs_final_210318.csv	Peptidase C51 domain-containing protein n=95 Tax=root TaxID=1 RepID=B0PDI1_9FIRM
	agilent_3329	1.88285e-06	0.0960256	1.46652	-0.260388	3.19343	9.09091	30.5556	3.36111	UniRef90_P03211	122	EBNA-1 HHV 4 & BKRF1	Epstein-Barr nuclear antigen 1 n=37 Tax=Epstein-Barr virus (strain GD1) TaxID=10376 RepID=EBNA1_EBVB9
	agilent_239721	1.89852e-06	0.0968243	-1.30263	-2.84023	0.234971	27.2727	8.33333	0.305556	UniRef90_O84091	123	VFG002125(gb|NP_219592) (copN) Type III secretion system effector CopN [TTSS (VF0344)] [Chlamydia trachomatis D/UW-3/CX]	Low Calcium Response E n=20 Tax=Chlamydia trachomatis TaxID=813 RepID=O84091_CHLTR
	agilent_243165	1.9081e-06	0.0973133	-1.51832	-3.31315	0.276503	22.7273	5.55556	0.244444	UniRef90_Q9JNH0	124	VFG000972(gb|NP_269972) (sic) inhibitor of complement-mediated lysis [SIC (VF0255)] [Streptococcus pyogenes M1 GAS]	Sic1.225 n=20 Tax=Streptococcus pyogenes TaxID=1314 RepID=Q9JNH0_STRPY
	twist_62435	1.9119e-06	0.097507	-2.31472	-5.05255	0.423118	13.6364	2.77778	0.203704		125	AFQ97034.1 protein kinase [Enterobacteria phage T7M]
	twist_39967	1.91585e-06	0.0977083	1.40331	-0.257515	3.06413	9.09091	27.7778	3.05556		126	immunoglobulin A1 protease
	agilent_241665	1.91746e-06	0.0977906	1.02438	-0.188276	2.23703	50	75	1.5	UniRef90_Q2FE79	127	VFG002421(gb|NP_647158) (sbi) IgG-binding protein SBI [Sbi (VF0423)] [Staphylococcus aureus subsp. aureus MW2]	Immunoglobulin-binding protein Sbi n=295 Tax=Bacteria TaxID=2 RepID=SBI_STAA3
	agilent_2112	1.9273e-06	0.0982924	-1.32548	-2.89693	0.245964	27.2727	8.33333	0.305556	UniRef90_P0C6Z0	128	early antigen protein D (EA-D) & DNA polymerase processivity factor BMRF1	DNA polymerase processivity factor BMRF1 n=54 Tax=Epstein-Barr virus (strain GD1) TaxID=10376 RepID=EAD_EBVA8
	agilent_3414	1.93124e-06	0.0984932	1.95622	-0.364392	4.27684	81.8182	97.2222	1.18827	UniRef90_Q9ANY1	129	pneumococcal histidine triad protein E & hydrolase & HIT family hydrolase	Bvh-3 n=444 Tax=Bacteria TaxID=2 RepID=Q9ANY1_STREE
	twist_48625	1.93395e-06	0.0986315	-1.03831	-2.27054	0.193915	40.9091	19.4444	0.475309		130	phosphoprotein 150 & Large structural phosphoprotein
	agilent_133116	1.95665e-06	0.0997889	1.53225	-0.292402	3.35689	9.09091	30.5556	3.36111	UniRef90_A0A2N0UJ56	131	ED10A_GL0135741 (1/1) MPA_and_EM_topgraph_220218_subsample.csv	Phosphoserine phosphatase RsbU n=23 Tax=root TaxID=1 RepID=A0A2N0UJ56_9FIRM
	twist_15962	1.96512e-06	0.100221	-1.32655	-2.90826	0.255161	27.2727	13.8889	0.509259		132	allergen_name False allergome_name Nas vi AK (2/2) (1/1) allergenonline_name False SDAP_name False iedb_name False
	agilent_223056	1.97889e-06	0.100924	1.30994	-0.255195	2.87508	13.6364	27.7778	2.03704	UniRef90_Q8GM74	133	VFG001150(gb|AAL79954) (hia) adhesin [Hia/Hsf (VF0039)] [Haemophilus influenzae nontypable strain 3179B]	Adhesin n=5 Tax=Haemophilus influenzae TaxID=727 RepID=Q8GM74_HAEIF
	agilent_188441	1.98918e-06	0.101448	1.02267	-0.201109	2.24644	22.7273	47.2222	2.07778	UniRef90_Q931I5	134	WP_000791402.1 strains_non_MPA_non_topgraph_cdhit70_190118.csv	Uncharacterized leukocidin-like protein 2 n=180 Tax=Bacteria TaxID=2 RepID=LUKL2_STAAM
	twist_56481	1.99561e-06	0.101776	1.21758	-0.240837	2.676	68.1818	86.1111	1.26296		135	putative zinc metalloprotease
	twist_33736	1.99849e-06	0.101923	1.10519	-0.219173	2.42954	18.1818	38.8889	2.13889		136	fimbrial protein (1/2) & Outer membrane protein P5 precursor (OMP P5) (Fimbrin)
	twist_46764	2.0137e-06	0.102699	1.90802	-0.383561	4.1996	4.54545	19.4444	4.27778		137	fibronectin-binding protein A
	twist_52906	2.014e-06	0.102714	1.39341	-0.280185	3.06701	9.09091	25	2.75		138	polyprotein (9/9) & VP1 capsid protein (1/3) & Chain 2, Human Rhinovirus Serotype 2 (Hrv2)
	agilent_41055	2.02478e-06	0.103264	1.90747	-0.387214	4.20215	4.54545	16.6667	3.66667	UniRef90_UPI000D3C16C0	139	WP_014569703.1 (1/1) non_MPA_topgraph_sampling_040218.csv	peptidase n=12 Tax=Lactobacillus TaxID=1578 RepID=UPI000D3C16C0
	agilent_231039	2.03057e-06	0.103559	1.40939	-0.287554	3.10633	9.09091	25	2.75	UniRef90_A0A4I7XYI6	140	VFG001361(gb|NP_344663) (pspA) pneumococcal surface protein A [PspA (VF0152)] [Streptococcus pneumoniae TIGR4]	Surface protein A n=87 Tax=Streptococcus pneumoniae TaxID=1313 RepID=A0A4I7XYI6_STREE
	twist_47499	2.03622e-06	0.103847	2.21341	-0.45382	4.88064	4.54545	13.8889	3.05556		141	matrix protein 1 & matrix protein & M1 protein
	twist_39307	2.05278e-06	0.104692	-1.24764	-2.75477	0.259479	27.2727	11.1111	0.407407		142	polyprotein (9/9) & VP1 capsid protein (1/3) & Chain 2, Human Rhinovirus Serotype 2 (Hrv2)
	twist_47027	2.0738e-06	0.105764	-1.90921	-4.22261	0.404183	18.1818	2.77778	0.152778		143	nuclear protein EBNA2 & EBNA-2 & Epstein-Barr nuclear antigen 2
	twist_10973	2.12536e-06	0.108394	-1.23188	-2.73578	0.272017	27.2727	13.8889	0.509259		144	allergen_name False allergome_name Bomb m 1 (1/4) (1/1) allergenonline_name False SDAP_name False iedb_name False
	twist_10998	2.12536e-06	0.108394	-1.23188	-2.73578	0.272017	27.2727	13.8889	0.509259		145	allergen_name False allergome_name Bla g 9 (1/4), Per a 9 (1/4) (1/1) allergenonline_name Unassigned (1/1), Unassigned (1/1) (1/1) SDAP_name False iedb_name False
	twist_12244	2.12536e-06	0.108394	-1.23188	-2.73578	0.272017	27.2727	13.8889	0.509259		146	allergen_name False allergome_name Cte f 9 (6/8) (1/1) allergenonline_name False SDAP_name False iedb_name False
	twist_9814	2.12536e-06	0.108394	-1.23188	-2.73578	0.272017	27.2727	13.8889	0.509259		147	allergen_name False allergome_name Bom hy AK (1/2) (1/1) allergenonline_name False SDAP_name False iedb_name False
	agilent_237631	2.12712e-06	0.108483	1.07281	-0.237225	2.38286	63.6364	77.7778	1.22222	UniRef90_Q54835	148	VFG000950(gb|NP_665531) (emm) M protein type 3 [M protein (VF0242)] [Streptococcus pyogenes MGAS315]	M3 protein n=36 Tax=Streptococcus pyogenes TaxID=1314 RepID=Q54835_STRPY
	agilent_242789	2.15441e-06	0.109875	-1.45126	-3.2304	0.327883	27.2727	8.33333	0.305556	UniRef90_P71401	149	VFG001157(gb|AAC44560) (hsf) Hsf [Hia/Hsf (VF0039)] [Haemophilus influenzae C54]	Hsf n=19 Tax=Haemophilus influenzae TaxID=727 RepID=P71401_HAEIF
	agilent_8460	2.16972e-06	0.110656	1.85144	-0.423282	4.12616	4.54545	16.6667	3.66667	UniRef90_Q2FUY2	150	Clumping factor B precursor (Fibrinogen-binding protein B) (Fibrinogen receptor B)	Clumping factor B n=3 Tax=Staphylococcus aureus TaxID=1280 RepID=CLFB_STAA8
	agilent_56393	2.17442e-06	0.110895	-1.70905	-3.81024	0.392139	18.1818	5.55556	0.305556	UniRef90_A0A414QQV5	151	WP_004848400.1 (1/1) non_MPA_topgraph_sampling_040218.csv	Uncharacterized protein n=54 Tax=root TaxID=1 RepID=A0A414QQV5_9FIRM
	agilent_146164	2.17442e-06	0.110895	-1.70905	-3.81024	0.392139	18.1818	5.55556	0.305556	UniRef90_A0A174CCG1	152	BGI-28A_GL0108101 MPA_PNP_EM_seqs_non_topgraph_seqs_final_210318.csv	Oligopeptide-binding protein AppA n=59 Tax=Clostridiales TaxID=186802 RepID=A0A174CCG1_9FIRM
	twist_15595	2.17874e-06	0.111116	-1.16155	-2.5905	0.267398	31.8182	13.8889	0.436508		153	allergen_name False allergome_name Tri a GBSS_I (7/14) (1/1) allergenonline_name False SDAP_name False iedb_name False
	twist_27539	2.17978e-06	0.111169	1.05903	-0.24399	2.36205	18.1818	41.6667	2.29167		154	EBNA-1 HHV 4 & BKRF1
	twist_58867	2.20042e-06	0.112221	-1.43342	-3.20228	0.335437	22.7273	5.55556	0.244444		155	H1N1 A/Solomon Islands/3/2006 NA
	twist_59562	2.20042e-06	0.112221	-1.43342	-3.20228	0.335437	22.7273	5.55556	0.244444		156	H1N1 A/Beijing/262/95 NA
	agilent_2331	2.20601e-06	0.112507	-2.03457	-4.54725	0.478107	13.6364	2.77778	0.203704	UniRef90_P20810	157	Calpastatin	Calpastatin n=278 Tax=Simiiformes TaxID=314293 RepID=ICAL_HUMAN
	twist_31606	2.21412e-06	0.11292	1.77866	-0.420496	3.97781	4.54545	19.4444	4.27778		158	Surface protein pspA
	agilent_188933	2.23842e-06	0.11416	-1.35852	-3.044	0.326948	22.7273	8.33333	0.366667	UniRef90_A0A1T4WZF4	159	MH0203_GL0039843 MPA_PNP_EM_seqs_non_topgraph_seqs_final_210318.csv	Peptidylprolyl isomerase n=5 Tax=Ruminococcaceae TaxID=541000 RepID=A0A1T4WZF4_9FIRM
	agilent_104204	2.24798e-06	0.114647	0.963554	-0.233503	2.16061	45.4545	69.4444	1.52778	UniRef90_Q6GE15	160	WP_000792567.1 strains_non_MPA_non_topgraph_cdhit70_190118.csv	Immunoglobulin-binding protein Sbi n=35 Tax=Staphylococcus aureus TaxID=1280 RepID=SBI_STAAR
	agilent_92686	2.26405e-06	0.115467	0.919818	-0.225485	2.06512	31.8182	55.5556	1.74603	UniRef90_A6LHA3	161	159490532-stool2_revised_scaffold3874_1_gene76177 MPA_PNP_EM_seqs_non_topgraph_seqs_final_210318.csv	Uncharacterized protein n=18 Tax=Bacteroidales TaxID=171549 RepID=A6LHA3_PARD8
	agilent_241074	2.26862e-06	0.1157	1.69997	-0.418087	3.81803	9.09091	16.6667	1.83333	UniRef90_UPI000DA9B94C	162	VFG001290(gb|NP_647368) (clfB) Clumping factor B, adhesin [Clumping factor (VF0004)] [Staphylococcus aureus subsp. aureus MW2]	MSCRAMM family adhesin clumping factor ClfB n=15 Tax=Staphylococcus aureus TaxID=1280 RepID=UPI000DA9B94C
	twist_27788	2.2806e-06	0.116311	-1.23593	-2.77841	0.306545	27.2727	8.33333	0.305556		163	early antigen protein D (EA-D) & DNA polymerase processivity factor BMRF1
	twist_37775	2.28505e-06	0.116538	-1.97988	-4.45235	0.4926	18.1818	2.77778	0.152778		164	Hexon protein
	twist_30408	2.28697e-06	0.116635	0.986699	-0.245823	2.21922	54.5455	72.2222	1.32407		165	immunoglobulin A1 protease
	twist_83701	2.29116e-06	0.116849	1.76631	-0.441345	3.97396	4.54545	19.4444	4.27778		166	YP_007005329.1 phage terminase large subunit [Clostridium phage phiCP34O]
	twist_50464	2.29149e-06	0.116866	1.51955	-0.379774	3.41888	9.09091	22.2222	2.44444		167	positive (from uniprot): Human adenovirus C Pre-histone-like nucleoprotein
	twist_58783	2.29282e-06	0.116934	1.24635	-0.311782	2.80447	13.6364	30.5556	2.24074		168	positive (exact): Human herpesvirus 3 Envelope glycoprotein C
	agilent_222761	2.30012e-06	0.117306	2.15705	-0.542341	4.85644	4.54545	13.8889	3.05556	UniRef90_UPI000DA9B94C	169	VFG001290(gb|NP_647368) (clfB) Clumping factor B, adhesin [Clumping factor (VF0004)] [Staphylococcus aureus subsp. aureus MW2]	MSCRAMM family adhesin clumping factor ClfB n=15 Tax=Staphylococcus aureus TaxID=1280 RepID=UPI000DA9B94C
	twist_1712	2.32157e-06	0.1184	-1.87825	-4.23576	0.479257	18.1818	2.77778	0.152778		170	allergen_name False allergome_name Man e 5 (3/6) (1/1) allergenonline_name False SDAP_name False iedb_name False
	twist_30015	2.32476e-06	0.118563	1.78325	-0.456005	4.02251	4.54545	16.6667	3.66667		171	Clumping factor B precursor (Fibrinogen-binding protein B) (Fibrinogen receptor B)
	agilent_37310	2.33667e-06	0.11917	1.77413	-0.457347	4.00561	4.54545	19.4444	4.27778	UniRef90_R7HQD9	172	V1.FI35_GL0037423 MPA_PNP_EM_seqs_non_topgraph_seqs_final_210318.csv	Peptidase C10 family n=1 Tax=Prevotella sp. CAG:279 TaxID=1262924 RepID=R7HQD9_9BACT
	agilent_20301	2.35852e-06	0.120285	-1.61502	-3.65249	0.422455	18.1818	5.55556	0.305556	UniRef90_A0A099LMT3	173	WP_026130591.1 strains_non_MPA_non_topgraph_cdhit70_190118.csv	Peptidyl-prolyl cis-trans isomerase n=4 Tax=Vibrio TaxID=662 RepID=A0A099LMT3_9VIBR
	twist_23602	2.3823e-06	0.121497	-2.61828	-5.93225	0.695682	9.09091	2.77778	0.305556		174	allergen_name False allergome_name Hom g 2 (2/2) (1/1) allergenonline_name False SDAP_name False iedb_name False
	twist_32572	2.38505e-06	0.121637	1.81019	-0.481833	4.10221	4.54545	19.4444	4.27778		175	EBNA3A HHV4
	twist_1603	2.38799e-06	0.121787	1.23323	-0.328886	2.79534	13.6364	27.7778	2.03704		176	Allergen Gal d 1 & Ovomucoid precursor
	twist_55551	2.39101e-06	0.121941	1.40675	-0.375898	3.1894	9.09091	22.2222	2.44444		177	minor core protein
	twist_75772	2.39706e-06	0.12225	1.74262	-0.467473	3.95271	4.54545	19.4444	4.27778		178	NP_695160.1 minor capsid protein [Lactobacillus phage phig1e]
	twist_49674	2.40354e-06	0.122581	1.12199	-0.302242	2.54622	18.1818	36.1111	1.98611		179	positive (from uniprot): Human herpesvirus 3 Envelope glycoprotein C
	agilent_196127	2.44137e-06	0.12451	1.34739	-0.371774	3.06655	77.2727	88.8889	1.15033	UniRef90_K0X516	180	MH0012_GL0015099 MPA_PNP_EM_seqs_non_topgraph_seqs_final_210318.csv	BIG2 domain-containing protein n=2 Tax=Bacteroidales TaxID=171549 RepID=K0X516_9BACT
	agilent_44948	2.45518e-06	0.125214	-1.32555	-3.02001	0.36891	22.7273	8.33333	0.366667	UniRef90_A6BI29	181	MH0042_GL0020673 (2/2) MPA_and_EM_topgraph_220218_subsample.csv	LysM domain protein n=5 Tax=Dorea TaxID=189330 RepID=A6BI29_9FIRM
	twist_20163	2.46324e-06	0.125625	-1.1625	-2.65016	0.32515	27.2727	13.8889	0.509259		182	allergen_name False allergome_name Cte f 9 (2/8) (1/1) allergenonline_name False SDAP_name False iedb_name False
	twist_17128	2.46324e-06	0.125625	-1.1625	-2.65016	0.32515	27.2727	13.8889	0.509259		183	allergen_name False allergome_name Der f 20 (4/4) (1/1) allergenonline_name Der f 20.0101 (1/1) (1/1) SDAP_name False iedb_name False
	twist_32056	2.46897e-06	0.125917	-1.42213	-3.24342	0.399171	22.7273	5.55556	0.244444		184	tegument protein US11
	twist_50660	2.4706e-06	0.126001	-0.952544	-2.17272	0.267634	40.9091	19.4444	0.475309		185	phosphoprotein 150 & Large structural phosphoprotein
	agilent_45284	2.48287e-06	0.126627	1.80659	-0.511418	4.1246	81.8182	97.2222	1.18827	UniRef90_Q6GHS9	186	WP_000791575.1 strains_non_MPA_non_topgraph_cdhit70_190118.csv	Fibrinogen-binding protein n=22 Tax=Staphylococcus aureus TaxID=1280 RepID=FIB_STAAR
	twist_50462	2.48865e-06	0.126921	1.20646	-0.342731	2.75565	13.6364	27.7778	2.03704		187	positive (from uniprot): Human adenovirus C Pre-histone-like nucleoprotein
	twist_57307	2.51516e-06	0.128273	-1.8009	-4.12161	0.519822	18.1818	2.77778	0.152778		188	Collagen alpha-3(IV) chain & alpha-3 type IV collagen & type IV collagen alpha 3 chain & type IV collagen alpha3 chain
	twist_6266	2.51516e-06	0.128273	-1.8009	-4.12161	0.519822	18.1818	2.77778	0.152778		189	allergen_name False allergome_name Dan re alpha2I (2/2) (1/1) allergenonline_name False SDAP_name False iedb_name collagen, type I, alpha 2 (2/2) (1/1)
	agilent_177201	2.53076e-06	0.129069	0.916181	-0.266913	2.09928	50	69.4444	1.38889	UniRef90_G2T5W2	190	MH0268_GL0121737 MPA_PNP_EM_seqs_non_topgraph_seqs_final_210318.csv	Flagellin n=3 Tax=Roseburia TaxID=841 RepID=G2T5W2_ROSHA
	agilent_133371	2.53437e-06	0.129253	-1.44981	-3.3229	0.423277	18.1818	8.33333	0.458333	UniRef90_A0A174RAJ5	191	WP_044925903.1 MPA_PNP_EM_seqs_non_topgraph_seqs_final_210318.csv	Uncharacterized protein n=18 Tax=Clostridiales TaxID=186802 RepID=A0A174RAJ5_9FIRM
	twist_10972	2.53437e-06	0.129253	-1.44981	-3.3229	0.423277	18.1818	8.33333	0.458333		192	allergen_name False allergome_name Oct v 2 (2/2) (1/1) allergenonline_name False SDAP_name False iedb_name False
	twist_20162	2.53437e-06	0.129253	-1.44981	-3.3229	0.423277	18.1818	8.33333	0.458333		193	allergen_name Der p 20 (1/1) (1/1) allergome_name Der p 20 (2/2) (1/1) allergenonline_name Der p 20.0101 (1/1) (1/1) SDAP_name Der p 20 (1/1) (1/1) iedb_name False
	twist_25199	2.53437e-06	0.129253	-1.44981	-3.3229	0.423277	18.1818	8.33333	0.458333		194	allergen_name False allergome_name Oct f 2 (2/2) (1/1) allergenonline_name Unassigned (1/1) (1/1) SDAP_name False iedb_name False
	agilent_10447	2.60891e-06	0.133055	1.11982	-0.341277	2.58092	13.6364	30.5556	2.24074	UniRef90_P03188	195	glycoprotein BALF4 & Glycoprotein GP110 precursor & BALF4	Envelope glycoprotein B n=86 Tax=Epstein-Barr virus (strain GD1) TaxID=10376 RepID=GB_EBVB9
	agilent_202527	2.62334e-06	0.13379	-1.47414	-3.40119	0.452906	18.1818	5.55556	0.305556	UniRef90_Q5LFP9	196	YP_098680.1 strains_non_MPA_non_topgraph_cdhit70_190118.csv	Uncharacterized protein n=53 Tax=Bacteroides TaxID=816 RepID=Q5LFP9_BACFN
	agilent_118392	2.62334e-06	0.13379	-1.47414	-3.40119	0.452906	18.1818	5.55556	0.305556	UniRef90_A0A121XSS7	197	NP_814183.1 strains_non_MPA_non_topgraph_cdhit70_190118.csv	Peptidoglycan DL-endopeptidase CwlO n=138 Tax=Bacilli TaxID=91061 RepID=A0A121XSS7_LISMN
	twist_28717	2.63351e-06	0.134309	1.68556	-0.520803	3.89193	4.54545	19.4444	4.27778		198	antigen 332, Ag332=Pf332 gene clone G1 product & erythrocyte membrane-associated giant protein antigen 332 & antigen 332, Ag332=Pf332 gene clone C1 product & antigen 332
	twist_4462	2.65071e-06	0.135186	-1.24625	-2.88123	0.388736	22.7273	8.33333	0.366667		199	allergen_name False allergome_name Zea m GBSS_I (3/12) (1/1) allergenonline_name False SDAP_name False iedb_name False
	twist_87344	2.65724e-06	0.135519	-1.7815	-4.12069	0.55769	18.1818	2.77778	0.152778		200	YP_001469501.1 gp20 portal vertex protein of head [Enterobacteria phage Phi1]
	twist_52554	2.66924e-06	0.136131	-1.02636	-2.37613	0.323407	31.8182	16.6667	0.52381		201	45 kDa immediate-early protein 2
	agilent_115477	2.67228e-06	0.136286	-1.37503	-3.18405	0.433988	22.7273	5.55556	0.244444	UniRef90_A0A417NJ28	202	MH0192_GL0143211 MPA_PNP_EM_seqs_non_topgraph_seqs_final_210318.csv	Stage II sporulation protein P n=7 Tax=Firmicutes TaxID=1239 RepID=A0A417NJ28_9FIRM
	agilent_75769	2.6725e-06	0.136298	-2.01378	-4.66322	0.635665	13.6364	2.77778	0.203704	UniRef90_A1JIS0	203	WP_000527953.1 (1/1) non_MPA_topgraph_sampling_040218.csv	Adenylosuccinate synthetase n=1732 Tax=root TaxID=1 RepID=PURA_YERE8
	agilent_220077	2.68133e-06	0.136748	-2.39095	-5.54023	0.758336	13.6364	2.77778	0.203704	UniRef90_Q97T80	204	VFG001362(gb|NP_344620) (zmpC) immunoglobulin A1 protease [IgA1 protease (VF0147)] [Streptococcus pneumoniae TIGR4]	Zinc metalloprotease ZmpC n=66 Tax=Terrabacteria group TaxID=1783272 RepID=ZMPC_STRPN
	agilent_233888	2.75011e-06	0.140255	-1.85354	-4.31677	0.609691	13.6364	2.77778	0.203704	UniRef90_P15926	205	VFG000974(gb|NP_269970) (scpA) C5a peptidase precursor [C5a peptidase (VF0245)] [Streptococcus pyogenes M1 GAS]	C5a peptidase n=760 Tax=Bacteria TaxID=2 RepID=C5AP_STRPY
	twist_59627	2.75272e-06	0.140389	-1.42098	-3.31001	0.468043	18.1818	5.55556	0.305556		206	H3N2 B/Brisbane/60/2008 NP
	twist_47443	2.76561e-06	0.141046	-1.52093	-3.54618	0.504313	18.1818	5.55556	0.305556		207	Enterovirus polyprotein (VP0, VP1, VP2, VP4) – capsid proteins, Coxsackievirus A9 (2.9 Å structure, chains 1–4)
	agilent_148372	2.7843e-06	0.141999	1.18194	-0.39568	2.75955	13.6364	27.7778	2.03704	UniRef90_K0X778	208	MH0012_GL0067549 MPA_PNP_EM_seqs_non_topgraph_seqs_final_210318.csv	Por secretion system C-terminal sorting domain-containing protein n=2 Tax=Bacteroidales TaxID=171549 RepID=K0X778_9BACT
	agilent_160350	2.82336e-06	0.143991	-1.70474	-3.99155	0.582068	13.6364	5.55556	0.407407	UniRef90_A0A174RB78	209	MH0013_GL0029147 MPA_PNP_EM_seqs_non_topgraph_seqs_final_210318.csv	Beta-hexosaminidase n=16 Tax=Bacteroides TaxID=816 RepID=A0A174RB78_9BACE
	twist_29274	2.84387e-06	0.145037	0.944364	-0.325749	2.21448	22.7273	38.8889	1.71111		210	Genome polyprotein (3/6) & polyprotein (2/9) & envelope glycoprotein (1/8) & envelope protein (1/8) & polyprotein precursor (2/3) & envelope protein, partial & Capsid protein (2/2) & NS1 & nonstructural protein 1 (1/2) & Non-structural protein 1 & Nonstructural protein NS4A & nonstructural glycoprotein NS-1 & viral polyprotein & nonstructural protein NS1 & E protein & Dengue type 3 virus complete…
	twist_26817	2.85954e-06	0.145837	-2.20805	-5.18364	0.767547	9.09091	2.77778	0.305556		211	Enterovirus polyprotein (VP0, VP1, VP2, VP4) – capsid proteins, Coxsackievirus A9 (2.9 Å structure, chains 1–4)
	agilent_4651	2.86492e-06	0.146111	1.314	-0.45797	3.08597	9.09091	25	2.75	UniRef90_P07210	212	polyprotein (9/9) & VP1 capsid protein (1/3) & Chain 2, Human Rhinovirus Serotype 2 (Hrv2)	Genome polyprotein n=273 Tax=Enterovirus TaxID=12059 RepID=POLG_HRV8A
	agilent_31887	2.86898e-06	0.146318	1.25364	-0.437801	2.94509	9.09091	22.2222	2.44444	UniRef90_I9UCI8	213	MH0360_GL0027291 (4/8) MPA_and_EM_topgraph_220218_subsample.csv	1-acylglycerol-3-phosphate O-acyltransferase n=1 Tax=Bacteroides vulgatus CL09T03C04 TaxID=997891 RepID=I9UCI8_BACVU
	agilent_240086	2.88255e-06	0.14701	1.07341	-0.377345	2.52417	13.6364	30.5556	2.24074	UniRef90_P81177	214	VFG001314(gb|NP_647375) (aur) zinc metalloproteinase aureolysin [Aureolysin (VF0024)] [Staphylococcus aureus subsp. aureus MW2]	Zinc metalloproteinase aureolysin n=337 Tax=Bacilli TaxID=91061 RepID=AURE_STAAU
	agilent_235929	2.88557e-06	0.147164	-0.844356	-1.98597	0.297257	59.0909	38.8889	0.65812	UniRef90_Q8P2T7	215	VFG000976(gb|NP_268546) (slo) streptolysin O precursor [SLO (VF0250)] [Streptococcus pyogenes M1 GAS]	Streptolysin O n=132 Tax=Streptococcus TaxID=1301 RepID=TACY_STRP8
	twist_58778	2.89432e-06	0.14761	1.00526	-0.355403	2.36592	68.1818	83.3333	1.22222		216	positive (exact): Human respiratory syncytial virus Attachment glycoprotein
	agilent_26064	2.8947e-06	0.14763	-0.907094	-2.13494	0.320756	40.9091	27.7778	0.679012	UniRef90_A0A4P6M4H6	217	WP_018598481.1 strains_non_MPA_non_topgraph_cdhit70_190118.csv	Toxin A n=3 Tax=Blautia TaxID=572511 RepID=A0A4P6M4H6_9FIRM
	agilent_12005	2.89663e-06	0.147728	0.911436	-0.322591	2.14546	36.3636	55.5556	1.52778		218	positive (exact): Human herpesvirus 3 Envelope glycoprotein C
	twist_31183	2.91583e-06	0.148707	-1.18453	-2.79218	0.423124	22.7273	8.33333	0.366667		219	liver stage antigen-1 & hypothetical protein PF14_0175
	agilent_199239	2.92054e-06	0.148948	1.63424	-0.585077	3.85355	4.54545	19.4444	4.27778	UniRef90_C7H765	220	MH0229_GL0196969 (1/1) MPA_and_EM_topgraph_220218_subsample.csv	Transglycosylase n=10 Tax=Faecalibacterium prausnitzii TaxID=853 RepID=C7H765_9FIRM
	agilent_151622	2.92551e-06	0.149201	1.6799	-0.602848	3.96264	4.54545	16.6667	3.66667	UniRef90_R6BPJ2	221	MH0270_GL0193139 MPA_PNP_EM_seqs_non_topgraph_seqs_final_210318.csv	NPCBM domain-containing protein n=6 Tax=Firmicutes TaxID=1239 RepID=R6BPJ2_9FIRM
	twist_42986	2.93376e-06	0.149622	0.95606	-0.344435	2.25655	27.2727	38.8889	1.42593		222	Botulinum neurotoxin type B precursor & neurotoxin B
	twist_28333	2.93384e-06	0.149626	-1.82139	-4.29899	0.656211	13.6364	2.77778	0.203704		223	BZLF1 [Human gammaherpesvirus 4] & BZLF1 & Trans-activator protein BZLF1
	agilent_235466	2.94452e-06	0.15017	0.896058	-0.324461	2.11658	59.0909	72.2222	1.22222	UniRef90_Q99XV0	224	VFG000968(gb|NP_269973) (emm) M protein type 1 [M protein (VF0242)] [Streptococcus pyogenes M1 GAS]	M protein type 1 n=54 Tax=Streptococcus pyogenes TaxID=1314 RepID=Q99XV0_STRP1
	agilent_72079	2.96216e-06	0.15107	1.6301	-0.595155	3.85535	4.54545	16.6667	3.66667	UniRef90_W0U8M0	225	MH0014_GL0012091 MPA_PNP_EM_seqs_non_topgraph_seqs_final_210318.csv	Uncharacterized protein n=23 Tax=Ruminococcus TaxID=1263 RepID=W0U8M0_9FIRM
	agilent_152193	2.96491e-06	0.151211	-1.80467	-4.26907	0.659738	13.6364	2.77778	0.203704	UniRef90_A0A397WJH7	226	V1.UC23-0_GL0009955 (1/10) MPA_and_EM_topgraph_220218_subsample.csv	Peptidoglycan O-acetyltransferase n=36 Tax=Bacteroides TaxID=816 RepID=A0A397WJH7_BACVU
	agilent_3101	2.96865e-06	0.151401	-0.848332	-2.00733	0.310667	50	30.5556	0.611111	UniRef90_Q82081	227	positive (from uniprot): Rhinovirus B Genome polyprotein	Genome polyprotein n=46 Tax=Enterovirus TaxID=12059 RepID=POLG_HRV3
	twist_63495	2.97341e-06	0.151644	1.29627	-0.475756	3.06829	9.09091	22.2222	2.44444		228	YP_009035516.1 hypothetical protein [Lactobacillus phage phi jlb1]
	agilent_205650	2.97397e-06	0.151672	1.61983	-0.594665	3.83433	4.54545	16.6667	3.66667	UniRef90_A0A3S4NMH7	229	WP_000668994.1 strains_non_MPA_non_topgraph_cdhit70_190118.csv	Exotoxin n=39 Tax=Staphylococcaceae TaxID=90964 RepID=A0A3S4NMH7_STAAU
	twist_8059	2.98312e-06	0.152139	-1.079	-2.55581	0.3978	27.2727	16.6667	0.611111		230	allergen_name Plo i 1 (1/1) (1/1) allergome_name Plo i 1 (2/2) (1/1) allergenonline_name Plo i 1.0101 (1/1) (1/1) SDAP_name Plo i 1.0101 (1/1) (1/1) iedb_name False
	twist_49412	2.99563e-06	0.152777	-1.72471	-4.08894	0.639529	95.4545	86.1111	0.902116		231	EBNA-1 HHV 4
	agilent_151560	3.00762e-06	0.153389	1.30286	-0.485767	3.09149	9.09091	22.2222	2.44444	UniRef90_A0A174FE64	232	WP_005825265.1 MPA_PNP_EM_seqs_non_topgraph_seqs_final_210318.csv	D-alanyl-D-alanine carboxypeptidase/D-alanyl-D-alanine-endopeptidase n=57 Tax=Bacteroides TaxID=816 RepID=A0A174FE64_BACUN
	twist_17161	3.01528e-06	0.153779	0.965655	-0.361301	2.29261	22.7273	44.4444	1.95556		233	allergen_name False allergome_name Str pn PspC (2/2) (1/1) allergenonline_name False SDAP_name False iedb_name False
	agilent_2828	3.01919e-06	0.153979	-1.40018	-3.32517	0.524811	18.1818	5.55556	0.305556	UniRef90_P03277	234	Hexon protein	Hexon protein n=779 Tax=Adenoviridae TaxID=10508 RepID=CAPSH_ADE02
	twist_58059	3.0273e-06	0.154392	0.928098	-0.349149	2.20534	22.7273	41.6667	1.83333		235	positive (exact): Norwalk virus Non-structural polyprotein
	twist_47864	3.03228e-06	0.154646	-1.26712	-3.01201	0.477765	90.9091	77.7778	0.855556		236	Capsid protein VP26 & capsid protein VP26 [Human gammaherpesvirus 4] & BFRF3
	twist_20503	3.03631e-06	0.154852	1.06643	-0.402827	2.53569	13.6364	27.7778	2.03704		237	allergen_name False allergome_name False allergenonline_name Unassigned (1/1) (1/1) SDAP_name Bos d 8 (6/13) (1/1) iedb_name False
	agilent_19521	3.04246e-06	0.155165	1.69538	-0.642176	4.03295	4.54545	16.6667	3.66667	UniRef90_A0A1G7KLH9	238	O2.CD2-0_GL0014258 MPA_PNP_EM_seqs_non_topgraph_seqs_final_210318.csv	Rod shape-determining protein MreB n=1 Tax=Bacteroidales bacterium KHT7 TaxID=1855373 RepID=A0A1G7KLH9_9BACT
	twist_45983	3.05237e-06	0.155671	1.27627	-0.485581	3.03813	9.09091	22.2222	2.44444		239	Adhesin P1 precursor (Cytadhesin P1) (Attachment protein) & ADP1_MYCPN adhesin P1
	twist_92854	3.06489e-06	0.156309	-1.38244	-3.29379	0.528919	18.1818	5.55556	0.305556		240	YP_009168604.1 hypothetical protein [Lactobacillus phage LBR48]
	twist_34982	3.06529e-06	0.15633	-1.75058	-4.17106	0.669892	13.6364	2.77778	0.203704		241	pneumococcal histidine triad protein E & hydrolase & HIT family hydrolase
	agilent_11949	3.06529e-06	0.15633	1.75058	-0.669892	4.17106	86.3636	97.2222	1.12573		242	positive (exact): Human adenovirus C Pre-histone-like nucleoprotein
	agilent_12020	3.07488e-06	0.156819	-1.69291	-4.0364	0.650587	95.4545	86.1111	0.902116		243	positive (exact): Human herpesvirus 4 Epstein-Barr nuclear antigen 1
	agilent_17389	3.08832e-06	0.157504	1.10853	-0.428545	2.64561	13.6364	27.7778	2.03704	UniRef90_A0A0G9FDS1	244	YP_004888342.1 strains_non_MPA_non_topgraph_cdhit70_190118.csv	A-agglutinin anchorage subunit n=68 Tax=Lactobacillaceae TaxID=33958 RepID=A0A0G9FDS1_LACPN
	agilent_194178	3.09704e-06	0.157949	-1.14855	-2.74281	0.445719	22.7273	8.33333	0.366667	UniRef90_G1WNG6	245	WP_005335292.1 (2/2) non_MPA_topgraph_sampling_040218.csv	LysM domain-containing protein n=15 Tax=Dorea TaxID=189330 RepID=G1WNG6_9FIRM
	agilent_227745	3.10141e-06	0.158172	1.3204	-0.513394	3.15419	81.8182	91.6667	1.12037	UniRef90_Q48028	246	VFG001154(gb|AAA20524) (hmw2A) adhesin HMW2A, two-partner secretion (TPS) pathway TpsA exoprotein [HMW1/HMW2 (VF0038)] [Haemophilus influenzae str. 12]	Adhesin n=8 Tax=Haemophilus influenzae TaxID=727 RepID=Q48028_HAEIF
	twist_32235	3.10475e-06	0.158342	1.21388	-0.47267	2.90044	9.09091	25	2.75		247	VP1 protein (1/2)
	twist_57818	3.10854e-06	0.158536	-2.05488	-4.91123	0.80147	9.09091	2.77778	0.305556		248	glycoprotein D (2/2)
	agilent_205570	3.11323e-06	0.158775	0.83491	-0.326308	1.99613	54.5455	72.2222	1.32407	UniRef90_A0A3R6JN00	249	MH0067_GL0008919 MPA_PNP_EM_seqs_non_topgraph_seqs_final_210318.csv	Uncharacterized protein n=4 Tax=Parabacteroides merdae TaxID=46503 RepID=A0A3R6JN00_9BACT
	twist_34337	3.13432e-06	0.15985	0.881254	-0.347585	2.11009	22.7273	41.6667	1.83333		250	zinc metalloproteinase aureolysin
	agilent_189058	3.14342e-06	0.160315	1.63936	-0.64914	3.92786	4.54545	16.6667	3.66667	UniRef90_C2EQT9	251	YP_193207.1 strains_non_MPA_non_topgraph_cdhit70_190118.csv	ATPase family associated with various cellular activities (AAA) n=3 Tax=Lactobacillus TaxID=1578 RepID=C2EQT9_9LACO
	agilent_42625	3.14639e-06	0.160466	-1.18717	-2.84502	0.470684	22.7273	8.33333	0.366667	UniRef90_A0A1Q6T816	252	V1.FI36_GL0100331 MPA_PNP_EM_seqs_non_topgraph_seqs_final_210318.csv	Uncharacterized protein n=1 Tax=Subdoligranulum sp. 60_17 TaxID=1897022 RepID=A0A1Q6T816_9FIRM
	agilent_24542	3.16114e-06	0.161218	-1.35091	-3.24081	0.538997	18.1818	5.55556	0.305556	UniRef90_A0A1C7IDY3	253	WP_018595366.1 strains_non_MPA_non_topgraph_cdhit70_190118.csv	ABC transporter substrate-binding protein n=2 Tax=Blautia TaxID=572511 RepID=A0A1C7IDY3_9FIRM
	twist_13630	3.19658e-06	0.163026	0.886197	-0.358932	2.13133	27.2727	44.4444	1.62963		254	allergen_name False allergome_name False allergenonline_name Unassigned (1/1) (1/1) SDAP_name Bos d 8 (6/13) (1/1) iedb_name False
	twist_43632	3.1981e-06	0.163103	-0.829153	-1.99435	0.336043	50	33.3333	0.666667		255	EBNA-3B nuclear protein [Human gammaherpesvirus 4] & Epstein-Barr nuclear antigen 4
	twist_38683	3.2028e-06	0.163343	1.64324	-0.667291	3.95376	4.54545	13.8889	3.05556		256	heme transporter IsdB
	agilent_121077	3.21333e-06	0.16388	-2.47544	-5.96056	1.00968	13.6364	2.77778	0.203704	UniRef90_A0A412M4I2	257	MH0091_GL0064430 MPA_PNP_EM_seqs_non_topgraph_seqs_final_210318.csv	Carboxypeptidase-like regulatory domain-containing protein n=26 Tax=Parabacteroides TaxID=375288 RepID=A0A412M4I2_9BACT
	agilent_7143	3.2202e-06	0.16423	-0.855166	-2.06014	0.349804	40.9091	22.2222	0.54321	UniRef90_P08318	258	phosphoprotein 150 & Large structural phosphoprotein	Large structural phosphoprotein n=145 Tax=root TaxID=1 RepID=PP150_HCMVA
	twist_37584	3.2208e-06	0.164261	1.15674	-0.47328	2.78676	13.6364	22.2222	1.62963		259	Lipase 2 precursor (Glycerol ester hydrolase 2)
	twist_10996	3.22319e-06	0.164383	-1.04388	-2.51529	0.427529	27.2727	16.6667	0.611111		260	allergen_name False allergome_name Art fr 2 (2/2) (1/1) allergenonline_name False SDAP_name False iedb_name False
	twist_23604	3.22319e-06	0.164383	-1.04388	-2.51529	0.427529	27.2727	16.6667	0.611111		261	allergen_name False allergome_name Art fr 2 (2/2) (1/1) allergenonline_name False SDAP_name False iedb_name False
	twist_28232	3.25696e-06	0.166105	-1.05044	-2.53715	0.436262	27.2727	11.1111	0.407407		262	polyprotein (9/9) & VP1 capsid protein (1/3) & Chain 2, Human Rhinovirus Serotype 2 (Hrv2)
	agilent_3327	3.26768e-06	0.166652	1.21113	-0.50521	2.92747	9.09091	27.7778	3.05556	UniRef90_P03211	263	EBNA-1 HHV 4 & BKRF1	Epstein-Barr nuclear antigen 1 n=37 Tax=Epstein-Barr virus (strain GD1) TaxID=10376 RepID=EBNA1_EBVB9
	agilent_9318	3.27364e-06	0.166956	1.5841	-0.6624	3.8306	4.54545	16.6667	3.66667	UniRef90_Q9J3M8	264	ORF68	Envelope glycoprotein E n=30 Tax=Human herpesvirus 3 TaxID=10335 RepID=GE_VZVO
	agilent_149320	3.27548e-06	0.16705	-1.11736	-2.7023	0.46758	22.7273	8.33333	0.366667	UniRef90_A0A139LB75	265	WP_004298498.1 MPA_PNP_EM_seqs_non_topgraph_seqs_final_210318.csv	Uncharacterized protein n=42 Tax=Bacteroides TaxID=816 RepID=A0A139LB75_BACOV
	agilent_193153	3.28803e-06	0.16769	1.03313	-0.434544	2.50081	13.6364	30.5556	2.24074	UniRef90_A0A1E3KV71	266	YP_004890527.1 (1/1) non_MPA_topgraph_sampling_040218.csv	Gram_pos_anchor domain-containing protein n=52 Tax=Lactobacillaceae TaxID=33958 RepID=A0A1E3KV71_LACPN
	twist_79681	3.30703e-06	0.168658	-1.30547	-3.16425	0.553318	18.1818	5.55556	0.305556		267	YP_008531984.1 putative thymidylate synthase [Klebsiella phage 0507-KN2-1]
	agilent_231419	3.3109e-06	0.168856	1.01837	-0.432307	2.46905	72.7273	86.1111	1.18403	UniRef90_P44602	268	VFG000340(gb|NP_438433) (hxuA) heme-hemopexin utilization protein A, two-partner secretion (TPS) pathway TpsA protein, haem-haemopexin binding protein [HxuABC (VF0269)] [Haemophilus influenzae Rd KW20]	Heme/hemopexin-binding protein n=4 Tax=Haemophilus influenzae TaxID=727 RepID=HXUA1_HAEIN
	agilent_1475	3.31429e-06	0.169029	1.69164	-0.719088	4.10236	4.54545	13.8889	3.05556	UniRef90_Q2FUY2	269	Clumping factor B precursor (Fibrinogen-binding protein B) (Fibrinogen receptor B)	Clumping factor B n=3 Tax=Staphylococcus aureus TaxID=1280 RepID=CLFB_STAA8
	agilent_153201	3.3189e-06	0.169264	1.6343	-0.696003	3.96461	4.54545	16.6667	3.66667	UniRef90_A0A374MXJ0	270	MH0350_GL0010307 (3/3) MPA_and_EM_topgraph_220218_subsample.csv	Peptidase_M56 domain-containing protein n=9 Tax=Clostridiales TaxID=186802 RepID=A0A374MXJ0_9FIRM
	twist_26221	3.33679e-06	0.170176	-1.67762	-4.07481	0.71957	13.6364	2.77778	0.203704		271	fibronectin-binding protein A
	agilent_178864	3.33728e-06	0.170201	-1.41778	-3.44381	0.608239	18.1818	5.55556	0.305556	UniRef90_A0A120A5I1	272	MH0436_GL0026008 (2/2) MPA_and_EM_topgraph_220218_subsample.csv	Carboxypeptidase regulatory-like domain protein n=64 Tax=Bacteroides TaxID=816 RepID=A0A120A5I1_9BACE
	twist_43828	3.3551e-06	0.17111	1.79241	-0.774404	4.35922	4.54545	13.8889	3.05556		273	NP
	agilent_161799	3.42916e-06	0.174887	-1.65513	-4.04629	0.736023	13.6364	2.77778	0.203704	UniRef90_E5VDQ4	274	V1.FI19_GL0078193 (1/2) MPA_and_EM_topgraph_220218_subsample.csv	ABC transporter permease n=53 Tax=Bacteroides TaxID=816 RepID=E5VDQ4_9BACE
	agilent_237561	3.44684e-06	0.175789	1.52691	-0.683616	3.73744	4.54545	19.4444	4.27778	UniRef90_UPI000F53326A	275	VFG000261(gb|NP_273742) (iga) IgA-specific serine endopeptidase [IgA1 protease (VF0080)] [Neisseria meningitidis MC58]	IgA-specific serine endopeptidase autotransporter n=1 Tax=Neisseria meningitidis TaxID=487 RepID=UPI000F53326A
	agilent_908	3.45287e-06	0.176096	0.871405	-0.391037	2.13385	36.3636	44.4444	1.22222	UniRef90_P03460	276	Hemagglutinin (2/2)	Hemagglutinin n=16903 Tax=Influenza B virus TaxID=11520 RepID=HEMA_INBLE
	agilent_241825	3.45762e-06	0.176339	1.53116	-0.688337	3.75065	4.54545	16.6667	3.66667	UniRef90_A7X6I5	277	VFG001283(gb|NP_647238) (fnbA) fibronectin-binding protein A [FnBPs (VF0010)] [Staphylococcus aureus subsp. aureus MW2]	Fibronectin-binding protein A n=697 Tax=Bacteria TaxID=2 RepID=FNBA_STAA1
	agilent_8064	3.46134e-06	0.176528	-1.39734	-3.42376	0.62907	18.1818	5.55556	0.305556	UniRef90_P03211	278	EBNA-1 HHV 4 & BKRF1	Epstein-Barr nuclear antigen 1 n=37 Tax=Epstein-Barr virus (strain GD1) TaxID=10376 RepID=EBNA1_EBVB9
	twist_59530	3.46526e-06	0.176728	1.56571	-0.705915	3.83733	4.54545	13.8889	3.05556		279	H3N2 B/PHUKET/3073/2013 NP
	twist_10999	3.46752e-06	0.176843	-1.09967	-2.69557	0.496223	22.7273	13.8889	0.611111		280	allergen_name False allergome_name Bla g 9 (4/4) (1/1) allergenonline_name False SDAP_name False iedb_name False
	agilent_25980	3.46829e-06	0.176883	-1.37933	-3.38127	0.622602	18.1818	8.33333	0.458333	UniRef90_A0A249DEN2	281	WP_005692765.1 (1/1) non_MPA_topgraph_sampling_040218.csv	Bacterial extracellular solute-binding s, 5 Middle family protein n=16 Tax=Lactobacillaceae TaxID=33958 RepID=A0A249DEN2_LACRH
	agilent_241474	3.47984e-06	0.177472	1.38766	-0.629097	3.40441	9.09091	22.2222	2.44444	UniRef90_Q8GM74	282	VFG001150(gb|AAL79954) (hia) adhesin [Hia/Hsf (VF0039)] [Haemophilus influenzae nontypable strain 3179B]	Adhesin n=5 Tax=Haemophilus influenzae TaxID=727 RepID=Q8GM74_HAEIF
	agilent_224314	3.507e-06	0.178857	0.863888	-0.39566	2.12344	27.2727	38.8889	1.42593	UniRef90_Q2G0L4	283	VFG001280(gb|NP_645334) (sdrD) Ser-Asp rich fibrinogen-binding bone sialoprotein-binding protein [SDr (VF0019)] [Staphylococcus aureus subsp. aureus MW2]	Serine-aspartate repeat-containing protein D n=1957 Tax=Bacteria TaxID=2 RepID=SDRD_STAA8
	agilent_169687	3.52091e-06	0.179566	1.5889	-0.7315	3.90931	4.54545	13.8889	3.05556	UniRef90_E2QQR7	284	WP_001529381.1 strains_non_MPA_non_topgraph_cdhit70_190118.csv	SnoH n=24 Tax=Escherichia coli TaxID=562 RepID=E2QQR7_ECOLX
	agilent_242989	3.52098e-06	0.17957	-1.2305	-3.02752	0.566515	18.1818	11.1111	0.611111	UniRef90_A6X0K0	285	VFG011399(gb|NP_539749) (fabZ) (3R)-hydroxymyristoyl ACP dehydratase [LPS (CVF383)] [Brucella melitensis bv. 1 str. 16M]	3-hydroxyacyl-[acyl-carrier-protein] dehydratase FabZ n=54 Tax=Rhizobiales TaxID=356 RepID=FABZ_OCHA4
	agilent_9025	3.52763e-06	0.179909	1.25755	-0.580398	3.09549	81.8182	94.4444	1.15432	UniRef90_Q9ANY1	286	pneumococcal histidine triad protein E & hydrolase & HIT family hydrolase	Bvh-3 n=444 Tax=Bacteria TaxID=2 RepID=Q9ANY1_STREE
	twist_99262	3.53034e-06	0.180047	-0.813315	-2.00238	0.375747	45.4545	25	0.55		287	YP_009222289.1 lysin [Lactobacillus phage LfeInf]
	twist_51364	3.5307e-06	0.180066	1.51698	-0.700933	3.7349	4.54545	19.4444	4.27778		288	immediate early protein IE2
	twist_51927	3.53437e-06	0.180253	-0.854742	-2.10496	0.395476	40.9091	27.7778	0.679012		289	nuclear protein EBNA2 & EBNA-2 & Epstein-Barr nuclear antigen 2
	agilent_135336	3.53794e-06	0.180435	1.54803	-0.717199	3.81327	4.54545	13.8889	3.05556	UniRef90_A0A174A0Y7	290	MH0087_GL0039588 MPA_PNP_EM_seqs_non_topgraph_seqs_final_210318.csv	Chromosome segregation protein n=36 Tax=Clostridiales TaxID=186802 RepID=A0A174A0Y7_9FIRM
	agilent_154958	3.53881e-06	0.180479	-1.26123	-3.10697	0.58451	18.1818	5.55556	0.305556	UniRef90_A0A0B8R2T7	291	WP_003744245.1 (2/2) non_MPA_topgraph_sampling_040218.csv	Peptidoglycan-binding protein LysM n=1 Tax=Listeria monocytogenes TaxID=1639 RepID=A0A0B8R2T7_LISMN
	agilent_5090	3.55256e-06	0.181181	-1.23527	-3.04593	0.575389	90.9091	80.5556	0.886111	UniRef90_P14348	292	Capsid protein VP26 & capsid protein VP26 [Human gammaherpesvirus 4] & BFRF3	Small capsomere-interacting protein n=30 Tax=Epstein-Barr virus (strain GD1) TaxID=10376 RepID=SCP_EBVB9
	agilent_193099	3.56121e-06	0.181622	-1.51386	-3.73512	0.7074	13.6364	5.55556	0.407407	UniRef90_A0A1C6BGW9	293	MH0251_GL0036528 MPA_PNP_EM_seqs_non_topgraph_seqs_final_210318.csv	Oligopeptide-binding protein AppA n=5 Tax=Clostridiales TaxID=186802 RepID=A0A1C6BGW9_9FIRM
	twist_99298	3.56345e-06	0.181736	1.54257	-0.721407	3.80654	4.54545	13.8889	3.05556		294	YP_007005334.1 3''-phosphoadenosine 5''-phosphosulfate sulfotransferase/FAD synthetase-related enzyme [Clostridium phage phiCP34O]
	agilent_6936	3.56722e-06	0.181928	-1.01489	-2.50507	0.475287	81.8182	66.6667	0.814815	UniRef90_P12978	295	nuclear protein EBNA2 & EBNA-2 & Epstein-Barr nuclear antigen 2	Epstein-Barr nuclear antigen 2 n=125 Tax=Epstein-Barr virus (strain GD1) TaxID=10376 RepID=EBNA2_EBVB9
	twist_58782	3.56801e-06	0.181968	0.782993	-0.366791	1.93278	45.4545	63.8889	1.40556		296	positive (exact): Human herpesvirus 3 Envelope glycoprotein C
	agilent_201880	3.58362e-06	0.182765	0.777657	-0.366373	1.92169	36.3636	58.3333	1.60417	UniRef90_A0A174B1N0	297	WP_012743453.1 MPA_PNP_EM_seqs_non_topgraph_seqs_final_210318.csv	Toxin A n=2 Tax=[Eubacterium] rectale TaxID=39491 RepID=A0A174B1N0_9FIRM
	agilent_6224	3.58952e-06	0.183066	0.994246	-0.469418	2.45791	13.6364	33.3333	2.44444	UniRef90_A7X0T9	298	Bifunctional autolysin precursor	Bifunctional autolysin n=763 Tax=Bacteria TaxID=2 RepID=ATL_STAA1
	twist_12245	3.59174e-06	0.183179	-0.96823	-2.39396	0.457503	27.2727	16.6667	0.611111		299	allergen_name False allergome_name Cal s 2 (2/3) (1/1) allergenonline_name False SDAP_name False iedb_name False
	twist_3940	3.59174e-06	0.183179	-0.96823	-2.39396	0.457503	27.2727	16.6667	0.611111		300	allergen_name False allergome_name Cte f 9 (6/8) (1/1) allergenonline_name False SDAP_name False iedb_name False
	twist_25201	3.59174e-06	0.183179	-0.96823	-2.39396	0.457503	27.2727	16.6667	0.611111		301	allergen_name False allergome_name Der f 20 (4/4) (1/1) allergenonline_name Der f 20.0101 (1/1) (1/1) SDAP_name False iedb_name False
	twist_21096	3.62658e-06	0.184956	-1.051	-2.60489	0.502896	22.7273	11.1111	0.488889		302	allergen_name False allergome_name Por tr 2 (14/17) (1/1) allergenonline_name False SDAP_name False iedb_name False
	agilent_182876	3.62816e-06	0.185036	1.80296	-0.863193	4.46912	4.54545	11.1111	2.44444	UniRef90_A0A0B8QZ29	303	WP_003722895.1 strains_non_MPA_non_topgraph_cdhit70_190118.csv	ComE operon protein 3 n=85 Tax=Listeria monocytogenes TaxID=1639 RepID=A0A0B8QZ29_LISMN
	twist_85580	3.63663e-06	0.185468	1.52724	-0.733409	3.78789	4.54545	16.6667	3.66667		304	AGI10763.1 hypothetical protein 936_0022 [Lactococcus phage 936]
	agilent_318	3.63688e-06	0.185481	0.757265	-0.363685	1.87821	40.9091	61.1111	1.49383	UniRef90_Q1HVF7	305	EBNA-1 HHV 4	Epstein-Barr nuclear antigen 1 n=48 Tax=Epstein-Barr virus (strain GD1) TaxID=10376 RepID=EBNA1_EBVA8
	agilent_149688	3.64577e-06	0.185934	1.5159	-0.730342	3.76215	4.54545	16.6667	3.66667	UniRef90_A0A073I8T3	306	MH0121_GL0007689 (1/1) MPA_and_EM_topgraph_220218_subsample.csv	STN domain-containing protein n=40 Tax=Bacteroidales TaxID=171549 RepID=A0A073I8T3_9PORP
	agilent_172699	3.65108e-06	0.186205	-1.28145	-3.18146	0.618556	18.1818	5.55556	0.305556	UniRef90_A0A4P6M723	307	WP_018598482.1 strains_non_MPA_non_topgraph_cdhit70_190118.csv	Toxin A n=4 Tax=Blautia TaxID=572511 RepID=A0A4P6M723_9FIRM
	agilent_225414	3.65758e-06	0.186537	1.51534	-0.733146	3.76382	4.54545	16.6667	3.66667	UniRef90_A0A0E8T3C9	308	VFG001354(gb|NP_345414) (pce) choline binding protein E [CBPs (VF0145)] [Streptococcus pneumoniae TIGR4]	Choline binding protein E CbpE n=250 Tax=Bacteria TaxID=2 RepID=A0A0E8T3C9_STREE
	agilent_10	3.65952e-06	0.186636	1.49427	-0.723452	3.712	4.54545	16.6667	3.66667	UniRef90_Q99WQ6	309	Lipase 2 precursor (Glycerol ester hydrolase 2)	Lipase 2 n=451 Tax=Bacteria TaxID=2 RepID=LIP2_STAAM
	twist_35319	3.68418e-06	0.187893	1.17569	-0.574191	2.92557	9.09091	22.2222	2.44444		310	EBNA-3C HHV 4 latent protein
	twist_60159	3.68812e-06	0.188094	1.54672	-0.756446	3.84989	4.54545	16.6667	3.66667		311	AFN38704.1 hypothetical protein phi_MSA6_ORF041 [Staphylococcus phage MSA6]
	twist_59065	3.71222e-06	0.189323	-0.833038	-2.07694	0.410863	36.3636	19.4444	0.534722		312	H3N2 A/Wuhan/359/95 HA
	agilent_149232	3.71544e-06	0.189487	1.22752	-0.606104	3.06114	9.09091	19.4444	2.13889	UniRef90_L1Q5F4	313	MH0088_GL0031470 (1/1) MPA_and_EM_topgraph_220218_subsample.csv	Ig-like_bact domain-containing protein n=19 Tax=Clostridiales TaxID=186802 RepID=L1Q5F4_ANAHA
	agilent_188248	3.71925e-06	0.189682	-1.66226	-4.14638	0.821855	13.6364	2.77778	0.203704	UniRef90_A0A4S3QN81	314	WP_000171040.1 strains_non_MPA_non_topgraph_cdhit70_190118.csv	Murein hydrolase activator NlpD n=114 Tax=Vibrionaceae TaxID=641 RepID=A0A4S3QN81_VIBCL
	agilent_209285	3.71925e-06	0.189682	-1.66226	-4.14638	0.821855	13.6364	2.77778	0.203704	UniRef90_A0A4S3QN81	315	WP_000171040.1 strains_non_MPA_non_topgraph_cdhit70_190118.csv	Murein hydrolase activator NlpD n=114 Tax=Vibrionaceae TaxID=641 RepID=A0A4S3QN81_VIBCL
	agilent_242556	3.72344e-06	0.189896	-1.27079	-3.17081	0.629223	18.1818	5.55556	0.305556	UniRef90_Q00879	316	VFG000009(gb|NP_880574) (fimD) fimbrial adhesin [Fimbriae (VF0031)] [Bordetella pertussis Tohama I]	Protein FhaE n=35 Tax=Bordetella TaxID=517 RepID=FHAE_BORPE
	agilent_168440	3.73952e-06	0.190715	-1.23633	-3.08824	0.615581	18.1818	5.55556	0.305556	UniRef90_A0A4Q5IQQ4	317	MH0431_GL0183407 MPA_PNP_EM_seqs_non_topgraph_seqs_final_210318.csv	Sugar-binding protein n=5 Tax=Akkermansia muciniphila TaxID=239935 RepID=A0A4Q5IQQ4_9BACT
	agilent_226269	3.74578e-06	0.191035	-0.777331	-1.94254	0.387879	45.4545	25	0.55	UniRef90_Q99XV0	318	VFG000968(gb|NP_269973) (emm) M protein type 1 [M protein (VF0242)] [Streptococcus pyogenes M1 GAS]	M protein type 1 n=54 Tax=Streptococcus pyogenes TaxID=1314 RepID=Q99XV0_STRP1
	agilent_78387	3.75685e-06	0.191599	-1.84011	-4.60192	0.921702	13.6364	2.77778	0.203704	UniRef90_J6PDD5	319	NP_816789.1 strains_non_MPA_non_topgraph_cdhit70_190118.csv	WxL domain-containing protein n=92 Tax=Bacteria TaxID=2 RepID=J6PDD5_ENTFL
	twist_49296	3.77077e-06	0.192309	0.748244	-0.376587	1.87307	40.9091	58.3333	1.42593		320	glycoprotein B (2/2)
	agilent_11511	3.77954e-06	0.192757	-1.17067	-2.93232	0.590966	18.1818	8.33333	0.458333	UniRef90_P03300	321	Genome polyprotein (6/6) & polyprotein (7/9) & VP1 (1/4) & coat protein VP1 & VP4	Genome polyprotein n=1168 Tax=Enterovirus TaxID=12059 RepID=POLG_POL1M
	twist_32174	3.78115e-06	0.192839	-1.27017	-3.18188	0.641543	90.9091	80.5556	0.886111		322	EBNA-1 HHV 4 & BKRF1
	twist_32176	3.78115e-06	0.192839	-1.27017	-3.18188	0.641543	90.9091	80.5556	0.886111		323	EBNA-1 HHV 4 & BKRF1
	agilent_7668	3.79222e-06	0.193403	1.47417	-0.747398	3.69574	4.54545	16.6667	3.66667	UniRef90_B2RM93	324	protease precursor	Gingipain R1 n=47 Tax=Porphyromonas gingivalis TaxID=837 RepID=CPG1_PORG3
	agilent_124605	3.79806e-06	0.193701	0.779769	-0.396126	1.95566	36.3636	52.7778	1.45139	UniRef90_A6BI29	325	MH0042_GL0020673 (1/2) MPA_and_EM_topgraph_220218_subsample.csv	LysM domain protein n=5 Tax=Dorea TaxID=189330 RepID=A6BI29_9FIRM
	twist_22556	3.80843e-06	0.19423	-0.983446	-2.46825	0.501354	27.2727	11.1111	0.407407		326	allergen_name False allergome_name Bub b 12 (2/2), Bub b 8 (4/6) (1/1) allergenonline_name False SDAP_name False iedb_name False
	agilent_220388	3.8153e-06	0.19458	1.15351	-0.589419	2.89643	9.09091	19.4444	2.13889	UniRef90_P09983	327	VFG000906(gb|NP_755445) (hlyA) Hemolysin A [Hemolysin (VF0225)] [Escherichia coli CFT073]	Hemolysin, chromosomal n=225 Tax=Bacteria TaxID=2 RepID=HLYAC_ECOLX
	twist_46742	3.824e-06	0.195024	1.12496	-0.576521	2.82644	13.6364	22.2222	1.62963		328	glycoprotein B (2/2)
	agilent_9198	3.82793e-06	0.195225	1.32628	-0.680595	3.33315	9.09091	19.4444	2.13889	UniRef90_P11311	329	Adhesin P1 precursor (Cytadhesin P1) (Attachment protein) & ADP1_MYCPN adhesin P1	Adhesin P1 n=56 Tax=Mycoplasma pneumoniae TaxID=2104 RepID=ADP1_MYCPN
	twist_89475	3.83679e-06	0.195676	-1.57313	-3.95594	0.809678	13.6364	2.77778	0.203704		330	YP_009168604.1 hypothetical protein [Lactobacillus phage LBR48]
	twist_84196	3.8463e-06	0.196162	-1.56993	-3.95048	0.810614	13.6364	2.77778	0.203704		331	YP_001285547.1 gp57 [Escherichia virus TLS]
	agilent_121369	3.84698e-06	0.196196	-1.78252	-4.48562	0.920586	9.09091	2.77778	0.305556	UniRef90_K5YWW8	332	MH0343_GL0152713 (2/2) MPA_and_EM_topgraph_220218_subsample.csv	Coenzyme A biosynthesis bifunctional protein CoaBC n=29 Tax=Parabacteroides TaxID=375288 RepID=K5YWW8_9BACT
	agilent_125554	3.84962e-06	0.19633	0.889135	-0.459602	2.23787	18.1818	30.5556	1.68056	UniRef90_A0A1C5PUG1	333	V1.UC28-0_GL0019745 MPA_PNP_EM_seqs_non_topgraph_seqs_final_210318.csv	Histidine kinase n=84 Tax=Bacteria TaxID=2 RepID=A0A1C5PUG1_9FIRM
	agilent_208242	3.85137e-06	0.19642	1.62412	-0.840013	4.08825	4.54545	13.8889	3.05556	UniRef90_A0A416SG61	334	DOM014_GL0025097 MPA_PNP_EM_seqs_non_topgraph_seqs_final_210318.csv	PcfB family protein n=261 Tax=root TaxID=1 RepID=A0A416SG61_9FIRM
	agilent_168007	3.85768e-06	0.196742	-1.17123	-2.94952	0.607056	18.1818	8.33333	0.458333	UniRef90_E5VBB8	335	MH0003_GL0074909 MPA_PNP_EM_seqs_non_topgraph_seqs_final_210318.csv	Uncharacterized protein n=30 Tax=Bacteroides TaxID=816 RepID=E5VBB8_9BACE
	twist_45861	3.86554e-06	0.197143	-1.56111	-3.93347	0.811251	13.6364	2.77778	0.203704		336	RNA polymerase beta'-subunit
	agilent_36972	3.86819e-06	0.197278	2.04226	-1.06222	5.14674	4.54545	8.33333	1.83333	UniRef90_A7DV97	337	WP_088900191.1 strains_non_MPA_non_topgraph_cdhit70_190118.csv	RTX toxin RtxA n=29 Tax=Vibrio vulnificus TaxID=672 RepID=A7DV97_VIBVL
	twist_2830	3.87083e-06	0.197412	0.901854	-0.469486	2.27319	18.1818	30.5556	1.68056		338	allergen_name False allergome_name Bub b 8 (5/6), Bub b 9 (1/2) (1/1) allergenonline_name False SDAP_name False iedb_name False
	agilent_138817	3.89077e-06	0.19843	1.27575	-0.668534	3.22003	9.09091	16.6667	1.83333	UniRef90_K0X429	339	MH0012_GL0120519 MPA_PNP_EM_seqs_non_topgraph_seqs_final_210318.csv	Por secretion system C-terminal sorting domain-containing protein n=4 Tax=Bacteria TaxID=2 RepID=K0X429_9BACT
	agilent_187158	3.89794e-06	0.198795	0.950844	-0.499452	2.40114	13.6364	30.5556	2.24074	UniRef90_A0A1C6HNE0	340	WP_044922804.1 MPA_PNP_EM_seqs_non_topgraph_seqs_final_210318.csv	Fibronectin type III domain n=12 Tax=Clostridiales TaxID=186802 RepID=A0A1C6HNE0_9FIRM
	agilent_205647	3.9119e-06	0.199507	0.792483	-0.418187	2.00315	31.8182	47.2222	1.48413	UniRef90_A7X0T9	341	WP_001074519.1 strains_non_MPA_non_topgraph_cdhit70_190118.csv	Bifunctional autolysin n=763 Tax=Bacteria TaxID=2 RepID=ATL_STAA1
	twist_78344	3.92262e-06	0.200054	1.60798	-0.851508	4.06747	4.54545	13.8889	3.05556		342	YP_009277283.1 hypothetical protein phiCT19406A_09 (endogenous virus) [Clostridium phage phiCT19406A]
	twist_26236	3.92735e-06	0.200295	0.986486	-0.523203	2.49618	13.6364	25	1.83333		343	matrix protein 1 & matrix protein & M1 protein
	agilent_184704	3.93339e-06	0.200603	-1.07773	-2.72819	0.572727	22.7273	8.33333	0.366667	UniRef90_S5QWV8	344	WP_020916641.1 strains_non_MPA_non_topgraph_cdhit70_190118.csv	Uncharacterized protein n=4 Tax=Streptococcus TaxID=1301 RepID=S5QWV8_9STRE
	twist_36146	3.96053e-06	0.201987	-1.53729	-3.89876	0.824185	13.6364	2.77778	0.203704		345	DNA polymerase processivity factor
	twist_34760	3.96536e-06	0.202233	-1.60441	-4.07034	0.861517	13.6364	2.77778	0.203704		346	pertactin & Pertactin precursor & P.69 outer membrane protein precursor
	twist_58291	3.96756e-06	0.202345	-1.15786	-2.93791	0.622179	18.1818	11.1111	0.611111		347	positive (from uniprot): Enterovirus B Genome polyprotein
	twist_57916	3.97005e-06	0.202472	-1.53499	-3.89546	0.825489	13.6364	2.77778	0.203704		348	Glycoprotein D HHV-1
	twist_58361	3.97067e-06	0.202504	1.69602	-0.912273	4.30431	4.54545	11.1111	2.44444		349	Flagellar filament 41 kDa core protein
	agilent_18111	3.98705e-06	0.20334	1.51752	-0.820581	3.85562	4.54545	16.6667	3.66667	UniRef90_E1WSL3	350	YP_098689.1 strains_non_MPA_non_topgraph_cdhit70_190118.csv	DUF4595 domain-containing protein n=43 Tax=Bacteroides TaxID=816 RepID=E1WSL3_BACF6
	twist_54786	3.98937e-06	0.203458	-0.871238	-2.21394	0.471463	31.8182	22.2222	0.698413		351	phosphoprotein 150 & Large structural phosphoprotein
	agilent_31896	3.99324e-06	0.203655	1.45479	-0.788224	3.6978	4.54545	16.6667	3.66667	UniRef90_D7HBW7	352	WP_000782345.1 strains_non_MPA_non_topgraph_cdhit70_190118.csv	CBAH domain-containing protein n=93 Tax=Vibrio cholerae TaxID=666 RepID=D7HBW7_VIBCL
	agilent_9495	4.00174e-06	0.204089	0.921194	-0.500479	2.34287	27.2727	33.3333	1.22222	UniRef90_P08563	353	polyprotein (5/9) & unnamed protein product (6/8) & structural polyprotein (3/3) & 110 kd polyprotein precursor & Structural polyprotein (1/2) & E1 protein	Structural polyprotein n=1562 Tax=Rubella virus TaxID=11041 RepID=POLS_RUBVM
	twist_27718	4.00679e-06	0.204346	-0.932848	-2.37333	0.507629	27.2727	11.1111	0.407407		354	early antigen protein D (EA-D) & DNA polymerase processivity factor BMRF1
	agilent_3437	4.01347e-06	0.204687	-1.52528	-3.88234	0.831786	13.6364	2.77778	0.203704	UniRef90_Q8NDV7	355	trinucleotide repeat containing 6A, isoform CRA_c & trinucleotide repeat-containing gene 6A protein	Trinucleotide repeat-containing gene 6A protein n=209 Tax=Euarchontoglires TaxID=314146 RepID=TNR6A_HUMAN
	twist_52321	4.01347e-06	0.204687	-1.52528	-3.88234	0.831786	13.6364	2.77778	0.203704		356	trinucleotide repeat containing 6A, isoform CRA_c & trinucleotide repeat-containing gene 6A protein
	agilent_235651	4.01347e-06	0.204687	-1.52528	-3.88234	0.831786	13.6364	2.77778	0.203704	UniRef90_Q50341	357	VFG002030(gb|NP_109830) (orf6/MgpC/crmA) cytadherence protein [Cytadherence organelle (VF0330)] [Mycoplasma pneumoniae M129]	Mgp-operon protein 3 n=22 Tax=Mycoplasma pneumoniae TaxID=2104 RepID=MGP3_MYCPN
	twist_29886	4.01986e-06	0.205013	1.14312	-0.624656	2.9109	9.09091	19.4444	2.13889		358	Serine-rich 25 kDa antigen protein
	agilent_182996	4.03318e-06	0.205692	1.76356	-0.967784	4.49491	4.54545	13.8889	3.05556	UniRef90_A0A1C5US59	359	MH0003_GL0083467 MPA_PNP_EM_seqs_non_topgraph_seqs_final_210318.csv	Glutamyl-and glutaminyl-tRNA synthetases n=58 Tax=Bacteroidaceae TaxID=815 RepID=A0A1C5US59_9BACE
	agilent_186083	4.03776e-06	0.205926	1.44762	-0.795558	3.69079	4.54545	13.8889	3.05556	UniRef90_A0A1T4XPY4	360	MH0161_GL0044217 (4/4) MPA_and_EM_topgraph_220218_subsample.csv	ATP-binding cassette, subfamily B n=5 Tax=Ruminococcaceae TaxID=541000 RepID=A0A1T4XPY4_9FIRM
	agilent_199016	4.03776e-06	0.205926	1.44762	-0.795558	3.69079	4.54545	13.8889	3.05556	UniRef90_A0A174AWF9	361	MH0187_GL0063508 (3/3) MPA_and_EM_topgraph_220218_subsample.csv	Probable multidrug resistance ABC transporter ATP-binding/permease protein YheH n=36 Tax=Clostridiales TaxID=186802 RepID=A0A174AWF9_9FIRM
	agilent_8683	4.05126e-06	0.206614	-0.770484	-1.96621	0.425244	40.9091	22.2222	0.54321	UniRef90_P08318	362	phosphoprotein 150 & Large structural phosphoprotein	Large structural phosphoprotein n=145 Tax=root TaxID=1 RepID=PP150_HCMVA
	twist_34257	4.05901e-06	0.20701	-0.922436	-2.35523	0.510355	27.2727	13.8889	0.509259		363	putative zinc metalloprotease
	twist_69249	4.0745e-06	0.207799	-0.930432	-2.37816	0.517294	27.2727	11.1111	0.407407		364	AFU63107.1 lysin [Lactobacillus phage ATCC 8014-B2]
	twist_59221	4.07931e-06	0.208045	0.874095	-0.486706	2.2349	18.1818	30.5556	1.68056		365	B B/Shanghai/361/2002 HA
	agilent_220672	4.0824e-06	0.208202	1.09931	-0.612703	2.81133	9.09091	22.2222	2.44444	UniRef90_Q54972	366	VFG005313(gb|NP_357715) (pspA) Surface protein pspA precursor [Choline-binding proteins (CVF122)] [Streptococcus pneumoniae R6]	Pneumococcal surface protein A n=17 Tax=Streptococcus pneumoniae TaxID=1313 RepID=Q54972_STREE
	agilent_208438	4.08747e-06	0.208461	-1.95698	-5.00643	1.09246	9.09091	2.77778	0.305556	UniRef90_D2N0B9	367	WP_002778702.1 (1/1) non_MPA_topgraph_sampling_040218.csv	Peptidoglycan-associated protein n=64 Tax=Campylobacteraceae TaxID=72294 RepID=D2N0B9_CAMJU
	agilent_148478	4.0917e-06	0.208676	-1.93979	-4.96388	1.0843	9.09091	2.77778	0.305556	UniRef90_A0A395YA58	368	V1.CD17-4_GL0037923 MPA_PNP_EM_seqs_non_topgraph_seqs_final_210318.csv	Ribosome biogenesis GTPase A n=4 Tax=Clostridiales TaxID=186802 RepID=A0A395YA58_9FIRM
	agilent_100413	4.09401e-06	0.208794	1.11578	-0.624146	2.85572	9.09091	25	2.75	UniRef90_A0A3A9Y4J3	369	YP_193148.1 strains_non_MPA_non_topgraph_cdhit70_190118.csv	SlpA domain-containing protein n=3 Tax=Lactobacillus acidophilus TaxID=1579 RepID=A0A3A9Y4J3_LACAI
	agilent_89806	4.12846e-06	0.210551	0.848299	-0.479631	2.17623	18.1818	38.8889	2.13889	UniRef90_Q5FMK0	370	YP_193105.1 strains_non_MPA_non_topgraph_cdhit70_190118.csv	S-layer protein n=14 Tax=Lactobacillus acidophilus TaxID=1579 RepID=Q5FMK0_LACAC
	twist_85996	4.12916e-06	0.210587	1.62397	-0.918397	4.16633	4.54545	11.1111	2.44444		371	NP_944906.1 Phage conserved protein [Salmonella phage FelixO1]
	twist_59399	4.13266e-06	0.210766	1.45781	-0.825323	3.74095	4.54545	16.6667	3.66667		372	H3N2 A/Michigan/45/2015 M1
	agilent_201897	4.1384e-06	0.211058	-1.52438	-3.9133	0.86454	13.6364	2.77778	0.203704	UniRef90_A0A367FWU6	373	MH0367_GL0106810 MPA_PNP_EM_seqs_non_topgraph_seqs_final_210318.csv	Peptidase_C39_2 domain-containing protein n=4 Tax=root TaxID=1 RepID=A0A367FWU6_9FIRM
	twist_25694	4.14489e-06	0.211389	-1.61729	-4.15366	0.919073	13.6364	2.77778	0.203704		374	XvTALE (avrBs4)
	twist_4264	4.1461e-06	0.211451	0.788064	-0.448007	2.02414	22.7273	38.8889	1.71111		375	allergen_name False allergome_name Str pn PspC (2/2) (1/1) allergenonline_name False SDAP_name False iedb_name False
	twist_36320	4.15461e-06	0.211885	1.71402	-0.976961	4.405	4.54545	11.1111	2.44444		376	Outer membrane protein P1
	twist_27552	4.156e-06	0.211956	-1.12865	-2.90088	0.643583	86.3636	77.7778	0.900585		377	nuclear protein EBNA2 & EBNA-2 & Epstein-Barr nuclear antigen 2
	agilent_26184	4.17266e-06	0.212806	-1.27878	-3.29049	0.732929	18.1818	8.33333	0.458333	UniRef90_A0A508Z0K2	378	WP_014569540.1 (1/1) non_MPA_topgraph_sampling_040218.csv	Dipeptide-binding protein DppE n=18 Tax=Lactobacillaceae TaxID=33958 RepID=A0A508Z0K2_LACRH
	agilent_157325	4.17466e-06	0.212907	1.49046	-0.854776	3.8357	4.54545	16.6667	3.66667	UniRef90_A0A381IRL2	379	WP_011590277.1 strains_non_MPA_non_topgraph_cdhit70_190118.csv	Cell wall binding repeat-containing protein n=21 Tax=Clostridium perfringens TaxID=1502 RepID=A0A381IRL2_CLOPF
	twist_27929	4.1768e-06	0.213017	-1.89559	-4.879	1.08783	9.09091	2.77778	0.305556		380	virion spike glycoprotein precursor & negative (from uniprot): spike glycoprotein [Zaire ebolavirus]
	agilent_48668	4.18773e-06	0.213574	-1.93185	-4.97603	1.11234	9.09091	2.77778	0.305556	UniRef90_U6RH14	381	N037A_GL0109873 MPA_PNP_EM_seqs_non_topgraph_seqs_final_210318.csv	Peptidyl-prolyl cis-trans isomerase n=3 Tax=Bacteroidaceae TaxID=815 RepID=U6RH14_9BACE
	twist_34086	4.18833e-06	0.213605	0.872443	-0.502436	2.24732	27.2727	33.3333	1.22222		382	polyprotein (5/9) & unnamed protein product (6/8) & structural polyprotein (3/3) & 110 kd polyprotein precursor & Structural polyprotein (1/2) & E1 protein
	agilent_13363	4.19411e-06	0.2139	1.20701	-0.696335	3.11035	9.09091	16.6667	1.83333	UniRef90_A0A0G9GVP9	383	YP_004888341.1 strains_non_MPA_non_topgraph_cdhit70_190118.csv	Aggregation promoting factor n=38 Tax=Lactobacillus plantarum TaxID=1590 RepID=A0A0G9GVP9_LACPN
	agilent_135148	4.2012e-06	0.214261	1.27746	-0.738571	3.29349	86.3636	91.6667	1.0614	UniRef90_K0X4F7	384	MH0271_GL0067298 MPA_PNP_EM_seqs_non_topgraph_seqs_final_210318.csv	Uncharacterized protein n=3 Tax=Bacteroidales TaxID=171549 RepID=K0X4F7_9BACT
	agilent_51726	4.24172e-06	0.216328	1.17355	-0.686857	3.03396	9.09091	19.4444	2.13889	UniRef90_A0A1G7KLH9	385	O2.CD2-0_GL0014258 MPA_PNP_EM_seqs_non_topgraph_seqs_final_210318.csv	Rod shape-determining protein MreB n=1 Tax=Bacteroidales bacterium KHT7 TaxID=1855373 RepID=A0A1G7KLH9_9BACT
	agilent_319	4.24985e-06	0.216743	0.719394	-0.422077	1.86087	45.4545	61.1111	1.34444	UniRef90_P03211	386	EBNA-1 HHV 4 & BKRF1	Epstein-Barr nuclear antigen 1 n=37 Tax=Epstein-Barr virus (strain GD1) TaxID=10376 RepID=EBNA1_EBVB9
	agilent_243890	4.25475e-06	0.216992	0.732973	-0.430675	1.89662	31.8182	44.4444	1.39683	UniRef90_A0A0H3K1N3	387	VFG001282(gb|NP_647237) (fnbB) fibronectin-binding protein B [FnBPs (VF0010)] [Staphylococcus aureus subsp. aureus MW2]	FnbB protein n=80 Tax=Staphylococcus TaxID=1279 RepID=A0A0H3K1N3_STAAW
	agilent_220913	4.27824e-06	0.21819	1.46136	-0.864708	3.78743	4.54545	13.8889	3.05556	UniRef90_P06653	388	VFG005334(gb|NP_359346) (lytA) Autolysin (N-acetylmuramoyl-L-alanine amidase) [Choline-binding proteins (CVF122)] [Streptococcus pneumoniae R6]	Autolysin n=1457 Tax=root TaxID=1 RepID=ALYS_STRPN
	agilent_108088	4.28515e-06	0.218542	-1.67113	-4.33312	0.990864	9.09091	2.77778	0.305556	UniRef90_D0TFD0	389	MH0020_GL0036134 (4/5) MPA_and_EM_topgraph_220218_subsample.csv	Hydrophobic domain protein n=26 Tax=Bacteroidales TaxID=171549 RepID=D0TFD0_9BACE
	twist_31240	4.30304e-06	0.219455	1.41175	-0.841529	3.66503	4.54545	19.4444	4.27778		390	EBNA-1 HHV 4
	agilent_387	4.32178e-06	0.220411	0.978802	-0.586695	2.5443	13.6364	22.2222	1.62963	UniRef90_P75330	391	P30 adhesin	P30 adhesin n=9 Tax=Mycoplasma pneumoniae TaxID=2104 RepID=P30_MYCPN
	agilent_60134	4.32619e-06	0.220635	1.53546	-0.92155	3.99246	4.54545	11.1111	2.44444	UniRef90_E5V828	392	MH0037_GL0027576 MPA_PNP_EM_seqs_non_topgraph_seqs_final_210318.csv	RagB/SusD family nutrient uptake outer membrane protein n=41 Tax=Bacteroides TaxID=816 RepID=E5V828_9BACE
	twist_20848	4.33612e-06	0.221142	0.764982	-0.46047	1.99043	27.2727	41.6667	1.52778		393	allergen_name False allergome_name Bos d 8 (2/6), Bos d 9 (2/3) (1/1) allergenonline_name False SDAP_name False iedb_name False
	twist_59480	4.3467e-06	0.221682	-1.13913	-2.96609	0.687819	18.1818	5.55556	0.305556		394	H1N1 A/Bayern/7/95 NA
	agilent_10659	4.35434e-06	0.222071	0.932975	-0.5646	2.43055	13.6364	25	1.83333	UniRef90_Q66575	395	positive (from uniprot): Enterovirus B Genome polyprotein	Genome polyprotein n=20 Tax=Enterovirus B TaxID=138949 RepID=POLG_EC12T
	agilent_152493	4.36038e-06	0.222379	1.42456	-0.863613	3.71274	4.54545	13.8889	3.05556	UniRef90_A0A0P0EUJ1	396	MH0013_GL0035403 MPA_PNP_EM_seqs_non_topgraph_seqs_final_210318.csv	MORN repeat protein n=82 Tax=Bacteroidaceae TaxID=815 RepID=A0A0P0EUJ1_BACT4
	twist_27790	4.36514e-06	0.222622	-1.13254	-2.95261	0.687536	18.1818	5.55556	0.305556		397	early antigen protein D (EA-D) & DNA polymerase processivity factor BMRF1
	agilent_229425	4.36786e-06	0.222761	0.738898	-0.448922	1.92672	27.2727	41.6667	1.52778	UniRef90_A0A0H3K1N3	398	VFG001282(gb|NP_647237) (fnbB) fibronectin-binding protein B [FnBPs (VF0010)] [Staphylococcus aureus subsp. aureus MW2]	FnbB protein n=80 Tax=Staphylococcus TaxID=1279 RepID=A0A0H3K1N3_STAAW
	agilent_39540	4.39362e-06	0.224074	1.06551	-0.652225	2.78325	9.09091	25	2.75	UniRef90_A0A1T4WGE9	399	MH0161_GL0161160 MPA_PNP_EM_seqs_non_topgraph_seqs_final_210318.csv	Peptide/nickel transport system substrate-binding protein n=4 Tax=Ruminococcaceae TaxID=541000 RepID=A0A1T4WGE9_9FIRM
	twist_43493	4.39839e-06	0.224318	0.855972	-0.524686	2.23663	68.1818	86.1111	1.26296		400	Enterovirus polyprotein (VP0, VP1, VP2, VP4) – capsid proteins, Coxsackievirus A9 (2.9 Å structure, chains 1–4)
	twist_1162	4.4149e-06	0.22516	0.803904	-0.495127	2.10293	22.7273	41.6667	1.83333		401	allergen_name False allergome_name Str pn PspC (2/2) (1/1) allergenonline_name False SDAP_name False iedb_name False
	twist_34372	4.41919e-06	0.225379	-1.00614	-2.63273	0.620452	22.7273	8.33333	0.366667		402	EBNA-1 HHV 4
	agilent_133424	4.42101e-06	0.225472	1.54515	-0.953344	4.04365	4.54545	11.1111	2.44444	UniRef90_E1W2P1	403	WP_014064419.1 strains_non_MPA_non_topgraph_cdhit70_190118.csv	Uncharacterized protein n=61 Tax=Pasteurellaceae TaxID=712 RepID=E1W2P1_HAEP3
	agilent_224217	4.42816e-06	0.225836	1.10555	-0.683517	2.89461	9.09091	19.4444	2.13889	UniRef90_C1IDV3	404	VFG002419(gb|NP_645021) (coa) staphylocoagulase precursor [Staphylocoagulase (VF0421)] [Staphylococcus aureus subsp. aureus MW2]	Staphylocoagulase n=45 Tax=Staphylococcaceae TaxID=90964 RepID=C1IDV3_STAAU
	twist_47462	4.44797e-06	0.226847	-1.1991	-3.14377	0.74558	90.9091	83.3333	0.916667		405	positive (exact): Human herpesvirus 4 Epstein-Barr nuclear antigen 1
	twist_58797	4.44797e-06	0.226847	-1.1991	-3.14377	0.74558	90.9091	83.3333	0.916667		406	positive (exact): Human herpesvirus 4 Epstein-Barr nuclear antigen 1
	agilent_12019	4.44797e-06	0.226847	-1.1991	-3.14377	0.74558	90.9091	83.3333	0.916667		407	positive (exact): Human herpesvirus 4 Epstein-Barr nuclear antigen 1
	twist_35332	4.44797e-06	0.226847	-1.1991	-3.14377	0.74558	90.9091	83.3333	0.916667		408	EBNA-1 HHV 4 & BKRF1
	twist_58796	4.44797e-06	0.226847	-1.1991	-3.14377	0.74558	90.9091	83.3333	0.916667		409	positive (exact): Human herpesvirus 4 Epstein-Barr nuclear antigen 1
	agilent_108450	4.4531e-06	0.227108	-0.939341	-2.46361	0.584926	27.2727	11.1111	0.407407	UniRef90_C0B7L9	410	MH0127_GL0085140 (1/5) MPA_and_EM_topgraph_220218_subsample.csv	Magnesium transporter MgtE n=6 Tax=Coprococcus TaxID=33042 RepID=C0B7L9_9FIRM
	agilent_77651	4.46768e-06	0.227852	1.42714	-0.892386	3.74666	4.54545	13.8889	3.05556	UniRef90_A0A367GBE2	411	763840445-stool2_revised_scaffold53879_2_gene110689 MPA_PNP_EM_seqs_non_topgraph_seqs_final_210318.csv	Peptidase_M23 domain-containing protein n=4 Tax=Ruminococcaceae TaxID=541000 RepID=A0A367GBE2_9FIRM
	agilent_5001	4.47926e-06	0.228442	-1.17669	-3.09158	0.738208	18.1818	8.33333	0.458333	UniRef90_Q66478	412	polyprotein (3/9) & structural protein (3/3) & VP1 (2/4) & capsid protein VP1 & VP1 protein (2/2) & VP1 protein, partial [Enterovirus A71]	Genome polyprotein n=10068 Tax=root TaxID=1 RepID=POLG_HE71B
	twist_51731	4.48798e-06	0.228887	0.774268	-0.486951	2.03549	22.7273	41.6667	1.83333		413	positive (exact): Norwalk virus Non-structural polyprotein
	agilent_2748	4.49128e-06	0.229055	0.866182	-0.545267	2.27763	18.1818	27.7778	1.52778	UniRef90_P68950	414	positive (from uniprot): Human adenovirus C Pre-histone-like nucleoprotein	Pre-histone-like nucleoprotein n=24 Tax=root TaxID=1 RepID=NP_ADE02
	agilent_240206	4.49583e-06	0.229287	1.42928	-0.900905	3.75947	4.54545	13.8889	3.05556	UniRef90_A0A4I7YG16	415	VFG001357(gb|NP_346601) (cbpA) choline binding protein A [CbpA/PspC (VF0150)] [Streptococcus pneumoniae TIGR4]	Choline binding protein A n=44 Tax=Streptococcus pneumoniae TaxID=1313 RepID=A0A4I7YG16_STREE
	twist_98002	4.50241e-06	0.229623	1.37335	-0.867262	3.61396	4.54545	16.6667	3.66667		416	YP_005102508.1 putative phage terminase large subunit [Bacteroides phage B124-14]
	agilent_1148	4.51912e-06	0.230475	-0.765959	-2.0179	0.485986	36.3636	25	0.6875	UniRef90_Q66575	417	positive (from uniprot): Enterovirus B Genome polyprotein	Genome polyprotein n=20 Tax=Enterovirus B TaxID=138949 RepID=POLG_EC12T
	agilent_2827	4.52876e-06	0.230967	-1.03484	-2.72806	0.658371	22.7273	8.33333	0.366667	UniRef90_P03277	418	Hexon protein	Hexon protein n=779 Tax=Adenoviridae TaxID=10508 RepID=CAPSH_ADE02
	agilent_6001	4.52976e-06	0.231018	0.799176	-0.508582	2.10693	22.7273	36.1111	1.58889	UniRef90_P03204	419	EBNA-3C HHV 4 latent protein	Epstein-Barr nuclear antigen 6 n=14 Tax=Epstein-Barr virus (strain GD1) TaxID=10376 RepID=EBNA6_EBVB9
	agilent_26654	4.53573e-06	0.231322	-0.799301	-2.10812	0.509517	77.2727	63.8889	0.826797	UniRef90_Q6GJK9	420	WP_001170274.1 strains_non_MPA_non_topgraph_cdhit70_190118.csv	N-acetylmuramoyl-L-alanine amidase sle1 n=31 Tax=Staphylococcus aureus TaxID=1280 RepID=SLE1_STAAR
	agilent_225587	4.55612e-06	0.232362	0.87516	-0.561069	2.31139	72.7273	80.5556	1.10764	UniRef90_A0A4I7YG16	421	VFG001357(gb|NP_346601) (cbpA) choline binding protein A [CbpA/PspC (VF0150)] [Streptococcus pneumoniae TIGR4]	Choline binding protein A n=44 Tax=Streptococcus pneumoniae TaxID=1313 RepID=A0A4I7YG16_STREE
	agilent_225438	4.57608e-06	0.23338	0.825606	-0.532255	2.18347	18.1818	27.7778	1.52778	UniRef90_A7X6I5	422	VFG001283(gb|NP_647238) (fnbA) fibronectin-binding protein A [FnBPs (VF0010)] [Staphylococcus aureus subsp. aureus MW2]	Fibronectin-binding protein A n=697 Tax=Bacteria TaxID=2 RepID=FNBA_STAA1
	agilent_3035	4.58468e-06	0.233819	-0.686985	-1.81792	0.443948	50	36.1111	0.722222	UniRef90_P08318	423	phosphoprotein 150 & Large structural phosphoprotein	Large structural phosphoprotein n=145 Tax=root TaxID=1 RepID=PP150_HCMVA
	agilent_10117	4.59356e-06	0.234272	1.05152	-0.6812	2.78424	9.09091	19.4444	2.13889	UniRef90_P14738	424	fibronectin-binding protein A	Fibronectin-binding protein A n=540 Tax=Staphylococcaceae TaxID=90964 RepID=FNBA_STAA8
	agilent_223646	4.59794e-06	0.234495	-0.693182	-1.83597	0.449604	50	30.5556	0.611111	UniRef90_Q9JNH0	425	VFG000972(gb|NP_269972) (sic) inhibitor of complement-mediated lysis [SIC (VF0255)] [Streptococcus pyogenes M1 GAS]	Sic1.225 n=20 Tax=Streptococcus pyogenes TaxID=1314 RepID=Q9JNH0_STRPY
	agilent_66018	4.60266e-06	0.234736	-0.878341	-2.32713	0.570445	27.2727	11.1111	0.407407	UniRef90_B2UM58	426	WP_012420717.1 (2/2) non_MPA_topgraph_sampling_040218.csv	TonB-dependent receptor n=97 Tax=Akkermansia TaxID=239934 RepID=B2UM58_AKKM8
	twist_59190	4.61758e-06	0.235497	1.85957	-1.2127	4.93184	4.54545	8.33333	1.83333		427	B B/Phuket/3073/2013 HA
	twist_27571	4.62429e-06	0.235839	1.37019	-0.895206	3.63558	4.54545	16.6667	3.66667		428	Lipase 2 precursor (Glycerol ester hydrolase 2)
	agilent_205930	4.62837e-06	0.236047	0.910479	-0.595527	2.41649	13.6364	25	1.83333	UniRef90_A0A4P6M5E2	429	WP_018596369.1 strains_non_MPA_non_topgraph_cdhit70_190118.csv	Uncharacterized protein n=5 Tax=Clostridiales TaxID=186802 RepID=A0A4P6M5E2_9FIRM
	agilent_239180	4.63153e-06	0.236208	0.803501	-0.526012	2.13302	18.1818	30.5556	1.68056	UniRef90_P15926	430	VFG000974(gb|NP_269970) (scpA) C5a peptidase precursor [C5a peptidase (VF0245)] [Streptococcus pyogenes M1 GAS]	C5a peptidase n=760 Tax=Bacteria TaxID=2 RepID=C5AP_STRPY
	agilent_1463	4.63161e-06	0.236212	-0.686478	-1.82237	0.449413	50	33.3333	0.666667	UniRef90_P07210	431	polyprotein (9/9) & VP1 capsid protein (1/3) & Chain 2, Human Rhinovirus Serotype 2 (Hrv2)	Genome polyprotein n=273 Tax=Enterovirus TaxID=12059 RepID=POLG_HRV8A
	twist_92532	4.64211e-06	0.236748	1.6531	-1.08536	4.39157	4.54545	11.1111	2.44444		432	YP_009043500.1 hypothetical protein [Listeria phage List-36]
	twist_78257	4.64212e-06	0.236748	1.36178	-0.894087	3.61764	4.54545	13.8889	3.05556		433	YP_006383486.1 DNA polymerase [Bacillus phage PBC1]
	twist_87581	4.65111e-06	0.237207	1.45781	-0.959499	3.87512	4.54545	13.8889	3.05556		434	YP_007005285.1 radical SAM domain-containing protein [Campylobacter virus CP21]
	twist_58049	4.66177e-06	0.23775	0.954621	-0.630147	2.53939	77.2727	91.6667	1.18627		435	positive (exact): Enterovirus B Genome polyprotein
	agilent_160727	4.66881e-06	0.238109	1.02219	-0.676046	2.72042	9.09091	22.2222	2.44444	UniRef90_B0G4V9	436	WP_005332275.1 (1/1) non_MPA_topgraph_sampling_040218.csv	Uncharacterized protein n=11 Tax=Dorea TaxID=189330 RepID=B0G4V9_9FIRM
	twist_2099	4.68456e-06	0.238912	1.47552	-0.980065	3.9311	4.54545	11.1111	2.44444		437	allergen_name False allergome_name Tri a 37 (9/9) (1/1) allergenonline_name False SDAP_name False iedb_name False
	agilent_221942	4.69614e-06	0.239503	0.960938	-0.640283	2.56216	13.6364	22.2222	1.62963	UniRef90_Q8GM74	438	VFG001150(gb|AAL79954) (hia) adhesin [Hia/Hsf (VF0039)] [Haemophilus influenzae nontypable strain 3179B]	Adhesin n=5 Tax=Haemophilus influenzae TaxID=727 RepID=Q8GM74_HAEIF
	twist_34374	4.70234e-06	0.239819	-0.955759	-2.54942	0.637903	22.7273	11.1111	0.488889		439	EBNA-1 HHV 4
	agilent_8582	4.70967e-06	0.240193	1.19351	-0.798173	3.1852	9.09091	16.6667	1.83333	UniRef90_P11311	440	Adhesin P1 precursor (Cytadhesin P1) (Attachment protein) & ADP1_MYCPN adhesin P1	Adhesin P1 n=56 Tax=Mycoplasma pneumoniae TaxID=2104 RepID=ADP1_MYCPN
	twist_58057	4.7132e-06	0.240373	0.760013	-0.508751	2.02878	22.7273	38.8889	1.71111		441	positive (exact): Norwalk virus Non-structural polyprotein
	twist_28029	4.71613e-06	0.240522	0.971149	-0.650599	2.5929	77.2727	91.6667	1.18627		442	pneumococcal histidine triad protein D (1/2) & histidine motif-containing protein, partial
	agilent_206026	4.71835e-06	0.240636	0.685177	-0.459295	1.82965	54.5455	69.4444	1.27315	UniRef90_K5ZQY0	443	O2.UC53-0_GL0020536 MPA_PNP_EM_seqs_non_topgraph_seqs_final_210318.csv	Uncharacterized protein n=16 Tax=Bacteroidales TaxID=171549 RepID=K5ZQY0_9BACT
	twist_51911	4.72029e-06	0.240735	0.915774	-0.614194	2.44574	18.1818	25	1.375		444	Clumping factor B precursor (Fibrinogen-binding protein B) (Fibrinogen receptor B)
	agilent_204624	4.72325e-06	0.240886	0.774122	-0.519604	2.06785	68.1818	77.7778	1.14074	UniRef90_A0A0E1XBT2	445	WP_001208900.1 strains_non_MPA_non_topgraph_cdhit70_190118.csv	Gram-positive signal peptide protein, YSIRK family n=24 Tax=Staphylococcaceae TaxID=90964 RepID=A0A0E1XBT2_STAAU
	agilent_179201	4.72684e-06	0.241069	1.34173	-0.901468	3.58493	4.54545	16.6667	3.66667	UniRef90_A0A3Z5V395	446	WP_000030577.1 (2/2) non_MPA_topgraph_sampling_040218.csv	Cell envelope integrity protein TolA n=29 Tax=Salmonella TaxID=590 RepID=A0A3Z5V395_SALET
	agilent_220725	4.73019e-06	0.24124	0.715412	-0.481097	1.91192	31.8182	41.6667	1.30952	UniRef90_P75330	447	VFG002036(gb|NP_110141) (p30/p32) 30K adhesin-related protein [Cytadherence organelle (VF0330)] [Mycoplasma pneumoniae M129]	P30 adhesin n=9 Tax=Mycoplasma pneumoniae TaxID=2104 RepID=P30_MYCPN
	twist_31672	4.73594e-06	0.241533	-1.80599	-4.82835	1.21637	9.09091	2.77778	0.305556		448	Replicase polyprotein 1ab
	agilent_146603	4.73918e-06	0.241698	1.34519	-0.906798	3.59718	4.54545	13.8889	3.05556	UniRef90_K5Y4U1	449	MH0020_GL0014932 (9/9) MPA_and_EM_topgraph_220218_subsample.csv	Uncharacterized protein n=28 Tax=Parabacteroides TaxID=375288 RepID=K5Y4U1_9BACT
	twist_27732	4.74904e-06	0.242201	-0.687765	-1.84039	0.464857	45.4545	27.7778	0.611111		450	Surface protein pspA
	agilent_139647	4.75733e-06	0.242624	-0.9478	-2.53764	0.64204	22.7273	8.33333	0.366667	UniRef90_A0A158SJE1	451	WP_041807921.1 strains_non_MPA_non_topgraph_cdhit70_190118.csv	N-acetylmuramoyl-L-alanine amidase n=55 Tax=Lactobacillus TaxID=1578 RepID=A0A158SJE1_LACFE
	twist_54751	4.75836e-06	0.242676	-1.57077	-4.20588	1.06433	9.09091	2.77778	0.305556		452	EBNA3A HHV4
	twist_61938	4.78371e-06	0.243969	1.46346	-0.998369	3.9253	4.54545	11.1111	2.44444		453	YP_009150309.1 putative internal core protein [Proteus phage PM 75]
	agilent_221880	4.78621e-06	0.244096	1.33746	-0.913014	3.58793	4.54545	13.8889	3.05556	UniRef90_P44969	454	VFG000337(gb|NP_439153) (iga1) immunoglobin A1 protease [IgA1 protease (VF0045)] [Haemophilus influenzae Rd KW20]	Immunoglobulin A1 protease autotransporter n=1 Tax=Haemophilus influenzae (strain ATCC 51907 / DSM 11121 / KW20 / Rd) TaxID=71421 RepID=IGA0_HAEIN
	agilent_9840	4.78795e-06	0.244186	1.34353	-0.917587	3.60465	4.54545	16.6667	3.66667	UniRef90_O36634	455	Fusion glycoprotein F0 precursor (2/2) & fusion protein (1/2) & fusion glycoprotein	Fusion glycoprotein F0 n=1724 Tax=Pneumoviridae TaxID=11244 RepID=FUS_HRSVB
	agilent_8131	4.7976e-06	0.244678	0.894779	-0.612676	2.40224	13.6364	25	1.83333	UniRef90_P09256	456	positive (from uniprot): Human herpesvirus 3 Envelope glycoprotein C	Envelope glycoprotein C n=119 Tax=Human herpesvirus 3 TaxID=10335 RepID=GC_VZVD
	twist_73963	4.80124e-06	0.244863	0.895848	-0.614002	2.4057	13.6364	22.2222	1.62963		457	YP_009032592.1 endolysin [Lactoccocus phage WP-2]
	agilent_23665	4.80402e-06	0.245005	0.699126	-0.479526	1.87778	31.8182	41.6667	1.30952	UniRef90_A0A1H0NAI1	458	WP_020917636.1 strains_non_MPA_non_topgraph_cdhit70_190118.csv	LysM domain-containing protein n=15 Tax=Streptococcus TaxID=1301 RepID=A0A1H0NAI1_STREI
	agilent_207595	4.80731e-06	0.245173	1.04735	-0.719	2.81371	9.09091	16.6667	1.83333	UniRef90_W0U8M0	459	MH0014_GL0012091 MPA_PNP_EM_seqs_non_topgraph_seqs_final_210318.csv	Uncharacterized protein n=23 Tax=Ruminococcus TaxID=1263 RepID=W0U8M0_9FIRM
	agilent_148625	4.80731e-06	0.245173	1.04735	-0.719	2.81371	9.09091	16.6667	1.83333	UniRef90_S5N0F3	460	WP_045160255.1 (5/5) non_MPA_topgraph_sampling_040218.csv	Phage-related tail protein n=334 Tax=Salmonella TaxID=590 RepID=S5N0F3_SALBN
	twist_35334	4.83491e-06	0.24658	-1.10882	-2.98442	0.766778	90.9091	83.3333	0.916667		461	EBNA-1 HHV 4 & BKRF1
	agilent_193278	4.83745e-06	0.24671	1.47132	-1.01814	3.96078	4.54545	11.1111	2.44444	UniRef90_A0A1E3KVD0	462	YP_004890586.1 strains_non_MPA_non_topgraph_cdhit70_190118.csv	Gamma-D-glutamyl-meso-diaminopimelate peptidase n=41 Tax=Lactobacillaceae TaxID=33958 RepID=A0A1E3KVD0_LACPN
	agilent_223692	4.85594e-06	0.247653	-1.78064	-4.79947	1.2382	9.09091	2.77778	0.305556	UniRef90_Q54835	463	VFG000950(gb|NP_665531) (emm) M protein type 3 [M protein (VF0242)] [Streptococcus pyogenes MGAS315]	M3 protein n=36 Tax=Streptococcus pyogenes TaxID=1314 RepID=Q54835_STRPY
	agilent_84836	4.86555e-06	0.248143	-1.03707	-2.7971	0.722968	18.1818	11.1111	0.611111	UniRef90_A0A2N8IRZ8	464	MH0002_GL0006995 MPA_PNP_EM_seqs_non_topgraph_seqs_final_210318.csv	Cell division protein CpoB n=29 Tax=Akkermansia TaxID=239934 RepID=A0A2N8IRZ8_9BACT
	agilent_199622	4.87981e-06	0.248871	1.00153	-0.700806	2.70386	9.09091	19.4444	2.13889	UniRef90_A0A2N8HER6	465	WP_012419884.1 strains_non_MPA_non_topgraph_cdhit70_190118.csv	Chaperone protein ClpB n=85 Tax=Bacteria TaxID=2 RepID=A0A2N8HER6_9BACT
	twist_31816	4.88442e-06	0.249105	-0.808559	-2.18358	0.566462	27.2727	13.8889	0.509259		466	tegument protein pp65 & 65 kDa lower matrix phosphoprotein & pp65 & HCMVUL83
	agilent_4121	4.88757e-06	0.249266	1.39897	-0.980902	3.77884	4.54545	11.1111	2.44444	UniRef90_Q59947	467	immunoglobulin A1 protease	Immunoglobulin A1 protease n=446 Tax=Streptococcus pneumoniae TaxID=1313 RepID=IGA1_STRR6
	agilent_242591	4.89385e-06	0.249587	0.774682	-0.544069	2.09343	68.1818	77.7778	1.14074	UniRef90_P44602	468	VFG000340(gb|NP_438433) (hxuA) heme-hemopexin utilization protein A, two-partner secretion (TPS) pathway TpsA protein, haem-haemopexin binding protein [HxuABC (VF0269)] [Haemophilus influenzae Rd KW20]	Heme/hemopexin-binding protein n=4 Tax=Haemophilus influenzae TaxID=727 RepID=HXUA1_HAEIN
	twist_71923	4.91949e-06	0.250894	1.09001	-0.770659	2.95069	9.09091	16.6667	1.83333		469	YP_009222298.1 prohead peptidase [Lactobacillus phage LfeInf]
	agilent_224028	4.9196e-06	0.250899	1.00985	-0.714001	2.7337	9.09091	22.2222	2.44444	UniRef90_P75211	470	VFG002032(gb|NP_110256) (p200) cyto adherence proteins [Cytadherence organelle (VF0330)] [Mycoplasma pneumoniae M129]	Protein P200 n=9 Tax=Mycoplasma pneumoniae TaxID=2104 RepID=P200_MYCPN
	twist_36070	4.9208e-06	0.250961	-1.61557	-4.37377	1.14263	9.09091	2.77778	0.305556		471	positive (exact): Influenza A virus Hemagglutinin
	twist_301	4.9208e-06	0.250961	-1.61557	-4.37377	1.14263	9.09091	2.77778	0.305556		472	allergen_name False allergome_name Act d 1 (10/13) (1/1) allergenonline_name False SDAP_name False iedb_name False
	agilent_40320	4.9308e-06	0.251471	-0.989484	-2.68061	0.70164	18.1818	8.33333	0.458333	UniRef90_D7VFB1	473	YP_004890684.1 (2/2) non_MPA_topgraph_sampling_040218.csv	Uncharacterized protein n=5 Tax=Lactobacillus plantarum TaxID=1590 RepID=D7VFB1_LACPN
	agilent_25174	4.93122e-06	0.251492	0.870812	-0.617556	2.35918	13.6364	25	1.83333	UniRef90_A0A1B7LU00	474	WP_003668652.1 strains_non_MPA_non_topgraph_cdhit70_190118.csv	Mannosyl-glycoprotein endo-beta-N-acetylglucosamidase n=3 Tax=Lactobacillus reuteri TaxID=1598 RepID=A0A1B7LU00_LACRE
	twist_42886	4.9341e-06	0.251639	-0.921545	-2.49711	0.654023	22.7273	13.8889	0.611111		475	glycoprotein D (2/2)
	agilent_106745	4.96983e-06	0.253461	-1.00429	-2.72793	0.719353	27.2727	13.8889	0.509259	UniRef90_K6ARU9	476	435591.BDI_2669 (1/1) MPA_and_EM_topgraph_220218_subsample.csv	AsmA domain-containing protein n=42 Tax=Bacteroidales TaxID=171549 RepID=K6ARU9_9BACT
	twist_54532	4.97688e-06	0.253821	-0.840702	-2.28468	0.603272	27.2727	13.8889	0.509259		477	Kappa-casein precursor
	twist_72914	4.97799e-06	0.253877	-0.834395	-2.26771	0.598917	27.2727	16.6667	0.611111		478	YP_001469501.1 gp20 portal vertex protein of head [Enterobacteria phage Phi1]
	agilent_169474	4.98192e-06	0.254078	-1.4385	-3.91058	1.03358	13.6364	2.77778	0.203704	UniRef90_A0A139K0Z0	479	MH0010_GL0020383 MPA_PNP_EM_seqs_non_topgraph_seqs_final_210318.csv	SusF/SusE family outer membrane protein n=25 Tax=root TaxID=1 RepID=A0A139K0Z0_BACUN
	twist_27538	4.98297e-06	0.254131	0.649268	-0.466633	1.76517	40.9091	58.3333	1.42593		480	EBNA-1 HHV 4
	agilent_35474	4.98512e-06	0.254241	1.30713	-0.939961	3.55422	4.54545	13.8889	3.05556	UniRef90_P81177	481	WP_001819612.1 strains_non_MPA_non_topgraph_cdhit70_190118.csv	Zinc metalloproteinase aureolysin n=337 Tax=Bacilli TaxID=91061 RepID=AURE_STAAU
	twist_33487	4.98554e-06	0.254263	-1.20682	-3.28156	0.86792	13.6364	5.55556	0.407407		482	Enterovirus polyprotein (VP0, VP1, VP2, VP4) – capsid proteins, Coxsackievirus A9 (2.9 Å structure, chains 1–4)
	agilent_198014	4.98878e-06	0.254428	0.674898	-0.485776	1.83557	31.8182	47.2222	1.48413	UniRef90_B0G3Z1	483	WP_005331743.1 strains_non_MPA_non_topgraph_cdhit70_190118.csv	ErfK/YbiS/YcfS/YnhG n=4 Tax=Dorea formicigenerans TaxID=39486 RepID=B0G3Z1_9FIRM
	twist_20844	5.00928e-06	0.255473	0.891097	-0.644769	2.42696	13.6364	25	1.83333		484	allergen_name False allergome_name Cap h 10 (1/2), Cap h 8 (1/5) (1/1) allergenonline_name False SDAP_name False iedb_name False
	twist_50206	5.06716e-06	0.258425	-1.40804	-3.84999	1.03392	18.1818	5.55556	0.305556		485	Genome polyprotein (2/6) & polyprotein (8/9) & hypothetical protein (16/16) & Polyprotein (2/2) & VP1 (4/4) & hepatitis virus A polyprotein precursor & VP3 & 1B VP2 mature peptide
	agilent_6004	5.08506e-06	0.259338	0.790566	-0.58314	2.16427	18.1818	27.7778	1.52778	UniRef90_P05777	486	matrix protein 1 & matrix protein & M1 protein	Matrix protein 1 n=61979 Tax=root TaxID=1 RepID=M1_I33A0
	agilent_126599	5.09642e-06	0.259917	0.672456	-0.497441	1.84235	59.0909	75	1.26923	UniRef90_A0A354D669	487	MH0193_GL0075334 MPA_PNP_EM_seqs_non_topgraph_seqs_final_210318.csv	Flagellin n=1 Tax=Lachnospiraceae bacterium TaxID=1898203 RepID=A0A354D669_9FIRM
	agilent_8566	5.11281e-06	0.260754	1.5391	-1.14323	4.22142	4.54545	11.1111	2.44444	UniRef90_O36634	488	Fusion glycoprotein F0 precursor (2/2) & fusion protein (1/2) & fusion glycoprotein	Fusion glycoprotein F0 n=1724 Tax=Pneumoviridae TaxID=11244 RepID=FUS_HRSVB
	twist_31841	5.1261e-06	0.261431	1.40512	-1.04719	3.85744	4.54545	11.1111	2.44444		489	putative BLRF2 protein [Human gammaherpesvirus 4] & Tegument protein BLRF2
	agilent_184666	5.14111e-06	0.262197	-0.961837	-2.6432	0.719524	18.1818	8.33333	0.458333	UniRef90_A0A385XPB5	490	YP_536157.1 (1/1) non_MPA_topgraph_sampling_040218.csv	N-acetylmuramoyl-L-alanine amidase sle1 n=34 Tax=Lactobacillus TaxID=1578 RepID=A0A385XPB5_9LACO
	agilent_3962	5.1417e-06	0.262227	-1.15962	-3.18685	0.867609	13.6364	5.55556	0.407407	UniRef90_P07210	491	polyprotein (9/9) & VP1 capsid protein (1/3) & Chain 2, Human Rhinovirus Serotype 2 (Hrv2)	Genome polyprotein n=273 Tax=Enterovirus TaxID=12059 RepID=POLG_HRV8A
	agilent_43394	5.17012e-06	0.263676	1.01121	-0.761946	2.78436	9.09091	16.6667	1.83333	UniRef90_P43153	492	WP_011590092.1 strains_non_MPA_non_topgraph_cdhit70_190118.csv	Collagenase ColA n=88 Tax=Clostridium perfringens TaxID=1502 RepID=COLA_CLOPE
	agilent_7263	5.17407e-06	0.263877	-0.928869	-2.55833	0.700589	22.7273	8.33333	0.366667	UniRef90_P12978	493	nuclear protein EBNA2 & EBNA-2 & Epstein-Barr nuclear antigen 2	Epstein-Barr nuclear antigen 2 n=125 Tax=Epstein-Barr virus (strain GD1) TaxID=10376 RepID=EBNA2_EBVB9
	agilent_92970	5.18922e-06	0.26465	1.37656	-1.04217	3.79529	4.54545	16.6667	3.66667	UniRef90_D1PA52	494	MH0001_GL0016815 MPA_PNP_EM_seqs_non_topgraph_seqs_final_210318.csv	ATPase family associated with various cellular activities (AAA) n=36 Tax=root TaxID=1 RepID=D1PA52_9BACT
	twist_51598	5.1901e-06	0.264695	0.975811	-0.738926	2.69055	9.09091	22.2222	2.44444		495	Fusion glycoprotein F0 precursor (2/2) & fusion protein (1/2) & fusion glycoprotein
	agilent_89024	5.20887e-06	0.265652	1.5362	-1.16869	4.24109	90.9091	97.2222	1.06944	UniRef90_A0A374C239	496	O2.UC12-1_GL0023688 MPA_PNP_EM_seqs_non_topgraph_seqs_final_210318.csv	Uncharacterized protein n=1 Tax=Prevotella sp. AM42-24 TaxID=2293125 RepID=A0A374C239_9BACT
	agilent_8301	5.20958e-06	0.265689	0.872794	-0.66411	2.4097	13.6364	25	1.83333	UniRef90_P68950	497	positive (from uniprot): Human adenovirus C Pre-histone-like nucleoprotein	Pre-histone-like nucleoprotein n=24 Tax=root TaxID=1 RepID=NP_ADE02
	agilent_1149	5.21589e-06	0.26601	-0.962499	-2.6585	0.733507	18.1818	11.1111	0.611111	UniRef90_Q66575	498	positive (from uniprot): Enterovirus B Genome polyprotein	Genome polyprotein n=20 Tax=Enterovirus B TaxID=138949 RepID=POLG_EC12T
	twist_35869	5.22132e-06	0.266287	-0.665288	-1.83826	0.507686	68.1818	55.5556	0.814815		499	EBNA-3C HHV 4 latent protein
	twist_51732	5.22919e-06	0.266688	0.724074	-0.553618	2.00177	22.7273	36.1111	1.58889		500	positive (exact): Norwalk virus Non-structural polyprotein
	twist_34788	5.23283e-06	0.266874	-1.11095	-3.07208	0.850181	13.6364	8.33333	0.611111		501	positive (from uniprot): Enterovirus B Genome polyprotein
	agilent_2648	5.23389e-06	0.266929	0.969341	-0.742004	2.68069	9.09091	19.4444	2.13889	UniRef90_P54634	502	positive (from uniprot): Norwalk virus Non-structural polyprotein	Genome polyprotein n=5814 Tax=root TaxID=1 RepID=POLG_LORDV
	twist_44831	5.24959e-06	0.267729	1.02732	-0.789425	2.84407	9.09091	16.6667	1.83333		503	fibronectin-binding protein A
	agilent_11266	5.26155e-06	0.268339	0.684867	-0.527816	1.89755	31.8182	52.7778	1.65873	UniRef90_P54634	504	positive (from uniprot): Norwalk virus Non-structural polyprotein	Genome polyprotein n=5814 Tax=root TaxID=1 RepID=POLG_LORDV
	twist_20161	5.27808e-06	0.269182	-0.837785	-2.32385	0.648283	22.7273	13.8889	0.611111		505	allergen_name Der f 20 (1/1) (1/1) allergome_name Der f 20 (3/4) (1/1) allergenonline_name Der f 20.0201 (1/1) (1/1) SDAP_name False iedb_name False
	agilent_183889	5.28226e-06	0.269395	1.01456	-0.785874	2.81499	9.09091	19.4444	2.13889	UniRef90_A0A174HY43	506	WP_005425557.1 MPA_PNP_EM_seqs_non_topgraph_seqs_final_210318.csv	Uncharacterized protein n=25 Tax=Clostridiales TaxID=186802 RepID=A0A174HY43_9FIRM
	agilent_51292	5.29294e-06	0.26994	1.30512	-1.01357	3.62381	4.54545	11.1111	2.44444	UniRef90_A0A173VWM0	507	MH0073_GL0015196 MPA_PNP_EM_seqs_non_topgraph_seqs_final_210318.csv	Hydrolase n=11 Tax=Roseburia TaxID=841 RepID=A0A173VWM0_9FIRM
	agilent_236333	5.30102e-06	0.270352	0.648494	-0.504623	1.80161	40.9091	50	1.22222	UniRef90_A0A0H3K1N3	508	VFG001282(gb|NP_647237) (fnbB) fibronectin-binding protein B [FnBPs (VF0010)] [Staphylococcus aureus subsp. aureus MW2]	FnbB protein n=80 Tax=Staphylococcus TaxID=1279 RepID=A0A0H3K1N3_STAAW
	twist_34870	5.30616e-06	0.270614	1.31636	-1.0256	3.65831	4.54545	13.8889	3.05556		509	EBNA-3C HHV 4 latent protein
	twist_34869	5.30616e-06	0.270614	1.31636	-1.0256	3.65831	4.54545	13.8889	3.05556		510	EBNA-3C HHV 4 latent protein
	agilent_9755	5.30616e-06	0.270614	1.31636	-1.0256	3.65831	4.54545	13.8889	3.05556	UniRef90_P03204	511	EBNA-3C HHV 4 latent protein	Epstein-Barr nuclear antigen 6 n=14 Tax=Epstein-Barr virus (strain GD1) TaxID=10376 RepID=EBNA6_EBVB9
	agilent_200788	5.34461e-06	0.272575	0.639597	-0.502986	1.78218	54.5455	66.6667	1.22222	UniRef90_A0A3R6PDK7	512	MH0462_GL0114644 MPA_PNP_EM_seqs_non_topgraph_seqs_final_210318.csv	Uncharacterized protein n=6 Tax=Parabacteroides merdae TaxID=46503 RepID=A0A3R6PDK7_9BACT
	agilent_229487	5.35198e-06	0.272951	-1.11563	-3.11016	0.878904	13.6364	8.33333	0.611111	UniRef90_Q5WVT8	513	VFG002005(gb|YP_095785) (fliG) flagellar motor switch protein G [Flagella (VF0157)] [Legionella pneumophila subsp. pneumophila str. Philadelphia 1]	Flagellar motor switch protein FliG n=11 Tax=Legionella TaxID=445 RepID=Q5WVT8_LEGPL
	agilent_12006	5.35824e-06	0.27327	0.669656	-0.52836	1.86767	45.4545	58.3333	1.28333		514	positive (exact): Human herpesvirus 3 Envelope glycoprotein C
	twist_59400	5.36543e-06	0.273637	1.27476	-1.00754	3.55706	4.54545	13.8889	3.05556		515	H3N2 A/Hong Kong/4801/2014 M1
	agilent_193955	5.37132e-06	0.273937	1.26278	-0.999481	3.52504	4.54545	13.8889	3.05556	UniRef90_F7M4X1	516	MH0003_GL0051133 (1/1) MPA_and_EM_topgraph_220218_subsample.csv	STN domain-containing protein n=61 Tax=Bacteroidaceae TaxID=815 RepID=F7M4X1_9BACE
	agilent_164669	5.37983e-06	0.274372	1.28912	-1.02242	3.60065	4.54545	11.1111	2.44444	UniRef90_A0A173UAU5	517	WP_007884712.1 MPA_PNP_EM_seqs_non_topgraph_seqs_final_210318.csv	Flagellin n=3 Tax=Roseburia inulinivorans TaxID=360807 RepID=A0A173UAU5_9FIRM
	agilent_217424	5.38026e-06	0.274393	0.832142	-0.660051	2.32434	13.6364	22.2222	1.62963	UniRef90_A0A0E0VLX7	518	WP_000782834.1 strains_non_MPA_non_topgraph_cdhit70_190118.csv	Exotoxin n=44 Tax=Staphylococcus TaxID=1279 RepID=A0A0E0VLX7_STAA5
	twist_46454	5.3941e-06	0.275099	1.37684	-1.09574	3.84943	4.54545	11.1111	2.44444		519	11-1 polypeptide
	agilent_166003	5.39836e-06	0.275316	0.991846	-0.790151	2.77384	9.09091	16.6667	1.83333	UniRef90_D6ZV98	520	WP_003830342.1 (2/4) non_MPA_topgraph_sampling_040218.csv	Uncharacterized protein n=26 Tax=Bacteria TaxID=2 RepID=D6ZV98_BIFLJ
	agilent_77798	5.45607e-06	0.27826	0.645799	-0.521605	1.8132	36.3636	58.3333	1.60417	UniRef90_Q5FMK0	521	YP_193105.1 strains_non_MPA_non_topgraph_cdhit70_190118.csv	S-layer protein n=14 Tax=Lactobacillus acidophilus TaxID=1579 RepID=Q5FMK0_LACAC
	agilent_230924	5.4561e-06	0.278261	-0.797588	-2.23939	0.644208	45.4545	33.3333	0.733333	UniRef90_Q8GM74	522	VFG001150(gb|AAL79954) (hia) adhesin [Hia/Hsf (VF0039)] [Haemophilus influenzae nontypable strain 3179B]	Adhesin n=5 Tax=Haemophilus influenzae TaxID=727 RepID=Q8GM74_HAEIF
	agilent_207497	5.4727e-06	0.279108	0.719421	-0.583365	2.02221	22.7273	33.3333	1.46667	UniRef90_A0A2N5P539	523	WP_024854521.1 (1/1) non_MPA_topgraph_sampling_040218.csv	Penicillin-binding protein 2 n=22 Tax=Clostridiales TaxID=186802 RepID=A0A2N5P539_RUMGN
	twist_5124	5.47342e-06	0.279145	1.25662	-1.01914	3.53237	4.54545	13.8889	3.05556		524	Allergen Ech gr EF-1 Echinococcus granulosus ranslation elongation factor dog tape worm
	agilent_45161	5.48719e-06	0.279846	-0.969264	-2.72719	0.788657	90.9091	77.7778	0.855556	UniRef90_UPI0004537308	525	WP_000728715.1 strains_non_MPA_non_topgraph_cdhit70_190118.csv	staphylococcal protein A n=1 Tax=Staphylococcus aureus TaxID=1280 RepID=UPI0004537308
	twist_50643	5.4889e-06	0.279934	-0.608808	-1.71318	0.495567	54.5455	38.8889	0.712963		526	phosphoprotein 150 & Large structural phosphoprotein
	agilent_8947	5.4889e-06	0.279934	-0.608808	-1.71318	0.495567	54.5455	38.8889	0.712963	UniRef90_P08318	527	phosphoprotein 150 & Large structural phosphoprotein	Large structural phosphoprotein n=145 Tax=root TaxID=1 RepID=PP150_HCMVA
	twist_27542	5.50315e-06	0.280661	-0.61277	-1.72601	0.500473	59.0909	41.6667	0.705128		528	BZLF1 [Human gammaherpesvirus 4] & BZLF1 & Trans-activator protein BZLF1
	agilent_73399	5.50819e-06	0.280918	-0.651223	-1.83496	0.532511	45.4545	36.1111	0.794444	UniRef90_A0A354D669	529	MH0193_GL0075334 MPA_PNP_EM_seqs_non_topgraph_seqs_final_210318.csv	Flagellin n=1 Tax=Lachnospiraceae bacterium TaxID=1898203 RepID=A0A354D669_9FIRM
	agilent_5601	5.5103e-06	0.281025	0.620184	-0.507383	1.74775	36.3636	50	1.375	UniRef90_P81177	530	zinc metalloproteinase aureolysin	Zinc metalloproteinase aureolysin n=337 Tax=Bacilli TaxID=91061 RepID=AURE_STAAU
	agilent_241858	5.53006e-06	0.282033	0.745003	-0.612339	2.10234	18.1818	27.7778	1.52778	UniRef90_Q50341	531	VFG002030(gb|NP_109830) (orf6/MgpC/crmA) cytadherence protein [Cytadherence organelle (VF0330)] [Mycoplasma pneumoniae M129]	Mgp-operon protein 3 n=22 Tax=Mycoplasma pneumoniae TaxID=2104 RepID=MGP3_MYCPN
	agilent_240037	5.53037e-06	0.282049	1.08159	-0.889053	3.05223	9.09091	16.6667	1.83333	UniRef90_P11311	532	VFG002033(gb|NP_109829) (p1/MgPa/gapA) ADP1_MYCPN adhesin P1 [Cytadherence organelle (VF0330)] [Mycoplasma pneumoniae M129]	Adhesin P1 n=56 Tax=Mycoplasma pneumoniae TaxID=2104 RepID=ADP1_MYCPN
	twist_12614	5.53287e-06	0.282176	0.748881	-0.615933	2.11369	18.1818	30.5556	1.68056		533	allergen_name False allergome_name Tri ur 37 (3/7) (1/1) allergenonline_name False SDAP_name False iedb_name False
	twist_77281	5.53317e-06	0.282192	1.28345	-1.05568	3.62258	4.54545	13.8889	3.05556		534	NP_680496.1 putative host interaction protein [Lactobacillus phage A2]
	agilent_109851	5.53317e-06	0.282192	1.28345	-1.05568	3.62258	4.54545	13.8889	3.05556	UniRef90_A0A0M6WSF3	535	MH0062_GL0000166 MPA_PNP_EM_seqs_non_topgraph_seqs_final_210318.csv	GRAM_POS_ANCHORING domain-containing protein n=97 Tax=root TaxID=1 RepID=A0A0M6WSF3_9FIRM
	agilent_178307	5.53425e-06	0.282247	-0.934978	-2.6392	0.769241	18.1818	8.33333	0.458333	UniRef90_Q2G222	536	WP_001125631.1 strains_non_MPA_non_topgraph_cdhit70_190118.csv	N-acetylmuramoyl-L-alanine amidase domain-containing protein SAOUHSC_02979 n=302 Tax=Bacteria TaxID=2 RepID=Y2979_STAA8
	twist_29905	5.53958e-06	0.282519	-0.933384	-2.63566	0.768892	18.1818	11.1111	0.611111		537	ATP-dependant helicase, putative
	agilent_66164	5.54399e-06	0.282744	0.950718	-0.783981	2.68542	9.09091	22.2222	2.44444	UniRef90_A0A2G9ACD4	538	WP_001034480.1 strains_non_MPA_non_topgraph_cdhit70_190118.csv	Accessory colonization factor AcfD n=219 Tax=root TaxID=1 RepID=A0A2G9ACD4_ECOLX
	agilent_221466	5.54885e-06	0.282991	0.936911	-0.773475	2.6473	9.09091	22.2222	2.44444	UniRef90_A0A2X2MA38	539	VFG002420(gb|NP_644838) (adsA) Adenosine synthase A [AdsA (VF0422)] [Staphylococcus aureus subsp. aureus MW2]	5'-nucleotidase n=579 Tax=Bacteria TaxID=2 RepID=A0A2X2MA38_STAAU
	agilent_15288	5.55204e-06	0.283154	-1.43049	-4.04281	1.18183	9.09091	2.77778	0.305556	UniRef90_A0A0U5JUD9	540	WP_003667077.1 strains_non_MPA_non_topgraph_cdhit70_190118.csv	5'-nucleotidase n=45 Tax=Lactobacillus TaxID=1578 RepID=A0A0U5JUD9_LACRE
	agilent_98303	5.55204e-06	0.283154	-1.43049	-4.04281	1.18183	9.09091	2.77778	0.305556	UniRef90_A0A139KH65	541	WP_005831995.1 MPA_PNP_EM_seqs_non_topgraph_seqs_final_210318.csv	Uncharacterized protein n=38 Tax=Bacteroides TaxID=816 RepID=A0A139KH65_BACUN
	agilent_15630	5.58261e-06	0.284713	0.818738	-0.681271	2.31875	13.6364	22.2222	1.62963	UniRef90_Q9ZFS5	542	WP_000769829.1 strains_non_MPA_non_topgraph_cdhit70_190118.csv	Exotoxin 1 n=31 Tax=Staphylococcus aureus TaxID=1280 RepID=Q9ZFS5_STAAU
	twist_56934	5.59067e-06	0.285124	1.07542	-0.896537	3.04737	9.09091	19.4444	2.13889		543	EBNA3A HHV4
	agilent_36299	5.61014e-06	0.286117	1.32638	-1.11078	3.76354	4.54545	11.1111	2.44444	UniRef90_A0A508YGM1	544	WP_003669346.1 strains_non_MPA_non_topgraph_cdhit70_190118.csv	Autolysin n=73 Tax=Lactobacillus TaxID=1578 RepID=A0A508YGM1_LACRE
	agilent_6983	5.6122e-06	0.286222	-0.919927	-2.61061	0.770758	18.1818	8.33333	0.458333	UniRef90_Q9ANY1	545	pneumococcal histidine triad protein E & hydrolase & HIT family hydrolase	Bvh-3 n=444 Tax=Bacteria TaxID=2 RepID=Q9ANY1_STREE
	agilent_321	5.61388e-06	0.286308	0.663897	-0.556461	1.88425	59.0909	72.2222	1.22222	UniRef90_P03211	546	EBNA-1 HHV 4 & BKRF1	Epstein-Barr nuclear antigen 1 n=37 Tax=Epstein-Barr virus (strain GD1) TaxID=10376 RepID=EBNA1_EBVB9
	agilent_207470	5.62779e-06	0.287017	-0.680302	-1.93266	0.572054	36.3636	25	0.6875	UniRef90_A0A174UY11	547	435591.BDI_0665 MPA_PNP_EM_seqs_non_topgraph_seqs_final_210318.csv	Beta-hexosaminidase n=38 Tax=Bacteroidales TaxID=171549 RepID=A0A174UY11_9BACT
	agilent_180131	5.64284e-06	0.287785	-0.939631	-2.67214	0.792875	18.1818	8.33333	0.458333	UniRef90_A0A2N8IRW9	548	WP_022198170.1 strains_non_MPA_non_topgraph_cdhit70_190118.csv	LysM domain-containing protein n=8 Tax=Akkermansia TaxID=239934 RepID=A0A2N8IRW9_9BACT
	agilent_8688	5.65928e-06	0.288623	-0.630306	-1.7945	0.533885	40.9091	27.7778	0.679012	UniRef90_Q66478	549	polyprotein (3/9) & structural protein (3/3) & VP1 (2/4) & capsid protein VP1 & VP1 protein (2/2) & VP1 protein, partial [Enterovirus A71]	Genome polyprotein n=10068 Tax=root TaxID=1 RepID=POLG_HE71B
	twist_27904	5.67839e-06	0.289598	-0.653741	-1.86366	0.556178	40.9091	27.7778	0.679012		550	EBNA3A HHV4
	agilent_195778	5.7186e-06	0.291649	0.735128	-0.631215	2.10147	18.1818	27.7778	1.52778	UniRef90_E1W618	551	WP_014065439.1 strains_non_MPA_non_topgraph_cdhit70_190118.csv	Uncharacterized protein n=1 Tax=Haemophilus parainfluenzae (strain T3T1) TaxID=862965 RepID=E1W618_HAEP3
	agilent_55558	5.72688e-06	0.292071	0.813561	-0.699884	2.32701	77.2727	88.8889	1.15033	UniRef90_A0A3R6GSL8	552	MH0020_GL0042782 MPA_PNP_EM_seqs_non_topgraph_seqs_final_210318.csv	T9SS C-terminal target domain-containing protein n=10 Tax=Bacteroidales TaxID=171549 RepID=A0A3R6GSL8_9BACT
	agilent_236687	5.73311e-06	0.292388	-1.10748	-3.16904	0.954088	13.6364	8.33333	0.611111	UniRef90_Q831L8	553	VFG002181(gb|NP_816132) (cpsJ) ABC transporter, ATP-binding protein [Capsule (VF0361)] [Enterococcus faecalis V583]	Teichoic acids export ATP-binding protein TagH n=62 Tax=Bacilli TaxID=91061 RepID=TAGH_ENTFA
	agilent_2469	5.73468e-06	0.292469	0.936998	-0.807511	2.68151	9.09091	16.6667	1.83333	UniRef90_R4LXM3	554	phiRv1 phage protein	Bacteriophage protein n=2 Tax=Mycobacterium tuberculosis TaxID=1773 RepID=R4LXM3_MYCTX
	agilent_206025	5.73987e-06	0.292733	0.624214	-0.53859	1.78702	59.0909	72.2222	1.22222	UniRef90_A7AIR2	555	MH0108_GL0011167 MPA_PNP_EM_seqs_non_topgraph_seqs_final_210318.csv	Uncharacterized protein n=14 Tax=Bacteria TaxID=2 RepID=A7AIR2_9BACT
	twist_32960	5.74357e-06	0.292922	-0.963655	-2.75948	0.832171	18.1818	8.33333	0.458333		556	Glycoprotein M
	twist_27640	5.75152e-06	0.293328	-0.722351	-2.06962	0.624922	81.8182	72.2222	0.882716		557	Capsid protein VP26 & capsid protein VP26 [Human gammaherpesvirus 4] & BFRF3
	twist_45482	5.7573e-06	0.293622	1.21441	-1.052	3.48081	4.54545	13.8889	3.05556		558	hypothetical protein PFF0380w
	twist_35344	5.75817e-06	0.293667	-0.698712	-2.00281	0.605387	31.8182	25	0.785714		559	polyprotein (9/9) & VP1 capsid protein (1/3) & Chain 2, Human Rhinovirus Serotype 2 (Hrv2)
	twist_36969	5.76716e-06	0.294125	0.812274	-0.705222	2.32977	13.6364	22.2222	1.62963		560	Alpha-S2-casein precursor
	agilent_73128	5.77185e-06	0.294364	0.617627	-0.5368	1.77205	54.5455	66.6667	1.22222	UniRef90_R5E067	561	MH0010_GL0007892 MPA_PNP_EM_seqs_non_topgraph_seqs_final_210318.csv	Flagellin n=2 Tax=Eubacterium TaxID=1730 RepID=R5E067_9FIRM
	twist_30077	5.77559e-06	0.294555	1.22392	-1.06465	3.5125	4.54545	11.1111	2.44444		562	Bifunctional autolysin precursor
	twist_53014	5.78151e-06	0.294857	-0.923149	-2.6504	0.804099	18.1818	8.33333	0.458333		563	Trans-acting transcriptional protein ICP4
	agilent_177491	5.78467e-06	0.295018	0.618483	-0.539109	1.77607	40.9091	50	1.22222	UniRef90_P52143	564	NP_311542.2 strains_non_MPA_non_topgraph_cdhit70_190118.csv	Uncharacterized outer membrane protein YpjA n=569 Tax=Bacteria TaxID=2 RepID=YPJA_ECOLI
	agilent_147336	5.78529e-06	0.29505	-1.20377	-3.45696	1.04943	95.4545	83.3333	0.873016	UniRef90_F3QVU8	565	MH0006_GL0114400 MPA_PNP_EM_seqs_non_topgraph_seqs_final_210318.csv	Alginate_lyase domain-containing protein n=5 Tax=Paraprevotella TaxID=577309 RepID=F3QVU8_9BACT
	twist_52478	5.78789e-06	0.295182	-0.604109	-1.73518	0.526966	45.4545	30.5556	0.672222		566	phosphoprotein 150 & Large structural phosphoprotein
	agilent_32166	5.79152e-06	0.295367	0.599967	-0.523783	1.72372	36.3636	50	1.375	UniRef90_A0A174IP95	567	T2D-105A_GL0053933 MPA_PNP_EM_seqs_non_topgraph_seqs_final_210318.csv	Flagellin n=3 Tax=Clostridiales TaxID=186802 RepID=A0A174IP95_9FIRM
	twist_54214	5.80586e-06	0.296099	-1.23169	-3.54217	1.07879	9.09091	11.1111	1.22222		568	polyprotein (9/9) & VP1 capsid protein (1/3) & Chain 2, Human Rhinovirus Serotype 2 (Hrv2)
	twist_34375	5.81069e-06	0.296345	-0.75767	-2.17968	0.664336	27.2727	16.6667	0.611111		569	EBNA-1 HHV 4 & BKRF1
	agilent_7854	5.81462e-06	0.296545	0.712576	-0.625352	2.05051	22.7273	30.5556	1.34444	UniRef90_P14738	570	fibronectin-binding protein A	Fibronectin-binding protein A n=540 Tax=Staphylococcaceae TaxID=90964 RepID=FNBA_STAA8
	agilent_12512	5.81491e-06	0.29656	1.26477	-1.11003	3.63957	4.54545	11.1111	2.44444	UniRef90_Q7DBI0	571	NP_310689.1 strains_non_MPA_non_topgraph_cdhit70_190118.csv	Flagellin n=88 Tax=Bacteria TaxID=2 RepID=Q7DBI0_ECO57
	twist_69876	5.81728e-06	0.296681	1.21792	-1.06948	3.50533	4.54545	11.1111	2.44444		572	YP_003934796.1 short tail fibers [Shigella phage SP18]
	agilent_200824	5.82389e-06	0.297018	0.629749	-0.553822	1.81332	40.9091	50	1.22222	UniRef90_E1W618	573	WP_014065439.1 strains_non_MPA_non_topgraph_cdhit70_190118.csv	Uncharacterized protein n=1 Tax=Haemophilus parainfluenzae (strain T3T1) TaxID=862965 RepID=E1W618_HAEP3
	agilent_169153	5.82811e-06	0.297234	0.784005	-0.690137	2.25815	13.6364	30.5556	2.24074	UniRef90_P33378	574	WP_014929158.1 strains_non_MPA_non_topgraph_cdhit70_190118.csv	Phospholipase C n=130 Tax=Listeria monocytogenes TaxID=1639 RepID=PHLC_LISMO
	twist_52112	5.83712e-06	0.297693	1.23534	-1.08964	3.56033	4.54545	11.1111	2.44444		575	phiRv1 phage protein
	agilent_171284	5.85014e-06	0.298357	0.673162	-0.595512	1.94184	22.7273	33.3333	1.46667	UniRef90_Q5HEA4	576	WP_000752015.1 strains_non_MPA_non_topgraph_cdhit70_190118.csv	Probable transglycosylase SceD n=172 Tax=Bacteria TaxID=2 RepID=SCED_STAAC
	agilent_237676	5.8505e-06	0.298376	0.811596	-0.718036	2.34123	18.1818	25	1.375	UniRef90_A7X6I5	577	VFG001283(gb|NP_647238) (fnbA) fibronectin-binding protein A [FnBPs (VF0010)] [Staphylococcus aureus subsp. aureus MW2]	Fibronectin-binding protein A n=697 Tax=Bacteria TaxID=2 RepID=FNBA_STAA1
	agilent_6706	5.85109e-06	0.298406	-1.16268	-3.35414	1.02878	13.6364	5.55556	0.407407	UniRef90_Q9QL88	578	Enterovirus polyprotein (VP0, VP1, VP2, VP4) – capsid proteins, Coxsackievirus A9 (2.9 Å structure, chains 1–4)	Genome polyprotein n=36 Tax=Enterovirus B TaxID=138949 RepID=POLG_CXB6S
	agilent_235189	5.86057e-06	0.298889	1.06164	-0.941378	3.06465	9.09091	16.6667	1.83333	UniRef90_A0A2X6G300	579	VFG034880(gb|NP_290952) (espX6) Type III secretion system effector EspX6 [LEE encoded T3SS (SS020)] [Escherichia coli O157:H7 str. EDL933]	Non-LEE-encoded type III secreted effector n=7 Tax=Escherichia coli TaxID=562 RepID=A0A2X6G300_ECOLX
	twist_50807	5.86871e-06	0.299304	0.796996	-0.708008	2.302	13.6364	25	1.83333		580	glycoprotein B precursor
	agilent_122181	5.87053e-06	0.299397	1.42247	-1.26416	4.1091	4.54545	8.33333	1.83333	UniRef90_A0A4P6M723	581	WP_018598482.1 strains_non_MPA_non_topgraph_cdhit70_190118.csv	Toxin A n=4 Tax=Blautia TaxID=572511 RepID=A0A4P6M723_9FIRM
	twist_30967	5.87442e-06	0.299595	0.903759	-0.803879	2.6114	9.09091	19.4444	2.13889		582	antigen 332, Ag332=Pf332 gene clone G1 product & erythrocyte membrane-associated giant protein antigen 332 & antigen 332, Ag332=Pf332 gene clone C1 product & antigen 332
	agilent_119265	5.89594e-06	0.300693	1.71518	-1.53299	4.96334	4.54545	5.55556	1.22222	UniRef90_A0A066RJ34	583	WP_000358651.1 strains_non_MPA_non_topgraph_cdhit70_190118.csv	Fimbrial protein n=839 Tax=Bacteria TaxID=2 RepID=A0A066RJ34_ECOLX
	agilent_86715	5.89594e-06	0.300693	1.71518	-1.53299	4.96334	4.54545	5.55556	1.22222	UniRef90_A0A173TJV6	584	MH0068_GL0058773 MPA_PNP_EM_seqs_non_topgraph_seqs_final_210318.csv	Phage protein D n=27 Tax=Bacteroidales TaxID=171549 RepID=A0A173TJV6_9BACT
	agilent_159126	5.90096e-06	0.300949	-1.24885	-3.61514	1.11745	95.4545	88.8889	0.931217	UniRef90_A0A381IPJ2	585	WP_011590251.1 strains_non_MPA_non_topgraph_cdhit70_190118.csv	Cell wall binding repeat-containing protein n=19 Tax=Clostridium perfringens TaxID=1502 RepID=A0A381IPJ2_CLOPF
	agilent_220823	5.90096e-06	0.300949	1.24885	-1.11745	3.61514	4.54545	11.1111	2.44444	UniRef90_Q8P2T7	586	VFG000976(gb|NP_268546) (slo) streptolysin O precursor [SLO (VF0250)] [Streptococcus pyogenes M1 GAS]	Streptolysin O n=132 Tax=Streptococcus TaxID=1301 RepID=TACY_STRP8
	agilent_12509	5.90217e-06	0.30101	1.31181	-1.1741	3.79772	4.54545	11.1111	2.44444	UniRef90_P06177	587	WP_020438185.1 strains_non_MPA_non_topgraph_cdhit70_190118.csv	Flagellin n=155 Tax=Salmonella TaxID=590 RepID=FLIC_SALMU
	agilent_12510	5.90217e-06	0.30101	1.31181	-1.1741	3.79772	4.54545	11.1111	2.44444	UniRef90_Q09012	588	WP_000079828.1 strains_non_MPA_non_topgraph_cdhit70_190118.csv	Flagellin n=54 Tax=Enterobacteriaceae TaxID=543 RepID=Q09012_SHISO
	agilent_12513	5.90217e-06	0.30101	1.31181	-1.1741	3.79772	4.54545	11.1111	2.44444	UniRef90_Q06971	589	WP_000079833.1 strains_non_MPA_non_topgraph_cdhit70_190118.csv	Flagellin n=259 Tax=Salmonella TaxID=590 RepID=FLIC_SALDU
	agilent_1516	5.90302e-06	0.301054	-0.809734	-2.34434	0.724869	22.7273	11.1111	0.488889	UniRef90_P07210	590	polyprotein (9/9) & VP1 capsid protein (1/3) & Chain 2, Human Rhinovirus Serotype 2 (Hrv2)	Genome polyprotein n=273 Tax=Enterovirus TaxID=12059 RepID=POLG_HRV8A
	twist_38693	5.91137e-06	0.30148	-0.909571	-2.6349	0.815763	18.1818	8.33333	0.458333		591	polyprotein (3/9) & structural protein (3/3) & VP1 (2/4) & capsid protein VP1 & VP1 protein (2/2) & VP1 protein, partial [Enterovirus A71]
	agilent_243958	5.91485e-06	0.301658	-0.675875	-1.95839	0.60664	36.3636	22.2222	0.611111	UniRef90_Q9KK48	592	VFG005316(gb|NP_359586) (pspC/cbpA) Choline binding protein A [Choline-binding proteins (CVF122)] [Streptococcus pneumoniae R6]	Surface protein PspC n=12 Tax=Streptococcus pneumoniae TaxID=1313 RepID=Q9KK48_STREE
	agilent_153298	5.93458e-06	0.302664	1.3785	-1.24274	3.99974	90.9091	97.2222	1.06944	UniRef90_S5QWV8	593	WP_020916641.1 strains_non_MPA_non_topgraph_cdhit70_190118.csv	Uncharacterized protein n=4 Tax=Streptococcus TaxID=1301 RepID=S5QWV8_9STRE
	agilent_130588	5.95584e-06	0.303748	-1.03405	-3.00473	0.936628	13.6364	5.55556	0.407407	UniRef90_D1PQQ9	594	V1.FI04_GL0033515 MPA_PNP_EM_seqs_non_topgraph_seqs_final_210318.csv	Uncharacterized protein n=3 Tax=root TaxID=1 RepID=D1PQQ9_9FIRM
	twist_25139	5.96045e-06	0.303983	1.2618	-1.14409	3.66769	4.54545	11.1111	2.44444		595	allergen_name False allergome_name Bub b 8 (5/6), Bub b 9 (1/2) (1/1) allergenonline_name False SDAP_name False iedb_name False
	agilent_2110	5.98824e-06	0.3054	-0.78796	-2.29478	0.71886	22.7273	11.1111	0.488889	UniRef90_P0C6Z0	596	early antigen protein D (EA-D) & DNA polymerase processivity factor BMRF1	DNA polymerase processivity factor BMRF1 n=54 Tax=Epstein-Barr virus (strain GD1) TaxID=10376 RepID=EAD_EBVA8
	agilent_127484	5.99564e-06	0.305778	-1.40793	-4.10241	1.28656	9.09091	2.77778	0.305556	UniRef90_D6D3V1	597	MH0003_GL0028868 MPA_PNP_EM_seqs_non_topgraph_seqs_final_210318.csv	RagB/SusD domain-containing protein n=60 Tax=Bacteroidaceae TaxID=815 RepID=D6D3V1_9BACE
	agilent_220764	6.00143e-06	0.306073	1.2387	-1.13337	3.61078	4.54545	11.1111	2.44444	UniRef90_P12255	598	VFG000001(gb|NP_880571) (fhaB) filamentous hemagglutinin/adhesin [FHA (VF0025)] [Bordetella pertussis Tohama I]	Filamentous hemagglutinin n=89 Tax=Bordetella TaxID=517 RepID=FHAB_BORPE
	agilent_220657	6.0112e-06	0.306571	0.581118	-0.532851	1.69509	45.4545	58.3333	1.28333	UniRef90_P15276	599	VFG000117(gb|NP_253940) (algP/algR3) alginate regulatory protein AlgP [Alginate (VF0091)] [Pseudomonas aeruginosa PAO1]	Transcriptional regulatory protein AlgP n=6 Tax=Pseudomonas aeruginosa TaxID=287 RepID=ALGP_PSEAE
	twist_51161	6.01378e-06	0.306703	1.19304	-1.09457	3.48066	4.54545	11.1111	2.44444		600	Lipase 2 precursor (Glycerol ester hydrolase 2)
	agilent_81845	6.02838e-06	0.307447	0.890216	-0.81937	2.5998	9.09091	19.4444	2.13889	UniRef90_D4IKB5	601	MH0196_GL0222700 MPA_PNP_EM_seqs_non_topgraph_seqs_final_210318.csv	Chondroitin sulfate ABC lyase n=7 Tax=Rikenellaceae TaxID=171550 RepID=D4IKB5_9BACT
	twist_43321	6.0362e-06	0.307846	0.90683	-0.836099	2.64976	9.09091	16.6667	1.83333		602	alpha S1 casein & Alpha-S1-casein
	agilent_220437	6.03877e-06	0.307977	0.689968	-0.636511	2.01645	36.3636	47.2222	1.29861	UniRef90_O85626	603	VFG000799(gb|NP_290255) (espD) Type III secretion system translocator protein EspD, pore protein [EspD (VF0200)] [Escherichia coli O157:H7 str. EDL933]	L0021 n=35 Tax=Enterobacteriaceae TaxID=543 RepID=O85626_ECOLX
	agilent_4240	6.04043e-06	0.308062	0.630479	-0.581842	1.8428	27.2727	38.8889	1.42593	UniRef90_P03460	604	Hemagglutinin (2/2)	Hemagglutinin n=16903 Tax=Influenza B virus TaxID=11520 RepID=HEMA_INBLE
	twist_28197	6.04102e-06	0.308092	-0.703742	-2.05702	0.649539	27.2727	16.6667	0.611111		605	phosphoprotein 150 & Large structural phosphoprotein
	agilent_175367	6.04357e-06	0.308222	-1.3551	-3.96161	1.25142	9.09091	2.77778	0.305556	UniRef90_W0U8F1	606	MH0188_GL0013099 MPA_PNP_EM_seqs_non_topgraph_seqs_final_210318.csv	NLPC_P60 domain-containing protein n=22 Tax=Ruminococcus TaxID=1263 RepID=W0U8F1_9FIRM
	twist_47150	6.09958e-06	0.311079	-1.35088	-3.96469	1.26292	9.09091	2.77778	0.305556		607	nuclear protein EBNA2 & EBNA-2 & Epstein-Barr nuclear antigen 2
	agilent_3467	6.10323e-06	0.311265	-1.00289	-2.94411	0.938333	90.9091	86.1111	0.947222	UniRef90_P03211	608	EBNA-1 HHV 4 & BKRF1	Epstein-Barr nuclear antigen 1 n=37 Tax=Epstein-Barr virus (strain GD1) TaxID=10376 RepID=EBNA1_EBVB9
	agilent_3466	6.10323e-06	0.311265	-1.00289	-2.94411	0.938333	90.9091	86.1111	0.947222	UniRef90_P03211	609	EBNA-1 HHV 4 & BKRF1	Epstein-Barr nuclear antigen 1 n=37 Tax=Epstein-Barr virus (strain GD1) TaxID=10376 RepID=EBNA1_EBVB9
	twist_35333	6.10323e-06	0.311265	-1.00289	-2.94411	0.938333	90.9091	86.1111	0.947222		610	EBNA-1 HHV 4 & BKRF1
	twist_58798	6.10323e-06	0.311265	-1.00289	-2.94411	0.938333	90.9091	86.1111	0.947222		611	positive (exact): Human herpesvirus 4 Epstein-Barr nuclear antigen 1
	twist_32175	6.10323e-06	0.311265	-1.00289	-2.94411	0.938333	90.9091	86.1111	0.947222		612	EBNA-1 HHV 4 & BKRF1
	agilent_12018	6.10323e-06	0.311265	-1.00289	-2.94411	0.938333	90.9091	86.1111	0.947222		613	positive (exact): Human herpesvirus 4 Epstein-Barr nuclear antigen 1
	twist_47463	6.10323e-06	0.311265	-1.00289	-2.94411	0.938333	90.9091	86.1111	0.947222		614	positive (exact): Human herpesvirus 4 Epstein-Barr nuclear antigen 1
	twist_47461	6.10323e-06	0.311265	-1.00289	-2.94411	0.938333	90.9091	86.1111	0.947222		615	positive (exact): Human herpesvirus 4 Epstein-Barr nuclear antigen 1
	agilent_188869	6.12822e-06	0.312539	0.667743	-0.628169	1.96365	68.1818	83.3333	1.22222	UniRef90_R5ENJ3	616	MH0195_GL0084233 MPA_PNP_EM_seqs_non_topgraph_seqs_final_210318.csv	NAGPA domain-containing protein n=3 Tax=Bacteroidales TaxID=171549 RepID=R5ENJ3_9BACE
	agilent_222162	6.13989e-06	0.313135	0.885042	-0.834704	2.60479	13.6364	19.4444	1.42593	UniRef90_Q9JNH0	617	VFG000972(gb|NP_269972) (sic) inhibitor of complement-mediated lysis [SIC (VF0255)] [Streptococcus pyogenes M1 GAS]	Sic1.225 n=20 Tax=Streptococcus pyogenes TaxID=1314 RepID=Q9JNH0_STRPY
	twist_27495	6.1408e-06	0.313181	-0.577438	-1.69958	0.544703	50	33.3333	0.666667		618	HCMVUL99 & Tegument protein UL11 homolog
	agilent_19956	6.14963e-06	0.313631	-0.899821	-2.65008	0.850437	18.1818	8.33333	0.458333	UniRef90_A0A0G9GUT8	619	YP_004889909.1 strains_non_MPA_non_topgraph_cdhit70_190118.csv	Cell surface protein n=62 Tax=Lactobacillaceae TaxID=33958 RepID=A0A0G9GUT8_LACPN
	agilent_126254	6.15509e-06	0.313909	1.18229	-1.11873	3.48331	4.54545	11.1111	2.44444	UniRef90_A0A416JDV1	620	MH0250_GL0256152 MPA_PNP_EM_seqs_non_topgraph_seqs_final_210318.csv	Flagellin (Fragment) n=1 Tax=Clostridium sp. AM49-4BH TaxID=2293035 RepID=A0A416JDV1_9CLOT
	twist_43391	6.15509e-06	0.313909	1.18229	-1.11873	3.48331	4.54545	11.1111	2.44444		621	55 kDa immediate-early protein 1
	agilent_231281	6.16191e-06	0.314258	0.918632	-0.87053	2.70779	9.09091	16.6667	1.83333	UniRef90_O85626	622	VFG000799(gb|NP_290255) (espD) Type III secretion system translocator protein EspD, pore protein [EspD (VF0200)] [Escherichia coli O157:H7 str. EDL933]	L0021 n=35 Tax=Enterobacteriaceae TaxID=543 RepID=O85626_ECOLX
	agilent_182072	6.16872e-06	0.314605	0.909285	-0.862944	2.68151	9.09091	16.6667	1.83333	UniRef90_Q64MM2	623	YP_101799.1 strains_non_MPA_non_topgraph_cdhit70_190118.csv	Uncharacterized protein n=50 Tax=Bacteroidaceae TaxID=815 RepID=Q64MM2_BACFR
	agilent_48638	6.16881e-06	0.314609	1.25393	-1.19005	3.6979	4.54545	13.8889	3.05556	UniRef90_A0A2N8ISR3	624	WP_012421014.1 strains_non_MPA_non_topgraph_cdhit70_190118.csv	Uncharacterized protein n=27 Tax=Akkermansia TaxID=239934 RepID=A0A2N8ISR3_9BACT
	agilent_147742	6.17605e-06	0.314979	1.20002	-1.14067	3.5407	4.54545	11.1111	2.44444	UniRef90_A0A0E1XBT2	625	WP_001208900.1 strains_non_MPA_non_topgraph_cdhit70_190118.csv	Gram-positive signal peptide protein, YSIRK family n=24 Tax=Staphylococcaceae TaxID=90964 RepID=A0A0E1XBT2_STAAU
	agilent_242753	6.18526e-06	0.315448	1.1637	-1.10835	3.43574	4.54545	13.8889	3.05556	UniRef90_P44969	626	VFG000337(gb|NP_439153) (iga1) immunoglobin A1 protease [IgA1 protease (VF0045)] [Haemophilus influenzae Rd KW20]	Immunoglobulin A1 protease autotransporter n=1 Tax=Haemophilus influenzae (strain ATCC 51907 / DSM 11121 / KW20 / Rd) TaxID=71421 RepID=IGA0_HAEIN
	agilent_197502	6.20085e-06	0.316244	-0.896355	-2.64931	0.8566	18.1818	11.1111	0.611111	UniRef90_A0A414QQV5	627	WP_004848400.1 (1/1) non_MPA_topgraph_sampling_040218.csv	Uncharacterized protein n=54 Tax=root TaxID=1 RepID=A0A414QQV5_9FIRM
	twist_14067	6.20717e-06	0.316566	0.695402	-0.665466	2.05627	18.1818	27.7778	1.52778		628	allergen_name False allergome_name Ovi a 8 (5/5), Ovi a 9 (2/2) (1/1) allergenonline_name False SDAP_name False iedb_name False
	twist_593	6.21047e-06	0.316734	-1.28924	-3.81308	1.23461	13.6364	2.77778	0.203704		629	allergen_name False allergome_name Dan re alpha2I (2/2) (1/1) allergenonline_name False SDAP_name False iedb_name collagen, type I, alpha 2 (2/2) (1/1)
	agilent_243235	6.24226e-06	0.318355	1.37051	-1.32144	4.06245	4.54545	8.33333	1.83333	UniRef90_Q5WT56	630	VFG041346(gb|YP_096747) (lpg2744) Dot/Icm type IV secretion system effector [Dot/Icm (SS047)] [Legionella pneumophila subsp. pneumophila str. Philadelphia 1]	Uncharacterized protein n=29 Tax=Legionella pneumophila TaxID=446 RepID=Q5WT56_LEGPL
	agilent_8106	6.263e-06	0.319413	-0.980276	-2.90995	0.949395	18.1818	5.55556	0.305556	UniRef90_P89479	631	tegument protein US11	Probable RNA-binding protein n=11 Tax=Human herpesvirus 2 TaxID=10310 RepID=RNB_HHV2H
	agilent_69356	6.26778e-06	0.319657	1.1725	-1.13673	3.48172	4.54545	11.1111	2.44444	UniRef90_A0A1Q6JQM1	632	O2.UC3-1_GL0128502 (2/2) MPA_and_EM_topgraph_220218_subsample.csv	Fn3_like domain-containing protein n=5 Tax=Clostridiales TaxID=186802 RepID=A0A1Q6JQM1_9FIRM
	agilent_199155	6.27579e-06	0.320065	-0.640264	-1.90232	0.621794	77.2727	66.6667	0.862745	UniRef90_Q8XMR4	633	WP_003460505.1 strains_non_MPA_non_topgraph_cdhit70_190118.csv	LYZ2 domain-containing protein n=27 Tax=Clostridium perfringens TaxID=1502 RepID=Q8XMR4_CLOPE
	twist_35320	6.28256e-06	0.320411	0.772993	-0.751782	2.29777	13.6364	22.2222	1.62963		634	EBNA-3C HHV 4 latent protein
	agilent_108406	6.28446e-06	0.320507	1.17959	-1.14769	3.50687	4.54545	11.1111	2.44444	UniRef90_A0A173SXQ5	635	MH0142_GL0047247 MPA_PNP_EM_seqs_non_topgraph_seqs_final_210318.csv	Cyclodextrin-binding protein n=5 Tax=Roseburia TaxID=841 RepID=A0A173SXQ5_9FIRM
	agilent_2232	6.30451e-06	0.32153	0.754561	-0.737302	2.24642	13.6364	22.2222	1.62963	UniRef90_P14738	636	fibronectin-binding protein A	Fibronectin-binding protein A n=540 Tax=Staphylococcaceae TaxID=90964 RepID=FNBA_STAA8
	twist_42197	6.30741e-06	0.321678	0.875342	-0.855851	2.60654	9.09091	22.2222	2.44444		637	Syncytin-1
	agilent_161316	6.32368e-06	0.322508	0.746663	-0.732571	2.2259	13.6364	27.7778	2.03704	UniRef90_A0A3A9Y217	638	YP_193425.2 strains_non_MPA_non_topgraph_cdhit70_190118.csv	SlpX protein n=4 Tax=Lactobacillus acidophilus TaxID=1579 RepID=A0A3A9Y217_LACAI
	twist_10261	6.32592e-06	0.322622	0.918025	-0.901128	2.73718	9.09091	16.6667	1.83333		639	allergen_name False allergome_name Str pn PspC (2/2) (1/1) allergenonline_name False SDAP_name False iedb_name False
	agilent_147318	6.34741e-06	0.323718	-0.594811	-1.77616	0.586537	40.9091	25	0.611111	UniRef90_A0A416XD23	640	O2.UC8-1_GL0068365 MPA_PNP_EM_seqs_non_topgraph_seqs_final_210318.csv	Inhibitor_I69 domain-containing protein n=1 Tax=Bacteroides sp. AF14-46 TaxID=2292914 RepID=A0A416XD23_9BACE
	twist_1185	6.35744e-06	0.32423	-0.998688	-2.98427	0.986894	13.6364	5.55556	0.407407		641	allergen_name False allergome_name Onc m alpha2I (2/2) (1/1) allergenonline_name False SDAP_name False iedb_name False
	agilent_234840	6.35968e-06	0.324344	0.671181	-0.663569	2.00593	22.7273	27.7778	1.22222	UniRef90_UPI000E01835F	642	VFG001313(gb|NP_644899) (spa) Immunoglobulin G binding protein A precursor [SpA (VF0017)] [Staphylococcus aureus subsp. aureus MW2]	staphylococcal protein A n=3 Tax=Staphylococcus aureus TaxID=1280 RepID=UPI000E01835F
	twist_30937	6.3743e-06	0.325089	0.755623	-0.74937	2.26062	13.6364	25	1.83333		643	Glycoprotein B precursor (Glycoprotein II)
	twist_63872	6.3758e-06	0.325166	-0.835899	-2.50105	0.829247	18.1818	8.33333	0.458333		644	YP_009190613.1 hypothetical protein JD18_032 [Klebsiella phage JD18]
	agilent_11279	6.37717e-06	0.325236	0.657787	-0.652741	1.96832	22.7273	36.1111	1.58889		645	positive (exact): Norwalk virus Non-structural polyprotein
	agilent_8992	6.38169e-06	0.325466	-0.559475	-1.67466	0.555714	59.0909	47.2222	0.799145	UniRef90_P03204	646	EBNA-3C HHV 4 latent protein	Epstein-Barr nuclear antigen 6 n=14 Tax=Epstein-Barr virus (strain GD1) TaxID=10376 RepID=EBNA6_EBVB9
	agilent_240829	6.38549e-06	0.32566	-0.824215	-2.46776	0.819332	18.1818	8.33333	0.458333	UniRef90_P0C2J9	647	VFG001363(gb|NP_346351) (ply) pneumolysin [Pneumolysin (VF0149)] [Streptococcus pneumoniae TIGR4]	Pneumolysin n=256 Tax=Bacteria TaxID=2 RepID=TACY_STRPN
	agilent_207681	6.3909e-06	0.325936	1.01666	-1.01179	3.04511	86.3636	94.4444	1.09357	UniRef90_K0XMV3	648	160158126-stool2_revised_C599977_1_gene121658 MPA_PNP_EM_seqs_non_topgraph_seqs_final_210318.csv	Por secretion system C-terminal sorting domain-containing protein n=3 Tax=Bacteroidales TaxID=171549 RepID=K0XMV3_9BACT
	agilent_5580	6.40188e-06	0.326496	0.699057	-0.697327	2.09544	18.1818	25	1.375	UniRef90_Q59947	649	immunoglobulin A1 protease	Immunoglobulin A1 protease n=446 Tax=Streptococcus pneumoniae TaxID=1313 RepID=IGA1_STRR6
	twist_47779	6.40571e-06	0.326691	-0.711414	-2.13305	0.710227	27.2727	19.4444	0.712963		650	Mediator of RNA polymerase II transcription subunit 13-like
	agilent_156142	6.418e-06	0.327318	-0.966975	-2.90181	0.967866	13.6364	5.55556	0.407407	UniRef90_R5DN88	651	WP_092975188.1 (1/1) non_MPA_topgraph_sampling_040218.csv	Elongation factor 4 n=29 Tax=Clostridiales TaxID=186802 RepID=R5DN88_9FIRM
	agilent_220944	6.41973e-06	0.327406	0.972336	-0.973588	2.91826	9.09091	16.6667	1.83333	UniRef90_Q54972	652	VFG005313(gb|NP_357715) (pspA) Surface protein pspA precursor [Choline-binding proteins (CVF122)] [Streptococcus pneumoniae R6]	Pneumococcal surface protein A n=17 Tax=Streptococcus pneumoniae TaxID=1313 RepID=Q54972_STREE
	agilent_73215	6.43652e-06	0.328262	0.564424	-0.567152	1.696	45.4545	58.3333	1.28333	UniRef90_A0A173T5V3	653	MH0260_GL0103278 MPA_PNP_EM_seqs_non_topgraph_seqs_final_210318.csv	Flagellin n=2 Tax=Roseburia faecis TaxID=301302 RepID=A0A173T5V3_9FIRM
	agilent_236540	6.46457e-06	0.329693	0.594625	-0.60103	1.79028	27.2727	38.8889	1.42593	UniRef90_P12255	654	VFG000001(gb|NP_880571) (fhaB) filamentous hemagglutinin/adhesin [FHA (VF0025)] [Bordetella pertussis Tohama I]	Filamentous hemagglutinin n=89 Tax=Bordetella TaxID=517 RepID=FHAB_BORPE
	agilent_114167	6.46557e-06	0.329744	-0.694034	-2.08972	0.701657	27.2727	16.6667	0.611111	UniRef90_A0A173S481	655	MH0160_GL0068275 MPA_PNP_EM_seqs_non_topgraph_seqs_final_210318.csv	Flagellin n=15 Tax=Lachnospiraceae TaxID=186803 RepID=A0A173S481_9FIRM
	twist_45495	6.5003e-06	0.331515	-0.957601	-2.89039	0.975185	13.6364	5.55556	0.407407		656	hypothetical protein PFD0985wa
	twist_58592	6.5284e-06	0.332948	-0.978738	-2.96005	1.00257	18.1818	8.33333	0.458333		657	EBNA-1 HHV 4
	agilent_11272	6.53199e-06	0.333131	0.680444	-0.697537	2.05843	72.7273	86.1111	1.18403		658	positive (exact): Enterovirus B Genome polyprotein
	agilent_229160	6.54551e-06	0.333821	1.13522	-1.16702	3.43746	4.54545	11.1111	2.44444	UniRef90_A0A4I7XYI6	659	VFG001361(gb|NP_344663) (pspA) pneumococcal surface protein A [PspA (VF0152)] [Streptococcus pneumoniae TIGR4]	Surface protein A n=87 Tax=Streptococcus pneumoniae TaxID=1313 RepID=A0A4I7XYI6_STREE
	agilent_16055	6.55362e-06	0.334235	0.911686	-0.938807	2.76218	9.09091	13.8889	1.52778	UniRef90_A0A414E509	660	MH0365_GL0086639 MPA_PNP_EM_seqs_non_topgraph_seqs_final_210318.csv	Alpha-amylase n=26 Tax=Ruminococcus TaxID=1263 RepID=A0A414E509_9FIRM
	twist_46426	6.5667e-06	0.334902	-0.747943	-2.26818	0.77229	81.8182	72.2222	0.882716		661	nuclear protein EBNA2 & EBNA-2 & Epstein-Barr nuclear antigen 2
	agilent_239239	6.57693e-06	0.335423	0.576239	-0.59626	1.74874	54.5455	61.1111	1.12037	UniRef90_Q93SM9	662	VFG002418(gb|YP_001331791) (vWbp) secreted von Willebrand factor-binding protein precursor [vWbp (VF0420)] [Staphylococcus aureus subsp. aureus str. Newman]	Coagulase n=92 Tax=Staphylococcus TaxID=1279 RepID=Q93SM9_STAAU
	twist_39681	6.58135e-06	0.335649	-0.948809	-2.88029	0.982677	13.6364	5.55556	0.407407		663	antigen CARP
	agilent_218469	6.5909e-06	0.336136	1.12936	-1.17199	3.43071	4.54545	11.1111	2.44444	UniRef90_A0A1B1LEZ9	664	NP_834897.1 strains_non_MPA_non_topgraph_cdhit70_190118.csv	Endopeptidase LytF n=106 Tax=Bacillus TaxID=55087 RepID=A0A1B1LEZ9_BACTU
	twist_5927	6.59435e-06	0.336312	-0.92592	-2.8134	0.961559	13.6364	8.33333	0.611111		665	allergen_name False allergome_name Dan re PGM (4/4) (1/1) allergenonline_name False SDAP_name False iedb_name False
	agilent_20117	6.61888e-06	0.337563	0.746302	-0.778972	2.27158	13.6364	25	1.83333	UniRef90_Q6GE15	666	WP_000792567.1 strains_non_MPA_non_topgraph_cdhit70_190118.csv	Immunoglobulin-binding protein Sbi n=35 Tax=Staphylococcus aureus TaxID=1280 RepID=SBI_STAAR
	twist_59101	6.62358e-06	0.337803	-0.742168	-2.25975	0.77541	22.7273	11.1111	0.488889		667	H3N2 A/Victoria/3/75 HA
	agilent_167634	6.63566e-06	0.338419	-0.720526	-2.19573	0.754678	22.7273	11.1111	0.488889	UniRef90_A0A0G9GVP9	668	YP_004888341.1 strains_non_MPA_non_topgraph_cdhit70_190118.csv	Aggregation promoting factor n=38 Tax=Lactobacillus plantarum TaxID=1590 RepID=A0A0G9GVP9_LACPN
	agilent_11512	6.64309e-06	0.338798	0.585247	-0.613928	1.78442	36.3636	47.2222	1.29861	UniRef90_Q82081	669	positive (from uniprot): Rhinovirus B Genome polyprotein	Genome polyprotein n=46 Tax=Enterovirus TaxID=12059 RepID=POLG_HRV3
	twist_49223	6.64543e-06	0.338917	-0.70418	-2.14741	0.739046	22.7273	13.8889	0.611111		670	phosphoprotein 150 & Large structural phosphoprotein
	agilent_896	6.65006e-06	0.339153	0.570271	-0.599077	1.73962	50	61.1111	1.22222	UniRef90_P09256	671	positive (from uniprot): Human herpesvirus 3 Envelope glycoprotein C	Envelope glycoprotein C n=119 Tax=Human herpesvirus 3 TaxID=10335 RepID=GC_VZVD
	agilent_53162	6.66806e-06	0.340071	1.27943	-1.34905	3.90792	4.54545	8.33333	1.83333	UniRef90_U6RKM4	672	MH0028_GL0078214 MPA_PNP_EM_seqs_non_topgraph_seqs_final_210318.csv	N-glycanase_N domain-containing protein n=3 Tax=Bacteroidaceae TaxID=815 RepID=U6RKM4_9BACE
	agilent_15915	6.66929e-06	0.340134	0.849196	-0.895632	2.59402	9.09091	19.4444	2.13889	UniRef90_A0A2X2MA38	673	WP_000645753.1 strains_non_MPA_non_topgraph_cdhit70_190118.csv	5'-nucleotidase n=579 Tax=Bacteria TaxID=2 RepID=A0A2X2MA38_STAAU
	agilent_142983	6.67537e-06	0.340444	0.824393	-0.87056	2.51935	81.8182	86.1111	1.05247	UniRef90_A0A174WBH1	674	MH0001_GL0017187 MPA_PNP_EM_seqs_non_topgraph_seqs_final_210318.csv	T9SS C-terminal target domain-containing protein n=14 Tax=Prevotella TaxID=838 RepID=A0A174WBH1_9BACT
	twist_59092	6.68066e-06	0.340713	1.14597	-1.21147	3.50342	4.54545	11.1111	2.44444		675	B B/Brisbane/60/2008 HA
	agilent_898	6.69552e-06	0.341471	0.608768	-0.645527	1.86306	36.3636	47.2222	1.29861	UniRef90_P09256	676	positive (from uniprot): Human herpesvirus 3 Envelope glycoprotein C	Envelope glycoprotein C n=119 Tax=Human herpesvirus 3 TaxID=10335 RepID=GC_VZVD
	agilent_5730	6.70294e-06	0.34185	0.89301	-0.948376	2.7344	9.09091	13.8889	1.52778	UniRef90_Q9P266	677	Junctional protein associated with coronary artery disease	Junctional protein associated with coronary artery disease n=49 Tax=Catarrhini TaxID=9526 RepID=JCAD_HUMAN
	agilent_112424	6.70616e-06	0.342014	-1.0097	-3.09239	1.073	13.6364	8.33333	0.611111	UniRef90_A0A2N8IRZ8	678	WP_031930870.1 strains_non_MPA_non_topgraph_cdhit70_190118.csv	Cell division protein CpoB n=29 Tax=Akkermansia TaxID=239934 RepID=A0A2N8IRZ8_9BACT
	twist_38305	6.73001e-06	0.34323	0.854706	-0.912745	2.62216	9.09091	16.6667	1.83333		679	Dense granule protein 2 precursor
	twist_73875	6.73218e-06	0.343341	0.602922	-0.644151	1.85	22.7273	38.8889	1.71111		680	YP_008532047.1 putative tail fiber protein [Klebsiella phage 0507-KN2-1]
	agilent_4762	6.73655e-06	0.343564	0.64385	-0.688491	1.97619	27.2727	36.1111	1.32407	UniRef90_A0A098ZMW6	681	choline-binding protein D	Autolysin n=355 Tax=Streptococcus TaxID=1301 RepID=A0A098ZMW6_STREE
	agilent_69451	6.73901e-06	0.34369	-0.933024	-2.86427	0.998218	13.6364	5.55556	0.407407	UniRef90_D4K2Y4	682	MH0176_GL0133648 (1/1) MPA_and_EM_topgraph_220218_subsample.csv	Cell division protein FtsI/penicillin-binding protein 2 n=7 Tax=Faecalibacterium TaxID=216851 RepID=D4K2Y4_9FIRM
	agilent_167235	6.77646e-06	0.345599	0.832285	-0.897273	2.56184	9.09091	16.6667	1.83333	UniRef90_B0MY53	683	MH0170_GL0112448 (2/2) MPA_and_EM_topgraph_220218_subsample.csv	PASTA domain protein n=4 Tax=root TaxID=1 RepID=B0MY53_9BACT
	twist_98413	6.77655e-06	0.345604	1.51585	-1.63425	4.66595	4.54545	5.55556	1.22222		684	YP_006908464.1 putative transcriptional regulator 2 [Bacillus phage B4]
	twist_58725	6.81192e-06	0.347408	0.640796	-0.695836	1.97743	72.7273	83.3333	1.14583		685	positive (exact): Human adenovirus C Pre-histone-like nucleoprotein
	twist_35836	6.81633e-06	0.347633	-0.92596	-2.85831	1.00639	13.6364	5.55556	0.407407		686	polyprotein (3/9) & structural protein (3/3) & VP1 (2/4) & capsid protein VP1 & VP1 protein (2/2) & VP1 protein, partial [Enterovirus A71]
	agilent_241827	6.84911e-06	0.349305	-0.957274	-2.96192	1.04737	13.6364	5.55556	0.407407	UniRef90_A0A0H3K1N3	687	VFG001282(gb|NP_647237) (fnbB) fibronectin-binding protein B [FnBPs (VF0010)] [Staphylococcus aureus subsp. aureus MW2]	FnbB protein n=80 Tax=Staphylococcus TaxID=1279 RepID=A0A0H3K1N3_STAAW
	agilent_12000	6.86315e-06	0.350021	0.608037	-0.667156	1.88323	59.0909	63.8889	1.0812		688	positive (exact): Human respiratory syncytial virus Attachment glycoprotein
	agilent_233880	6.86952e-06	0.350345	0.833664	-0.9159	2.58323	13.6364	19.4444	1.42593	UniRef90_P09983	689	VFG000906(gb|NP_755445) (hlyA) Hemolysin A [Hemolysin (VF0225)] [Escherichia coli CFT073]	Hemolysin, chromosomal n=225 Tax=Bacteria TaxID=2 RepID=HLYAC_ECOLX
	agilent_187062	6.88645e-06	0.351209	1.09266	-1.20456	3.38988	4.54545	11.1111	2.44444	UniRef90_A0A381IRL2	690	WP_011590277.1 strains_non_MPA_non_topgraph_cdhit70_190118.csv	Cell wall binding repeat-containing protein n=21 Tax=Clostridium perfringens TaxID=1502 RepID=A0A381IRL2_CLOPF
	twist_36994	6.88747e-06	0.351261	-0.568408	-1.76356	0.626747	40.9091	30.5556	0.746914		691	polyprotein (9/9) & VP1 capsid protein (1/3) & Chain 2, Human Rhinovirus Serotype 2 (Hrv2)
	twist_32440	6.90567e-06	0.352189	-0.708765	-2.20192	0.784385	22.7273	13.8889	0.611111		692	Glycoprotein B precursor & glycoprotein B (1/2)
	twist_47477	6.90912e-06	0.352365	-1.14632	-3.56215	1.26951	9.09091	5.55556	0.611111		693	trinucleotide repeat containing 6A, isoform CRA_c & trinucleotide repeat-containing gene 6A protein
	agilent_189818	6.91387e-06	0.352607	0.720713	-0.798926	2.24035	13.6364	19.4444	1.42593	UniRef90_F9URS3	694	YP_004890426.1 strains_non_MPA_non_topgraph_cdhit70_190118.csv	Glycosyl hydrolase, family 25 n=68 Tax=Lactobacillaceae TaxID=33958 RepID=F9URS3_LACPL
	twist_85111	6.9171e-06	0.352772	0.607129	-0.673454	1.88771	22.7273	30.5556	1.34444		695	AIK68646.1 DNA methylase [Lactococcus phage phi145]
	agilent_12001	6.92715e-06	0.353285	0.637544	-0.708625	1.98371	68.1818	77.7778	1.14074		696	positive (exact): Human respiratory syncytial virus Attachment glycoprotein
	agilent_10959	6.92796e-06	0.353326	-0.933235	-2.90392	1.03745	13.6364	5.55556	0.407407	UniRef90_Q69091	697	Glycoprotein D HHV-1	Envelope glycoprotein D n=279 Tax=root TaxID=1 RepID=GD_HHV11
	twist_6595	6.95245e-06	0.354575	0.817277	-0.913029	2.54758	9.09091	16.6667	1.83333		698	allergen_name False allergome_name Tri a 26 (46/64) (1/1) allergenonline_name False SDAP_name False iedb_name False
	agilent_36653	6.95803e-06	0.35486	0.95699	-1.07031	2.98429	86.3636	94.4444	1.09357	UniRef90_K0XBN9	699	MH0128_GL0087103 MPA_PNP_EM_seqs_non_topgraph_seqs_final_210318.csv	Uncharacterized protein n=3 Tax=Bacteroidales TaxID=171549 RepID=K0XBN9_9BACT
	agilent_241121	6.95927e-06	0.354923	-0.92577	-2.88719	1.03565	13.6364	5.55556	0.407407	UniRef90_Q6GHV7	700	VFG001317(gb|YP_001332074) (isdB) iron-regulated surface determinant protein B, haemoglobin receptor [Isd (VF0015)] [Staphylococcus aureus subsp. aureus str. Newman]	Iron-regulated surface determinant protein B n=509 Tax=Bacilli TaxID=91061 RepID=ISDB_STAAR
	twist_36132	6.98413e-06	0.356191	0.589546	-0.662815	1.84191	22.7273	33.3333	1.46667		701	polyprotein (9/9) & VP1 capsid protein (1/3) & Chain 2, Human Rhinovirus Serotype 2 (Hrv2)
	twist_94855	6.98556e-06	0.356263	0.829901	-0.933309	2.59311	9.09091	19.4444	2.13889		702	YP_007003214.1 phage tail tape measure protein [Lactobacillus phage LF1]
	agilent_220150	7.01402e-06	0.357715	0.526359	-0.595325	1.64804	45.4545	58.3333	1.28333	UniRef90_A0A4I7XYI6	703	VFG001361(gb|NP_344663) (pspA) pneumococcal surface protein A [PspA (VF0152)] [Streptococcus pneumoniae TIGR4]	Surface protein A n=87 Tax=Streptococcus pneumoniae TaxID=1313 RepID=A0A4I7XYI6_STREE
	agilent_203503	7.01474e-06	0.357752	-0.682702	-2.13767	0.772265	27.2727	13.8889	0.509259	UniRef90_Q74IZ8	704	WP_011162134.1 strains_non_MPA_non_topgraph_cdhit70_190118.csv	Uncharacterized protein n=3 Tax=Lactobacillus johnsonii TaxID=33959 RepID=Q74IZ8_LACJO
	agilent_56582	7.05996e-06	0.360058	-1.27363	-4.00103	1.45377	9.09091	2.77778	0.305556	UniRef90_P0AB42	705	WP_000800146.1 (2/2) non_MPA_topgraph_sampling_040218.csv	Multiple stress resistance protein BhsA n=471 Tax=Bacteria TaxID=2 RepID=BHSA_ECO57
	twist_51085	7.06008e-06	0.360064	-0.777577	-2.44273	0.887579	18.1818	8.33333	0.458333		706	HCMVUL99 & Tegument protein UL11 homolog
	twist_93691	7.06129e-06	0.360126	-1.12257	-3.52684	1.28169	9.09091	5.55556	0.611111		707	YP_009102607.1 hypothetical protein ECML134_132 [Escherichia phage ECML-134]
	twist_31607	7.06268e-06	0.360197	0.612235	-0.69921	1.92368	68.1818	83.3333	1.22222		708	positive (from uniprot): Rhinovirus B Genome polyprotein
	agilent_92408	7.0966e-06	0.361927	0.810312	-0.931689	2.55231	9.09091	16.6667	1.83333	UniRef90_A0A2S1FUJ1	709	WP_000769147.1 strains_non_MPA_non_topgraph_cdhit70_190118.csv	Superantigen-like protein 11 n=24 Tax=Bacteria TaxID=2 RepID=A0A2S1FUJ1_STAAU
	agilent_135179	7.09819e-06	0.362008	0.681864	-0.784249	2.14798	18.1818	25	1.375	UniRef90_A0A174IZD9	710	MH0003_GL0005371 (1/1) MPA_and_EM_topgraph_220218_subsample.csv	Outer membrane receptor proteins, mostly Fe transport n=138 Tax=Bacteria TaxID=2 RepID=A0A174IZD9_9BACE
	twist_32271	7.10385e-06	0.362297	-1.169	-3.68405	1.34605	9.09091	2.77778	0.305556		711	HCMVUS22
	twist_11437	7.10829e-06	0.362523	1.06722	-1.22993	3.36436	4.54545	11.1111	2.44444		712	allergen_name Equ c 3 (1/1) (1/1) allergome_name Equ c 3 (2/3) (1/1) allergenonline_name Equ c 3.0101 (1/1) (1/1) SDAP_name Equ c 3 (1/1) (1/1) iedb_name False
	twist_35329	7.10977e-06	0.362599	0.74851	-0.862883	2.3599	13.6364	25	1.83333		713	positive (from uniprot): Rhinovirus B Genome polyprotein
	agilent_229757	7.11227e-06	0.362726	-0.568557	-1.79287	0.655759	36.3636	25	0.6875	UniRef90_A0A4I7YG16	714	VFG001357(gb|NP_346601) (cbpA) choline binding protein A [CbpA/PspC (VF0150)] [Streptococcus pneumoniae TIGR4]	Choline binding protein A n=44 Tax=Streptococcus pneumoniae TaxID=1313 RepID=A0A4I7YG16_STREE
	twist_21749	7.11646e-06	0.362939	-1.70565	-5.3802	1.96889	4.54545	2.77778	0.611111		715	allergen_name False allergome_name Sep l 2 (2/2) (1/1) allergenonline_name False SDAP_name False iedb_name False
	agilent_100240	7.11749e-06	0.362992	0.703466	-0.812199	2.21913	13.6364	19.4444	1.42593	UniRef90_S5N0F3	716	WP_045160255.1 (5/5) non_MPA_topgraph_sampling_040218.csv	Phage-related tail protein n=334 Tax=Salmonella TaxID=590 RepID=S5N0F3_SALBN
	agilent_85550	7.12827e-06	0.363542	1.25077	-1.44719	3.94872	4.54545	8.33333	1.83333	UniRef90_Q6GJK9	717	WP_001170274.1 strains_non_MPA_non_topgraph_cdhit70_190118.csv	N-acetylmuramoyl-L-alanine amidase sle1 n=31 Tax=Staphylococcus aureus TaxID=1280 RepID=SLE1_STAAR
	agilent_239127	7.14105e-06	0.364193	-1.65961	-5.2443	1.92509	9.09091	5.55556	0.611111	UniRef90_A0A0E1NMC8	718	VFG002348(gb|YP_001006761) (flgE) flagellar hook protein FlgE [Flagella (VF0394)] [Yersinia enterocolitica subsp. enterocolitica 8081]	Flagellar hook protein FlgE n=21 Tax=Yersinia TaxID=444888 RepID=A0A0E1NMC8_YEREN
	agilent_47052	7.14105e-06	0.364193	-1.65961	-5.2443	1.92509	9.09091	5.55556	0.611111	UniRef90_B6FIV8	719	765620695-stool1_revised_scaffold4629_1_gene93858 MPA_PNP_EM_seqs_non_topgraph_seqs_final_210318.csv	F5/8 type C domain protein n=6 Tax=Clostridiales TaxID=186802 RepID=B6FIV8_9FIRM
	agilent_3990	7.1519e-06	0.364747	0.574443	-0.667768	1.81665	22.7273	36.1111	1.58889	UniRef90_O36634	720	Fusion glycoprotein F0 precursor (2/2) & fusion protein (1/2) & fusion glycoprotein	Fusion glycoprotein F0 n=1724 Tax=Pneumoviridae TaxID=11244 RepID=FUS_HRSVB
	agilent_48033	7.1593e-06	0.365124	0.68586	-0.798455	2.17017	13.6364	22.2222	1.62963	UniRef90_R7P730	721	MH0081_GL0068106 MPA_PNP_EM_seqs_non_topgraph_seqs_final_210318.csv	Uncharacterized protein n=1 Tax=Clostridium sp. CAG:609 TaxID=1262827 RepID=R7P730_9CLOT
	agilent_52620	7.17349e-06	0.365848	1.20525	-1.40705	3.81754	4.54545	8.33333	1.83333	UniRef90_A0A3E4V6B7	722	WP_024853414.1 (1/1) non_MPA_topgraph_sampling_040218.csv	Uncharacterized protein n=4 Tax=Ruminococcus gnavus TaxID=33038 RepID=A0A3E4V6B7_RUMGN
	agilent_182998	7.17912e-06	0.366135	1.07858	-1.26058	3.41774	4.54545	11.1111	2.44444	UniRef90_A0A3T2KDV1	723	WP_009928427.1 strains_non_MPA_non_topgraph_cdhit70_190118.csv	LPXTG cell wall anchor domain-containing protein n=42 Tax=Listeria monocytogenes TaxID=1639 RepID=A0A3T2KDV1_LISMN
	agilent_226835	7.18608e-06	0.36649	0.931376	-1.09003	2.95278	9.09091	13.8889	1.52778	UniRef90_A0A3U8EBS2	724	VFG000845(gb|YP_325655) (toxB) cytotoxin [ToxB (VF0203)] [Escherichia coli O157:H7 str. EDL933]	Toxin B n=50 Tax=Escherichia coli TaxID=562 RepID=A0A3U8EBS2_ECOLX
	twist_58044	7.1882e-06	0.366598	0.821298	-0.9616	2.6042	9.09091	19.4444	2.13889		725	positive (from uniprot): Norwalk virus Non-structural polyprotein
	twist_47945	7.19713e-06	0.367054	-0.782832	-2.48384	0.91818	18.1818	8.33333	0.458333		726	envelope glycoprotein gp350 [Human gammaherpesvirus 4] & major outer envelope glycoprotein gp350 [Human gammaherpesvirus 4] & BLLF1 & Envelope glycoprotein GP350 & major outer envelope glycoprotein gp350
	agilent_26664	7.20337e-06	0.367372	-1.35495	-4.30107	1.59117	9.09091	2.77778	0.305556	UniRef90_A0A1Q6KN20	727	MH0418_GL0109208 MPA_PNP_EM_seqs_non_topgraph_seqs_final_210318.csv	Site-specific integrase n=11 Tax=Clostridiales TaxID=186802 RepID=A0A1Q6KN20_9FIRM
	agilent_156689	7.20628e-06	0.36752	0.593683	-0.697585	1.88495	22.7273	30.5556	1.34444	UniRef90_A0A4P6M5E2	728	WP_018596369.1 strains_non_MPA_non_topgraph_cdhit70_190118.csv	Uncharacterized protein n=5 Tax=Clostridiales TaxID=186802 RepID=A0A4P6M5E2_9FIRM
	agilent_241225	7.21459e-06	0.367944	0.633269	-0.745318	2.01186	18.1818	33.3333	1.83333	UniRef90_UPI000F53326A	729	VFG000261(gb|NP_273742) (iga) IgA-specific serine endopeptidase [IgA1 protease (VF0080)] [Neisseria meningitidis MC58]	IgA-specific serine endopeptidase autotransporter n=1 Tax=Neisseria meningitidis TaxID=487 RepID=UPI000F53326A
	twist_27514	7.23144e-06	0.368803	1.13284	-1.33771	3.6034	4.54545	11.1111	2.44444		730	envelope glycoprotein G (1/2) & glycoprotein G (1/2)
	agilent_222755	7.23431e-06	0.36895	0.703806	-0.831556	2.23917	18.1818	22.2222	1.22222	UniRef90_Q2G0L4	731	VFG001280(gb|NP_645334) (sdrD) Ser-Asp rich fibrinogen-binding bone sialoprotein-binding protein [SDr (VF0019)] [Staphylococcus aureus subsp. aureus MW2]	Serine-aspartate repeat-containing protein D n=1957 Tax=Bacteria TaxID=2 RepID=SDRD_STAA8
	agilent_70589	7.23851e-06	0.369164	-1.14911	-3.65703	1.35881	9.09091	2.77778	0.305556	UniRef90_B0G3B4	732	WP_005331402.1 (7/7) non_MPA_topgraph_sampling_040218.csv	Uncharacterized protein n=2 Tax=Dorea formicigenerans TaxID=39486 RepID=B0G3B4_9FIRM
	twist_31907	7.2591e-06	0.370214	1.04959	-1.24616	3.34534	4.54545	11.1111	2.44444		733	Replication protein E1
	twist_84608	7.27167e-06	0.370855	1.04284	-1.24121	3.3269	4.54545	16.6667	3.66667		734	YP_006526.1 gp23 [Escherichia virus P1]
	agilent_240385	7.27428e-06	0.370988	-0.534602	-1.70582	0.636617	68.1818	58.3333	0.855556	UniRef90_A0A4I7YG16	735	VFG001357(gb|NP_346601) (cbpA) choline binding protein A [CbpA/PspC (VF0150)] [Streptococcus pneumoniae TIGR4]	Choline binding protein A n=44 Tax=Streptococcus pneumoniae TaxID=1313 RepID=A0A4I7YG16_STREE
	twist_87619	7.28914e-06	0.371746	-1.18838	-3.79604	1.41928	9.09091	2.77778	0.305556		736	YP_009277661.1 anti-termination protein [Shigella phage SHFML-11]
	twist_48218	7.29e-06	0.37179	-0.549296	-1.75473	0.656135	36.3636	22.2222	0.611111		737	BZLF1 [Human gammaherpesvirus 4] & BZLF1 & Trans-activator protein BZLF1
	agilent_241862	7.29133e-06	0.371858	-0.753368	-2.40687	0.900133	18.1818	11.1111	0.611111	UniRef90_P27951	738	VFG001795(gb|BAC98831) (cba) c protein beta antigen [<beta>-C protein (VF0277)] [Streptococcus agalactiae FM027022]	IgA FC receptor n=71 Tax=Streptococcus TaxID=1301 RepID=BAG_STRAG
	agilent_200833	7.29342e-06	0.371964	0.527509	-0.630532	1.68555	59.0909	69.4444	1.17521	UniRef90_K5Z2N5	739	MH0244_GL0115989 MPA_PNP_EM_seqs_non_topgraph_seqs_final_210318.csv	Uncharacterized protein n=12 Tax=Parabacteroides TaxID=375288 RepID=K5Z2N5_9BACT
	agilent_200789	7.29342e-06	0.371964	0.527509	-0.630532	1.68555	59.0909	69.4444	1.17521	UniRef90_A0A3R5Z1C7	740	MH0188_GL0111429 MPA_PNP_EM_seqs_non_topgraph_seqs_final_210318.csv	Uncharacterized protein n=8 Tax=Parabacteroides TaxID=375288 RepID=A0A3R5Z1C7_9BACT
	agilent_226611	7.2935e-06	0.371969	-0.703842	-2.249	0.841317	22.7273	11.1111	0.488889	UniRef90_Q9JNH0	741	VFG000972(gb|NP_269972) (sic) inhibitor of complement-mediated lysis [SIC (VF0255)] [Streptococcus pyogenes M1 GAS]	Sic1.225 n=20 Tax=Streptococcus pyogenes TaxID=1314 RepID=Q9JNH0_STRPY
	twist_34104	7.30077e-06	0.372339	0.59119	-0.707667	1.89005	22.7273	27.7778	1.22222		742	fibronectin-binding protein A
	agilent_228087	7.30125e-06	0.372364	0.675434	-0.808586	2.15945	13.6364	25	1.83333	UniRef90_P81177	743	VFG001314(gb|NP_647375) (aur) zinc metalloproteinase aureolysin [Aureolysin (VF0024)] [Staphylococcus aureus subsp. aureus MW2]	Zinc metalloproteinase aureolysin n=337 Tax=Bacilli TaxID=91061 RepID=AURE_STAAU
	twist_843	7.31231e-06	0.372928	-0.637037	-2.03835	0.764272	27.2727	16.6667	0.611111		744	allergen_name False allergome_name Ovi a 12 (1/2), Ovi a 8 (2/5) (1/1) allergenonline_name False SDAP_name False iedb_name False
	twist_17100	7.32033e-06	0.373337	-0.503734	-1.61276	0.605293	54.5455	44.4444	0.814815		745	allergen_name False allergome_name Str pn PspC (2/2) (1/1) allergenonline_name False SDAP_name False iedb_name False
	twist_58288	7.32109e-06	0.373376	-0.517789	-1.65785	0.622274	45.4545	36.1111	0.794444		746	polyprotein (9/9) & VP1 capsid protein (1/3) & Chain 2, Human Rhinovirus Serotype 2 (Hrv2)
	agilent_41163	7.32783e-06	0.373719	0.795714	-0.957543	2.54897	9.09091	16.6667	1.83333	UniRef90_A0A413MR02	747	NLM010_GL0019665 MPA_PNP_EM_seqs_non_topgraph_seqs_final_210318.csv	DUF5033 domain-containing protein n=11 Tax=Bacteroides TaxID=816 RepID=A0A413MR02_9BACE
	agilent_110011	7.32836e-06	0.373746	1.01354	-1.21979	3.24687	9.09091	11.1111	1.22222	UniRef90_K0WTY8	748	MH0012_GL0233205 MPA_PNP_EM_seqs_non_topgraph_seqs_final_210318.csv	Por secretion system C-terminal sorting domain-containing protein n=3 Tax=Bacteroidales TaxID=171549 RepID=K0WTY8_9BACT
	agilent_239214	7.33204e-06	0.373934	1.40146	-1.68787	4.49078	4.54545	11.1111	2.44444	UniRef90_P11311	749	VFG002033(gb|NP_109829) (p1/MgPa/gapA) ADP1_MYCPN adhesin P1 [Cytadherence organelle (VF0330)] [Mycoplasma pneumoniae M129]	Adhesin P1 n=56 Tax=Mycoplasma pneumoniae TaxID=2104 RepID=ADP1_MYCPN
	agilent_73214	7.3514e-06	0.374921	0.511912	-0.618863	1.64269	40.9091	50	1.22222	UniRef90_C4ZDZ6	750	WP_012744138.1 MPA_PNP_EM_seqs_non_topgraph_seqs_final_210318.csv	Flagellin n=1 Tax=Agathobacter rectalis (strain ATCC 33656 / DSM 3377 / JCM 17463 / KCTC 5835 / VPI 0990) TaxID=515619 RepID=C4ZDZ6_AGARV
	agilent_182343	7.35189e-06	0.374946	1.04127	-1.25894	3.34148	4.54545	11.1111	2.44444	UniRef90_K6B3W2	751	MH0068_GL0048984 (1/1) MPA_and_EM_topgraph_220218_subsample.csv	STN domain-containing protein n=30 Tax=Bacteroidales TaxID=171549 RepID=K6B3W2_9BACT
	twist_35986	7.35189e-06	0.374946	1.04127	-1.25894	3.34148	4.54545	11.1111	2.44444		752	zinc metalloproteinase aureolysin
	twist_27290	7.35588e-06	0.37515	0.50571	-0.611901	1.62332	45.4545	58.3333	1.28333		753	glycoprotein B (2/2)
	agilent_242450	7.35876e-06	0.375297	-0.64715	-2.07778	0.783482	22.7273	13.8889	0.611111	UniRef90_A0A5C1BAU8	754	VFG043504(gb|NP_357669) (pavB/pfbB) cell wall surface anchor family protein, Plasminogen- and Fibronectin-binding protein B [PavB (VF0524)] [Streptococcus pneumoniae R6]	YSIRK signal domain/LPXTG anchor domain surface protein n=148 Tax=Streptococcus pneumoniae TaxID=1313 RepID=A0A5C1BAU8_STREE
	twist_13492	7.36424e-06	0.375576	0.818805	-0.992356	2.62997	9.09091	13.8889	1.52778		755	allergen_name False allergome_name Aeg ta 28 (15/16) (1/1) allergenonline_name False SDAP_name False iedb_name False
	agilent_207238	7.36661e-06	0.375697	-0.909547	-2.92194	1.10284	13.6364	8.33333	0.611111	UniRef90_A0A4P6M607	756	WP_018594521.1 strains_non_MPA_non_topgraph_cdhit70_190118.csv	D-galactose-binding periplasmic protein n=6 Tax=Lachnospiraceae TaxID=186803 RepID=A0A4P6M607_9FIRM
	twist_43231	7.37204e-06	0.375974	0.552538	-0.670671	1.77575	27.2727	33.3333	1.22222		757	minor core protein
	agilent_122606	7.37576e-06	0.376164	-1.12972	-3.6317	1.37226	9.09091	2.77778	0.305556	UniRef90_A0A1G8KSP5	758	MH0003_GL0051134 MPA_PNP_EM_seqs_non_topgraph_seqs_final_210318.csv	RagB/SusD family nutrient uptake outer membrane protein n=47 Tax=Bacteroidaceae TaxID=815 RepID=A0A1G8KSP5_BACOV
	agilent_12530	7.3762e-06	0.376186	0.669279	-0.81303	2.15159	18.1818	22.2222	1.22222	UniRef90_A0A4V0Z735	759	WP_018593186.1 strains_non_MPA_non_topgraph_cdhit70_190118.csv	Uncharacterized protein n=3 Tax=Blautia TaxID=572511 RepID=A0A4V0Z735_9FIRM
	agilent_236420	7.37646e-06	0.3762	0.828582	-1.0066	2.66377	9.09091	13.8889	1.52778	UniRef90_C1IDV3	760	VFG002419(gb|NP_645021) (coa) staphylocoagulase precursor [Staphylocoagulase (VF0421)] [Staphylococcus aureus subsp. aureus MW2]	Staphylocoagulase n=45 Tax=Staphylococcaceae TaxID=90964 RepID=C1IDV3_STAAU
	twist_57645	7.38238e-06	0.376501	-0.869014	-2.79496	1.05694	13.6364	5.55556	0.407407		761	alpha S1 casein & Alpha-S1-casein
	twist_49499	7.38557e-06	0.376664	1.03863	-1.26402	3.34128	4.54545	11.1111	2.44444		762	granule antigen protein GRA7 & dense granule protein 7 & dense granule protein, putative
	agilent_101	7.38673e-06	0.376723	0.654519	-0.796732	2.10577	18.1818	22.2222	1.22222	UniRef90_P06473	763	Glycoprotein B precursor & glycoprotein B (1/2)	Envelope glycoprotein B n=908 Tax=Viruses TaxID=10239 RepID=GB_HCMVA
	agilent_81348	7.38921e-06	0.37685	1.13491	-1.38217	3.65199	4.54545	8.33333	1.83333	UniRef90_I9SVG7	764	WP_004297973.1 MPA_PNP_EM_seqs_non_topgraph_seqs_final_210318.csv	Uncharacterized protein n=48 Tax=Bacteroidaceae TaxID=815 RepID=I9SVG7_BACOV
	agilent_236678	7.38921e-06	0.37685	1.13491	-1.38217	3.65199	4.54545	8.33333	1.83333	UniRef90_Q6GHV7	765	VFG001317(gb|YP_001332074) (isdB) iron-regulated surface determinant protein B, haemoglobin receptor [Isd (VF0015)] [Staphylococcus aureus subsp. aureus str. Newman]	Iron-regulated surface determinant protein B n=509 Tax=Bacilli TaxID=91061 RepID=ISDB_STAAR
	agilent_15204	7.39447e-06	0.377118	0.68243	-0.83196	2.19682	13.6364	22.2222	1.62963	UniRef90_U6RAW1	766	MH0003_GL0007178 MPA_PNP_EM_seqs_non_topgraph_seqs_final_210318.csv	DNA gyrase subunit B n=3 Tax=Bacteroides TaxID=816 RepID=U6RAW1_9BACE
	agilent_223183	7.4002e-06	0.37741	0.824151	-1.00585	2.65416	9.09091	13.8889	1.52778	UniRef90_P15926	767	VFG000974(gb|NP_269970) (scpA) C5a peptidase precursor [C5a peptidase (VF0245)] [Streptococcus pyogenes M1 GAS]	C5a peptidase n=760 Tax=Bacteria TaxID=2 RepID=C5AP_STRPY
	agilent_225863	7.4002e-06	0.37741	0.824151	-1.00585	2.65416	9.09091	13.8889	1.52778	UniRef90_P15926	768	VFG001797(gb|NP_735749) (scpB) streptococcal C5a peptidase [C5a peptidase (VF0278)] [Streptococcus agalactiae NEM316]	C5a peptidase n=760 Tax=Bacteria TaxID=2 RepID=C5AP_STRPY
	agilent_55905	7.40439e-06	0.377624	0.720967	-0.88064	2.32258	13.6364	19.4444	1.42593	UniRef90_A0A1G5CDV5	769	WP_092975435.1 strains_non_MPA_non_topgraph_cdhit70_190118.csv	LPXTG-motif cell wall anchor domain-containing protein n=1 Tax=Ruminococcus bromii TaxID=40518 RepID=A0A1G5CDV5_9FIRM
	twist_34276	7.41315e-06	0.37807	0.508039	-0.621611	1.63769	54.5455	63.8889	1.1713		770	pneumococcal histidine triad protein E & hydrolase & HIT family hydrolase
	agilent_139105	7.43757e-06	0.379316	1.16073	-1.42696	3.74842	4.54545	8.33333	1.83333	UniRef90_A0A087QB98	771	WP_003657053.1 strains_non_MPA_non_topgraph_cdhit70_190118.csv	Lysozyme (Fragment) n=4 Tax=Lactobacillus gasseri TaxID=1596 RepID=A0A087QB98_LACGS
	agilent_224401	7.44396e-06	0.379642	-0.499971	-1.61535	0.61541	59.0909	50	0.846154	UniRef90_UPI000B5938A4	772	VFG001356(gb|NP_345446) (lytB) endo-beta-N-acetylglucosaminidase [CBPs (VF0145)] [Streptococcus pneumoniae TIGR4]	endo-beta-N-acetylglucosaminidase n=2 Tax=Streptococcus pneumoniae TaxID=1313 RepID=UPI000B5938A4
	agilent_220456	7.44771e-06	0.379833	0.774943	-0.954564	2.50445	9.09091	22.2222	2.44444	UniRef90_Q99WQ6	773	VFG001316(gb|NP_645114) (geh) glycerol ester hydrolase [Lipase (VF0012)] [Staphylococcus aureus subsp. aureus MW2]	Lipase 2 n=451 Tax=Bacteria TaxID=2 RepID=LIP2_STAAM
	agilent_88260	7.45528e-06	0.380219	1.08868	-1.34299	3.52036	4.54545	11.1111	2.44444	UniRef90_I9U8P6	774	159490532-stool1_revised_scaffold8888_2_gene50955 (2/2) MPA_and_EM_topgraph_220218_subsample.csv	SusC/RagA family TonB-linked outer membrane protein n=31 Tax=Bacteroides TaxID=816 RepID=I9U8P6_BACVU
	twist_5585	7.4576e-06	0.380338	-0.64605	-2.08942	0.797324	22.7273	16.6667	0.733333		775	allergen_name False allergome_name Lim p 2 (2/2) (1/1) allergenonline_name False SDAP_name False iedb_name False
	twist_66117	7.46145e-06	0.380534	1.10239	-1.36153	3.5663	4.54545	11.1111	2.44444		776	YP_007517701.1 hypothetical protein [Pelagibacter phage HTVC010P]
	agilent_30985	7.46145e-06	0.380534	1.10239	-1.36153	3.5663	4.54545	11.1111	2.44444	UniRef90_A0A139K1E2	777	T2D-56A_GL0012413 MPA_PNP_EM_seqs_non_topgraph_seqs_final_210318.csv	Glycoside hydrolase family 2 n=19 Tax=Bacteroides TaxID=816 RepID=A0A139K1E2_BACUN
	twist_27167	7.46377e-06	0.380652	-0.758211	-2.45329	0.936867	22.7273	11.1111	0.488889		778	putative zinc metalloprotease
	twist_58521	7.47643e-06	0.381298	-0.672382	-2.17762	0.832854	81.8182	75	0.916667		779	nuclear protein EBNA2 & EBNA-2 & Epstein-Barr nuclear antigen 2
	twist_27720	7.48054e-06	0.381507	-0.658956	-2.13478	0.816872	22.7273	11.1111	0.488889		780	early antigen protein D (EA-D) & DNA polymerase processivity factor BMRF1
	agilent_108423	7.48666e-06	0.381819	1.03262	-1.2816	3.34685	4.54545	11.1111	2.44444	UniRef90_A0A0A6VMD7	781	WP_058102022.1 (1/1) non_MPA_topgraph_sampling_040218.csv	Big_4 domain-containing protein n=94 Tax=Bifidobacterium longum TaxID=216816 RepID=A0A0A6VMD7_BIFLN
	agilent_3967	7.48666e-06	0.381819	1.03262	-1.2816	3.34685	4.54545	11.1111	2.44444	UniRef90_P06725	782	tegument protein pp65 & 65 kDa lower matrix phosphoprotein & pp65 & HCMVUL83	65 kDa phosphoprotein n=77 Tax=Human cytomegalovirus TaxID=10359 RepID=PP65_HCMVA
	twist_7553	7.51658e-06	0.383346	1.02514	-1.2797	3.32999	4.54545	11.1111	2.44444		783	allergen_name False allergome_name Aeg um GBSS_I (3/3) (1/1) allergenonline_name False SDAP_name False iedb_name False
	agilent_243108	7.51974e-06	0.383506	0.616589	-0.770166	2.00334	72.7273	86.1111	1.18403	UniRef90_Q9KK48	784	VFG005316(gb|NP_359586) (pspC/cbpA) Choline binding protein A [Choline-binding proteins (CVF122)] [Streptococcus pneumoniae R6]	Surface protein PspC n=12 Tax=Streptococcus pneumoniae TaxID=1313 RepID=Q9KK48_STREE
	agilent_223034	7.52934e-06	0.383996	0.55953	-0.700191	1.81925	22.7273	33.3333	1.46667	UniRef90_A0A4I7XYI6	785	VFG001361(gb|NP_344663) (pspA) pneumococcal surface protein A [PspA (VF0152)] [Streptococcus pneumoniae TIGR4]	Surface protein A n=87 Tax=Streptococcus pneumoniae TaxID=1313 RepID=A0A4I7XYI6_STREE
	twist_76831	7.53921e-06	0.3845	0.671206	-0.841543	2.18396	13.6364	19.4444	1.42593		786	YP_008772099.1 unnamed protein product [Streptococcus phage TP-778L]
	agilent_188287	7.53927e-06	0.384503	0.782197	-0.980712	2.54511	9.09091	16.6667	1.83333	UniRef90_B1R5P4	787	WP_011590707.1 strains_non_MPA_non_topgraph_cdhit70_190118.csv	Mannosyl-glycoprotein endo-beta-N-acetylglucosamidase domain protein, possible enterotoxin n=1 Tax=Clostridium perfringens B str. ATCC 3626 TaxID=451754 RepID=B1R5P4_CLOPF
	agilent_203238	7.54926e-06	0.385013	1.02215	-1.28403	3.32833	4.54545	11.1111	2.44444	UniRef90_Q64R34	788	YP_100581.1 strains_non_MPA_non_topgraph_cdhit70_190118.csv	Peptidase_M48 domain-containing protein n=39 Tax=Bacteroidaceae TaxID=815 RepID=Q64R34_BACFR
	twist_53354	7.56572e-06	0.385852	-0.488354	-1.59213	0.615423	54.5455	41.6667	0.763889		789	pneumococcal histidine triad protein E & hydrolase & HIT family hydrolase
	twist_32766	7.56951e-06	0.386045	-0.726573	-2.36944	0.916294	18.1818	8.33333	0.458333		790	Genome polyprotein (6/6) & polyprotein (7/9) & VP1 (1/4) & coat protein VP1 & VP4
	twist_24043	7.57246e-06	0.386196	-0.725561	-2.36666	0.915538	18.1818	8.33333	0.458333		791	allergen_name False allergome_name Epi co 2 (1/2) (1/1) allergenonline_name False SDAP_name False iedb_name False
	twist_58289	7.57413e-06	0.386281	0.76663	-0.967671	2.50093	9.09091	22.2222	2.44444		792	Genome polyprotein (6/6) & polyprotein (7/9) & VP1 (1/4) & coat protein VP1 & VP4
	twist_32110	7.57802e-06	0.386479	0.516445	-0.652365	1.68525	45.4545	55.5556	1.22222		793	EBNA-1 HHV 4 & BKRF1
	agilent_211706	7.59265e-06	0.387225	1.04097	-1.31864	3.40059	4.54545	11.1111	2.44444	UniRef90_B2URG0	794	MH0054_GL0074264 MPA_PNP_EM_seqs_non_topgraph_seqs_final_210318.csv	Alpha-N-acetylglucosaminidase n=30 Tax=Akkermansia TaxID=239934 RepID=B2URG0_AKKM8
	twist_25228	7.59684e-06	0.387439	-0.843984	-2.75794	1.06997	13.6364	5.55556	0.407407		795	allergen_name False allergome_name False allergenonline_name Unassigned (1/1) (1/1) SDAP_name Bos d 8 (6/13) (1/1) iedb_name False
	agilent_29812	7.60072e-06	0.387637	-1.16567	-3.81025	1.4789	9.09091	2.77778	0.305556	UniRef90_A0A1C5XBP0	796	MH0014_GL0019697 (1/2) MPA_and_EM_topgraph_220218_subsample.csv	Macrolide export ATP-binding/permease protein MacB n=22 Tax=Ruminococcus TaxID=1263 RepID=A0A1C5XBP0_9FIRM
	agilent_202092	7.60599e-06	0.387905	0.936229	-1.18901	3.06147	9.09091	11.1111	1.22222	UniRef90_A0A174ZFZ7	797	V1.CD38-0_GL0060643 MPA_PNP_EM_seqs_non_topgraph_seqs_final_210318.csv	Pectinesterase A n=15 Tax=Eubacterium TaxID=1730 RepID=A0A174ZFZ7_9FIRM
	agilent_71960	7.60703e-06	0.387958	-1.09883	-3.59344	1.39578	9.09091	2.77778	0.305556	UniRef90_I9A896	798	WP_011965802.1 MPA_PNP_EM_seqs_non_topgraph_seqs_final_210318.csv	Uncharacterized protein n=38 Tax=Bacteroides TaxID=816 RepID=I9A896_BACVU
	twist_27548	7.61091e-06	0.388156	0.501113	-0.637013	1.63924	54.5455	66.6667	1.22222		799	positive (from uniprot): Human herpesvirus 3 Envelope glycoprotein C
	twist_31917	7.61587e-06	0.388409	1.08905	-1.38572	3.56382	4.54545	8.33333	1.83333		800	Liver stage antigen-3 precursor & Liver stage antigen-3
	twist_46294	7.6187e-06	0.388554	-0.728672	-2.38501	0.92767	18.1818	11.1111	0.611111		801	EBNA-3B nuclear protein [Human gammaherpesvirus 4] & Epstein-Barr nuclear antigen 4
	agilent_1151	7.62133e-06	0.388688	-0.598709	-1.96002	0.7626	31.8182	22.2222	0.698413	UniRef90_Q9QL88	802	Enterovirus polyprotein (VP0, VP1, VP2, VP4) – capsid proteins, Coxsackievirus A9 (2.9 Å structure, chains 1–4)	Genome polyprotein n=36 Tax=Enterovirus B TaxID=138949 RepID=POLG_CXB6S
	twist_69666	7.62218e-06	0.388731	0.565435	-0.720336	1.85121	22.7273	30.5556	1.34444		803	YP_008767323.1 host interaction protein [Lactobacillus phage PL-1]
	agilent_12024	7.6331e-06	0.389288	0.709639	-0.90594	2.32522	81.8182	88.8889	1.08642	UniRef90_A0A0N7AYT6	804	positive (from uniprot): Human respiratory syncytial virus Attachment glycoprotein	Major surface glycoprotein G n=47 Tax=Pneumoviridae TaxID=11244 RepID=A0A0N7AYT6_HRSV
	agilent_91159	7.63332e-06	0.389299	0.808838	-1.03262	2.6503	9.09091	16.6667	1.83333	UniRef90_A0A0C2UJK6	805	MH0341_GL0063914 MPA_PNP_EM_seqs_non_topgraph_seqs_final_210318.csv	Extracellular solute-binding protein n=28 Tax=Bifidobacterium TaxID=1678 RepID=A0A0C2UJK6_BIFAD
	agilent_61837	7.65134e-06	0.390218	-0.507917	-1.66652	0.650688	40.9091	27.7778	0.679012	UniRef90_A0A4U9NYM5	806	WP_011590223.1 strains_non_MPA_non_topgraph_cdhit70_190118.csv	Cell wall binding repeat-containing protein n=9 Tax=Clostridium perfringens TaxID=1502 RepID=A0A4U9NYM5_CLOPF
	twist_30834	7.66382e-06	0.390855	0.680049	-0.873291	2.23339	13.6364	25	1.83333		807	putative zinc metalloprotease
	agilent_203254	7.66706e-06	0.39102	2.07269	-2.66331	6.80868	4.54545	5.55556	1.22222	UniRef90_A0A0E1R3B1	808	WP_003740459.1 (1/1) non_MPA_topgraph_sampling_040218.csv	Uncharacterized protein n=56 Tax=Listeria monocytogenes TaxID=1639 RepID=A0A0E1R3B1_LISMN
	agilent_243228	7.66867e-06	0.391102	-0.998097	-3.2791	1.28291	9.09091	5.55556	0.611111	UniRef90_UPI000B5938A4	809	VFG001356(gb|NP_345446) (lytB) endo-beta-N-acetylglucosaminidase [CBPs (VF0145)] [Streptococcus pneumoniae TIGR4]	endo-beta-N-acetylglucosaminidase n=2 Tax=Streptococcus pneumoniae TaxID=1313 RepID=UPI000B5938A4
	agilent_150244	7.67983e-06	0.391671	0.536053	-0.690489	1.7626	27.2727	36.1111	1.32407	UniRef90_R5F4N5	810	158499257-stool2_revised_scaffold67727_1_gene85513 MPA_PNP_EM_seqs_non_topgraph_seqs_final_210318.csv	Glyco_hydro_85 domain-containing protein n=3 Tax=Bacteroidales TaxID=171549 RepID=R5F4N5_9BACE
	agilent_168693	7.68701e-06	0.392038	-0.577259	-1.89911	0.744589	27.2727	16.6667	0.611111	UniRef90_I9IA10	811	MH0012_GL0147423 MPA_PNP_EM_seqs_non_topgraph_seqs_final_210318.csv	F5/8 type C domain-containing protein n=7 Tax=Bacteroides TaxID=816 RepID=I9IA10_9BACE
	agilent_101098	7.68703e-06	0.392038	0.760979	-0.981567	2.50352	9.09091	16.6667	1.83333	UniRef90_C0ET85	812	WP_044921670.1 MPA_PNP_EM_seqs_non_topgraph_seqs_final_210318.csv	BIG2 domain-containing protein n=3 Tax=Clostridiales TaxID=186802 RepID=C0ET85_9FIRM
	agilent_78371	7.6874e-06	0.392057	0.752668	-0.970916	2.47625	9.09091	19.4444	2.13889	UniRef90_A0A336Q741	813	WP_011590270.1 strains_non_MPA_non_topgraph_cdhit70_190118.csv	N-acetylmuramoyl-L-alanine amidase n=56 Tax=Clostridium perfringens TaxID=1502 RepID=A0A336Q741_CLOPF
	twist_28808	7.69363e-06	0.392375	0.547334	-0.706883	1.80155	31.8182	44.4444	1.39683		814	Enterovirus polyprotein (VP0, VP1, VP2, VP4) – capsid proteins, Coxsackievirus A9 (2.9 Å structure, chains 1–4)
	agilent_201785	7.69807e-06	0.392602	1.00965	-1.30507	3.32436	4.54545	11.1111	2.44444	UniRef90_C7H1Z9	815	V1.UC54-4_GL0096277 MPA_PNP_EM_seqs_non_topgraph_seqs_final_210318.csv	Uncharacterized protein n=12 Tax=Faecalibacterium TaxID=216851 RepID=C7H1Z9_9FIRM
	twist_58048	7.70873e-06	0.393145	0.643755	-0.833815	2.12132	77.2727	88.8889	1.15033		816	positive (exact): Enterovirus B Genome polyprotein
	agilent_241725	7.71288e-06	0.393357	-0.557648	-1.83815	0.722857	36.3636	22.2222	0.611111	UniRef90_A2T8Z5	817	VFG000948(gb|NP_663908) (fbaB) fibronectin-bing protein SfbII [FBPs (VF0243)] [Streptococcus pyogenes MGAS315]	PrtF2 n=111 Tax=Streptococcus pyogenes TaxID=1314 RepID=A2T8Z5_STRPY
	twist_46303	7.71834e-06	0.393636	0.528761	-0.686128	1.74365	36.3636	47.2222	1.29861		818	positive (exact): Human herpesvirus 3 Envelope glycoprotein C
	agilent_27036	7.73581e-06	0.394526	0.816679	-1.06327	2.69663	9.09091	16.6667	1.83333	UniRef90_A0A1C6CHR2	819	WP_024853014.1 strains_non_MPA_non_topgraph_cdhit70_190118.csv	D-gamma-glutamyl-meso-diaminopimelic acid endopeptidase CwlS n=27 Tax=Clostridiales TaxID=186802 RepID=A0A1C6CHR2_9FIRM
	agilent_230904	7.73745e-06	0.39461	-1.12937	-3.72957	1.47084	9.09091	2.77778	0.305556	UniRef90_P15926	820	VFG001797(gb|NP_735749) (scpB) streptococcal C5a peptidase [C5a peptidase (VF0278)] [Streptococcus agalactiae NEM316]	C5a peptidase n=760 Tax=Bacteria TaxID=2 RepID=C5AP_STRPY
	agilent_6339	7.75167e-06	0.395335	-0.500048	-1.6531	0.653006	40.9091	30.5556	0.746914	UniRef90_P08318	821	phosphoprotein 150 & Large structural phosphoprotein	Large structural phosphoprotein n=145 Tax=root TaxID=1 RepID=PP150_HCMVA
	agilent_213713	7.75293e-06	0.3954	-0.630636	-2.08501	0.823739	22.7273	13.8889	0.611111	UniRef90_K0X524	822	MH0012_GL0229913 MPA_PNP_EM_seqs_non_topgraph_seqs_final_210318.csv	Por secretion system C-terminal sorting domain-containing protein n=3 Tax=Bacteroidales TaxID=171549 RepID=K0X524_9BACT
	agilent_230820	7.76036e-06	0.395778	-0.484935	-1.60419	0.63432	59.0909	44.4444	0.752137	UniRef90_Q2FWV6	823	VFG002423(gb|YP_001332910) (scn) complement inhibitor SCIN [SCIN (VF0425)] [Staphylococcus aureus subsp. aureus str. Newman]	Staphylococcal complement inhibitor n=109 Tax=root TaxID=1 RepID=SCIN_STAA8
	agilent_125620	7.76068e-06	0.395795	-0.729173	-2.4122	0.953855	18.1818	8.33333	0.458333	UniRef90_A0A0U5JUD9	824	WP_003667077.1 strains_non_MPA_non_topgraph_cdhit70_190118.csv	5'-nucleotidase n=45 Tax=Lactobacillus TaxID=1578 RepID=A0A0U5JUD9_LACRE
	twist_39408	7.76274e-06	0.3959	-0.826295	-2.73392	1.08133	13.6364	5.55556	0.407407		825	positive (from uniprot): Enterovirus B Genome polyprotein
	twist_16254	7.76311e-06	0.395918	0.845815	-1.10695	2.79858	9.09091	13.8889	1.52778		826	allergen_name Len c 1 (2/2) (1/1) allergome_name Len c 1 (3/3) (1/1) allergenonline_name Len c 1.0102 (1/1) (1/1) SDAP_name Len c 1.0102 (1/1) (1/1) iedb_name False
	agilent_16426	7.7644e-06	0.395984	-1.12286	-3.71561	1.46989	9.09091	2.77778	0.305556	UniRef90_A0A174ZBF0	827	MH0002_GL0055178 MPA_PNP_EM_seqs_non_topgraph_seqs_final_210318.csv	Flagellar hook-associated protein 2 n=11 Tax=root TaxID=1 RepID=A0A174ZBF0_9FIRM
	agilent_153754	7.77964e-06	0.396762	-0.687514	-2.27764	0.902611	18.1818	11.1111	0.611111	UniRef90_A0A173XTU3	828	WP_004848213.1 (2/2) non_MPA_topgraph_sampling_040218.csv	LysM domain/BON superfamily protein n=7 Tax=Clostridiales TaxID=186802 RepID=A0A173XTU3_9FIRM
	agilent_94148	7.79248e-06	0.397417	0.513801	-0.676201	1.7038	31.8182	41.6667	1.30952	UniRef90_K0X7D9	829	MH0012_GL0143983 MPA_PNP_EM_seqs_non_topgraph_seqs_final_210318.csv	Uncharacterized protein n=4 Tax=Bacteroidales TaxID=171549 RepID=K0X7D9_9BACT
	agilent_48632	7.82374e-06	0.399011	0.784224	-1.03825	2.60669	86.3636	88.8889	1.02924	UniRef90_K0X4I5	830	O2.UC35-1_GL0132054 MPA_PNP_EM_seqs_non_topgraph_seqs_final_210318.csv	Uncharacterized protein n=2 Tax=Bacteroidales TaxID=171549 RepID=K0X4I5_9BACT
	agilent_25775	7.82746e-06	0.399201	-0.681987	-2.26751	0.903531	18.1818	13.8889	0.763889	UniRef90_UPI000A3CE4AB	831	WP_000775561.1 (1/1) non_MPA_topgraph_sampling_040218.csv	succinate dehydrogenase flavoprotein subunit n=2 Tax=Enterobacteriaceae TaxID=543 RepID=UPI000A3CE4AB
	agilent_130807	7.8536e-06	0.400533	-0.657393	-2.19006	0.875275	86.3636	80.5556	0.932749	UniRef90_A0A4P6M4H6	832	WP_018598481.1 strains_non_MPA_non_topgraph_cdhit70_190118.csv	Toxin A n=3 Tax=Blautia TaxID=572511 RepID=A0A4P6M4H6_9FIRM
	twist_99804	7.8691e-06	0.401324	-0.826773	-2.75758	1.10403	13.6364	5.55556	0.407407		833	AFN38822.1 hypothetical protein phi_MSA6_ORF149 [Staphylococcus phage MSA6]
	twist_24318	7.87571e-06	0.401661	-0.998724	-3.33276	1.33532	9.09091	5.55556	0.611111		834	allergen_name False allergome_name Cand a PGK (2/2) (1/1) allergenonline_name False SDAP_name False iedb_name False
	agilent_188098	7.88473e-06	0.402121	-1.0644	-3.55435	1.42556	9.09091	2.77778	0.305556	UniRef90_F7LZF2	835	ED20A_GL0026873 (1/1) MPA_and_EM_topgraph_220218_subsample.csv	STN domain-containing protein n=108 Tax=Bacteroidaceae TaxID=815 RepID=F7LZF2_9BACE
	twist_34803	7.88473e-06	0.402121	-1.0644	-3.55435	1.42556	9.09091	2.77778	0.305556		836	DNA polymerase processivity factor
	agilent_243229	7.89057e-06	0.402419	0.743631	-0.997052	2.48431	9.09091	16.6667	1.83333	UniRef90_UPI000B5938A4	837	VFG001356(gb|NP_345446) (lytB) endo-beta-N-acetylglucosaminidase [CBPs (VF0145)] [Streptococcus pneumoniae TIGR4]	endo-beta-N-acetylglucosaminidase n=2 Tax=Streptococcus pneumoniae TaxID=1313 RepID=UPI000B5938A4
	twist_95398	7.89059e-06	0.40242	-0.486671	-1.62587	0.652527	45.4545	33.3333	0.733333		838	YP_003344856.1 hypothetical protein [Streptococcus virus ALQ132]
	agilent_1378	7.90548e-06	0.403179	0.592302	-0.796396	1.981	18.1818	27.7778	1.52778	UniRef90_P09257	839	Glycoprotein B precursor (Glycoprotein II)	Envelope glycoprotein B n=52 Tax=Human herpesvirus 3 TaxID=10335 RepID=GB_VZVD
	agilent_2221	7.91583e-06	0.403707	0.708484	-0.954477	2.37144	77.2727	88.8889	1.15033	UniRef90_Q9QL88	840	Enterovirus polyprotein (VP0, VP1, VP2, VP4) – capsid proteins, Coxsackievirus A9 (2.9 Å structure, chains 1–4)	Genome polyprotein n=36 Tax=Enterovirus B TaxID=138949 RepID=POLG_CXB6S
	agilent_49012	7.92055e-06	0.403948	0.527186	-0.710865	1.76524	68.1818	77.7778	1.14074	UniRef90_A0A0E1XBT2	841	WP_001208900.1 strains_non_MPA_non_topgraph_cdhit70_190118.csv	Gram-positive signal peptide protein, YSIRK family n=24 Tax=Staphylococcaceae TaxID=90964 RepID=A0A0E1XBT2_STAAU
	twist_29332	7.93067e-06	0.404464	-1.05898	-3.54863	1.43067	9.09091	2.77778	0.305556		842	Proline-rich 28 kDa antigen
	agilent_226351	7.94518e-06	0.405204	0.532695	-0.721642	1.78703	68.1818	77.7778	1.14074	UniRef90_A2T8Z5	843	VFG000948(gb|NP_663908) (fbaB) fibronectin-bing protein SfbII [FBPs (VF0243)] [Streptococcus pyogenes MGAS315]	PrtF2 n=111 Tax=Streptococcus pyogenes TaxID=1314 RepID=A2T8Z5_STRPY
	twist_31133	7.94666e-06	0.40528	0.739043	-1.00146	2.47955	9.09091	16.6667	1.83333		844	positive (from uniprot): Enterovirus B Genome polyprotein
	agilent_70626	7.94823e-06	0.40536	-1.53405	-5.14748	2.07937	4.54545	2.77778	0.611111	UniRef90_D4MYA1	845	MH0088_GL0134456 (1/4) MPA_and_EM_topgraph_220218_subsample.csv	Chromosome segregation protein n=15 Tax=Clostridiales TaxID=186802 RepID=D4MYA1_ANAHA
	agilent_196991	7.96958e-06	0.406448	0.983089	-1.33793	3.30411	4.54545	11.1111	2.44444	UniRef90_A0A174N6A9	846	WP_005425276.1 MPA_PNP_EM_seqs_non_topgraph_seqs_final_210318.csv	Kappa-carrageenase n=9 Tax=Blautia obeum TaxID=40520 RepID=A0A174N6A9_9FIRM
	agilent_208541	7.96958e-06	0.406448	0.983089	-1.33793	3.30411	4.54545	11.1111	2.44444	UniRef90_A0A174N6A9	847	WP_005425276.1 MPA_PNP_EM_seqs_non_topgraph_seqs_final_210318.csv	Kappa-carrageenase n=9 Tax=Blautia obeum TaxID=40520 RepID=A0A174N6A9_9FIRM
	agilent_30625	7.97437e-06	0.406693	0.736809	-1.00367	2.47728	9.09091	16.6667	1.83333	UniRef90_A0A369ZK90	848	WP_014065289.1 strains_non_MPA_non_topgraph_cdhit70_190118.csv	Glucose-6-phosphate isomerase n=13 Tax=Haemophilus TaxID=724 RepID=A0A369ZK90_HAEPA
	twist_58649	7.97565e-06	0.406758	0.745545	-1.01581	2.5069	9.09091	16.6667	1.83333		849	matrix protein 1 & matrix protein & M1 protein
	agilent_11380	7.99097e-06	0.407539	-0.486145	-1.63658	0.66429	45.4545	36.1111	0.794444	UniRef90_P08392	850	Trans-acting transcriptional protein ICP4	Major viral transcription factor ICP4 n=1 Tax=Human herpesvirus 1 (strain 17) TaxID=10299 RepID=ICP4_HHV11
	agilent_131318	8.00392e-06	0.4082	0.795436	-1.08957	2.68045	9.09091	13.8889	1.52778	UniRef90_A0A173WZX5	851	WP_005334807.1 (1/2) non_MPA_topgraph_sampling_040218.csv	D-gamma-glutamyl-meso-diaminopimelic acid endopeptidase CwlS n=68 Tax=Firmicutes TaxID=1239 RepID=A0A173WZX5_9FIRM
	twist_78072	8.01841e-06	0.408939	0.662201	-0.909547	2.23395	13.6364	22.2222	1.62963		852	YP_007003214.1 phage tail tape measure protein [Lactobacillus phage LF1]
	twist_84400	8.02927e-06	0.409493	0.976381	-1.34382	3.29658	4.54545	11.1111	2.44444		853	YP_009037366.1 hypothetical protein JS09_043 [Escherichia phage vB_EcoM_JS09]
	twist_28811	8.02951e-06	0.409505	0.521651	-0.717996	1.7613	50	61.1111	1.22222		854	polyprotein (9/9) & VP1 capsid protein (1/3) & Chain 2, Human Rhinovirus Serotype 2 (Hrv2)
	twist_51733	8.03418e-06	0.409743	0.532556	-0.733649	1.79876	22.7273	36.1111	1.58889		855	positive (exact): Norwalk virus Non-structural polyprotein
	twist_58784	8.04722e-06	0.410408	0.487489	-0.673213	1.64819	59.0909	69.4444	1.17521		856	positive (exact): Human herpesvirus 3 Envelope glycoprotein C
	twist_91008	8.0473e-06	0.410412	1.07014	-1.47786	3.61813	4.54545	8.33333	1.83333		857	YP_009168575.1 putative DNA methylase [Lactobacillus phage LBR48]
	twist_84498	8.0694e-06	0.41154	-0.796776	-2.69848	1.10492	13.6364	5.55556	0.407407		858	YP_009191602.1 hypothetical protein [Salmonella phage f18SE]
	twist_35647	8.09061e-06	0.412621	-0.943158	-3.19945	1.31313	9.09091	5.55556	0.611111		859	HCMVUL112; HCMVUL113
	agilent_129332	8.10489e-06	0.413349	-0.835524	-2.83744	1.16639	13.6364	5.55556	0.407407	UniRef90_A0A0F3VBA2	860	WP_001298583.1 strains_non_MPA_non_topgraph_cdhit70_190118.csv	D-ribose-binding periplasmic protein n=165 Tax=Enterobacteriaceae TaxID=543 RepID=A0A0F3VBA2_ECOLX
	agilent_8675	8.11455e-06	0.413842	0.562275	-0.786359	1.91091	18.1818	27.7778	1.52778	UniRef90_Q82081	861	positive (from uniprot): Rhinovirus B Genome polyprotein	Genome polyprotein n=46 Tax=Enterovirus TaxID=12059 RepID=POLG_HRV3
	twist_36734	8.12075e-06	0.414158	1.0568	-1.47969	3.5933	4.54545	8.33333	1.83333		862	pol protein
	agilent_12144	8.12349e-06	0.414298	-1.05327	-3.58206	1.47551	9.09091	2.77778	0.305556	UniRef90_A0A416X5Y1	863	MH0059_GL0107921 (1/1) MPA_and_EM_topgraph_220218_subsample.csv	Cell surface protein SprA n=4 Tax=Bacteroidales TaxID=171549 RepID=A0A416X5Y1_9BACE
	agilent_320	8.14487e-06	0.415388	0.517022	-0.727188	1.76123	59.0909	69.4444	1.17521	UniRef90_P03211	864	EBNA-1 HHV 4 & BKRF1	Epstein-Barr nuclear antigen 1 n=37 Tax=Epstein-Barr virus (strain GD1) TaxID=10376 RepID=EBNA1_EBVB9
	agilent_6423	8.1498e-06	0.41564	-0.517019	-1.76189	0.727855	31.8182	25	0.785714	UniRef90_P07210	865	polyprotein (9/9) & VP1 capsid protein (1/3) & Chain 2, Human Rhinovirus Serotype 2 (Hrv2)	Genome polyprotein n=273 Tax=Enterovirus TaxID=12059 RepID=POLG_HRV8A
	twist_73224	8.14982e-06	0.415641	-0.967999	-3.29874	1.36275	9.09091	5.55556	0.611111		866	YP_001293415.1 hypothetical protein ORF008 [Pseudomonas phage 73]
	twist_74267	8.16325e-06	0.416326	0.481893	-0.680114	1.6439	36.3636	41.6667	1.14583		867	YP_009222289.1 lysin [Lactobacillus phage LfeInf]
	agilent_2111	8.16756e-06	0.416546	-0.528878	-1.80478	0.747026	31.8182	19.4444	0.611111	UniRef90_P0C6Z0	868	early antigen protein D (EA-D) & DNA polymerase processivity factor BMRF1	DNA polymerase processivity factor BMRF1 n=54 Tax=Epstein-Barr virus (strain GD1) TaxID=10376 RepID=EAD_EBVA8
	twist_47475	8.1745e-06	0.416899	-0.987321	-3.37102	1.39637	9.09091	8.33333	0.916667		869	Kinesin-like protein KIF11
	twist_66217	8.19326e-06	0.417856	-0.656616	-2.24515	0.931918	18.1818	13.8889	0.763889		870	YP_009191582.1 hypothetical protein [Salmonella phage f18SE]
	twist_47759	8.19658e-06	0.418026	-1.04264	-3.566	1.48071	9.09091	2.77778	0.305556		871	immunoglobulin A1 protease
	agilent_121	8.19658e-06	0.418026	-1.04264	-3.566	1.48071	9.09091	2.77778	0.305556	UniRef90_Q59947	872	immunoglobulin A1 protease	Immunoglobulin A1 protease n=446 Tax=Streptococcus pneumoniae TaxID=1313 RepID=IGA1_STRR6
	twist_28804	8.20851e-06	0.418634	0.498753	-0.709883	1.70739	27.2727	36.1111	1.32407		873	positive (from uniprot): Enterovirus B Genome polyprotein
	agilent_7473	8.20998e-06	0.418709	0.733434	-1.0442	2.51106	9.09091	16.6667	1.83333	UniRef90_P43840	874	fimbrial protein (1/2) & Outer membrane protein P5 precursor (OMP P5) (Fimbrin)	Outer membrane protein P5 n=60 Tax=Pasteurellaceae TaxID=712 RepID=OMP5_HAEIN
	twist_48100	8.22462e-06	0.419456	-0.695967	-2.3855	0.993564	18.1818	8.33333	0.458333		875	butyrophilin precursor & Butyrophilin subfamily 1 member A1 & butyrophilin, partial
	agilent_141708	8.23078e-06	0.41977	0.766027	-1.09484	2.62689	9.09091	16.6667	1.83333	UniRef90_A0A4P6M4H6	876	WP_018598481.1 strains_non_MPA_non_topgraph_cdhit70_190118.csv	Toxin A n=3 Tax=Blautia TaxID=572511 RepID=A0A4P6M4H6_9FIRM
	twist_40763	8.24491e-06	0.42049	-1.03622	-3.55736	1.48492	9.09091	2.77778	0.305556		877	RNA polymerase beta'-subunit
	agilent_241347	8.24516e-06	0.420503	0.474547	-0.680065	1.62916	45.4545	50	1.1	UniRef90_A2T8Z5	878	VFG000948(gb|NP_663908) (fbaB) fibronectin-bing protein SfbII [FBPs (VF0243)] [Streptococcus pyogenes MGAS315]	PrtF2 n=111 Tax=Streptococcus pyogenes TaxID=1314 RepID=A2T8Z5_STRPY
	agilent_214282	8.24542e-06	0.420516	-0.698066	-2.39656	1.00043	18.1818	8.33333	0.458333	UniRef90_R7C520	879	MH0003_GL0096874 MPA_PNP_EM_seqs_non_topgraph_seqs_final_210318.csv	SH3 type 3 domain protein n=7 Tax=Clostridiales TaxID=186802 RepID=R7C520_9CLOT
	agilent_51357	8.2508e-06	0.420791	1.01939	-1.4624	3.50117	4.54545	11.1111	2.44444	UniRef90_A0A249NLN6	880	WP_003647944.1 strains_non_MPA_non_topgraph_cdhit70_190118.csv	GRAM_POS_ANCHORING domain-containing protein n=3 Tax=Lactobacillus gasseri TaxID=1596 RepID=A0A249NLN6_LACGS
	agilent_72399	8.26262e-06	0.421393	0.62417	-0.897398	2.14574	18.1818	25	1.375	UniRef90_R5NUV8	881	MH0002_GL0061182 MPA_PNP_EM_seqs_non_topgraph_seqs_final_210318.csv	Flagellin n=7 Tax=Clostridiales TaxID=186802 RepID=R5NUV8_9CLOT
	twist_64633	8.26389e-06	0.421458	0.987396	-1.41996	3.39475	4.54545	8.33333	1.83333		882	NP_076617.1 Orf45 [Lactococcus phage bIL285]
	agilent_149779	8.27552e-06	0.422052	0.527046	-0.759582	1.81367	22.7273	30.5556	1.34444	UniRef90_UPI0004537308	883	WP_000728715.1 strains_non_MPA_non_topgraph_cdhit70_190118.csv	staphylococcal protein A n=1 Tax=Staphylococcus aureus TaxID=1280 RepID=UPI0004537308
	twist_52620	8.27655e-06	0.422104	0.618281	-0.891242	2.1278	13.6364	19.4444	1.42593		884	Junctional protein associated with coronary artery disease
	agilent_120883	8.28785e-06	0.42268	0.983365	-1.42049	3.38722	4.54545	8.33333	1.83333	UniRef90_A6BJ99	885	411462.DORLON_02394 (2/2) MPA_and_EM_topgraph_220218_subsample.csv	DUF4097 domain-containing protein n=7 Tax=Dorea TaxID=189330 RepID=A6BJ99_9FIRM
	agilent_226533	8.28851e-06	0.422714	1.0657	-1.5396	3.671	4.54545	8.33333	1.83333	UniRef90_Q50341	886	VFG002030(gb|NP_109830) (orf6/MgpC/crmA) cytadherence protein [Cytadherence organelle (VF0330)] [Mycoplasma pneumoniae M129]	Mgp-operon protein 3 n=22 Tax=Mycoplasma pneumoniae TaxID=2104 RepID=MGP3_MYCPN
	twist_58885	8.31809e-06	0.424223	-0.775686	-2.67818	1.12681	13.6364	5.55556	0.407407		887	H1N1 A/Michigan/45/2015 NA
	twist_33323	8.3237e-06	0.424509	0.722313	-1.05037	2.495	9.09091	13.8889	1.52778		888	55 kDa immediate-early protein 1
	agilent_64948	8.32619e-06	0.424636	0.965797	-1.40509	3.33669	4.54545	11.1111	2.44444	UniRef90_B7C9D6	889	MH0204_GL0135594 (1/10) MPA_and_EM_topgraph_220218_subsample.csv	Na/Pi-cotransporter II-like protein n=15 Tax=Firmicutes TaxID=1239 RepID=B7C9D6_9FIRM
	twist_3668	8.33633e-06	0.425153	0.954685	-1.39154	3.30091	4.54545	13.8889	3.05556		890	allergen_name False allergome_name Ory s 11 (2/2) (1/1) allergenonline_name False SDAP_name False iedb_name False
	twist_55914	8.33702e-06	0.425188	0.451268	-0.65785	1.56039	45.4545	55.5556	1.22222		891	polyprotein (9/9) & VP1 capsid protein (1/3) & Chain 2, Human Rhinovirus Serotype 2 (Hrv2)
	twist_47724	8.34354e-06	0.425521	-0.481857	-1.66701	0.703293	40.9091	30.5556	0.746914		892	Glycoprotein D HHV-1
	agilent_243736	8.35627e-06	0.42617	0.46463	-0.679753	1.60901	45.4545	50	1.1	UniRef90_P12255	893	VFG000001(gb|NP_880571) (fhaB) filamentous hemagglutinin/adhesin [FHA (VF0025)] [Bordetella pertussis Tohama I]	Filamentous hemagglutinin n=89 Tax=Bordetella TaxID=517 RepID=FHAB_BORPE
	agilent_222015	8.37416e-06	0.427082	0.739357	-1.08528	2.56399	9.09091	13.8889	1.52778	UniRef90_Q54972	894	VFG005313(gb|NP_357715) (pspA) Surface protein pspA precursor [Choline-binding proteins (CVF122)] [Streptococcus pneumoniae R6]	Pneumococcal surface protein A n=17 Tax=Streptococcus pneumoniae TaxID=1313 RepID=Q54972_STREE
	agilent_9747	8.38193e-06	0.427478	-0.453007	-1.57193	0.665912	54.5455	44.4444	0.814815	UniRef90_Q66575	895	positive (from uniprot): Enterovirus B Genome polyprotein	Genome polyprotein n=20 Tax=Enterovirus B TaxID=138949 RepID=POLG_EC12T
	agilent_63914	8.38717e-06	0.427746	0.987803	-1.45346	3.42907	4.54545	11.1111	2.44444	UniRef90_B0MYL9	896	MH0006_GL0045272 MPA_PNP_EM_seqs_non_topgraph_seqs_final_210318.csv	Uncharacterized protein n=6 Tax=root TaxID=1 RepID=B0MYL9_9BACT
	twist_31610	8.39225e-06	0.428005	-1.21463	-4.21817	1.78891	9.09091	2.77778	0.305556		897	Hemagglutinin (2/2)
	agilent_240518	8.39232e-06	0.428008	0.751986	-1.10754	2.61151	9.09091	13.8889	1.52778	UniRef90_A7X6I5	898	VFG001283(gb|NP_647238) (fnbA) fibronectin-binding protein A [FnBPs (VF0010)] [Staphylococcus aureus subsp. aureus MW2]	Fibronectin-binding protein A n=697 Tax=Bacteria TaxID=2 RepID=FNBA_STAA1
	agilent_161107	8.39663e-06	0.428228	0.970623	-1.43069	3.37193	4.54545	8.33333	1.83333	UniRef90_C0M170	899	WP_058914712.1 (2/2) non_MPA_topgraph_sampling_040218.csv	CmeA n=102 Tax=Campylobacter TaxID=194 RepID=C0M170_CAMCO
	agilent_49182	8.43354e-06	0.43011	0.70304	-1.04338	2.44947	9.09091	16.6667	1.83333	UniRef90_A0A457MNA8	900	WP_012952037.1 strains_non_MPA_non_topgraph_cdhit70_190118.csv	Collagen-binding protein n=343 Tax=Bacteria TaxID=2 RepID=A0A457MNA8_LISMN
	agilent_223185	8.43514e-06	0.430192	0.448106	-0.665233	1.56145	45.4545	52.7778	1.16111	UniRef90_UPI000E01835F	901	VFG001313(gb|NP_644899) (spa) Immunoglobulin G binding protein A precursor [SpA (VF0017)] [Staphylococcus aureus subsp. aureus MW2]	staphylococcal protein A n=3 Tax=Staphylococcus aureus TaxID=1280 RepID=UPI000E01835F
	agilent_129884	8.43704e-06	0.430289	0.622881	-0.925019	2.17078	13.6364	19.4444	1.42593	UniRef90_A0A151G536	902	YP_004888989.1 (1/2) non_MPA_topgraph_sampling_040218.csv	NusG_II domain-containing protein n=25 Tax=Lactobacillus TaxID=1578 RepID=A0A151G536_LACPN
	agilent_39523	8.43918e-06	0.430398	0.960762	-1.42736	3.34888	4.54545	8.33333	1.83333	UniRef90_A0A544KL08	903	WP_000826868.1 strains_non_MPA_non_topgraph_cdhit70_190118.csv	Uncharacterized protein n=44 Tax=Vibrio TaxID=662 RepID=A0A544KL08_VIBCL
	twist_88894	8.44275e-06	0.43058	-0.580412	-2.02369	0.862861	22.7273	13.8889	0.611111		904	YP_009222335.1 hypothetical protein LfeInf_097 [Lactobacillus phage LfeInf]
	twist_27541	8.46034e-06	0.431477	0.513965	-0.766569	1.7945	22.7273	36.1111	1.58889		905	EBNA-1 HHV 4 & BKRF1
	agilent_202587	8.46245e-06	0.431585	0.962438	-1.43602	3.36089	4.54545	8.33333	1.83333	UniRef90_U6R855	906	DOM015_GL0041013 (2/2) MPA_and_EM_topgraph_220218_subsample.csv	Uncharacterized protein n=5 Tax=Bacteroidaceae TaxID=815 RepID=U6R855_9BACE
	agilent_4843	8.46351e-06	0.431639	-0.691867	-2.41625	1.03251	18.1818	11.1111	0.611111	UniRef90_Q82081	907	positive (from uniprot): Rhinovirus B Genome polyprotein	Genome polyprotein n=46 Tax=Enterovirus TaxID=12059 RepID=POLG_HRV3
	agilent_237201	8.46689e-06	0.431811	0.48379	-0.722438	1.69002	27.2727	36.1111	1.32407	UniRef90_P81177	908	VFG001314(gb|NP_647375) (aur) zinc metalloproteinase aureolysin [Aureolysin (VF0024)] [Staphylococcus aureus subsp. aureus MW2]	Zinc metalloproteinase aureolysin n=337 Tax=Bacilli TaxID=91061 RepID=AURE_STAAU
	agilent_79076	8.48102e-06	0.432532	-0.451768	-1.57992	0.676385	59.0909	47.2222	0.799145	UniRef90_A7X6T9	909	WP_000751265.1 strains_non_MPA_non_topgraph_cdhit70_190118.csv	Probable transglycosylase IsaA n=197 Tax=Bacteria TaxID=2 RepID=ISAA_STAA1
	twist_57218	8.48147e-06	0.432555	0.466079	-0.69787	1.63003	54.5455	63.8889	1.1713		910	polyprotein (9/9) & VP1 capsid protein (1/3) & Chain 2, Human Rhinovirus Serotype 2 (Hrv2)
	agilent_236132	8.4897e-06	0.432975	0.939171	-1.40838	3.28672	4.54545	13.8889	3.05556	UniRef90_P75211	911	VFG002032(gb|NP_110256) (p200) cyto adherence proteins [Cytadherence organelle (VF0330)] [Mycoplasma pneumoniae M129]	Protein P200 n=9 Tax=Mycoplasma pneumoniae TaxID=2104 RepID=P200_MYCPN
	agilent_241737	8.49532e-06	0.433261	-0.695292	-2.43432	1.04374	18.1818	8.33333	0.458333	UniRef90_Q48031	912	VFG001151(gb|AAA20527) (hmw1A) adhesin HMW1A, two-partner secretion (TPS) pathway TpsA exoprotein [HMW1/HMW2 (VF0038)] [Haemophilus influenzae str. 12]	Adhesin n=8 Tax=Haemophilus influenzae TaxID=727 RepID=Q48031_HAEIF
	agilent_4825	8.50434e-06	0.433721	0.493312	-0.741772	1.7284	27.2727	33.3333	1.22222	UniRef90_P14738	913	fibronectin-binding protein A	Fibronectin-binding protein A n=540 Tax=Staphylococcaceae TaxID=90964 RepID=FNBA_STAA8
	agilent_222861	8.50849e-06	0.433933	0.463808	-0.697944	1.62556	59.0909	69.4444	1.17521	UniRef90_Q9KK48	914	VFG005316(gb|NP_359586) (pspC/cbpA) Choline binding protein A [Choline-binding proteins (CVF122)] [Streptococcus pneumoniae R6]	Surface protein PspC n=12 Tax=Streptococcus pneumoniae TaxID=1313 RepID=Q9KK48_STREE
	agilent_174140	8.51433e-06	0.434231	0.986608	-1.48626	3.45948	4.54545	8.33333	1.83333	UniRef90_U6RBT0	915	MH0028_GL0082397 MPA_PNP_EM_seqs_non_topgraph_seqs_final_210318.csv	Cell division protein FtsZ n=28 Tax=root TaxID=1 RepID=U6RBT0_9BACE
	agilent_200412	8.51732e-06	0.434384	0.512435	-0.772377	1.79725	22.7273	27.7778	1.22222	UniRef90_P37710	916	NP_814543.1 strains_non_MPA_non_topgraph_cdhit70_190118.csv	Autolysin n=202 Tax=Firmicutes TaxID=1239 RepID=ALYS_ENTFA
	twist_8126	8.52858e-06	0.434958	0.623205	-0.941292	2.1877	13.6364	22.2222	1.62963		917	allergen_name False allergome_name Str pn PspC (2/2) (1/1) allergenonline_name False SDAP_name False iedb_name False
	agilent_35295	8.54576e-06	0.435834	0.704188	-1.06699	2.47536	9.09091	13.8889	1.52778	UniRef90_A0A380ZH52	918	MH0014_GL0094101 MPA_PNP_EM_seqs_non_topgraph_seqs_final_210318.csv	Beta-galactosidase n=30 Tax=Bacteroidaceae TaxID=815 RepID=A0A380ZH52_BACVU
	agilent_131884	8.56413e-06	0.436771	0.47388	-0.72046	1.66822	63.6364	69.4444	1.09127	UniRef90_A0A173UAU5	919	WP_007884712.1 MPA_PNP_EM_seqs_non_topgraph_seqs_final_210318.csv	Flagellin n=3 Tax=Roseburia inulinivorans TaxID=360807 RepID=A0A173UAU5_9FIRM
	agilent_103212	8.56614e-06	0.436873	0.690812	-1.05066	2.43228	9.09091	16.6667	1.83333	UniRef90_A0A3E4P9Y0	920	MH0364_GL0033618 (1/1) MPA_and_EM_topgraph_220218_subsample.csv	TPR_REGION domain-containing protein n=25 Tax=Bacteroidales TaxID=171549 RepID=A0A3E4P9Y0_9BACT
	agilent_192425	8.56793e-06	0.436964	0.715056	-1.08789	2.518	9.09091	13.8889	1.52778	UniRef90_A0A171J9T7	921	WP_005685835.1 strains_non_MPA_non_topgraph_cdhit70_190118.csv	DNA-entry nuclease n=27 Tax=Lactobacillaceae TaxID=33958 RepID=A0A171J9T7_LACRH
	agilent_6002	8.57974e-06	0.437567	0.491809	-0.749872	1.73349	27.2727	36.1111	1.32407	UniRef90_P03204	922	EBNA-3C HHV 4 latent protein	Epstein-Barr nuclear antigen 6 n=14 Tax=Epstein-Barr virus (strain GD1) TaxID=10376 RepID=EBNA6_EBVB9
	agilent_219988	8.59243e-06	0.438214	0.693533	-1.05992	2.44699	9.09091	19.4444	2.13889	UniRef90_Q99WQ6	923	VFG001316(gb|NP_645114) (geh) glycerol ester hydrolase [Lipase (VF0012)] [Staphylococcus aureus subsp. aureus MW2]	Lipase 2 n=451 Tax=Bacteria TaxID=2 RepID=LIP2_STAAM
	agilent_86177	8.59815e-06	0.438506	0.990327	-1.51511	3.49576	90.9091	97.2222	1.06944	UniRef90_S5QWV8	924	WP_020916641.1 strains_non_MPA_non_topgraph_cdhit70_190118.csv	Uncharacterized protein n=4 Tax=Streptococcus TaxID=1301 RepID=S5QWV8_9STRE
	agilent_198671	8.61595e-06	0.439414	0.713693	-1.09547	2.52285	9.09091	13.8889	1.52778	UniRef90_Q9ZFS5	925	WP_000769829.1 strains_non_MPA_non_topgraph_cdhit70_190118.csv	Exotoxin 1 n=31 Tax=Staphylococcus aureus TaxID=1280 RepID=Q9ZFS5_STAAU
	agilent_237004	8.61933e-06	0.439586	0.493882	-0.758544	1.74631	22.7273	36.1111	1.58889	UniRef90_Q2FWV5	926	VFG002422(gb|YP_001332911) (chp) chemotaxis-inhibiting protein CHIPS [CHIPS (VF0424)] [Staphylococcus aureus subsp. aureus str. Newman]	Chemotaxis inhibitory protein n=103 Tax=root TaxID=1 RepID=CHIPS_STAA8
	agilent_7341	8.62184e-06	0.439714	0.716597	-1.10112	2.53431	9.09091	13.8889	1.52778	UniRef90_Q59947	927	immunoglobulin A1 protease	Immunoglobulin A1 protease n=446 Tax=Streptococcus pneumoniae TaxID=1313 RepID=IGA1_STRR6
	twist_46237	8.6226e-06	0.439753	-1.64466	-5.81684	2.52752	4.54545	2.77778	0.611111		928	Voltage-dependent T-type calcium channel subunit alpha-1H
	twist_58800	8.62372e-06	0.43981	0.712786	-1.09564	2.52121	9.09091	16.6667	1.83333		929	positive (exact): Human herpesvirus 5 Envelope glycoprotein M
	agilent_2403	8.64578e-06	0.440935	-0.434542	-1.53975	0.670661	50	38.8889	0.777778	UniRef90_P08318	930	phosphoprotein 150 & Large structural phosphoprotein	Large structural phosphoprotein n=145 Tax=root TaxID=1 RepID=PP150_HCMVA
	agilent_225839	8.6552e-06	0.441415	0.930701	-1.43891	3.30031	4.54545	8.33333	1.83333	UniRef90_A0A0H3K1N3	931	VFG001282(gb|NP_647237) (fnbB) fibronectin-binding protein B [FnBPs (VF0010)] [Staphylococcus aureus subsp. aureus MW2]	FnbB protein n=80 Tax=Staphylococcus TaxID=1279 RepID=A0A0H3K1N3_STAAW
	twist_42031	8.65968e-06	0.441644	0.456439	-0.70626	1.61914	31.8182	38.8889	1.22222		932	titin isoform IC
	agilent_164670	8.67509e-06	0.442429	0.928115	-1.44017	3.2964	4.54545	8.33333	1.83333	UniRef90_C4ZDZ6	933	WP_012744138.1 MPA_PNP_EM_seqs_non_topgraph_seqs_final_210318.csv	Flagellin n=1 Tax=Agathobacter rectalis (strain ATCC 33656 / DSM 3377 / JCM 17463 / KCTC 5835 / VPI 0990) TaxID=515619 RepID=C4ZDZ6_AGARV
	agilent_243291	8.67814e-06	0.442585	-0.44555	-1.58285	0.691754	63.6364	55.5556	0.873016	UniRef90_A0A4I7YG16	934	VFG001357(gb|NP_346601) (cbpA) choline binding protein A [CbpA/PspC (VF0150)] [Streptococcus pneumoniae TIGR4]	Choline binding protein A n=44 Tax=Streptococcus pneumoniae TaxID=1313 RepID=A0A4I7YG16_STREE
	twist_91487	8.6842e-06	0.442894	-0.994101	-3.53335	1.54515	9.09091	2.77778	0.305556		935	YP_007005337.1 predicted P-loop ATPase [Clostridium phage phiCP34O]
	agilent_241693	8.69105e-06	0.443244	0.702036	-1.09256	2.49663	9.09091	13.8889	1.52778	UniRef90_A0A4I7XYI6	936	VFG001361(gb|NP_344663) (pspA) pneumococcal surface protein A [PspA (VF0152)] [Streptococcus pneumoniae TIGR4]	Surface protein A n=87 Tax=Streptococcus pneumoniae TaxID=1313 RepID=A0A4I7XYI6_STREE
	agilent_73129	8.69494e-06	0.443442	0.460591	-0.717317	1.6385	36.3636	47.2222	1.29861	UniRef90_R5NUP6	937	MH0437_GL0231446 MPA_PNP_EM_seqs_non_topgraph_seqs_final_210318.csv	Flagellin n=6 Tax=Clostridiales TaxID=186802 RepID=R5NUP6_9CLOT
	agilent_226792	8.74603e-06	0.446048	0.944695	-1.48512	3.37451	4.54545	8.33333	1.83333	UniRef90_P06653	938	VFG001358(gb|NP_346365) (lytA) autolysin [Autolysin (VF0143)] [Streptococcus pneumoniae TIGR4]	Autolysin n=1457 Tax=root TaxID=1 RepID=ALYS_STRPN
	agilent_228814	8.74682e-06	0.446088	0.919167	-1.4452	3.28353	4.54545	8.33333	1.83333	UniRef90_O86489	939	VFG001281(gb|NP_645335) (sdrE) Ser-Asp rich fibrinogen-binding bone sialoprotein-binding protein [SDr (VF0019)] [Staphylococcus aureus subsp. aureus MW2]	Serine-aspartate repeat-containing protein E n=489 Tax=Bacteria TaxID=2 RepID=SDRE_STAAE
	agilent_192817	8.74923e-06	0.446211	-0.482591	-1.72429	0.759109	31.8182	22.2222	0.698413	UniRef90_F3PUS5	940	V1.FI01_GL0017103 MPA_PNP_EM_seqs_non_topgraph_seqs_final_210318.csv	Tat pathway signal sequence domain protein n=43 Tax=Bacteroides TaxID=816 RepID=F3PUS5_9BACE
	twist_52503	8.75608e-06	0.44656	-0.440095	-1.57332	0.693132	59.0909	52.7778	0.893162		941	polyprotein (3/9) & structural protein (3/3) & VP1 (2/4) & capsid protein VP1 & VP1 protein (2/2) & VP1 protein, partial [Enterovirus A71]
	agilent_9594	8.75968e-06	0.446744	0.507701	-0.800138	1.81554	59.0909	58.3333	0.987179	UniRef90_O36633	942	Major surface glycoprotein G	Major surface glycoprotein G n=342 Tax=Pneumoviridae TaxID=11244 RepID=GLYC_HRSVB
	agilent_155324	8.76196e-06	0.44686	-0.609603	-2.18034	0.961137	18.1818	13.8889	0.763889	UniRef90_K8QHQ9	943	WP_014569529.1 strains_non_MPA_non_topgraph_cdhit70_190118.csv	Alpha-galactosidase n=4 Tax=Lactobacillus rhamnosus TaxID=47715 RepID=K8QHQ9_LACRH
	agilent_107181	8.76957e-06	0.447248	-0.976294	-3.49402	1.54143	9.09091	2.77778	0.305556	UniRef90_A0A336Q741	944	WP_011590270.1 strains_non_MPA_non_topgraph_cdhit70_190118.csv	N-acetylmuramoyl-L-alanine amidase n=56 Tax=Clostridium perfringens TaxID=1502 RepID=A0A336Q741_CLOPF
	agilent_98530	8.78079e-06	0.44782	0.914237	-1.44643	3.2749	4.54545	11.1111	2.44444	UniRef90_P0A1W3	945	WP_000157810.1 (1/2) non_MPA_topgraph_sampling_040218.csv	Signal peptidase I n=1166 Tax=root TaxID=1 RepID=LEP_SALTI
	agilent_237672	8.78675e-06	0.448124	0.909906	-1.44115	3.26096	4.54545	13.8889	3.05556	UniRef90_C1IDV3	946	VFG002419(gb|NP_645021) (coa) staphylocoagulase precursor [Staphylocoagulase (VF0421)] [Staphylococcus aureus subsp. aureus MW2]	Staphylocoagulase n=45 Tax=Staphylococcaceae TaxID=90964 RepID=C1IDV3_STAAU
	twist_46897	8.80063e-06	0.448832	0.605426	-0.961342	2.17219	13.6364	22.2222	1.62963		947	glycoprotein B (2/2)
	twist_53305	8.80444e-06	0.449027	-0.668693	-2.39993	1.06255	18.1818	8.33333	0.458333		948	P30 adhesin
	twist_88089	8.8073e-06	0.449172	0.542544	-0.862548	1.94764	18.1818	22.2222	1.22222		949	YP_003344862.1 tail protein [Streptococcus virus ALQ132]
	agilent_125546	8.81947e-06	0.449793	-0.709608	-2.54988	1.13067	18.1818	8.33333	0.458333	UniRef90_A0A0J9FCU0	950	WP_004319541.1 MPA_PNP_EM_seqs_non_topgraph_seqs_final_210318.csv	GP-PDE domain-containing protein n=37 Tax=Bacteroidaceae TaxID=815 RepID=A0A0J9FCU0_9BACE
	agilent_12017	8.82154e-06	0.449899	-0.463236	-1.66486	0.738385	72.7273	63.8889	0.878472		951	positive (exact): Human herpesvirus 1 Envelope glycoprotein D
	twist_58154	8.82318e-06	0.449982	0.450363	-0.718081	1.61881	31.8182	41.6667	1.30952		952	Capsid protein VP26 & capsid protein VP26 [Human gammaherpesvirus 4] & BFRF3
	agilent_115129	8.83333e-06	0.4505	-0.763626	-2.74708	1.21983	13.6364	5.55556	0.407407	UniRef90_A0A069S3C5	953	158458797-stool1_revised_scaffold19117_2_gene52074 (2/2) MPA_and_EM_topgraph_220218_subsample.csv	Efflux transporter, RND family, MFP subunit n=29 Tax=Bacteroidales TaxID=171549 RepID=A0A069S3C5_9BACT
	agilent_238898	8.84159e-06	0.450921	0.926011	-1.48146	3.33349	4.54545	8.33333	1.83333	UniRef90_P13423	954	VFG000677(gb|AAD32414) (pagA) anthrax toxin moiety, protective antigen [Anthrax toxin (VF0142)] [Bacillus anthracis str. Sterne]	Protective antigen n=45 Tax=Bacillus TaxID=55087 RepID=PAG_BACAN
	agilent_241884	8.84691e-06	0.451192	0.465767	-0.745876	1.67741	31.8182	36.1111	1.13492	UniRef90_P15926	955	VFG000974(gb|NP_269970) (scpA) C5a peptidase precursor [C5a peptidase (VF0245)] [Streptococcus pyogenes M1 GAS]	C5a peptidase n=760 Tax=Bacteria TaxID=2 RepID=C5AP_STRPY
	twist_97483	8.85776e-06	0.451746	0.532886	-0.855056	1.92083	18.1818	22.2222	1.22222		956	YP_009099361.1 hypothetical protein P108_0024 [Staphylococcus phage P108]
	agilent_79020	8.86841e-06	0.452289	0.950438	-1.52802	3.4289	4.54545	8.33333	1.83333	UniRef90_C4ZGU4	957	WP_012743452.1 MPA_PNP_EM_seqs_non_topgraph_seqs_final_210318.csv	N-acetylmuramoyl-L-alanine amidase n=2 Tax=[Eubacterium] rectale TaxID=39491 RepID=C4ZGU4_AGARV
	agilent_223819	8.87197e-06	0.452471	0.906233	-1.45791	3.27037	4.54545	8.33333	1.83333	UniRef90_P81177	958	VFG001314(gb|NP_647375) (aur) zinc metalloproteinase aureolysin [Aureolysin (VF0024)] [Staphylococcus aureus subsp. aureus MW2]	Zinc metalloproteinase aureolysin n=337 Tax=Bacilli TaxID=91061 RepID=AURE_STAAU
	agilent_138563	8.8745e-06	0.452599	-0.647871	-2.33849	1.04275	18.1818	11.1111	0.611111	UniRef90_A0A174SSM1	959	MH0260_GL0044204 (4/6) MPA_and_EM_topgraph_220218_subsample.csv	PTS system mannose-specific EIID component n=11 Tax=Clostridiales TaxID=186802 RepID=A0A174SSM1_ANAHA
	agilent_7111	8.90032e-06	0.453917	0.912296	-1.47529	3.29988	4.54545	8.33333	1.83333	UniRef90_P54634	960	positive (from uniprot): Norwalk virus Non-structural polyprotein	Genome polyprotein n=5814 Tax=root TaxID=1 RepID=POLG_LORDV
	twist_7818	8.90032e-06	0.453917	0.912296	-1.47529	3.29988	4.54545	8.33333	1.83333		961	allergen_name False allergome_name Bub b 8 (5/6), Bub b 9 (1/2) (1/1) allergenonline_name False SDAP_name False iedb_name False
	agilent_122417	8.9128e-06	0.454553	0.907298	-1.47056	3.28515	4.54545	8.33333	1.83333	UniRef90_A0A174F2X7	962	O2.UC19-0_GL0007242 MPA_PNP_EM_seqs_non_topgraph_seqs_final_210318.csv	Transposase domain (DUF772) n=16 Tax=Firmicutes TaxID=1239 RepID=A0A174F2X7_9FIRM
	twist_79853	8.91396e-06	0.454612	0.908591	-1.47297	3.29015	4.54545	8.33333	1.83333		963	YP_007501131.1 hypothetical protein [Salmonella phage vB_SenMS16]
	agilent_200616	8.92891e-06	0.455375	0.62325	-1.01315	2.25965	13.6364	19.4444	1.42593	UniRef90_K0WU03	964	MH0012_GL0184715 MPA_PNP_EM_seqs_non_topgraph_seqs_final_210318.csv	PA14 domain-containing protein n=3 Tax=Bacteroidales TaxID=171549 RepID=K0WU03_9BACT
	twist_27988	8.9902e-06	0.4585	0.568297	-0.934216	2.07081	13.6364	22.2222	1.62963		965	EBNA-3B nuclear protein [Human gammaherpesvirus 4] & Epstein-Barr nuclear antigen 4
	agilent_225880	8.99117e-06	0.458549	0.475719	-0.782167	1.7336	22.7273	30.5556	1.34444	UniRef90_P62575	966	VFG001378(gb|NP_359129) (nanA) neuraminidase A [Neuraminidase (VF0148)] [Streptococcus pneumoniae R6]	Sialidase A n=43 Tax=Bacteria TaxID=2 RepID=NANA_STREE
	agilent_19698	8.99555e-06	0.458773	0.837103	-1.37745	3.05166	9.09091	11.1111	1.22222	UniRef90_A0A0U1MQG2	967	WP_000669729.1 strains_non_MPA_non_topgraph_cdhit70_190118.csv	Protein map n=15 Tax=Staphylococcaceae TaxID=90964 RepID=A0A0U1MQG2_STAAU
	agilent_226247	9.00294e-06	0.45915	0.457804	-0.754332	1.66994	27.2727	33.3333	1.22222	UniRef90_A0A0H3K1N3	968	VFG001282(gb|NP_647237) (fnbB) fibronectin-binding protein B [FnBPs (VF0010)] [Staphylococcus aureus subsp. aureus MW2]	FnbB protein n=80 Tax=Staphylococcus TaxID=1279 RepID=A0A0H3K1N3_STAAW
	agilent_222726	9.01649e-06	0.459841	-0.57002	-2.08159	0.941555	31.8182	16.6667	0.52381	UniRef90_Q2FE79	969	VFG002421(gb|NP_647158) (sbi) IgG-binding protein SBI [Sbi (VF0423)] [Staphylococcus aureus subsp. aureus MW2]	Immunoglobulin-binding protein Sbi n=295 Tax=Bacteria TaxID=2 RepID=SBI_STAA3
	twist_52287	9.02784e-06	0.46042	0.579168	-0.95865	2.11699	13.6364	19.4444	1.42593		970	Serine-rich 25 kDa antigen protein
	twist_48628	9.0535e-06	0.461728	-0.600821	-2.2008	0.999153	18.1818	11.1111	0.611111		971	positive (from uniprot): Norwalk virus Non-structural polyprotein
	agilent_219851	9.08878e-06	0.463528	0.418591	-0.700599	1.53778	36.3636	47.2222	1.29861	UniRef90_UPI000F53326A	972	VFG000261(gb|NP_273742) (iga) IgA-specific serine endopeptidase [IgA1 protease (VF0080)] [Neisseria meningitidis MC58]	IgA-specific serine endopeptidase autotransporter n=1 Tax=Neisseria meningitidis TaxID=487 RepID=UPI000F53326A
	agilent_16154	9.09867e-06	0.464032	0.477244	-0.800208	1.7547	22.7273	27.7778	1.22222	UniRef90_A7X0T9	973	WP_001074519.1 strains_non_MPA_non_topgraph_cdhit70_190118.csv	Bifunctional autolysin n=763 Tax=Bacteria TaxID=2 RepID=ATL_STAA1
	twist_75746	9.1025e-06	0.464227	0.887237	-1.48869	3.26317	4.54545	8.33333	1.83333		974	YP_008772082.1 unnamed protein product [Streptococcus phage TP-778L]
	agilent_3950	9.12931e-06	0.465595	0.475449	-0.801662	1.75256	22.7273	27.7778	1.22222	UniRef90_A0A0N7AYT6	975	positive (from uniprot): Human respiratory syncytial virus Attachment glycoprotein	Major surface glycoprotein G n=47 Tax=Pneumoviridae TaxID=11244 RepID=A0A0N7AYT6_HRSV
	agilent_1631	9.13076e-06	0.465669	0.653598	-1.10233	2.40953	9.09091	19.4444	2.13889	UniRef90_Q66575	976	positive (from uniprot): Enterovirus B Genome polyprotein	Genome polyprotein n=20 Tax=Enterovirus B TaxID=138949 RepID=POLG_EC12T
	agilent_184597	9.13591e-06	0.465931	-0.979366	-3.61204	1.65331	9.09091	2.77778	0.305556	UniRef90_K5Y925	977	MH0020_GL0056409 MPA_PNP_EM_seqs_non_topgraph_seqs_final_210318.csv	OstA-like_N domain-containing protein n=18 Tax=Parabacteroides TaxID=375288 RepID=K5Y925_9BACT
	twist_17479	9.13591e-06	0.465931	-0.979366	-3.61204	1.65331	9.09091	2.77778	0.305556		978	allergen_name Asp f 10 (1/1) (1/1) allergome_name Asp f 10 (2/2) (1/1) allergenonline_name Asp f 10.0101 (1/1) (1/1) SDAP_name Asp f 10 (1/1) (1/1) iedb_name False
	agilent_133710	9.13591e-06	0.465931	-0.979366	-3.61204	1.65331	9.09091	2.77778	0.305556	UniRef90_K5Y925	979	MH0020_GL0056409 MPA_PNP_EM_seqs_non_topgraph_seqs_final_210318.csv	OstA-like_N domain-containing protein n=18 Tax=Parabacteroides TaxID=375288 RepID=K5Y925_9BACT
	agilent_230196	9.13593e-06	0.465933	0.42479	-0.717109	1.56669	36.3636	41.6667	1.14583	UniRef90_Q54835	980	VFG000950(gb|NP_665531) (emm) M protein type 3 [M protein (VF0242)] [Streptococcus pyogenes MGAS315]	M3 protein n=36 Tax=Streptococcus pyogenes TaxID=1314 RepID=Q54835_STRPY
	twist_34181	9.15991e-06	0.467155	-0.42141	-1.55734	0.714515	59.0909	50	0.846154		981	positive (from uniprot): Enterovirus B Genome polyprotein
	agilent_61850	9.16027e-06	0.467174	0.864469	-1.46583	3.19477	4.54545	13.8889	3.05556	UniRef90_Q6GF50	982	WP_000595617.1 strains_non_MPA_non_topgraph_cdhit70_190118.csv	Uncharacterized leukocidin-like protein 1 n=24 Tax=Staphylococcus TaxID=1279 RepID=LUKL1_STAAR
	agilent_73853	9.16389e-06	0.467358	0.971356	-1.64816	3.59087	4.54545	8.33333	1.83333	UniRef90_C3R8Q2	983	159369152-stool1_revised_C241355_1_gene48043 (2/2) MPA_and_EM_topgraph_220218_subsample.csv	Conjugative transposon TraM protein n=40 Tax=Bacteria TaxID=2 RepID=C3R8Q2_9BACE
	twist_35593	9.16453e-06	0.467391	-0.437869	-1.61879	0.743047	36.3636	27.7778	0.763889		984	Genome polyprotein (6/6) & polyprotein (7/9) & VP1 (1/4) & coat protein VP1 & VP4
	agilent_227810	9.16819e-06	0.467578	0.680851	-1.15615	2.51785	9.09091	16.6667	1.83333	UniRef90_Q6GHV7	985	VFG001317(gb|YP_001332074) (isdB) iron-regulated surface determinant protein B, haemoglobin receptor [Isd (VF0015)] [Staphylococcus aureus subsp. aureus str. Newman]	Iron-regulated surface determinant protein B n=509 Tax=Bacilli TaxID=91061 RepID=ISDB_STAAR
	twist_22083	9.18821e-06	0.468599	0.565814	-0.964311	2.09594	13.6364	19.4444	1.42593		986	allergen_name False allergome_name Bub b 10 (2/3), Bub b 8 (6/6) (1/1) allergenonline_name False SDAP_name False iedb_name False
	twist_22888	9.19563e-06	0.468977	0.560719	-0.95692	2.07836	13.6364	19.4444	1.42593		987	allergen_name False allergome_name Aeg ta 37 (2/2) (1/1) allergenonline_name False SDAP_name False iedb_name False
	agilent_21512	9.21012e-06	0.469716	0.507211	-0.867888	1.88231	18.1818	25	1.375	UniRef90_A0A4P6M1P6	988	WP_081624715.1 strains_non_MPA_non_topgraph_cdhit70_190118.csv	Toxin A n=4 Tax=Lachnospiraceae TaxID=186803 RepID=A0A4P6M1P6_9FIRM
	twist_28812	9.21879e-06	0.470158	0.45063	-0.772289	1.67355	31.8182	44.4444	1.39683		989	positive (from uniprot): Rhinovirus B Genome polyprotein
	agilent_167108	9.24071e-06	0.471276	0.9074	-1.56131	3.37612	4.54545	8.33333	1.83333	UniRef90_A0A2S3U8G5	990	YP_004890908.1 (1/1) non_MPA_topgraph_sampling_040218.csv	DUF3324 domain-containing protein n=30 Tax=Lactobacillus TaxID=1578 RepID=A0A2S3U8G5_LACPN
	agilent_173684	9.25697e-06	0.472105	-0.573799	-2.13783	0.990228	18.1818	11.1111	0.611111	UniRef90_A0A2X6L4M8	991	WP_000177755.1 strains_non_MPA_non_topgraph_cdhit70_190118.csv	Mechanosensitive channel MscK n=298 Tax=root TaxID=1 RepID=A0A2X6L4M8_ECOLX
	agilent_8061	9.27162e-06	0.472853	-0.641928	-2.39461	1.11076	18.1818	8.33333	0.458333	UniRef90_Q1HVF7	992	EBNA-1 HHV 4	Epstein-Barr nuclear antigen 1 n=48 Tax=Epstein-Barr virus (strain GD1) TaxID=10376 RepID=EBNA1_EBVA8
	twist_28813	9.27418e-06	0.472983	0.46941	-0.812618	1.75144	40.9091	50	1.22222		993	positive (from uniprot): Rhinovirus B Genome polyprotein
	agilent_15627	9.28094e-06	0.473328	0.914679	-1.58539	3.41475	4.54545	8.33333	1.83333	UniRef90_H1GAG6	994	WP_012951188.1 strains_non_MPA_non_topgraph_cdhit70_190118.csv	FTR1 family protein n=142 Tax=Listeria TaxID=1637 RepID=H1GAG6_LISIO
	agilent_7434	9.28215e-06	0.47339	0.470779	-0.81617	1.75773	22.7273	27.7778	1.22222	UniRef90_P14738	995	fibronectin-binding protein A	Fibronectin-binding protein A n=540 Tax=Staphylococcaceae TaxID=90964 RepID=FNBA_STAA8
	twist_94893	9.28403e-06	0.473485	-0.626467	-2.33938	1.08645	18.1818	8.33333	0.458333		996	YP_009277541.1 portal vertex of the head [Shigella phage SHFML-11]
	twist_18921	9.29048e-06	0.473814	-0.662219	-2.47424	1.1498	13.6364	8.33333	0.611111		997	allergen_name Ani s 14 (1/1) (1/1) allergome_name Ani s 14 (1/4) (1/1) allergenonline_name Ani s 14.0101 (1/1) (1/1) SDAP_name False iedb_name False
	agilent_7063	9.29806e-06	0.474201	-0.403126	-1.50716	0.700907	54.5455	47.2222	0.865741	UniRef90_P03204	998	EBNA-3C HHV 4 latent protein	Epstein-Barr nuclear antigen 6 n=14 Tax=Epstein-Barr virus (strain GD1) TaxID=10376 RepID=EBNA6_EBVB9
	agilent_127557	9.31142e-06	0.474882	-0.781733	-2.92595	1.36249	9.09091	11.1111	1.22222	UniRef90_A0A173RRE4	999	MH0091_GL0095745 (4/5) MPA_and_EM_topgraph_220218_subsample.csv	Glutaconyl-CoA decarboxylase subunit beta n=40 Tax=Faecalibacterium TaxID=216851 RepID=A0A173RRE4_9FIRM
	twist_27187	9.34696e-06	0.476695	0.650311	-1.14077	2.44139	9.09091	13.8889	1.52778		1000	putative BLRF2 protein [Human gammaherpesvirus 4] & Tegument protein BLRF2
	twist_94021	9.3532e-06	0.477013	0.467766	-0.821485	1.75702	22.7273	27.7778	1.22222		1001	NP_958218.1 gene 43 protein [Enterobacteria phage Sf6]
	agilent_11123	9.36656e-06	0.477695	-1.15986	-4.36159	2.04187	4.54545	2.77778	0.611111	UniRef90_P07210	1002	polyprotein (9/9) & VP1 capsid protein (1/3) & Chain 2, Human Rhinovirus Serotype 2 (Hrv2)	Genome polyprotein n=273 Tax=Enterovirus TaxID=12059 RepID=POLG_HRV8A
	agilent_39198	9.36809e-06	0.477772	0.800863	-1.41027	3.012	90.9091	94.4444	1.03889	UniRef90_K0X2W1	1003	MH0028_GL0034983 MPA_PNP_EM_seqs_non_topgraph_seqs_final_210318.csv	Uncharacterized protein n=3 Tax=Bacteroidales TaxID=171549 RepID=K0X2W1_9BACT
	twist_99522	9.38054e-06	0.478408	0.841004	-1.48431	3.16632	4.54545	11.1111	2.44444		1004	YP_358779.1 putative lysin [Lactobacillus phage Lc-Nu]
	agilent_6461	9.38613e-06	0.478693	-0.672285	-2.53231	1.18774	13.6364	8.33333	0.611111	UniRef90_P06484	1005	envelope glycoprotein G (2/2) & glycoprotein G (2/2)	Envelope glycoprotein G n=376 Tax=Human herpesvirus 1 TaxID=10298 RepID=GG_HHV11
	agilent_236639	9.39096e-06	0.478939	0.437239	-0.773157	1.64763	63.6364	69.4444	1.09127	UniRef90_UPI000E01835F	1006	VFG001313(gb|NP_644899) (spa) Immunoglobulin G binding protein A precursor [SpA (VF0017)] [Staphylococcus aureus subsp. aureus MW2]	staphylococcal protein A n=3 Tax=Staphylococcus aureus TaxID=1280 RepID=UPI000E01835F
	agilent_105317	9.40524e-06	0.479667	-0.506773	-1.91199	0.898439	81.8182	69.4444	0.848765	UniRef90_A0A166EPD7	1007	WP_000669541.1 strains_non_MPA_non_topgraph_cdhit70_190118.csv	Exported protein n=21 Tax=Staphylococcaceae TaxID=90964 RepID=A0A166EPD7_STAAU
	agilent_226077	9.40824e-06	0.47982	0.435389	-0.772306	1.64308	59.0909	61.1111	1.03419	UniRef90_P71401	1008	VFG001157(gb|AAC44560) (hsf) Hsf [Hia/Hsf (VF0039)] [Haemophilus influenzae C54]	Hsf n=19 Tax=Haemophilus influenzae TaxID=727 RepID=P71401_HAEIF
	agilent_150014	9.42847e-06	0.480852	-0.939132	-3.55025	1.67199	9.09091	2.77778	0.305556	UniRef90_D4MZ61	1009	MH0088_GL0122239 (1/6) MPA_and_EM_topgraph_220218_subsample.csv	Cation/multidrug efflux pump n=21 Tax=Firmicutes TaxID=1239 RepID=D4MZ61_ANAHA
	twist_53018	9.44635e-06	0.481764	-0.792152	-2.9992	1.4149	9.09091	5.55556	0.611111		1010	BMLF1 protein
	agilent_136654	9.4515e-06	0.482027	-0.602163	-2.28088	1.07656	18.1818	8.33333	0.458333	UniRef90_A0A0P0GSM5	1011	675950834-stool1_revised_scaffold34866_1_gene47343 MPA_PNP_EM_seqs_non_topgraph_seqs_final_210318.csv	Streptopain n=9 Tax=Bacteroides TaxID=816 RepID=A0A0P0GSM5_9BACE
	agilent_132331	9.45724e-06	0.482319	-0.504846	-1.9132	0.903511	22.7273	13.8889	0.611111	UniRef90_A0A2Y2VXK6	1012	NP_706220.1 strains_non_MPA_non_topgraph_cdhit70_190118.csv	Putative Rhs-family protein n=15 Tax=Shigella TaxID=620 RepID=A0A2Y2VXK6_SHIFL
	agilent_224490	9.47774e-06	0.483365	-0.502803	-1.90882	0.903211	22.7273	16.6667	0.733333	UniRef90_Q99WQ6	1013	VFG001316(gb|NP_645114) (geh) glycerol ester hydrolase [Lipase (VF0012)] [Staphylococcus aureus subsp. aureus MW2]	Lipase 2 n=451 Tax=Bacteria TaxID=2 RepID=LIP2_STAAM
	agilent_206029	9.48846e-06	0.483912	0.41171	-0.741016	1.56444	59.0909	66.6667	1.12821	UniRef90_A0A3R6GJK9	1014	MH0057_GL0035569 MPA_PNP_EM_seqs_non_topgraph_seqs_final_210318.csv	Uncharacterized protein n=6 Tax=Parabacteroides merdae TaxID=46503 RepID=A0A3R6GJK9_9BACT
	twist_31719	9.49979e-06	0.484489	-0.424512	-1.61465	0.765629	36.3636	27.7778	0.763889		1015	pneumococcal histidine triad protein D (1/2) & histidine motif-containing protein, partial
	twist_16064	9.52021e-06	0.485531	-0.509566	-1.94157	0.92244	22.7273	13.8889	0.611111		1016	allergen_name False allergome_name Ory s GBSS_I (25/54) (1/1) allergenonline_name False SDAP_name False iedb_name False
	agilent_113801	9.53242e-06	0.486154	0.827741	-1.50174	3.15722	4.54545	11.1111	2.44444	UniRef90_A0A162ELA1	1017	YP_004890412.1 (1/1) non_MPA_topgraph_sampling_040218.csv	Uncharacterized protein n=36 Tax=Lactobacillus TaxID=1578 RepID=A0A162ELA1_LACPN
	twist_70917	9.53676e-06	0.486375	0.467004	-0.847935	1.78194	22.7273	27.7778	1.22222		1018	NP_680496.1 putative host interaction protein [Lactobacillus phage A2]
	agilent_91287	9.56467e-06	0.487798	-0.463318	-1.77215	0.845512	31.8182	22.2222	0.698413	UniRef90_R5DW89	1019	MH0021_GL0008491 MPA_PNP_EM_seqs_non_topgraph_seqs_final_210318.csv	Flagellin n=2 Tax=Eubacterium TaxID=1730 RepID=R5DW89_9FIRM
	agilent_64147	9.57454e-06	0.488302	0.392629	-0.717797	1.50306	40.9091	50	1.22222	UniRef90_A6LDM2	1020	MH0012_GL0221699 MPA_PNP_EM_seqs_non_topgraph_seqs_final_210318.csv	Uncharacterized protein n=36 Tax=Bacteroidales TaxID=171549 RepID=A6LDM2_PARD8
	twist_32382	9.57607e-06	0.48838	-0.555492	-2.1268	1.01582	18.1818	11.1111	0.611111		1021	ORF68
	agilent_198958	9.59613e-06	0.489403	0.835522	-1.53348	3.20452	4.54545	13.8889	3.05556	UniRef90_P17327	1022	WP_000775022.1 (6/6) non_MPA_topgraph_sampling_040218.csv	Glycine betaine/proline betaine transport system permease protein ProW n=155 Tax=root TaxID=1 RepID=PROW_SALTY
	twist_27971	9.59828e-06	0.489512	-0.616888	-2.36642	1.13265	18.1818	8.33333	0.458333		1023	phosphoprotein 150 & Large structural phosphoprotein
	twist_36072	9.5998e-06	0.48959	-0.452314	-1.73534	0.830708	31.8182	22.2222	0.698413		1024	positive (exact): Influenza A virus Hemagglutinin
	agilent_6649	9.62006e-06	0.490623	0.491831	-0.906611	1.89027	18.1818	27.7778	1.52778	UniRef90_A7X0T9	1025	Bifunctional autolysin precursor	Bifunctional autolysin n=763 Tax=Bacteria TaxID=2 RepID=ATL_STAA1
	agilent_209928	9.63321e-06	0.491294	0.388576	-0.717986	1.49514	50	61.1111	1.22222	UniRef90_A0A174RQL3	1026	O2.UC53-2_GL0085658 MPA_PNP_EM_seqs_non_topgraph_seqs_final_210318.csv	Toxin A n=24 Tax=Lachnospiraceae TaxID=186803 RepID=A0A174RQL3_9FIRM
	twist_29901	9.6391e-06	0.491594	-0.465577	-1.79234	0.861185	27.2727	25	0.916667		1027	hypothetical protein PFD0985wa
	twist_47862	9.67572e-06	0.493462	-0.442376	-1.70848	0.823722	31.8182	19.4444	0.611111		1028	P30 adhesin
	twist_27540	9.67806e-06	0.493581	0.391474	-0.729251	1.5122	40.9091	52.7778	1.29012		1029	EBNA-1 HHV 4 & BKRF1
	agilent_193057	9.68238e-06	0.493801	0.854437	-1.59292	3.30179	4.54545	8.33333	1.83333	UniRef90_A0A174N033	1030	160704339-stool1_revised_scaffold21700_1_gene53377 (1/1) MPA_and_EM_topgraph_220218_subsample.csv	SusC/RagA family TonB-linked outer membrane protein n=13 Tax=Bacteroides TaxID=816 RepID=A0A174N033_9BACE
	twist_22989	9.69206e-06	0.494295	-0.541392	-2.09387	1.01109	22.7273	13.8889	0.611111		1031	allergen_name False allergome_name Cap h 12 (2/2), Cap h 8 (4/5) (1/1) allergenonline_name False SDAP_name False iedb_name False
	agilent_8318	9.72429e-06	0.495939	-0.405695	-1.57349	0.762105	63.6364	58.3333	0.916667	UniRef90_Q1HVF7	1032	EBNA-1 HHV 4	Epstein-Barr nuclear antigen 1 n=48 Tax=Epstein-Barr virus (strain GD1) TaxID=10376 RepID=EBNA1_EBVA8
	agilent_180387	9.72572e-06	0.496012	0.81153	-1.52487	3.14793	4.54545	11.1111	2.44444	UniRef90_A0A1B1LEZ9	1033	NP_834897.1 strains_non_MPA_non_topgraph_cdhit70_190118.csv	Endopeptidase LytF n=106 Tax=Bacillus TaxID=55087 RepID=A0A1B1LEZ9_BACTU
	agilent_200668	9.7274e-06	0.496097	0.818448	-1.53833	3.17523	4.54545	11.1111	2.44444	UniRef90_P35829	1034	YP_193101.1 strains_non_MPA_non_topgraph_cdhit70_190118.csv	S-layer protein n=17 Tax=Bacteria TaxID=2 RepID=SLAP_LACAC
	agilent_7061	9.74923e-06	0.497211	-0.410257	-1.59468	0.774169	36.3636	30.5556	0.840278	UniRef90_P08392	1035	Trans-acting transcriptional protein ICP4	Major viral transcription factor ICP4 n=1 Tax=Human herpesvirus 1 (strain 17) TaxID=10299 RepID=ICP4_HHV11
	twist_35479	9.76452e-06	0.49799	-0.757884	-2.94989	1.43412	9.09091	5.55556	0.611111		1036	erythrocyte membrane protein 1 (3/9)
	agilent_897	9.76977e-06	0.498258	0.424403	-0.803853	1.65266	36.3636	44.4444	1.22222	UniRef90_P09256	1037	positive (from uniprot): Human herpesvirus 3 Envelope glycoprotein C	Envelope glycoprotein C n=119 Tax=Human herpesvirus 3 TaxID=10335 RepID=GC_VZVD
	twist_64690	9.78871e-06	0.499224	-0.739365	-2.88396	1.40523	9.09091	8.33333	0.916667		1038	NP_076624.1 tail protein [Lactococcus phage bIL285]
	agilent_37483	9.78877e-06	0.499228	-0.540959	-2.11008	1.02816	18.1818	13.8889	0.763889	UniRef90_A0A0E1X7G8	1039	WP_000824491.1 strains_non_MPA_non_topgraph_cdhit70_190118.csv	Uncharacterized protein n=10 Tax=Staphylococcus aureus TaxID=1280 RepID=A0A0E1X7G8_STAAU
	agilent_134645	9.79471e-06	0.49953	0.389931	-0.741909	1.52177	50	61.1111	1.22222	UniRef90_A0A4V6L8I8	1040	WP_000739205.1 strains_non_MPA_non_topgraph_cdhit70_190118.csv	Extracellular fibrinogen-binding protein n=26 Tax=Staphylococcus TaxID=1279 RepID=A0A4V6L8I8_STAHY
	agilent_122600	9.79481e-06	0.499535	-0.674384	-2.63192	1.28315	13.6364	5.55556	0.407407	UniRef90_I8YZJ0	1041	764649650-stool1_revised_C454888_1_gene81622 MPA_PNP_EM_seqs_non_topgraph_seqs_final_210318.csv	YD repeat (Two copies) n=64 Tax=Bacteroidaceae TaxID=815 RepID=I8YZJ0_BACOV
	agilent_241381	9.79913e-06	0.499756	-0.640237	-2.49961	1.21913	90.9091	86.1111	0.947222	UniRef90_Q8P2T7	1042	VFG000976(gb|NP_268546) (slo) streptolysin O precursor [SLO (VF0250)] [Streptococcus pyogenes M1 GAS]	Streptolysin O n=132 Tax=Streptococcus TaxID=1301 RepID=TACY_STRP8
	agilent_208732	9.80004e-06	0.499802	-0.785456	-3.06682	1.49591	9.09091	11.1111	1.22222	UniRef90_K5ZMW0	1043	MH0133_GL0069865 MPA_PNP_EM_seqs_non_topgraph_seqs_final_210318.csv	Dipeptidyl-peptidase n=18 Tax=Parabacteroides TaxID=375288 RepID=K5ZMW0_9BACT
	agilent_11376	9.81682e-06	0.500658	-0.481629	-1.88332	0.920061	22.7273	16.6667	0.733333	UniRef90_P14348	1044	Capsid protein VP26 & capsid protein VP26 [Human gammaherpesvirus 4] & BFRF3	Small capsomere-interacting protein n=30 Tax=Epstein-Barr virus (strain GD1) TaxID=10376 RepID=SCP_EBVB9
	agilent_228577	9.8217e-06	0.500907	0.690904	-1.32101	2.70282	9.09091	11.1111	1.22222	UniRef90_Q8GM74	1045	VFG001150(gb|AAL79954) (hia) adhesin [Hia/Hsf (VF0039)] [Haemophilus influenzae nontypable strain 3179B]	Adhesin n=5 Tax=Haemophilus influenzae TaxID=727 RepID=Q8GM74_HAEIF
	twist_60834	9.83995e-06	0.501838	0.604457	-1.15956	2.36847	9.09091	19.4444	2.13889		1046	YP_001469494.1 SegC homing endonuclease [Enterobacteria phage Phi1]
	agilent_229243	9.84564e-06	0.502127	0.636328	-1.22196	2.49461	86.3636	88.8889	1.02924	UniRef90_A0A098ZMW6	1047	VFG001355(gb|NP_346612) (cbpD) choline binding protein D [CBPs (VF0145)] [Streptococcus pneumoniae TIGR4]	Autolysin n=355 Tax=Streptococcus TaxID=1301 RepID=A0A098ZMW6_STREE
	agilent_32775	9.85329e-06	0.502518	0.431972	-0.830679	1.69462	27.2727	30.5556	1.12037	UniRef90_Q8G7F6	1048	WP_058102159.1 (2/6) non_MPA_topgraph_sampling_040218.csv	Uncharacterized protein n=165 Tax=Terrabacteria group TaxID=1783272 RepID=Q8G7F6_BIFLO
	twist_38157	9.85592e-06	0.502652	0.830175	-1.59718	3.25753	4.54545	8.33333	1.83333		1049	myelin basic protein (3/3)
	twist_63348	9.8636e-06	0.503043	-0.479719	-1.88366	0.924221	22.7273	13.8889	0.611111		1050	YP_009037358.1 hypothetical protein JS09_035 [Escherichia phage vB_EcoM_JS09]
	agilent_16181	9.86515e-06	0.503122	-1.0557	-4.14587	2.03447	4.54545	2.77778	0.611111	UniRef90_E5V5Z6	1051	V1.CD27-0_GL0119995 MPA_PNP_EM_seqs_non_topgraph_seqs_final_210318.csv	Uncharacterized protein n=25 Tax=Bacteroides TaxID=816 RepID=E5V5Z6_9BACE
	agilent_228561	9.87051e-06	0.503396	0.54332	-1.04807	2.13471	18.1818	19.4444	1.06944	UniRef90_P71401	1052	VFG001157(gb|AAC44560) (hsf) Hsf [Hia/Hsf (VF0039)] [Haemophilus influenzae C54]	Hsf n=19 Tax=Haemophilus influenzae TaxID=727 RepID=P71401_HAEIF
	agilent_63809	9.87499e-06	0.503624	0.62507	-1.20675	2.45689	9.09091	13.8889	1.52778	UniRef90_A0A369ZK90	1053	WP_014065289.1 strains_non_MPA_non_topgraph_cdhit70_190118.csv	Glucose-6-phosphate isomerase n=13 Tax=Haemophilus TaxID=724 RepID=A0A369ZK90_HAEPA
	twist_26858	9.88231e-06	0.503998	0.398214	-0.769806	1.56623	31.8182	41.6667	1.30952		1054	Bifunctional autolysin precursor
	agilent_115646	9.90532e-06	0.505172	-0.524842	-2.06852	1.01884	18.1818	11.1111	0.611111	UniRef90_C0Q0R5	1055	WP_023994321.1 (3/3) non_MPA_topgraph_sampling_040218.csv	Uncharacterized protein n=436 Tax=Salmonella TaxID=590 RepID=C0Q0R5_SALPC
	agilent_210568	9.90995e-06	0.505408	-0.925143	-3.64771	1.79743	9.09091	2.77778	0.305556	UniRef90_A6L8U4	1056	MH0012_GL0151455 MPA_PNP_EM_seqs_non_topgraph_seqs_final_210318.csv	Uncharacterized protein n=23 Tax=Bacteroidales TaxID=171549 RepID=A6L8U4_PARD8
	agilent_240487	9.91833e-06	0.505835	0.464247	-0.903341	1.83183	22.7273	25	1.1	UniRef90_P71401	1057	VFG001157(gb|AAC44560) (hsf) Hsf [Hia/Hsf (VF0039)] [Haemophilus influenzae C54]	Hsf n=19 Tax=Haemophilus influenzae TaxID=727 RepID=P71401_HAEIF
	agilent_52200	9.91943e-06	0.505891	0.445289	-0.866627	1.75721	72.7273	77.7778	1.06944	UniRef90_A0A073IBK2	1058	MH0012_GL0222931 MPA_PNP_EM_seqs_non_topgraph_seqs_final_210318.csv	Uncharacterized protein n=9 Tax=Bacteroidales TaxID=171549 RepID=A0A073IBK2_9PORP
	agilent_166420	9.92944e-06	0.506402	-0.476475	-1.88196	0.929007	22.7273	16.6667	0.733333	UniRef90_A0A385XME4	1059	YP_534942.1 (1/1) non_MPA_topgraph_sampling_040218.csv	Sensor histidine kinase WalK n=35 Tax=Lactobacillus TaxID=1578 RepID=A0A385XME4_9LACO
	agilent_193943	9.9316e-06	0.506512	-0.694552	-2.74384	1.35473	13.6364	5.55556	0.407407	UniRef90_A0A174HLQ5	1060	MH0092_GL0002834 MPA_PNP_EM_seqs_non_topgraph_seqs_final_210318.csv	Autolysin n=21 Tax=Lachnospiraceae TaxID=186803 RepID=A0A174HLQ5_9FIRM
	twist_47074	9.95432e-06	0.50767	0.509765	-0.998411	2.01794	13.6364	22.2222	1.62963		1061	Glycoprotein B precursor (Glycoprotein II)
	twist_52590	9.96668e-06	0.508301	-0.389018	-1.54167	0.763631	40.9091	33.3333	0.814815		1062	phosphoprotein 150 & Large structural phosphoprotein
	twist_30259	9.97408e-06	0.508678	0.532561	-1.04681	2.11193	13.6364	22.2222	1.62963		1063	polyprotein (3/9) & structural protein (3/3) & VP1 (2/4) & capsid protein VP1 & VP1 protein (2/2) & VP1 protein, partial [Enterovirus A71]
	agilent_103772	9.99293e-06	0.50964	0.794686	-1.5674	3.15677	4.54545	8.33333	1.83333	UniRef90_Q88XZ0	1064	YP_004888954.1 strains_non_MPA_non_topgraph_cdhit70_190118.csv	30S ribosomal protein S12 n=23 Tax=Lactobacillus TaxID=1578 RepID=RS12_LACPL
	agilent_220409	9.99313e-06	0.50965	-1.03342	-4.10517	2.03833	4.54545	2.77778	0.611111	UniRef90_P96949	1065	VFG000268(gb|NP_283297) (hpuB) haemoglobin-haptoglobin-utilization protein [HpuAB (VF0049)] [Neisseria meningitidis Z2491]	Hemoglobin-haptoglobin utilization protein B n=283 Tax=Neisseriaceae TaxID=481 RepID=HPUB_NEIMC
	twist_34930	9.99313e-06	0.50965	-1.03342	-4.10517	2.03833	4.54545	2.77778	0.611111		1066	HCMVUL80
	agilent_148788	9.9935e-06	0.509669	0.654852	-1.29173	2.60143	9.09091	13.8889	1.52778	UniRef90_Q4W8L5	1067	WP_000744110.1 strains_non_MPA_non_topgraph_cdhit70_190118.csv	Staphylocoagulase n=113 Tax=Bacillales TaxID=1385 RepID=Q4W8L5_STAAU
	twist_15602	1.00256e-05	0.511305	-0.412339	-1.64279	0.818112	31.8182	22.2222	0.698413		1068	allergen_name False allergome_name Hor v 37 (5/6) (1/1) allergenonline_name False SDAP_name False iedb_name False
	twist_32032	1.00508e-05	0.512593	0.605973	-1.20783	2.41977	9.09091	13.8889	1.52778		1069	CagA
	agilent_224628	1.00595e-05	0.513034	-0.464863	-1.85775	0.928023	22.7273	19.4444	0.855556	UniRef90_Q54835	1070	VFG000950(gb|NP_665531) (emm) M protein type 3 [M protein (VF0242)] [Streptococcus pyogenes MGAS315]	M3 protein n=36 Tax=Streptococcus pyogenes TaxID=1314 RepID=Q54835_STRPY
	twist_29882	1.00701e-05	0.513575	-0.517256	-2.06912	1.03461	18.1818	11.1111	0.611111		1071	HCMVUL99 & Tegument protein UL11 homolog
	agilent_2349	1.009e-05	0.514592	-0.724512	-2.90344	1.45442	9.09091	5.55556	0.611111	UniRef90_Q99WQ6	1072	Lipase 2 precursor (Glycerol ester hydrolase 2)	Lipase 2 n=451 Tax=Bacteria TaxID=2 RepID=LIP2_STAAM
	agilent_154061	1.01031e-05	0.51526	0.784161	-1.57791	3.14623	4.54545	8.33333	1.83333	UniRef90_Q64R34	1073	YP_100581.1 strains_non_MPA_non_topgraph_cdhit70_190118.csv	Peptidase_M48 domain-containing protein n=39 Tax=Bacteroidaceae TaxID=815 RepID=Q64R34_BACFR
	agilent_42	1.01122e-05	0.515723	0.795757	-1.60389	3.1954	4.54545	8.33333	1.83333	UniRef90_P68950	1074	positive (from uniprot): Human adenovirus C Pre-histone-like nucleoprotein	Pre-histone-like nucleoprotein n=24 Tax=root TaxID=1 RepID=NP_ADE02
	twist_64023	1.01267e-05	0.516462	-0.545388	-2.19293	1.10215	18.1818	11.1111	0.611111		1075	YP_009222335.1 hypothetical protein LfeInf_097 [Lactobacillus phage LfeInf]
	twist_41490	1.01299e-05	0.516625	0.891731	-1.80312	3.58658	4.54545	8.33333	1.83333		1076	GroEL (1/3)
	twist_63977	1.01304e-05	0.51665	0.5118	-1.03497	2.05857	13.6364	16.6667	1.22222		1077	YP_009148886.1 hypothetical protein [Salmonella phage SSE121]
	agilent_2098	1.01336e-05	0.516815	-0.524683	-2.11101	1.06165	18.1818	11.1111	0.611111	UniRef90_P03300	1078	Genome polyprotein (6/6) & polyprotein (7/9) & VP1 (1/4) & coat protein VP1 & VP4	Genome polyprotein n=1168 Tax=Enterovirus TaxID=12059 RepID=POLG_POL1M
	agilent_79454	1.01492e-05	0.517607	0.455616	-0.924505	1.83574	18.1818	22.2222	1.22222	UniRef90_B1R5P4	1079	WP_011590707.1 strains_non_MPA_non_topgraph_cdhit70_190118.csv	Mannosyl-glycoprotein endo-beta-N-acetylglucosamidase domain protein, possible enterotoxin n=1 Tax=Clostridium perfringens B str. ATCC 3626 TaxID=451754 RepID=B1R5P4_CLOPF
	agilent_39341	1.01573e-05	0.518021	0.779068	-1.58316	3.1413	4.54545	8.33333	1.83333	UniRef90_A0A454A614	1080	WP_016265893.1 strains_non_MPA_non_topgraph_cdhit70_190118.csv	Autotransporter domain-containing protein n=484 Tax=Gammaproteobacteria TaxID=1236 RepID=A0A454A614_ECOL5
	agilent_196645	1.01725e-05	0.518798	-0.7163	-2.89225	1.45965	9.09091	5.55556	0.611111	UniRef90_B0NR33	1081	MH0038_GL0057749 MPA_PNP_EM_seqs_non_topgraph_seqs_final_210318.csv	Uncharacterized protein n=13 Tax=Bacteroides TaxID=816 RepID=B0NR33_BACSE
	agilent_9904	1.01831e-05	0.519336	-0.364615	-1.47366	0.744427	59.0909	47.2222	0.799145	UniRef90_P12978	1082	nuclear protein EBNA2 & EBNA-2 & Epstein-Barr nuclear antigen 2	Epstein-Barr nuclear antigen 2 n=125 Tax=Epstein-Barr virus (strain GD1) TaxID=10376 RepID=EBNA2_EBVB9
	agilent_56881	1.01957e-05	0.519982	-0.459853	-1.86074	0.941036	22.7273	16.6667	0.733333	UniRef90_R7IJL8	1083	T2D-33A_GL0013585 MPA_PNP_EM_seqs_non_topgraph_seqs_final_210318.csv	Uncharacterized protein n=4 Tax=Clostridiales TaxID=186802 RepID=R7IJL8_9FIRM
	agilent_106774	1.0203e-05	0.520352	0.827506	-1.69563	3.35065	4.54545	8.33333	1.83333	UniRef90_A0A4S2FKQ5	1084	WP_063674229.1 MPA_PNP_EM_seqs_non_topgraph_seqs_final_210318.csv	DUF4988 domain-containing protein n=15 Tax=Bacteroidaceae TaxID=815 RepID=A0A4S2FKQ5_9BACE
	agilent_174779	1.0209e-05	0.520661	0.636428	-1.30554	2.5784	9.09091	11.1111	1.22222	UniRef90_D4MVC3	1085	MH0089_GL0093714 (1/3) MPA_and_EM_topgraph_220218_subsample.csv	ABC-type multidrug transport system, ATPase and permease components n=20 Tax=Firmicutes TaxID=1239 RepID=D4MVC3_ANAHA
	agilent_139506	1.02106e-05	0.520741	0.774101	-1.58841	3.13661	4.54545	8.33333	1.83333	UniRef90_A0A0K6BVP1	1086	YP_099897.1 strains_non_MPA_non_topgraph_cdhit70_190118.csv	LysM peptidoglycan-binding domain-containing protein n=45 Tax=Bacteroidaceae TaxID=815 RepID=A0A0K6BVP1_BACFG
	agilent_205649	1.02247e-05	0.521461	0.58654	-1.20664	2.37972	9.09091	13.8889	1.52778	UniRef90_Q9ZFS3	1087	WP_000778504.1 strains_non_MPA_non_topgraph_cdhit70_190118.csv	Exotoxin 4 n=27 Tax=Staphylococcus aureus TaxID=1280 RepID=Q9ZFS3_STAAU
	agilent_188119	1.02247e-05	0.521461	0.58654	-1.20664	2.37972	9.09091	13.8889	1.52778	UniRef90_A0A0E0VL48	1088	WP_000702714.1 strains_non_MPA_non_topgraph_cdhit70_190118.csv	Exotoxin n=60 Tax=Staphylococcaceae TaxID=90964 RepID=A0A0E0VL48_STAA5
	twist_48386	1.02368e-05	0.522078	-0.387436	-1.57367	0.798794	36.3636	30.5556	0.840278		1089	positive (exact): Enterovirus B Genome polyprotein
	twist_59814	1.02517e-05	0.522834	-0.425989	-1.73263	0.880655	27.2727	19.4444	0.712963		1090	YP_006908363.1 hypothetical protein BCB4_0134 [Bacillus phage B4]
	twist_15509	1.02522e-05	0.522862	0.593747	-1.22759	2.41508	13.6364	16.6667	1.22222		1091	allergen_name False allergome_name Str pn PspC (2/2) (1/1) allergenonline_name False SDAP_name False iedb_name False
	agilent_66346	1.02529e-05	0.522896	-0.755536	-3.07335	1.56228	9.09091	5.55556	0.611111	UniRef90_B0N069	1092	O2.UC41-2_GL0077108 MPA_PNP_EM_seqs_non_topgraph_seqs_final_210318.csv	Uncharacterized protein n=3 Tax=root TaxID=1 RepID=B0N069_9BACT
	twist_35870	1.02535e-05	0.522927	-0.367567	-1.49526	0.760129	63.6364	55.5556	0.873016		1093	EBNA-3C HHV 4 latent protein
	agilent_8993	1.02535e-05	0.522927	-0.367567	-1.49526	0.760129	63.6364	55.5556	0.873016	UniRef90_P03204	1094	EBNA-3C HHV 4 latent protein	Epstein-Barr nuclear antigen 6 n=14 Tax=Epstein-Barr virus (strain GD1) TaxID=10376 RepID=EBNA6_EBVB9
	twist_36384	1.02563e-05	0.523073	-0.430643	-1.75232	0.891035	27.2727	22.2222	0.814815		1095	Glycoprotein B precursor & glycoprotein B (1/2)
	agilent_9372	1.0258e-05	0.523158	0.706369	-1.46198	2.87472	9.09091	13.8889	1.52778	UniRef90_P11311	1096	Adhesin P1 precursor (Cytadhesin P1) (Attachment protein) & ADP1_MYCPN adhesin P1	Adhesin P1 n=56 Tax=Mycoplasma pneumoniae TaxID=2104 RepID=ADP1_MYCPN
	twist_27283	1.02753e-05	0.52404	0.376522	-0.781748	1.53479	59.0909	66.6667	1.12821		1097	positive (exact): Enterovirus C Genome polyprotein [on Uniprot the BLAST matches are "Capsid protein" from "Human poliovirus"
	twist_58788	1.02753e-05	0.52404	0.376522	-0.781748	1.53479	59.0909	66.6667	1.12821		1098	positive (exact): Enterovirus C Genome polyprotein [on Uniprot the BLAST matches are "Capsid protein" from "Human poliovirus"
	twist_48016	1.02753e-05	0.52404	0.376522	-0.781748	1.53479	59.0909	66.6667	1.12821		1099	positive (from uniprot): Enterovirus C Genome polyprotein [on Uniprot the BLAST matches are "Capsid protein" from "Human poliovirus"
	twist_33998	1.02812e-05	0.524341	0.375244	-0.779933	1.53042	31.8182	44.4444	1.39683		1100	positive (from uniprot): Enterovirus B Genome polyprotein
	twist_2100	1.03021e-05	0.525406	0.587877	-1.22654	2.4023	9.09091	13.8889	1.52778		1101	allergen_name False allergome_name Tri m 37 (10/11) (1/1) allergenonline_name False SDAP_name False iedb_name False
	twist_82617	1.03027e-05	0.525436	0.62256	-1.29904	2.54416	9.09091	11.1111	1.22222		1102	YP_009320813.1 hypothetical protein [Salmonella phage 100268_sal2]
	agilent_236695	1.03145e-05	0.52604	0.414588	-0.866953	1.69613	31.8182	33.3333	1.04762	UniRef90_Q6GHV7	1103	VFG001317(gb|YP_001332074) (isdB) iron-regulated surface determinant protein B, haemoglobin receptor [Isd (VF0015)] [Staphylococcus aureus subsp. aureus str. Newman]	Iron-regulated surface determinant protein B n=509 Tax=Bacilli TaxID=91061 RepID=ISDB_STAAR
	agilent_4946	1.03155e-05	0.526091	0.511652	-1.07012	2.09342	13.6364	16.6667	1.22222	UniRef90_A0A0N7AYT6	1104	positive (from uniprot): Human respiratory syncytial virus Attachment glycoprotein	Major surface glycoprotein G n=47 Tax=Pneumoviridae TaxID=11244 RepID=A0A0N7AYT6_HRSV
	twist_81512	1.0318e-05	0.52622	0.666372	-1.39436	2.72711	9.09091	13.8889	1.52778		1105	YP_006908131.1 hypothetical protein [Campylobacter phage CP30A]
	agilent_236127	1.03199e-05	0.526315	-0.356485	-1.45916	0.746187	54.5455	44.4444	0.814815	UniRef90_Q54972	1106	VFG005313(gb|NP_357715) (pspA) Surface protein pspA precursor [Choline-binding proteins (CVF122)] [Streptococcus pneumoniae R6]	Pneumococcal surface protein A n=17 Tax=Streptococcus pneumoniae TaxID=1313 RepID=Q54972_STREE
	twist_53656	1.03327e-05	0.526966	-0.472783	-1.93749	0.991924	22.7273	13.8889	0.611111		1107	HCMVUL35
	agilent_239736	1.03393e-05	0.527302	0.597645	-1.2554	2.45068	9.09091	13.8889	1.52778	UniRef90_P06886	1108	VFG001809(gb|NP_375120) (tsst-1) toxic shock syndrome toxin-1 [TSST-1 (VF0022)] [Staphylococcus aureus subsp. aureus N315]	Toxic shock syndrome toxin-1 n=58 Tax=Bacteria TaxID=2 RepID=TSST_STAAU
	agilent_201606	1.034e-05	0.527341	0.495359	-1.04068	2.0314	13.6364	22.2222	1.62963	UniRef90_Q74LM8	1109	WP_011161370.1 strains_non_MPA_non_topgraph_cdhit70_190118.csv	LYZ2 domain-containing protein n=25 Tax=Lactobacillus TaxID=1578 RepID=Q74LM8_LACJO
	twist_52307	1.0341e-05	0.527389	0.591138	-1.24212	2.42439	9.09091	13.8889	1.52778		1110	Tegument protein UL25
	twist_57369	1.03555e-05	0.528129	0.570805	-1.20257	2.34418	9.09091	13.8889	1.52778		1111	MCE-FAMILY PROTEIN MCE1A
	twist_59224	1.03588e-05	0.528298	0.605594	-1.27663	2.48782	9.09091	11.1111	1.22222		1112	B B/Ann Arbor/1/86 HA
	agilent_151982	1.03843e-05	0.529598	0.762884	-1.6157	3.14147	4.54545	8.33333	1.83333	UniRef90_U6R7P0	1113	MH0039_GL0042967 (1/1) MPA_and_EM_topgraph_220218_subsample.csv	SusC/RagA family TonB-linked outer membrane protein n=2 Tax=Bacteroides TaxID=816 RepID=U6R7P0_9BACE
	twist_64561	1.03983e-05	0.530315	0.40232	-0.854254	1.65889	22.7273	33.3333	1.46667		1114	YP_008532047.1 putative tail fiber protein [Klebsiella phage 0507-KN2-1]
	twist_25044	1.04038e-05	0.530592	0.579575	-1.23184	2.39099	9.09091	13.8889	1.52778		1115	allergen_name False allergome_name Tri m GBSS_I (3/3) (1/1) allergenonline_name False SDAP_name False iedb_name False
	twist_57489	1.04131e-05	0.531067	0.791532	-1.68521	3.26827	4.54545	8.33333	1.83333		1116	BRCA1-associated protein
	agilent_135255	1.04151e-05	0.531168	-0.414534	-1.71195	0.88288	77.2727	72.2222	0.934641	UniRef90_A0A381IPJ2	1117	WP_011590251.1 strains_non_MPA_non_topgraph_cdhit70_190118.csv	Cell wall binding repeat-containing protein n=19 Tax=Clostridium perfringens TaxID=1502 RepID=A0A381IPJ2_CLOPF
	agilent_73127	1.04153e-05	0.53118	0.357895	-0.762281	1.47807	50	58.3333	1.16667	UniRef90_A0A416JDV1	1118	MH0250_GL0256152 MPA_PNP_EM_seqs_non_topgraph_seqs_final_210318.csv	Flagellin (Fragment) n=1 Tax=Clostridium sp. AM49-4BH TaxID=2293035 RepID=A0A416JDV1_9CLOT
	agilent_11281	1.04192e-05	0.531381	0.57923	-1.23459	2.39305	9.09091	13.8889	1.52778		1119	positive (exact): Norwalk virus Non-structural polyprotein
	agilent_73213	1.04206e-05	0.531451	0.384302	-0.819321	1.58793	31.8182	38.8889	1.22222	UniRef90_A0A173UAU5	1120	WP_007884712.1 MPA_PNP_EM_seqs_non_topgraph_seqs_final_210318.csv	Flagellin n=3 Tax=Roseburia inulinivorans TaxID=360807 RepID=A0A173UAU5_9FIRM
	agilent_221820	1.04299e-05	0.531923	0.637463	-1.36135	2.63627	9.09091	11.1111	1.22222	UniRef90_Q8GM74	1121	VFG001150(gb|AAL79954) (hia) adhesin [Hia/Hsf (VF0039)] [Haemophilus influenzae nontypable strain 3179B]	Adhesin n=5 Tax=Haemophilus influenzae TaxID=727 RepID=Q8GM74_HAEIF
	twist_96611	1.04354e-05	0.532207	0.787503	-1.68348	3.25849	4.54545	8.33333	1.83333		1122	YP_006908482.1 3D domain protein [Bacillus phage B4]
	agilent_241791	1.04378e-05	0.532329	0.375716	-0.803537	1.55497	31.8182	36.1111	1.13492	UniRef90_A0A4I7XYI6	1123	VFG001361(gb|NP_344663) (pspA) pneumococcal surface protein A [PspA (VF0152)] [Streptococcus pneumoniae TIGR4]	Surface protein A n=87 Tax=Streptococcus pneumoniae TaxID=1313 RepID=A0A4I7XYI6_STREE
	agilent_170771	1.04652e-05	0.533727	-0.916208	-3.80173	1.96931	9.09091	2.77778	0.305556	UniRef90_R5F1M8	1124	V1.FI22_GL0126837 MPA_PNP_EM_seqs_non_topgraph_seqs_final_210318.csv	Fibronectin type-III domain-containing protein n=3 Tax=Bacteroidales TaxID=171549 RepID=R5F1M8_9BACE
	agilent_18832	1.04749e-05	0.53422	0.762384	-1.64157	3.16634	4.54545	11.1111	2.44444	UniRef90_B0MZZ7	1125	MH0002_GL0026121 MPA_PNP_EM_seqs_non_topgraph_seqs_final_210318.csv	Outer membrane efflux protein n=7 Tax=root TaxID=1 RepID=B0MZZ7_9BACT
	agilent_24508	1.04802e-05	0.534492	1.76617	-3.80664	7.33898	4.54545	2.77778	0.611111	UniRef90_G1WTS1	1126	WP_040015261.1 strains_non_MPA_non_topgraph_cdhit70_190118.csv	Peripla_BP_4 domain-containing protein n=15 Tax=Dorea TaxID=189330 RepID=G1WTS1_9FIRM
	agilent_65478	1.0509e-05	0.535961	-0.733376	-3.05574	1.58899	9.09091	5.55556	0.611111	UniRef90_J6PDD5	1127	NP_816789.1 strains_non_MPA_non_topgraph_cdhit70_190118.csv	WxL domain-containing protein n=92 Tax=Bacteria TaxID=2 RepID=J6PDD5_ENTFL
	twist_92656	1.0509e-05	0.535961	-0.733376	-3.05574	1.58899	9.09091	5.55556	0.611111		1128	YP_001469480.1 gp5.1 conserved hypothetical protein [Enterobacteria phage Phi1]
	twist_53579	1.0509e-05	0.535961	-0.733376	-3.05574	1.58899	9.09091	5.55556	0.611111		1129	VP1 protein (1/2)
	twist_71861	1.05143e-05	0.536231	0.520024	-1.12782	2.16787	13.6364	16.6667	1.22222		1130	YP_009190806.1 hypothetical protein JD18_225 [Klebsiella phage JD18]
	agilent_222104	1.0517e-05	0.536367	0.4941	-1.07212	2.06032	18.1818	19.4444	1.06944	UniRef90_O86487	1131	VFG001279(gb|NP_645333) (sdrC) Ser-Asp rich fibrinogen-binding bone sialoprotein-binding protein [SDr (VF0019)] [Staphylococcus aureus subsp. aureus MW2]	Serine-aspartate repeat-containing protein C n=909 Tax=Staphylococcaceae TaxID=90964 RepID=SDRC_STAAE
	twist_3375	1.05225e-05	0.536646	0.428224	-0.930107	1.78656	22.7273	33.3333	1.46667		1132	allergen_name False allergome_name Str pn PspC (2/2) (1/1) allergenonline_name False SDAP_name False iedb_name False
	agilent_51788	1.05263e-05	0.536842	0.749262	-1.62855	3.12707	4.54545	8.33333	1.83333	UniRef90_B0G7W2	1133	WP_005334232.1 (1/7) non_MPA_topgraph_sampling_040218.csv	Ferrous iron transport protein B n=13 Tax=Dorea TaxID=189330 RepID=B0G7W2_9FIRM
	agilent_171315	1.05422e-05	0.537651	0.762489	-1.66212	3.1871	4.54545	11.1111	2.44444	UniRef90_K5ZJ35	1134	MH0020_GL0027100 (2/2) MPA_and_EM_topgraph_220218_subsample.csv	OMP_b-brl_2 domain-containing protein n=11 Tax=Parabacteroides TaxID=375288 RepID=K5ZJ35_9BACT
	agilent_169724	1.05518e-05	0.53814	0.866684	-1.89256	3.62593	4.54545	5.55556	1.22222	UniRef90_A0A1C3SKW8	1135	WP_020916184.1 strains_non_MPA_non_topgraph_cdhit70_190118.csv	Peptidase C51 domain-containing protein n=23 Tax=Streptococcus TaxID=1301 RepID=A0A1C3SKW8_STRMC
	agilent_220658	1.0554e-05	0.538252	0.402165	-0.878553	1.68288	27.2727	27.7778	1.01852	UniRef90_P15926	1136	VFG000974(gb|NP_269970) (scpA) C5a peptidase precursor [C5a peptidase (VF0245)] [Streptococcus pyogenes M1 GAS]	C5a peptidase n=760 Tax=Bacteria TaxID=2 RepID=C5AP_STRPY
	agilent_140542	1.05631e-05	0.53872	0.746986	-1.63458	3.12855	4.54545	8.33333	1.83333	UniRef90_A0A3A9Y0E9	1137	YP_194679.1 (2/2) non_MPA_topgraph_sampling_040218.csv	Murein L,D-transpeptidase n=2 Tax=Lactobacillus acidophilus TaxID=1579 RepID=A0A3A9Y0E9_LACAI
	agilent_238459	1.05675e-05	0.538945	0.761078	-1.66676	3.18891	4.54545	8.33333	1.83333	UniRef90_UPI000F53326A	1138	VFG000261(gb|NP_273742) (iga) IgA-specific serine endopeptidase [IgA1 protease (VF0080)] [Neisseria meningitidis MC58]	IgA-specific serine endopeptidase autotransporter n=1 Tax=Neisseria meningitidis TaxID=487 RepID=UPI000F53326A
	agilent_11270	1.0575e-05	0.539327	0.400173	-0.87758	1.67793	68.1818	80.5556	1.18148		1139	positive (exact): Enterovirus B Genome polyprotein
	twist_19755	1.0581e-05	0.539631	-0.557498	-2.33893	1.22393	13.6364	8.33333	0.611111		1140	allergen_name False allergome_name Ory s GBSS_I (37/54) (1/1) allergenonline_name False SDAP_name False iedb_name False
	twist_24153	1.0581e-05	0.539631	-0.557498	-2.33893	1.22393	13.6364	8.33333	0.611111		1141	allergen_name False allergome_name Set it GBSS_I (4/5) (1/1) allergenonline_name False SDAP_name False iedb_name False
	twist_15452	1.0581e-05	0.539631	-0.557498	-2.33893	1.22393	13.6364	8.33333	0.611111		1142	allergen_name False allergome_name Ory s GBSS_I (29/54) (1/1) allergenonline_name False SDAP_name False iedb_name False
	twist_92147	1.05877e-05	0.539974	-0.722925	-3.03491	1.58906	9.09091	5.55556	0.611111		1143	AFQ97075.1 internal virion protein D [Enterobacteria phage T7M]
	agilent_54867	1.05883e-05	0.540003	0.74652	-1.64109	3.13413	4.54545	8.33333	1.83333	UniRef90_A0A2M9V9V5	1144	YP_097627.1 strains_non_MPA_non_topgraph_cdhit70_190118.csv	Arabinan endo-1,5-alpha-L-arabinosidase n=54 Tax=Bacteroides TaxID=816 RepID=A0A2M9V9V5_BACFG
	agilent_168512	1.05883e-05	0.540003	0.74652	-1.64109	3.13413	4.54545	8.33333	1.83333	UniRef90_B0G7W2	1145	WP_005334232.1 (1/7) non_MPA_topgraph_sampling_040218.csv	Ferrous iron transport protein B n=13 Tax=Dorea TaxID=189330 RepID=B0G7W2_9FIRM
	agilent_8065	1.05917e-05	0.540175	-0.500811	-2.10325	1.10163	18.1818	11.1111	0.611111	UniRef90_P03211	1146	EBNA-1 HHV 4 & BKRF1	Epstein-Barr nuclear antigen 1 n=37 Tax=Epstein-Barr virus (strain GD1) TaxID=10376 RepID=EBNA1_EBVB9
	twist_59436	1.05967e-05	0.540431	0.75271	-1.65725	3.16267	4.54545	8.33333	1.83333		1147	B B/Sichuan/379/99 HA
	agilent_240118	1.06007e-05	0.540637	0.747984	-1.64806	3.14403	4.54545	8.33333	1.83333	UniRef90_P27951	1148	VFG001795(gb|BAC98831) (cba) c protein beta antigen [<beta>-C protein (VF0277)] [Streptococcus agalactiae FM027022]	IgA FC receptor n=71 Tax=Streptococcus TaxID=1301 RepID=BAG_STRAG
	twist_28810	1.06072e-05	0.540966	0.389444	-0.859092	1.63798	50	58.3333	1.16667		1149	polyprotein (9/9) & VP1 capsid protein (1/3) & Chain 2, Human Rhinovirus Serotype 2 (Hrv2)
	agilent_43205	1.06132e-05	0.541273	-0.40507	-1.70469	0.894549	27.2727	19.4444	0.712963	UniRef90_K0XR49	1150	O2.UC48-0_GL0083881 MPA_PNP_EM_seqs_non_topgraph_seqs_final_210318.csv	Por secretion system C-terminal sorting domain-containing protein n=5 Tax=Bacteroidales TaxID=171549 RepID=K0XR49_9BACT
	twist_73205	1.06274e-05	0.541995	0.398185	-0.881628	1.678	31.8182	33.3333	1.04762		1151	YP_009222289.1 lysin [Lactobacillus phage LfeInf]
	agilent_90413	1.06294e-05	0.542098	0.354036	-0.784166	1.49224	59.0909	66.6667	1.12821	UniRef90_A0A1C5VBJ4	1152	MH0369_GL0102815 MPA_PNP_EM_seqs_non_topgraph_seqs_final_210318.csv	Flagellin n=16 Tax=Roseburia TaxID=841 RepID=A0A1C5VBJ4_9FIRM
	agilent_39886	1.06543e-05	0.543368	0.428787	-0.954082	1.81166	18.1818	22.2222	1.22222	UniRef90_A0A564W7Z6	1153	V1.UC30-0_GL0007903 MPA_PNP_EM_seqs_non_topgraph_seqs_final_210318.csv	sn-glycerol-3-phosphate-binding periplasmic protein UgpB n=25 Tax=Clostridiales TaxID=186802 RepID=A0A564W7Z6_9FIRM
	agilent_6963	1.06565e-05	0.54348	0.586109	-1.30466	2.47688	9.09091	16.6667	1.83333	UniRef90_Q59947	1154	immunoglobulin A1 protease	Immunoglobulin A1 protease n=446 Tax=Streptococcus pneumoniae TaxID=1313 RepID=IGA1_STRR6
	agilent_79054	1.06621e-05	0.54377	-0.542322	-2.29309	1.20845	13.6364	8.33333	0.611111	UniRef90_A0A174A0Y7	1155	MH0087_GL0039588 MPA_PNP_EM_seqs_non_topgraph_seqs_final_210318.csv	Chromosome segregation protein n=36 Tax=Clostridiales TaxID=186802 RepID=A0A174A0Y7_9FIRM
	agilent_118543	1.06751e-05	0.54443	0.609278	-1.36087	2.57943	9.09091	11.1111	1.22222	UniRef90_A0A0P0M1L8	1156	MH0012_GL0038697 MPA_PNP_EM_seqs_non_topgraph_seqs_final_210318.csv	ATP-dependent DNA helicase n=39 Tax=Bacteroides TaxID=816 RepID=A0A0P0M1L8_BACVU
	twist_29742	1.06853e-05	0.544952	0.744802	-1.6667	3.15631	4.54545	8.33333	1.83333		1157	Genome polyprotein (6/6) & polyprotein (7/9) & VP1 (1/4) & coat protein VP1 & VP4
	twist_13611	1.06913e-05	0.545256	0.626594	-1.40372	2.6569	9.09091	11.1111	1.22222		1158	allergen_name False allergome_name False allergenonline_name Unassigned (1/1) (1/1) SDAP_name Bos d 8 (1/13) (1/1) iedb_name False
	twist_25138	1.071e-05	0.546211	0.868764	-1.95293	3.69046	4.54545	5.55556	1.22222		1159	allergen_name False allergome_name Ovi a 8 (5/5), Ovi a 9 (2/2) (1/1) allergenonline_name False SDAP_name False iedb_name False
	twist_26522	1.0716e-05	0.546515	-0.377258	-1.6035	0.848983	36.3636	27.7778	0.763889		1160	EBNA-3C HHV 4 latent protein
	twist_48652	1.07291e-05	0.547182	-0.339095	-1.44313	0.764938	59.0909	50	0.846154		1161	nuclear protein EBNA2 & EBNA-2 & Epstein-Barr nuclear antigen 2
	agilent_47707	1.07312e-05	0.54729	0.558774	-1.26098	2.37853	9.09091	13.8889	1.52778	UniRef90_R6XBP1	1162	MH0408_GL0052554 MPA_PNP_EM_seqs_non_topgraph_seqs_final_210318.csv	Uncharacterized protein n=24 Tax=Parabacteroides TaxID=375288 RepID=R6XBP1_9BACT
	agilent_3635	1.07356e-05	0.547515	0.341757	-0.771866	1.45538	40.9091	47.2222	1.15432	UniRef90_Q9ANY1	1163	pneumococcal histidine triad protein E & hydrolase & HIT family hydrolase	Bvh-3 n=444 Tax=Bacteria TaxID=2 RepID=Q9ANY1_STREE
	twist_59335	1.07519e-05	0.548347	0.606135	-1.37308	2.58535	9.09091	11.1111	1.22222		1164	H3N2 B/Brisbane/60/2008 NP
	agilent_188106	1.07603e-05	0.548774	-0.660264	-2.81853	1.49801	9.09091	5.55556	0.611111	UniRef90_Q1WS65	1165	YP_536347.1 strains_non_MPA_non_topgraph_cdhit70_190118.csv	Uncharacterized protein n=36 Tax=Lactobacillus TaxID=1578 RepID=Q1WS65_LACS1
	twist_58786	1.07605e-05	0.548788	-0.429241	-1.83239	0.97391	22.7273	16.6667	0.733333		1166	positive (exact): Enterovirus C Genome polyprotein [on Uniprot the BLAST matches are "Capsid protein" from "Human poliovirus"
	agilent_221632	1.07808e-05	0.54982	0.387566	-0.882631	1.65776	22.7273	30.5556	1.34444	UniRef90_P81177	1167	VFG001314(gb|NP_647375) (aur) zinc metalloproteinase aureolysin [Aureolysin (VF0024)] [Staphylococcus aureus subsp. aureus MW2]	Zinc metalloproteinase aureolysin n=337 Tax=Bacilli TaxID=91061 RepID=AURE_STAAU
	twist_30163	1.07813e-05	0.549848	-0.427291	-1.82778	0.973196	22.7273	19.4444	0.855556		1168	Genome polyprotein (6/6) & polyprotein (7/9) & VP1 (1/4) & coat protein VP1 & VP4
	agilent_2709	1.07904e-05	0.550312	0.473099	-1.07933	2.02553	13.6364	22.2222	1.62963	UniRef90_Q9UQF0	1169	Syncytin-1	Syncytin-1 n=15 Tax=Catarrhini TaxID=9526 RepID=SYCY1_HUMAN
	agilent_45754	1.07916e-05	0.550372	0.372322	-0.849604	1.59425	27.2727	33.3333	1.22222	UniRef90_UPI0004537308	1170	WP_000728715.1 strains_non_MPA_non_topgraph_cdhit70_190118.csv	staphylococcal protein A n=1 Tax=Staphylococcus aureus TaxID=1280 RepID=UPI0004537308
	agilent_2749	1.0815e-05	0.551566	0.402318	-0.922016	1.72665	22.7273	25	1.1	UniRef90_P68950	1171	positive (from uniprot): Human adenovirus C Pre-histone-like nucleoprotein	Pre-histone-like nucleoprotein n=24 Tax=root TaxID=1 RepID=NP_ADE02
	twist_80471	1.08194e-05	0.551791	0.565042	-1.29599	2.42608	9.09091	11.1111	1.22222		1172	YP_007517701.1 hypothetical protein [Pelagibacter phage HTVC010P]
	twist_47286	1.0834e-05	0.552535	-0.381798	-1.64165	0.878056	31.8182	22.2222	0.698413		1173	early antigen protein D (EA-D) & DNA polymerase processivity factor BMRF1
	twist_55242	1.08357e-05	0.55262	-0.537981	-2.31359	1.23763	13.6364	11.1111	0.814815		1174	EBNA-3B nuclear protein [Human gammaherpesvirus 4] & Epstein-Barr nuclear antigen 4
	twist_27120	1.08401e-05	0.552845	-0.345694	-1.48731	0.795916	40.9091	33.3333	0.814815		1175	Glycoprotein B precursor & glycoprotein B (1/2)
	agilent_237411	1.08447e-05	0.553077	0.482575	-1.112	2.07715	13.6364	16.6667	1.22222	UniRef90_UPI000F53326A	1176	VFG000261(gb|NP_273742) (iga) IgA-specific serine endopeptidase [IgA1 protease (VF0080)] [Neisseria meningitidis MC58]	IgA-specific serine endopeptidase autotransporter n=1 Tax=Neisseria meningitidis TaxID=487 RepID=UPI000F53326A
	twist_31794	1.08587e-05	0.553796	-0.469085	-2.02189	1.08372	18.1818	13.8889	0.763889		1177	HCMVUL80
	agilent_236929	1.08717e-05	0.554455	0.393798	-0.911956	1.69955	22.7273	25	1.1	UniRef90_A7X6I5	1178	VFG001283(gb|NP_647238) (fnbA) fibronectin-binding protein A [FnBPs (VF0010)] [Staphylococcus aureus subsp. aureus MW2]	Fibronectin-binding protein A n=697 Tax=Bacteria TaxID=2 RepID=FNBA_STAA1
	twist_59391	1.08809e-05	0.554925	-0.461959	-1.99554	1.07163	18.1818	11.1111	0.611111		1179	H1N1 A/USSR/90/77 NA
	twist_34608	1.08838e-05	0.555073	-0.565376	-2.44298	1.31223	13.6364	8.33333	0.611111		1180	putative zinc metalloprotease
	agilent_3616	1.0915e-05	0.556663	-0.415646	-1.80156	0.970273	81.8182	72.2222	0.882716	UniRef90_A0A098ZMW6	1181	choline-binding protein D	Autolysin n=355 Tax=Streptococcus TaxID=1301 RepID=A0A098ZMW6_STREE
	twist_44333	1.09163e-05	0.55673	-0.352108	-1.52637	0.822153	36.3636	27.7778	0.763889		1182	HCMVUS27
	twist_28164	1.09259e-05	0.55722	0.440993	-1.03152	1.91351	18.1818	25	1.375		1183	Ovomucoid precursor
	twist_58055	1.09272e-05	0.557289	-0.337392	-1.46417	0.789386	45.4545	36.1111	0.794444		1184	positive (exact): Influenza A virus Hemagglutinin
	twist_23200	1.09286e-05	0.557359	0.758771	-1.77573	3.29327	4.54545	8.33333	1.83333		1185	allergen_name False allergome_name Aix ga 1 (1/2), Aix sp 1 (1/1), Alo ae 1 (1/2), Ana ca 1 (1/2), Ana p 1 (1/2), Chl pi 1 (1/2), Cya cy 1 (1/2), Lop cu 1 (1/2), Lop sp 1 (1/2), Neo ju 1 (1/2), Sar ml 1 (1/2), Tad ra 1 (1/2) (1/1) allergenonline_name False SDAP_name False iedb_name False
	twist_49793	1.09479e-05	0.558343	-0.798351	-3.47173	1.87503	9.09091	2.77778	0.305556		1186	calcium channel BI-1
	twist_35416	1.09479e-05	0.558343	-0.798351	-3.47173	1.87503	9.09091	2.77778	0.305556		1187	EBNA-1 HHV 4 & BKRF1
	twist_1184	1.09479e-05	0.558343	-0.798351	-3.47173	1.87503	9.09091	2.77778	0.305556		1188	Allergen Bos d alpha 2 (I) collagen type I
	agilent_70892	1.09554e-05	0.558728	0.557847	-1.312	2.42769	9.09091	11.1111	1.22222	UniRef90_A0A173TD61	1189	MH0329_GL0071733 (1/2) MPA_and_EM_topgraph_220218_subsample.csv	Uncharacterized protein n=7 Tax=Roseburia TaxID=841 RepID=A0A173TD61_9FIRM
	agilent_239006	1.09679e-05	0.559365	0.464324	-1.09457	2.02322	13.6364	19.4444	1.42593	UniRef90_A6QIG2	1190	VFG001799(gb|CAB94853) (map) extracellular proteins Map [Eap/Map (VF0016)] [Staphylococcus aureus str. Newman D2C (ATCC 25904)]	65 kDa membrane protein n=124 Tax=Bacteria TaxID=2 RepID=OMP7_STAAE
	agilent_174922	1.09831e-05	0.56014	0.815208	-1.92713	3.55755	4.54545	5.55556	1.22222	UniRef90_R5F400	1191	MH0131_GL0122184 MPA_PNP_EM_seqs_non_topgraph_seqs_final_210318.csv	Uncharacterized protein n=3 Tax=Bacteroidales TaxID=171549 RepID=R5F400_9BACE
	twist_48565	1.09945e-05	0.560718	0.700348	-1.65908	3.05978	4.54545	11.1111	2.44444		1192	glycoprotein BALF4 & Glycoprotein GP110 precursor & BALF4
	agilent_26930	1.1004e-05	0.561205	0.560203	-1.32943	2.44984	9.09091	11.1111	1.22222	UniRef90_A0A173RIM6	1193	MH0001_GL0008804 (2/2) MPA_and_EM_topgraph_220218_subsample.csv	Penicillin-binding protein A n=7 Tax=Roseburia TaxID=841 RepID=A0A173RIM6_9FIRM
	agilent_30237	1.10156e-05	0.561795	-0.54554	-2.38849	1.29741	13.6364	8.33333	0.611111	UniRef90_I9A5K4	1194	MH0349_GL0007090 MPA_PNP_EM_seqs_non_topgraph_seqs_final_210318.csv	TPM_phosphatase domain-containing protein n=49 Tax=Bacteroides TaxID=816 RepID=I9A5K4_BACVU
	twist_25254	1.10263e-05	0.562341	-0.524451	-2.29863	1.24973	13.6364	8.33333	0.611111		1195	allergen_name False allergome_name Bub b 8 (5/6), Bub b 9 (1/2) (1/1) allergenonline_name False SDAP_name False iedb_name False
	agilent_181972	1.10564e-05	0.563877	0.353286	-0.84657	1.55314	27.2727	36.1111	1.32407	UniRef90_A0A357GPR4	1196	MH0062_GL0013161 MPA_PNP_EM_seqs_non_topgraph_seqs_final_210318.csv	MurNAc-LAA domain-containing protein n=24 Tax=Lachnospiraceae TaxID=186803 RepID=A0A357GPR4_9FIRM
	agilent_240382	1.1071e-05	0.564622	0.368708	-0.885921	1.62334	31.8182	33.3333	1.04762	UniRef90_Q8GM74	1197	VFG001150(gb|AAL79954) (hia) adhesin [Hia/Hsf (VF0039)] [Haemophilus influenzae nontypable strain 3179B]	Adhesin n=5 Tax=Haemophilus influenzae TaxID=727 RepID=Q8GM74_HAEIF
	agilent_202934	1.10835e-05	0.565257	0.560389	-1.34961	2.47038	9.09091	11.1111	1.22222	UniRef90_F9ZA18	1198	MH0012_GL0186444 MPA_PNP_EM_seqs_non_topgraph_seqs_final_210318.csv	Uncharacterized protein n=5 Tax=Odoribacter TaxID=283168 RepID=F9ZA18_ODOSD
	agilent_159573	1.10911e-05	0.565649	0.730292	-1.76129	3.22188	4.54545	8.33333	1.83333	UniRef90_R6WN88	1199	MH0196_GL0089710 (1/1) MPA_and_EM_topgraph_220218_subsample.csv	TonB-dependent Receptor Plug Domain./TonB dependent receptor n=6 Tax=Alistipes TaxID=239759 RepID=R6WN88_9BACT
	agilent_241521	1.10942e-05	0.565806	0.555974	-1.34165	2.45359	9.09091	11.1111	1.22222	UniRef90_P44969	1200	VFG000337(gb|NP_439153) (iga1) immunoglobin A1 protease [IgA1 protease (VF0045)] [Haemophilus influenzae Rd KW20]	Immunoglobulin A1 protease autotransporter n=1 Tax=Haemophilus influenzae (strain ATCC 51907 / DSM 11121 / KW20 / Rd) TaxID=71421 RepID=IGA0_HAEIN
	twist_59172	1.11031e-05	0.56626	-0.629358	-2.77996	1.52125	9.09091	5.55556	0.611111		1201	H3N2 A/Moscow/10/99 HA
	twist_42051	1.11032e-05	0.566263	-0.874779	-3.86405	2.11449	4.54545	2.77778	0.611111		1202	45 kDa immediate-early protein 2
	agilent_139646	1.11113e-05	0.566678	0.810513	-1.96211	3.58313	4.54545	5.55556	1.22222	UniRef90_A0A449FI35	1203	NP_816427.1 strains_non_MPA_non_topgraph_cdhit70_190118.csv	Endolysin n=234 Tax=root TaxID=1 RepID=A0A449FI35_ENTFL
	agilent_171523	1.11113e-05	0.566678	0.810513	-1.96211	3.58313	4.54545	5.55556	1.22222	UniRef90_Q6GHS9	1204	WP_000791575.1 strains_non_MPA_non_topgraph_cdhit70_190118.csv	Fibrinogen-binding protein n=22 Tax=Staphylococcus aureus TaxID=1280 RepID=FIB_STAAR
	twist_54623	1.11264e-05	0.567446	0.401973	-0.975833	1.77978	22.7273	25	1.1		1205	putative zinc metalloprotease
	agilent_3596	1.11345e-05	0.567859	-0.376115	-1.66667	0.914437	27.2727	25	0.916667	UniRef90_Q66478	1206	polyprotein (3/9) & structural protein (3/3) & VP1 (2/4) & capsid protein VP1 & VP1 protein (2/2) & VP1 protein, partial [Enterovirus A71]	Genome polyprotein n=10068 Tax=root TaxID=1 RepID=POLG_HE71B
	twist_48321	1.11524e-05	0.568774	0.507221	-1.23731	2.25175	86.3636	91.6667	1.0614		1207	pneumococcal histidine triad protein E & hydrolase & HIT family hydrolase
	twist_95886	1.11539e-05	0.568848	-0.778718	-3.45754	1.90011	9.09091	2.77778	0.305556		1208	YP_002003938.1 gp1 [Enterobacteria phage 13a]
	agilent_2750	1.11553e-05	0.568921	0.386081	-0.942306	1.71447	22.7273	25	1.1	UniRef90_P68950	1209	positive (from uniprot): Human adenovirus C Pre-histone-like nucleoprotein	Pre-histone-like nucleoprotein n=24 Tax=root TaxID=1 RepID=NP_ADE02
	agilent_234887	1.11655e-05	0.569441	0.413359	-1.0108	1.83752	18.1818	22.2222	1.22222	UniRef90_P15926	1210	VFG001797(gb|NP_735749) (scpB) streptococcal C5a peptidase [C5a peptidase (VF0278)] [Streptococcus agalactiae NEM316]	C5a peptidase n=760 Tax=Bacteria TaxID=2 RepID=C5AP_STRPY
	agilent_7113	1.1173e-05	0.569823	-0.409902	-1.82355	1.00375	22.7273	13.8889	0.611111	UniRef90_P0C6Z0	1211	early antigen protein D (EA-D) & DNA polymerase processivity factor BMRF1	DNA polymerase processivity factor BMRF1 n=54 Tax=Epstein-Barr virus (strain GD1) TaxID=10376 RepID=EAD_EBVA8
	twist_38486	1.11869e-05	0.570534	0.444323	-1.09086	1.97951	13.6364	16.6667	1.22222		1212	EBNA-1 HHV 4
	agilent_13153	1.11873e-05	0.570552	0.317604	-0.779805	1.41501	45.4545	55.5556	1.22222	UniRef90_A0A0R2G2T4	1213	YP_004890452.1 strains_non_MPA_non_topgraph_cdhit70_190118.csv	LysM domain protein n=52 Tax=Lactobacillaceae TaxID=33958 RepID=A0A0R2G2T4_LACPN
	agilent_179678	1.11978e-05	0.571087	0.558726	-1.37451	2.49196	9.09091	11.1111	1.22222	UniRef90_E3EMG2	1214	YP_003971337.1 strains_non_MPA_non_topgraph_cdhit70_190118.csv	Putative serine/cysteine peptidase n=18 Tax=Bacteria TaxID=2 RepID=E3EMG2_BIFBS
	agilent_1173	1.11998e-05	0.571192	-0.443645	-1.97911	1.09182	18.1818	11.1111	0.611111	UniRef90_Q9J3M8	1215	ORF68	Envelope glycoprotein E n=30 Tax=Human herpesvirus 3 TaxID=10335 RepID=GE_VZVO
	twist_65044	1.12081e-05	0.571613	0.394812	-0.973134	1.76276	18.1818	30.5556	1.68056		1216	YP_001469494.1 SegC homing endonuclease [Enterobacteria phage Phi1]
	twist_21142	1.12084e-05	0.571628	0.442578	-1.09093	1.97609	13.6364	19.4444	1.42593		1217	allergen_name False allergome_name False allergenonline_name Unassigned (1/1) (1/1) SDAP_name Bos d 8 (6/13) (1/1) iedb_name False
	agilent_228674	1.12172e-05	0.572078	0.417373	-1.03049	1.86524	22.7273	25	1.1	UniRef90_P71401	1218	VFG001157(gb|AAC44560) (hsf) Hsf [Hia/Hsf (VF0039)] [Haemophilus influenzae C54]	Hsf n=19 Tax=Haemophilus influenzae TaxID=727 RepID=P71401_HAEIF
	agilent_167207	1.12457e-05	0.573529	0.331985	-0.824034	1.488	36.3636	44.4444	1.22222	UniRef90_A0A381IPS4	1219	WP_003460499.1 strains_non_MPA_non_topgraph_cdhit70_190118.csv	Cell wall binding repeat-containing protein/zinc carboxypeptidase n=15 Tax=Clostridium perfringens TaxID=1502 RepID=A0A381IPS4_CLOPF
	agilent_103902	1.12758e-05	0.575064	0.513067	-1.28069	2.30682	9.09091	16.6667	1.83333	UniRef90_A0A3A9Y4J3	1220	YP_193148.1 strains_non_MPA_non_topgraph_cdhit70_190118.csv	SlpA domain-containing protein n=3 Tax=Lactobacillus acidophilus TaxID=1579 RepID=A0A3A9Y4J3_LACAI
	agilent_199830	1.12772e-05	0.575136	-0.512679	-2.30541	1.28005	13.6364	8.33333	0.611111	UniRef90_Q74IZ8	1221	WP_011162134.1 strains_non_MPA_non_topgraph_cdhit70_190118.csv	Uncharacterized protein n=3 Tax=Lactobacillus johnsonii TaxID=33959 RepID=Q74IZ8_LACJO
	agilent_9537	1.12798e-05	0.575271	0.6758	-1.68817	3.03977	4.54545	11.1111	2.44444	UniRef90_P14738	1222	fibronectin-binding protein A	Fibronectin-binding protein A n=540 Tax=Staphylococcaceae TaxID=90964 RepID=FNBA_STAA8
	twist_38332	1.12824e-05	0.575403	-0.531479	-2.39125	1.32829	13.6364	8.33333	0.611111		1223	heme transporter IsdB
	twist_36610	1.12847e-05	0.575522	-0.40804	-1.83631	1.02023	22.7273	13.8889	0.611111		1224	positive (from uniprot): Human respiratory syncytial virus Attachment glycoprotein
	agilent_9701	1.12861e-05	0.575589	0.382124	-0.955671	1.71992	22.7273	25	1.1	UniRef90_Q99WQ6	1225	Lipase 2 precursor (Glycerol ester hydrolase 2)	Lipase 2 n=451 Tax=Bacteria TaxID=2 RepID=LIP2_STAAM
	agilent_222359	1.12881e-05	0.575695	0.527809	-1.32053	2.37615	9.09091	11.1111	1.22222	UniRef90_P71401	1226	VFG001157(gb|AAC44560) (hsf) Hsf [Hia/Hsf (VF0039)] [Haemophilus influenzae C54]	Hsf n=19 Tax=Haemophilus influenzae TaxID=727 RepID=P71401_HAEIF
	agilent_12022	1.12882e-05	0.575697	0.328512	-0.821914	1.47894	36.3636	41.6667	1.14583		1227	positive (exact): Human herpesvirus 5 Envelope glycoprotein M
	twist_28809	1.1304e-05	0.576504	-0.370141	-1.6691	0.928813	50	44.4444	0.888889		1228	polyprotein (9/9) & VP1 capsid protein (1/3) & Chain 2, Human Rhinovirus Serotype 2 (Hrv2)
	twist_58290	1.13041e-05	0.576509	0.366148	-0.918807	1.6511	22.7273	30.5556	1.34444		1229	positive (from uniprot): Rhinovirus B Genome polyprotein
	agilent_6216	1.13303e-05	0.577847	0.314065	-0.791991	1.42012	40.9091	47.2222	1.15432	UniRef90_A0A2U3RZL8	1230	pneumococcal histidine triad protein D (1/2) & histidine motif-containing protein, partial	Pneumococcal histidine triad protein D n=4 Tax=Streptococcus pneumoniae TaxID=1313 RepID=A0A2U3RZL8_STREE
	agilent_144773	1.1346e-05	0.578645	-0.547073	-2.47777	1.38363	13.6364	8.33333	0.611111	UniRef90_A7B6A6	1231	WP_081741110.1 strains_non_MPA_non_topgraph_cdhit70_190118.csv	Uncharacterized protein n=20 Tax=Clostridiales TaxID=186802 RepID=A7B6A6_RUMGV
	agilent_169922	1.13512e-05	0.578912	0.316283	-0.80071	1.43328	50	55.5556	1.11111	UniRef90_A0A1C3SKW8	1232	WP_020916184.1 strains_non_MPA_non_topgraph_cdhit70_190118.csv	Peptidase C51 domain-containing protein n=23 Tax=Streptococcus TaxID=1301 RepID=A0A1C3SKW8_STRMC
	agilent_240017	1.13687e-05	0.579802	0.421634	-1.07092	1.91419	18.1818	19.4444	1.06944	UniRef90_P71401	1233	VFG001157(gb|AAC44560) (hsf) Hsf [Hia/Hsf (VF0039)] [Haemophilus influenzae C54]	Hsf n=19 Tax=Haemophilus influenzae TaxID=727 RepID=P71401_HAEIF
	twist_58794	1.13689e-05	0.579815	-0.318283	-1.44502	0.808455	59.0909	55.5556	0.940171		1234	positive (exact): Human herpesvirus 1 Envelope glycoprotein D
	agilent_11510	1.13696e-05	0.579848	-0.322564	-1.46455	0.819426	50	44.4444	0.888889	UniRef90_P07210	1235	polyprotein (9/9) & VP1 capsid protein (1/3) & Chain 2, Human Rhinovirus Serotype 2 (Hrv2)	Genome polyprotein n=273 Tax=Enterovirus TaxID=12059 RepID=POLG_HRV8A
	agilent_190190	1.13767e-05	0.58021	-0.409128	-1.85897	1.04071	22.7273	13.8889	0.611111	UniRef90_Q4W8L5	1236	WP_000744110.1 strains_non_MPA_non_topgraph_cdhit70_190118.csv	Staphylocoagulase n=113 Tax=Bacillales TaxID=1385 RepID=Q4W8L5_STAAU
	twist_29790	1.14201e-05	0.582427	0.663986	-1.70285	3.03082	4.54545	11.1111	2.44444		1237	hypothetical protein PFD0985wa
	agilent_12016	1.14297e-05	0.582916	-0.337812	-1.54354	0.867912	72.7273	66.6667	0.916667		1238	positive (exact): Human herpesvirus 1 Envelope glycoprotein D
	twist_58795	1.14297e-05	0.582916	-0.337812	-1.54354	0.867912	72.7273	66.6667	0.916667		1239	positive (exact): Human herpesvirus 1 Envelope glycoprotein D
	agilent_12015	1.14297e-05	0.582916	-0.337812	-1.54354	0.867912	72.7273	66.6667	0.916667		1240	positive (exact): Human herpesvirus 1 Envelope glycoprotein D
	twist_58793	1.14297e-05	0.582916	-0.337812	-1.54354	0.867912	72.7273	66.6667	0.916667		1241	positive (exact): Human herpesvirus 1 Envelope glycoprotein D
	twist_58890	1.14304e-05	0.582953	-0.651557	-2.97733	1.67422	9.09091	5.55556	0.611111		1242	B B/Ann Arbor/1/86 HA
	agilent_191430	1.14332e-05	0.583092	0.375406	-0.965127	1.71594	22.7273	27.7778	1.22222	UniRef90_U6RSF2	1243	MH0002_GL0031714 MPA_PNP_EM_seqs_non_topgraph_seqs_final_210318.csv	GTPase HflX n=32 Tax=root TaxID=1 RepID=U6RSF2_9BACE
	agilent_205050	1.14336e-05	0.583112	0.49703	-1.2779	2.27196	9.09091	13.8889	1.52778	UniRef90_A0A1Q6JQF1	1244	MH0220_GL0226081 MPA_PNP_EM_seqs_non_topgraph_seqs_final_210318.csv	Peptidase M23 n=2 Tax=Clostridiales TaxID=186802 RepID=A0A1Q6JQF1_9FIRM
	agilent_209627	1.14415e-05	0.583518	0.742323	-1.91142	3.39607	4.54545	5.55556	1.22222	UniRef90_A0A4Q1QKD7	1245	WP_014569134.1 (6/6) non_MPA_topgraph_sampling_040218.csv	ABC transporter n=7 Tax=Lactobacillaceae TaxID=33958 RepID=A0A4Q1QKD7_LACRH
	twist_97947	1.14609e-05	0.584504	-0.443663	-2.03389	1.14656	18.1818	11.1111	0.611111		1246	YP_009032592.1 endolysin [Lactoccocus phage WP-2]
	agilent_212	1.14657e-05	0.584749	-0.387393	-1.77683	1.00205	77.2727	69.4444	0.898693	UniRef90_P12978	1247	nuclear protein EBNA2 & EBNA-2 & Epstein-Barr nuclear antigen 2	Epstein-Barr nuclear antigen 2 n=125 Tax=Epstein-Barr virus (strain GD1) TaxID=10376 RepID=EBNA2_EBVB9
	twist_17900	1.1483e-05	0.585631	-0.493499	-2.26767	1.28067	13.6364	8.33333	0.611111		1248	allergen_name False allergome_name Ory s GBSS_I (12/54) (1/1) allergenonline_name False SDAP_name False iedb_name False
	twist_54260	1.14839e-05	0.585681	0.694609	-1.8029	3.19212	4.54545	8.33333	1.83333		1249	CagA
	agilent_224850	1.14839e-05	0.585681	0.694609	-1.8029	3.19212	4.54545	8.33333	1.83333	UniRef90_P55980	1250	VFG000306(gb|NP_207343) (cagA) cag T4SS translocated effector CagA [CagA (VF0059)] [Helicobacter pylori 26695]	Cytotoxicity-associated immunodominant antigen n=265 Tax=Helicobacter pylori TaxID=210 RepID=CAGA_HELPY
	twist_39924	1.14856e-05	0.585768	0.325447	-0.844991	1.49589	31.8182	36.1111	1.13492		1251	64 Kd autoantigen
	agilent_220721	1.14968e-05	0.586336	0.382551	-0.995347	1.76045	18.1818	30.5556	1.68056	UniRef90_Q54972	1252	VFG005313(gb|NP_357715) (pspA) Surface protein pspA precursor [Choline-binding proteins (CVF122)] [Streptococcus pneumoniae R6]	Pneumococcal surface protein A n=17 Tax=Streptococcus pneumoniae TaxID=1313 RepID=Q54972_STREE
	agilent_193401	1.14986e-05	0.58643	0.421823	-1.09791	1.94155	13.6364	22.2222	1.62963	UniRef90_K0WUD6	1253	MH0012_GL0237066 (1/1) MPA_and_EM_topgraph_220218_subsample.csv	Uncharacterized protein n=3 Tax=Bacteroidales TaxID=171549 RepID=K0WUD6_9BACT
	agilent_37449	1.15039e-05	0.586699	-0.427718	-1.96979	1.11436	18.1818	11.1111	0.611111	UniRef90_A0A3R6ENC0	1254	MH0315_GL0162216 MPA_PNP_EM_seqs_non_topgraph_seqs_final_210318.csv	T9SS C-terminal target domain-containing protein n=39 Tax=Bacteroidales TaxID=171549 RepID=A0A3R6ENC0_9BACT
	agilent_174220	1.15082e-05	0.586916	-0.799428	-3.68332	2.08447	4.54545	5.55556	1.22222	UniRef90_R7CNE5	1255	MH0133_GL0028481 MPA_PNP_EM_seqs_non_topgraph_seqs_final_210318.csv	Lipoprotein n=2 Tax=Dialister TaxID=39948 RepID=R7CNE5_9FIRM
	agilent_7179	1.15136e-05	0.587193	0.450254	-1.17522	2.07573	13.6364	16.6667	1.22222	UniRef90_P11311	1256	Adhesin P1 precursor (Cytadhesin P1) (Attachment protein) & ADP1_MYCPN adhesin P1	Adhesin P1 n=56 Tax=Mycoplasma pneumoniae TaxID=2104 RepID=ADP1_MYCPN
	agilent_140151	1.15496e-05	0.589032	-0.325152	-1.50479	0.854484	59.0909	47.2222	0.799145	UniRef90_P37710	1257	NP_814543.1 strains_non_MPA_non_topgraph_cdhit70_190118.csv	Autolysin n=202 Tax=Firmicutes TaxID=1239 RepID=ALYS_ENTFA
	agilent_7902	1.15604e-05	0.58958	0.392119	-1.03257	1.8168	18.1818	19.4444	1.06944	UniRef90_O43159	1258	Ribosomal RNA-processing protein 8	Ribosomal RNA-processing protein 8 n=17 Tax=Hominoidea TaxID=314295 RepID=RRP8_HUMAN
	twist_48890	1.15675e-05	0.589941	-0.303286	-1.40629	0.799712	50	41.6667	0.833333		1259	phosphoprotein 150 & Large structural phosphoprotein
	agilent_7811	1.15675e-05	0.589941	-0.303286	-1.40629	0.799712	50	41.6667	0.833333	UniRef90_P08318	1260	phosphoprotein 150 & Large structural phosphoprotein	Large structural phosphoprotein n=145 Tax=root TaxID=1 RepID=PP150_HCMVA
	twist_28154	1.15675e-05	0.589941	-0.303286	-1.40629	0.799712	50	41.6667	0.833333		1261	Glycoprotein M
	twist_30800	1.15675e-05	0.589941	-0.303286	-1.40629	0.799712	50	41.6667	0.833333		1262	HCMVUL99 & Tegument protein UL11 homolog
	agilent_107097	1.15678e-05	0.589957	-0.818224	-3.79409	2.15764	4.54545	2.77778	0.611111	UniRef90_B0G8D4	1263	WP_005334551.1 (1/1) non_MPA_topgraph_sampling_040218.csv	Pyridine nucleotide-disulfide oxidoreductase n=14 Tax=Lachnospiraceae TaxID=186803 RepID=B0G8D4_9FIRM
	agilent_1258	1.1571e-05	0.590123	-0.31991	-1.48394	0.844118	40.9091	33.3333	0.814815	UniRef90_P03204	1264	EBNA-3C HHV 4 latent protein	Epstein-Barr nuclear antigen 6 n=14 Tax=Epstein-Barr virus (strain GD1) TaxID=10376 RepID=EBNA6_EBVB9
	twist_236	1.1582e-05	0.590682	-0.738363	-3.42902	1.95229	9.09091	2.77778	0.305556		1265	allergen_name False allergome_name Alt a TCTP (1/2) (1/1) allergenonline_name Unassigned (1/1) (1/1) SDAP_name False iedb_name False
	agilent_35132	1.15991e-05	0.591555	0.671461	-1.78116	3.12409	4.54545	8.33333	1.83333	UniRef90_A0A0M0VLA5	1266	MH0188_GL0103785 MPA_PNP_EM_seqs_non_topgraph_seqs_final_210318.csv	Phosphate-binding protein PstS n=64 Tax=Bifidobacterium TaxID=1678 RepID=A0A0M0VLA5_BIFLN
	agilent_166348	1.16048e-05	0.591844	0.33459	-0.888511	1.55769	27.2727	30.5556	1.12037	UniRef90_A0A354D3V1	1267	MH0436_GL0046035 MPA_PNP_EM_seqs_non_topgraph_seqs_final_210318.csv	Flagellin n=2 Tax=Clostridiales TaxID=186802 RepID=A0A354D3V1_9FIRM
	twist_11627	1.16139e-05	0.592311	0.321594	-0.85548	1.49867	31.8182	38.8889	1.22222		1268	allergen_name False allergome_name Tri ur 37 (2/7) (1/1) allergenonline_name False SDAP_name False iedb_name False
	agilent_76826	1.16206e-05	0.59265	0.30505	-0.812496	1.4226	45.4545	58.3333	1.28333	UniRef90_A0A4P6LV93	1269	WP_018594597.1 strains_non_MPA_non_topgraph_cdhit70_190118.csv	Autolysin n=3 Tax=Blautia TaxID=572511 RepID=A0A4P6LV93_9FIRM
	agilent_11277	1.16291e-05	0.593084	0.312349	-0.83328	1.45798	36.3636	47.2222	1.29861		1270	positive (exact): Influenza A virus Hemagglutinin
	twist_44153	1.16332e-05	0.593293	0.652618	-1.7424	3.04764	4.54545	8.33333	1.83333		1271	hypothetical protein PFD0985wa
	agilent_43627	1.16459e-05	0.59394	0.7174	-1.91998	3.35478	4.54545	5.55556	1.22222	UniRef90_A0A412W1I0	1272	MH0105_GL0061088 MPA_PNP_EM_seqs_non_topgraph_seqs_final_210318.csv	SPOR domain-containing protein n=9 Tax=Odoribacter TaxID=283168 RepID=A0A412W1I0_9BACT
	twist_55780	1.16477e-05	0.594034	0.417825	-1.11862	1.95427	13.6364	19.4444	1.42593		1273	Fusion glycoprotein F0 precursor (2/2) & fusion protein (1/2) & fusion glycoprotein
	agilent_542	1.16515e-05	0.594225	-0.334211	-1.56382	0.895397	72.7273	66.6667	0.916667	UniRef90_P09256	1274	positive (from uniprot): Human herpesvirus 3 Envelope glycoprotein C	Envelope glycoprotein C n=119 Tax=Human herpesvirus 3 TaxID=10335 RepID=GC_VZVD
	agilent_1008	1.16528e-05	0.594291	0.611882	-1.63972	2.86349	9.09091	8.33333	0.916667	UniRef90_P18892	1275	butyrophilin precursor & Butyrophilin subfamily 1 member A1 & butyrophilin, partial	Butyrophilin subfamily 1 member A1 n=22 Tax=Pecora TaxID=35500 RepID=BT1A1_BOVIN
	twist_52560	1.16581e-05	0.594565	0.350677	-0.940703	1.64206	22.7273	27.7778	1.22222		1276	phosphoprotein 150 & Large structural phosphoprotein
	agilent_106728	1.16644e-05	0.594882	-0.568659	-2.66457	1.52725	9.09091	8.33333	0.916667	UniRef90_C0BEV3	1277	MH0088_GL0045527 (1/1) MPA_and_EM_topgraph_220218_subsample.csv	LysM domain protein n=11 Tax=Coprococcus TaxID=33042 RepID=C0BEV3_9FIRM
	agilent_231226	1.1683e-05	0.595834	-0.372888	-1.7508	1.00503	22.7273	16.6667	0.733333	UniRef90_A0A5C1BAU8	1278	VFG043504(gb|NP_357669) (pavB/pfbB) cell wall surface anchor family protein, Plasminogen- and Fibronectin-binding protein B [PavB (VF0524)] [Streptococcus pneumoniae R6]	YSIRK signal domain/LPXTG anchor domain surface protein n=148 Tax=Streptococcus pneumoniae TaxID=1313 RepID=A0A5C1BAU8_STREE
	agilent_229642	1.16988e-05	0.596641	0.41192	-1.11358	1.93742	13.6364	19.4444	1.42593	UniRef90_P15276	1279	VFG000117(gb|NP_253940) (algP/algR3) alginate regulatory protein AlgP [Alginate (VF0091)] [Pseudomonas aeruginosa PAO1]	Transcriptional regulatory protein AlgP n=6 Tax=Pseudomonas aeruginosa TaxID=287 RepID=ALGP_PSEAE
	agilent_223729	1.17042e-05	0.596916	-0.306659	-1.44319	0.829866	40.9091	36.1111	0.882716	UniRef90_UPI000F53326A	1280	VFG000261(gb|NP_273742) (iga) IgA-specific serine endopeptidase [IgA1 protease (VF0080)] [Neisseria meningitidis MC58]	IgA-specific serine endopeptidase autotransporter n=1 Tax=Neisseria meningitidis TaxID=487 RepID=UPI000F53326A
	agilent_222742	1.17066e-05	0.597035	0.503577	-1.36336	2.37052	13.6364	13.8889	1.01852	UniRef90_Q8NXJ1	1281	VFG001289(gb|NP_645581) (clfA) Clumping factor A, fibrinogen-binding protein [Clumping factor (VF0004)] [Staphylococcus aureus subsp. aureus MW2]	Clumping factor A n=98 Tax=Staphylococcus TaxID=1279 RepID=CLFA_STAAW
	agilent_224116	1.17307e-05	0.598264	0.779789	-2.12088	3.68046	4.54545	5.55556	1.22222	UniRef90_P46005	1282	VFG000849(gb|AAA57452) (aggC) usher protein [AAFs (VF0214)] [Escherichia coli 17-2]	Outer membrane usher protein AggC n=23 Tax=Escherichia coli TaxID=562 RepID=AGGC_ECOLX
	agilent_182986	1.17428e-05	0.598884	-0.598614	-2.82912	1.6319	9.09091	8.33333	0.916667	UniRef90_G1WRY6	1283	WP_040015269.1 (2/2) non_MPA_topgraph_sampling_040218.csv	Uncharacterized protein n=18 Tax=Dorea TaxID=189330 RepID=G1WRY6_9FIRM
	agilent_819	1.17444e-05	0.598965	-0.313003	-1.47955	0.853545	36.3636	27.7778	0.763889	UniRef90_P81177	1284	zinc metalloproteinase aureolysin	Zinc metalloproteinase aureolysin n=337 Tax=Bacilli TaxID=91061 RepID=AURE_STAAU
	agilent_42883	1.17507e-05	0.599285	-0.413851	-1.9576	1.1299	18.1818	13.8889	0.763889	UniRef90_A0A0U1MQG2	1285	WP_000669729.1 strains_non_MPA_non_topgraph_cdhit70_190118.csv	Protein map n=15 Tax=Staphylococcaceae TaxID=90964 RepID=A0A0U1MQG2_STAAU
	agilent_223641	1.17555e-05	0.59953	-0.313545	-1.48392	0.85683	63.6364	55.5556	0.873016	UniRef90_A0A4I7YG16	1286	VFG001357(gb|NP_346601) (cbpA) choline binding protein A [CbpA/PspC (VF0150)] [Streptococcus pneumoniae TIGR4]	Choline binding protein A n=44 Tax=Streptococcus pneumoniae TaxID=1313 RepID=A0A4I7YG16_STREE
	agilent_73395	1.17567e-05	0.599592	0.359966	-0.983915	1.70385	22.7273	27.7778	1.22222	UniRef90_A0A173VM56	1287	MH0044_GL0005871 MPA_PNP_EM_seqs_non_topgraph_seqs_final_210318.csv	Flagellin n=8 Tax=Roseburia TaxID=841 RepID=A0A173VM56_9FIRM
	agilent_233907	1.17591e-05	0.599715	0.509977	-1.39459	2.41454	9.09091	11.1111	1.22222	UniRef90_UPI000DA9B94C	1288	VFG001290(gb|NP_647368) (clfB) Clumping factor B, adhesin [Clumping factor (VF0004)] [Staphylococcus aureus subsp. aureus MW2]	MSCRAMM family adhesin clumping factor ClfB n=15 Tax=Staphylococcus aureus TaxID=1280 RepID=UPI000DA9B94C
	agilent_229765	1.17622e-05	0.599874	0.635882	-1.73993	3.01169	4.54545	11.1111	2.44444	UniRef90_D0VFN2	1289	VFG007146(gb|NP_798035) (vopD) type III secretion system translocator protein VopD [T3SS1 (VF0408)] [Vibrio parahaemolyticus RIMD 2210633]	VopD n=132 Tax=Vibrionaceae TaxID=641 RepID=D0VFN2_VIBAL
	agilent_83883	1.17643e-05	0.599977	-0.550517	-2.60796	1.50693	13.6364	8.33333	0.611111	UniRef90_A7LVX4	1290	MH0020_GL0063163 (1/1) MPA_and_EM_topgraph_220218_subsample.csv	TonB-linked outer membrane protein, SusC/RagA family n=54 Tax=Bacteroidales TaxID=171549 RepID=A7LVX4_BACO1
	agilent_153063	1.17766e-05	0.600607	0.411238	-1.12834	1.95081	13.6364	16.6667	1.22222	UniRef90_A0A1C5S902	1291	WP_005331845.1 (1/3) non_MPA_topgraph_sampling_040218.csv	Histidine kinase n=22 Tax=Dorea TaxID=189330 RepID=A0A1C5S902_9FIRM
	twist_45196	1.17955e-05	0.601572	-0.570386	-2.71145	1.57068	9.09091	5.55556	0.611111		1292	polyprotein (3/9) & structural protein (3/3) & VP1 (2/4) & capsid protein VP1 & VP1 protein (2/2) & VP1 protein, partial [Enterovirus A71]
	twist_65448	1.18088e-05	0.602251	0.487259	-1.34519	2.31971	9.09091	11.1111	1.22222		1293	YP_003934834.1 RNA polymerase ADP-ribosylase [Shigella phage SP18]
	twist_36723	1.18311e-05	0.603384	0.524254	-1.45349	2.502	9.09091	11.1111	1.22222		1294	GRA 1 & dense granule protein 1 / major antigenp24, putative & Dense granule protein 1 precursor & dense granule protein 1 / major antigenp24 & P24 granule antigen
	twist_45853	1.18339e-05	0.603528	-0.40696	-1.94282	1.1289	18.1818	16.6667	0.916667		1295	hypothetical protein PFD0985wa
	twist_20427	1.1859e-05	0.604808	-0.748409	-3.58292	2.0861	9.09091	2.77778	0.305556		1296	allergen_name False allergome_name Sola t 1 (7/9) (1/1) allergenonline_name False SDAP_name False iedb_name False
	agilent_224035	1.18654e-05	0.605136	0.775411	-2.16404	3.71486	4.54545	5.55556	1.22222	UniRef90_Q327J1	1297	VFG012802(gb|NP_858136) (ospB) type III secretion system effector OspB [T3SS (SS011)] [Shigella flexneri 2a str. 301]	OspB n=95 Tax=Enterobacteriaceae TaxID=543 RepID=Q327J1_SHIDS
	twist_34377	1.18706e-05	0.605402	0.295989	-0.826879	1.41886	45.4545	52.7778	1.16111		1298	EBNA-1 HHV 4 & BKRF1
	agilent_8907	1.18748e-05	0.605613	0.418196	-1.16921	2.0056	13.6364	16.6667	1.22222	UniRef90_P08392	1299	Trans-acting transcriptional protein ICP4	Major viral transcription factor ICP4 n=1 Tax=Human herpesvirus 1 (strain 17) TaxID=10299 RepID=ICP4_HHV11
	twist_59590	1.1875e-05	0.605626	-0.460379	-2.20796	1.28721	13.6364	8.33333	0.611111		1300	H3N2 A/Beijing/32/92 HA
	twist_32081	1.18831e-05	0.606037	0.501639	-1.40474	2.40802	9.09091	11.1111	1.22222		1301	putative zinc metalloprotease
	agilent_3246	1.1904e-05	0.607106	0.290653	-0.817203	1.39851	54.5455	61.1111	1.12037	UniRef90_A0A1D8D445	1302	positive (from uniprot): Enterovirus C Genome polyprotein [on Uniprot the BLAST matches are "Capsid protein" from "Human poliovirus"	VP1 (Fragment) n=1 Tax=Human poliovirus 3 TaxID=12086 RepID=A0A1D8D445_9ENTO
	twist_73232	1.19047e-05	0.60714	0.333355	-0.937384	1.60409	22.7273	27.7778	1.22222		1303	YP_003934626.1 rIIA protector from prophage-induced early lysis [Shigella phage SP18]
	agilent_8991	1.19072e-05	0.607269	-0.303689	-1.46176	0.85438	68.1818	61.1111	0.896296	UniRef90_P03204	1304	EBNA-3C HHV 4 latent protein	Epstein-Barr nuclear antigen 6 n=14 Tax=Epstein-Barr virus (strain GD1) TaxID=10376 RepID=EBNA6_EBVB9
	agilent_68956	1.19173e-05	0.60778	-0.406168	-1.95723	1.14489	18.1818	13.8889	0.763889	UniRef90_E7GPX5	1305	V1.UC11-5_GL0039919 (2/5) MPA_and_EM_topgraph_220218_subsample.csv	Uncharacterized protein n=23 Tax=Clostridiales TaxID=186802 RepID=E7GPX5_CLOSY
	agilent_8622	1.19239e-05	0.60812	0.335913	-0.948077	1.6199	72.7273	80.5556	1.10764	UniRef90_Q9ANY1	1306	pneumococcal histidine triad protein E & hydrolase & HIT family hydrolase	Bvh-3 n=444 Tax=Bacteria TaxID=2 RepID=Q9ANY1_STREE
	agilent_172041	1.19315e-05	0.608508	0.503891	-1.42426	2.43204	9.09091	11.1111	1.22222	UniRef90_A0A073I9S0	1307	MH0355_GL0086487 (3/3) MPA_and_EM_topgraph_220218_subsample.csv	Uncharacterized protein n=30 Tax=Bacteroidales TaxID=171549 RepID=A0A073I9S0_9PORP
	twist_39114	1.19329e-05	0.608579	0.481411	-1.36109	2.32391	9.09091	11.1111	1.22222		1308	erythrocyte membrane protein 1 (2/9) & VAR2CSA & erythrocyte membrane protein 1 (PfEMP1)
	twist_25071	1.19381e-05	0.608841	0.682686	-1.93206	3.29743	4.54545	5.55556	1.22222		1309	allergen_name False allergome_name Str py Streptokinase (8/12) (1/1) allergenonline_name False SDAP_name False iedb_name False
	agilent_198657	1.1939e-05	0.608888	-0.624847	-3.01838	1.76868	95.4545	91.6667	0.960317	UniRef90_Q2G0D4	1310	WP_000731642.1 strains_non_MPA_non_topgraph_cdhit70_190118.csv	Probable autolysin SsaALP n=204 Tax=Bacteria TaxID=2 RepID=SSAAL_STAA8
	agilent_51613	1.19592e-05	0.609921	-0.917976	-4.44453	2.60858	4.54545	2.77778	0.611111	UniRef90_A0A069SKF6	1311	MH0061_GL0015145 MPA_PNP_EM_seqs_non_topgraph_seqs_final_210318.csv	DUF4988 domain-containing protein n=4 Tax=Bacteroides TaxID=816 RepID=A0A069SKF6_BACVU
	agilent_181551	1.19592e-05	0.609921	-0.917976	-4.44453	2.60858	4.54545	2.77778	0.611111	UniRef90_A0A1L9L0T2	1312	WP_038968447.1 strains_non_MPA_non_topgraph_cdhit70_190118.csv	Type II secretion system protein D n=17 Tax=Vibrio TaxID=662 RepID=A0A1L9L0T2_VIBFL
	twist_59703	1.19636e-05	0.610144	-0.498819	-2.41632	1.41868	13.6364	8.33333	0.611111		1313	B B/Hong Kong/05/1972 HA
	agilent_204160	1.19663e-05	0.61028	-0.742755	-3.59903	2.11353	4.54545	5.55556	1.22222	UniRef90_A0A0U5JI25	1314	WP_011953364.1 strains_non_MPA_non_topgraph_cdhit70_190118.csv	Clumping factor ClfA, fibrinogen-binding protein n=28 Tax=Lactobacillus reuteri TaxID=1598 RepID=A0A0U5JI25_LACRE
	twist_27719	1.19832e-05	0.611141	-0.39878	-1.93601	1.13845	18.1818	11.1111	0.611111		1315	early antigen protein D (EA-D) & DNA polymerase processivity factor BMRF1
	twist_99693	1.19892e-05	0.61145	-0.297081	-1.44327	0.849107	40.9091	30.5556	0.746914		1316	YP_009222289.1 lysin [Lactobacillus phage LfeInf]
	agilent_496	1.19977e-05	0.611884	0.490012	-1.40284	2.38286	9.09091	11.1111	1.22222	UniRef90_Q8VKQ6	1317	MCE-FAMILY PROTEIN MCE1A	Virulence factor n=190 Tax=Mycobacterium tuberculosis complex TaxID=77643 RepID=Q8VKQ6_MYCTO
	twist_22570	1.19988e-05	0.611937	0.416391	-1.19231	2.02509	13.6364	22.2222	1.62963		1318	allergen_name False allergome_name Str pn PspC (2/2) (1/1) allergenonline_name False SDAP_name False iedb_name False
	twist_62977	1.19993e-05	0.611964	0.529313	-1.51581	2.57444	9.09091	11.1111	1.22222		1319	YP_008532023.1 hypothetical protein [Klebsiella phage 0507-KN2-1]
	agilent_71398	1.20071e-05	0.61236	0.397745	-1.14075	1.93624	13.6364	16.6667	1.22222	UniRef90_A0A173WZX5	1320	MH0014_GL0042651 (1/2) MPA_and_EM_topgraph_220218_subsample.csv	D-gamma-glutamyl-meso-diaminopimelic acid endopeptidase CwlS n=68 Tax=Firmicutes TaxID=1239 RepID=A0A173WZX5_9FIRM
	agilent_223654	1.20146e-05	0.612746	0.534389	-1.53489	2.60367	9.09091	11.1111	1.22222	UniRef90_P45387	1321	VFG001149(gb|AAB03707) (hap) autotransporter, fibronectin-binding adhesin [Hap (VF0037)] [Haemophilus influenzae N187]	Adhesion and penetration protein autotransporter n=2 Tax=Haemophilus influenzae TaxID=727 RepID=HAP2_HAEIF
	agilent_183591	1.20231e-05	0.61318	0.462607	-1.33091	2.25612	9.09091	13.8889	1.52778	UniRef90_A0A174JVB0	1322	SZEY-64A_GL0026694 MPA_PNP_EM_seqs_non_topgraph_seqs_final_210318.csv	Probable peptidoglycan endopeptidase LytE n=32 Tax=Bacteroidales TaxID=171549 RepID=A0A174JVB0_9BACT
	agilent_73216	1.20359e-05	0.613833	0.304772	-0.878999	1.48854	63.6364	69.4444	1.09127	UniRef90_C0FTT4	1323	WP_007886088.1 MPA_PNP_EM_seqs_non_topgraph_seqs_final_210318.csv	Flagellin n=5 Tax=Roseburia inulinivorans TaxID=360807 RepID=C0FTT4_9FIRM
	twist_54219	1.20397e-05	0.614024	-0.448147	-2.18975	1.29345	13.6364	8.33333	0.611111		1324	PPE family protein (1/9) & PPE FAMILY PROTEIN (4/6) & PPE family protein [Mycobacterium tuberculosis] (4/11)
	agilent_231668	1.20479e-05	0.614442	0.330139	-0.954367	1.61465	31.8182	30.5556	0.960317	UniRef90_P71401	1325	VFG001157(gb|AAC44560) (hsf) Hsf [Hia/Hsf (VF0039)] [Haemophilus influenzae C54]	Hsf n=19 Tax=Haemophilus influenzae TaxID=727 RepID=P71401_HAEIF
	twist_47284	1.20508e-05	0.61459	0.397582	-1.14998	1.94514	13.6364	16.6667	1.22222		1326	early antigen protein D (EA-D) & DNA polymerase processivity factor BMRF1
	agilent_231437	1.20729e-05	0.615716	-0.309944	-1.52023	0.900342	63.6364	61.1111	0.960317	UniRef90_Q48028	1327	VFG001154(gb|AAA20524) (hmw2A) adhesin HMW2A, two-partner secretion (TPS) pathway TpsA exoprotein [HMW1/HMW2 (VF0038)] [Haemophilus influenzae str. 12]	Adhesin n=8 Tax=Haemophilus influenzae TaxID=727 RepID=Q48028_HAEIF
	twist_77319	1.20848e-05	0.616325	0.365028	-1.06281	1.79287	18.1818	22.2222	1.22222		1328	YP_009222325.1 endonuclease [Lactobacillus phage LfeInf]
	twist_73805	1.20849e-05	0.61633	-0.542791	-2.666	1.58042	9.09091	5.55556	0.611111		1329	YP_009043441.1 DNA helicase [Listeria phage List-36]
	agilent_236983	1.20954e-05	0.616865	0.624867	-1.8231	3.07284	4.54545	8.33333	1.83333	UniRef90_P43840	1330	VFG000335(gb|NP_439322) (ompP5) outer membrane protein P5 (ompA), human factor H binding protein [P5 protein (VF0041)] [Haemophilus influenzae Rd KW20]	Outer membrane protein P5 n=60 Tax=Pasteurellaceae TaxID=712 RepID=OMP5_HAEIN
	agilent_164349	1.21021e-05	0.617207	-0.570112	-2.80575	1.66552	9.09091	5.55556	0.611111	UniRef90_R5VF48	1331	MH0098_GL0098662 (1/1) MPA_and_EM_topgraph_220218_subsample.csv	Glycosyltransferase Family 51 candidate bifunctional family GT51 b-glycosyltransferase/PBP transpeptidase (Candidate murein polymerase) n=7 Tax=Roseburia TaxID=841 RepID=R5VF48_9FIRM
	twist_48824	1.21089e-05	0.617555	-0.327649	-1.61376	0.958466	27.2727	19.4444	0.712963		1332	polyprotein (9/9) & VP1 capsid protein (1/3) & Chain 2, Human Rhinovirus Serotype 2 (Hrv2)
	agilent_227428	1.21262e-05	0.618438	-0.583338	-2.87886	1.71219	9.09091	5.55556	0.611111	UniRef90_P27951	1333	VFG001795(gb|BAC98831) (cba) c protein beta antigen [<beta>-C protein (VF0277)] [Streptococcus agalactiae FM027022]	IgA FC receptor n=71 Tax=Streptococcus TaxID=1301 RepID=BAG_STRAG
	agilent_224304	1.21291e-05	0.618585	-0.284191	-1.403	0.834613	59.0909	52.7778	0.893162	UniRef90_A0A0E8T3C9	1334	VFG001354(gb|NP_345414) (pce) choline binding protein E [CBPs (VF0145)] [Streptococcus pneumoniae TIGR4]	Choline binding protein E CbpE n=250 Tax=Bacteria TaxID=2 RepID=A0A0E8T3C9_STREE
	agilent_42039	1.21324e-05	0.618752	-0.401183	-1.98131	1.17895	18.1818	11.1111	0.611111	UniRef90_Q2G222	1335	WP_001125631.1 strains_non_MPA_non_topgraph_cdhit70_190118.csv	N-acetylmuramoyl-L-alanine amidase domain-containing protein SAOUHSC_02979 n=302 Tax=Bacteria TaxID=2 RepID=Y2979_STAA8
	twist_59695	1.21378e-05	0.619026	0.631499	-1.85772	3.12072	4.54545	8.33333	1.83333		1336	B B/Florida/4/2006 HA
	twist_23592	1.21464e-05	0.619464	-0.537191	-2.65732	1.58294	9.09091	5.55556	0.611111		1337	allergen_name False allergome_name Str pn PspC (2/2) (1/1) allergenonline_name False SDAP_name False iedb_name False
	agilent_2661	1.21473e-05	0.619515	0.673486	-1.98494	3.33191	4.54545	5.55556	1.22222	UniRef90_P03114	1338	Replication protein E1	Replication protein E1 n=962 Tax=root TaxID=1 RepID=VE1_HPV16
	twist_31200	1.21574e-05	0.620026	0.330007	-0.974518	1.63453	27.2727	30.5556	1.12037		1339	positive (from uniprot): Rhinovirus B Genome polyprotein
	agilent_114814	1.21704e-05	0.62069	-0.589821	-2.92583	1.74619	9.09091	5.55556	0.611111	UniRef90_A0A0B5BH65	1340	WP_011743329.1 strains_non_MPA_non_topgraph_cdhit70_190118.csv	Excalibur domain-containing protein n=34 Tax=Bifidobacterium TaxID=1678 RepID=A0A0B5BH65_BIFAD
	agilent_222759	1.21707e-05	0.620704	0.45164	-1.33717	2.24045	13.6364	13.8889	1.01852	UniRef90_UPI000DA9B94C	1341	VFG001290(gb|NP_647368) (clfB) Clumping factor B, adhesin [Clumping factor (VF0004)] [Staphylococcus aureus subsp. aureus MW2]	MSCRAMM family adhesin clumping factor ClfB n=15 Tax=Staphylococcus aureus TaxID=1280 RepID=UPI000DA9B94C
	twist_42090	1.2172e-05	0.620773	0.290554	-0.860471	1.44158	54.5455	61.1111	1.12037		1342	envelope glycoprotein G (2/2) & glycoprotein G (2/2)
	agilent_714	1.21746e-05	0.620906	0.631496	-1.87112	3.13411	4.54545	8.33333	1.83333	UniRef90_P06491	1343	major capsid protein (4/4) & UL19	Major capsid protein n=146 Tax=root TaxID=1 RepID=MCP_HHV11
	twist_95165	1.21994e-05	0.622171	-0.395642	-1.96926	1.17798	18.1818	11.1111	0.611111		1344	AFU63124.1 endolysin [Lactobacillus phage ATCC 8014-B2]
	twist_46304	1.22142e-05	0.622925	0.292274	-0.872737	1.45729	54.5455	61.1111	1.12037		1345	positive (exact): Human herpesvirus 3 Envelope glycoprotein C
	agilent_3614	1.22242e-05	0.623434	-0.353146	-1.76286	1.05657	22.7273	19.4444	0.855556	UniRef90_Q69091	1346	Glycoprotein D HHV-1	Envelope glycoprotein D n=279 Tax=root TaxID=1 RepID=GD_HHV11
	twist_32109	1.22252e-05	0.623487	0.291974	-0.873726	1.45767	50	55.5556	1.11111		1347	EBNA-1 HHV 4 & BKRF1
	twist_882	1.22334e-05	0.623905	-0.74217	-3.70884	2.22449	4.54545	2.77778	0.611111		1348	allergen_name False allergome_name Cul ob 8 (2/2) (1/1) allergenonline_name False SDAP_name False iedb_name False
	agilent_238423	1.22334e-05	0.623905	-0.74217	-3.70884	2.22449	4.54545	2.77778	0.611111	UniRef90_Q53747	1349	VFG001276(gb|NP_646195) (lukF-PV) Panton-Valentine leukocidin chain F precursor [PVL (VF0018)] [Staphylococcus aureus subsp. aureus MW2]	Leucocidin F n=80 Tax=root TaxID=1 RepID=Q53747_STAAU
	agilent_147293	1.22334e-05	0.623905	-0.74217	-3.70884	2.22449	4.54545	2.77778	0.611111	UniRef90_Q6GF50	1350	WP_000595617.1 strains_non_MPA_non_topgraph_cdhit70_190118.csv	Uncharacterized leukocidin-like protein 1 n=24 Tax=Staphylococcus TaxID=1279 RepID=LUKL1_STAAR
	agilent_221215	1.22467e-05	0.624581	0.386622	-1.16183	1.93508	13.6364	16.6667	1.22222	UniRef90_UPI000F53326A	1351	VFG000261(gb|NP_273742) (iga) IgA-specific serine endopeptidase [IgA1 protease (VF0080)] [Neisseria meningitidis MC58]	IgA-specific serine endopeptidase autotransporter n=1 Tax=Neisseria meningitidis TaxID=487 RepID=UPI000F53326A
	agilent_85590	1.22479e-05	0.624642	-0.533791	-2.67205	1.60447	9.09091	5.55556	0.611111	UniRef90_A0A174D4S3	1352	O2.UC16-1_GL0015012 MPA_PNP_EM_seqs_non_topgraph_seqs_final_210318.csv	Cellulase n=39 Tax=Bacteroides TaxID=816 RepID=A0A174D4S3_BACUN
	twist_88459	1.22496e-05	0.624728	0.673555	-2.02524	3.37235	4.54545	5.55556	1.22222		1353	YP_009222256.1 hypothetical protein LfeInf_018 [Lactobacillus phage LfeInf]
	twist_1307	1.22691e-05	0.625725	-0.393571	-1.97508	1.18794	18.1818	11.1111	0.611111		1354	allergen_name False allergome_name False allergenonline_name False SDAP_name Bos d 8 (9/13) (1/1) iedb_name False
	agilent_80555	1.22695e-05	0.625745	-0.274533	-1.37777	0.828704	54.5455	47.2222	0.865741	UniRef90_Q2G2J2	1355	WP_000717394.1 strains_non_MPA_non_topgraph_cdhit70_190118.csv	Staphylococcal secretory antigen ssaA2 n=207 Tax=Bacteria TaxID=2 RepID=SSAA2_STAA8
	twist_38675	1.22794e-05	0.626247	0.360028	-1.08888	1.80894	77.2727	86.1111	1.11438		1356	pneumococcal histidine triad protein E & hydrolase & HIT family hydrolase
	twist_30716	1.22996e-05	0.627277	0.39556	-1.20111	1.99223	13.6364	16.6667	1.22222		1357	Serine-rich 25 kDa antigen protein
	agilent_238925	1.23039e-05	0.6275	0.510471	-1.55137	2.57231	9.09091	11.1111	1.22222	UniRef90_P11311	1358	VFG002033(gb|NP_109829) (p1/MgPa/gapA) ADP1_MYCPN adhesin P1 [Cytadherence organelle (VF0330)] [Mycoplasma pneumoniae M129]	Adhesin P1 n=56 Tax=Mycoplasma pneumoniae TaxID=2104 RepID=ADP1_MYCPN
	agilent_139934	1.23065e-05	0.627631	-0.433062	-2.18291	1.31678	13.6364	8.33333	0.611111	UniRef90_A0A174MPU4	1359	T2D-189A_GL0064880 MPA_PNP_EM_seqs_non_topgraph_seqs_final_210318.csv	Flagellin n=3 Tax=Clostridiales TaxID=186802 RepID=A0A174MPU4_9FIRM
	agilent_137015	1.23263e-05	0.628641	-0.429377	-2.16944	1.31069	13.6364	8.33333	0.611111	UniRef90_V5MD09	1360	NP_833224.1 strains_non_MPA_non_topgraph_cdhit70_190118.csv	Beta-lactamase domain-containing protein n=363 Tax=Bacillaceae TaxID=186817 RepID=V5MD09_BACTU
	agilent_47871	1.2329e-05	0.628779	-0.528215	-2.66968	1.61325	9.09091	5.55556	0.611111	UniRef90_A0A415Y4C9	1361	MH0212_GL0040623 MPA_PNP_EM_seqs_non_topgraph_seqs_final_210318.csv	Fibronectin type-III domain-containing protein n=4 Tax=Lachnospiraceae TaxID=186803 RepID=A0A415Y4C9_9FIRM
	twist_28807	1.23451e-05	0.629602	0.297505	-0.911525	1.50654	27.2727	36.1111	1.32407		1362	Enterovirus polyprotein (VP0, VP1, VP2, VP4) – capsid proteins, Coxsackievirus A9 (2.9 Å structure, chains 1–4)
	agilent_3544	1.23555e-05	0.630131	-0.29072	-1.474	0.892562	40.9091	33.3333	0.814815	UniRef90_Q69091	1363	Glycoprotein D HHV-1	Envelope glycoprotein D n=279 Tax=root TaxID=1 RepID=GD_HHV11
	agilent_219934	1.23566e-05	0.630187	-0.2705	-1.37166	0.830664	54.5455	50	0.916667	UniRef90_UPI000F53326A	1364	VFG000261(gb|NP_273742) (iga) IgA-specific serine endopeptidase [IgA1 protease (VF0080)] [Neisseria meningitidis MC58]	IgA-specific serine endopeptidase autotransporter n=1 Tax=Neisseria meningitidis TaxID=487 RepID=UPI000F53326A
	agilent_40430	1.23678e-05	0.630757	-0.794367	-4.03351	2.44478	4.54545	5.55556	1.22222	UniRef90_A0A174KMR6	1365	MH0003_GL0096731 MPA_PNP_EM_seqs_non_topgraph_seqs_final_210318.csv	Alpha-glycosidase n=47 Tax=Bacteroidaceae TaxID=815 RepID=A0A174KMR6_BACVU
	agilent_108889	1.23979e-05	0.632295	0.58646	-1.81572	2.98864	4.54545	11.1111	2.44444	UniRef90_A0A0K6BRS0	1366	YP_098302.1 strains_non_MPA_non_topgraph_cdhit70_190118.csv	Insulinase family protein n=52 Tax=Bacteroidaceae TaxID=815 RepID=A0A0K6BRS0_BACFG
	twist_36555	1.24203e-05	0.633436	0.452503	-1.40721	2.31222	9.09091	11.1111	1.22222		1367	fibronectin-binding protein A
	agilent_40684	1.24553e-05	0.635219	-0.330765	-1.69733	1.03579	22.7273	16.6667	0.733333	UniRef90_D4IQV3	1368	MH0116_GL0003989 (2/2) MPA_and_EM_topgraph_220218_subsample.csv	TonB-dependent Receptor Plug Domain./TonB dependent receptor n=5 Tax=Alistipes TaxID=239759 RepID=D4IQV3_9BACT
	agilent_153499	1.24641e-05	0.635671	-0.338614	-1.73948	1.06225	22.7273	19.4444	0.855556	UniRef90_Q2FWV5	1369	WP_000727649.1 strains_non_MPA_non_topgraph_cdhit70_190118.csv	Chemotaxis inhibitory protein n=103 Tax=root TaxID=1 RepID=CHIPS_STAA8
	agilent_148358	1.24642e-05	0.635675	-0.283264	-1.45515	0.888622	36.3636	27.7778	0.763889	UniRef90_R7HQD9	1370	V1.FI35_GL0037423 MPA_PNP_EM_seqs_non_topgraph_seqs_final_210318.csv	Peptidase C10 family n=1 Tax=Prevotella sp. CAG:279 TaxID=1262924 RepID=R7HQD9_9BACT
	agilent_226184	1.25337e-05	0.63922	0.304829	-0.969634	1.57929	27.2727	27.7778	1.01852	UniRef90_P71401	1371	VFG001157(gb|AAC44560) (hsf) Hsf [Hia/Hsf (VF0039)] [Haemophilus influenzae C54]	Hsf n=19 Tax=Haemophilus influenzae TaxID=727 RepID=P71401_HAEIF
	agilent_9078	1.25362e-05	0.639345	-0.50318	-2.60771	1.60135	9.09091	5.55556	0.611111	UniRef90_P06725	1372	tegument protein pp65 & 65 kDa lower matrix phosphoprotein & pp65 & HCMVUL83	65 kDa phosphoprotein n=77 Tax=Human cytomegalovirus TaxID=10359 RepID=PP65_HCMVA
	twist_27916	1.25362e-05	0.639345	-0.50318	-2.60771	1.60135	9.09091	5.55556	0.611111		1373	tegument protein pp65 & 65 kDa lower matrix phosphoprotein & pp65 & HCMVUL83
	agilent_196719	1.25414e-05	0.639612	-0.504283	-2.61511	1.60655	9.09091	5.55556	0.611111	UniRef90_D4IJ36	1374	MH0238_GL0000483 (1/1) MPA_and_EM_topgraph_220218_subsample.csv	Capsular exopolysaccharide family n=7 Tax=Rikenellaceae TaxID=171550 RepID=D4IJ36_9BACT
	agilent_229734	1.25507e-05	0.640088	-0.26787	-1.39072	0.854976	45.4545	41.6667	0.916667	UniRef90_Q9KK48	1375	VFG005316(gb|NP_359586) (pspC/cbpA) Choline binding protein A [Choline-binding proteins (CVF122)] [Streptococcus pneumoniae R6]	Surface protein PspC n=12 Tax=Streptococcus pneumoniae TaxID=1313 RepID=Q9KK48_STREE
	agilent_221413	1.25552e-05	0.640317	0.279004	-0.891313	1.44932	50	63.8889	1.27778	UniRef90_Q54972	1376	VFG005313(gb|NP_357715) (pspA) Surface protein pspA precursor [Choline-binding proteins (CVF122)] [Streptococcus pneumoniae R6]	Pneumococcal surface protein A n=17 Tax=Streptococcus pneumoniae TaxID=1313 RepID=Q54972_STREE
	agilent_106304	1.25598e-05	0.640549	0.368751	-1.1791	1.9166	13.6364	16.6667	1.22222	UniRef90_B8K1G7	1377	WP_001047565.1 (1/2) non_MPA_topgraph_sampling_040218.csv	Gp23 n=116 Tax=root TaxID=1 RepID=B8K1G7_9CAUD
	agilent_237936	1.25638e-05	0.640752	0.611943	-1.95827	3.18216	4.54545	5.55556	1.22222	UniRef90_A1JSQ1	1378	VFG002321(gb|YP_001006728) (fliC) flagellin [Flagella (VF0394)] [Yersinia enterocolitica subsp. enterocolitica 8081]	Flagellin n=55 Tax=Yersinia TaxID=444888 RepID=A1JSQ1_YERE8
	agilent_222757	1.25694e-05	0.641041	0.464902	-1.48942	2.41922	9.09091	11.1111	1.22222	UniRef90_Q8NXJ1	1379	VFG001289(gb|NP_645581) (clfA) Clumping factor A, fibrinogen-binding protein [Clumping factor (VF0004)] [Staphylococcus aureus subsp. aureus MW2]	Clumping factor A n=98 Tax=Staphylococcus TaxID=1279 RepID=CLFA_STAAW
	agilent_1141	1.25725e-05	0.641195	0.291514	-0.934502	1.51753	31.8182	36.1111	1.13492	UniRef90_P07210	1380	polyprotein (9/9) & VP1 capsid protein (1/3) & Chain 2, Human Rhinovirus Serotype 2 (Hrv2)	Genome polyprotein n=273 Tax=Enterovirus TaxID=12059 RepID=POLG_HRV8A
	twist_54947	1.25851e-05	0.641839	-0.262131	-1.3667	0.842437	50	44.4444	0.888889		1381	positive (from uniprot): Rhinovirus B Genome polyprotein
	agilent_9481	1.2588e-05	0.641989	0.275886	-0.887165	1.43894	54.5455	61.1111	1.12037	UniRef90_A0A098ZMW6	1382	choline-binding protein D	Autolysin n=355 Tax=Streptococcus TaxID=1301 RepID=A0A098ZMW6_STREE
	agilent_240581	1.2588e-05	0.641989	0.275886	-0.887165	1.43894	54.5455	61.1111	1.12037	UniRef90_A0A098ZMW6	1383	VFG001355(gb|NP_346612) (cbpD) choline binding protein D [CBPs (VF0145)] [Streptococcus pneumoniae TIGR4]	Autolysin n=355 Tax=Streptococcus TaxID=1301 RepID=A0A098ZMW6_STREE
	twist_6459	1.25959e-05	0.642391	-0.370151	-1.93248	1.19218	18.1818	11.1111	0.611111		1384	allergen_name False allergome_name Cas s 1 (6/6) (1/1) allergenonline_name Unassigned (1/1) (1/1) SDAP_name False iedb_name False
	agilent_75806	1.26018e-05	0.642689	-0.821718	-4.29314	2.6497	4.54545	2.77778	0.611111	UniRef90_A0A078S111	1385	MH0230_GL0031627 MPA_PNP_EM_seqs_non_topgraph_seqs_final_210318.csv	Fibronectin type-III domain-containing protein n=58 Tax=Bacteroides TaxID=816 RepID=A0A078S111_BACUN
	agilent_131886	1.26051e-05	0.642862	0.287461	-0.927573	1.50249	68.1818	69.4444	1.01852	UniRef90_A0A173T5V3	1386	MH0260_GL0103278 MPA_PNP_EM_seqs_non_topgraph_seqs_final_210318.csv	Flagellin n=2 Tax=Roseburia faecis TaxID=301302 RepID=A0A173T5V3_9FIRM
	agilent_1144	1.26134e-05	0.643284	0.298904	-0.966107	1.56392	31.8182	36.1111	1.13492	UniRef90_P03300	1387	Genome polyprotein (6/6) & polyprotein (7/9) & VP1 (1/4) & coat protein VP1 & VP4	Genome polyprotein n=1168 Tax=Enterovirus TaxID=12059 RepID=POLG_POL1M
	agilent_237216	1.26232e-05	0.643783	0.492511	-1.59501	2.58004	9.09091	8.33333	0.916667	UniRef90_Q54703	1388	VFG000955(gb|NP_608047) (emm) M18 protein precursor [M protein (VF0242)] [Streptococcus pyogenes MGAS8232]	Emm18.1 protein n=9 Tax=Streptococcus pyogenes TaxID=1314 RepID=Q54703_STRPY
	agilent_9542	1.26235e-05	0.643797	-0.772138	-4.045	2.50073	4.54545	2.77778	0.611111	UniRef90_P03204	1389	EBNA-3C HHV 4 latent protein	Epstein-Barr nuclear antigen 6 n=14 Tax=Epstein-Barr virus (strain GD1) TaxID=10376 RepID=EBNA6_EBVB9
	agilent_9543	1.26235e-05	0.643797	-0.772138	-4.045	2.50073	4.54545	2.77778	0.611111	UniRef90_P03204	1390	EBNA-3C HHV 4 latent protein	Epstein-Barr nuclear antigen 6 n=14 Tax=Epstein-Barr virus (strain GD1) TaxID=10376 RepID=EBNA6_EBVB9
	agilent_9541	1.26235e-05	0.643797	-0.772138	-4.045	2.50073	4.54545	2.77778	0.611111	UniRef90_P03204	1391	EBNA-3C HHV 4 latent protein	Epstein-Barr nuclear antigen 6 n=14 Tax=Epstein-Barr virus (strain GD1) TaxID=10376 RepID=EBNA6_EBVB9
	twist_27102	1.26379e-05	0.644534	0.475401	-1.54417	2.49498	9.09091	11.1111	1.22222		1392	Surface protein pspA
	agilent_115049	1.26505e-05	0.645177	-0.757036	-3.9793	2.46522	4.54545	2.77778	0.611111	UniRef90_A0A087A310	1393	WP_015439335.1 strains_non_MPA_non_topgraph_cdhit70_190118.csv	MalE-type ABC sugar transport system periplasmic component n=37 Tax=Bacteria TaxID=2 RepID=A0A087A310_9BIFI
	twist_59514	1.26518e-05	0.645244	0.305772	-0.995984	1.60753	22.7273	27.7778	1.22222		1394	B B/Beijing/184/93 HA
	twist_42511	1.26574e-05	0.645528	-0.34761	-1.82876	1.13354	27.2727	16.6667	0.611111		1395	CELL SURFACE LIPOPROTEIN MPT83 (LIPOPROTEIN P23)
	twist_51449	1.26591e-05	0.645613	-0.759705	-3.99761	2.47819	4.54545	5.55556	1.22222		1396	ORF22
	agilent_236729	1.26631e-05	0.645816	0.438705	-1.43222	2.30963	9.09091	11.1111	1.22222	UniRef90_Q50341	1397	VFG002030(gb|NP_109830) (orf6/MgpC/crmA) cytadherence protein [Cytadherence organelle (VF0330)] [Mycoplasma pneumoniae M129]	Mgp-operon protein 3 n=22 Tax=Mycoplasma pneumoniae TaxID=2104 RepID=MGP3_MYCPN
	agilent_78103	1.26663e-05	0.645982	-0.321905	-1.69541	1.0516	27.2727	16.6667	0.611111	UniRef90_Q8G7F6	1398	WP_058102159.1 (2/6) non_MPA_topgraph_sampling_040218.csv	Uncharacterized protein n=165 Tax=Terrabacteria group TaxID=1783272 RepID=Q8G7F6_BIFLO
	twist_51746	1.26671e-05	0.646023	0.371651	-1.21431	1.95761	13.6364	16.6667	1.22222		1399	alpha S1 casein & Alpha-S1-casein
	twist_22088	1.26702e-05	0.646181	-0.288309	-1.51921	0.942592	31.8182	22.2222	0.698413		1400	allergen_name False allergome_name Que ru 1 (2/2) (1/1) allergenonline_name False SDAP_name False iedb_name False
	agilent_1088	1.26786e-05	0.64661	-0.31981	-1.68698	1.04736	22.7273	16.6667	0.733333	UniRef90_P06725	1401	tegument protein pp65 & 65 kDa lower matrix phosphoprotein & pp65 & HCMVUL83	65 kDa phosphoprotein n=77 Tax=Human cytomegalovirus TaxID=10359 RepID=PP65_HCMVA
	agilent_73243	1.26924e-05	0.647313	0.317666	-1.04324	1.67858	77.2727	80.5556	1.04248	UniRef90_A0A091BTX1	1402	WP_020917102.1 strains_non_MPA_non_topgraph_cdhit70_190118.csv	N-acetylmuramidase n=11 Tax=Streptococcus TaxID=1301 RepID=A0A091BTX1_STREI
	twist_23154	1.26959e-05	0.64749	0.370933	-1.21904	1.9609	13.6364	16.6667	1.22222		1403	allergen_name False allergome_name Ovi a 10 (2/2), Ovi a 8 (3/5) (1/1) allergenonline_name False SDAP_name False iedb_name False
	twist_52250	1.26971e-05	0.64755	0.284888	-0.936478	1.50625	31.8182	36.1111	1.13492		1404	EBNA-3C HHV 4 latent protein
	agilent_6000	1.26971e-05	0.64755	0.284888	-0.936478	1.50625	31.8182	36.1111	1.13492	UniRef90_P03204	1405	EBNA-3C HHV 4 latent protein	Epstein-Barr nuclear antigen 6 n=14 Tax=Epstein-Barr virus (strain GD1) TaxID=10376 RepID=EBNA6_EBVB9
	twist_52249	1.26971e-05	0.64755	0.284888	-0.936478	1.50625	31.8182	36.1111	1.13492		1406	EBNA-3C HHV 4 latent protein
	agilent_109931	1.27018e-05	0.64779	0.570001	-1.87548	3.01548	4.54545	8.33333	1.83333	UniRef90_R7CNE5	1407	MH0133_GL0028481 MPA_PNP_EM_seqs_non_topgraph_seqs_final_210318.csv	Lipoprotein n=2 Tax=Dialister TaxID=39948 RepID=R7CNE5_9FIRM
	twist_26346	1.27024e-05	0.64782	-0.736048	-3.89422	2.42212	4.54545	2.77778	0.611111		1408	EBNA-3B nuclear protein [Human gammaherpesvirus 4] & Epstein-Barr nuclear antigen 4
	agilent_121687	1.2708e-05	0.64811	-0.412893	-2.18606	1.36028	13.6364	8.33333	0.611111	UniRef90_A7LY99	1409	T2D-48A_GL0057154 MPA_PNP_EM_seqs_non_topgraph_seqs_final_210318.csv	Uncharacterized protein n=30 Tax=Bacteroides TaxID=816 RepID=A7LY99_BACO1
	agilent_171144	1.27162e-05	0.648524	-0.31799	-1.68533	1.04934	22.7273	16.6667	0.733333	UniRef90_P81177	1410	WP_001819612.1 strains_non_MPA_non_topgraph_cdhit70_190118.csv	Zinc metalloproteinase aureolysin n=337 Tax=Bacilli TaxID=91061 RepID=AURE_STAAU
	agilent_7032	1.27727e-05	0.651406	-0.399239	-2.13115	1.33267	13.6364	8.33333	0.611111	UniRef90_A3PV79	1411	RNA polymerase beta'-subunit	DNA-directed RNA polymerase subunit beta' n=6 Tax=Mycobacteriaceae TaxID=1762 RepID=RPOC_MYCSJ
	agilent_224087	1.27742e-05	0.651486	0.3029	-1.01141	1.61721	22.7273	25	1.1	UniRef90_Q48031	1412	VFG001151(gb|AAA20527) (hmw1A) adhesin HMW1A, two-partner secretion (TPS) pathway TpsA exoprotein [HMW1/HMW2 (VF0038)] [Haemophilus influenzae str. 12]	Adhesin n=8 Tax=Haemophilus influenzae TaxID=727 RepID=Q48031_HAEIF
	agilent_5479	1.27859e-05	0.65208	-0.48299	-2.58256	1.61658	9.09091	5.55556	0.611111	UniRef90_Q66575	1413	positive (from uniprot): Enterovirus B Genome polyprotein	Genome polyprotein n=20 Tax=Enterovirus B TaxID=138949 RepID=POLG_EC12T
	twist_30929	1.27927e-05	0.65243	-0.491678	-2.63132	1.64796	9.09091	5.55556	0.611111		1414	SAG1-related sequence 2
	agilent_123632	1.2799e-05	0.652747	0.427389	-1.4343	2.28908	9.09091	11.1111	1.22222	UniRef90_A0A174IN05	1415	MH0188_GL0177478 (1/1) MPA_and_EM_topgraph_220218_subsample.csv	Penicillin-binding protein 2 n=11 Tax=Clostridiales TaxID=186802 RepID=A0A174IN05_9FIRM
	twist_49209	1.28021e-05	0.652907	0.423161	-1.42103	2.26735	9.09091	16.6667	1.83333		1416	conserved Plasmodium membrane protein, unknown function
	agilent_236703	1.28034e-05	0.652971	0.394857	-1.32631	2.11603	13.6364	13.8889	1.01852	UniRef90_P71401	1417	VFG001157(gb|AAC44560) (hsf) Hsf [Hia/Hsf (VF0039)] [Haemophilus influenzae C54]	Hsf n=19 Tax=Haemophilus influenzae TaxID=727 RepID=P71401_HAEIF
	agilent_70667	1.28133e-05	0.653477	-0.409621	-2.19794	1.3787	13.6364	8.33333	0.611111	UniRef90_Q2FZL2	1418	WP_000676561.1 strains_non_MPA_non_topgraph_cdhit70_190118.csv	Glutamyl endopeptidase n=383 Tax=Bacilli TaxID=91061 RepID=SSPA_STAA8
	agilent_41924	1.28196e-05	0.653797	-0.312831	-1.67994	1.05427	22.7273	16.6667	0.733333	UniRef90_A0A1H0NAI1	1419	WP_020917636.1 strains_non_MPA_non_topgraph_cdhit70_190118.csv	LysM domain-containing protein n=15 Tax=Streptococcus TaxID=1301 RepID=A0A1H0NAI1_STREI
	agilent_205514	1.28247e-05	0.65406	-0.269703	-1.44929	0.909886	36.3636	27.7778	0.763889	UniRef90_A0A158SJE1	1420	WP_041807921.1 strains_non_MPA_non_topgraph_cdhit70_190118.csv	N-acetylmuramoyl-L-alanine amidase n=55 Tax=Lactobacillus TaxID=1578 RepID=A0A158SJE1_LACFE
	agilent_32	1.28395e-05	0.654815	-0.296665	-1.59721	1.00388	27.2727	25	0.916667	UniRef90_P06473	1421	Glycoprotein B precursor & glycoprotein B (1/2)	Envelope glycoprotein B n=908 Tax=Viruses TaxID=10239 RepID=GB_HCMVA
	agilent_1150	1.28703e-05	0.656387	-0.38658	-2.08959	1.31643	13.6364	13.8889	1.01852	UniRef90_Q9QL88	1422	Enterovirus polyprotein (VP0, VP1, VP2, VP4) – capsid proteins, Coxsackievirus A9 (2.9 Å structure, chains 1–4)	Genome polyprotein n=36 Tax=Enterovirus B TaxID=138949 RepID=POLG_CXB6S
	agilent_204343	1.2878e-05	0.656778	0.40741	-1.38955	2.20437	13.6364	13.8889	1.01852	UniRef90_A0A3R6J631	1423	MH0105_GL0034973 MPA_PNP_EM_seqs_non_topgraph_seqs_final_210318.csv	Uncharacterized protein n=6 Tax=Parabacteroides TaxID=375288 RepID=A0A3R6J631_9BACT
	agilent_129	1.29017e-05	0.657984	-0.28883	-1.56757	0.989911	31.8182	25	0.785714	UniRef90_Q1HVF7	1424	EBNA-1 HHV 4	Epstein-Barr nuclear antigen 1 n=48 Tax=Epstein-Barr virus (strain GD1) TaxID=10376 RepID=EBNA1_EBVA8
	agilent_52294	1.29027e-05	0.658038	0.33142	-1.13613	1.79897	18.1818	19.4444	1.06944	UniRef90_A0A4U9NYM5	1425	WP_011590223.1 strains_non_MPA_non_topgraph_cdhit70_190118.csv	Cell wall binding repeat-containing protein n=9 Tax=Clostridium perfringens TaxID=1502 RepID=A0A4U9NYM5_CLOPF
	twist_55875	1.29296e-05	0.659407	0.261049	-0.899852	1.42195	59.0909	61.1111	1.03419		1426	Major surface glycoprotein G
	agilent_3468	1.29405e-05	0.659967	-0.278784	-1.52074	0.963167	72.7273	69.4444	0.954861	UniRef90_P03211	1427	EBNA-1 HHV 4 & BKRF1	Epstein-Barr nuclear antigen 1 n=37 Tax=Epstein-Barr virus (strain GD1) TaxID=10376 RepID=EBNA1_EBVB9
	agilent_150795	1.29618e-05	0.66105	0.277371	-0.962497	1.51724	50	55.5556	1.11111	UniRef90_R5ESE1	1428	V1.FI13_GL0078788 MPA_PNP_EM_seqs_non_topgraph_seqs_final_210318.csv	Fibronectin type III domain protein n=2 Tax=Bacteroides TaxID=816 RepID=R5ESE1_9BACE
	twist_96182	1.29655e-05	0.661239	-0.562186	-3.07669	1.95232	9.09091	5.55556	0.611111		1429	YP_006908106.1 putative baseplate wedge subunit [Campylobacter phage CP30A]
	twist_43440	1.29717e-05	0.661558	-0.337782	-1.8501	1.17454	18.1818	13.8889	0.763889		1430	HCMVUL99 & Tegument protein UL11 homolog
	agilent_211357	1.2981e-05	0.662031	-0.470987	-2.58284	1.64087	9.09091	5.55556	0.611111	UniRef90_Q64V66	1431	YP_099146.1 strains_non_MPA_non_topgraph_cdhit70_190118.csv	Uncharacterized protein n=55 Tax=Bacteroides fragilis TaxID=817 RepID=Q64V66_BACFR
	agilent_55091	1.29879e-05	0.662381	-0.669911	-3.67705	2.33723	4.54545	2.77778	0.611111	UniRef90_A0A174SXW8	1432	MH0002_GL0021858 (2/2) MPA_and_EM_topgraph_220218_subsample.csv	TonB-dependent receptor plug n=30 Tax=root TaxID=1 RepID=A0A174SXW8_BACUN
	twist_51296	1.29972e-05	0.662855	-0.26832	-1.47458	0.937939	72.7273	66.6667	0.916667		1433	EBNA-3C HHV 4 latent protein
	twist_2405	1.30077e-05	0.663393	-0.342101	-1.88267	1.19846	18.1818	16.6667	0.916667		1434	allergen_name Sola t 1 (1/1) (1/1) allergome_name Sola t 1 (9/9) (1/1) allergenonline_name (1/1) (1/1) SDAP_name False iedb_name False
	agilent_232048	1.30204e-05	0.664041	0.292165	-1.02623	1.61056	27.2727	27.7778	1.01852	UniRef90_Q48824	1435	VFG001854(gb|YP_095369) (fliC) flagellin [Flagella (VF0157)] [Legionella pneumophila subsp. pneumophila str. Philadelphia 1]	Flagellin n=45 Tax=Legionellaceae TaxID=444 RepID=Q48824_LEGPN
	agilent_214358	1.30273e-05	0.66439	0.307655	-1.08218	1.69749	18.1818	25	1.375	UniRef90_A0A166DEL7	1436	WP_000728052.1 strains_non_MPA_non_topgraph_cdhit70_190118.csv	Exported protein n=20 Tax=Staphylococcus aureus TaxID=1280 RepID=A0A166DEL7_STAAU
	agilent_60658	1.30297e-05	0.664516	-0.462823	-2.55446	1.62882	9.09091	5.55556	0.611111	UniRef90_K0XH89	1437	MH0012_GL0225381 MPA_PNP_EM_seqs_non_topgraph_seqs_final_210318.csv	PKD domain-containing protein n=3 Tax=Bacteroidales TaxID=171549 RepID=K0XH89_9BACT
	agilent_179435	1.30368e-05	0.664876	-0.265219	-1.4652	0.934758	40.9091	36.1111	0.882716	UniRef90_A0A166EPD7	1438	WP_000669541.1 strains_non_MPA_non_topgraph_cdhit70_190118.csv	Exported protein n=21 Tax=Staphylococcaceae TaxID=90964 RepID=A0A166EPD7_STAAU
	agilent_12511	1.30402e-05	0.665051	0.624555	-2.2028	3.45191	4.54545	5.55556	1.22222	UniRef90_Q9S0U1	1439	WP_000079699.1 strains_non_MPA_non_topgraph_cdhit70_190118.csv	Flagellin n=50 Tax=Enterobacteriaceae TaxID=543 RepID=Q9S0U1_ECOLX
	twist_5606	1.305e-05	0.665551	0.356127	-1.25863	1.97088	13.6364	13.8889	1.01852		1440	allergen_name False allergome_name Nas vi 12 (2/2) (1/1) allergenonline_name False SDAP_name False iedb_name False
	twist_58124	1.3054e-05	0.665756	0.349887	-1.23761	1.93738	13.6364	16.6667	1.22222		1441	Bifunctional autolysin precursor
	agilent_225569	1.30574e-05	0.66593	-0.29992	-1.66146	1.06162	22.7273	22.2222	0.977778	UniRef90_P45387	1442	VFG001149(gb|AAB03707) (hap) autotransporter, fibronectin-binding adhesin [Hap (VF0037)] [Haemophilus influenzae N187]	Adhesion and penetration protein autotransporter n=2 Tax=Haemophilus influenzae TaxID=727 RepID=HAP2_HAEIF
	twist_60686	1.30598e-05	0.666048	0.631273	-2.23559	3.49813	4.54545	5.55556	1.22222		1443	YP_006383459.1 minor capsid protein [Bacillus phage PBC1]
	twist_48854	1.3068e-05	0.666466	0.29044	-1.03032	1.6112	22.7273	27.7778	1.22222		1444	fibronectin-binding protein A
	agilent_79810	1.3072e-05	0.666673	-0.242144	-1.34401	0.859718	54.5455	47.2222	0.865741	UniRef90_R7HD48	1445	MH0113_GL0055733 MPA_PNP_EM_seqs_non_topgraph_seqs_final_210318.csv	Flagellin n=1 Tax=Eubacterium sp. CAG:38 TaxID=1262889 RepID=R7HD48_9FIRM
	twist_37139	1.30852e-05	0.667343	0.257431	-0.916506	1.43137	31.8182	38.8889	1.22222		1446	Immunoglobulin G-binding protein G precursor & Immunoglobulin G-binding protein G
	agilent_229156	1.30877e-05	0.667472	0.556997	-1.98407	3.09806	4.54545	8.33333	1.83333	UniRef90_Q8KQR2	1447	VFG001320(gb|NP_645831) (isdD) iron-regulated surface determinant protein D [Isd (VF0015)] [Staphylococcus aureus subsp. aureus MW2]	Heme transporter IsdDEF, membrane component IsdD n=263 Tax=Bacteria TaxID=2 RepID=Q8KQR2_STAAU
	agilent_54114	1.30939e-05	0.66779	-0.38638	-2.15087	1.37811	13.6364	8.33333	0.611111	UniRef90_A0A1Q6JWM2	1448	MH0264_GL0103034 MPA_PNP_EM_seqs_non_topgraph_seqs_final_210318.csv	ATP-dependent Clp protease ATP-binding subunit ClpX n=3 Tax=Clostridiales TaxID=186802 RepID=A0A1Q6JWM2_9CLOT
	agilent_220720	1.30976e-05	0.667975	-0.259297	-1.44414	0.925546	45.4545	33.3333	0.733333	UniRef90_P71401	1449	VFG001157(gb|AAC44560) (hsf) Hsf [Hia/Hsf (VF0039)] [Haemophilus influenzae C54]	Hsf n=19 Tax=Haemophilus influenzae TaxID=727 RepID=P71401_HAEIF
	twist_28884	1.31016e-05	0.668184	0.333374	-1.19098	1.85772	13.6364	22.2222	1.62963		1450	Lipase 2 precursor (Glycerol ester hydrolase 2)
	agilent_225542	1.31037e-05	0.668291	0.247819	-0.88572	1.38136	45.4545	47.2222	1.03889	UniRef90_P71401	1451	VFG001157(gb|AAC44560) (hsf) Hsf [Hia/Hsf (VF0039)] [Haemophilus influenzae C54]	Hsf n=19 Tax=Haemophilus influenzae TaxID=727 RepID=P71401_HAEIF
	agilent_12014	1.31114e-05	0.668679	-0.282159	-1.57438	1.01006	77.2727	72.2222	0.934641	UniRef90_A0A1D8D445	1452	positive (from uniprot): Enterovirus C Genome polyprotein [on Uniprot the BLAST matches are "Capsid protein" from "Human poliovirus"	VP1 (Fragment) n=1 Tax=Human poliovirus 3 TaxID=12086 RepID=A0A1D8D445_9ENTO
	agilent_130938	1.31339e-05	0.669831	0.336603	-1.21068	1.88389	18.1818	16.6667	0.916667	UniRef90_A0A1C5V0K8	1453	O2.UC16-1_GL0025718 (3/3) MPA_and_EM_topgraph_220218_subsample.csv	Lipoteichoic acid synthase 1 n=14 Tax=Clostridiales TaxID=186802 RepID=A0A1C5V0K8_9FIRM
	agilent_237918	1.31343e-05	0.669848	-0.281596	-1.57609	1.0129	77.2727	72.2222	0.934641	UniRef90_Q48028	1454	VFG001154(gb|AAA20524) (hmw2A) adhesin HMW2A, two-partner secretion (TPS) pathway TpsA exoprotein [HMW1/HMW2 (VF0038)] [Haemophilus influenzae str. 12]	Adhesin n=8 Tax=Haemophilus influenzae TaxID=727 RepID=Q48028_HAEIF
	twist_98287	1.31361e-05	0.669944	0.49535	-1.78248	2.77318	9.09091	8.33333	0.916667		1455	YP_009148980.1 ribonucleotide reductase of class III (anaerobic) activating protein [Salmonella phage SSE121]
	agilent_198474	1.31362e-05	0.669947	0.557744	-2.00703	3.12251	4.54545	5.55556	1.22222	UniRef90_A0A1G6G7P6	1456	MH0456_GL0032128 MPA_PNP_EM_seqs_non_topgraph_seqs_final_210318.csv	Concanavalin A-like lectin/glucanases superfamily protein n=55 Tax=Bacteroidaceae TaxID=815 RepID=A0A1G6G7P6_BACOV
	agilent_187024	1.31427e-05	0.670276	0.400111	-1.44174	2.24196	9.09091	11.1111	1.22222	UniRef90_A0A0G9GVP9	1457	YP_004888341.1 strains_non_MPA_non_topgraph_cdhit70_190118.csv	Aggregation promoting factor n=38 Tax=Lactobacillus plantarum TaxID=1590 RepID=A0A0G9GVP9_LACPN
	twist_50150	1.31576e-05	0.671039	0.401021	-1.44957	2.25161	9.09091	11.1111	1.22222		1458	Capsid protein VP26 & capsid protein VP26 [Human gammaherpesvirus 4] & BFRF3
	twist_33322	1.31753e-05	0.671941	0.393155	-1.42643	2.21275	9.09091	11.1111	1.22222		1459	45 kDa immediate-early protein 2
	twist_16788	1.31794e-05	0.67215	0.619002	-2.24779	3.48579	4.54545	5.55556	1.22222		1460	allergen_name False allergome_name False allergenonline_name Unassigned (1/1) (1/1) SDAP_name Bos d 8 (5/13) (1/1) iedb_name False
	agilent_178076	1.31956e-05	0.672976	0.421451	-1.53565	2.37855	9.09091	11.1111	1.22222	UniRef90_A0A460AZD5	1461	WP_010959017.1 (1/1) non_MPA_topgraph_sampling_040218.csv	LPXTG cell wall anchor domain-containing protein n=248 Tax=Listeriaceae TaxID=186820 RepID=A0A460AZD5_LISMN
	agilent_74695	1.31998e-05	0.673192	-0.298275	-1.68436	1.0878	22.7273	16.6667	0.733333	UniRef90_A0A4P6M6N2	1462	WP_018598489.1 strains_non_MPA_non_topgraph_cdhit70_190118.csv	Toxin A n=3 Tax=Blautia TaxID=572511 RepID=A0A4P6M6N2_9FIRM
	agilent_11583	1.32038e-05	0.673391	-0.249529	-1.40984	0.910779	40.9091	33.3333	0.814815	UniRef90_P11089	1463	Flagellar filament 41 kDa core protein	Flagellar filament 41 kDa core protein n=535 Tax=Borreliaceae TaxID=1643685 RepID=FLA1_BORBU
	agilent_206701	1.32241e-05	0.674427	0.271728	-0.996073	1.53953	72.7273	75	1.03125	UniRef90_D4KUB5	1464	SZEY-64A_GL0055442 MPA_PNP_EM_seqs_non_topgraph_seqs_final_210318.csv	Flagellin n=6 Tax=Roseburia TaxID=841 RepID=D4KUB5_9FIRM
	twist_50962	1.32315e-05	0.674807	0.302353	-1.11008	1.71479	18.1818	22.2222	1.22222		1465	alpha S1 casein & Alpha-S1-casein
	agilent_11743	1.32394e-05	0.67521	0.248548	-0.914067	1.41116	40.9091	50	1.22222	UniRef90_P12978	1466	nuclear protein EBNA2 & EBNA-2 & Epstein-Barr nuclear antigen 2	Epstein-Barr nuclear antigen 2 n=125 Tax=Epstein-Barr virus (strain GD1) TaxID=10376 RepID=EBNA2_EBVB9
	agilent_38976	1.32479e-05	0.675642	-0.360294	-2.04799	1.32741	13.6364	11.1111	0.814815	UniRef90_D6D0J3	1467	O2.UC31-1_GL0186667 MPA_PNP_EM_seqs_non_topgraph_seqs_final_210318.csv	Glycoside hydrolase 97 n=72 Tax=Bacteroidaceae TaxID=815 RepID=D6D0J3_9BACE
	twist_87290	1.32485e-05	0.675672	0.293168	-1.08024	1.66657	18.1818	27.7778	1.52778		1468	YP_001469494.1 SegC homing endonuclease [Enterobacteria phage Phi1]
	agilent_238097	1.32514e-05	0.675821	0.2348	-0.865702	1.3353	50	55.5556	1.11111	UniRef90_P15276	1469	VFG000117(gb|NP_253940) (algP/algR3) alginate regulatory protein AlgP [Alginate (VF0091)] [Pseudomonas aeruginosa PAO1]	Transcriptional regulatory protein AlgP n=6 Tax=Pseudomonas aeruginosa TaxID=287 RepID=ALGP_PSEAE
	twist_35030	1.32815e-05	0.677357	0.249337	-0.925198	1.42387	31.8182	33.3333	1.04762		1470	fibronectin-binding protein A
	agilent_227833	1.32861e-05	0.677589	0.236581	-0.878717	1.35188	40.9091	50	1.22222	UniRef90_A0A4I7YG16	1471	VFG001357(gb|NP_346601) (cbpA) choline binding protein A [CbpA/PspC (VF0150)] [Streptococcus pneumoniae TIGR4]	Choline binding protein A n=44 Tax=Streptococcus pneumoniae TaxID=1313 RepID=A0A4I7YG16_STREE
	agilent_186674	1.32937e-05	0.677976	-0.495788	-2.83602	1.84445	9.09091	5.55556	0.611111	UniRef90_A0A373Q9H7	1472	MH0211_GL0137677 MPA_PNP_EM_seqs_non_topgraph_seqs_final_210318.csv	Cellulase domain-containing protein n=4 Tax=Firmicutes TaxID=1239 RepID=A0A373Q9H7_9FIRM
	twist_47356	1.32966e-05	0.678125	-0.24711	-1.4141	0.91988	54.5455	50	0.916667		1473	envelope glycoprotein G (2/2) & glycoprotein G (2/2)
	twist_58058	1.32969e-05	0.678143	0.256118	-0.95348	1.46572	27.2727	33.3333	1.22222		1474	positive (exact): Norwalk virus Non-structural polyprotein
	twist_29710	1.32992e-05	0.678261	0.540114	-2.01174	3.09197	4.54545	5.55556	1.22222		1475	HCMVUL80
	agilent_129843	1.33101e-05	0.678813	0.270011	-1.00802	1.54804	27.2727	30.5556	1.12037	UniRef90_A0A1C5XGK9	1476	MH0007_GL0015775 MPA_PNP_EM_seqs_non_topgraph_seqs_final_210318.csv	Flagellin n=12 Tax=root TaxID=1 RepID=A0A1C5XGK9_9CLOT
	twist_51547	1.33107e-05	0.678845	0.322109	-1.20268	1.8469	18.1818	19.4444	1.06944		1477	Genome polyprotein (6/6) & polyprotein (7/9) & VP1 (1/4) & coat protein VP1 & VP4
	agilent_10626	1.33194e-05	0.67929	0.616409	-2.30581	3.53863	4.54545	8.33333	1.83333	UniRef90_Q82081	1478	positive (from uniprot): Rhinovirus B Genome polyprotein	Genome polyprotein n=46 Tax=Enterovirus TaxID=12059 RepID=POLG_HRV3
	agilent_234286	1.33268e-05	0.679667	0.386486	-1.44802	2.22099	9.09091	11.1111	1.22222	UniRef90_A0A5B6XC71	1479	VFG002092(gb|NP_232508) (vipA/mglA) type VI secretion system tubule-forming protein VipA [T6SS (VF0335)] [Vibrio cholerae O1 biovar El Tor str. N16961]	Type VI secretion system contractile sheath small subunit n=43 Tax=Gammaproteobacteria TaxID=1236 RepID=A0A5B6XC71_VIBMI
	agilent_8775	1.3329e-05	0.679779	-0.232912	-1.33887	0.873043	50	44.4444	0.888889	UniRef90_P08318	1480	phosphoprotein 150 & Large structural phosphoprotein	Large structural phosphoprotein n=145 Tax=root TaxID=1 RepID=PP150_HCMVA
	agilent_186597	1.33406e-05	0.680371	-0.376055	-2.1652	1.4131	13.6364	8.33333	0.611111	UniRef90_A0A3R6KAI3	1481	MH0020_GL0043089 (1/3) MPA_and_EM_topgraph_220218_subsample.csv	Membrane protein insertase YidC n=21 Tax=Parabacteroides TaxID=375288 RepID=A0A3R6KAI3_9BACT
	twist_41744	1.33584e-05	0.681277	0.529045	-1.99556	3.05365	4.54545	5.55556	1.22222		1482	45 kDa immediate-early protein 2
	agilent_110974	1.33595e-05	0.681335	0.268538	-1.01317	1.55025	22.7273	30.5556	1.34444	UniRef90_A0A4V2EHS9	1483	WP_039447067.1 strains_non_MPA_non_topgraph_cdhit70_190118.csv	Alpha-glucosidase n=84 Tax=Vibrionaceae TaxID=641 RepID=A0A4V2EHS9_VIBVL
	twist_76975	1.33644e-05	0.681583	0.381622	-1.44133	2.20457	9.09091	11.1111	1.22222		1484	ACZ63895.1 endolysin [Enterococcus phage phiFL1C]
	twist_27117	1.3387e-05	0.682735	0.323259	-1.22684	1.87335	13.6364	16.6667	1.22222		1485	Immunoglobulin G-binding protein G precursor & Immunoglobulin G-binding protein G
	twist_35063	1.34014e-05	0.683471	0.692488	-2.6363	4.02128	4.54545	2.77778	0.611111		1486	Y-box-binding protein 2
	agilent_11154	1.34219e-05	0.684517	0.264612	-1.01184	1.54106	72.7273	77.7778	1.06944	UniRef90_Q9ANY1	1487	pneumococcal histidine triad protein E & hydrolase & HIT family hydrolase	Bvh-3 n=444 Tax=Bacteria TaxID=2 RepID=Q9ANY1_STREE
	agilent_158355	1.34276e-05	0.684806	0.500824	-1.91742	2.91907	4.54545	8.33333	1.83333	UniRef90_R5VRW6	1488	MH0003_GL0058089 MPA_PNP_EM_seqs_non_topgraph_seqs_final_210318.csv	Peripla_BP_4 domain-containing protein n=14 Tax=Lachnospiraceae TaxID=186803 RepID=R5VRW6_9FIRM
	agilent_94064	1.34276e-05	0.684806	0.500824	-1.91742	2.91907	4.54545	8.33333	1.83333	UniRef90_A0A174IKR5	1489	MH0386_GL0162444 MPA_PNP_EM_seqs_non_topgraph_seqs_final_210318.csv	D-galactose/ D-glucose-binding protein n=29 Tax=root TaxID=1 RepID=A0A174IKR5_9FIRM
	agilent_37743	1.34276e-05	0.684806	0.500824	-1.91742	2.91907	4.54545	8.33333	1.83333	UniRef90_A0A4P6M4D4	1490	WP_018594515.1 strains_non_MPA_non_topgraph_cdhit70_190118.csv	D-galactose-binding periplasmic protein n=4 Tax=Clostridiales TaxID=186802 RepID=A0A4P6M4D4_9FIRM
	agilent_123302	1.34276e-05	0.684806	0.500824	-1.91742	2.91907	4.54545	8.33333	1.83333	UniRef90_A0A174IKR5	1491	MH0386_GL0162444 MPA_PNP_EM_seqs_non_topgraph_seqs_final_210318.csv	D-galactose/ D-glucose-binding protein n=29 Tax=root TaxID=1 RepID=A0A174IKR5_9FIRM
	agilent_141666	1.3433e-05	0.685085	0.521641	-1.99947	3.04276	4.54545	5.55556	1.22222	UniRef90_B2UPQ4	1492	WP_012421146.1 (2/2) non_MPA_topgraph_sampling_040218.csv	Uncharacterized protein n=22 Tax=Akkermansia TaxID=239934 RepID=B2UPQ4_AKKM8
	agilent_69593	1.3433e-05	0.685085	0.521641	-1.99947	3.04276	4.54545	5.55556	1.22222	UniRef90_A0A174H7V1	1493	V1.CD22-0_GL0190719 MPA_PNP_EM_seqs_non_topgraph_seqs_final_210318.csv	Uncharacterized protein n=4 Tax=Coprococcus TaxID=33042 RepID=A0A174H7V1_9FIRM
	agilent_153547	1.34511e-05	0.686006	0.50102	-1.92794	2.92998	4.54545	11.1111	2.44444	UniRef90_UPI0004650778	1494	WP_024852504.1 (2/4) non_MPA_topgraph_sampling_040218.csv	hypothetical protein n=1 Tax=Ruminococcus gnavus TaxID=33038 RepID=UPI0004650778
	agilent_116244	1.34517e-05	0.686038	0.57288	-2.20476	3.35052	4.54545	5.55556	1.22222	UniRef90_A0A0K2HGL4	1495	MH0318_GL0253184 MPA_PNP_EM_seqs_non_topgraph_seqs_final_210318.csv	RagB/SusD family nutrient uptake outer membrane protein n=28 Tax=Bacteroides TaxID=816 RepID=A0A0K2HGL4_9BACE
	agilent_132716	1.34607e-05	0.686495	-0.421642	-2.46914	1.62586	9.09091	8.33333	0.916667	UniRef90_J8KDN0	1496	NP_831259.1 strains_non_MPA_non_topgraph_cdhit70_190118.csv	LysM domain-containing protein n=166 Tax=Bacillus TaxID=55087 RepID=J8KDN0_BACCE
	agilent_235311	1.34614e-05	0.686532	-0.423162	-2.4783	1.63197	9.09091	8.33333	0.916667	UniRef90_Q93SM9	1497	VFG002418(gb|YP_001331791) (vWbp) secreted von Willebrand factor-binding protein precursor [vWbp (VF0420)] [Staphylococcus aureus subsp. aureus str. Newman]	Coagulase n=92 Tax=Staphylococcus TaxID=1279 RepID=Q93SM9_STAAU
	twist_48005	1.34775e-05	0.687354	-0.279272	-1.63935	1.08081	22.7273	19.4444	0.855556		1498	phosphoprotein 150 & Large structural phosphoprotein
	agilent_9788	1.34779e-05	0.687372	-0.227546	-1.33578	0.880692	45.4545	38.8889	0.855556	UniRef90_P08318	1499	phosphoprotein 150 & Large structural phosphoprotein	Large structural phosphoprotein n=145 Tax=root TaxID=1 RepID=PP150_HCMVA
	agilent_240794	1.34785e-05	0.687402	-0.427927	-2.51231	1.65645	9.09091	5.55556	0.611111	UniRef90_P62575	1500	VFG001378(gb|NP_359129) (nanA) neuraminidase A [Neuraminidase (VF0148)] [Streptococcus pneumoniae R6]	Sialidase A n=43 Tax=Bacteria TaxID=2 RepID=NANA_STREE
	agilent_176582	1.35001e-05	0.688505	0.287678	-1.11881	1.69416	18.1818	19.4444	1.06944	UniRef90_B0G3Y5	1501	WP_052302907.1 strains_non_MPA_non_topgraph_cdhit70_190118.csv	N-acetylmuramoyl-L-alanine amidase n=2 Tax=Dorea formicigenerans TaxID=39486 RepID=B0G3Y5_9FIRM
	twist_29978	1.35083e-05	0.688923	-0.346167	-2.04101	1.34868	13.6364	11.1111	0.814815		1502	positive (from uniprot): Rhinovirus B Genome polyprotein
	twist_59694	1.35128e-05	0.689154	-0.23408	-1.38104	0.912882	40.9091	33.3333	0.814815		1503	B B/Ann Arbor/1/86 HA
	agilent_164703	1.35259e-05	0.689822	0.516533	-2.02016	3.05323	4.54545	5.55556	1.22222	UniRef90_R5WFA2	1504	MH0379_GL0128099 MPA_PNP_EM_seqs_non_topgraph_seqs_final_210318.csv	Flagellin n=4 Tax=Clostridiales TaxID=186802 RepID=R5WFA2_9CLOT
	twist_58938	1.35312e-05	0.690092	0.308589	-1.20828	1.82546	18.1818	19.4444	1.06944		1505	B B/Ann Arbor/1/86 HA
	twist_48198	1.35357e-05	0.690322	0.231683	-0.908047	1.37141	59.0909	63.8889	1.0812		1506	Genome polyprotein (6/6) & polyprotein (7/9) & VP1 (1/4) & coat protein VP1 & VP4
	agilent_8689	1.35426e-05	0.690673	-0.24317	-1.44084	0.954502	31.8182	27.7778	0.873016	UniRef90_P08318	1507	phosphoprotein 150 & Large structural phosphoprotein	Large structural phosphoprotein n=145 Tax=root TaxID=1 RepID=PP150_HCMVA
	agilent_132945	1.35454e-05	0.690817	0.412147	-1.61878	2.44307	9.09091	11.1111	1.22222	UniRef90_A0A0E1RFZ8	1508	WP_012952040.1 strains_non_MPA_non_topgraph_cdhit70_190118.csv	Heme sensor protein hssS n=212 Tax=Bacteria TaxID=2 RepID=A0A0E1RFZ8_LISMN
	twist_66223	1.35657e-05	0.69185	0.512534	-2.02199	3.04705	4.54545	5.55556	1.22222		1509	YP_008772101.1 unnamed protein product [Streptococcus phage TP-778L]
	agilent_240582	1.3571e-05	0.692123	-0.243655	-1.44968	0.962369	31.8182	25	0.785714	UniRef90_Q6GHV7	1510	VFG001317(gb|YP_001332074) (isdB) iron-regulated surface determinant protein B, haemoglobin receptor [Isd (VF0015)] [Staphylococcus aureus subsp. aureus str. Newman]	Iron-regulated surface determinant protein B n=509 Tax=Bacilli TaxID=91061 RepID=ISDB_STAAR
	agilent_164398	1.35744e-05	0.692297	-0.30243	-1.80026	1.1954	18.1818	13.8889	0.763889	UniRef90_A0A2A7AG89	1511	MH0086_GL0067408 MPA_PNP_EM_seqs_non_topgraph_seqs_final_210318.csv	50S ribosomal protein L2 n=39 Tax=Clostridiales TaxID=186802 RepID=A0A2A7AG89_9FIRM
	twist_37907	1.35751e-05	0.692332	-0.325462	-1.93756	1.28664	86.3636	86.1111	0.997076		1512	pneumococcal histidine triad protein D (1/2) & histidine motif-containing protein, partial
	agilent_90665	1.35776e-05	0.692456	0.557936	-2.20683	3.32271	4.54545	5.55556	1.22222	UniRef90_A5ZWW4	1513	WP_005424032.1 MPA_PNP_EM_seqs_non_topgraph_seqs_final_210318.csv	DUF4179 domain-containing protein n=18 Tax=Clostridiales TaxID=186802 RepID=A5ZWW4_9FIRM
	agilent_23359	1.35784e-05	0.692496	0.244788	-0.968393	1.45797	27.2727	30.5556	1.12037	UniRef90_A7X6T9	1514	WP_000751265.1 strains_non_MPA_non_topgraph_cdhit70_190118.csv	Probable transglycosylase IsaA n=197 Tax=Bacteria TaxID=2 RepID=ISAA_STAA1
	agilent_108539	1.35806e-05	0.692611	-0.316594	-1.88626	1.25308	18.1818	11.1111	0.611111	UniRef90_A0A174FE65	1515	WP_004847598.1 strains_non_MPA_non_topgraph_cdhit70_190118.csv	Beta-N-acetylhexosaminidase n=9 Tax=root TaxID=1 RepID=A0A174FE65_9FIRM
	agilent_36892	1.36038e-05	0.693793	0.391609	-1.55788	2.3411	9.09091	11.1111	1.22222	UniRef90_A0A373VKN5	1516	O2.UC8-2_GL0035924 MPA_PNP_EM_seqs_non_topgraph_seqs_final_210318.csv	ATP-dependent Clp protease ATP-binding subunit n=2 Tax=unclassified Blautia TaxID=2648079 RepID=A0A373VKN5_9FIRM
	twist_48626	1.36081e-05	0.694013	0.367336	-1.4627	2.19738	9.09091	11.1111	1.22222		1517	positive (from uniprot): Norwalk virus Non-structural polyprotein
	agilent_134190	1.36151e-05	0.694373	0.368494	-1.46959	2.20658	9.09091	11.1111	1.22222	UniRef90_A0A139KXE4	1518	MH0003_GL0052312 MPA_PNP_EM_seqs_non_topgraph_seqs_final_210318.csv	Uncharacterized protein n=26 Tax=Bacteroides TaxID=816 RepID=A0A139KXE4_BACOV
	agilent_206667	1.3623e-05	0.694773	-0.36359	-2.17972	1.45254	13.6364	8.33333	0.611111	UniRef90_D4J4E9	1519	MH0059_GL0029485 (3/4) MPA_and_EM_topgraph_220218_subsample.csv	ABC-type transport system, involved in lipoprotein release, permease component n=38 Tax=Firmicutes TaxID=1239 RepID=D4J4E9_9FIRM
	agilent_61197	1.3623e-05	0.694773	-0.36359	-2.17972	1.45254	13.6364	8.33333	0.611111	UniRef90_D4J4E9	1520	MH0059_GL0029485 (3/4) MPA_and_EM_topgraph_220218_subsample.csv	ABC-type transport system, involved in lipoprotein release, permease component n=38 Tax=Firmicutes TaxID=1239 RepID=D4J4E9_9FIRM
	agilent_154800	1.3623e-05	0.694773	-0.36359	-2.17972	1.45254	13.6364	8.33333	0.611111	UniRef90_D4J4E9	1521	MH0246_GL0105472 (3/4) MPA_and_EM_topgraph_220218_subsample.csv	ABC-type transport system, involved in lipoprotein release, permease component n=38 Tax=Firmicutes TaxID=1239 RepID=D4J4E9_9FIRM
	agilent_129842	1.3635e-05	0.695387	0.366251	-1.46705	2.19955	9.09091	11.1111	1.22222	UniRef90_R5NUV8	1522	MH0002_GL0061182 MPA_PNP_EM_seqs_non_topgraph_seqs_final_210318.csv	Flagellin n=7 Tax=Clostridiales TaxID=186802 RepID=R5NUV8_9CLOT
	agilent_178022	1.36413e-05	0.695705	0.360257	-1.44502	2.16554	9.09091	16.6667	1.83333	UniRef90_E5C3L1	1523	WP_004319524.1 MPA_PNP_EM_seqs_non_topgraph_seqs_final_210318.csv	BACON domain-containing protein n=7 Tax=Bacteroides TaxID=816 RepID=E5C3L1_9BACE
	agilent_139744	1.36444e-05	0.695863	0.376778	-1.51232	2.26588	9.09091	11.1111	1.22222	UniRef90_K0X4C2	1524	MH0006_GL0181762 MPA_PNP_EM_seqs_non_topgraph_seqs_final_210318.csv	Uncharacterized protein n=3 Tax=Bacteroidales TaxID=171549 RepID=K0X4C2_9BACT
	agilent_119064	1.36566e-05	0.696489	0.267677	-1.07733	1.61268	22.7273	22.2222	0.977778	UniRef90_A0A1C6DAL4	1525	MH0211_GL0137678 MPA_PNP_EM_seqs_non_topgraph_seqs_final_210318.csv	Endo-1,4-beta-xylanase A n=5 Tax=Firmicutes TaxID=1239 RepID=A0A1C6DAL4_9CLOT
	agilent_45732	1.36749e-05	0.69742	0.501814	-2.02783	3.03145	4.54545	5.55556	1.22222	UniRef90_D4KRT3	1526	MH0039_GL0003639 MPA_PNP_EM_seqs_non_topgraph_seqs_final_210318.csv	Uncharacterized protein n=9 Tax=Roseburia TaxID=841 RepID=D4KRT3_9FIRM
	agilent_60256	1.36766e-05	0.697507	-0.344816	-2.08356	1.39392	13.6364	11.1111	0.814815	UniRef90_R6CE75	1527	MH0191_GL0003028 MPA_PNP_EM_seqs_non_topgraph_seqs_final_210318.csv	SBP_bac_5 domain-containing protein n=6 Tax=Firmicutes TaxID=1239 RepID=R6CE75_9FIRM
	agilent_210454	1.36806e-05	0.69771	0.229711	-0.929427	1.38885	59.0909	63.8889	1.0812	UniRef90_A0A0U1MQG2	1528	WP_000669729.1 strains_non_MPA_non_topgraph_cdhit70_190118.csv	Protein map n=15 Tax=Staphylococcaceae TaxID=90964 RepID=A0A0U1MQG2_STAAU
	agilent_90354	1.36841e-05	0.697891	0.382806	-1.55008	2.3157	9.09091	11.1111	1.22222	UniRef90_A7AH99	1529	MH0067_GL0069334 (1/1) MPA_and_EM_topgraph_220218_subsample.csv	TonB-linked outer membrane protein, SusC/RagA family n=13 Tax=Parabacteroides TaxID=375288 RepID=A7AH99_9BACT
	agilent_124047	1.37038e-05	0.698891	0.361953	-1.47202	2.19593	9.09091	11.1111	1.22222	UniRef90_B0G7P7	1530	WP_040015567.1 (3/4) non_MPA_topgraph_sampling_040218.csv	Cobalamin biosynthesis protein CobD n=23 Tax=Dorea TaxID=189330 RepID=B0G7P7_9FIRM
	twist_46140	1.37339e-05	0.700431	0.582878	-2.38647	3.55222	95.4545	97.2222	1.01852		1531	polyprotein (9/9) & VP1 capsid protein (1/3) & Chain 2, Human Rhinovirus Serotype 2 (Hrv2)
	agilent_73623	1.37417e-05	0.700827	0.312249	-1.28064	1.90514	13.6364	13.8889	1.01852	UniRef90_A0A1C5R2C8	1532	MH0062_GL0024816 (1/2) MPA_and_EM_topgraph_220218_subsample.csv	Putative serine protease HtrA n=9 Tax=Faecalibacterium TaxID=216851 RepID=A0A1C5R2C8_9FIRM
	twist_73447	1.37478e-05	0.701137	-0.459192	-2.80425	1.88587	9.09091	5.55556	0.611111		1533	YP_007006998.1 pre-neck appendage [Clostridium phage phi24R]
	agilent_91518	1.37558e-05	0.701547	0.31237	-1.28518	1.90992	13.6364	16.6667	1.22222	UniRef90_F7M4F9	1534	457387.HMPREF0127_02356 (2/2) MPA_and_EM_topgraph_220218_subsample.csv	Uncharacterized protein n=55 Tax=Bacteroidales TaxID=171549 RepID=F7M4F9_9BACE
	agilent_27073	1.37599e-05	0.701755	-0.346118	-2.11756	1.42532	13.6364	11.1111	0.814815	UniRef90_A9MPP4	1535	WP_000249224.1 (1/1) non_MPA_topgraph_sampling_040218.csv	Penicillin-binding protein activator LpoA n=1048 Tax=Enterobacteriaceae TaxID=543 RepID=A9MPP4_SALAR
	agilent_206745	1.37797e-05	0.702764	0.371406	-1.53624	2.27905	9.09091	11.1111	1.22222	UniRef90_U6RAC5	1536	158802708-stool1_revised_scaffold38795_2_gene43419 MPA_PNP_EM_seqs_non_topgraph_seqs_final_210318.csv	Uncharacterized protein n=3 Tax=Bacteroidaceae TaxID=815 RepID=U6RAC5_9BACE
	agilent_234119	1.37807e-05	0.702816	-0.36408	-2.23444	1.50628	13.6364	8.33333	0.611111	UniRef90_Q5WWB4	1537	VFG045526(gb|YP_095518) (ravX) Dot/Icm type IV secretion system effector RavX [Dot/Icm (VF0156)] [Legionella pneumophila subsp. pneumophila str. Philadelphia 1]	Uncharacterized protein n=29 Tax=Legionella pneumophila TaxID=446 RepID=Q5WWB4_LEGPL
	twist_63119	1.37816e-05	0.702863	0.493013	-2.04013	3.02616	4.54545	8.33333	1.83333		1538	NP_695157.1 hypothetical protein phig1ep22 [Lactobacillus phage phig1e]
	agilent_140424	1.37849e-05	0.703032	0.356876	-1.47788	2.19163	9.09091	11.1111	1.22222	UniRef90_Q08860	1539	NP_707809.1 strains_non_MPA_non_topgraph_cdhit70_190118.csv	Flagellin n=40 Tax=Enterobacteriaceae TaxID=543 RepID=FLIC_SHIFL
	agilent_8172	1.37849e-05	0.703032	0.356876	-1.47788	2.19163	9.09091	11.1111	1.22222	UniRef90_P17275	1540	Transcription factor jun-B	Transcription factor jun-B n=52 Tax=Eutheria TaxID=9347 RepID=JUNB_HUMAN
	twist_30864	1.37858e-05	0.703076	-0.22108	-1.35786	0.915702	40.9091	36.1111	0.882716		1541	phosphoprotein 150 & Large structural phosphoprotein
	agilent_83884	1.37942e-05	0.703502	0.473056	-1.96304	2.90915	4.54545	8.33333	1.83333	UniRef90_B2URG0	1542	MH0054_GL0074264 MPA_PNP_EM_seqs_non_topgraph_seqs_final_210318.csv	Alpha-N-acetylglucosaminidase n=30 Tax=Akkermansia TaxID=239934 RepID=B2URG0_AKKM8
	agilent_226780	1.38001e-05	0.703807	-0.234782	-1.44515	0.975586	72.7273	66.6667	0.916667	UniRef90_A0A098ZMW6	1543	VFG001355(gb|NP_346612) (cbpD) choline binding protein D [CBPs (VF0145)] [Streptococcus pneumoniae TIGR4]	Autolysin n=355 Tax=Streptococcus TaxID=1301 RepID=A0A098ZMW6_STREE
	agilent_35533	1.38126e-05	0.704443	0.316339	-1.31816	1.95084	13.6364	16.6667	1.22222	UniRef90_A0A381IPS4	1544	WP_003460499.1 strains_non_MPA_non_topgraph_cdhit70_190118.csv	Cell wall binding repeat-containing protein/zinc carboxypeptidase n=15 Tax=Clostridium perfringens TaxID=1502 RepID=A0A381IPS4_CLOPF
	twist_33960	1.38259e-05	0.705123	-0.260776	-1.61144	1.08989	22.7273	19.4444	0.855556		1545	Tegument protein UL25
	agilent_9999	1.3834e-05	0.705536	-0.302021	-1.86862	1.26457	18.1818	11.1111	0.611111	UniRef90_O36633	1546	Major surface glycoprotein G	Major surface glycoprotein G n=342 Tax=Pneumoviridae TaxID=11244 RepID=GLYC_HRSVB
	twist_76536	1.38559e-05	0.706649	-0.466563	-2.89627	1.96314	9.09091	5.55556	0.611111		1547	AFU63091.1 major capsid protein [Lactobacillus phage ATCC 8014-B2]
	agilent_42055	1.38612e-05	0.706922	-0.531406	-3.3015	2.23869	9.09091	5.55556	0.611111	UniRef90_A0A166Q5A2	1548	WP_001081338.1 strains_non_MPA_non_topgraph_cdhit70_190118.csv	Iron(III) dicitrate-binding protein n=239 Tax=Bacteria TaxID=2 RepID=A0A166Q5A2_STAAU
	agilent_21927	1.38639e-05	0.707061	0.212465	-0.895614	1.32054	40.9091	44.4444	1.08642	UniRef90_A0A1D7TS41	1549	YP_535927.1 strains_non_MPA_non_topgraph_cdhit70_190118.csv	Peptidoglycan-binding protein LysM n=5 Tax=Lactobacillus TaxID=1578 RepID=A0A1D7TS41_9LACO
	twist_36700	1.38694e-05	0.707338	0.298346	-1.25918	1.85587	13.6364	16.6667	1.22222		1550	fibronectin-binding protein A
	twist_55253	1.3876e-05	0.707678	-0.215065	-1.33918	0.909056	54.5455	52.7778	0.967593		1551	EBNA-3B nuclear protein [Human gammaherpesvirus 4] & Epstein-Barr nuclear antigen 4
	twist_46739	1.38886e-05	0.708321	0.370663	-1.57123	2.31255	9.09091	13.8889	1.52778		1552	GRB2-associated-binding protein 1
	agilent_241053	1.38923e-05	0.708505	0.558265	-2.36841	3.48494	4.54545	5.55556	1.22222	UniRef90_C7F880	1553	VFG012362(gb|NP_290254) (espB) Type III secretion system translocator protein EspB, pore protein [TTSS (VF0191)] [Escherichia coli O157:H7 str. EDL933]	EaeB n=37 Tax=Enterobacteriaceae TaxID=543 RepID=C7F880_ECOLX
	agilent_1793	1.38973e-05	0.708761	-0.214292	-1.33874	0.910153	45.4545	36.1111	0.794444	UniRef90_P08318	1554	phosphoprotein 150 & Large structural phosphoprotein	Large structural phosphoprotein n=145 Tax=root TaxID=1 RepID=PP150_HCMVA
	agilent_67882	1.39025e-05	0.709028	0.423321	-1.80009	2.64673	9.09091	8.33333	0.916667	UniRef90_A0A173TJV6	1555	MH0068_GL0058773 MPA_PNP_EM_seqs_non_topgraph_seqs_final_210318.csv	Phage protein D n=27 Tax=Bacteroidales TaxID=171549 RepID=A0A173TJV6_9BACT
	agilent_228681	1.39027e-05	0.70904	-0.330982	-2.06948	1.40751	13.6364	8.33333	0.611111	UniRef90_P15926	1556	VFG000974(gb|NP_269970) (scpA) C5a peptidase precursor [C5a peptidase (VF0245)] [Streptococcus pyogenes M1 GAS]	C5a peptidase n=760 Tax=Bacteria TaxID=2 RepID=C5AP_STRPY
	twist_54558	1.39108e-05	0.709452	-0.426711	-2.67136	1.81793	9.09091	8.33333	0.916667		1557	Probable phospholipid-transporting ATPase VA
	agilent_63822	1.3915e-05	0.709664	0.303314	-1.29345	1.90007	13.6364	13.8889	1.01852	UniRef90_Q2FWV5	1558	WP_000727649.1 strains_non_MPA_non_topgraph_cdhit70_190118.csv	Chemotaxis inhibitory protein n=103 Tax=root TaxID=1 RepID=CHIPS_STAA8
	agilent_236457	1.39161e-05	0.709723	0.312297	-1.3321	1.95669	13.6364	13.8889	1.01852	UniRef90_Q9X5C4	1559	VFG000960(gb|NP_269464) (grab) protein GRAB (protein G-related alpha 2M-binding protein) [GRAB (VF0254)] [Streptococcus pyogenes M1 GAS]	GRAB n=44 Tax=Streptococcus pyogenes TaxID=1314 RepID=Q9X5C4_STRPY
	twist_72396	1.39367e-05	0.710774	0.473337	-2.0285	2.97517	4.54545	5.55556	1.22222		1560	YP_002003938.1 gp1 [Enterobacteria phage 13a]
	agilent_129839	1.39595e-05	0.711933	-0.212265	-1.33892	0.914393	63.6364	58.3333	0.916667	UniRef90_A0A3D2TUV9	1561	MH0172_GL0065659 MPA_PNP_EM_seqs_non_topgraph_seqs_final_210318.csv	Flagellin n=7 Tax=Clostridiales TaxID=186802 RepID=A0A3D2TUV9_9FIRM
	agilent_117770	1.39612e-05	0.71202	0.460895	-1.98622	2.90801	4.54545	8.33333	1.83333	UniRef90_A0A374E4C7	1562	MH0197_GL0075679 MPA_PNP_EM_seqs_non_topgraph_seqs_final_210318.csv	Peptidylprolyl isomerase n=21 Tax=Clostridiales TaxID=186802 RepID=A0A374E4C7_9FIRM
	agilent_60540	1.39673e-05	0.712335	0.500756	-2.16104	3.16255	4.54545	5.55556	1.22222	UniRef90_A0A3C1D014	1563	MH0356_GL0127272 MPA_PNP_EM_seqs_non_topgraph_seqs_final_210318.csv	Molybdate ABC transporter permease subunit (Fragment) n=1 Tax=Collinsella sp. TaxID=1965294 RepID=A0A3C1D014_9ACTN
	twist_78015	1.39743e-05	0.712689	-0.412167	-2.60589	1.78155	9.09091	5.55556	0.611111		1564	YP_009196345.1 DNA-directed RNA polymerase [Enterobacter phage phiEap-1]
	agilent_69388	1.3995e-05	0.713743	0.346944	-1.50675	2.20064	9.09091	11.1111	1.22222	UniRef90_A0A2S1FUJ1	1565	WP_000769147.1 strains_non_MPA_non_topgraph_cdhit70_190118.csv	Superantigen-like protein 11 n=24 Tax=Bacteria TaxID=2 RepID=A0A2S1FUJ1_STAAU
	agilent_150432	1.40003e-05	0.714013	-0.251553	-1.59691	1.0938	22.7273	19.4444	0.855556	UniRef90_A0A3E1ZVB6	1566	WP_001202315.1 (1/1) non_MPA_topgraph_sampling_040218.csv	Outer membrane lipoprotein RcsF n=19 Tax=Enterobacteriaceae TaxID=543 RepID=A0A3E1ZVB6_9ENTR
	twist_2995	1.4006e-05	0.714305	0.365332	-1.59062	2.32128	9.09091	11.1111	1.22222		1567	allergen_name False allergome_name Sta a TSST (1/2) (1/1) allergenonline_name Unassigned (1/1) (1/1) SDAP_name False iedb_name False
	agilent_135214	1.40062e-05	0.714317	0.466889	-2.0329	2.96668	4.54545	5.55556	1.22222	UniRef90_A0A379XTI8	1568	WP_021294045.1 (1/1) non_MPA_topgraph_sampling_040218.csv	Putative flagellin structural protein n=133 Tax=Enterobacteriaceae TaxID=543 RepID=A0A379XTI8_SALER
	twist_40897	1.40134e-05	0.714683	0.530926	-2.31555	3.3774	4.54545	5.55556	1.22222		1569	hypothetical protein PFB0460c
	agilent_34763	1.40227e-05	0.715159	0.472368	-2.06458	3.00932	4.54545	5.55556	1.22222	UniRef90_E8MX38	1570	WP_058101887.1 (1/1) non_MPA_topgraph_sampling_040218.csv	Putative xylanase n=131 Tax=Bacteria TaxID=2 RepID=E8MX38_BIFL1
	agilent_220951	1.40234e-05	0.715193	0.273303	-1.19471	1.74131	18.1818	22.2222	1.22222	UniRef90_A0A4I7XYI6	1571	VFG001361(gb|NP_344663) (pspA) pneumococcal surface protein A [PspA (VF0152)] [Streptococcus pneumoniae TIGR4]	Surface protein A n=87 Tax=Streptococcus pneumoniae TaxID=1313 RepID=A0A4I7XYI6_STREE
	agilent_241112	1.40277e-05	0.71541	-0.40413	-2.5766	1.76834	9.09091	8.33333	0.916667	UniRef90_P27951	1572	VFG001795(gb|BAC98831) (cba) c protein beta antigen [<beta>-C protein (VF0277)] [Streptococcus agalactiae FM027022]	IgA FC receptor n=71 Tax=Streptococcus TaxID=1301 RepID=BAG_STRAG
	agilent_222910	1.40309e-05	0.715575	0.267837	-1.17283	1.70851	18.1818	19.4444	1.06944	UniRef90_A0A4I7YG16	1573	VFG001357(gb|NP_346601) (cbpA) choline binding protein A [CbpA/PspC (VF0150)] [Streptococcus pneumoniae TIGR4]	Choline binding protein A n=44 Tax=Streptococcus pneumoniae TaxID=1313 RepID=A0A4I7YG16_STREE
	twist_27025	1.40554e-05	0.716825	0.452683	-1.9935	2.89887	4.54545	11.1111	2.44444		1574	collagen, type IV, alpha 3 (Goodpasture antigen)
	twist_36071	1.40758e-05	0.717868	-0.218301	-1.4025	0.965898	36.3636	30.5556	0.840278		1575	positive (exact): Influenza A virus Hemagglutinin
	agilent_140119	1.40936e-05	0.718773	0.259482	-1.15284	1.67181	18.1818	19.4444	1.06944	UniRef90_Q4W8L5	1576	WP_000744110.1 strains_non_MPA_non_topgraph_cdhit70_190118.csv	Staphylocoagulase n=113 Tax=Bacillales TaxID=1385 RepID=Q4W8L5_STAAU
	twist_16785	1.40979e-05	0.718993	0.336734	-1.49756	2.17103	9.09091	13.8889	1.52778		1577	allergen_name False allergome_name Epi p 13 (2/2) (1/1) allergenonline_name False SDAP_name False iedb_name False
	agilent_129819	1.41158e-05	0.719907	-0.206101	-1.33262	0.920417	63.6364	58.3333	0.916667	UniRef90_R7HD48	1578	MH0113_GL0055733 MPA_PNP_EM_seqs_non_topgraph_seqs_final_210318.csv	Flagellin n=1 Tax=Eubacterium sp. CAG:38 TaxID=1262889 RepID=R7HD48_9FIRM
	twist_28905	1.41236e-05	0.720301	-0.317724	-2.05692	1.42147	13.6364	8.33333	0.611111		1579	neuraminidase
	agilent_230662	1.4125e-05	0.720377	-0.231611	-1.49979	1.03656	31.8182	22.2222	0.698413	UniRef90_P71401	1580	VFG001157(gb|AAC44560) (hsf) Hsf [Hia/Hsf (VF0039)] [Haemophilus influenzae C54]	Hsf n=19 Tax=Haemophilus influenzae TaxID=727 RepID=P71401_HAEIF
	agilent_90858	1.41376e-05	0.721018	-0.219412	-1.42367	0.984849	31.8182	25	0.785714	UniRef90_P0ADA3	1581	NP_311623.1 strains_non_MPA_non_topgraph_cdhit70_190118.csv	Murein hydrolase activator NlpD n=742 Tax=Bacteria TaxID=2 RepID=NLPD_ECOLI
	agilent_117712	1.41506e-05	0.721681	-0.591877	-3.84852	2.66476	4.54545	2.77778	0.611111	UniRef90_A0A0H3EAX6	1582	YP_003970227.1 strains_non_MPA_non_topgraph_cdhit70_190118.csv	1,4-beta-N-acetylmuramidase n=61 Tax=Bacteria TaxID=2 RepID=A0A0H3EAX6_BIFBP
	twist_97077	1.4165e-05	0.722414	-0.270259	-1.76138	1.22086	18.1818	13.8889	0.763889		1583	AFN38687.1 hypothetical protein phi_MSA6_ORF022 [Staphylococcus phage MSA6]
	twist_28374	1.41753e-05	0.722939	0.219785	-0.995246	1.43482	27.2727	33.3333	1.22222		1584	positive (from uniprot): Rhinovirus B Genome polyprotein
	agilent_84757	1.41767e-05	0.723012	-0.283098	-1.84858	1.28238	18.1818	13.8889	0.763889	UniRef90_Q931I5	1585	WP_000791402.1 strains_non_MPA_non_topgraph_cdhit70_190118.csv	Uncharacterized leukocidin-like protein 2 n=180 Tax=Bacteria TaxID=2 RepID=LUKL2_STAAM
	agilent_186478	1.41837e-05	0.72337	-0.375509	-2.4548	1.70378	9.09091	5.55556	0.611111	UniRef90_A0A1Q6S9M0	1586	T2D-45A_GL0062268 MPA_PNP_EM_seqs_non_topgraph_seqs_final_210318.csv	TGFb_propeptide domain-containing protein (Fragment) n=8 Tax=Firmicutes TaxID=1239 RepID=A0A1Q6S9M0_9FIRM
	agilent_4836	1.41975e-05	0.72407	0.214056	-0.974367	1.40248	63.6364	69.4444	1.09127	UniRef90_B2RM93	1587	protease precursor	Gingipain R1 n=47 Tax=Porphyromonas gingivalis TaxID=837 RepID=CPG1_PORG3
	twist_58054	1.41977e-05	0.724084	-0.203997	-1.33663	0.92864	40.9091	36.1111	0.882716		1588	positive (exact): Influenza A virus Hemagglutinin
	twist_8495	1.41987e-05	0.724133	0.253055	-1.15222	1.65833	18.1818	19.4444	1.06944		1589	allergen_name Que a 1 (1/3) (1/1) allergome_name Que a 1 (2/5) (1/1) allergenonline_name Que a 1.0201 (1/1) (1/1) SDAP_name Que a 1.0201 (1/1) (1/1) iedb_name False
	agilent_79646	1.42155e-05	0.724991	-0.326255	-2.14392	1.49141	90.9091	83.3333	0.916667	UniRef90_Q8XMR2	1590	WP_011590274.1 strains_non_MPA_non_topgraph_cdhit70_190118.csv	YkuD domain-containing protein n=22 Tax=Clostridium perfringens TaxID=1502 RepID=Q8XMR2_CLOPE
	agilent_88432	1.42181e-05	0.725122	-0.421691	-2.77223	1.92885	9.09091	5.55556	0.611111	UniRef90_A0A0E1R719	1591	WP_003725975.1 (1/1) non_MPA_topgraph_sampling_040218.csv	Endolytic murein transglycosylase n=258 Tax=Listeria TaxID=1637 RepID=A0A0E1R719_LISMN
	twist_72458	1.42271e-05	0.725583	-0.388071	-2.55499	1.77885	9.09091	5.55556	0.611111		1592	YP_006908362.1 Ig-like domain containing protein [Bacillus phage B4]
	agilent_241343	1.42563e-05	0.727071	0.28433	-1.31234	1.881	81.8182	86.1111	1.05247	UniRef90_D3QW22	1593	VFG000805(gb|NP_290261) (tir) translocated intimin receptor protein [Tir (VF0193)] [Escherichia coli O157:H7 str. EDL933]	Translocated intimin receptor Tir n=111 Tax=Enterobacteriaceae TaxID=543 RepID=TIR_ECOCB
	agilent_6502	1.42699e-05	0.727765	0.289491	-1.34047	1.91946	13.6364	13.8889	1.01852	UniRef90_P11311	1594	Adhesin P1 precursor (Cytadhesin P1) (Attachment protein) & ADP1_MYCPN adhesin P1	Adhesin P1 n=56 Tax=Mycoplasma pneumoniae TaxID=2104 RepID=ADP1_MYCPN
	agilent_197328	1.42783e-05	0.728191	0.442112	-2.05124	2.93546	4.54545	5.55556	1.22222	UniRef90_A0A173ZSK8	1595	WP_004845365.1 (2/2) non_MPA_topgraph_sampling_040218.csv	Exoglucanase B n=10 Tax=Clostridiales TaxID=186802 RepID=A0A173ZSK8_9FIRM
	agilent_224254	1.42975e-05	0.729173	0.282695	-1.31762	1.88302	13.6364	13.8889	1.01852	UniRef90_D8H130	1596	VFG016338(gb|YP_026915) (inhA) immune inhibitor A metalloprotease [InhA (VF0536)] [Bacillus anthracis str. Sterne]	Immune inhibitor A, metalloprotease n=671 Tax=Bacillaceae TaxID=186817 RepID=D8H130_BACAI
	agilent_204067	1.4306e-05	0.729603	0.278574	-1.30103	1.85818	13.6364	16.6667	1.22222	UniRef90_R5VRW6	1597	MH0003_GL0058089 MPA_PNP_EM_seqs_non_topgraph_seqs_final_210318.csv	Peripla_BP_4 domain-containing protein n=14 Tax=Lachnospiraceae TaxID=186803 RepID=R5VRW6_9FIRM
	agilent_226597	1.4331e-05	0.730879	-0.272003	-1.82195	1.27795	18.1818	13.8889	0.763889	UniRef90_A0A0K5P078	1598	VFG000743(gb|AAC38395) (espD) EspD [EspD (VF0180)] [Escherichia coli O127:H6 str. E2348/69]	Translocon EspD n=21 Tax=Escherichia coli TaxID=562 RepID=A0A0K5P078_ECOLX
	agilent_76377	1.43458e-05	0.731634	0.593466	-2.79817	3.9851	4.54545	5.55556	1.22222	UniRef90_B7JEJ8	1599	NP_834706.1 strains_non_MPA_non_topgraph_cdhit70_190118.csv	Neutral metalloproteinase n=667 Tax=Bacillaceae TaxID=186817 RepID=B7JEJ8_BACC0
	agilent_220184	1.43603e-05	0.732375	-0.20479	-1.37853	0.968948	68.1818	61.1111	0.896296	UniRef90_Q9KK48	1600	VFG005316(gb|NP_359586) (pspC/cbpA) Choline binding protein A [Choline-binding proteins (CVF122)] [Streptococcus pneumoniae R6]	Surface protein PspC n=12 Tax=Streptococcus pneumoniae TaxID=1313 RepID=Q9KK48_STREE
	agilent_7064	1.43703e-05	0.732887	-0.192869	-1.30049	0.914748	59.0909	55.5556	0.940171	UniRef90_P03204	1601	EBNA-3C HHV 4 latent protein	Epstein-Barr nuclear antigen 6 n=14 Tax=Epstein-Barr virus (strain GD1) TaxID=10376 RepID=EBNA6_EBVB9
	twist_52223	1.43875e-05	0.733762	0.273002	-1.30016	1.84617	13.6364	19.4444	1.42593		1602	EBNA-3B nuclear protein [Human gammaherpesvirus 4] & Epstein-Barr nuclear antigen 4
	agilent_210148	1.44062e-05	0.734715	0.285484	-1.36575	1.93672	13.6364	13.8889	1.01852	UniRef90_A0A4P6M6N2	1603	WP_018598489.1 strains_non_MPA_non_topgraph_cdhit70_190118.csv	Toxin A n=3 Tax=Blautia TaxID=572511 RepID=A0A4P6M6N2_9FIRM
	twist_25251	1.44102e-05	0.73492	0.32715	-1.5666	2.2209	9.09091	13.8889	1.52778		1604	allergen_name False allergome_name Sus s 12 (2/2), Sus s 8 (6/8) (1/1) allergenonline_name False SDAP_name False iedb_name False
	agilent_173004	1.4422e-05	0.73552	0.278127	-1.33565	1.8919	13.6364	13.8889	1.01852	UniRef90_B0G3Y5	1605	WP_052302907.1 strains_non_MPA_non_topgraph_cdhit70_190118.csv	N-acetylmuramoyl-L-alanine amidase n=2 Tax=Dorea formicigenerans TaxID=39486 RepID=B0G3Y5_9FIRM
	agilent_18552	1.44328e-05	0.736074	0.322893	-1.55471	2.2005	9.09091	11.1111	1.22222	UniRef90_A0A2M9VA06	1606	YP_100397.1 strains_non_MPA_non_topgraph_cdhit70_190118.csv	Xanthan lyase n=60 Tax=Bacteroides TaxID=816 RepID=A0A2M9VA06_BACFG
	twist_48017	1.44335e-05	0.736109	0.200195	-0.964084	1.36447	63.6364	66.6667	1.04762		1607	positive (from uniprot): Enterovirus C Genome polyprotein [on Uniprot the BLAST matches are "Capsid protein" from "Human poliovirus"
	twist_59593	1.44593e-05	0.737425	0.335224	-1.62449	2.29494	9.09091	11.1111	1.22222		1608	H3N2 A/Michigan/45/2015 M1
	twist_75592	1.44709e-05	0.738015	0.323186	-1.57058	2.21695	13.6364	11.1111	0.814815		1609	YP_009222317.1 hypothetical protein LfeInf_079 [Lactobacillus phage LfeInf]
	agilent_203030	1.4476e-05	0.738277	0.424552	-2.06577	2.91487	4.54545	5.55556	1.22222	UniRef90_A0A162ELA1	1610	YP_004890412.1 (1/1) non_MPA_topgraph_sampling_040218.csv	Uncharacterized protein n=36 Tax=Lactobacillus TaxID=1578 RepID=A0A162ELA1_LACPN
	agilent_230634	1.45023e-05	0.73962	-0.26138	-1.80278	1.28002	22.7273	13.8889	0.611111	UniRef90_A0A130BPV0	1611	VFG001839(gb|YP_094495) (icmE/dotG) Dot/Icm type IV secretion system central channel protein IcmE/DotG [Dot/Icm (VF0156)] [Legionella pneumophila subsp. pneumophila str. Philadelphia 1]	50S ribosomal protein L13e n=39 Tax=Gammaproteobacteria TaxID=1236 RepID=A0A130BPV0_LEGPN
	agilent_115718	1.45067e-05	0.739842	-0.352262	-2.43145	1.72693	9.09091	5.55556	0.611111	UniRef90_A0A1Q6U1L1	1612	NLM026_GL0059834 MPA_PNP_EM_seqs_non_topgraph_seqs_final_210318.csv	Dihydrofolate reductase n=9 Tax=Bacteria TaxID=2 RepID=A0A1Q6U1L1_9FIRM
	agilent_74132	1.45191e-05	0.740472	0.263925	-1.29779	1.82564	13.6364	22.2222	1.62963	UniRef90_A0A3A9Y6N9	1613	YP_193106.1 strains_non_MPA_non_topgraph_cdhit70_190118.csv	N-acetylmuramidase n=3 Tax=Lactobacillus acidophilus TaxID=1579 RepID=A0A3A9Y6N9_LACAI
	agilent_4080	1.45354e-05	0.741303	-0.199797	-1.38599	0.986394	36.3636	36.1111	0.993056	UniRef90_P07210	1614	polyprotein (9/9) & VP1 capsid protein (1/3) & Chain 2, Human Rhinovirus Serotype 2 (Hrv2)	Genome polyprotein n=273 Tax=Enterovirus TaxID=12059 RepID=POLG_HRV8A
	agilent_7788	1.45471e-05	0.741902	0.241192	-1.19421	1.67659	18.1818	19.4444	1.06944	UniRef90_P08318	1615	phosphoprotein 150 & Large structural phosphoprotein	Large structural phosphoprotein n=145 Tax=root TaxID=1 RepID=PP150_HCMVA
	agilent_56259	1.45558e-05	0.742347	-0.204579	-1.42426	1.01511	72.7273	66.6667	0.916667	UniRef90_A0A174IP95	1616	T2D-105A_GL0053933 MPA_PNP_EM_seqs_non_topgraph_seqs_final_210318.csv	Flagellin n=3 Tax=Clostridiales TaxID=186802 RepID=A0A174IP95_9FIRM
	agilent_58674	1.45589e-05	0.742503	0.355351	-1.76455	2.47526	9.09091	8.33333	0.916667	UniRef90_K0WYA3	1617	V1.FI15_GL0102470 MPA_PNP_EM_seqs_non_topgraph_seqs_final_210318.csv	Por secretion system C-terminal sorting domain-containing protein n=3 Tax=Bacteroidales TaxID=171549 RepID=K0WYA3_9BACT
	twist_53964	1.45629e-05	0.742709	-0.295481	-2.05969	1.46872	13.6364	8.33333	0.611111		1618	Hemagglutinin (2/2)
	twist_26511	1.45771e-05	0.743431	-0.264747	-1.85006	1.32056	81.8182	83.3333	1.01852		1619	EBNA-1 HHV 4
	twist_25498	1.46031e-05	0.744758	-0.281062	-1.97314	1.41101	18.1818	11.1111	0.611111		1620	allergen_name False allergome_name Bub b 12 (2/2), Bub b 8 (4/6) (1/1) allergenonline_name False SDAP_name False iedb_name False
	agilent_89422	1.46139e-05	0.745311	0.27158	-1.36709	1.91025	13.6364	16.6667	1.22222	UniRef90_A0A173RR50	1621	MH0188_GL0047837 MPA_PNP_EM_seqs_non_topgraph_seqs_final_210318.csv	Alanine--tRNA ligase n=9 Tax=Clostridiales TaxID=186802 RepID=A0A173RR50_9FIRM
	twist_31993	1.46241e-05	0.745827	-0.459199	-3.23577	2.31737	4.54545	5.55556	1.22222		1622	EBNA3A HHV4
	agilent_230765	1.46335e-05	0.746308	0.24044	-1.21624	1.69713	18.1818	22.2222	1.22222	UniRef90_A6QIG2	1623	VFG001799(gb|CAB94853) (map) extracellular proteins Map [Eap/Map (VF0016)] [Staphylococcus aureus str. Newman D2C (ATCC 25904)]	65 kDa membrane protein n=124 Tax=Bacteria TaxID=2 RepID=OMP7_STAAE
	twist_26954	1.46369e-05	0.746481	0.416608	-2.10916	2.94238	4.54545	8.33333	1.83333		1624	BMLF1 protein
	agilent_193624	1.46388e-05	0.746581	0.251621	-1.2745	1.77774	18.1818	16.6667	0.916667	UniRef90_I9R3H6	1625	T2D-11A_GL0151524 MPA_PNP_EM_seqs_non_topgraph_seqs_final_210318.csv	DUF4988 domain-containing protein n=14 Tax=Bacteroides TaxID=816 RepID=I9R3H6_9BACE
	agilent_7255	1.46499e-05	0.747143	-0.252799	-1.7896	1.284	18.1818	16.6667	0.916667	UniRef90_P89479	1626	tegument protein US11	Probable RNA-binding protein n=11 Tax=Human herpesvirus 2 TaxID=10310 RepID=RNB_HHV2H
	agilent_41807	1.4658e-05	0.747558	-0.248855	-1.76425	1.26654	18.1818	13.8889	0.763889	UniRef90_A0A0G9FAG5	1627	YP_004890585.1 strains_non_MPA_non_topgraph_cdhit70_190118.csv	Extracellular protein n=36 Tax=Lactobacillaceae TaxID=33958 RepID=A0A0G9FAG5_LACPN
	agilent_156816	1.46681e-05	0.748072	0.407842	-2.08094	2.89663	4.54545	5.55556	1.22222	UniRef90_A0A2N0UNM1	1628	MH0023_GL0002802 (1/1) MPA_and_EM_topgraph_220218_subsample.csv	Cohesin domain-containing protein n=22 Tax=Ruminococcus TaxID=1263 RepID=A0A2N0UNM1_9FIRM
	twist_49721	1.46977e-05	0.749585	-0.183097	-1.30741	0.941211	40.9091	36.1111	0.882716		1629	Glycoprotein B precursor & glycoprotein B (1/2)
	agilent_205439	1.46992e-05	0.749658	-0.204608	-1.46138	1.05216	27.2727	22.2222	0.814815	UniRef90_D6D6J2	1630	NOM028_GL0019456 MPA_PNP_EM_seqs_non_topgraph_seqs_final_210318.csv	Uncharacterized protein n=42 Tax=Bacteroides TaxID=816 RepID=D6D6J2_9BACE
	agilent_21513	1.47262e-05	0.751038	-0.303405	-2.17771	1.5709	90.9091	88.8889	0.977778	UniRef90_A0A4P6M1P6	1631	WP_081624715.1 strains_non_MPA_non_topgraph_cdhit70_190118.csv	Toxin A n=4 Tax=Lachnospiraceae TaxID=186803 RepID=A0A4P6M1P6_9FIRM
	agilent_198814	1.47305e-05	0.751254	0.402486	-2.08613	2.8911	4.54545	5.55556	1.22222	UniRef90_K0XRR8	1632	MH0028_GL0034989 (2/2) MPA_and_EM_topgraph_220218_subsample.csv	Uncharacterized protein n=3 Tax=Bacteroidales TaxID=171549 RepID=K0XRR8_9BACT
	twist_92719	1.47511e-05	0.752304	-0.286761	-2.06761	1.49409	13.6364	8.33333	0.611111		1633	YP_006507.1 Sit [Escherichia virus P1]
	agilent_1414	1.47522e-05	0.752362	0.236175	-1.23088	1.70323	81.8182	83.3333	1.01852	UniRef90_A0A2U3RZL8	1634	pneumococcal histidine triad protein D (1/2) & histidine motif-containing protein, partial	Pneumococcal histidine triad protein D n=4 Tax=Streptococcus pneumoniae TaxID=1313 RepID=A0A2U3RZL8_STREE
	agilent_191243	1.4757e-05	0.752605	0.26184	-1.36629	1.88997	13.6364	13.8889	1.01852	UniRef90_B2GDH5	1635	WP_012391510.1 strains_non_MPA_non_topgraph_cdhit70_190118.csv	Extracellular protein n=15 Tax=Lactobacillus fermentum TaxID=1613 RepID=B2GDH5_LACF3
	twist_38402	1.4761e-05	0.752809	0.29385	-1.53488	2.12258	9.09091	13.8889	1.52778		1636	positive (from uniprot): Enterovirus B Genome polyprotein
	agilent_76173	1.47618e-05	0.752853	0.447863	-2.33985	3.23558	4.54545	5.55556	1.22222	UniRef90_A0A174Z2U6	1637	V1.UC13-0_GL0049070 MPA_PNP_EM_seqs_non_topgraph_seqs_final_210318.csv	Methionine aminopeptidase n=12 Tax=Eubacterium TaxID=1730 RepID=A0A174Z2U6_9FIRM
	agilent_1257	1.47697e-05	0.753253	0.188606	-0.987338	1.36455	36.3636	38.8889	1.06944	UniRef90_P03204	1638	EBNA-3C HHV 4 latent protein	Epstein-Barr nuclear antigen 6 n=14 Tax=Epstein-Barr virus (strain GD1) TaxID=10376 RepID=EBNA6_EBVB9
	agilent_12004	1.47716e-05	0.753352	0.186047	-0.974422	1.34652	63.6364	66.6667	1.04762		1639	positive (exact): Human herpesvirus 3 Envelope glycoprotein C
	agilent_241734	1.4772e-05	0.75337	-0.333938	-2.41703	1.74916	9.09091	8.33333	0.916667	UniRef90_Q5WTU7	1640	VFG041338(gb|YP_096511) (ceg32/sidI) Dot/Icm type IV secretion system effector Ceg32/SidI [Dot/Icm (SS047)] [Legionella pneumophila subsp. pneumophila str. Philadelphia 1]	Uncharacterized protein n=44 Tax=Legionella pneumophila TaxID=446 RepID=Q5WTU7_LEGPL
	agilent_40863	1.47842e-05	0.753994	0.24669	-1.29619	1.78957	13.6364	16.6667	1.22222	UniRef90_Q1WS65	1641	YP_536347.1 strains_non_MPA_non_topgraph_cdhit70_190118.csv	Uncharacterized protein n=36 Tax=Lactobacillus TaxID=1578 RepID=Q1WS65_LACS1
	agilent_204074	1.47922e-05	0.754402	0.397222	-2.0914	2.88584	4.54545	5.55556	1.22222	UniRef90_B1R5P4	1642	WP_011590707.1 strains_non_MPA_non_topgraph_cdhit70_190118.csv	Mannosyl-glycoprotein endo-beta-N-acetylglucosamidase domain protein, possible enterotoxin n=1 Tax=Clostridium perfringens B str. ATCC 3626 TaxID=451754 RepID=B1R5P4_CLOPF
	agilent_205947	1.47922e-05	0.754402	0.397222	-2.0914	2.88584	4.54545	5.55556	1.22222	UniRef90_C9L9J0	1643	MH0004_GL0017989 MPA_PNP_EM_seqs_non_topgraph_seqs_final_210318.csv	30S ribosomal protein S12 n=10 Tax=Clostridiales TaxID=186802 RepID=C9L9J0_BLAHA
	agilent_233272	1.48059e-05	0.755102	0.401787	-2.12287	2.92644	4.54545	8.33333	1.83333	UniRef90_Q3JY46	1644	VFG002535(gb|YP_109915) (fliC) flagellin [Flagella (VF0430)] [Burkholderia pseudomallei K96243]	Flagellin n=43 Tax=Burkholderiaceae TaxID=119060 RepID=Q3JY46_BURP1
	agilent_78561	1.48081e-05	0.755214	0.35246	-1.86329	2.56821	9.09091	8.33333	0.916667	UniRef90_A0A1E3KVD0	1645	YP_004890586.1 strains_non_MPA_non_topgraph_cdhit70_190118.csv	Gamma-D-glutamyl-meso-diaminopimelate peptidase n=41 Tax=Lactobacillaceae TaxID=33958 RepID=A0A1E3KVD0_LACPN
	twist_93850	1.48139e-05	0.755507	-0.329254	-2.40168	1.74318	9.09091	8.33333	0.916667		1646	YP_009150301.1 putative DNA-dependent RNA polymerase [Proteus phage PM 75]
	twist_35955	1.48139e-05	0.755507	-0.329254	-2.40168	1.74318	9.09091	8.33333	0.916667		1647	polyprotein (9/9) & VP1 capsid protein (1/3) & Chain 2, Human Rhinovirus Serotype 2 (Hrv2)
	agilent_230235	1.48473e-05	0.757214	0.418408	-2.23431	3.07112	4.54545	5.55556	1.22222	UniRef90_Q99XV0	1648	VFG000968(gb|NP_269973) (emm) M protein type 1 [M protein (VF0242)] [Streptococcus pyogenes M1 GAS]	M protein type 1 n=54 Tax=Streptococcus pyogenes TaxID=1314 RepID=Q99XV0_STRP1
	twist_10484	1.4853e-05	0.757504	0.392068	-2.09672	2.88086	4.54545	5.55556	1.22222		1649	allergen_name False allergome_name Str py Streptokinase (6/12) (1/1) allergenonline_name False SDAP_name False iedb_name False
	twist_53755	1.4853e-05	0.757504	-0.392068	-2.88086	2.09672	95.4545	94.4444	0.989418		1650	polyprotein (9/9) & VP1 capsid protein (1/3) & Chain 2, Human Rhinovirus Serotype 2 (Hrv2)
	agilent_82717	1.48547e-05	0.757588	0.197555	-1.05695	1.45206	27.2727	27.7778	1.01852	UniRef90_K0XAX2	1651	MH0012_GL0168243 MPA_PNP_EM_seqs_non_topgraph_seqs_final_210318.csv	M6 family metalloprotease domain-containing protein n=3 Tax=Bacteroidales TaxID=171549 RepID=K0XAX2_9BACT
	agilent_95795	1.48761e-05	0.758683	-0.328491	-2.42422	1.76724	9.09091	5.55556	0.611111	UniRef90_I9R3H6	1652	T2D-11A_GL0151524 MPA_PNP_EM_seqs_non_topgraph_seqs_final_210318.csv	DUF4988 domain-containing protein n=14 Tax=Bacteroides TaxID=816 RepID=I9R3H6_9BACE
	twist_95117	1.48761e-05	0.758683	-0.328491	-2.42422	1.76724	9.09091	5.55556	0.611111		1653	YP_008767331.1 hypothetical protein PL1_25 [Lactobacillus phage PL-1]
	agilent_78727	1.48778e-05	0.75877	0.247282	-1.33093	1.82549	13.6364	16.6667	1.22222	UniRef90_B0MTP6	1654	MH0002_GL0065375 (1/1) MPA_and_EM_topgraph_220218_subsample.csv	Ion-translocating oxidoreductase complex subunit G n=6 Tax=root TaxID=1 RepID=B0MTP6_9BACT
	twist_10921	1.48916e-05	0.759471	-0.311617	-2.30641	1.68318	9.09091	8.33333	0.916667		1655	allergen_name False allergome_name Tri a GBSS_I (7/14) (1/1) allergenonline_name False SDAP_name False iedb_name False
	agilent_138829	1.48929e-05	0.759538	0.205868	-1.11236	1.5241	22.7273	27.7778	1.22222	UniRef90_A0A174B1N0	1656	WP_012743453.1 MPA_PNP_EM_seqs_non_topgraph_seqs_final_210318.csv	Toxin A n=2 Tax=[Eubacterium] rectale TaxID=39491 RepID=A0A174B1N0_9FIRM
	agilent_13150	1.48979e-05	0.759792	0.208134	-1.12606	1.54232	22.7273	25	1.1	UniRef90_Q6JH00	1657	WP_003667504.1 strains_non_MPA_non_topgraph_cdhit70_190118.csv	Extracellular surface protein n=35 Tax=Lactobacillus TaxID=1578 RepID=Q6JH00_LACFE
	twist_16861	1.49131e-05	0.760569	0.387008	-2.10212	2.87614	4.54545	5.55556	1.22222		1658	allergen_name False allergome_name Hor v 20 (3/3) (1/1) allergenonline_name False SDAP_name False iedb_name False
	twist_46270	1.49188e-05	0.760857	0.239636	-1.30355	1.78283	13.6364	16.6667	1.22222		1659	Twist-related protein 1
	twist_27282	1.4933e-05	0.761583	-0.194172	-1.44852	1.06017	72.7273	69.4444	0.954861		1660	positive (exact): Enterovirus C Genome polyprotein [on Uniprot the BLAST matches are "Capsid protein" from "Human poliovirus"
	twist_7301	1.49383e-05	0.761854	-0.321313	-2.39941	1.75679	9.09091	5.55556	0.611111		1661	allergen_name False allergome_name Hor v 37 (3/6) (1/1) allergenonline_name False SDAP_name False iedb_name False
	agilent_68928	1.49576e-05	0.762838	-0.488813	-3.66374	2.68612	4.54545	2.77778	0.611111	UniRef90_W4N8Z7	1662	MH0131_GL0034718 (3/3) MPA_and_EM_topgraph_220218_subsample.csv	ATP-dependent zinc metalloprotease FtsH n=67 Tax=Bacteria TaxID=2 RepID=W4N8Z7_9BIFI
	agilent_241595	1.49582e-05	0.76287	0.17237	-0.94736	1.2921	40.9091	50	1.22222	UniRef90_A0A4I7XYI6	1663	VFG001361(gb|NP_344663) (pspA) pneumococcal surface protein A [PspA (VF0152)] [Streptococcus pneumoniae TIGR4]	Surface protein A n=87 Tax=Streptococcus pneumoniae TaxID=1313 RepID=A0A4I7XYI6_STREE
	agilent_48843	1.49718e-05	0.76356	-0.350422	-2.63364	1.9328	9.09091	8.33333	0.916667	UniRef90_F9Z760	1664	MH0012_GL0066575 MPA_PNP_EM_seqs_non_topgraph_seqs_final_210318.csv	Alkyl hydroperoxide reductase/ Thiol specific antioxidant/ Mal allergen n=9 Tax=Odoribacter TaxID=283168 RepID=F9Z760_ODOSD
	twist_59198	1.49851e-05	0.764243	-0.31724	-2.39043	1.75595	9.09091	5.55556	0.611111		1665	H3N2 A/Texas/1/77 HA
	twist_10213	1.4988e-05	0.76439	0.378499	-2.09662	2.85361	4.54545	8.33333	1.83333		1666	allergen_name Que a 1 (3/3) (1/1) allergome_name Que a 1 (5/5) (1/1) allergenonline_name Que a 1.0301 (1/1) (1/1) SDAP_name Que a 1.0301 (1/1) (1/1) iedb_name False
	agilent_121832	1.4999e-05	0.764951	-0.332051	-2.50877	1.84467	9.09091	5.55556	0.611111	UniRef90_A0A0E1X7G8	1667	WP_000824491.1 strains_non_MPA_non_topgraph_cdhit70_190118.csv	Uncharacterized protein n=10 Tax=Staphylococcus aureus TaxID=1280 RepID=A0A0E1X7G8_STAAU
	agilent_31468	1.50042e-05	0.765214	-0.257809	-1.94979	1.43417	13.6364	11.1111	0.814815	UniRef90_A0A173UKQ3	1668	O2.UC43-1_GL0046095 MPA_PNP_EM_seqs_non_topgraph_seqs_final_210318.csv	Macrolide export ATP-binding/permease protein MacB n=29 Tax=Ruminococcaceae TaxID=541000 RepID=A0A173UKQ3_9FIRM
	twist_58056	1.50106e-05	0.765543	-0.178966	-1.35521	0.997276	36.3636	36.1111	0.993056		1669	positive (from uniprot): Influenza A virus Hemagglutinin
	agilent_167179	1.50117e-05	0.765597	-0.315085	-2.38645	1.75628	9.09091	5.55556	0.611111	UniRef90_R5WFA2	1670	MH0379_GL0128099 MPA_PNP_EM_seqs_non_topgraph_seqs_final_210318.csv	Flagellin n=4 Tax=Clostridiales TaxID=186802 RepID=R5WFA2_9CLOT
	agilent_113335	1.50125e-05	0.765638	0.241362	-1.34563	1.82836	13.6364	16.6667	1.22222	UniRef90_A0A166DEL7	1671	WP_000728052.1 strains_non_MPA_non_topgraph_cdhit70_190118.csv	Exported protein n=20 Tax=Staphylococcus aureus TaxID=1280 RepID=A0A166DEL7_STAAU
	agilent_12008	1.50243e-05	0.766238	0.184713	-1.03302	1.40245	68.1818	72.2222	1.05926		1672	positive (exact): Enterovirus C Genome polyprotein [on Uniprot the BLAST matches are "Capsid protein" from "Human poliovirus"
	agilent_220768	1.50283e-05	0.766444	0.304592	-1.70527	2.31445	9.09091	8.33333	0.916667	UniRef90_Q54835	1673	VFG000950(gb|NP_665531) (emm) M protein type 3 [M protein (VF0242)] [Streptococcus pyogenes MGAS315]	M3 protein n=36 Tax=Streptococcus pyogenes TaxID=1314 RepID=Q54835_STRPY
	agilent_6664	1.50327e-05	0.766669	0.171475	-0.961138	1.30409	54.5455	61.1111	1.12037	UniRef90_Q82081	1674	positive (from uniprot): Rhinovirus B Genome polyprotein	Genome polyprotein n=46 Tax=Enterovirus TaxID=12059 RepID=POLG_HRV3
	agilent_241214	1.50335e-05	0.766709	0.171399	-0.960911	1.30371	59.0909	61.1111	1.03419	UniRef90_Q9KK48	1675	VFG005316(gb|NP_359586) (pspC/cbpA) Choline binding protein A [Choline-binding proteins (CVF122)] [Streptococcus pneumoniae R6]	Surface protein PspC n=12 Tax=Streptococcus pneumoniae TaxID=1313 RepID=Q9KK48_STREE
	agilent_221864	1.50527e-05	0.767686	-0.176629	-1.34854	0.995281	68.1818	66.6667	0.977778	UniRef90_A0A4I7YG16	1676	VFG001357(gb|NP_346601) (cbpA) choline binding protein A [CbpA/PspC (VF0150)] [Streptococcus pneumoniae TIGR4]	Choline binding protein A n=44 Tax=Streptococcus pneumoniae TaxID=1313 RepID=A0A4I7YG16_STREE
	twist_51298	1.50745e-05	0.768801	-0.175409	-1.345	0.994185	68.1818	63.8889	0.937037		1677	EBNA-3C HHV 4 latent protein
	twist_35871	1.50745e-05	0.768801	-0.175409	-1.345	0.994185	68.1818	63.8889	0.937037		1678	EBNA-3C HHV 4 latent protein
	agilent_1075	1.50753e-05	0.768842	0.169484	-0.960811	1.29978	40.9091	47.2222	1.15432	UniRef90_Q1HVF7	1679	EBNA-1 HHV 4	Epstein-Barr nuclear antigen 1 n=48 Tax=Epstein-Barr virus (strain GD1) TaxID=10376 RepID=EBNA1_EBVA8
	twist_50868	1.50846e-05	0.769312	-0.309538	-2.37819	1.75911	9.09091	5.55556	0.611111		1680	45 kDa immediate-early protein 2
	twist_31974	1.50877e-05	0.769474	0.372496	-2.1187	2.86369	4.54545	5.55556	1.22222		1681	EMP1 (2/2)
	agilent_242449	1.50893e-05	0.769552	-0.176227	-1.35522	1.00277	36.3636	27.7778	0.763889	UniRef90_P44602	1682	VFG000340(gb|NP_438433) (hxuA) heme-hemopexin utilization protein A, two-partner secretion (TPS) pathway TpsA protein, haem-haemopexin binding protein [HxuABC (VF0269)] [Haemophilus influenzae Rd KW20]	Heme/hemopexin-binding protein n=4 Tax=Haemophilus influenzae TaxID=727 RepID=HXUA1_HAEIN
	twist_60273	1.51033e-05	0.770268	-0.187086	-1.44275	1.06857	27.2727	22.2222	0.814815		1683	YP_009153096.1 hypothetical protein Sf101_0022 [Enterobacteria phage Sf101]
	twist_52032	1.51133e-05	0.770777	0.296383	-1.69737	2.29014	9.09091	13.8889	1.52778		1684	EBNA-3B nuclear protein [Human gammaherpesvirus 4] & Epstein-Barr nuclear antigen 4
	twist_57095	1.5121e-05	0.771172	-0.20949	-1.62123	1.20225	22.7273	16.6667	0.733333		1685	ORF68
	agilent_37652	1.51338e-05	0.771824	0.20611	-1.18693	1.59915	18.1818	22.2222	1.22222	UniRef90_A0A4P6LV93	1686	WP_018594597.1 strains_non_MPA_non_topgraph_cdhit70_190118.csv	Autolysin n=3 Tax=Blautia TaxID=572511 RepID=A0A4P6LV93_9FIRM
	agilent_11275	1.51372e-05	0.771996	0.168894	-0.9735	1.31129	36.3636	41.6667	1.14583		1687	positive (exact): Influenza A virus Hemagglutinin
	agilent_46084	1.51424e-05	0.772263	0.372519	-2.15023	2.89527	4.54545	8.33333	1.83333	UniRef90_A0A139TN04	1688	764143897-stool1_revised_scaffold19089_3_gene114080 MPA_PNP_EM_seqs_non_topgraph_seqs_final_210318.csv	Methionine synthase n=68 Tax=unclassified Akkermansia TaxID=2608915 RepID=A0A139TN04_9BACT
	agilent_79443	1.51436e-05	0.772324	0.367916	-2.12435	2.86018	4.54545	5.55556	1.22222	UniRef90_D8H130	1689	NP_830479.1 strains_non_MPA_non_topgraph_cdhit70_190118.csv	Immune inhibitor A, metalloprotease n=671 Tax=Bacillaceae TaxID=186817 RepID=D8H130_BACAI
	agilent_236774	1.51697e-05	0.773656	0.385643	-2.24251	3.0138	4.54545	5.55556	1.22222	UniRef90_P10520	1690	VFG000975(gb|NP_269944) (ska) streptokinase A precursor [Streptokinase (VF0247)] [Streptococcus pyogenes M1 GAS]	Streptokinase A n=48 Tax=Streptococcus pyogenes TaxID=1314 RepID=STRP_STRP1
	agilent_21712	1.51819e-05	0.774276	-0.302721	-2.37159	1.76614	9.09091	5.55556	0.611111	UniRef90_A0A139K1E2	1691	T2D-56A_GL0012413 MPA_PNP_EM_seqs_non_topgraph_seqs_final_210318.csv	Glycoside hydrolase family 2 n=19 Tax=Bacteroides TaxID=816 RepID=A0A139K1E2_BACUN
	agilent_131883	1.51873e-05	0.774551	-0.178193	-1.39753	1.04115	72.7273	66.6667	0.916667	UniRef90_R5NUP6	1692	MH0437_GL0231446 MPA_PNP_EM_seqs_non_topgraph_seqs_final_210318.csv	Flagellin n=6 Tax=Clostridiales TaxID=186802 RepID=R5NUP6_9CLOT
	agilent_6734	1.51973e-05	0.77506	0.194161	-1.13753	1.52586	22.7273	27.7778	1.22222	UniRef90_P08392	1693	Trans-acting transcriptional protein ICP4	Major viral transcription factor ICP4 n=1 Tax=Human herpesvirus 1 (strain 17) TaxID=10299 RepID=ICP4_HHV11
	agilent_235465	1.52233e-05	0.776387	-0.16739	-1.32248	0.987696	50	38.8889	0.777778	UniRef90_P71401	1694	VFG001157(gb|AAC44560) (hsf) Hsf [Hia/Hsf (VF0039)] [Haemophilus influenzae C54]	Hsf n=19 Tax=Haemophilus influenzae TaxID=727 RepID=P71401_HAEIF
	agilent_235500	1.52264e-05	0.776547	-0.215275	-1.70188	1.27133	18.1818	13.8889	0.763889	UniRef90_A0A0K5P078	1695	VFG000743(gb|AAC38395) (espD) EspD [EspD (VF0180)] [Escherichia coli O127:H6 str. E2348/69]	Translocon EspD n=21 Tax=Escherichia coli TaxID=562 RepID=A0A0K5P078_ECOLX
	agilent_6668	1.52307e-05	0.776764	-0.173861	-1.37567	1.02795	31.8182	27.7778	0.873016	UniRef90_P08318	1696	phosphoprotein 150 & Large structural phosphoprotein	Large structural phosphoprotein n=145 Tax=root TaxID=1 RepID=PP150_HCMVA
	agilent_126598	1.5234e-05	0.776936	0.17746	-1.05021	1.40513	36.3636	38.8889	1.06944	UniRef90_A0A0Q1HMM5	1697	MH0316_GL0084816 MPA_PNP_EM_seqs_non_topgraph_seqs_final_210318.csv	Flagellin n=6 Tax=Clostridiales TaxID=186802 RepID=A0A0Q1HMM5_9FIRM
	agilent_52480	1.52468e-05	0.777586	-0.249102	-1.97756	1.47936	18.1818	11.1111	0.611111	UniRef90_Q4W8L5	1698	WP_000744110.1 strains_non_MPA_non_topgraph_cdhit70_190118.csv	Staphylocoagulase n=113 Tax=Bacillales TaxID=1385 RepID=Q4W8L5_STAAU
	agilent_237188	1.52477e-05	0.777631	0.375683	-2.23163	2.983	4.54545	5.55556	1.22222	UniRef90_Q5QT02	1699	VFG002245(gb|YP_034066) (bepD) Bartonella effector protein BepD [VirB/VirD4 type IV secretion system (VF0369)] [Bartonella henselae str. Houston-1]	BepD protein n=3 Tax=Bartonella henselae TaxID=38323 RepID=Q5QT02_BARHN
	agilent_6101	1.52605e-05	0.778283	0.262657	-1.56574	2.09105	9.09091	11.1111	1.22222	UniRef90_P12978	1700	nuclear protein EBNA2 & EBNA-2 & Epstein-Barr nuclear antigen 2	Epstein-Barr nuclear antigen 2 n=125 Tax=Epstein-Barr virus (strain GD1) TaxID=10376 RepID=EBNA2_EBVB9
	agilent_2143	1.52727e-05	0.778905	-0.167812	-1.33935	1.00373	68.1818	63.8889	0.937037	UniRef90_P03300	1701	Genome polyprotein (6/6) & polyprotein (7/9) & VP1 (1/4) & coat protein VP1 & VP4	Genome polyprotein n=1168 Tax=Enterovirus TaxID=12059 RepID=POLG_POL1M
	agilent_48955	1.52874e-05	0.779655	-0.295902	-2.36889	1.77709	9.09091	5.55556	0.611111	UniRef90_D4IK33	1702	MH0302_GL0007319 MPA_PNP_EM_seqs_non_topgraph_seqs_final_210318.csv	Membrane proteins related to metalloendopeptidases n=5 Tax=Alistipes TaxID=239759 RepID=D4IK33_9BACT
	agilent_7767	1.52878e-05	0.779677	-0.290059	-2.32232	1.7422	9.09091	8.33333	0.916667	UniRef90_Q8NDV7	1703	trinucleotide repeat containing 6A, isoform CRA_c & trinucleotide repeat-containing gene 6A protein	Trinucleotide repeat-containing gene 6A protein n=209 Tax=Euarchontoglires TaxID=314146 RepID=TNR6A_HUMAN
	agilent_57827	1.52929e-05	0.779937	-0.449039	-3.59899	2.70092	4.54545	2.77778	0.611111	UniRef90_A0A174BXL6	1704	MH0131_GL0138617 (6/6) MPA_and_EM_topgraph_220218_subsample.csv	Probable multidrug resistance ABC transporter ATP-binding/permease protein YheH n=81 Tax=Coriobacteriaceae TaxID=84107 RepID=A0A174BXL6_9ACTN
	agilent_204874	1.53051e-05	0.780561	0.281545	-1.69922	2.26231	9.09091	8.33333	0.916667	UniRef90_A0A3V9NUN2	1705	WP_001127942.1 (2/2) non_MPA_topgraph_sampling_040218.csv	Prepilin-type N-terminal cleavage/methylation domain-containing protein n=51 Tax=Salmonella TaxID=590 RepID=A0A3V9NUN2_SALGL
	twist_49203	1.53118e-05	0.780902	-0.156419	-1.25863	0.945796	45.4545	41.6667	0.916667		1706	Enterovirus polyprotein (VP0, VP1, VP2, VP4) – capsid proteins, Coxsackievirus A9 (2.9 Å structure, chains 1–4)
	agilent_79824	1.53185e-05	0.781243	0.187307	-1.13468	1.50929	27.2727	33.3333	1.22222	UniRef90_A0A174WE81	1707	MH0061_GL0017930 MPA_PNP_EM_seqs_non_topgraph_seqs_final_210318.csv	Acetylhydrolase n=10 Tax=Bacteroides TaxID=816 RepID=A0A174WE81_9BACE
	agilent_53519	1.53224e-05	0.781442	0.223588	-1.35594	1.80311	18.1818	16.6667	0.916667	UniRef90_A0A4U5DTR8	1708	NP_816482.1 strains_non_MPA_non_topgraph_cdhit70_190118.csv	Uncharacterized protein n=132 Tax=Bacilli TaxID=91061 RepID=A0A4U5DTR8_ENTFL
	twist_73226	1.53311e-05	0.781885	-0.260064	-2.1011	1.58097	13.6364	8.33333	0.611111		1709	YP_009277541.1 portal vertex of the head [Shigella phage SHFML-11]
	agilent_55961	1.53312e-05	0.781892	0.183795	-1.11736	1.48495	72.7273	72.2222	0.993056	UniRef90_R5FJF8	1710	MH0059_GL0009188 MPA_PNP_EM_seqs_non_topgraph_seqs_final_210318.csv	SGNH_hydro domain-containing protein n=4 Tax=Bacteria TaxID=2 RepID=R5FJF8_9ACTN
	agilent_7411	1.53408e-05	0.782383	-0.16083	-1.30205	0.980388	40.9091	33.3333	0.814815	UniRef90_P06473	1711	Glycoprotein B precursor & glycoprotein B (1/2)	Envelope glycoprotein B n=908 Tax=Viruses TaxID=10239 RepID=GB_HCMVA
	agilent_229658	1.53432e-05	0.782504	0.198732	-1.21224	1.6097	18.1818	19.4444	1.06944	UniRef90_Q5WUD8	1712	VFG045563(gb|YP_096320) (ceg28) Dot/Icm type IV secretion system effector Ceg28 [Dot/Icm (VF0156)] [Legionella pneumophila subsp. pneumophila str. Philadelphia 1]	Uncharacterized protein n=28 Tax=Legionella pneumophila TaxID=446 RepID=Q5WUD8_LEGPL
	agilent_73620	1.53441e-05	0.782551	0.199828	-1.21923	1.61889	18.1818	22.2222	1.22222	UniRef90_A0A395YX58	1713	MH0006_GL0082408 (2/2) MPA_and_EM_topgraph_220218_subsample.csv	Anti-sigma factor n=28 Tax=Bacteroidales TaxID=171549 RepID=A0A395YX58_9BACT
	twist_98450	1.53648e-05	0.783602	0.220987	-1.35615	1.79813	13.6364	13.8889	1.01852		1714	YP_001642351.1 putative recombination protein [Lactobacillus prophage Lj771]
	agilent_174838	1.53814e-05	0.78445	-0.290217	-2.36979	1.78936	9.09091	5.55556	0.611111	UniRef90_S5RM75	1715	WP_020917166.1 strains_non_MPA_non_topgraph_cdhit70_190118.csv	Inhibitor_I42 domain-containing protein n=19 Tax=Streptococcus TaxID=1301 RepID=S5RM75_9STRE
	twist_21248	1.54028e-05	0.785542	-0.214531	-1.7598	1.33074	18.1818	16.6667	0.916667		1716	allergen_name Que a 1 (3/3) (1/1) allergome_name Que a 1 (5/5) (1/1) allergenonline_name Que a 1.0301 (1/1) (1/1) SDAP_name Que a 1.0301 (1/1) (1/1) iedb_name False
	agilent_112869	1.54035e-05	0.785579	0.372259	-2.30959	3.05411	4.54545	5.55556	1.22222	UniRef90_R7IBA0	1717	MH0012_GL0104868 MPA_PNP_EM_seqs_non_topgraph_seqs_final_210318.csv	Uncharacterized protein n=4 Tax=Clostridiales TaxID=186802 RepID=R7IBA0_9FIRM
	agilent_218197	1.54094e-05	0.785879	0.164472	-1.02213	1.35107	31.8182	33.3333	1.04762	UniRef90_A0A4V0BU85	1718	WP_000185311.1 strains_non_MPA_non_topgraph_cdhit70_190118.csv	Glycerophosphoryl diester phosphodiesterase n=217 Tax=Bacteria TaxID=2 RepID=A0A4V0BU85_STREQ
	agilent_223844	1.54163e-05	0.786234	0.284591	-1.77211	2.34129	9.09091	8.33333	0.916667	UniRef90_Q5WVE4	1719	VFG045548(gb|YP_095924) (lpg1907) Dot/Icm type IV secretion system effector [Dot/Icm (VF0156)] [Legionella pneumophila subsp. pneumophila str. Philadelphia 1]	Uncharacterized protein n=32 Tax=Legionella pneumophila TaxID=446 RepID=Q5WVE4_LEGPL
	agilent_192424	1.54207e-05	0.786458	0.255897	-1.59543	2.10722	9.09091	11.1111	1.22222	UniRef90_A0A0E7QX42	1720	WP_000751209.1 strains_non_MPA_non_topgraph_cdhit70_190118.csv	CHAP domain protein n=226 Tax=Bacteria TaxID=2 RepID=A0A0E7QX42_STAAU
	twist_26048	1.54562e-05	0.788265	0.250884	-1.58005	2.08182	9.09091	11.1111	1.22222		1721	RsTALE
	twist_42437	1.54629e-05	0.788609	-0.152006	-1.26319	0.959173	45.4545	38.8889	0.855556		1722	HCMVUS27
	agilent_131888	1.54671e-05	0.788822	0.157996	-0.998162	1.31415	63.6364	63.8889	1.00397	UniRef90_C0FTT4	1723	WP_007886088.1 MPA_PNP_EM_seqs_non_topgraph_seqs_final_210318.csv	Flagellin n=5 Tax=Roseburia inulinivorans TaxID=360807 RepID=C0FTT4_9FIRM
	agilent_69292	1.54678e-05	0.788859	0.217766	-1.37605	1.81158	13.6364	19.4444	1.42593	UniRef90_A0A1Q6F5A4	1724	MH0014_GL0072841 MPA_PNP_EM_seqs_non_topgraph_seqs_final_210318.csv	TSPc domain-containing protein n=4 Tax=Alistipes TaxID=239759 RepID=A0A1Q6F5A4_9BACT
	twist_34373	1.54703e-05	0.788984	-0.323268	-2.69069	2.04416	9.09091	5.55556	0.611111		1725	EBNA-1 HHV 4
	agilent_117669	1.54758e-05	0.789266	0.343813	-2.17753	2.86515	4.54545	8.33333	1.83333	UniRef90_A0A1C6HNE0	1726	WP_044922804.1 MPA_PNP_EM_seqs_non_topgraph_seqs_final_210318.csv	Fibronectin type III domain n=12 Tax=Clostridiales TaxID=186802 RepID=A0A1C6HNE0_9FIRM
	twist_59637	1.54879e-05	0.789885	-0.165771	-1.38511	1.05357	31.8182	27.7778	0.873016		1727	B B/Sichuan/379/99 HA
	twist_84706	1.54969e-05	0.790344	0.26858	-1.7114	2.24856	9.09091	8.33333	0.916667		1728	YP_007002967.1 putative HNH endonuclease [Lactobacillus phage JCL1032]
	twist_27265	1.55044e-05	0.790727	0.248	-1.5837	2.0797	9.09091	11.1111	1.22222		1729	huntingtin & Huntingtin
	agilent_223732	1.55054e-05	0.790777	0.232747	-1.48671	1.9522	13.6364	16.6667	1.22222	UniRef90_D0W5Z8	1730	VFG000232(gb|NP_273117) (pilT) twitching motility protein PilT [Type IV pili (VF0075)] [Neisseria meningitidis MC58]	Twitching motility protein n=4 Tax=Neisseria TaxID=482 RepID=D0W5Z8_NEICI
	twist_63129	1.55313e-05	0.792098	0.379145	-2.44008	3.19837	4.54545	5.55556	1.22222		1731	YP_008532047.1 putative tail fiber protein [Klebsiella phage 0507-KN2-1]
	agilent_64780	1.55393e-05	0.792503	0.336575	-2.1711	2.84425	4.54545	5.55556	1.22222	UniRef90_A0A1Q6L500	1732	MH0188_GL0134690 MPA_PNP_EM_seqs_non_topgraph_seqs_final_210318.csv	Alpha/beta hydrolase n=6 Tax=Clostridiales TaxID=186802 RepID=A0A1Q6L500_9FIRM
	agilent_114834	1.5545e-05	0.792796	0.346889	-2.24138	2.93516	4.54545	5.55556	1.22222	UniRef90_A0A1Q6JQF1	1733	MH0220_GL0226081 MPA_PNP_EM_seqs_non_topgraph_seqs_final_210318.csv	Peptidase M23 n=2 Tax=Clostridiales TaxID=186802 RepID=A0A1Q6JQF1_9FIRM
	agilent_92683	1.5545e-05	0.792796	0.346889	-2.24138	2.93516	4.54545	5.55556	1.22222	UniRef90_A0A414HGH8	1734	MH0012_GL0154153 (2/2) MPA_and_EM_topgraph_220218_subsample.csv	TonB-dependent receptor n=27 Tax=Bacteroides TaxID=816 RepID=A0A414HGH8_BACVU
	agilent_147532	1.5545e-05	0.792796	0.346889	-2.24138	2.93516	4.54545	5.55556	1.22222	UniRef90_E5V6W7	1735	NLF010_GL0005053 (2/2) MPA_and_EM_topgraph_220218_subsample.csv	TonB-dependent receptor n=34 Tax=root TaxID=1 RepID=E5V6W7_9BACE
	agilent_69695	1.5545e-05	0.792796	0.346889	-2.24138	2.93516	4.54545	5.55556	1.22222	UniRef90_A0A0M1VZ83	1736	MH0002_GL0038337 (1/1) MPA_and_EM_topgraph_220218_subsample.csv	Plug domain-containing protein n=39 Tax=Bacteroides TaxID=816 RepID=A0A0M1VZ83_9BACE
	agilent_21414	1.5545e-05	0.792796	0.346889	-2.24138	2.93516	4.54545	5.55556	1.22222	UniRef90_B0G3Z1	1737	WP_005331743.1 strains_non_MPA_non_topgraph_cdhit70_190118.csv	ErfK/YbiS/YcfS/YnhG n=4 Tax=Dorea formicigenerans TaxID=39486 RepID=B0G3Z1_9FIRM
	agilent_226736	1.55456e-05	0.792827	-0.153154	-1.29606	0.989757	40.9091	38.8889	0.950617	UniRef90_Q9KK48	1738	VFG005316(gb|NP_359586) (pspC/cbpA) Choline binding protein A [Choline-binding proteins (CVF122)] [Streptococcus pneumoniae R6]	Surface protein PspC n=12 Tax=Streptococcus pneumoniae TaxID=1313 RepID=Q9KK48_STREE
	agilent_156737	1.55459e-05	0.792843	-0.280917	-2.37743	1.81559	9.09091	5.55556	0.611111	UniRef90_K8Q794	1739	WP_014570243.1 (2/2) non_MPA_topgraph_sampling_040218.csv	Periplasmic component of efflux system n=25 Tax=Lactobacillaceae TaxID=33958 RepID=K8Q794_LACRH
	agilent_204518	1.55558e-05	0.793346	-0.155454	-1.31851	1.00761	36.3636	36.1111	0.993056	UniRef90_Q6GJK9	1740	WP_001170274.1 strains_non_MPA_non_topgraph_cdhit70_190118.csv	N-acetylmuramoyl-L-alanine amidase sle1 n=31 Tax=Staphylococcus aureus TaxID=1280 RepID=SLE1_STAAR
	agilent_241118	1.55681e-05	0.793972	0.161329	-1.04943	1.37209	36.3636	33.3333	0.916667	UniRef90_P15926	1741	VFG001797(gb|NP_735749) (scpB) streptococcal C5a peptidase [C5a peptidase (VF0278)] [Streptococcus agalactiae NEM316]	C5a peptidase n=760 Tax=Bacteria TaxID=2 RepID=C5AP_STRPY
	agilent_227392	1.55687e-05	0.794005	-0.152576	-1.29784	0.99269	54.5455	44.4444	0.814815	UniRef90_P71401	1742	VFG001157(gb|AAC44560) (hsf) Hsf [Hia/Hsf (VF0039)] [Haemophilus influenzae C54]	Hsf n=19 Tax=Haemophilus influenzae TaxID=727 RepID=P71401_HAEIF
	agilent_3387	1.55699e-05	0.794066	-0.205446	-1.74803	1.33714	18.1818	13.8889	0.763889	UniRef90_Q1HVF7	1743	EBNA-1 HHV 4	Epstein-Barr nuclear antigen 1 n=48 Tax=Epstein-Barr virus (strain GD1) TaxID=10376 RepID=EBNA1_EBVA8
	agilent_230764	1.55704e-05	0.794091	0.346407	-2.2549	2.94771	4.54545	5.55556	1.22222	UniRef90_Q5WUD8	1744	VFG045563(gb|YP_096320) (ceg28) Dot/Icm type IV secretion system effector Ceg28 [Dot/Icm (VF0156)] [Legionella pneumophila subsp. pneumophila str. Philadelphia 1]	Uncharacterized protein n=28 Tax=Legionella pneumophila TaxID=446 RepID=Q5WUD8_LEGPL
	agilent_120430	1.55731e-05	0.794229	-0.169495	-1.44317	1.10418	27.2727	25	0.916667	UniRef90_A0A4P6M4H6	1745	WP_018598481.1 strains_non_MPA_non_topgraph_cdhit70_190118.csv	Toxin A n=3 Tax=Blautia TaxID=572511 RepID=A0A4P6M4H6_9FIRM
	agilent_118201	1.55804e-05	0.7946	-0.232678	-1.98437	1.51902	13.6364	11.1111	0.814815	UniRef90_A0A0B8RBM1	1746	WP_012952029.1 (1/1) non_MPA_topgraph_sampling_040218.csv	LysM peptidoglycan-binding domain-containing protein n=99 Tax=Bacteria TaxID=2 RepID=A0A0B8RBM1_LISMN
	twist_60306	1.55823e-05	0.794697	-0.197853	-1.6881	1.29239	18.1818	13.8889	0.763889		1747	YP_001642351.1 putative recombination protein [Lactobacillus prophage Lj771]
	twist_14051	1.56154e-05	0.796386	-0.22586	-1.94148	1.48976	13.6364	11.1111	0.814815		1748	allergen_name False allergome_name Sec c GBSS_I (1/2) (1/1) allergenonline_name False SDAP_name False iedb_name False
	agilent_94115	1.56254e-05	0.796896	0.346445	-2.2919	2.98479	4.54545	5.55556	1.22222	UniRef90_Q7MEN4	1749	WP_039452797.1 strains_non_MPA_non_topgraph_cdhit70_190118.csv	Fatty acid cis/trans isomerase n=76 Tax=Vibrionaceae TaxID=641 RepID=Q7MEN4_VIBVY
	agilent_44109	1.56289e-05	0.797072	0.336688	-2.22962	2.903	4.54545	11.1111	2.44444	UniRef90_A0A174K340	1750	WP_005830324.1 MPA_PNP_EM_seqs_non_topgraph_seqs_final_210318.csv	Membrane protein n=27 Tax=Bacteroides TaxID=816 RepID=A0A174K340_BACUN
	twist_30263	1.56494e-05	0.798118	0.259572	-1.72942	2.24856	9.09091	11.1111	1.22222		1751	polyprotein (3/9) & structural protein (3/3) & VP1 (2/4) & capsid protein VP1 & VP1 protein (2/2) & VP1 protein, partial [Enterovirus A71]
	agilent_139748	1.56543e-05	0.798369	0.330032	-2.20209	2.86216	4.54545	8.33333	1.83333	UniRef90_A0A174SVM6	1752	MH0006_GL0110127 (2/2) MPA_and_EM_topgraph_220218_subsample.csv	Uncharacterized protein conserved in bacteria n=36 Tax=Clostridiales TaxID=186802 RepID=A0A174SVM6_9FIRM
	twist_75152	1.56555e-05	0.798431	0.327982	-2.1892	2.84516	4.54545	5.55556	1.22222		1753	AFU63107.1 lysin [Lactobacillus phage ATCC 8014-B2]
	twist_38692	1.56738e-05	0.799366	-0.247079	-2.15238	1.65822	13.6364	11.1111	0.814815		1754	positive (from uniprot): Enterovirus B Genome polyprotein
	agilent_241453	1.56832e-05	0.799842	0.188962	-1.27172	1.64965	18.1818	16.6667	0.916667	UniRef90_P09616	1755	VFG001293(gb|NP_645861) (hly/hla) Alpha-Hemolysin precursor [<alpha>-hemolysin (VF0001)] [Staphylococcus aureus subsp. aureus MW2]	Alpha-hemolysin n=273 Tax=Bacteria TaxID=2 RepID=HLA_STAAU
[truncated: 795 more rows]
