# Supplementary material for: Systemic antibody responses against bacterial and viral antigens associate with fatigue in patients with inflammatory bowel disease
Source: iScience. 2026 Jul 20;29(8):116828. doi: 10.1016/j.isci.2026.116828 (PMC13393791; doi:10.1016/j.isci.2026.116828)
Supplement: Table S29. Logistic regression results for the association between fatigue status and antibodies included in Vogl et al. — 19 in the full IBD cohort comparing high fatigue (Q4) with low-to-moderate fatigue (<Q4) [file mmc29.xlsx]

## Sheet: Table S29
	Table S29. Logistic regression results for the association between fatigue status (Q4: n = 91; <Q4: n = 236) and antibodies included in Vogl et al., Sci. Adv. 2022 (DOI:10.1126/sciadv.abq2422), in the full cohort. Models were adjusted for age, sex, and smoking. Yellow-colored cells indicate nominal significance (p < 0.05), and orange cells indicate p < 0.1.
	Peptide-ID	Benjamini-Hochberg value	P-Value	Regression Coefficient	Lower Confidence Interval Value	Upper Confidence Interval Value	% of individuals with peptide present in lesser fatigued group (<Q4)	% of individuals with peptide present in higher fatigued group (Q4)	Fold Change	UniRef-ID	Rank based on P-Value	Peptide Name	Function according to Universal Protein Reference database (UniRef)
	agilent_3544	7.80868e-06	0.0187408	0.793998	0.131964	1.45603	26.4463	37.7778	1.42847	UniRef90_Q69091	1	Glycoprotein D HHV-1	Envelope glycoprotein D n=279 Tax=root TaxID=1 RepID=GD_HHV11
	agilent_18552	1.23683e-05	0.0296838	-2.51474	-4.7816	-0.247879	7.43802	1.11111	0.149383	UniRef90_A0A2M9VA06	2	YP_100397.1 strains_non_MPA_non_topgraph_cdhit70_190118.csv	Xanthan lyase n=60 Tax=Bacteroides TaxID=816 RepID=A0A2M9VA06_BACFG
	agilent_100240	2.85611e-05	0.0685466	-0.706016	-1.46574	0.053712	27.2727	15.5556	0.57037	UniRef90_S5N0F3	3	WP_045160255.1 (5/5) non_MPA_topgraph_sampling_040218.csv	Phage-related tail protein n=334 Tax=Salmonella TaxID=590 RepID=S5N0F3_SALBN
	agilent_223876	3.01501e-05	0.0723602	0.678501	-0.0615948	1.4186	17.3554	26.6667	1.53651	UniRef90_UPI000B5938A4	4	VFG001356(gb|NP_345446) (lytB) endo-beta-N-acetylglucosaminidase [CBPs (VF0145)] [Streptococcus pneumoniae TIGR4]	endo-beta-N-acetylglucosaminidase n=2 Tax=Streptococcus pneumoniae TaxID=1313 RepID=UPI000B5938A4
	agilent_235643	4.27772e-05	0.102665	0.530386	-0.106559	1.16733	29.7521	38.8889	1.3071	UniRef90_P11311	5	VFG002033(gb|NP_109829) (p1/MgPa/gapA) ADP1_MYCPN adhesin P1 [Cytadherence organelle (VF0330)] [Mycoplasma pneumoniae M129]	Adhesin P1 n=56 Tax=Mycoplasma pneumoniae TaxID=2104 RepID=ADP1_MYCPN
	agilent_236018	4.9272e-05	0.118253	-0.626391	-1.4123	0.159516	23.1405	18.8889	0.81627	UniRef90_A0A4I7XYI6	6	VFG001361(gb|NP_344663) (pspA) pneumococcal surface protein A [PspA (VF0152)] [Streptococcus pneumoniae TIGR4]	Surface protein A n=87 Tax=Streptococcus pneumoniae TaxID=1313 RepID=A0A4I7XYI6_STREE
	agilent_138829	4.935e-05	0.11844	-0.72881	-1.64368	0.186063	15.7025	11.1111	0.707602	UniRef90_A0A174B1N0	7	WP_012743453.1 MPA_PNP_EM_seqs_non_topgraph_seqs_final_210318.csv	Toxin A n=2 Tax=[Eubacterium] rectale TaxID=39491 RepID=A0A174B1N0_9FIRM
	agilent_20375	6.16935e-05	0.148064	-0.835335	-1.96726	0.296595	12.3967	5.55556	0.448148	UniRef90_Q6SED6	8	WP_011162194.1 strains_non_MPA_non_topgraph_cdhit70_190118.csv	Uncharacterized protein n=3 Tax=root TaxID=1 RepID=Q6SED6_9CAUD
	agilent_80375	6.20218e-05	0.148852	0.508669	-0.181948	1.19929	20.6612	30	1.452	UniRef90_A0A3U8EBS2	9	NP_052665.1 strains_non_MPA_non_topgraph_cdhit70_190118.csv	Toxin B n=50 Tax=Escherichia coli TaxID=562 RepID=A0A3U8EBS2_ECOLX
	agilent_200616	6.67019e-05	0.160085	0.696165	-0.275127	1.66746	9.91736	12.2222	1.23241	UniRef90_K0WU03	10	MH0012_GL0184715 MPA_PNP_EM_seqs_non_topgraph_seqs_final_210318.csv	PA14 domain-containing protein n=3 Tax=Bacteroidales TaxID=171549 RepID=K0WU03_9BACT
	agilent_7113	6.8e-05	0.1632	-0.500903	-1.20498	0.20317	29.7521	20	0.672222	UniRef90_P0C6Z0	11	early antigen protein D (EA-D) & DNA polymerase processivity factor BMRF1	DNA polymerase processivity factor BMRF1 n=54 Tax=Epstein-Barr virus (strain GD1) TaxID=10376 RepID=EAD_EBVA8
	agilent_5001	7.40589e-05	0.177741	-0.579205	-1.42152	0.263108	20.6612	12.2222	0.591556	UniRef90_Q66478	12	polyprotein (3/9) & structural protein (3/3) & VP1 (2/4) & capsid protein VP1 & VP1 protein (2/2) & VP1 protein, partial [Enterovirus A71]	Genome polyprotein n=10068 Tax=root TaxID=1 RepID=POLG_HE71B
	agilent_183889	8.87588e-05	0.213021	-0.608845	-1.5671	0.349408	16.5289	8.88889	0.537778	UniRef90_A0A174HY43	13	WP_005425557.1 MPA_PNP_EM_seqs_non_topgraph_seqs_final_210318.csv	Uncharacterized protein n=25 Tax=Clostridiales TaxID=186802 RepID=A0A174HY43_9FIRM
	agilent_223825	8.93271e-05	0.214385	-0.718429	-1.85253	0.41567	9.91736	6.66667	0.672222	UniRef90_Q9KK48	14	VFG005316(gb|NP_359586) (pspC/cbpA) Choline binding protein A [Choline-binding proteins (CVF122)] [Streptococcus pneumoniae R6]	Surface protein PspC n=12 Tax=Streptococcus pneumoniae TaxID=1313 RepID=Q9KK48_STREE
	agilent_7115	8.99132e-05	0.215792	-0.440257	-1.13737	0.256859	29.7521	21.1111	0.709568	UniRef90_P0C6Z0	15	early antigen protein D (EA-D) & DNA polymerase processivity factor BMRF1	DNA polymerase processivity factor BMRF1 n=54 Tax=Epstein-Barr virus (strain GD1) TaxID=10376 RepID=EAD_EBVA8
	agilent_138817	9.2926e-05	0.223022	0.5638	-0.343052	1.47065	10.7438	15.5556	1.44786	UniRef90_K0X429	16	MH0012_GL0120519 MPA_PNP_EM_seqs_non_topgraph_seqs_final_210318.csv	Por secretion system C-terminal sorting domain-containing protein n=4 Tax=Bacteria TaxID=2 RepID=K0X429_9BACT
	agilent_230765	9.35439e-05	0.224505	-0.507367	-1.32607	0.311333	19.8347	13.3333	0.672222	UniRef90_A6QIG2	17	VFG001799(gb|CAB94853) (map) extracellular proteins Map [Eap/Map (VF0016)] [Staphylococcus aureus str. Newman D2C (ATCC 25904)]	65 kDa membrane protein n=124 Tax=Bacteria TaxID=2 RepID=OMP7_STAAE
	agilent_223209	0.000103115	0.247476	-0.39707	-1.07	0.275859	31.405	24.4444	0.778363	UniRef90_Q54703	18	VFG000955(gb|NP_608047) (emm) M18 protein precursor [M protein (VF0242)] [Streptococcus pyogenes MGAS8232]	Emm18.1 protein n=9 Tax=Streptococcus pyogenes TaxID=1314 RepID=Q54703_STRPY
	agilent_241595	0.000115117	0.276282	-0.340188	-0.952617	0.27224	46.281	38.8889	0.840278	UniRef90_A0A4I7XYI6	19	VFG001361(gb|NP_344663) (pspA) pneumococcal surface protein A [PspA (VF0152)] [Streptococcus pneumoniae TIGR4]	Surface protein A n=87 Tax=Streptococcus pneumoniae TaxID=1313 RepID=A0A4I7XYI6_STREE
	agilent_79810	0.000123838	0.297212	-0.341873	-0.984657	0.300911	37.1901	32.2222	0.86642	UniRef90_R7HD48	20	MH0113_GL0055733 MPA_PNP_EM_seqs_non_topgraph_seqs_final_210318.csv	Flagellin n=1 Tax=Eubacterium sp. CAG:38 TaxID=1262889 RepID=R7HD48_9FIRM
	agilent_236774	0.000132344	0.317625	0.532404	-0.511767	1.57657	6.61157	12.2222	1.84861	UniRef90_P10520	21	VFG000975(gb|NP_269944) (ska) streptokinase A precursor [Streptokinase (VF0247)] [Streptococcus pyogenes M1 GAS]	Streptokinase A n=48 Tax=Streptococcus pyogenes TaxID=1314 RepID=STRP_STRP1
	agilent_191187	0.000135078	0.324186	0.389816	-0.385143	1.16478	16.5289	20	1.21	UniRef90_A0A1L9L6D8	22	WP_039451873.1 strains_non_MPA_non_topgraph_cdhit70_190118.csv	Chitodextrinase n=50 Tax=Vibrionaceae TaxID=641 RepID=A0A1L9L6D8_VIBFL
	agilent_220388	0.000137263	0.329431	0.378666	-0.382333	1.13967	15.7025	22.2222	1.4152	UniRef90_P09983	23	VFG000906(gb|NP_755445) (hlyA) Hemolysin A [Hemolysin (VF0225)] [Escherichia coli CFT073]	Hemolysin, chromosomal n=225 Tax=Bacteria TaxID=2 RepID=HLYAC_ECOLX
	agilent_240644	0.000137862	0.330869	-0.375121	-1.13124	0.380998	22.314	18.8889	0.846502	UniRef90_A0A0E8T3C9	24	VFG001354(gb|NP_345414) (pce) choline binding protein E [CBPs (VF0145)] [Streptococcus pneumoniae TIGR4]	Choline binding protein E CbpE n=250 Tax=Bacteria TaxID=2 RepID=A0A0E8T3C9_STREE
	agilent_218358	0.000142302	0.341526	-0.356609	-1.09144	0.378225	23.9669	21.1111	0.880843	UniRef90_B0G3Y5	25	WP_052302907.1 strains_non_MPA_non_topgraph_cdhit70_190118.csv	N-acetylmuramoyl-L-alanine amidase n=2 Tax=Dorea formicigenerans TaxID=39486 RepID=B0G3Y5_9FIRM
	agilent_148372	0.000142578	0.342188	0.42232	-0.449113	1.29375	14.0496	15.5556	1.10719	UniRef90_K0X778	26	MH0012_GL0067549 MPA_PNP_EM_seqs_non_topgraph_seqs_final_210318.csv	Por secretion system C-terminal sorting domain-containing protein n=2 Tax=Bacteroidales TaxID=171549 RepID=K0X778_9BACT
	agilent_20117	0.000155997	0.374394	-0.367037	-1.1769	0.442826	19.8347	14.4444	0.728241	UniRef90_Q6GE15	27	WP_000792567.1 strains_non_MPA_non_topgraph_cdhit70_190118.csv	Immunoglobulin-binding protein Sbi n=35 Tax=Staphylococcus aureus TaxID=1280 RepID=SBI_STAAR
	agilent_1167	0.000156451	0.375481	0.280623	-0.33998	0.901226	52.0661	58.8889	1.13104	UniRef90_P06484	28	envelope glycoprotein G (2/2) & glycoprotein G (2/2)	Envelope glycoprotein G n=376 Tax=Human herpesvirus 1 TaxID=10298 RepID=GG_HHV11
	agilent_73215	0.000158844	0.381225	-0.285142	-0.923381	0.353097	36.3636	33.3333	0.916667	UniRef90_A0A173T5V3	29	MH0260_GL0103278 MPA_PNP_EM_seqs_non_topgraph_seqs_final_210318.csv	Flagellin n=2 Tax=Roseburia faecis TaxID=301302 RepID=A0A173T5V3_9FIRM
	agilent_113801	0.000158858	0.38126	-0.612679	-1.98415	0.758793	6.61157	4.44444	0.672222	UniRef90_A0A162ELA1	30	YP_004890412.1 (1/1) non_MPA_topgraph_sampling_040218.csv	Uncharacterized protein n=36 Tax=Lactobacillus TaxID=1578 RepID=A0A162ELA1_LACPN
	agilent_7826	0.000161908	0.38858	-0.301857	-0.988045	0.384332	28.9256	27.7778	0.960317	UniRef90_P08318	31	phosphoprotein 150 & Large structural phosphoprotein	Large structural phosphoprotein n=145 Tax=root TaxID=1 RepID=PP150_HCMVA
	agilent_229166	0.000162381	0.389714	-0.279006	-0.914766	0.356755	36.3636	32.2222	0.886111	UniRef90_Q99XV0	32	VFG000968(gb|NP_269973) (emm) M protein type 1 [M protein (VF0242)] [Streptococcus pyogenes M1 GAS]	M protein type 1 n=54 Tax=Streptococcus pyogenes TaxID=1314 RepID=Q99XV0_STRP1
	agilent_78402	0.00016335	0.39204	-0.32566	-1.07138	0.420062	24.7934	18.8889	0.761852	UniRef90_A0A381IPJ2	33	WP_011590251.1 strains_non_MPA_non_topgraph_cdhit70_190118.csv	Cell wall binding repeat-containing protein n=19 Tax=Clostridium perfringens TaxID=1502 RepID=A0A381IPJ2_CLOPF
	agilent_191430	0.000166556	0.399735	-0.298436	-0.993041	0.39617	27.2727	25.5556	0.937037	UniRef90_U6RSF2	34	MH0002_GL0031714 MPA_PNP_EM_seqs_non_topgraph_seqs_final_210318.csv	GTPase HflX n=32 Tax=root TaxID=1 RepID=U6RSF2_9BACE
	agilent_56881	0.000170957	0.410297	-0.316569	-1.07013	0.436996	20.6612	20	0.968	UniRef90_R7IJL8	35	T2D-33A_GL0013585 MPA_PNP_EM_seqs_non_topgraph_seqs_final_210318.csv	Uncharacterized protein n=4 Tax=Clostridiales TaxID=186802 RepID=R7IJL8_9FIRM
	agilent_226351	0.000174943	0.419864	0.274323	-0.392209	0.940854	69.4215	72.2222	1.04034	UniRef90_A2T8Z5	36	VFG000948(gb|NP_663908) (fbaB) fibronectin-bing protein SfbII [FBPs (VF0243)] [Streptococcus pyogenes MGAS315]	PrtF2 n=111 Tax=Streptococcus pyogenes TaxID=1314 RepID=A2T8Z5_STRPY
	agilent_177201	0.000175177	0.420424	-0.252587	-0.867047	0.361873	44.6281	41.1111	0.921193	UniRef90_G2T5W2	37	MH0268_GL0121737 MPA_PNP_EM_seqs_non_topgraph_seqs_final_210318.csv	Flagellin n=3 Tax=Roseburia TaxID=841 RepID=G2T5W2_ROSHA
	agilent_4762	0.000176555	0.423731	-0.290193	-1.00118	0.420799	27.2727	24.4444	0.896296	UniRef90_A0A098ZMW6	38	choline-binding protein D	Autolysin n=355 Tax=Streptococcus TaxID=1301 RepID=A0A098ZMW6_STREE
	agilent_205439	0.000177123	0.425095	-0.324886	-1.12322	0.473452	18.1818	18.8889	1.03889	UniRef90_D6D6J2	39	NOM028_GL0019456 MPA_PNP_EM_seqs_non_topgraph_seqs_final_210318.csv	Uncharacterized protein n=42 Tax=Bacteroides TaxID=816 RepID=D6D6J2_9BACE
	agilent_26641	0.000181559	0.435742	0.401143	-0.60761	1.4099	8.26446	12.2222	1.47889	UniRef90_A0A1X3AI86	40	NP_816693.1 strains_non_MPA_non_topgraph_cdhit70_190118.csv	ABC-type enterochelin transport system, periplasmic component n=115 Tax=Bacilli TaxID=91061 RepID=A0A1X3AI86_ENTFL
	agilent_241225	0.000183263	0.439831	0.274586	-0.422105	0.971277	21.4876	27.7778	1.29274	UniRef90_UPI000F53326A	41	VFG000261(gb|NP_273742) (iga) IgA-specific serine endopeptidase [IgA1 protease (VF0080)] [Neisseria meningitidis MC58]	IgA-specific serine endopeptidase autotransporter n=1 Tax=Neisseria meningitidis TaxID=487 RepID=UPI000F53326A
	agilent_7143	0.000184489	0.442774	-0.258634	-0.919092	0.401824	33.0579	28.8889	0.873889	UniRef90_P08318	42	phosphoprotein 150 & Large structural phosphoprotein	Large structural phosphoprotein n=145 Tax=root TaxID=1 RepID=PP150_HCMVA
	agilent_226835	0.000184834	0.443602	0.314191	-0.489597	1.11798	14.0496	20	1.42353	UniRef90_A0A3U8EBS2	43	VFG000845(gb|YP_325655) (toxB) cytotoxin [ToxB (VF0203)] [Escherichia coli O157:H7 str. EDL933]	Toxin B n=50 Tax=Escherichia coli TaxID=562 RepID=A0A3U8EBS2_ECOLX
	agilent_221466	0.000185865	0.446077	0.422817	-0.664764	1.5104	6.61157	10	1.5125	UniRef90_A0A2X2MA38	44	VFG002420(gb|NP_644838) (adsA) Adenosine synthase A [AdsA (VF0422)] [Staphylococcus aureus subsp. aureus MW2]	5'-nucleotidase n=579 Tax=Bacteria TaxID=2 RepID=A0A2X2MA38_STAAU
	agilent_7411	0.000190475	0.457141	-0.251745	-0.915323	0.411832	30.5785	28.8889	0.944745	UniRef90_P06473	45	Glycoprotein B precursor & glycoprotein B (1/2)	Envelope glycoprotein B n=908 Tax=Viruses TaxID=10239 RepID=GB_HCMVA
	agilent_130111	0.000194397	0.466553	-0.272645	-1.00658	0.461287	23.9669	21.1111	0.880843	UniRef90_D4S2X1	46	MH0005_GL0011337 MPA_PNP_EM_seqs_non_topgraph_seqs_final_210318.csv	Flagellin n=3 Tax=Butyrivibrio TaxID=830 RepID=D4S2X1_9FIRM
	agilent_7473	0.000196535	0.471684	0.301133	-0.518898	1.12116	14.0496	17.7778	1.26536	UniRef90_P43840	47	fimbrial protein (1/2) & Outer membrane protein P5 precursor (OMP P5) (Fimbrin)	Outer membrane protein P5 n=60 Tax=Pasteurellaceae TaxID=712 RepID=OMP5_HAEIN
	agilent_214044	0.000202158	0.485179	-0.233459	-0.889006	0.422089	33.0579	32.2222	0.974722	UniRef90_A0A173T8A2	48	V1.CD15-3_GL0052858 MPA_PNP_EM_seqs_non_topgraph_seqs_final_210318.csv	Flagellin n=21 Tax=Clostridiales TaxID=186802 RepID=A0A173T8A2_9FIRM
	agilent_128883	0.000207184	0.497242	-0.210392	-0.817843	0.39706	51.2397	47.7778	0.932437	UniRef90_A0A174Z6Y0	49	MH0077_GL0059567 MPA_PNP_EM_seqs_non_topgraph_seqs_final_210318.csv	Flagellin n=3 Tax=Eubacterium TaxID=1730 RepID=A0A174Z6Y0_9FIRM
	agilent_236695	0.000211247	0.506993	0.231794	-0.452892	0.916479	23.1405	27.7778	1.2004	UniRef90_Q6GHV7	50	VFG001317(gb|YP_001332074) (isdB) iron-regulated surface determinant protein B, haemoglobin receptor [Isd (VF0015)] [Staphylococcus aureus subsp. aureus str. Newman]	Iron-regulated surface determinant protein B n=509 Tax=Bacilli TaxID=91061 RepID=ISDB_STAAR
	agilent_129839	0.000213749	0.512997	-0.20981	-0.838416	0.418795	39.6694	38.8889	0.980324	UniRef90_A0A3D2TUV9	51	MH0172_GL0065659 MPA_PNP_EM_seqs_non_topgraph_seqs_final_210318.csv	Flagellin n=7 Tax=Clostridiales TaxID=186802 RepID=A0A3D2TUV9_9FIRM
	agilent_12509	0.000215521	0.517251	-0.346765	-1.39627	0.702738	9.91736	7.77778	0.784259	UniRef90_P06177	52	WP_020438185.1 strains_non_MPA_non_topgraph_cdhit70_190118.csv	Flagellin n=155 Tax=Salmonella TaxID=590 RepID=FLIC_SALMU
	agilent_73214	0.000225066	0.540158	-0.213672	-0.897328	0.469984	27.2727	27.7778	1.01852	UniRef90_C4ZDZ6	53	WP_012744138.1 MPA_PNP_EM_seqs_non_topgraph_seqs_final_210318.csv	Flagellin n=1 Tax=Agathobacter rectalis (strain ATCC 33656 / DSM 3377 / JCM 17463 / KCTC 5835 / VPI 0990) TaxID=515619 RepID=C4ZDZ6_AGARV
	agilent_131887	0.00022913	0.549913	-0.1858	-0.794876	0.423276	60.3306	55.5556	0.920852	UniRef90_C4ZDZ6	54	WP_012744138.1 MPA_PNP_EM_seqs_non_topgraph_seqs_final_210318.csv	Flagellin n=1 Tax=Agathobacter rectalis (strain ATCC 33656 / DSM 3377 / JCM 17463 / KCTC 5835 / VPI 0990) TaxID=515619 RepID=C4ZDZ6_AGARV
	agilent_74514	0.000246217	0.59092	-0.262769	-1.22093	0.695396	13.2231	10	0.75625	UniRef90_K5ZQT7	55	MH0092_GL0084257 (2/2) MPA_and_EM_topgraph_220218_subsample.csv	TonB family domain-containing protein n=17 Tax=Parabacteroides TaxID=375288 RepID=K5ZQT7_9BACT
	agilent_17770	0.000247571	0.594171	-0.234452	-1.09691	0.628004	14.876	13.3333	0.896296	UniRef90_D0R5M6	56	WP_004897884.1 strains_non_MPA_non_topgraph_cdhit70_190118.csv	Aggregation promoting factor n=20 Tax=Lactobacillaceae TaxID=33958 RepID=D0R5M6_LACJF
	agilent_238433	0.000251147	0.602752	0.277355	-0.767142	1.32185	9.09091	8.88889	0.977778	UniRef90_Q9I324	57	VFG000203(gb|NP_250399) (popB) type III secretion system hydrophobic translocator, pore protein PopB [TTSS (VF0083)] [Pseudomonas aeruginosa PAO1]	Translocator protein PopB n=209 Tax=Pseudomonadaceae TaxID=135621 RepID=Q9I324_PSEAE
	agilent_126599	0.000255338	0.612811	0.156857	-0.45064	0.764354	43.8017	50	1.14151	UniRef90_A0A354D669	58	MH0193_GL0075334 MPA_PNP_EM_seqs_non_topgraph_seqs_final_210318.csv	Flagellin n=1 Tax=Lachnospiraceae bacterium TaxID=1898203 RepID=A0A354D669_9FIRM
	agilent_235286	0.0002574	0.617761	-0.226477	-1.11598	0.663028	14.0496	13.3333	0.94902	UniRef90_O86489	59	VFG001281(gb|NP_645335) (sdrE) Ser-Asp rich fibrinogen-binding bone sialoprotein-binding protein [SDr (VF0019)] [Staphylococcus aureus subsp. aureus MW2]	Serine-aspartate repeat-containing protein E n=489 Tax=Bacteria TaxID=2 RepID=SDRE_STAAE
	agilent_181972	0.000257516	0.618039	-0.157993	-0.779013	0.463027	38.843	38.8889	1.00118	UniRef90_A0A357GPR4	60	MH0062_GL0013161 MPA_PNP_EM_seqs_non_topgraph_seqs_final_210318.csv	MurNAc-LAA domain-containing protein n=24 Tax=Lachnospiraceae TaxID=186803 RepID=A0A357GPR4_9FIRM
	agilent_205930	0.000260489	0.625174	0.178757	-0.53841	0.895925	21.4876	23.3333	1.0859	UniRef90_A0A4P6M5E2	61	WP_018596369.1 strains_non_MPA_non_topgraph_cdhit70_190118.csv	Uncharacterized protein n=5 Tax=Clostridiales TaxID=186802 RepID=A0A4P6M5E2_9FIRM
	agilent_129819	0.000261319	0.627165	-0.151526	-0.762956	0.459905	45.4545	44.4444	0.977778	UniRef90_R7HD48	62	MH0113_GL0055733 MPA_PNP_EM_seqs_non_topgraph_seqs_final_210318.csv	Flagellin n=1 Tax=Eubacterium sp. CAG:38 TaxID=1262889 RepID=R7HD48_9FIRM
	agilent_73127	0.000266741	0.640179	-0.154959	-0.804689	0.49477	33.0579	34.4444	1.04194	UniRef90_A0A416JDV1	63	MH0250_GL0256152 MPA_PNP_EM_seqs_non_topgraph_seqs_final_210318.csv	Flagellin (Fragment) n=1 Tax=Clostridium sp. AM49-4BH TaxID=2293035 RepID=A0A416JDV1_9CLOT
	agilent_193624	0.000269603	0.647047	0.204044	-0.669395	1.07748	14.876	12.2222	0.821605	UniRef90_I9R3H6	64	T2D-11A_GL0151524 MPA_PNP_EM_seqs_non_topgraph_seqs_final_210318.csv	DUF4988 domain-containing protein n=14 Tax=Bacteroides TaxID=816 RepID=I9R3H6_9BACE
	agilent_73129	0.000271488	0.651571	-0.160043	-0.854665	0.53458	26.4463	28.8889	1.09236	UniRef90_R5NUP6	65	MH0437_GL0231446 MPA_PNP_EM_seqs_non_topgraph_seqs_final_210318.csv	Flagellin n=6 Tax=Clostridiales TaxID=186802 RepID=R5NUP6_9CLOT
	agilent_219870	0.000271561	0.651746	-0.143454	-0.76641	0.479503	38.843	38.8889	1.00118	UniRef90_Q48824	66	VFG001854(gb|YP_095369) (fliC) flagellin [Flagella (VF0157)] [Legionella pneumophila subsp. pneumophila str. Philadelphia 1]	Flagellin n=45 Tax=Legionellaceae TaxID=444 RepID=Q48824_LEGPN
	agilent_15295	0.00027374	0.656976	0.255145	-0.870917	1.38121	7.43802	7.77778	1.04568	UniRef90_A0A0M6WF57	67	T2D-51A_GL0139746 MPA_PNP_EM_seqs_non_topgraph_seqs_final_210318.csv	Uncharacterized vancomycin resistance protein n=6 Tax=Roseburia TaxID=841 RepID=A0A0M6WF57_9FIRM
	agilent_73399	0.000274176	0.658022	-0.147754	-0.801983	0.506475	31.405	32.2222	1.02602	UniRef90_A0A354D669	68	MH0193_GL0075334 MPA_PNP_EM_seqs_non_topgraph_seqs_final_210318.csv	Flagellin n=1 Tax=Lachnospiraceae bacterium TaxID=1898203 RepID=A0A354D669_9FIRM
	agilent_193401	0.000275067	0.66016	0.202677	-0.700774	1.10613	9.91736	16.6667	1.68056	UniRef90_K0WUD6	69	MH0012_GL0237066 (1/1) MPA_and_EM_topgraph_220218_subsample.csv	Uncharacterized protein n=3 Tax=Bacteroidales TaxID=171549 RepID=K0WUD6_9BACT
	agilent_115049	0.000278294	0.667905	0.252206	-0.899975	1.40439	6.61157	8.88889	1.34444	UniRef90_A0A087A310	70	WP_015439335.1 strains_non_MPA_non_topgraph_cdhit70_190118.csv	MalE-type ABC sugar transport system periplasmic component n=37 Tax=Bacteria TaxID=2 RepID=A0A087A310_9BIFI
	agilent_2749	0.000283593	0.680624	-0.147183	-0.848022	0.553656	25.6198	23.3333	0.910753	UniRef90_P68950	71	positive (from uniprot): Human adenovirus C Pre-histone-like nucleoprotein	Pre-histone-like nucleoprotein n=24 Tax=root TaxID=1 RepID=NP_ADE02
	agilent_9495	0.000285683	0.685639	-0.141293	-0.825438	0.542853	32.2314	23.3333	0.723932	UniRef90_P08563	72	polyprotein (5/9) & unnamed protein product (6/8) & structural polyprotein (3/3) & 110 kd polyprotein precursor & Structural polyprotein (1/2) & E1 protein	Structural polyprotein n=1562 Tax=Rubella virus TaxID=11041 RepID=POLS_RUBVM
	agilent_131888	0.00028694	0.688657	-0.126833	-0.747252	0.493586	39.6694	38.8889	0.980324	UniRef90_C0FTT4	73	WP_007886088.1 MPA_PNP_EM_seqs_non_topgraph_seqs_final_210318.csv	Flagellin n=5 Tax=Roseburia inulinivorans TaxID=360807 RepID=C0FTT4_9FIRM
	agilent_56259	0.00028813	0.691512	-0.12197	-0.724426	0.480486	47.1074	46.6667	0.990643	UniRef90_A0A174IP95	74	T2D-105A_GL0053933 MPA_PNP_EM_seqs_non_topgraph_seqs_final_210318.csv	Flagellin n=3 Tax=Clostridiales TaxID=186802 RepID=A0A174IP95_9FIRM
	agilent_139744	0.000291872	0.700492	0.224703	-0.92024	1.36965	5.78512	8.88889	1.53651	UniRef90_K0X4C2	75	MH0006_GL0181762 MPA_PNP_EM_seqs_non_topgraph_seqs_final_210318.csv	Uncharacterized protein n=3 Tax=Bacteroidales TaxID=171549 RepID=K0X4C2_9BACT
	agilent_202435	0.000307383	0.73772	0.156275	-0.758379	1.07093	10.7438	15.5556	1.44786	UniRef90_A0A414MBR3	76	MH0356_GL0139632 (1/1) MPA_and_EM_topgraph_220218_subsample.csv	LPXTG cell wall anchor domain-containing protein n=10 Tax=Clostridiales TaxID=186802 RepID=A0A414MBR3_9FIRM
	agilent_73128	0.000308768	0.741044	-0.105516	-0.73131	0.520278	38.843	40	1.02979	UniRef90_R5E067	77	MH0010_GL0007892 MPA_PNP_EM_seqs_non_topgraph_seqs_final_210318.csv	Flagellin n=2 Tax=Eubacterium TaxID=1730 RepID=R5E067_9FIRM
	agilent_231281	0.000309702	0.743284	0.167752	-0.836157	1.17166	10.7438	8.88889	0.82735	UniRef90_O85626	78	VFG000799(gb|NP_290255) (espD) Type III secretion system translocator protein EspD, pore protein [EspD (VF0200)] [Escherichia coli O157:H7 str. EDL933]	L0021 n=35 Tax=Enterobacteriaceae TaxID=543 RepID=O85626_ECOLX
	agilent_10626	0.0003101	0.74424	-0.184393	-1.29216	0.923378	8.26446	7.77778	0.941111	UniRef90_Q82081	79	positive (from uniprot): Rhinovirus B Genome polyprotein	Genome polyprotein n=46 Tax=Enterovirus TaxID=12059 RepID=POLG_HRV3
	agilent_226533	0.000313672	0.752813	0.166516	-0.869787	1.20282	8.26446	10	1.21	UniRef90_Q50341	80	VFG002030(gb|NP_109830) (orf6/MgpC/crmA) cytadherence protein [Cytadherence organelle (VF0330)] [Mycoplasma pneumoniae M129]	Mgp-operon protein 3 n=22 Tax=Mycoplasma pneumoniae TaxID=2104 RepID=MGP3_MYCPN
	agilent_50247	0.000322295	0.773509	-0.0942014	-0.735754	0.547351	33.0579	32.2222	0.974722	UniRef90_A0A354D3V1	81	MH0436_GL0046035 MPA_PNP_EM_seqs_non_topgraph_seqs_final_210318.csv	Flagellin n=2 Tax=Clostridiales TaxID=186802 RepID=A0A354D3V1_9FIRM
	agilent_164349	0.000323493	0.776384	-0.154303	-1.21906	0.910453	9.91736	7.77778	0.784259	UniRef90_R5VF48	82	MH0098_GL0098662 (1/1) MPA_and_EM_topgraph_220218_subsample.csv	Glycosyltransferase Family 51 candidate bifunctional family GT51 b-glycosyltransferase/PBP transpeptidase (Candidate murein polymerase) n=7 Tax=Roseburia TaxID=841 RepID=R5VF48_9FIRM
	agilent_139935	0.000325772	0.781853	0.173557	-1.0549	1.40201	6.61157	5.55556	0.840278	UniRef90_A0A171J956	83	WP_014569630.1 (1/1) non_MPA_topgraph_sampling_040218.csv	LysM domain protein n=19 Tax=Lactobacillaceae TaxID=33958 RepID=A0A171J956_LACRH
	agilent_23359	0.000326311	0.783146	0.0940282	-0.575584	0.76364	25.6198	30	1.17097	UniRef90_A7X6T9	84	WP_000751265.1 strains_non_MPA_non_topgraph_cdhit70_190118.csv	Probable transglycosylase IsaA n=197 Tax=Bacteria TaxID=2 RepID=ISAA_STAA1
	agilent_106628	0.000329028	0.789667	0.0860459	-0.5462	0.718292	32.2314	37.7778	1.17208	UniRef90_A0A174RQL3	85	O2.UC53-2_GL0085658 MPA_PNP_EM_seqs_non_topgraph_seqs_final_210318.csv	Toxin A n=24 Tax=Lachnospiraceae TaxID=186803 RepID=A0A174RQL3_9FIRM
	agilent_90348	0.000329563	0.79095	0.131741	-0.842342	1.10582	9.91736	11.1111	1.12037	UniRef90_A0A508YGM1	86	WP_003669346.1 strains_non_MPA_non_topgraph_cdhit70_190118.csv	Autolysin n=73 Tax=Lactobacillus TaxID=1578 RepID=A0A508YGM1_LACRE
	agilent_129840	0.000333617	0.800682	-0.0806678	-0.706918	0.545582	39.6694	41.1111	1.03634	UniRef90_A0A173VM56	87	MH0044_GL0005871 MPA_PNP_EM_seqs_non_topgraph_seqs_final_210318.csv	Flagellin n=8 Tax=Roseburia TaxID=841 RepID=A0A173VM56_9FIRM
	agilent_7179	0.000336889	0.808534	0.112687	-0.798767	1.02414	11.5702	13.3333	1.15238	UniRef90_P11311	88	Adhesin P1 precursor (Cytadhesin P1) (Attachment protein) & ADP1_MYCPN adhesin P1	Adhesin P1 n=56 Tax=Mycoplasma pneumoniae TaxID=2104 RepID=ADP1_MYCPN
	agilent_133116	0.000342041	0.820899	-0.0805077	-0.777503	0.616488	23.9669	26.6667	1.11264	UniRef90_A0A2N0UJ56	89	ED10A_GL0135741 (1/1) MPA_and_EM_topgraph_220218_subsample.csv	Phosphoserine phosphatase RsbU n=23 Tax=root TaxID=1 RepID=A0A2N0UJ56_9FIRM
	agilent_131884	0.000342055	0.820933	0.069949	-0.535752	0.67565	42.9752	46.6667	1.0859	UniRef90_A0A173UAU5	90	WP_007884712.1 MPA_PNP_EM_seqs_non_topgraph_seqs_final_210318.csv	Flagellin n=3 Tax=Roseburia inulinivorans TaxID=360807 RepID=A0A173UAU5_9FIRM
	agilent_41924	0.000347359	0.833663	0.104482	-0.870634	1.0796	10.7438	10	0.930769	UniRef90_A0A1H0NAI1	91	WP_020917636.1 strains_non_MPA_non_topgraph_cdhit70_190118.csv	LysM domain-containing protein n=15 Tax=Streptococcus TaxID=1301 RepID=A0A1H0NAI1_STREI
	agilent_150432	0.000349223	0.838135	-0.0792154	-0.839247	0.680816	19.0083	18.8889	0.99372	UniRef90_A0A3E1ZVB6	92	WP_001202315.1 (1/1) non_MPA_topgraph_sampling_040218.csv	Outer membrane lipoprotein RcsF n=19 Tax=Enterobacteriaceae TaxID=543 RepID=A0A3E1ZVB6_9ENTR
	agilent_207497	0.000352865	0.846877	-0.0667326	-0.74405	0.610585	27.2727	26.6667	0.977778	UniRef90_A0A2N5P539	93	WP_024854521.1 (1/1) non_MPA_topgraph_sampling_040218.csv	Penicillin-binding protein 2 n=22 Tax=Clostridiales TaxID=186802 RepID=A0A2N5P539_RUMGN
	agilent_237936	0.000354186	0.850046	0.123458	-1.15642	1.40333	4.95868	6.66667	1.34444	UniRef90_A1JSQ1	94	VFG002321(gb|YP_001006728) (fliC) flagellin [Flagella (VF0394)] [Yersinia enterocolitica subsp. enterocolitica 8081]	Flagellin n=55 Tax=Yersinia TaxID=444888 RepID=A1JSQ1_YERE8
	agilent_73216	0.000355714	0.853714	-0.0572428	-0.66573	0.551244	45.4545	47.7778	1.05111	UniRef90_C0FTT4	95	WP_007886088.1 MPA_PNP_EM_seqs_non_topgraph_seqs_final_210318.csv	Flagellin n=5 Tax=Roseburia inulinivorans TaxID=360807 RepID=C0FTT4_9FIRM
	agilent_4121	0.000356597	0.855832	-0.116087	-1.36842	1.13625	5.78512	6.66667	1.15238	UniRef90_Q59947	96	immunoglobulin A1 protease	Immunoglobulin A1 protease n=446 Tax=Streptococcus pneumoniae TaxID=1313 RepID=IGA1_STRR6
	agilent_126598	0.00035723	0.857352	-0.0641411	-0.763542	0.63526	25.6198	28.8889	1.1276	UniRef90_A0A0Q1HMM5	97	MH0316_GL0084816 MPA_PNP_EM_seqs_non_topgraph_seqs_final_210318.csv	Flagellin n=6 Tax=Clostridiales TaxID=186802 RepID=A0A0Q1HMM5_9FIRM
	agilent_229156	0.00036003	0.864071	-0.105563	-1.31414	1.10301	7.43802	5.55556	0.746914	UniRef90_Q8KQR2	98	VFG001320(gb|NP_645831) (isdD) iron-regulated surface determinant protein D [Isd (VF0015)] [Staphylococcus aureus subsp. aureus MW2]	Heme transporter IsdDEF, membrane component IsdD n=263 Tax=Bacteria TaxID=2 RepID=Q8KQR2_STAAU
	agilent_12512	0.000360845	0.866029	-0.0851637	-1.07457	0.904241	9.91736	10	1.00833	UniRef90_Q7DBI0	99	NP_310689.1 strains_non_MPA_non_topgraph_cdhit70_190118.csv	Flagellin n=88 Tax=Bacteria TaxID=2 RepID=Q7DBI0_ECO57
	agilent_12510	0.000360845	0.866029	-0.0851637	-1.07457	0.904241	9.91736	10	1.00833	UniRef90_Q09012	100	WP_000079828.1 strains_non_MPA_non_topgraph_cdhit70_190118.csv	Flagellin n=54 Tax=Enterobacteriaceae TaxID=543 RepID=Q09012_SHISO
	agilent_242753	0.000361692	0.86806	0.0787075	-0.849905	1.00732	12.3967	12.2222	0.985926	UniRef90_P44969	101	VFG000337(gb|NP_439153) (iga1) immunoglobin A1 protease [IgA1 protease (VF0045)] [Haemophilus influenzae Rd KW20]	Immunoglobulin A1 protease autotransporter n=1 Tax=Haemophilus influenzae (strain ATCC 51907 / DSM 11121 / KW20 / Rd) TaxID=71421 RepID=IGA0_HAEIN
	agilent_294	0.00036821	0.883703	-0.0652979	-0.940225	0.809629	13.2231	14.4444	1.09236	UniRef90_Q99WQ6	102	Lipase 2 precursor (Glycerol ester hydrolase 2)	Lipase 2 n=451 Tax=Bacteria TaxID=2 RepID=LIP2_STAAM
	agilent_3552	0.000371243	0.890984	-0.0523679	-0.801233	0.696497	19.8347	20	1.00833	UniRef90_A0A2U3RZL8	103	pneumococcal histidine triad protein D (1/2) & histidine motif-containing protein, partial	Pneumococcal histidine triad protein D n=4 Tax=Streptococcus pneumoniae TaxID=1313 RepID=A0A2U3RZL8_STREE
	agilent_32166	0.00037234	0.893616	-0.0441961	-0.691942	0.603549	30.5785	34.4444	1.12643	UniRef90_A0A174IP95	104	T2D-105A_GL0053933 MPA_PNP_EM_seqs_non_topgraph_seqs_final_210318.csv	Flagellin n=3 Tax=Clostridiales TaxID=186802 RepID=A0A174IP95_9FIRM
	agilent_90413	0.000373673	0.896816	-0.0407933	-0.657316	0.57573	40.4959	43.3333	1.07007	UniRef90_A0A1C5VBJ4	105	MH0369_GL0102815 MPA_PNP_EM_seqs_non_topgraph_seqs_final_210318.csv	Flagellin n=16 Tax=Roseburia TaxID=841 RepID=A0A1C5VBJ4_9FIRM
	agilent_6502	0.000377158	0.905178	0.0515463	-0.796561	0.899654	14.0496	14.4444	1.0281	UniRef90_P11311	106	Adhesin P1 precursor (Cytadhesin P1) (Attachment protein) & ADP1_MYCPN adhesin P1	Adhesin P1 n=56 Tax=Mycoplasma pneumoniae TaxID=2104 RepID=ADP1_MYCPN
	agilent_188501	0.000377158	0.905179	-0.0551752	-0.963	0.852649	12.3967	12.2222	0.985926	UniRef90_A0A3A9YAX1	107	YP_194478.1 (1/1) non_MPA_topgraph_sampling_040218.csv	YSIRK-type signal peptide-containing protein n=15 Tax=Lactobacillus acidophilus TaxID=1579 RepID=A0A3A9YAX1_LACAI
	agilent_75020	0.000381618	0.915883	-0.074135	-1.44983	1.30156	5.78512	4.44444	0.768254	UniRef90_A0A168G0T0	108	YP_004890681.1 (1/2) non_MPA_topgraph_sampling_040218.csv	GRAM_POS_ANCHORING domain-containing protein n=138 Tax=Lactobacillaceae TaxID=33958 RepID=A0A168G0T0_LACPN
	agilent_12513	0.000383768	0.921043	0.0486667	-0.913653	1.01099	9.91736	11.1111	1.12037	UniRef90_Q06971	109	WP_000079833.1 strains_non_MPA_non_topgraph_cdhit70_190118.csv	Flagellin n=259 Tax=Salmonella TaxID=590 RepID=FLIC_SALDU
	agilent_7061	0.00038562	0.925488	0.0300096	-0.598902	0.658922	35.5372	38.8889	1.09432	UniRef90_P08392	110	Trans-acting transcriptional protein ICP4	Major viral transcription factor ICP4 n=1 Tax=Human herpesvirus 1 (strain 17) TaxID=10299 RepID=ICP4_HHV11
	agilent_7434	0.000393273	0.943855	0.0268966	-0.721648	0.775441	19.8347	21.1111	1.06435	UniRef90_P14738	111	fibronectin-binding protein A	Fibronectin-binding protein A n=540 Tax=Staphylococcaceae TaxID=90964 RepID=FNBA_STAA8
	agilent_223687	0.000394921	0.947809	0.0242867	-0.702914	0.751487	21.4876	25.5556	1.18932	UniRef90_UPI000F53326A	112	VFG000261(gb|NP_273742) (iga) IgA-specific serine endopeptidase [IgA1 protease (VF0080)] [Neisseria meningitidis MC58]	IgA-specific serine endopeptidase autotransporter n=1 Tax=Neisseria meningitidis TaxID=487 RepID=UPI000F53326A
	agilent_91159	0.000397002	0.952804	0.0307094	-0.986251	1.04767	8.26446	12.2222	1.47889	UniRef90_A0A0C2UJK6	113	MH0341_GL0063914 MPA_PNP_EM_seqs_non_topgraph_seqs_final_210318.csv	Extracellular solute-binding protein n=28 Tax=Bifidobacterium TaxID=1678 RepID=A0A0C2UJK6_BIFAD
	agilent_72400	0.00039745	0.95388	-0.019365	-0.675628	0.636898	31.405	34.4444	1.09678	UniRef90_A0A0Q1HMM5	114	MH0316_GL0084816 MPA_PNP_EM_seqs_non_topgraph_seqs_final_210318.csv	Flagellin n=6 Tax=Clostridiales TaxID=186802 RepID=A0A0Q1HMM5_9FIRM
	agilent_224217	0.000398756	0.957014	0.0254853	-0.901225	0.952196	12.3967	13.3333	1.07556	UniRef90_C1IDV3	115	VFG002419(gb|NP_645021) (coa) staphylocoagulase precursor [Staphylocoagulase (VF0421)] [Staphylococcus aureus subsp. aureus MW2]	Staphylocoagulase n=45 Tax=Staphylococcaceae TaxID=90964 RepID=C1IDV3_STAAU
	agilent_81159	0.000402534	0.966081	0.0179906	-0.811207	0.847188	15.7025	15.5556	0.990643	UniRef90_Q6GHS9	116	WP_000791575.1 strains_non_MPA_non_topgraph_cdhit70_190118.csv	Fibrinogen-binding protein n=22 Tax=Staphylococcus aureus TaxID=1280 RepID=FIB_STAAR
	agilent_241521	0.000403782	0.969077	0.0219223	-1.08645	1.13029	9.09091	7.77778	0.855556	UniRef90_P44969	117	VFG000337(gb|NP_439153) (iga1) immunoglobin A1 protease [IgA1 protease (VF0045)] [Haemophilus influenzae Rd KW20]	Immunoglobulin A1 protease autotransporter n=1 Tax=Haemophilus influenzae (strain ATCC 51907 / DSM 11121 / KW20 / Rd) TaxID=71421 RepID=IGA0_HAEIN
	agilent_222162	0.000404607	0.971057	-0.0161658	-0.88942	0.857088	13.2231	13.3333	1.00833	UniRef90_Q9JNH0	118	VFG000972(gb|NP_269972) (sic) inhibitor of complement-mediated lysis [SIC (VF0255)] [Streptococcus pyogenes M1 GAS]	Sic1.225 n=20 Tax=Streptococcus pyogenes TaxID=1314 RepID=Q9JNH0_STRPY
	agilent_171144	0.000404906	0.971775	-0.0134837	-0.760401	0.733433	19.8347	20	1.00833	UniRef90_P81177	119	WP_001819612.1 strains_non_MPA_non_topgraph_cdhit70_190118.csv	Zinc metalloproteinase aureolysin n=337 Tax=Bacilli TaxID=91061 RepID=AURE_STAAU
	agilent_50246	0.00041294	0.991056	-0.00349703	-0.614939	0.607945	41.3223	42.2222	1.02178	UniRef90_R5LM81	120	MH0092_GL0010172 MPA_PNP_EM_seqs_non_topgraph_seqs_final_210318.csv	Flagellin n=2 Tax=Clostridiales TaxID=186802 RepID=R5LM81_9FIRM
