# Supplementary material for: Systemic antibody responses against bacterial and viral antigens associate with fatigue in patients with inflammatory bowel disease
Source: iScience. 2026 Jul 20;29(8):116828. doi: 10.1016/j.isci.2026.116828 (PMC13393791; doi:10.1016/j.isci.2026.116828)
Supplement: Table S30. Logistic regression results for the association between fatigue status and antibodies included in Vogl et al. — 19 in the UC cohort comparing high fatigue (Q4) with low-to-moderate fatigue (<Q4) [file mmc30.xlsx]

## Sheet: Table S30
	Table S30. Logistic regression results for the association between fatigue status (Q4: n = 57; <Q4: n = 114) and antibodies from Vogl et al. , Sci. Adv. 2022 (DOI:10.1126/sciadv.abq2422) in the UC cohort. Models were adjusted for age, sex, and smoking. Yellow-colored cells indicate nominal significance (p < 0.05), and orange cells indicate p < 0.1.
	Peptide-ID	Benjamini-Hochberg value	P-Value	Regression Coefficient	Lower Confidence Interval Value	Upper Confidence Interval Value	% of individuals with peptide present in lesser fatigued group (<Q4)	% of individuals with peptide present in higher fatigued group (Q4)	Fold Change	UniRef-ID	Rank based on P-Value	Peptide Name	Function according to Universal Protein Reference database (UniRef)
	agilent_3544	4.23885e-06	0.0101732	1.06309	0.252307	1.87387	23.6842	40.3509	1.7037	UniRef90_Q69091	1	Glycoprotein D HHV-1	Envelope glycoprotein D n=279 Tax=root TaxID=1 RepID=GD_HHV11
	agilent_7115	1.2902e-05	0.0309648	-1.08108	-2.06317	-0.0989925	26.3158	12.2807	0.466667	UniRef90_P0C6Z0	2	early antigen protein D (EA-D) & DNA polymerase processivity factor BMRF1	DNA polymerase processivity factor BMRF1 n=54 Tax=Epstein-Barr virus (strain GD1) TaxID=10376 RepID=EAD_EBVA8
	agilent_7113	1.32767e-05	0.031864	-1.07305	-2.05302	-0.0930735	26.3158	12.2807	0.466667	UniRef90_P0C6Z0	3	early antigen protein D (EA-D) & DNA polymerase processivity factor BMRF1	DNA polymerase processivity factor BMRF1 n=54 Tax=Epstein-Barr virus (strain GD1) TaxID=10376 RepID=EAD_EBVA8
	agilent_241595	1.3362e-05	0.0320687	-0.855762	-1.63823	-0.0732935	48.6842	33.3333	0.684685	UniRef90_A0A4I7XYI6	4	VFG001361(gb|NP_344663) (pspA) pneumococcal surface protein A [PspA (VF0152)] [Streptococcus pneumoniae TIGR4]	Surface protein A n=87 Tax=Streptococcus pneumoniae TaxID=1313 RepID=A0A4I7XYI6_STREE
	agilent_12509	2.87679e-05	0.0690429	-1.46921	-3.05303	0.114607	13.1579	3.50877	0.266667	UniRef90_P06177	5	WP_020438185.1 strains_non_MPA_non_topgraph_cdhit70_190118.csv	Flagellin n=155 Tax=Salmonella TaxID=590 RepID=FLIC_SALMU
	agilent_7826	3.13425e-05	0.0752221	-0.764638	-1.60701	0.0777297	34.2105	22.807	0.666667	UniRef90_P08318	6	phosphoprotein 150 & Large structural phosphoprotein	Large structural phosphoprotein n=145 Tax=root TaxID=1 RepID=PP150_HCMVA
	agilent_74514	3.6612e-05	0.0878689	-1.19045	-2.55752	0.176617	14.4737	5.26316	0.363636	UniRef90_K5ZQT7	7	MH0092_GL0084257 (2/2) MPA_and_EM_topgraph_220218_subsample.csv	TonB family domain-containing protein n=17 Tax=Parabacteroides TaxID=375288 RepID=K5ZQT7_9BACT
	agilent_183889	4.61223e-05	0.110694	-0.855655	-1.90704	0.195734	21.0526	10.5263	0.5	UniRef90_A0A174HY43	8	WP_005425557.1 MPA_PNP_EM_seqs_non_topgraph_seqs_final_210318.csv	Uncharacterized protein n=25 Tax=Clostridiales TaxID=186802 RepID=A0A174HY43_9FIRM
	agilent_205439	4.72928e-05	0.113503	0.801187	-0.191012	1.79339	11.8421	21.0526	1.77778	UniRef90_D6D6J2	9	NOM028_GL0019456 MPA_PNP_EM_seqs_non_topgraph_seqs_final_210318.csv	Uncharacterized protein n=42 Tax=Bacteroides TaxID=816 RepID=D6D6J2_9BACE
	agilent_20375	5.21687e-05	0.125205	-0.950858	-2.16632	0.2646	15.7895	7.01754	0.444444	UniRef90_Q6SED6	10	WP_011162194.1 strains_non_MPA_non_topgraph_cdhit70_190118.csv	Uncharacterized protein n=3 Tax=root TaxID=1 RepID=Q6SED6_9CAUD
	agilent_100240	5.31105e-05	0.127465	-0.65397	-1.49492	0.186982	32.8947	21.0526	0.64	UniRef90_S5N0F3	11	WP_045160255.1 (5/5) non_MPA_topgraph_sampling_040218.csv	Phage-related tail protein n=334 Tax=Salmonella TaxID=590 RepID=S5N0F3_SALBN
	agilent_12510	5.95274e-05	0.142866	-1.02184	-2.38874	0.345051	13.1579	5.26316	0.4	UniRef90_Q09012	12	WP_000079828.1 strains_non_MPA_non_topgraph_cdhit70_190118.csv	Flagellin n=54 Tax=Enterobacteriaceae TaxID=543 RepID=Q09012_SHISO
	agilent_12512	5.95274e-05	0.142866	-1.02184	-2.38874	0.345051	13.1579	5.26316	0.4	UniRef90_Q7DBI0	13	NP_310689.1 strains_non_MPA_non_topgraph_cdhit70_190118.csv	Flagellin n=88 Tax=Bacteria TaxID=2 RepID=Q7DBI0_ECO57
	agilent_75020	6.19558e-05	0.148694	-1.59635	-3.76286	0.570161	7.89474	1.75439	0.222222	UniRef90_A0A168G0T0	14	YP_004890681.1 (1/2) non_MPA_topgraph_sampling_040218.csv	GRAM_POS_ANCHORING domain-containing protein n=138 Tax=Lactobacillaceae TaxID=33958 RepID=A0A168G0T0_LACPN
	agilent_224217	6.53425e-05	0.156822	-0.963102	-2.29633	0.37013	13.1579	7.01754	0.533333	UniRef90_C1IDV3	15	VFG002419(gb|NP_645021) (coa) staphylocoagulase precursor [Staphylocoagulase (VF0421)] [Staphylococcus aureus subsp. aureus MW2]	Staphylocoagulase n=45 Tax=Staphylococcaceae TaxID=90964 RepID=C1IDV3_STAAU
	agilent_148372	6.76679e-05	0.162403	0.700532	-0.282276	1.68334	13.1579	19.2982	1.46667	UniRef90_K0X778	16	MH0012_GL0067549 MPA_PNP_EM_seqs_non_topgraph_seqs_final_210318.csv	Por secretion system C-terminal sorting domain-containing protein n=2 Tax=Bacteroidales TaxID=171549 RepID=K0X778_9BACT
	agilent_90348	6.87293e-05	0.16495	-0.883845	-2.13135	0.363661	14.4737	7.01754	0.484848	UniRef90_A0A508YGM1	17	WP_003669346.1 strains_non_MPA_non_topgraph_cdhit70_190118.csv	Autolysin n=73 Tax=Lactobacillus TaxID=1578 RepID=A0A508YGM1_LACRE
	agilent_138817	7.58808e-05	0.182114	0.646564	-0.303197	1.59632	13.1579	21.0526	1.6	UniRef90_K0X429	18	MH0012_GL0120519 MPA_PNP_EM_seqs_non_topgraph_seqs_final_210318.csv	Por secretion system C-terminal sorting domain-containing protein n=4 Tax=Bacteria TaxID=2 RepID=K0X429_9BACT
	agilent_9495	7.71879e-05	0.185251	-0.5259	-1.30396	0.252162	38.1579	24.5614	0.643678	UniRef90_P08563	19	polyprotein (5/9) & unnamed protein product (6/8) & structural polyprotein (3/3) & 110 kd polyprotein precursor & Structural polyprotein (1/2) & E1 protein	Structural polyprotein n=1562 Tax=Rubella virus TaxID=11041 RepID=POLS_RUBVM
	agilent_236018	7.87789e-05	0.189069	-0.736209	-1.83489	0.362475	17.1053	12.2807	0.717949	UniRef90_A0A4I7XYI6	20	VFG001361(gb|NP_344663) (pspA) pneumococcal surface protein A [PspA (VF0152)] [Streptococcus pneumoniae TIGR4]	Surface protein A n=87 Tax=Streptococcus pneumoniae TaxID=1313 RepID=A0A4I7XYI6_STREE
	agilent_7411	8.12373e-05	0.19497	-0.525415	-1.32	0.269169	34.2105	26.3158	0.769231	UniRef90_P06473	21	Glycoprotein B precursor & glycoprotein B (1/2)	Envelope glycoprotein B n=908 Tax=Viruses TaxID=10239 RepID=GB_HCMVA
	agilent_200616	8.37388e-05	0.200973	0.69482	-0.370115	1.75975	10.5263	15.7895	1.5	UniRef90_K0WU03	22	MH0012_GL0184715 MPA_PNP_EM_seqs_non_topgraph_seqs_final_210318.csv	PA14 domain-containing protein n=3 Tax=Bacteroidales TaxID=171549 RepID=K0WU03_9BACT
	agilent_7143	9.08321e-05	0.217997	-0.494542	-1.28138	0.292297	36.8421	28.0702	0.761905	UniRef90_P08318	23	phosphoprotein 150 & Large structural phosphoprotein	Large structural phosphoprotein n=145 Tax=root TaxID=1 RepID=PP150_HCMVA
	agilent_79810	0.000102169	0.245207	-0.549535	-1.47639	0.377318	23.6842	15.7895	0.666667	UniRef90_R7HD48	24	MH0113_GL0055733 MPA_PNP_EM_seqs_non_topgraph_seqs_final_210318.csv	Flagellin n=1 Tax=Eubacterium sp. CAG:38 TaxID=1262889 RepID=R7HD48_9FIRM
	agilent_1167	0.000109276	0.262262	0.429253	-0.321214	1.17972	51.3158	56.1404	1.09402	UniRef90_P06484	25	envelope glycoprotein G (2/2) & glycoprotein G (2/2)	Envelope glycoprotein G n=376 Tax=Human herpesvirus 1 TaxID=10298 RepID=GG_HHV11
	agilent_126599	0.000109429	0.262631	0.433459	-0.324948	1.19187	30.2632	36.8421	1.21739	UniRef90_A0A354D669	26	MH0193_GL0075334 MPA_PNP_EM_seqs_non_topgraph_seqs_final_210318.csv	Flagellin n=1 Tax=Lachnospiraceae bacterium TaxID=1898203 RepID=A0A354D669_9FIRM
	agilent_131884	0.000109976	0.263943	0.446163	-0.336621	1.22895	27.6316	33.3333	1.20635	UniRef90_A0A173UAU5	27	WP_007884712.1 MPA_PNP_EM_seqs_non_topgraph_seqs_final_210318.csv	Flagellin n=3 Tax=Roseburia inulinivorans TaxID=360807 RepID=A0A173UAU5_9FIRM
	agilent_12513	0.000113642	0.27274	-0.697945	-1.94519	0.5493	13.1579	7.01754	0.533333	UniRef90_Q06971	28	WP_000079833.1 strains_non_MPA_non_topgraph_cdhit70_190118.csv	Flagellin n=259 Tax=Salmonella TaxID=590 RepID=FLIC_SALDU
	agilent_230765	0.000118168	0.283602	-0.503836	-1.42479	0.417115	22.3684	15.7895	0.705882	UniRef90_A6QIG2	29	VFG001799(gb|CAB94853) (map) extracellular proteins Map [Eap/Map (VF0016)] [Staphylococcus aureus str. Newman D2C (ATCC 25904)]	65 kDa membrane protein n=124 Tax=Bacteria TaxID=2 RepID=OMP7_STAAE
	agilent_237936	0.000125388	0.300932	1.32116	-1.18206	3.82438	1.31579	3.50877	2.66667	UniRef90_A1JSQ1	30	VFG002321(gb|YP_001006728) (fliC) flagellin [Flagella (VF0394)] [Yersinia enterocolitica subsp. enterocolitica 8081]	Flagellin n=55 Tax=Yersinia TaxID=444888 RepID=A1JSQ1_YERE8
	agilent_241225	0.000125679	0.30163	0.429479	-0.385438	1.2444	21.0526	29.8246	1.41667	UniRef90_UPI000F53326A	31	VFG000261(gb|NP_273742) (iga) IgA-specific serine endopeptidase [IgA1 protease (VF0080)] [Neisseria meningitidis MC58]	IgA-specific serine endopeptidase autotransporter n=1 Tax=Neisseria meningitidis TaxID=487 RepID=UPI000F53326A
	agilent_226835	0.0001305	0.313199	-0.528313	-1.55503	0.498401	18.4211	12.2807	0.666667	UniRef90_A0A3U8EBS2	32	VFG000845(gb|YP_325655) (toxB) cytotoxin [ToxB (VF0203)] [Escherichia coli O157:H7 str. EDL933]	Toxin B n=50 Tax=Escherichia coli TaxID=562 RepID=A0A3U8EBS2_ECOLX
	agilent_90413	0.000131817	0.316362	0.402486	-0.384827	1.1898	25	31.5789	1.26316	UniRef90_A0A1C5VBJ4	33	MH0369_GL0102815 MPA_PNP_EM_seqs_non_topgraph_seqs_final_210318.csv	Flagellin n=16 Tax=Roseburia TaxID=841 RepID=A0A1C5VBJ4_9FIRM
	agilent_181972	0.000145978	0.350347	-0.348304	-1.07927	0.382665	43.4211	38.5965	0.888889	UniRef90_A0A357GPR4	34	MH0062_GL0013161 MPA_PNP_EM_seqs_non_topgraph_seqs_final_210318.csv	MurNAc-LAA domain-containing protein n=24 Tax=Lachnospiraceae TaxID=186803 RepID=A0A357GPR4_9FIRM
	agilent_26641	0.000147897	0.354952	0.564748	-0.631851	1.76135	7.89474	12.2807	1.55556	UniRef90_A0A1X3AI86	35	NP_816693.1 strains_non_MPA_non_topgraph_cdhit70_190118.csv	ABC-type enterochelin transport system, periplasmic component n=115 Tax=Bacilli TaxID=91061 RepID=A0A1X3AI86_ENTFL
	agilent_238433	0.000155393	0.372943	-0.520624	-1.66589	0.624643	14.4737	8.77193	0.606061	UniRef90_Q9I324	36	VFG000203(gb|NP_250399) (popB) type III secretion system hydrophobic translocator, pore protein PopB [TTSS (VF0083)] [Pseudomonas aeruginosa PAO1]	Translocator protein PopB n=209 Tax=Pseudomonadaceae TaxID=135621 RepID=Q9I324_PSEAE
	agilent_129819	0.000158116	0.379478	-0.359152	-1.16011	0.441803	31.5789	24.5614	0.777778	UniRef90_R7HD48	37	MH0113_GL0055733 MPA_PNP_EM_seqs_non_topgraph_seqs_final_210318.csv	Flagellin n=1 Tax=Eubacterium sp. CAG:38 TaxID=1262889 RepID=R7HD48_9FIRM
	agilent_229156	0.000158276	0.379862	-0.743165	-2.40185	0.915522	7.89474	3.50877	0.444444	UniRef90_Q8KQR2	38	VFG001320(gb|NP_645831) (isdD) iron-regulated surface determinant protein D [Isd (VF0015)] [Staphylococcus aureus subsp. aureus MW2]	Heme transporter IsdDEF, membrane component IsdD n=263 Tax=Bacteria TaxID=2 RepID=Q8KQR2_STAAU
	agilent_81159	0.000159467	0.382721	-0.479361	-1.5557	0.596978	15.7895	10.5263	0.666667	UniRef90_Q6GHS9	39	WP_000791575.1 strains_non_MPA_non_topgraph_cdhit70_190118.csv	Fibrinogen-binding protein n=22 Tax=Staphylococcus aureus TaxID=1280 RepID=FIB_STAAR
	agilent_207497	0.000164092	0.393821	-0.363197	-1.19801	0.471617	27.6316	21.0526	0.761905	UniRef90_A0A2N5P539	40	WP_024854521.1 (1/1) non_MPA_topgraph_sampling_040218.csv	Penicillin-binding protein 2 n=22 Tax=Clostridiales TaxID=186802 RepID=A0A2N5P539_RUMGN
	agilent_241521	0.000165791	0.397897	-0.66083	-2.19292	0.871261	10.5263	5.26316	0.5	UniRef90_P44969	41	VFG000337(gb|NP_439153) (iga1) immunoglobin A1 protease [IgA1 protease (VF0045)] [Haemophilus influenzae Rd KW20]	Immunoglobulin A1 protease autotransporter n=1 Tax=Haemophilus influenzae (strain ATCC 51907 / DSM 11121 / KW20 / Rd) TaxID=71421 RepID=IGA0_HAEIN
	agilent_236695	0.000173614	0.416674	0.340213	-0.480768	1.16119	21.0526	28.0702	1.33333	UniRef90_Q6GHV7	42	VFG001317(gb|YP_001332074) (isdB) iron-regulated surface determinant protein B, haemoglobin receptor [Isd (VF0015)] [Staphylococcus aureus subsp. aureus str. Newman]	Iron-regulated surface determinant protein B n=509 Tax=Bacilli TaxID=91061 RepID=ISDB_STAAR
	agilent_214044	0.000191806	0.460335	0.337455	-0.558392	1.2333	17.1053	21.0526	1.23077	UniRef90_A0A173T8A2	43	V1.CD15-3_GL0052858 MPA_PNP_EM_seqs_non_topgraph_seqs_final_210318.csv	Flagellin n=21 Tax=Clostridiales TaxID=186802 RepID=A0A173T8A2_9FIRM
	agilent_126598	0.000196105	0.470652	0.37572	-0.645043	1.39648	11.8421	15.7895	1.33333	UniRef90_A0A0Q1HMM5	44	MH0316_GL0084816 MPA_PNP_EM_seqs_non_topgraph_seqs_final_210318.csv	Flagellin n=6 Tax=Clostridiales TaxID=186802 RepID=A0A0Q1HMM5_9FIRM
	agilent_138829	0.00019809	0.475417	-0.436769	-1.63624	0.762698	11.8421	8.77193	0.740741	UniRef90_A0A174B1N0	45	WP_012743453.1 MPA_PNP_EM_seqs_non_topgraph_seqs_final_210318.csv	Toxin A n=2 Tax=[Eubacterium] rectale TaxID=39491 RepID=A0A174B1N0_9FIRM
	agilent_133116	0.000198551	0.476522	-0.302147	-1.13399	0.529698	26.3158	22.807	0.866667	UniRef90_A0A2N0UJ56	46	ED10A_GL0135741 (1/1) MPA_and_EM_topgraph_220218_subsample.csv	Phosphoserine phosphatase RsbU n=23 Tax=root TaxID=1 RepID=A0A2N0UJ56_9FIRM
	agilent_20117	0.000198773	0.477056	-0.326751	-1.22742	0.573922	23.6842	17.5439	0.740741	UniRef90_Q6GE15	47	WP_000792567.1 strains_non_MPA_non_topgraph_cdhit70_190118.csv	Immunoglobulin-binding protein Sbi n=35 Tax=Staphylococcus aureus TaxID=1280 RepID=SBI_STAAR
	agilent_129840	0.00019878	0.477072	0.290179	-0.509715	1.09007	26.3158	29.8246	1.13333	UniRef90_A0A173VM56	48	MH0044_GL0005871 MPA_PNP_EM_seqs_non_topgraph_seqs_final_210318.csv	Flagellin n=8 Tax=Roseburia TaxID=841 RepID=A0A173VM56_9FIRM
	agilent_223209	0.00020147	0.483527	-0.278809	-1.05875	0.501128	34.2105	26.3158	0.769231	UniRef90_Q54703	49	VFG000955(gb|NP_608047) (emm) M18 protein precursor [M protein (VF0242)] [Streptococcus pyogenes MGAS8232]	Emm18.1 protein n=9 Tax=Streptococcus pyogenes TaxID=1314 RepID=Q54703_STRPY
	agilent_193624	0.000202231	0.485355	0.356805	-0.645501	1.35911	13.1579	15.7895	1.2	UniRef90_I9R3H6	50	T2D-11A_GL0151524 MPA_PNP_EM_seqs_non_topgraph_seqs_final_210318.csv	DUF4988 domain-containing protein n=14 Tax=Bacteroides TaxID=816 RepID=I9R3H6_9BACE
	agilent_15295	0.0002026	0.486241	0.533194	-0.967654	2.03404	5.26316	7.01754	1.33333	UniRef90_A0A0M6WF57	51	T2D-51A_GL0139746 MPA_PNP_EM_seqs_non_topgraph_seqs_final_210318.csv	Uncharacterized vancomycin resistance protein n=6 Tax=Roseburia TaxID=841 RepID=A0A0M6WF57_9FIRM
	agilent_50246	0.000203609	0.488662	0.277883	-0.508672	1.06444	26.3158	29.8246	1.13333	UniRef90_R5LM81	52	MH0092_GL0010172 MPA_PNP_EM_seqs_non_topgraph_seqs_final_210318.csv	Flagellin n=2 Tax=Clostridiales TaxID=186802 RepID=R5LM81_9FIRM
	agilent_222162	0.000206773	0.496256	0.33784	-0.635355	1.31104	13.1579	19.2982	1.46667	UniRef90_Q9JNH0	53	VFG000972(gb|NP_269972) (sic) inhibitor of complement-mediated lysis [SIC (VF0255)] [Streptococcus pyogenes M1 GAS]	Sic1.225 n=20 Tax=Streptococcus pyogenes TaxID=1314 RepID=Q9JNH0_STRPY
	agilent_229166	0.000210962	0.506308	-0.252994	-0.999099	0.493111	38.1579	33.3333	0.873563	UniRef90_Q99XV0	54	VFG000968(gb|NP_269973) (emm) M protein type 1 [M protein (VF0242)] [Streptococcus pyogenes M1 GAS]	M protein type 1 n=54 Tax=Streptococcus pyogenes TaxID=1314 RepID=Q99XV0_STRP1
	agilent_73215	0.00021112	0.506689	-0.309315	-1.22233	0.603703	22.3684	15.7895	0.705882	UniRef90_A0A173T5V3	55	MH0260_GL0103278 MPA_PNP_EM_seqs_non_topgraph_seqs_final_210318.csv	Flagellin n=2 Tax=Roseburia faecis TaxID=301302 RepID=A0A173T5V3_9FIRM
	agilent_5001	0.000212575	0.51018	-0.308839	-1.22799	0.61031	21.0526	15.7895	0.75	UniRef90_Q66478	56	polyprotein (3/9) & structural protein (3/3) & VP1 (2/4) & capsid protein VP1 & VP1 protein (2/2) & VP1 protein, partial [Enterovirus A71]	Genome polyprotein n=10068 Tax=root TaxID=1 RepID=POLG_HE71B
	agilent_78402	0.000213947	0.513473	-0.301978	-1.20775	0.603793	23.6842	17.5439	0.740741	UniRef90_A0A381IPJ2	57	WP_011590251.1 strains_non_MPA_non_topgraph_cdhit70_190118.csv	Cell wall binding repeat-containing protein n=19 Tax=Clostridium perfringens TaxID=1502 RepID=A0A381IPJ2_CLOPF
	agilent_7179	0.000217832	0.522798	0.405709	-0.83862	1.65004	7.89474	10.5263	1.33333	UniRef90_P11311	58	Adhesin P1 precursor (Cytadhesin P1) (Attachment protein) & ADP1_MYCPN adhesin P1	Adhesin P1 n=56 Tax=Mycoplasma pneumoniae TaxID=2104 RepID=ADP1_MYCPN
	agilent_223687	0.000218994	0.525585	0.265689	-0.554686	1.08607	22.3684	28.0702	1.2549	UniRef90_UPI000F53326A	59	VFG000261(gb|NP_273742) (iga) IgA-specific serine endopeptidase [IgA1 protease (VF0080)] [Neisseria meningitidis MC58]	IgA-specific serine endopeptidase autotransporter n=1 Tax=Neisseria meningitidis TaxID=487 RepID=UPI000F53326A
	agilent_226533	0.000219278	0.526267	0.395477	-0.827662	1.61862	7.89474	10.5263	1.33333	UniRef90_Q50341	60	VFG002030(gb|NP_109830) (orf6/MgpC/crmA) cytadherence protein [Cytadherence organelle (VF0330)] [Mycoplasma pneumoniae M129]	Mgp-operon protein 3 n=22 Tax=Mycoplasma pneumoniae TaxID=2104 RepID=MGP3_MYCPN
	agilent_10626	0.000220478	0.529147	-0.466512	-1.91945	0.986424	7.89474	5.26316	0.666667	UniRef90_Q82081	61	positive (from uniprot): Rhinovirus B Genome polyprotein	Genome polyprotein n=46 Tax=Enterovirus TaxID=12059 RepID=POLG_HRV3
	agilent_4121	0.000229215	0.550116	-0.485712	-2.07875	1.10733	6.57895	5.26316	0.8	UniRef90_Q59947	62	immunoglobulin A1 protease	Immunoglobulin A1 protease n=446 Tax=Streptococcus pneumoniae TaxID=1313 RepID=IGA1_STRR6
	agilent_150432	0.000229693	0.551262	-0.266411	-1.1427	0.60988	22.3684	21.0526	0.941176	UniRef90_A0A3E1ZVB6	63	WP_001202315.1 (1/1) non_MPA_topgraph_sampling_040218.csv	Outer membrane lipoprotein RcsF n=19 Tax=Enterobacteriaceae TaxID=543 RepID=A0A3E1ZVB6_9ENTR
	agilent_41924	0.000231999	0.556798	-0.441172	-1.91271	1.03036	9.21053	5.26316	0.571429	UniRef90_A0A1H0NAI1	64	WP_020917636.1 strains_non_MPA_non_topgraph_cdhit70_190118.csv	LysM domain-containing protein n=15 Tax=Streptococcus TaxID=1301 RepID=A0A1H0NAI1_STREI
	agilent_236774	0.000236316	0.567157	0.350355	-0.84963	1.55034	7.89474	12.2807	1.55556	UniRef90_P10520	65	VFG000975(gb|NP_269944) (ska) streptokinase A precursor [Streptokinase (VF0247)] [Streptococcus pyogenes M1 GAS]	Streptokinase A n=48 Tax=Streptococcus pyogenes TaxID=1314 RepID=STRP_STRP1
	agilent_130111	0.000238911	0.573386	0.318615	-0.790434	1.42766	10.5263	12.2807	1.16667	UniRef90_D4S2X1	66	MH0005_GL0011337 MPA_PNP_EM_seqs_non_topgraph_seqs_final_210318.csv	Flagellin n=3 Tax=Butyrivibrio TaxID=830 RepID=D4S2X1_9FIRM
	agilent_193401	0.000239197	0.574073	0.370869	-0.922383	1.66412	6.57895	10.5263	1.6	UniRef90_K0WUD6	67	MH0012_GL0237066 (1/1) MPA_and_EM_topgraph_220218_subsample.csv	Uncharacterized protein n=3 Tax=Bacteroidales TaxID=171549 RepID=K0WUD6_9BACT
	agilent_131887	0.000239882	0.575717	0.204966	-0.51285	0.922782	46.0526	47.3684	1.02857	UniRef90_C4ZDZ6	68	WP_012744138.1 MPA_PNP_EM_seqs_non_topgraph_seqs_final_210318.csv	Flagellin n=1 Tax=Agathobacter rectalis (strain ATCC 33656 / DSM 3377 / JCM 17463 / KCTC 5835 / VPI 0990) TaxID=515619 RepID=C4ZDZ6_AGARV
	agilent_56881	0.000243743	0.584984	-0.250155	-1.14794	0.647625	21.0526	22.807	1.08333	UniRef90_R7IJL8	69	T2D-33A_GL0013585 MPA_PNP_EM_seqs_non_topgraph_seqs_final_210318.csv	Uncharacterized protein n=4 Tax=Clostridiales TaxID=186802 RepID=R7IJL8_9FIRM
	agilent_191187	0.000251639	0.603935	-0.273124	-1.30505	0.758802	15.7895	12.2807	0.777778	UniRef90_A0A1L9L6D8	70	WP_039451873.1 strains_non_MPA_non_topgraph_cdhit70_190118.csv	Chitodextrinase n=50 Tax=Vibrionaceae TaxID=641 RepID=A0A1L9L6D8_VIBFL
	agilent_177201	0.000253843	0.609224	0.195168	-0.553144	0.94348	32.8947	35.0877	1.06667	UniRef90_G2T5W2	71	MH0268_GL0121737 MPA_PNP_EM_seqs_non_topgraph_seqs_final_210318.csv	Flagellin n=3 Tax=Roseburia TaxID=841 RepID=G2T5W2_ROSHA
	agilent_139744	0.000256079	0.614589	0.365563	-1.05736	1.78849	5.26316	8.77193	1.66667	UniRef90_K0X4C2	72	MH0006_GL0181762 MPA_PNP_EM_seqs_non_topgraph_seqs_final_210318.csv	Uncharacterized protein n=3 Tax=Bacteroidales TaxID=171549 RepID=K0X4C2_9BACT
	agilent_226351	0.000259256	0.622216	0.206269	-0.61425	1.02679	73.6842	75.4386	1.02381	UniRef90_A2T8Z5	73	VFG000948(gb|NP_663908) (fbaB) fibronectin-bing protein SfbII [FBPs (VF0243)] [Streptococcus pyogenes MGAS315]	PrtF2 n=111 Tax=Streptococcus pyogenes TaxID=1314 RepID=A2T8Z5_STRPY
	agilent_139935	0.000259709	0.623301	0.507894	-1.51877	2.53456	2.63158	3.50877	1.33333	UniRef90_A0A171J956	74	WP_014569630.1 (1/1) non_MPA_topgraph_sampling_040218.csv	LysM domain protein n=19 Tax=Lactobacillaceae TaxID=33958 RepID=A0A171J956_LACRH
	agilent_4762	0.000260392	0.624941	-0.211236	-1.05813	0.635663	25	22.807	0.912281	UniRef90_A0A098ZMW6	75	choline-binding protein D	Autolysin n=355 Tax=Streptococcus TaxID=1301 RepID=A0A098ZMW6_STREE
	agilent_7473	0.000261661	0.627988	0.232972	-0.709357	1.1753	17.1053	17.5439	1.02564	UniRef90_P43840	76	fimbrial protein (1/2) & Outer membrane protein P5 precursor (OMP P5) (Fimbrin)	Outer membrane protein P5 n=60 Tax=Pasteurellaceae TaxID=712 RepID=OMP5_HAEIN
	agilent_56259	0.0002619	0.628559	0.187011	-0.570675	0.944697	31.5789	33.3333	1.05556	UniRef90_A0A174IP95	77	T2D-105A_GL0053933 MPA_PNP_EM_seqs_non_topgraph_seqs_final_210318.csv	Flagellin n=3 Tax=Clostridiales TaxID=186802 RepID=A0A174IP95_9FIRM
	agilent_129839	0.000265689	0.637654	0.195821	-0.619079	1.01072	23.6842	26.3158	1.11111	UniRef90_A0A3D2TUV9	78	MH0172_GL0065659 MPA_PNP_EM_seqs_non_topgraph_seqs_final_210318.csv	Flagellin n=7 Tax=Clostridiales TaxID=186802 RepID=A0A3D2TUV9_9FIRM
	agilent_231281	0.0002662	0.63888	-0.306984	-1.58916	0.975187	10.5263	7.01754	0.666667	UniRef90_O85626	79	VFG000799(gb|NP_290255) (espD) Type III secretion system translocator protein EspD, pore protein [EspD (VF0200)] [Escherichia coli O157:H7 str. EDL933]	L0021 n=35 Tax=Enterobacteriaceae TaxID=543 RepID=O85626_ECOLX
	agilent_220388	0.000266656	0.639973	0.207385	-0.661625	1.0764	18.4211	24.5614	1.33333	UniRef90_P09983	80	VFG000906(gb|NP_755445) (hlyA) Hemolysin A [Hemolysin (VF0225)] [Escherichia coli CFT073]	Hemolysin, chromosomal n=225 Tax=Bacteria TaxID=2 RepID=HLYAC_ECOLX
	agilent_80375	0.000269479	0.64675	-0.204903	-1.08123	0.671421	22.3684	19.2982	0.862745	UniRef90_A0A3U8EBS2	81	NP_052665.1 strains_non_MPA_non_topgraph_cdhit70_190118.csv	Toxin B n=50 Tax=Escherichia coli TaxID=562 RepID=A0A3U8EBS2_ECOLX
	agilent_50247	0.000269646	0.64715	-0.22564	-1.19182	0.740543	18.4211	14.0351	0.761905	UniRef90_A0A354D3V1	82	MH0436_GL0046035 MPA_PNP_EM_seqs_non_topgraph_seqs_final_210318.csv	Flagellin n=2 Tax=Clostridiales TaxID=186802 RepID=A0A354D3V1_9FIRM
	agilent_73129	0.000271502	0.651606	0.242093	-0.808757	1.29294	11.8421	14.0351	1.18519	UniRef90_R5NUP6	83	MH0437_GL0231446 MPA_PNP_EM_seqs_non_topgraph_seqs_final_210318.csv	Flagellin n=6 Tax=Clostridiales TaxID=186802 RepID=R5NUP6_9CLOT
	agilent_205930	0.000275155	0.660373	0.182899	-0.632936	0.998734	23.6842	26.3158	1.11111	UniRef90_A0A4P6M5E2	84	WP_018596369.1 strains_non_MPA_non_topgraph_cdhit70_190118.csv	Uncharacterized protein n=5 Tax=Clostridiales TaxID=186802 RepID=A0A4P6M5E2_9FIRM
	agilent_235286	0.000279477	0.670745	-0.214967	-1.20603	0.776096	15.7895	15.7895	1	UniRef90_O86489	85	VFG001281(gb|NP_645335) (sdrE) Ser-Asp rich fibrinogen-binding bone sialoprotein-binding protein [SDr (VF0019)] [Staphylococcus aureus subsp. aureus MW2]	Serine-aspartate repeat-containing protein E n=489 Tax=Bacteria TaxID=2 RepID=SDRE_STAAE
	agilent_240644	0.000281361	0.675267	-0.193309	-1.0977	0.711086	21.0526	19.2982	0.916667	UniRef90_A0A0E8T3C9	86	VFG001354(gb|NP_345414) (pce) choline binding protein E [CBPs (VF0145)] [Streptococcus pneumoniae TIGR4]	Choline binding protein E CbpE n=250 Tax=Bacteria TaxID=2 RepID=A0A0E8T3C9_STREE
	agilent_131888	0.00029432	0.706369	0.159957	-0.672215	0.992129	23.6842	24.5614	1.03704	UniRef90_C0FTT4	87	WP_007886088.1 MPA_PNP_EM_seqs_non_topgraph_seqs_final_210318.csv	Flagellin n=5 Tax=Roseburia inulinivorans TaxID=360807 RepID=C0FTT4_9FIRM
	agilent_223876	0.000305257	0.732618	0.149945	-0.710266	1.01016	22.3684	22.807	1.01961	UniRef90_UPI000B5938A4	88	VFG001356(gb|NP_345446) (lytB) endo-beta-N-acetylglucosaminidase [CBPs (VF0145)] [Streptococcus pneumoniae TIGR4]	endo-beta-N-acetylglucosaminidase n=2 Tax=Streptococcus pneumoniae TaxID=1313 RepID=UPI000B5938A4
	agilent_3552	0.000319549	0.766917	0.136896	-0.768308	1.0421	18.4211	19.2982	1.04762	UniRef90_A0A2U3RZL8	89	pneumococcal histidine triad protein D (1/2) & histidine motif-containing protein, partial	Pneumococcal histidine triad protein D n=4 Tax=Streptococcus pneumoniae TaxID=1313 RepID=A0A2U3RZL8_STREE
	agilent_106628	0.000322974	0.775138	0.110195	-0.645871	0.866261	30.2632	35.0877	1.15942	UniRef90_A0A174RQL3	90	O2.UC53-2_GL0085658 MPA_PNP_EM_seqs_non_topgraph_seqs_final_210318.csv	Toxin A n=24 Tax=Lachnospiraceae TaxID=186803 RepID=A0A174RQL3_9FIRM
	agilent_221466	0.000323291	0.775897	-0.221353	-1.74538	1.30267	6.57895	5.26316	0.8	UniRef90_A0A2X2MA38	91	VFG002420(gb|NP_644838) (adsA) Adenosine synthase A [AdsA (VF0422)] [Staphylococcus aureus subsp. aureus MW2]	5'-nucleotidase n=579 Tax=Bacteria TaxID=2 RepID=A0A2X2MA38_STAAU
	agilent_218358	0.000330962	0.794309	-0.114201	-0.972707	0.744305	22.3684	21.0526	0.941176	UniRef90_B0G3Y5	92	WP_052302907.1 strains_non_MPA_non_topgraph_cdhit70_190118.csv	N-acetylmuramoyl-L-alanine amidase n=2 Tax=Dorea formicigenerans TaxID=39486 RepID=B0G3Y5_9FIRM
	agilent_73214	0.000333602	0.800645	0.131669	-0.890327	1.15367	13.1579	14.0351	1.06667	UniRef90_C4ZDZ6	93	WP_012744138.1 MPA_PNP_EM_seqs_non_topgraph_seqs_final_210318.csv	Flagellin n=1 Tax=Agathobacter rectalis (strain ATCC 33656 / DSM 3377 / JCM 17463 / KCTC 5835 / VPI 0990) TaxID=515619 RepID=C4ZDZ6_AGARV
	agilent_294	0.000334151	0.801962	0.141172	-0.962027	1.24437	10.5263	12.2807	1.16667	UniRef90_Q99WQ6	94	Lipase 2 precursor (Glycerol ester hydrolase 2)	Lipase 2 n=451 Tax=Bacteria TaxID=2 RepID=LIP2_STAAM
	agilent_73216	0.000334968	0.803922	0.0969544	-0.668436	0.862345	31.5789	33.3333	1.05556	UniRef90_C0FTT4	95	WP_007886088.1 MPA_PNP_EM_seqs_non_topgraph_seqs_final_210318.csv	Flagellin n=5 Tax=Roseburia inulinivorans TaxID=360807 RepID=C0FTT4_9FIRM
	agilent_73128	0.000335334	0.804802	-0.105061	-0.938267	0.728145	25	22.807	0.912281	UniRef90_R5E067	96	MH0010_GL0007892 MPA_PNP_EM_seqs_non_topgraph_seqs_final_210318.csv	Flagellin n=2 Tax=Eubacterium TaxID=1730 RepID=R5E067_9FIRM
	agilent_242753	0.000336749	0.808197	-0.123644	-1.12193	0.874647	17.1053	14.0351	0.820513	UniRef90_P44969	97	VFG000337(gb|NP_439153) (iga1) immunoglobin A1 protease [IgA1 protease (VF0045)] [Haemophilus influenzae Rd KW20]	Immunoglobulin A1 protease autotransporter n=1 Tax=Haemophilus influenzae (strain ATCC 51907 / DSM 11121 / KW20 / Rd) TaxID=71421 RepID=IGA0_HAEIN
	agilent_171144	0.000343477	0.824345	-0.100777	-0.99066	0.789107	21.0526	21.0526	1	UniRef90_P81177	98	WP_001819612.1 strains_non_MPA_non_topgraph_cdhit70_190118.csv	Zinc metalloproteinase aureolysin n=337 Tax=Bacilli TaxID=91061 RepID=AURE_STAAU
	agilent_73127	0.000345491	0.829177	0.10004	-0.80874	1.00882	18.4211	19.2982	1.04762	UniRef90_A0A416JDV1	99	MH0250_GL0256152 MPA_PNP_EM_seqs_non_topgraph_seqs_final_210318.csv	Flagellin (Fragment) n=1 Tax=Clostridium sp. AM49-4BH TaxID=2293035 RepID=A0A416JDV1_9CLOT
	agilent_73399	0.000348973	0.837536	-0.0996178	-1.05183	0.852592	17.1053	15.7895	0.923077	UniRef90_A0A354D669	100	MH0193_GL0075334 MPA_PNP_EM_seqs_non_topgraph_seqs_final_210318.csv	Flagellin n=1 Tax=Lachnospiraceae bacterium TaxID=1898203 RepID=A0A354D669_9FIRM
	agilent_191430	0.000349387	0.838529	0.0837854	-0.722085	0.889656	26.3158	26.3158	1	UniRef90_U6RSF2	101	MH0002_GL0031714 MPA_PNP_EM_seqs_non_topgraph_seqs_final_210318.csv	GTPase HflX n=32 Tax=root TaxID=1 RepID=U6RSF2_9BACE
	agilent_91159	0.000351753	0.844206	-0.129981	-1.42636	1.1664	7.89474	8.77193	1.11111	UniRef90_A0A0C2UJK6	102	MH0341_GL0063914 MPA_PNP_EM_seqs_non_topgraph_seqs_final_210318.csv	Extracellular solute-binding protein n=28 Tax=Bifidobacterium TaxID=1678 RepID=A0A0C2UJK6_BIFAD
	agilent_128883	0.000351929	0.844629	-0.0759923	-0.835994	0.684009	35.5263	31.5789	0.888889	UniRef90_A0A174Z6Y0	103	MH0077_GL0059567 MPA_PNP_EM_seqs_non_topgraph_seqs_final_210318.csv	Flagellin n=3 Tax=Eubacterium TaxID=1730 RepID=A0A174Z6Y0_9FIRM
	agilent_164349	0.000353036	0.847287	0.123809	-1.13623	1.38385	9.21053	8.77193	0.952381	UniRef90_R5VF48	104	MH0098_GL0098662 (1/1) MPA_and_EM_topgraph_220218_subsample.csv	Glycosyltransferase Family 51 candidate bifunctional family GT51 b-glycosyltransferase/PBP transpeptidase (Candidate murein polymerase) n=7 Tax=Roseburia TaxID=841 RepID=R5VF48_9FIRM
	agilent_32166	0.000356274	0.855057	-0.0885143	-1.03823	0.861201	17.1053	15.7895	0.923077	UniRef90_A0A174IP95	105	T2D-105A_GL0053933 MPA_PNP_EM_seqs_non_topgraph_seqs_final_210318.csv	Flagellin n=3 Tax=Clostridiales TaxID=186802 RepID=A0A174IP95_9FIRM
	agilent_115049	0.000358994	0.861586	0.122886	-1.2585	1.50427	6.57895	7.01754	1.06667	UniRef90_A0A087A310	106	WP_015439335.1 strains_non_MPA_non_topgraph_cdhit70_190118.csv	MalE-type ABC sugar transport system periplasmic component n=37 Tax=Bacteria TaxID=2 RepID=A0A087A310_9BIFI
	agilent_7434	0.000359554	0.862929	0.0797228	-0.825323	0.984768	18.4211	21.0526	1.14286	UniRef90_P14738	107	fibronectin-binding protein A	Fibronectin-binding protein A n=540 Tax=Staphylococcaceae TaxID=90964 RepID=FNBA_STAA8
	agilent_223825	0.000360444	0.865065	-0.113992	-1.42877	1.20078	7.89474	8.77193	1.11111	UniRef90_Q9KK48	108	VFG005316(gb|NP_359586) (pspC/cbpA) Choline binding protein A [Choline-binding proteins (CVF122)] [Streptococcus pneumoniae R6]	Surface protein PspC n=12 Tax=Streptococcus pneumoniae TaxID=1313 RepID=Q9KK48_STREE
	agilent_7061	0.000371069	0.890566	-0.0518982	-0.791198	0.687401	38.1579	38.5965	1.01149	UniRef90_P08392	109	Trans-acting transcriptional protein ICP4	Major viral transcription factor ICP4 n=1 Tax=Human herpesvirus 1 (strain 17) TaxID=10299 RepID=ICP4_HHV11
	agilent_72400	0.000371796	0.892311	0.0675666	-0.910624	1.04576	15.7895	15.7895	1	UniRef90_A0A0Q1HMM5	110	MH0316_GL0084816 MPA_PNP_EM_seqs_non_topgraph_seqs_final_210318.csv	Flagellin n=6 Tax=Clostridiales TaxID=186802 RepID=A0A0Q1HMM5_9FIRM
	agilent_6502	0.000374607	0.899058	-0.0651883	-1.0724	0.942024	14.4737	14.0351	0.969697	UniRef90_P11311	111	Adhesin P1 precursor (Cytadhesin P1) (Attachment protein) & ADP1_MYCPN adhesin P1	Adhesin P1 n=56 Tax=Mycoplasma pneumoniae TaxID=2104 RepID=ADP1_MYCPN
	agilent_188501	0.000377161	0.905186	-0.0623731	-1.0887	0.963958	14.4737	14.0351	0.969697	UniRef90_A0A3A9YAX1	112	YP_194478.1 (1/1) non_MPA_topgraph_sampling_040218.csv	YSIRK-type signal peptide-containing protein n=15 Tax=Lactobacillus acidophilus TaxID=1579 RepID=A0A3A9YAX1_LACAI
	agilent_219870	0.000385047	0.924113	-0.0416032	-0.89764	0.814434	22.3684	21.0526	0.941176	UniRef90_Q48824	113	VFG001854(gb|YP_095369) (fliC) flagellin [Flagella (VF0157)] [Legionella pneumophila subsp. pneumophila str. Philadelphia 1]	Flagellin n=45 Tax=Legionellaceae TaxID=444 RepID=Q48824_LEGPN
	agilent_113801	0.000392199	0.941277	-0.0463829	-1.28047	1.1877	9.21053	8.77193	0.952381	UniRef90_A0A162ELA1	114	YP_004890412.1 (1/1) non_MPA_topgraph_sampling_040218.csv	Uncharacterized protein n=36 Tax=Lactobacillus TaxID=1578 RepID=A0A162ELA1_LACPN
	agilent_202435	0.000394105	0.945851	0.0372049	-1.03646	1.11087	11.8421	14.0351	1.18519	UniRef90_A0A414MBR3	115	MH0356_GL0139632 (1/1) MPA_and_EM_topgraph_220218_subsample.csv	LPXTG cell wall anchor domain-containing protein n=10 Tax=Clostridiales TaxID=186802 RepID=A0A414MBR3_9FIRM
	agilent_17770	0.000397867	0.95488	-0.0348518	-1.24214	1.17243	9.21053	10.5263	1.14286	UniRef90_D0R5M6	116	WP_004897884.1 strains_non_MPA_non_topgraph_cdhit70_190118.csv	Aggregation promoting factor n=20 Tax=Lactobacillaceae TaxID=33958 RepID=D0R5M6_LACJF
	agilent_23359	0.000399794	0.959505	-0.0207105	-0.820169	0.778748	27.6316	26.3158	0.952381	UniRef90_A7X6T9	117	WP_000751265.1 strains_non_MPA_non_topgraph_cdhit70_190118.csv	Probable transglycosylase IsaA n=197 Tax=Bacteria TaxID=2 RepID=ISAA_STAA1
	agilent_235643	0.000403259	0.967821	0.0155392	-0.739416	0.770495	32.8947	35.0877	1.06667	UniRef90_P11311	118	VFG002033(gb|NP_109829) (p1/MgPa/gapA) ADP1_MYCPN adhesin P1 [Cytadherence organelle (VF0330)] [Mycoplasma pneumoniae M129]	Adhesin P1 n=56 Tax=Mycoplasma pneumoniae TaxID=2104 RepID=ADP1_MYCPN
	agilent_2749	0.000415076	0.996182	-0.00203938	-0.837452	0.833373	23.6842	24.5614	1.03704	UniRef90_P68950	119	positive (from uniprot): Human adenovirus C Pre-histone-like nucleoprotein	Pre-histone-like nucleoprotein n=24 Tax=root TaxID=1 RepID=NP_ADE02
	agilent_18552	0.000415957	0.998297	-19.5415	-17966	17926.9	5.26316	0	0	UniRef90_A0A2M9VA06	120	YP_100397.1 strains_non_MPA_non_topgraph_cdhit70_190118.csv	Xanthan lyase n=60 Tax=Bacteroides TaxID=816 RepID=A0A2M9VA06_BACFG
