# Supplementary material for: Systemic antibody responses against bacterial and viral antigens associate with fatigue in patients with inflammatory bowel disease
Source: iScience. 2026 Jul 20;29(8):116828. doi: 10.1016/j.isci.2026.116828 (PMC13393791; doi:10.1016/j.isci.2026.116828)
Supplement: Table S31. Logistic regression results for the association between fatigue status and antibodies included in Vogl et al. — 19 in the CD cohort comparing high fatigue (Q4) with low-to-moderate fatigue (<Q4) [file mmc31.xlsx]

## Sheet: Table S31
	Table S31. Logistic regression results for the association between fatigue status (Q4: n = 54; <Q4: n = 102) and antibodies from Vogl et al. , Sci. Adv. 2022 (DOI:10.1126/sciadv.abq2422) in the CD cohort. Models were adjusted for age, sex, and smoking. Yellow-colored cells indicate nominal significance (p < 0.05), and orange cells indicate p < 0.1.
	Peptide-ID	Benjamini-Hochberg value	P-Value	Regression Coefficient	Lower Confidence Interval Value	Upper Confidence Interval Value	% of individuals with peptide present in lesser fatigued group (<Q4)	% of individuals with peptide present in higher fatigued group (Q4)	Fold Change	UniRef-ID	Rank based on P-Value	Peptide Name	Function according to Universal Protein Reference database (UniRef)
	agilent_205439	9.9332e-06	0.0238397	-1.33859	-2.49963	-0.177558	28.8889	16.9811	0.587808	UniRef90_D6D6J2	1	NOM028_GL0019456 MPA_PNP_EM_seqs_non_topgraph_seqs_final_210318.csv	Uncharacterized protein n=42 Tax=Bacteroides TaxID=816 RepID=D6D6J2_9BACE
	agilent_223876	1.11995e-05	0.0268788	1.46676	0.167871	2.76565	8.88889	28.3019	3.18396	UniRef90_UPI000B5938A4	2	VFG001356(gb|NP_345446) (lytB) endo-beta-N-acetylglucosaminidase [CBPs (VF0145)] [Streptococcus pneumoniae TIGR4]	endo-beta-N-acetylglucosaminidase n=2 Tax=Streptococcus pneumoniae TaxID=1313 RepID=UPI000B5938A4
	agilent_235643	1.57862e-05	0.0378868	1.06114	0.0593484	2.06293	24.4444	39.6226	1.62093	UniRef90_P11311	3	VFG002033(gb|NP_109829) (p1/MgPa/gapA) ADP1_MYCPN adhesin P1 [Cytadherence organelle (VF0330)] [Mycoplasma pneumoniae M129]	Adhesin P1 n=56 Tax=Mycoplasma pneumoniae TaxID=2104 RepID=ADP1_MYCPN
	agilent_73129	1.77892e-05	0.0426942	-0.99359	-1.95447	-0.0327123	51.1111	35.8491	0.701395	UniRef90_R5NUP6	4	MH0437_GL0231446 MPA_PNP_EM_seqs_non_topgraph_seqs_final_210318.csv	Flagellin n=6 Tax=Clostridiales TaxID=186802 RepID=R5NUP6_9CLOT
	agilent_73399	2.05307e-05	0.0492737	-0.933863	-1.86476	-0.00296939	55.5556	37.7358	0.679245	UniRef90_A0A354D669	5	MH0193_GL0075334 MPA_PNP_EM_seqs_non_topgraph_seqs_final_210318.csv	Flagellin n=1 Tax=Lachnospiraceae bacterium TaxID=1898203 RepID=A0A354D669_9FIRM
	agilent_90348	2.26585e-05	0.0543804	2.18406	-0.0410629	4.40918	2.22222	15.0943	6.79245	UniRef90_A0A508YGM1	6	WP_003669346.1 strains_non_MPA_non_topgraph_cdhit70_190118.csv	Autolysin n=73 Tax=Lactobacillus TaxID=1578 RepID=A0A508YGM1_LACRE
	agilent_18552	2.30301e-05	0.0552721	-2.4099	-4.87416	0.0543568	11.1111	1.88679	0.169811	UniRef90_A0A2M9VA06	7	YP_100397.1 strains_non_MPA_non_topgraph_cdhit70_190118.csv	Xanthan lyase n=60 Tax=Bacteroides TaxID=816 RepID=A0A2M9VA06_BACFG
	agilent_236018	2.5914e-05	0.0621937	-1.0378	-2.12849	0.0528951	33.3333	18.8679	0.566038	UniRef90_A0A4I7XYI6	8	VFG001361(gb|NP_344663) (pspA) pneumococcal surface protein A [PspA (VF0152)] [Streptococcus pneumoniae TIGR4]	Surface protein A n=87 Tax=Streptococcus pneumoniae TaxID=1313 RepID=A0A4I7XYI6_STREE
	agilent_129839	2.5961e-05	0.0623063	-0.883068	-1.81154	0.0454083	66.6667	47.1698	0.707547	UniRef90_A0A3D2TUV9	9	MH0172_GL0065659 MPA_PNP_EM_seqs_non_topgraph_seqs_final_210318.csv	Flagellin n=7 Tax=Clostridiales TaxID=186802 RepID=A0A3D2TUV9_9FIRM
	agilent_80375	2.63456e-05	0.0632294	0.993241	-0.0547472	2.04123	17.7778	35.8491	2.01651	UniRef90_A0A3U8EBS2	10	NP_052665.1 strains_non_MPA_non_topgraph_cdhit70_190118.csv	Toxin B n=50 Tax=Escherichia coli TaxID=562 RepID=A0A3U8EBS2_ECOLX
	agilent_130111	2.81864e-05	0.0676473	-0.885969	-1.83623	0.0642967	46.6667	26.4151	0.566038	UniRef90_D4S2X1	11	MH0005_GL0011337 MPA_PNP_EM_seqs_non_topgraph_seqs_final_210318.csv	Flagellin n=3 Tax=Butyrivibrio TaxID=830 RepID=D4S2X1_9FIRM
	agilent_236774	2.8925e-05	0.0694199	1.6553	-0.131542	3.44214	4.44444	15.0943	3.39623	UniRef90_P10520	12	VFG000975(gb|NP_269944) (ska) streptokinase A precursor [Streptokinase (VF0247)] [Streptococcus pyogenes M1 GAS]	Streptokinase A n=48 Tax=Streptococcus pyogenes TaxID=1314 RepID=STRP_STRP1
	agilent_79810	3.223e-05	0.0773521	-0.81148	-1.71195	0.0889936	60	39.6226	0.660377	UniRef90_R7HD48	13	MH0113_GL0055733 MPA_PNP_EM_seqs_non_topgraph_seqs_final_210318.csv	Flagellin n=1 Tax=Eubacterium sp. CAG:38 TaxID=1262889 RepID=R7HD48_9FIRM
	agilent_214044	3.49581e-05	0.0838994	-0.803846	-1.71534	0.107646	60	41.5094	0.691824	UniRef90_A0A173T8A2	14	V1.CD15-3_GL0052858 MPA_PNP_EM_seqs_non_topgraph_seqs_final_210318.csv	Flagellin n=21 Tax=Clostridiales TaxID=186802 RepID=A0A173T8A2_9FIRM
	agilent_73214	3.79176e-05	0.0910022	-0.793575	-1.71384	0.126694	51.1111	35.8491	0.701395	UniRef90_C4ZDZ6	15	WP_012744138.1 MPA_PNP_EM_seqs_non_topgraph_seqs_final_210318.csv	Flagellin n=1 Tax=Agathobacter rectalis (strain ATCC 33656 / DSM 3377 / JCM 17463 / KCTC 5835 / VPI 0990) TaxID=515619 RepID=C4ZDZ6_AGARV
	agilent_131887	3.81134e-05	0.0914721	-0.91452	-1.97658	0.147543	84.4444	64.1509	0.759682	UniRef90_C4ZDZ6	16	WP_012744138.1 MPA_PNP_EM_seqs_non_topgraph_seqs_final_210318.csv	Flagellin n=1 Tax=Agathobacter rectalis (strain ATCC 33656 / DSM 3377 / JCM 17463 / KCTC 5835 / VPI 0990) TaxID=515619 RepID=C4ZDZ6_AGARV
	agilent_226835	4.18772e-05	0.100505	1.18489	-0.229095	2.59887	6.66667	24.5283	3.67925	UniRef90_A0A3U8EBS2	17	VFG000845(gb|YP_325655) (toxB) cytotoxin [ToxB (VF0203)] [Escherichia coli O157:H7 str. EDL933]	Toxin B n=50 Tax=Escherichia coli TaxID=562 RepID=A0A3U8EBS2_ECOLX
	agilent_219870	4.22561e-05	0.101415	-0.76316	-1.67631	0.149987	66.6667	49.0566	0.735849	UniRef90_Q48824	18	VFG001854(gb|YP_095369) (fliC) flagellin [Flagella (VF0157)] [Legionella pneumophila subsp. pneumophila str. Philadelphia 1]	Flagellin n=45 Tax=Legionellaceae TaxID=444 RepID=Q48824_LEGPN
	agilent_73127	4.72132e-05	0.113312	-0.736389	-1.64786	0.175081	57.7778	43.3962	0.751089	UniRef90_A0A416JDV1	19	MH0250_GL0256152 MPA_PNP_EM_seqs_non_topgraph_seqs_final_210318.csv	Flagellin (Fragment) n=1 Tax=Clostridium sp. AM49-4BH TaxID=2293035 RepID=A0A416JDV1_9CLOT
	agilent_224217	5.26866e-05	0.126448	1.16234	-0.328338	2.65302	11.1111	16.9811	1.5283	UniRef90_C1IDV3	20	VFG002419(gb|NP_645021) (coa) staphylocoagulase precursor [Staphylocoagulase (VF0421)] [Staphylococcus aureus subsp. aureus MW2]	Staphylocoagulase n=45 Tax=Staphylococcaceae TaxID=90964 RepID=C1IDV3_STAAU
	agilent_23359	5.62542e-05	0.13501	0.752585	-0.234305	1.73948	22.2222	37.7358	1.69811	UniRef90_A7X6T9	21	WP_000751265.1 strains_non_MPA_non_topgraph_cdhit70_190118.csv	Probable transglycosylase IsaA n=197 Tax=Bacteria TaxID=2 RepID=ISAA_STAA1
	agilent_242753	5.91907e-05	0.142058	1.41112	-0.472681	3.29492	4.44444	13.2075	2.9717	UniRef90_P44969	22	VFG000337(gb|NP_439153) (iga1) immunoglobin A1 protease [IgA1 protease (VF0045)] [Haemophilus influenzae Rd KW20]	Immunoglobulin A1 protease autotransporter n=1 Tax=Haemophilus influenzae (strain ATCC 51907 / DSM 11121 / KW20 / Rd) TaxID=71421 RepID=IGA0_HAEIN
	agilent_73215	5.96967e-05	0.143272	-0.674181	-1.57693	0.228571	60	45.283	0.754717	UniRef90_A0A173T5V3	23	MH0260_GL0103278 MPA_PNP_EM_seqs_non_topgraph_seqs_final_210318.csv	Flagellin n=2 Tax=Roseburia faecis TaxID=301302 RepID=A0A173T5V3_9FIRM
	agilent_241521	6.09549e-05	0.146292	1.36831	-0.477727	3.21435	6.66667	9.43396	1.41509	UniRef90_P44969	24	VFG000337(gb|NP_439153) (iga1) immunoglobin A1 protease [IgA1 protease (VF0045)] [Haemophilus influenzae Rd KW20]	Immunoglobulin A1 protease autotransporter n=1 Tax=Haemophilus influenzae (strain ATCC 51907 / DSM 11121 / KW20 / Rd) TaxID=71421 RepID=IGA0_HAEIN
	agilent_7473	6.58216e-05	0.157972	0.942174	-0.365704	2.25005	8.88889	22.6415	2.54717	UniRef90_P43840	25	fimbrial protein (1/2) & Outer membrane protein P5 precursor (OMP P5) (Fimbrin)	Outer membrane protein P5 n=60 Tax=Pasteurellaceae TaxID=712 RepID=OMP5_HAEIN
	agilent_128883	6.71547e-05	0.161171	-0.697516	-1.67322	0.278191	77.7778	60.3774	0.77628	UniRef90_A0A174Z6Y0	26	MH0077_GL0059567 MPA_PNP_EM_seqs_non_topgraph_seqs_final_210318.csv	Flagellin n=3 Tax=Eubacterium TaxID=1730 RepID=A0A174Z6Y0_9FIRM
	agilent_90413	6.92236e-05	0.166137	-0.646175	-1.56078	0.268433	66.6667	52.8302	0.792453	UniRef90_A0A1C5VBJ4	27	MH0369_GL0102815 MPA_PNP_EM_seqs_non_topgraph_seqs_final_210318.csv	Flagellin n=16 Tax=Roseburia TaxID=841 RepID=A0A1C5VBJ4_9FIRM
	agilent_56259	6.97047e-05	0.167291	-0.666893	-1.6134	0.279613	73.3333	58.4906	0.797599	UniRef90_A0A174IP95	28	T2D-105A_GL0053933 MPA_PNP_EM_seqs_non_topgraph_seqs_final_210318.csv	Flagellin n=3 Tax=Clostridiales TaxID=186802 RepID=A0A174IP95_9FIRM
	agilent_12513	7.31744e-05	0.175619	1.17644	-0.526037	2.87893	4.44444	15.0943	3.39623	UniRef90_Q06971	29	WP_000079833.1 strains_non_MPA_non_topgraph_cdhit70_190118.csv	Flagellin n=259 Tax=Salmonella TaxID=590 RepID=FLIC_SALDU
	agilent_177201	7.44246e-05	0.178619	-0.626271	-1.53888	0.286332	64.4444	50.9434	0.790501	UniRef90_G2T5W2	30	MH0268_GL0121737 MPA_PNP_EM_seqs_non_topgraph_seqs_final_210318.csv	Flagellin n=3 Tax=Roseburia TaxID=841 RepID=G2T5W2_ROSHA
	agilent_73128	7.8358e-05	0.188059	-0.613306	-1.52649	0.299874	62.2222	49.0566	0.78841	UniRef90_R5E067	31	MH0010_GL0007892 MPA_PNP_EM_seqs_non_topgraph_seqs_final_210318.csv	Flagellin n=2 Tax=Eubacterium TaxID=1730 RepID=R5E067_9FIRM
	agilent_50246	8.09195e-05	0.194207	-0.604274	-1.51656	0.308008	66.6667	50.9434	0.764151	UniRef90_R5LM81	32	MH0092_GL0010172 MPA_PNP_EM_seqs_non_topgraph_seqs_final_210318.csv	Flagellin n=2 Tax=Clostridiales TaxID=186802 RepID=R5LM81_9FIRM
	agilent_126598	8.30478e-05	0.199315	-0.615161	-1.55454	0.324214	48.8889	37.7358	0.77187	UniRef90_A0A0Q1HMM5	33	MH0316_GL0084816 MPA_PNP_EM_seqs_non_topgraph_seqs_final_210318.csv	Flagellin n=6 Tax=Clostridiales TaxID=186802 RepID=A0A0Q1HMM5_9FIRM
	agilent_131888	8.35225e-05	0.200454	-0.590698	-1.49501	0.313609	66.6667	50.9434	0.764151	UniRef90_C0FTT4	34	WP_007886088.1 MPA_PNP_EM_seqs_non_topgraph_seqs_final_210318.csv	Flagellin n=5 Tax=Roseburia inulinivorans TaxID=360807 RepID=C0FTT4_9FIRM
	agilent_75020	8.61102e-05	0.206664	1.7205	-0.949867	4.39086	2.22222	5.66038	2.54717	UniRef90_A0A168G0T0	35	YP_004890681.1 (1/2) non_MPA_topgraph_sampling_040218.csv	GRAM_POS_ANCHORING domain-containing protein n=138 Tax=Lactobacillaceae TaxID=33958 RepID=A0A168G0T0_LACPN
	agilent_72400	8.824e-05	0.211776	-0.580119	-1.49068	0.33044	57.7778	45.283	0.783745	UniRef90_A0A0Q1HMM5	36	MH0316_GL0084816 MPA_PNP_EM_seqs_non_topgraph_seqs_final_210318.csv	Flagellin n=6 Tax=Clostridiales TaxID=186802 RepID=A0A0Q1HMM5_9FIRM
	agilent_200616	9.23297e-05	0.221591	1.00255	-0.605031	2.61012	8.88889	11.3208	1.27358	UniRef90_K0WU03	37	MH0012_GL0184715 MPA_PNP_EM_seqs_non_topgraph_seqs_final_210318.csv	PA14 domain-containing protein n=3 Tax=Bacteroidales TaxID=171549 RepID=K0WU03_9BACT
	agilent_220388	9.51669e-05	0.228401	0.768673	-0.482124	2.01947	11.1111	20.7547	1.86792	UniRef90_P09983	38	VFG000906(gb|NP_755445) (hlyA) Hemolysin A [Hemolysin (VF0225)] [Escherichia coli CFT073]	Hemolysin, chromosomal n=225 Tax=Bacteria TaxID=2 RepID=HLYAC_ECOLX
	agilent_226351	9.54974e-05	0.229194	0.60786	-0.382947	1.59867	62.2222	73.5849	1.18261	UniRef90_A2T8Z5	39	VFG000948(gb|NP_663908) (fbaB) fibronectin-bing protein SfbII [FBPs (VF0243)] [Streptococcus pyogenes MGAS315]	PrtF2 n=111 Tax=Streptococcus pyogenes TaxID=1314 RepID=A2T8Z5_STRPY
	agilent_236695	9.91407e-05	0.237938	0.608018	-0.401757	1.61779	26.6667	32.0755	1.20283	UniRef90_Q6GHV7	40	VFG001317(gb|YP_001332074) (isdB) iron-regulated surface determinant protein B, haemoglobin receptor [Isd (VF0015)] [Staphylococcus aureus subsp. aureus str. Newman]	Iron-regulated surface determinant protein B n=509 Tax=Bacilli TaxID=91061 RepID=ISDB_STAAR
	agilent_17770	0.000104703	0.251288	-0.671069	-1.81755	0.47541	24.4444	13.2075	0.540309	UniRef90_D0R5M6	41	WP_004897884.1 strains_non_MPA_non_topgraph_cdhit70_190118.csv	Aggregation promoting factor n=20 Tax=Lactobacillaceae TaxID=33958 RepID=D0R5M6_LACJF
	agilent_129840	0.000110906	0.266174	-0.514117	-1.42035	0.392111	62.2222	50.9434	0.818733	UniRef90_A0A173VM56	42	MH0044_GL0005871 MPA_PNP_EM_seqs_non_topgraph_seqs_final_210318.csv	Flagellin n=8 Tax=Roseburia TaxID=841 RepID=A0A173VM56_9FIRM
	agilent_113801	0.00011279	0.270695	1.53525	-1.19661	4.26711	2.22222	5.66038	2.54717	UniRef90_A0A162ELA1	43	YP_004890412.1 (1/1) non_MPA_topgraph_sampling_040218.csv	Uncharacterized protein n=36 Tax=Lactobacillus TaxID=1578 RepID=A0A162ELA1_LACPN
	agilent_12512	0.000114425	0.27462	0.969296	-0.769662	2.70825	4.44444	13.2075	2.9717	UniRef90_Q7DBI0	44	NP_310689.1 strains_non_MPA_non_topgraph_cdhit70_190118.csv	Flagellin n=88 Tax=Bacteria TaxID=2 RepID=Q7DBI0_ECO57
	agilent_12510	0.000114425	0.27462	0.969296	-0.769662	2.70825	4.44444	13.2075	2.9717	UniRef90_Q09012	45	WP_000079828.1 strains_non_MPA_non_topgraph_cdhit70_190118.csv	Flagellin n=54 Tax=Enterobacteriaceae TaxID=543 RepID=Q09012_SHISO
	agilent_5001	0.000119928	0.287828	-0.71152	-2.02355	0.60051	20	11.3208	0.566038	UniRef90_Q66478	46	polyprotein (3/9) & structural protein (3/3) & VP1 (2/4) & capsid protein VP1 & VP1 protein (2/2) & VP1 protein, partial [Enterovirus A71]	Genome polyprotein n=10068 Tax=root TaxID=1 RepID=POLG_HE71B
	agilent_12509	0.000123165	0.295597	0.94079	-0.822165	2.70375	4.44444	11.3208	2.54717	UniRef90_P06177	47	WP_020438185.1 strains_non_MPA_non_topgraph_cdhit70_190118.csv	Flagellin n=155 Tax=Salmonella TaxID=590 RepID=FLIC_SALMU
	agilent_223825	0.000124924	0.299817	-0.792287	-2.28999	0.705413	13.3333	7.54717	0.566038	UniRef90_Q9KK48	48	VFG005316(gb|NP_359586) (pspC/cbpA) Choline binding protein A [Choline-binding proteins (CVF122)] [Streptococcus pneumoniae R6]	Surface protein PspC n=12 Tax=Streptococcus pneumoniae TaxID=1313 RepID=Q9KK48_STREE
	agilent_240644	0.000129857	0.311658	-0.569745	-1.67346	0.533966	24.4444	16.9811	0.694683	UniRef90_A0A0E8T3C9	49	VFG001354(gb|NP_345414) (pce) choline binding protein E [CBPs (VF0145)] [Streptococcus pneumoniae TIGR4]	Choline binding protein E CbpE n=250 Tax=Bacteria TaxID=2 RepID=A0A0E8T3C9_STREE
	agilent_7411	0.00013922	0.334128	0.486862	-0.501128	1.47485	24.4444	33.9623	1.38937	UniRef90_P06473	50	Glycoprotein B precursor & glycoprotein B (1/2)	Envelope glycoprotein B n=908 Tax=Viruses TaxID=10239 RepID=GB_HCMVA
	agilent_50247	0.000139902	0.335765	-0.437116	-1.32716	0.452932	57.7778	43.3962	0.751089	UniRef90_A0A354D3V1	51	MH0436_GL0046035 MPA_PNP_EM_seqs_non_topgraph_seqs_final_210318.csv	Flagellin n=2 Tax=Clostridiales TaxID=186802 RepID=A0A354D3V1_9FIRM
	agilent_164349	0.000144932	0.347836	-0.735863	-2.27216	0.80043	11.1111	7.54717	0.679245	UniRef90_R5VF48	52	MH0098_GL0098662 (1/1) MPA_and_EM_topgraph_220218_subsample.csv	Glycosyltransferase Family 51 candidate bifunctional family GT51 b-glycosyltransferase/PBP transpeptidase (Candidate murein polymerase) n=7 Tax=Roseburia TaxID=841 RepID=R5VF48_9FIRM
	agilent_3544	0.000148412	0.356188	0.444595	-0.499845	1.38903	31.1111	37.7358	1.21294	UniRef90_Q69091	53	Glycoprotein D HHV-1	Envelope glycoprotein D n=279 Tax=root TaxID=1 RepID=GD_HHV11
	agilent_202435	0.000151995	0.364788	0.655617	-0.762254	2.07349	8.88889	16.9811	1.91038	UniRef90_A0A414MBR3	54	MH0356_GL0139632 (1/1) MPA_and_EM_topgraph_220218_subsample.csv	LPXTG cell wall anchor domain-containing protein n=10 Tax=Clostridiales TaxID=186802 RepID=A0A414MBR3_9FIRM
	agilent_32166	0.000156874	0.376498	-0.403617	-1.29813	0.490892	53.3333	45.283	0.849057	UniRef90_A0A174IP95	55	T2D-105A_GL0053933 MPA_PNP_EM_seqs_non_topgraph_seqs_final_210318.csv	Flagellin n=3 Tax=Clostridiales TaxID=186802 RepID=A0A174IP95_9FIRM
	agilent_73216	0.000159501	0.382803	-0.410496	-1.33237	0.511376	68.8889	58.4906	0.849057	UniRef90_C0FTT4	56	WP_007886088.1 MPA_PNP_EM_seqs_non_topgraph_seqs_final_210318.csv	Flagellin n=5 Tax=Roseburia inulinivorans TaxID=360807 RepID=C0FTT4_9FIRM
	agilent_74514	0.000163098	0.391434	0.597364	-0.768781	1.96351	11.1111	15.0943	1.35849	UniRef90_K5ZQT7	57	MH0092_GL0084257 (2/2) MPA_and_EM_topgraph_220218_subsample.csv	TonB family domain-containing protein n=17 Tax=Parabacteroides TaxID=375288 RepID=K5ZQT7_9BACT
	agilent_191187	0.000165218	0.396524	0.481069	-0.631019	1.59316	17.7778	22.6415	1.27358	UniRef90_A0A1L9L6D8	58	WP_039451873.1 strains_non_MPA_non_topgraph_cdhit70_190118.csv	Chitodextrinase n=50 Tax=Vibrionaceae TaxID=641 RepID=A0A1L9L6D8_VIBFL
	agilent_20117	0.000165398	0.396956	-0.594188	-1.96903	0.780653	13.3333	11.3208	0.849057	UniRef90_Q6GE15	59	WP_000792567.1 strains_non_MPA_non_topgraph_cdhit70_190118.csv	Immunoglobulin-binding protein Sbi n=35 Tax=Staphylococcus aureus TaxID=1280 RepID=SBI_STAAR
	agilent_7826	0.000166437	0.39945	0.438067	-0.580912	1.45705	20	32.0755	1.60377	UniRef90_P08318	60	phosphoprotein 150 & Large structural phosphoprotein	Large structural phosphoprotein n=145 Tax=root TaxID=1 RepID=PP150_HCMVA
	agilent_222162	0.000167369	0.401687	-0.71788	-2.39567	0.959913	13.3333	5.66038	0.424528	UniRef90_Q9JNH0	61	VFG000972(gb|NP_269972) (sic) inhibitor of complement-mediated lysis [SIC (VF0255)] [Streptococcus pyogenes M1 GAS]	Sic1.225 n=20 Tax=Streptococcus pyogenes TaxID=1314 RepID=Q9JNH0_STRPY
	agilent_106628	0.000167817	0.402762	0.3989	-0.535522	1.33332	35.5556	41.5094	1.16745	UniRef90_A0A174RQL3	62	O2.UC53-2_GL0085658 MPA_PNP_EM_seqs_non_topgraph_seqs_final_210318.csv	Toxin A n=24 Tax=Lachnospiraceae TaxID=186803 RepID=A0A174RQL3_9FIRM
	agilent_3552	0.00017241	0.413783	-0.455016	-1.54625	0.636217	22.2222	18.8679	0.849057	UniRef90_A0A2U3RZL8	63	pneumococcal histidine triad protein D (1/2) & histidine motif-containing protein, partial	Pneumococcal histidine triad protein D n=4 Tax=Streptococcus pneumoniae TaxID=1313 RepID=A0A2U3RZL8_STREE
	agilent_9495	0.000174219	0.418125	0.449298	-0.638305	1.5369	22.2222	24.5283	1.10377	UniRef90_P08563	64	polyprotein (5/9) & unnamed protein product (6/8) & structural polyprotein (3/3) & 110 kd polyprotein precursor & Structural polyprotein (1/2) & E1 protein	Structural polyprotein n=1562 Tax=Rubella virus TaxID=11041 RepID=POLS_RUBVM
	agilent_131884	0.000174533	0.418879	-0.38183	-1.30761	0.543953	68.8889	60.3774	0.876446	UniRef90_A0A173UAU5	65	WP_007884712.1 MPA_PNP_EM_seqs_non_topgraph_seqs_final_210318.csv	Flagellin n=3 Tax=Roseburia inulinivorans TaxID=360807 RepID=A0A173UAU5_9FIRM
	agilent_241595	0.000176861	0.424466	0.366724	-0.533199	1.26665	42.2222	45.283	1.07249	UniRef90_A0A4I7XYI6	66	VFG001361(gb|NP_344663) (pspA) pneumococcal surface protein A [PspA (VF0152)] [Streptococcus pneumoniae TIGR4]	Surface protein A n=87 Tax=Streptococcus pneumoniae TaxID=1313 RepID=A0A4I7XYI6_STREE
	agilent_138829	0.000177041	0.424899	-0.462409	-1.5982	0.67338	22.2222	15.0943	0.679245	UniRef90_A0A174B1N0	67	WP_012743453.1 MPA_PNP_EM_seqs_non_topgraph_seqs_final_210318.csv	Toxin A n=2 Tax=[Eubacterium] rectale TaxID=39491 RepID=A0A174B1N0_9FIRM
	agilent_115049	0.000180846	0.43403	0.721415	-1.08598	2.52881	6.66667	11.3208	1.69811	UniRef90_A0A087A310	68	WP_015439335.1 strains_non_MPA_non_topgraph_cdhit70_190118.csv	MalE-type ABC sugar transport system periplasmic component n=37 Tax=Bacteria TaxID=2 RepID=A0A087A310_9BIFI
	agilent_133116	0.000181829	0.43639	0.433372	-0.657967	1.52471	20	28.3019	1.41509	UniRef90_A0A2N0UJ56	69	ED10A_GL0135741 (1/1) MPA_and_EM_topgraph_220218_subsample.csv	Phosphoserine phosphatase RsbU n=23 Tax=root TaxID=1 RepID=A0A2N0UJ56_9FIRM
	agilent_100240	0.000183411	0.440187	-0.49379	-1.74763	0.760052	17.7778	11.3208	0.636792	UniRef90_S5N0F3	70	WP_045160255.1 (5/5) non_MPA_topgraph_sampling_040218.csv	Phage-related tail protein n=334 Tax=Salmonella TaxID=590 RepID=S5N0F3_SALBN
	agilent_223209	0.000191297	0.459112	-0.383986	-1.40059	0.632615	26.6667	26.4151	0.990566	UniRef90_Q54703	71	VFG000955(gb|NP_608047) (emm) M18 protein precursor [M protein (VF0242)] [Streptococcus pyogenes MGAS8232]	Emm18.1 protein n=9 Tax=Streptococcus pyogenes TaxID=1314 RepID=Q54703_STRPY
	agilent_191430	0.000203697	0.488872	-0.348501	-1.33542	0.638417	28.8889	30.1887	1.04499	UniRef90_U6RSF2	72	MH0002_GL0031714 MPA_PNP_EM_seqs_non_topgraph_seqs_final_210318.csv	GTPase HflX n=32 Tax=root TaxID=1 RepID=U6RSF2_9BACE
	agilent_7179	0.000204167	0.490002	-0.429281	-1.64812	0.789563	17.7778	13.2075	0.742925	UniRef90_P11311	73	Adhesin P1 precursor (Cytadhesin P1) (Attachment protein) & ADP1_MYCPN adhesin P1	Adhesin P1 n=56 Tax=Mycoplasma pneumoniae TaxID=2104 RepID=ADP1_MYCPN
	agilent_91159	0.000212744	0.510586	0.497429	-0.984413	1.97927	8.88889	15.0943	1.69811	UniRef90_A0A0C2UJK6	74	MH0341_GL0063914 MPA_PNP_EM_seqs_non_topgraph_seqs_final_210318.csv	Extracellular solute-binding protein n=28 Tax=Bifidobacterium TaxID=1678 RepID=A0A0C2UJK6_BIFAD
	agilent_2749	0.000213705	0.512891	-0.350002	-1.39837	0.698365	28.8889	20.7547	0.718433	UniRef90_P68950	75	positive (from uniprot): Human adenovirus C Pre-histone-like nucleoprotein	Pre-histone-like nucleoprotein n=24 Tax=root TaxID=1 RepID=NP_ADE02
	agilent_139935	0.000217577	0.522184	-0.51637	-2.09777	1.06503	13.3333	5.66038	0.424528	UniRef90_A0A171J956	76	WP_014569630.1 (1/1) non_MPA_topgraph_sampling_040218.csv	LysM domain protein n=19 Tax=Lactobacillaceae TaxID=33958 RepID=A0A171J956_LACRH
	agilent_230765	0.000221565	0.531757	-0.399762	-1.65274	0.853213	15.5556	13.2075	0.849057	UniRef90_A6QIG2	77	VFG001799(gb|CAB94853) (map) extracellular proteins Map [Eap/Map (VF0016)] [Staphylococcus aureus str. Newman D2C (ATCC 25904)]	65 kDa membrane protein n=124 Tax=Bacteria TaxID=2 RepID=OMP7_STAAE
	agilent_148372	0.00022482	0.539568	0.399666	-0.877226	1.67656	15.5556	16.9811	1.09164	UniRef90_K0X778	78	MH0012_GL0067549 MPA_PNP_EM_seqs_non_topgraph_seqs_final_210318.csv	Por secretion system C-terminal sorting domain-containing protein n=2 Tax=Bacteroidales TaxID=171549 RepID=K0X778_9BACT
	agilent_221466	0.000224937	0.539849	0.493461	-1.08419	2.07111	6.66667	11.3208	1.69811	UniRef90_A0A2X2MA38	79	VFG002420(gb|NP_644838) (adsA) Adenosine synthase A [AdsA (VF0422)] [Staphylococcus aureus subsp. aureus MW2]	5'-nucleotidase n=579 Tax=Bacteria TaxID=2 RepID=A0A2X2MA38_STAAU
	agilent_193401	0.000232081	0.556994	0.34082	-0.796555	1.47819	15.5556	22.6415	1.45553	UniRef90_K0WUD6	80	MH0012_GL0237066 (1/1) MPA_and_EM_topgraph_220218_subsample.csv	Uncharacterized protein n=3 Tax=Bacteroidales TaxID=171549 RepID=K0WUD6_9BACT
	agilent_129819	0.000238797	0.573112	-0.264734	-1.18557	0.656105	68.8889	58.4906	0.849057	UniRef90_R7HD48	81	MH0113_GL0055733 MPA_PNP_EM_seqs_non_topgraph_seqs_final_210318.csv	Flagellin n=1 Tax=Eubacterium sp. CAG:38 TaxID=1262889 RepID=R7HD48_9FIRM
	agilent_139744	0.000242117	0.581081	0.469574	-1.19831	2.13746	6.66667	9.43396	1.41509	UniRef90_K0X4C2	82	MH0006_GL0181762 MPA_PNP_EM_seqs_non_topgraph_seqs_final_210318.csv	Uncharacterized protein n=3 Tax=Bacteroidales TaxID=171549 RepID=K0X4C2_9BACT
	agilent_7113	0.000248109	0.595461	-0.267268	-1.25389	0.719353	35.5556	22.6415	0.636792	UniRef90_P0C6Z0	83	early antigen protein D (EA-D) & DNA polymerase processivity factor BMRF1	DNA polymerase processivity factor BMRF1 n=54 Tax=Epstein-Barr virus (strain GD1) TaxID=10376 RepID=EAD_EBVA8
	agilent_7143	0.000253446	0.608271	0.257721	-0.727803	1.24325	26.6667	32.0755	1.20283	UniRef90_P08318	84	phosphoprotein 150 & Large structural phosphoprotein	Large structural phosphoprotein n=145 Tax=root TaxID=1 RepID=PP150_HCMVA
	agilent_181972	0.000254221	0.610131	0.250141	-0.711381	1.21166	31.1111	39.6226	1.27358	UniRef90_A0A357GPR4	85	MH0062_GL0013161 MPA_PNP_EM_seqs_non_topgraph_seqs_final_210318.csv	MurNAc-LAA domain-containing protein n=24 Tax=Lachnospiraceae TaxID=186803 RepID=A0A357GPR4_9FIRM
	agilent_205930	0.000254768	0.611443	0.28462	-0.813468	1.38271	17.7778	22.6415	1.27358	UniRef90_A0A4P6M5E2	86	WP_018596369.1 strains_non_MPA_non_topgraph_cdhit70_190118.csv	Uncharacterized protein n=5 Tax=Clostridiales TaxID=186802 RepID=A0A4P6M5E2_9FIRM
	agilent_78402	0.000257973	0.619135	-0.264836	-1.30908	0.779409	26.6667	22.6415	0.849057	UniRef90_A0A381IPJ2	87	WP_011590251.1 strains_non_MPA_non_topgraph_cdhit70_190118.csv	Cell wall binding repeat-containing protein n=19 Tax=Clostridium perfringens TaxID=1502 RepID=A0A381IPJ2_CLOPF
	agilent_7434	0.000258131	0.619514	-0.279604	-1.38327	0.824064	22.2222	18.8679	0.849057	UniRef90_P14738	88	fibronectin-binding protein A	Fibronectin-binding protein A n=540 Tax=Staphylococcaceae TaxID=90964 RepID=FNBA_STAA8
	agilent_20375	0.000262653	0.630367	0.427588	-1.31397	2.16915	6.66667	7.54717	1.13208	UniRef90_Q6SED6	89	WP_011162194.1 strains_non_MPA_non_topgraph_cdhit70_190118.csv	Uncharacterized protein n=3 Tax=root TaxID=1 RepID=Q6SED6_9CAUD
	agilent_193624	0.000265157	0.636376	-0.342065	-1.76016	1.07603	17.7778	7.54717	0.424528	UniRef90_I9R3H6	90	T2D-11A_GL0151524 MPA_PNP_EM_seqs_non_topgraph_seqs_final_210318.csv	DUF4988 domain-containing protein n=14 Tax=Bacteroides TaxID=816 RepID=I9R3H6_9BACE
	agilent_231281	0.000270992	0.650382	0.347785	-1.15618	1.85175	11.1111	9.43396	0.849057	UniRef90_O85626	91	VFG000799(gb|NP_290255) (espD) Type III secretion system translocator protein EspD, pore protein [EspD (VF0200)] [Escherichia coli O157:H7 str. EDL933]	L0021 n=35 Tax=Enterobacteriaceae TaxID=543 RepID=O85626_ECOLX
	agilent_7061	0.000272352	0.653644	0.216592	-0.729491	1.16268	31.1111	37.7358	1.21294	UniRef90_P08392	92	Trans-acting transcriptional protein ICP4	Major viral transcription factor ICP4 n=1 Tax=Human herpesvirus 1 (strain 17) TaxID=10299 RepID=ICP4_HHV11
	agilent_10626	0.000278934	0.669442	0.324232	-1.16432	1.81279	8.88889	11.3208	1.27358	UniRef90_Q82081	93	positive (from uniprot): Rhinovirus B Genome polyprotein	Genome polyprotein n=46 Tax=Enterovirus TaxID=12059 RepID=POLG_HRV3
	agilent_1167	0.000280379	0.67291	0.199964	-0.728413	1.12834	53.3333	64.1509	1.20283	UniRef90_P06484	94	envelope glycoprotein G (2/2) & glycoprotein G (2/2)	Envelope glycoprotein G n=376 Tax=Human herpesvirus 1 TaxID=10298 RepID=GG_HHV11
	agilent_183889	0.000295352	0.708845	-0.312192	-1.95084	1.32645	8.88889	7.54717	0.849057	UniRef90_A0A174HY43	95	WP_005425557.1 MPA_PNP_EM_seqs_non_topgraph_seqs_final_210318.csv	Uncharacterized protein n=25 Tax=Clostridiales TaxID=186802 RepID=A0A174HY43_9FIRM
	agilent_171144	0.000301545	0.723709	0.207999	-0.945219	1.36122	17.7778	18.8679	1.06132	UniRef90_P81177	96	WP_001819612.1 strains_non_MPA_non_topgraph_cdhit70_190118.csv	Zinc metalloproteinase aureolysin n=337 Tax=Bacilli TaxID=91061 RepID=AURE_STAAU
	agilent_7115	0.000316312	0.75915	-0.153127	-1.13201	0.82576	35.5556	24.5283	0.689858	UniRef90_P0C6Z0	97	early antigen protein D (EA-D) & DNA polymerase processivity factor BMRF1	DNA polymerase processivity factor BMRF1 n=54 Tax=Epstein-Barr virus (strain GD1) TaxID=10376 RepID=EAD_EBVA8
	agilent_138817	0.000326119	0.782685	0.258598	-1.57897	2.09617	6.66667	9.43396	1.41509	UniRef90_K0X429	98	MH0012_GL0120519 MPA_PNP_EM_seqs_non_topgraph_seqs_final_210318.csv	Por secretion system C-terminal sorting domain-containing protein n=4 Tax=Bacteria TaxID=2 RepID=K0X429_9BACT
	agilent_150432	0.000333831	0.801193	0.162605	-1.10307	1.42828	13.3333	15.0943	1.13208	UniRef90_A0A3E1ZVB6	99	WP_001202315.1 (1/1) non_MPA_topgraph_sampling_040218.csv	Outer membrane lipoprotein RcsF n=19 Tax=Enterobacteriaceae TaxID=543 RepID=A0A3E1ZVB6_9ENTR
	agilent_226533	0.000338175	0.81162	0.176011	-1.27142	1.62344	8.88889	11.3208	1.27358	UniRef90_Q50341	100	VFG002030(gb|NP_109830) (orf6/MgpC/crmA) cytadherence protein [Cytadherence organelle (VF0330)] [Mycoplasma pneumoniae M129]	Mgp-operon protein 3 n=22 Tax=Mycoplasma pneumoniae TaxID=2104 RepID=MGP3_MYCPN
	agilent_241225	0.000344414	0.826593	0.119003	-0.945667	1.18367	22.2222	26.4151	1.18868	UniRef90_UPI000F53326A	101	VFG000261(gb|NP_273742) (iga) IgA-specific serine endopeptidase [IgA1 protease (VF0080)] [Neisseria meningitidis MC58]	IgA-specific serine endopeptidase autotransporter n=1 Tax=Neisseria meningitidis TaxID=487 RepID=UPI000F53326A
	agilent_81159	0.000349167	0.838001	0.127197	-1.09217	1.34657	15.5556	16.9811	1.09164	UniRef90_Q6GHS9	102	WP_000791575.1 strains_non_MPA_non_topgraph_cdhit70_190118.csv	Fibrinogen-binding protein n=22 Tax=Staphylococcus aureus TaxID=1280 RepID=FIB_STAAR
	agilent_41924	0.00035297	0.847128	0.127025	-1.16439	1.41844	13.3333	13.2075	0.990566	UniRef90_A0A1H0NAI1	103	WP_020917636.1 strains_non_MPA_non_topgraph_cdhit70_190118.csv	LysM domain-containing protein n=15 Tax=Streptococcus TaxID=1301 RepID=A0A1H0NAI1_STREI
	agilent_207497	0.00035324	0.847775	0.0988707	-0.910637	1.10838	26.6667	28.3019	1.06132	UniRef90_A0A2N5P539	104	WP_024854521.1 (1/1) non_MPA_topgraph_sampling_040218.csv	Penicillin-binding protein 2 n=22 Tax=Clostridiales TaxID=186802 RepID=A0A2N5P539_RUMGN
	agilent_229156	0.000359056	0.861735	0.148506	-1.52269	1.8197	6.66667	7.54717	1.13208	UniRef90_Q8KQR2	105	VFG001320(gb|NP_645831) (isdD) iron-regulated surface determinant protein D [Isd (VF0015)] [Staphylococcus aureus subsp. aureus MW2]	Heme transporter IsdDEF, membrane component IsdD n=263 Tax=Bacteria TaxID=2 RepID=Q8KQR2_STAAU
	agilent_188501	0.00036051	0.865224	-0.134073	-1.6823	1.41415	8.88889	9.43396	1.06132	UniRef90_A0A3A9YAX1	106	YP_194478.1 (1/1) non_MPA_topgraph_sampling_040218.csv	YSIRK-type signal peptide-containing protein n=15 Tax=Lactobacillus acidophilus TaxID=1579 RepID=A0A3A9YAX1_LACAI
	agilent_223687	0.000361313	0.867151	-0.0977026	-1.24247	1.04706	20	24.5283	1.22642	UniRef90_UPI000F53326A	107	VFG000261(gb|NP_273742) (iga) IgA-specific serine endopeptidase [IgA1 protease (VF0080)] [Neisseria meningitidis MC58]	IgA-specific serine endopeptidase autotransporter n=1 Tax=Neisseria meningitidis TaxID=487 RepID=UPI000F53326A
	agilent_235286	0.000369568	0.886963	0.118863	-1.52004	1.75777	11.1111	9.43396	0.849057	UniRef90_O86489	108	VFG001281(gb|NP_645335) (sdrE) Ser-Asp rich fibrinogen-binding bone sialoprotein-binding protein [SDr (VF0019)] [Staphylococcus aureus subsp. aureus MW2]	Serine-aspartate repeat-containing protein E n=489 Tax=Bacteria TaxID=2 RepID=SDRE_STAAE
	agilent_126599	0.000372002	0.892805	-0.0635004	-0.987084	0.860083	66.6667	64.1509	0.962264	UniRef90_A0A354D669	109	MH0193_GL0075334 MPA_PNP_EM_seqs_non_topgraph_seqs_final_210318.csv	Flagellin n=1 Tax=Lachnospiraceae bacterium TaxID=1898203 RepID=A0A354D669_9FIRM
	agilent_15295	0.000375685	0.901644	-0.0975339	-1.64434	1.44928	11.1111	7.54717	0.679245	UniRef90_A0A0M6WF57	110	T2D-51A_GL0139746 MPA_PNP_EM_seqs_non_topgraph_seqs_final_210318.csv	Uncharacterized vancomycin resistance protein n=6 Tax=Roseburia TaxID=841 RepID=A0A0M6WF57_9FIRM
	agilent_237936	0.000377048	0.904914	-0.0837599	-1.45805	1.29053	11.1111	11.3208	1.01887	UniRef90_A1JSQ1	111	VFG002321(gb|YP_001006728) (fliC) flagellin [Flagella (VF0394)] [Yersinia enterocolitica subsp. enterocolitica 8081]	Flagellin n=55 Tax=Yersinia TaxID=444888 RepID=A1JSQ1_YERE8
	agilent_229166	0.000384037	0.92169	-0.0474863	-0.994246	0.899274	33.3333	33.9623	1.01887	UniRef90_Q99XV0	112	VFG000968(gb|NP_269973) (emm) M protein type 1 [M protein (VF0242)] [Streptococcus pyogenes M1 GAS]	M protein type 1 n=54 Tax=Streptococcus pyogenes TaxID=1314 RepID=Q99XV0_STRP1
	agilent_6502	0.000387057	0.928937	0.0588831	-1.23519	1.35295	13.3333	13.2075	0.990566	UniRef90_P11311	113	Adhesin P1 precursor (Cytadhesin P1) (Attachment protein) & ADP1_MYCPN adhesin P1	Adhesin P1 n=56 Tax=Mycoplasma pneumoniae TaxID=2104 RepID=ADP1_MYCPN
	agilent_4762	0.000394909	0.947781	0.0343371	-0.993229	1.0619	31.1111	28.3019	0.909704	UniRef90_A0A098ZMW6	114	choline-binding protein D	Autolysin n=355 Tax=Streptococcus TaxID=1301 RepID=A0A098ZMW6_STREE
	agilent_294	0.000400605	0.961451	-0.0282064	-1.17202	1.1156	17.7778	18.8679	1.06132	UniRef90_Q99WQ6	115	Lipase 2 precursor (Glycerol ester hydrolase 2)	Lipase 2 n=451 Tax=Bacteria TaxID=2 RepID=LIP2_STAAM
	agilent_56881	0.00041023	0.984553	-0.0112803	-1.15317	1.13061	20	16.9811	0.849057	UniRef90_R7IJL8	116	T2D-33A_GL0013585 MPA_PNP_EM_seqs_non_topgraph_seqs_final_210318.csv	Uncharacterized protein n=4 Tax=Clostridiales TaxID=186802 RepID=R7IJL8_9FIRM
	agilent_218358	0.000411548	0.987715	-0.00795851	-1.02103	1.00512	26.6667	26.4151	0.990566	UniRef90_B0G3Y5	117	WP_052302907.1 strains_non_MPA_non_topgraph_cdhit70_190118.csv	N-acetylmuramoyl-L-alanine amidase n=2 Tax=Dorea formicigenerans TaxID=39486 RepID=B0G3Y5_9FIRM
	agilent_4121	0.000413579	0.992589	-0.00943614	-2.00049	1.98162	4.44444	5.66038	1.27358	UniRef90_Q59947	118	immunoglobulin A1 protease	Immunoglobulin A1 protease n=446 Tax=Streptococcus pneumoniae TaxID=1313 RepID=IGA1_STRR6
	agilent_26641	0.000414602	0.995045	0.00540073	-1.69905	1.70985	8.88889	9.43396	1.06132	UniRef90_A0A1X3AI86	119	NP_816693.1 strains_non_MPA_non_topgraph_cdhit70_190118.csv	ABC-type enterochelin transport system, periplasmic component n=115 Tax=Bacilli TaxID=91061 RepID=A0A1X3AI86_ENTFL
	agilent_238433	0.000416065	0.998555	20.5184	-22189.1	22230.1	0	7.54717		UniRef90_Q9I324	120	VFG000203(gb|NP_250399) (popB) type III secretion system hydrophobic translocator, pore protein PopB [TTSS (VF0083)] [Pseudomonas aeruginosa PAO1]	Translocator protein PopB n=209 Tax=Pseudomonadaceae TaxID=135621 RepID=Q9I324_PSEAE
