# Supplementary material for: Systemic antibody responses against bacterial and viral antigens associate with fatigue in patients with inflammatory bowel disease
Source: iScience. 2026 Jul 20;29(8):116828. doi: 10.1016/j.isci.2026.116828 (PMC13393791; doi:10.1016/j.isci.2026.116828)
Supplement: Table S32. Logistic regression results for the association between fatigue status and antibodies included in Vogl et al.19 in the remission cohort comparing high fatigue (Q4) with low-to-moderate fatigue (<Q4) [file mmc32.xlsx]

## Sheet: Table S32
	Table S32. Logistic regression results for the association between fatigue status (Q4: n = 43; <Q4: n = 93) and antibodies from Vogl et al. , Sci. Adv. 2022 (DOI:10.1126/sciadv.abq2422) in the remission cohort. Models were adjusted for age, sex, and smoking. Yellow-colored cells indicate nominal significance (p < 0.05), and orange cells indicate p < 0.1.
	Peptide-ID	Benjamini-Hochberg value	P-Value	Regression Coefficient	Lower Confidence Interval Value	Upper Confidence Interval Value	% of individuals with peptide present in lesser fatigued group (<Q4)	% of individuals with peptide present in higher fatigued group (Q4)	Fold Change	UniRef-ID	Rank based on P-Value	Peptide Name	Function according to Universal Protein Reference database (UniRef)
	agilent_148372	3.36122e-06	0.00806692	1.61644	0.42057	2.81231	13.6364	26.8293	1.96748	UniRef90_K0X778	1	MH0012_GL0067549 MPA_PNP_EM_seqs_non_topgraph_seqs_final_210318.csv	Por secretion system C-terminal sorting domain-containing protein n=2 Tax=Bacteroidales TaxID=171549 RepID=K0X778_9BACT
	agilent_7113	4.61107e-06	0.0110666	-1.82161	-3.22691	-0.416311	27.2727	7.31707	0.268293	UniRef90_P0C6Z0	2	early antigen protein D (EA-D) & DNA polymerase processivity factor BMRF1	DNA polymerase processivity factor BMRF1 n=54 Tax=Epstein-Barr virus (strain GD1) TaxID=10376 RepID=EAD_EBVA8
	agilent_150432	7.06201e-06	0.0169488	-1.51891	-2.76566	-0.27216	28.7879	12.1951	0.42362	UniRef90_A0A3E1ZVB6	3	WP_001202315.1 (1/1) non_MPA_topgraph_sampling_040218.csv	Outer membrane lipoprotein RcsF n=19 Tax=Enterobacteriaceae TaxID=543 RepID=A0A3E1ZVB6_9ENTR
	agilent_7115	7.87997e-06	0.0189119	-1.50547	-2.76253	-0.248402	28.7879	9.7561	0.338896	UniRef90_P0C6Z0	4	early antigen protein D (EA-D) & DNA polymerase processivity factor BMRF1	DNA polymerase processivity factor BMRF1 n=54 Tax=Epstein-Barr virus (strain GD1) TaxID=10376 RepID=EAD_EBVA8
	agilent_126599	1.2464e-05	0.0299135	0.975341	0.0949045	1.85578	43.9394	68.2927	1.55425	UniRef90_A0A354D669	5	MH0193_GL0075334 MPA_PNP_EM_seqs_non_topgraph_seqs_final_210318.csv	Flagellin n=1 Tax=Lachnospiraceae bacterium TaxID=1898203 RepID=A0A354D669_9FIRM
	agilent_177201	1.8134e-05	0.0435215	0.892271	0.0259487	1.75859	42.4242	60.9756	1.43728	UniRef90_G2T5W2	6	MH0268_GL0121737 MPA_PNP_EM_seqs_non_topgraph_seqs_final_210318.csv	Flagellin n=3 Tax=Roseburia TaxID=841 RepID=G2T5W2_ROSHA
	agilent_90348	2.00083e-05	0.04802	-2.23071	-4.44199	-0.0194366	16.6667	2.43902	0.146341	UniRef90_A0A508YGM1	7	WP_003669346.1 strains_non_MPA_non_topgraph_cdhit70_190118.csv	Autolysin n=73 Tax=Lactobacillus TaxID=1578 RepID=A0A508YGM1_LACRE
	agilent_26641	2.122e-05	0.0509279	1.28198	-0.0051733	2.56914	7.57576	19.5122	2.57561	UniRef90_A0A1X3AI86	8	NP_816693.1 strains_non_MPA_non_topgraph_cdhit70_190118.csv	ABC-type enterochelin transport system, periplasmic component n=115 Tax=Bacilli TaxID=91061 RepID=A0A1X3AI86_ENTFL
	agilent_5001	2.98161e-05	0.0715587	-1.13191	-2.3631	0.099281	25.7576	9.7561	0.378766	UniRef90_Q66478	9	polyprotein (3/9) & structural protein (3/3) & VP1 (2/4) & capsid protein VP1 & VP1 protein (2/2) & VP1 protein, partial [Enterovirus A71]	Genome polyprotein n=10068 Tax=root TaxID=1 RepID=POLG_HE71B
	agilent_131884	3.21763e-05	0.0772231	0.785563	-0.0857719	1.6569	40.9091	58.5366	1.43089	UniRef90_A0A173UAU5	10	WP_007884712.1 MPA_PNP_EM_seqs_non_topgraph_seqs_final_210318.csv	Flagellin n=3 Tax=Roseburia inulinivorans TaxID=360807 RepID=A0A173UAU5_9FIRM
	agilent_235643	3.85089e-05	0.0924213	0.776463	-0.127907	1.68083	25.7576	39.0244	1.51506	UniRef90_P11311	11	VFG002033(gb|NP_109829) (p1/MgPa/gapA) ADP1_MYCPN adhesin P1 [Cytadherence organelle (VF0330)] [Mycoplasma pneumoniae M129]	Adhesin P1 n=56 Tax=Mycoplasma pneumoniae TaxID=2104 RepID=ADP1_MYCPN
	agilent_81159	3.97127e-05	0.0953105	-1.20094	-2.61207	0.210189	19.697	7.31707	0.371482	UniRef90_Q6GHS9	12	WP_000791575.1 strains_non_MPA_non_topgraph_cdhit70_190118.csv	Fibrinogen-binding protein n=22 Tax=Staphylococcus aureus TaxID=1280 RepID=FIB_STAAR
	agilent_222162	4.64224e-05	0.111414	0.995921	-0.23029	2.22213	9.09091	19.5122	2.14634	UniRef90_Q9JNH0	13	VFG000972(gb|NP_269972) (sic) inhibitor of complement-mediated lysis [SIC (VF0255)] [Streptococcus pyogenes M1 GAS]	Sic1.225 n=20 Tax=Streptococcus pyogenes TaxID=1314 RepID=Q9JNH0_STRPY
	agilent_7473	5.04121e-05	0.120989	0.914393	-0.241377	2.07016	13.6364	19.5122	1.43089	UniRef90_P43840	14	fimbrial protein (1/2) & Outer membrane protein P5 precursor (OMP P5) (Fimbrin)	Outer membrane protein P5 n=60 Tax=Pasteurellaceae TaxID=712 RepID=OMP5_HAEIN
	agilent_205930	5.30126e-05	0.12723	0.754796	-0.215211	1.7248	19.697	31.7073	1.60976	UniRef90_A0A4P6M5E2	15	WP_018596369.1 strains_non_MPA_non_topgraph_cdhit70_190118.csv	Uncharacterized protein n=5 Tax=Clostridiales TaxID=186802 RepID=A0A4P6M5E2_9FIRM
	agilent_202435	5.54529e-05	0.133087	0.927988	-0.282915	2.13889	9.09091	19.5122	2.14634	UniRef90_A0A414MBR3	16	MH0356_GL0139632 (1/1) MPA_and_EM_topgraph_220218_subsample.csv	LPXTG cell wall anchor domain-containing protein n=10 Tax=Clostridiales TaxID=186802 RepID=A0A414MBR3_9FIRM
	agilent_138817	6.80345e-05	0.163283	0.873663	-0.354606	2.10193	12.1212	17.0732	1.40854	UniRef90_K0X429	17	MH0012_GL0120519 MPA_PNP_EM_seqs_non_topgraph_seqs_final_210318.csv	Por secretion system C-terminal sorting domain-containing protein n=4 Tax=Bacteria TaxID=2 RepID=K0X429_9BACT
	agilent_200616	6.9156e-05	0.165974	0.834488	-0.346209	2.01519	13.6364	19.5122	1.43089	UniRef90_K0WU03	18	MH0012_GL0184715 MPA_PNP_EM_seqs_non_topgraph_seqs_final_210318.csv	PA14 domain-containing protein n=3 Tax=Bacteroidales TaxID=171549 RepID=K0WU03_9BACT
	agilent_236774	7.69018e-05	0.184564	0.967528	-0.461681	2.39674	6.06061	14.6341	2.41463	UniRef90_P10520	19	VFG000975(gb|NP_269944) (ska) streptokinase A precursor [Streptokinase (VF0247)] [Streptococcus pyogenes M1 GAS]	Streptokinase A n=48 Tax=Streptococcus pyogenes TaxID=1314 RepID=STRP_STRP1
	agilent_237936	8.95005e-05	0.214801	1.68912	-0.979716	4.35795	1.51515	4.87805	3.21951	UniRef90_A1JSQ1	20	VFG002321(gb|YP_001006728) (fliC) flagellin [Flagella (VF0394)] [Yersinia enterocolitica subsp. enterocolitica 8081]	Flagellin n=55 Tax=Yersinia TaxID=444888 RepID=A1JSQ1_YERE8
	agilent_205439	9.20398e-05	0.220895	0.643905	-0.387039	1.67485	16.6667	24.3902	1.46341	UniRef90_D6D6J2	21	NOM028_GL0019456 MPA_PNP_EM_seqs_non_topgraph_seqs_final_210318.csv	Uncharacterized protein n=42 Tax=Bacteroides TaxID=816 RepID=D6D6J2_9BACE
	agilent_73216	9.81135e-05	0.235472	0.513637	-0.334919	1.36219	45.4545	58.5366	1.2878	UniRef90_C0FTT4	22	WP_007886088.1 MPA_PNP_EM_seqs_non_topgraph_seqs_final_210318.csv	Flagellin n=5 Tax=Roseburia inulinivorans TaxID=360807 RepID=C0FTT4_9FIRM
	agilent_90413	9.88415e-05	0.23722	0.50944	-0.335326	1.35421	39.3939	51.2195	1.30019	UniRef90_A0A1C5VBJ4	23	MH0369_GL0102815 MPA_PNP_EM_seqs_non_topgraph_seqs_final_210318.csv	Flagellin n=16 Tax=Roseburia TaxID=841 RepID=A0A1C5VBJ4_9FIRM
	agilent_171144	0.000112817	0.270761	-0.59535	-1.65487	0.464172	25.7576	17.0732	0.662841	UniRef90_P81177	24	WP_001819612.1 strains_non_MPA_non_topgraph_cdhit70_190118.csv	Zinc metalloproteinase aureolysin n=337 Tax=Bacilli TaxID=91061 RepID=AURE_STAAU
	agilent_226351	0.0001189	0.28536	0.5878	-0.490555	1.66615	75.7576	82.9268	1.09463	UniRef90_A2T8Z5	25	VFG000948(gb|NP_663908) (fbaB) fibronectin-bing protein SfbII [FBPs (VF0243)] [Streptococcus pyogenes MGAS315]	PrtF2 n=111 Tax=Streptococcus pyogenes TaxID=1314 RepID=A2T8Z5_STRPY
	agilent_75020	0.000122709	0.294501	-1.49934	-4.30261	1.30392	4.54545	2.43902	0.536585	UniRef90_A0A168G0T0	26	YP_004890681.1 (1/2) non_MPA_topgraph_sampling_040218.csv	GRAM_POS_ANCHORING domain-containing protein n=138 Tax=Lactobacillaceae TaxID=33958 RepID=A0A168G0T0_LACPN
	agilent_12513	0.000123313	0.295951	0.787869	-0.689609	2.26535	6.06061	12.1951	2.0122	UniRef90_Q06971	27	WP_000079833.1 strains_non_MPA_non_topgraph_cdhit70_190118.csv	Flagellin n=259 Tax=Salmonella TaxID=590 RepID=FLIC_SALDU
	agilent_73399	0.00012861	0.308663	-0.504854	-1.47682	0.467116	30.303	26.8293	0.885366	UniRef90_A0A354D669	28	MH0193_GL0075334 MPA_PNP_EM_seqs_non_topgraph_seqs_final_210318.csv	Flagellin n=1 Tax=Lachnospiraceae bacterium TaxID=1898203 RepID=A0A354D669_9FIRM
	agilent_131888	0.000129549	0.310918	0.443803	-0.41462	1.30223	39.3939	51.2195	1.30019	UniRef90_C0FTT4	29	WP_007886088.1 MPA_PNP_EM_seqs_non_topgraph_seqs_final_210318.csv	Flagellin n=5 Tax=Roseburia inulinivorans TaxID=360807 RepID=C0FTT4_9FIRM
	agilent_56881	0.000139853	0.335647	0.50103	-0.51891	1.52097	16.6667	29.2683	1.7561	UniRef90_R7IJL8	30	T2D-33A_GL0013585 MPA_PNP_EM_seqs_non_topgraph_seqs_final_210318.csv	Uncharacterized protein n=4 Tax=Clostridiales TaxID=186802 RepID=R7IJL8_9FIRM
	agilent_79810	0.000153182	0.367637	-0.414925	-1.31761	0.487761	37.8788	29.2683	0.772683	UniRef90_R7HD48	31	MH0113_GL0055733 MPA_PNP_EM_seqs_non_topgraph_seqs_final_210318.csv	Flagellin n=1 Tax=Eubacterium sp. CAG:38 TaxID=1262889 RepID=R7HD48_9FIRM
	agilent_131887	0.000168448	0.404276	0.371916	-0.502105	1.24594	57.5758	65.8537	1.14377	UniRef90_C4ZDZ6	32	WP_012744138.1 MPA_PNP_EM_seqs_non_topgraph_seqs_final_210318.csv	Flagellin n=1 Tax=Agathobacter rectalis (strain ATCC 33656 / DSM 3377 / JCM 17463 / KCTC 5835 / VPI 0990) TaxID=515619 RepID=C4ZDZ6_AGARV
	agilent_41924	0.000170834	0.410003	-0.555756	-1.87785	0.766342	15.1515	9.7561	0.643902	UniRef90_A0A1H0NAI1	33	WP_020917636.1 strains_non_MPA_non_topgraph_cdhit70_190118.csv	LysM domain-containing protein n=15 Tax=Streptococcus TaxID=1301 RepID=A0A1H0NAI1_STREI
	agilent_18552	0.000172174	0.413218	-0.780468	-2.64994	1.08901	7.57576	4.87805	0.643902	UniRef90_A0A2M9VA06	34	YP_100397.1 strains_non_MPA_non_topgraph_cdhit70_190118.csv	Xanthan lyase n=60 Tax=Bacteroides TaxID=816 RepID=A0A2M9VA06_BACFG
	agilent_15295	0.00017219	0.413257	0.613192	-0.855727	2.08211	7.57576	9.7561	1.2878	UniRef90_A0A0M6WF57	35	T2D-51A_GL0139746 MPA_PNP_EM_seqs_non_topgraph_seqs_final_210318.csv	Uncharacterized vancomycin resistance protein n=6 Tax=Roseburia TaxID=841 RepID=A0A0M6WF57_9FIRM
	agilent_3544	0.000181628	0.435908	0.356872	-0.540877	1.25462	33.3333	36.5854	1.09756	UniRef90_Q69091	36	Glycoprotein D HHV-1	Envelope glycoprotein D n=279 Tax=root TaxID=1 RepID=GD_HHV11
	agilent_139935	0.000190915	0.458196	-0.863834	-3.14617	1.4185	6.06061	2.43902	0.402439	UniRef90_A0A171J956	37	WP_014569630.1 (1/1) non_MPA_topgraph_sampling_040218.csv	LysM domain protein n=19 Tax=Lactobacillaceae TaxID=33958 RepID=A0A171J956_LACRH
	agilent_193401	0.000191841	0.460419	0.431863	-0.714826	1.57855	12.1212	24.3902	2.0122	UniRef90_K0WUD6	38	MH0012_GL0237066 (1/1) MPA_and_EM_topgraph_220218_subsample.csv	Uncharacterized protein n=3 Tax=Bacteroidales TaxID=171549 RepID=K0WUD6_9BACT
	agilent_73215	0.000199868	0.479683	0.317272	-0.562512	1.19706	30.303	39.0244	1.2878	UniRef90_A0A173T5V3	39	MH0260_GL0103278 MPA_PNP_EM_seqs_non_topgraph_seqs_final_210318.csv	Flagellin n=2 Tax=Roseburia faecis TaxID=301302 RepID=A0A173T5V3_9FIRM
	agilent_294	0.000199987	0.479969	-0.430464	-1.6249	0.763974	16.6667	17.0732	1.02439	UniRef90_Q99WQ6	40	Lipase 2 precursor (Glycerol ester hydrolase 2)	Lipase 2 n=451 Tax=Bacteria TaxID=2 RepID=LIP2_STAAM
	agilent_164349	0.000200371	0.48089	-0.634674	-2.39945	1.1301	9.09091	4.87805	0.536585	UniRef90_R5VF48	41	MH0098_GL0098662 (1/1) MPA_and_EM_topgraph_220218_subsample.csv	Glycosyltransferase Family 51 candidate bifunctional family GT51 b-glycosyltransferase/PBP transpeptidase (Candidate murein polymerase) n=7 Tax=Roseburia TaxID=841 RepID=R5VF48_9FIRM
	agilent_231281	0.00020196	0.484704	0.431696	-0.779182	1.64257	12.1212	14.6341	1.20732	UniRef90_O85626	42	VFG000799(gb|NP_290255) (espD) Type III secretion system translocator protein EspD, pore protein [EspD (VF0200)] [Escherichia coli O157:H7 str. EDL933]	L0021 n=35 Tax=Enterobacteriaceae TaxID=543 RepID=O85626_ECOLX
	agilent_12512	0.000206724	0.496139	0.531746	-0.999604	2.0631	6.06061	9.7561	1.60976	UniRef90_Q7DBI0	43	NP_310689.1 strains_non_MPA_non_topgraph_cdhit70_190118.csv	Flagellin n=88 Tax=Bacteria TaxID=2 RepID=Q7DBI0_ECO57
	agilent_73127	0.000216853	0.520448	0.284868	-0.583919	1.15365	33.3333	43.9024	1.31707	UniRef90_A0A416JDV1	44	MH0250_GL0256152 MPA_PNP_EM_seqs_non_topgraph_seqs_final_210318.csv	Flagellin (Fragment) n=1 Tax=Clostridium sp. AM49-4BH TaxID=2293035 RepID=A0A416JDV1_9CLOT
	agilent_224217	0.000217405	0.521773	-0.458554	-1.8615	0.944395	13.6364	12.1951	0.894309	UniRef90_C1IDV3	45	VFG002419(gb|NP_645021) (coa) staphylocoagulase precursor [Staphylocoagulase (VF0421)] [Staphylococcus aureus subsp. aureus MW2]	Staphylocoagulase n=45 Tax=Staphylococcaceae TaxID=90964 RepID=C1IDV3_STAAU
	agilent_139744	0.000217418	0.521802	0.469542	-0.967124	1.90621	7.57576	12.1951	1.60976	UniRef90_K0X4C2	46	MH0006_GL0181762 MPA_PNP_EM_seqs_non_topgraph_seqs_final_210318.csv	Uncharacterized protein n=3 Tax=Bacteroidales TaxID=171549 RepID=K0X4C2_9BACT
	agilent_214044	0.000218978	0.525547	0.281524	-0.587665	1.15071	33.3333	39.0244	1.17073	UniRef90_A0A173T8A2	47	V1.CD15-3_GL0052858 MPA_PNP_EM_seqs_non_topgraph_seqs_final_210318.csv	Flagellin n=21 Tax=Clostridiales TaxID=186802 RepID=A0A173T8A2_9FIRM
	agilent_3552	0.000219961	0.527907	-0.352288	-1.44618	0.741608	21.2121	17.0732	0.804878	UniRef90_A0A2U3RZL8	48	pneumococcal histidine triad protein D (1/2) & histidine motif-containing protein, partial	Pneumococcal histidine triad protein D n=4 Tax=Streptococcus pneumoniae TaxID=1313 RepID=A0A2U3RZL8_STREE
	agilent_73128	0.00022131	0.531145	0.272503	-0.580331	1.12534	37.8788	46.3415	1.22341	UniRef90_R5E067	49	MH0010_GL0007892 MPA_PNP_EM_seqs_non_topgraph_seqs_final_210318.csv	Flagellin n=2 Tax=Eubacterium TaxID=1730 RepID=R5E067_9FIRM
	agilent_221466	0.000224551	0.538923	-0.50397	-2.11155	1.10361	9.09091	9.7561	1.07317	UniRef90_A0A2X2MA38	50	VFG002420(gb|NP_644838) (adsA) Adenosine synthase A [AdsA (VF0422)] [Staphylococcus aureus subsp. aureus MW2]	5'-nucleotidase n=579 Tax=Bacteria TaxID=2 RepID=A0A2X2MA38_STAAU
	agilent_230765	0.000229724	0.551337	-0.34483	-1.47927	0.789614	19.697	14.6341	0.742964	UniRef90_A6QIG2	51	VFG001799(gb|CAB94853) (map) extracellular proteins Map [Eap/Map (VF0016)] [Staphylococcus aureus str. Newman D2C (ATCC 25904)]	65 kDa membrane protein n=124 Tax=Bacteria TaxID=2 RepID=OMP7_STAAE
	agilent_241595	0.000233066	0.559358	-0.261054	-1.13748	0.615377	43.9394	46.3415	1.05467	UniRef90_A0A4I7XYI6	52	VFG001361(gb|NP_344663) (pspA) pneumococcal surface protein A [PspA (VF0152)] [Streptococcus pneumoniae TIGR4]	Surface protein A n=87 Tax=Streptococcus pneumoniae TaxID=1313 RepID=A0A4I7XYI6_STREE
	agilent_80375	0.000238206	0.571694	0.287249	-0.708223	1.28272	21.2121	24.3902	1.14983	UniRef90_A0A3U8EBS2	53	NP_052665.1 strains_non_MPA_non_topgraph_cdhit70_190118.csv	Toxin B n=50 Tax=Escherichia coli TaxID=562 RepID=A0A3U8EBS2_ECOLX
	agilent_236695	0.000244578	0.586988	0.256258	-0.668357	1.18087	27.2727	31.7073	1.1626	UniRef90_Q6GHV7	54	VFG001317(gb|YP_001332074) (isdB) iron-regulated surface determinant protein B, haemoglobin receptor [Isd (VF0015)] [Staphylococcus aureus subsp. aureus str. Newman]	Iron-regulated surface determinant protein B n=509 Tax=Bacilli TaxID=91061 RepID=ISDB_STAAR
	agilent_9495	0.000245023	0.588055	-0.259582	-1.19887	0.679705	37.8788	24.3902	0.643902	UniRef90_P08563	55	polyprotein (5/9) & unnamed protein product (6/8) & structural polyprotein (3/3) & 110 kd polyprotein precursor & Structural polyprotein (1/2) & E1 protein	Structural polyprotein n=1562 Tax=Rubella virus TaxID=11041 RepID=POLS_RUBVM
	agilent_193624	0.00024504	0.588096	0.307692	-0.805802	1.42119	15.1515	17.0732	1.12683	UniRef90_I9R3H6	56	T2D-11A_GL0151524 MPA_PNP_EM_seqs_non_topgraph_seqs_final_210318.csv	DUF4988 domain-containing protein n=14 Tax=Bacteroides TaxID=816 RepID=I9R3H6_9BACE
	agilent_12509	0.000251051	0.602523	0.417945	-1.15501	1.9909	6.06061	9.7561	1.60976	UniRef90_P06177	57	WP_020438185.1 strains_non_MPA_non_topgraph_cdhit70_190118.csv	Flagellin n=155 Tax=Salmonella TaxID=590 RepID=FLIC_SALMU
	agilent_12510	0.000251051	0.602523	0.417945	-1.15501	1.9909	6.06061	9.7561	1.60976	UniRef90_Q09012	58	WP_000079828.1 strains_non_MPA_non_topgraph_cdhit70_190118.csv	Flagellin n=54 Tax=Enterobacteriaceae TaxID=543 RepID=Q09012_SHISO
	agilent_126598	0.000252329	0.605589	0.260834	-0.729183	1.25085	21.2121	26.8293	1.26481	UniRef90_A0A0Q1HMM5	59	MH0316_GL0084816 MPA_PNP_EM_seqs_non_topgraph_seqs_final_210318.csv	Flagellin n=6 Tax=Clostridiales TaxID=186802 RepID=A0A0Q1HMM5_9FIRM
	agilent_188501	0.000255703	0.613687	-0.34398	-1.67949	0.991529	13.6364	9.7561	0.715447	UniRef90_A0A3A9YAX1	60	YP_194478.1 (1/1) non_MPA_topgraph_sampling_040218.csv	YSIRK-type signal peptide-containing protein n=15 Tax=Lactobacillus acidophilus TaxID=1579 RepID=A0A3A9YAX1_LACAI
	agilent_23359	0.00026499	0.635975	-0.221879	-1.14063	0.696871	31.8182	29.2683	0.919861	UniRef90_A7X6T9	61	WP_000751265.1 strains_non_MPA_non_topgraph_cdhit70_190118.csv	Probable transglycosylase IsaA n=197 Tax=Bacteria TaxID=2 RepID=ISAA_STAA1
	agilent_2749	0.000266637	0.639929	0.232658	-0.742125	1.20744	24.2424	24.3902	1.0061	UniRef90_P68950	62	positive (from uniprot): Human adenovirus C Pre-histone-like nucleoprotein	Pre-histone-like nucleoprotein n=24 Tax=root TaxID=1 RepID=NP_ADE02
	agilent_181972	0.000267489	0.641974	-0.207211	-1.08072	0.666293	39.3939	34.1463	0.866792	UniRef90_A0A357GPR4	63	MH0062_GL0013161 MPA_PNP_EM_seqs_non_topgraph_seqs_final_210318.csv	MurNAc-LAA domain-containing protein n=24 Tax=Lachnospiraceae TaxID=186803 RepID=A0A357GPR4_9FIRM
	agilent_129840	0.00027509	0.660215	0.191769	-0.663204	1.04674	40.9091	43.9024	1.07317	UniRef90_A0A173VM56	64	MH0044_GL0005871 MPA_PNP_EM_seqs_non_topgraph_seqs_final_210318.csv	Flagellin n=8 Tax=Roseburia TaxID=841 RepID=A0A173VM56_9FIRM
	agilent_115049	0.000283334	0.680001	0.458937	-1.72187	2.63975	3.0303	4.87805	1.60976	UniRef90_A0A087A310	65	WP_015439335.1 strains_non_MPA_non_topgraph_cdhit70_190118.csv	MalE-type ABC sugar transport system periplasmic component n=37 Tax=Bacteria TaxID=2 RepID=A0A087A310_9BIFI
	agilent_20375	0.000284133	0.681919	0.298831	-1.13024	1.7279	9.09091	9.7561	1.07317	UniRef90_Q6SED6	66	WP_011162194.1 strains_non_MPA_non_topgraph_cdhit70_190118.csv	Uncharacterized protein n=3 Tax=root TaxID=1 RepID=Q6SED6_9CAUD
	agilent_7179	0.000284331	0.682394	0.256707	-0.972856	1.48627	12.1212	14.6341	1.20732	UniRef90_P11311	67	Adhesin P1 precursor (Cytadhesin P1) (Attachment protein) & ADP1_MYCPN adhesin P1	Adhesin P1 n=56 Tax=Mycoplasma pneumoniae TaxID=2104 RepID=ADP1_MYCPN
	agilent_242753	0.000287108	0.68906	0.234494	-0.91413	1.38312	16.6667	17.0732	1.02439	UniRef90_P44969	68	VFG000337(gb|NP_439153) (iga1) immunoglobin A1 protease [IgA1 protease (VF0045)] [Haemophilus influenzae Rd KW20]	Immunoglobulin A1 protease autotransporter n=1 Tax=Haemophilus influenzae (strain ATCC 51907 / DSM 11121 / KW20 / Rd) TaxID=71421 RepID=IGA0_HAEIN
	agilent_207497	0.000290656	0.697574	0.179078	-0.724135	1.08229	28.7879	34.1463	1.18614	UniRef90_A0A2N5P539	69	WP_024854521.1 (1/1) non_MPA_topgraph_sampling_040218.csv	Penicillin-binding protein 2 n=22 Tax=Clostridiales TaxID=186802 RepID=A0A2N5P539_RUMGN
	agilent_56259	0.000293104	0.703451	0.165524	-0.686722	1.01777	46.9697	53.6585	1.14241	UniRef90_A0A174IP95	70	T2D-105A_GL0053933 MPA_PNP_EM_seqs_non_topgraph_seqs_final_210318.csv	Flagellin n=3 Tax=Clostridiales TaxID=186802 RepID=A0A174IP95_9FIRM
	agilent_106628	0.000293631	0.704713	0.167077	-0.697027	1.03118	36.3636	39.0244	1.07317	UniRef90_A0A174RQL3	71	O2.UC53-2_GL0085658 MPA_PNP_EM_seqs_non_topgraph_seqs_final_210318.csv	Toxin A n=24 Tax=Lachnospiraceae TaxID=186803 RepID=A0A174RQL3_9FIRM
	agilent_238433	0.000298559	0.716542	0.232041	-1.02054	1.48462	12.1212	12.1951	1.0061	UniRef90_Q9I324	72	VFG000203(gb|NP_250399) (popB) type III secretion system hydrophobic translocator, pore protein PopB [TTSS (VF0083)] [Pseudomonas aeruginosa PAO1]	Translocator protein PopB n=209 Tax=Pseudomonadaceae TaxID=135621 RepID=Q9I324_PSEAE
	agilent_219870	0.000299601	0.719041	0.156302	-0.695275	1.00788	39.3939	46.3415	1.17636	UniRef90_Q48824	73	VFG001854(gb|YP_095369) (fliC) flagellin [Flagella (VF0157)] [Legionella pneumophila subsp. pneumophila str. Philadelphia 1]	Flagellin n=45 Tax=Legionellaceae TaxID=444 RepID=Q48824_LEGPN
	agilent_128883	0.000299894	0.719746	0.156563	-0.698675	1.0118	50	56.0976	1.12195	UniRef90_A0A174Z6Y0	74	MH0077_GL0059567 MPA_PNP_EM_seqs_non_topgraph_seqs_final_210318.csv	Flagellin n=3 Tax=Eubacterium TaxID=1730 RepID=A0A174Z6Y0_9FIRM
	agilent_73214	0.000300228	0.720547	0.172504	-0.772631	1.11764	24.2424	29.2683	1.20732	UniRef90_C4ZDZ6	75	WP_012744138.1 MPA_PNP_EM_seqs_non_topgraph_seqs_final_210318.csv	Flagellin n=1 Tax=Agathobacter rectalis (strain ATCC 33656 / DSM 3377 / JCM 17463 / KCTC 5835 / VPI 0990) TaxID=515619 RepID=C4ZDZ6_AGARV
	agilent_100240	0.000305256	0.732613	-0.175672	-1.18346	0.832113	25.7576	19.5122	0.757532	UniRef90_S5N0F3	76	WP_045160255.1 (5/5) non_MPA_topgraph_sampling_040218.csv	Phage-related tail protein n=334 Tax=Salmonella TaxID=590 RepID=S5N0F3_SALBN
	agilent_138829	0.000306995	0.736788	0.183152	-0.88487	1.25117	16.6667	21.9512	1.31707	UniRef90_A0A174B1N0	77	WP_012743453.1 MPA_PNP_EM_seqs_non_topgraph_seqs_final_210318.csv	Toxin A n=2 Tax=[Eubacterium] rectale TaxID=39491 RepID=A0A174B1N0_9FIRM
	agilent_241225	0.000312927	0.751024	0.159717	-0.826889	1.14632	22.7273	29.2683	1.2878	UniRef90_UPI000F53326A	78	VFG000261(gb|NP_273742) (iga) IgA-specific serine endopeptidase [IgA1 protease (VF0080)] [Neisseria meningitidis MC58]	IgA-specific serine endopeptidase autotransporter n=1 Tax=Neisseria meningitidis TaxID=487 RepID=UPI000F53326A
	agilent_74514	0.000313985	0.753564	0.195222	-1.02356	1.414	12.1212	14.6341	1.20732	UniRef90_K5ZQT7	79	MH0092_GL0084257 (2/2) MPA_and_EM_topgraph_220218_subsample.csv	TonB family domain-containing protein n=17 Tax=Parabacteroides TaxID=375288 RepID=K5ZQT7_9BACT
	agilent_4762	0.000314194	0.754067	0.149929	-0.788063	1.08792	28.7879	29.2683	1.01669	UniRef90_A0A098ZMW6	80	choline-binding protein D	Autolysin n=355 Tax=Streptococcus TaxID=1301 RepID=A0A098ZMW6_STREE
	agilent_218358	0.000317898	0.762955	0.143715	-0.79022	1.07765	27.2727	29.2683	1.07317	UniRef90_B0G3Y5	81	WP_052302907.1 strains_non_MPA_non_topgraph_cdhit70_190118.csv	N-acetylmuramoyl-L-alanine amidase n=2 Tax=Dorea formicigenerans TaxID=39486 RepID=B0G3Y5_9FIRM
	agilent_7143	0.000318388	0.76413	0.137696	-0.76172	1.03711	33.3333	34.1463	1.02439	UniRef90_P08318	82	phosphoprotein 150 & Large structural phosphoprotein	Large structural phosphoprotein n=145 Tax=root TaxID=1 RepID=PP150_HCMVA
	agilent_220388	0.000320279	0.768669	-0.164719	-1.26239	0.932952	19.697	17.0732	0.866792	UniRef90_P09983	83	VFG000906(gb|NP_755445) (hlyA) Hemolysin A [Hemolysin (VF0225)] [Escherichia coli CFT073]	Hemolysin, chromosomal n=225 Tax=Bacteria TaxID=2 RepID=HLYAC_ECOLX
	agilent_223209	0.000323486	0.776365	0.131461	-0.775597	1.03852	31.8182	31.7073	0.996516	UniRef90_Q54703	84	VFG000955(gb|NP_608047) (emm) M18 protein precursor [M protein (VF0242)] [Streptococcus pyogenes MGAS8232]	Emm18.1 protein n=9 Tax=Streptococcus pyogenes TaxID=1314 RepID=Q54703_STRPY
	agilent_72400	0.000330139	0.792332	-0.12422	-1.04895	0.800513	30.303	31.7073	1.04634	UniRef90_A0A0Q1HMM5	85	MH0316_GL0084816 MPA_PNP_EM_seqs_non_topgraph_seqs_final_210318.csv	Flagellin n=6 Tax=Clostridiales TaxID=186802 RepID=A0A0Q1HMM5_9FIRM
	agilent_223876	0.000331453	0.795487	0.140153	-0.919663	1.19997	19.697	19.5122	0.990619	UniRef90_UPI000B5938A4	86	VFG001356(gb|NP_345446) (lytB) endo-beta-N-acetylglucosaminidase [CBPs (VF0145)] [Streptococcus pneumoniae TIGR4]	endo-beta-N-acetylglucosaminidase n=2 Tax=Streptococcus pneumoniae TaxID=1313 RepID=UPI000B5938A4
	agilent_20117	0.000333696	0.80087	0.137954	-0.934063	1.20997	19.697	19.5122	0.990619	UniRef90_Q6GE15	87	WP_000792567.1 strains_non_MPA_non_topgraph_cdhit70_190118.csv	Immunoglobulin-binding protein Sbi n=35 Tax=Staphylococcus aureus TaxID=1280 RepID=SBI_STAAR
	agilent_133116	0.000334144	0.801946	0.123336	-0.840405	1.08708	24.2424	31.7073	1.30793	UniRef90_A0A2N0UJ56	88	ED10A_GL0135741 (1/1) MPA_and_EM_topgraph_220218_subsample.csv	Phosphoserine phosphatase RsbU n=23 Tax=root TaxID=1 RepID=A0A2N0UJ56_9FIRM
	agilent_7826	0.000337681	0.810434	-0.111673	-1.02416	0.800815	31.8182	31.7073	0.996516	UniRef90_P08318	89	phosphoprotein 150 & Large structural phosphoprotein	Large structural phosphoprotein n=145 Tax=root TaxID=1 RepID=PP150_HCMVA
	agilent_78402	0.000338689	0.812855	0.114296	-0.83194	1.06053	28.7879	26.8293	0.931964	UniRef90_A0A381IPJ2	90	WP_011590251.1 strains_non_MPA_non_topgraph_cdhit70_190118.csv	Cell wall binding repeat-containing protein n=19 Tax=Clostridium perfringens TaxID=1502 RepID=A0A381IPJ2_CLOPF
	agilent_50247	0.000338718	0.812923	-0.111054	-1.03078	0.808678	30.303	29.2683	0.965854	UniRef90_A0A354D3V1	91	MH0436_GL0046035 MPA_PNP_EM_seqs_non_topgraph_seqs_final_210318.csv	Flagellin n=2 Tax=Clostridiales TaxID=186802 RepID=A0A354D3V1_9FIRM
	agilent_113801	0.000341079	0.81859	-0.193383	-1.84592	1.45916	7.57576	7.31707	0.965854	UniRef90_A0A162ELA1	92	YP_004890412.1 (1/1) non_MPA_topgraph_sampling_040218.csv	Uncharacterized protein n=36 Tax=Lactobacillus TaxID=1578 RepID=A0A162ELA1_LACPN
	agilent_50246	0.000343448	0.824276	0.0957338	-0.749284	0.940752	40.9091	43.9024	1.07317	UniRef90_R5LM81	93	MH0092_GL0010172 MPA_PNP_EM_seqs_non_topgraph_seqs_final_210318.csv	Flagellin n=2 Tax=Clostridiales TaxID=186802 RepID=R5LM81_9FIRM
	agilent_17770	0.000343579	0.82459	-0.12882	-1.26795	1.01031	18.1818	14.6341	0.804878	UniRef90_D0R5M6	94	WP_004897884.1 strains_non_MPA_non_topgraph_cdhit70_190118.csv	Aggregation promoting factor n=20 Tax=Lactobacillaceae TaxID=33958 RepID=D0R5M6_LACJF
	agilent_129819	0.000345225	0.82854	0.0933329	-0.751314	0.937979	46.9697	48.7805	1.03855	UniRef90_R7HD48	95	MH0113_GL0055733 MPA_PNP_EM_seqs_non_topgraph_seqs_final_210318.csv	Flagellin n=1 Tax=Eubacterium sp. CAG:38 TaxID=1262889 RepID=R7HD48_9FIRM
	agilent_226835	0.000348463	0.836311	0.126452	-1.07308	1.32599	13.6364	14.6341	1.07317	UniRef90_A0A3U8EBS2	96	VFG000845(gb|YP_325655) (toxB) cytotoxin [ToxB (VF0203)] [Escherichia coli O157:H7 str. EDL933]	Toxin B n=50 Tax=Escherichia coli TaxID=562 RepID=A0A3U8EBS2_ECOLX
	agilent_223687	0.000349433	0.83864	-0.101224	-1.0755	0.873049	25.7576	26.8293	1.04161	UniRef90_UPI000F53326A	97	VFG000261(gb|NP_273742) (iga) IgA-specific serine endopeptidase [IgA1 protease (VF0080)] [Neisseria meningitidis MC58]	IgA-specific serine endopeptidase autotransporter n=1 Tax=Neisseria meningitidis TaxID=487 RepID=UPI000F53326A
	agilent_241521	0.000349796	0.83951	0.131525	-1.14136	1.40441	13.6364	12.1951	0.894309	UniRef90_P44969	98	VFG000337(gb|NP_439153) (iga1) immunoglobin A1 protease [IgA1 protease (VF0045)] [Haemophilus influenzae Rd KW20]	Immunoglobulin A1 protease autotransporter n=1 Tax=Haemophilus influenzae (strain ATCC 51907 / DSM 11121 / KW20 / Rd) TaxID=71421 RepID=IGA0_HAEIN
	agilent_183889	0.000351789	0.844293	-0.11271	-1.23747	1.01204	19.697	17.0732	0.866792	UniRef90_A0A174HY43	99	WP_005425557.1 MPA_PNP_EM_seqs_non_topgraph_seqs_final_210318.csv	Uncharacterized protein n=25 Tax=Clostridiales TaxID=186802 RepID=A0A174HY43_9FIRM
	agilent_191187	0.000352259	0.845422	-0.115962	-1.28172	1.0498	15.1515	17.0732	1.12683	UniRef90_A0A1L9L6D8	100	WP_039451873.1 strains_non_MPA_non_topgraph_cdhit70_190118.csv	Chitodextrinase n=50 Tax=Vibrionaceae TaxID=641 RepID=A0A1L9L6D8_VIBFL
	agilent_240644	0.000353794	0.849105	-0.0942622	-1.0653	0.876777	25.7576	24.3902	0.946915	UniRef90_A0A0E8T3C9	101	VFG001354(gb|NP_345414) (pce) choline binding protein E [CBPs (VF0145)] [Streptococcus pneumoniae TIGR4]	Choline binding protein E CbpE n=250 Tax=Bacteria TaxID=2 RepID=A0A0E8T3C9_STREE
	agilent_191430	0.000356675	0.85602	-0.0881166	-1.03996	0.863728	28.7879	26.8293	0.931964	UniRef90_U6RSF2	102	MH0002_GL0031714 MPA_PNP_EM_seqs_non_topgraph_seqs_final_210318.csv	GTPase HflX n=32 Tax=root TaxID=1 RepID=U6RSF2_9BACE
	agilent_7434	0.000357086	0.857005	0.0882678	-0.871853	1.04839	24.2424	26.8293	1.10671	UniRef90_P14738	103	fibronectin-binding protein A	Fibronectin-binding protein A n=540 Tax=Staphylococcaceae TaxID=90964 RepID=FNBA_STAA8
	agilent_4121	0.00035719	0.857257	0.13822	-1.36793	1.64437	7.57576	9.7561	1.2878	UniRef90_Q59947	104	immunoglobulin A1 protease	Immunoglobulin A1 protease n=446 Tax=Streptococcus pneumoniae TaxID=1313 RepID=IGA1_STRR6
	agilent_10626	0.000359654	0.863169	0.135638	-1.40691	1.67819	7.57576	9.7561	1.2878	UniRef90_Q82081	105	positive (from uniprot): Rhinovirus B Genome polyprotein	Genome polyprotein n=46 Tax=Enterovirus TaxID=12059 RepID=POLG_HRV3
	agilent_7061	0.000361865	0.868477	0.0751499	-0.814327	0.964627	34.8485	39.0244	1.11983	UniRef90_P08392	106	Trans-acting transcriptional protein ICP4	Major viral transcription factor ICP4 n=1 Tax=Human herpesvirus 1 (strain 17) TaxID=10299 RepID=ICP4_HHV11
	agilent_7411	0.000363378	0.872108	0.0734062	-0.82032	0.967132	34.8485	34.1463	0.979852	UniRef90_P06473	107	Glycoprotein B precursor & glycoprotein B (1/2)	Envelope glycoprotein B n=908 Tax=Viruses TaxID=10239 RepID=GB_HCMVA
	agilent_32166	0.00036913	0.885911	-0.0686963	-1.0071	0.869709	27.2727	29.2683	1.07317	UniRef90_A0A174IP95	108	T2D-105A_GL0053933 MPA_PNP_EM_seqs_non_topgraph_seqs_final_210318.csv	Flagellin n=3 Tax=Clostridiales TaxID=186802 RepID=A0A174IP95_9FIRM
	agilent_223825	0.000379855	0.911652	-0.067907	-1.26745	1.13164	13.6364	17.0732	1.25203	UniRef90_Q9KK48	109	VFG005316(gb|NP_359586) (pspC/cbpA) Choline binding protein A [Choline-binding proteins (CVF122)] [Streptococcus pneumoniae R6]	Surface protein PspC n=12 Tax=Streptococcus pneumoniae TaxID=1313 RepID=Q9KK48_STREE
	agilent_235286	0.000379885	0.911725	0.0672179	-1.12113	1.25557	13.6364	17.0732	1.25203	UniRef90_O86489	110	VFG001281(gb|NP_645335) (sdrE) Ser-Asp rich fibrinogen-binding bone sialoprotein-binding protein [SDr (VF0019)] [Staphylococcus aureus subsp. aureus MW2]	Serine-aspartate repeat-containing protein E n=489 Tax=Bacteria TaxID=2 RepID=SDRE_STAAE
	agilent_73129	0.00038111	0.914664	0.0526707	-0.910704	1.01605	24.2424	29.2683	1.20732	UniRef90_R5NUP6	111	MH0437_GL0231446 MPA_PNP_EM_seqs_non_topgraph_seqs_final_210318.csv	Flagellin n=6 Tax=Clostridiales TaxID=186802 RepID=R5NUP6_9CLOT
	agilent_226533	0.000386894	0.928546	-0.0815926	-1.86492	1.70174	7.57576	4.87805	0.643902	UniRef90_Q50341	112	VFG002030(gb|NP_109830) (orf6/MgpC/crmA) cytadherence protein [Cytadherence organelle (VF0330)] [Mycoplasma pneumoniae M129]	Mgp-operon protein 3 n=22 Tax=Mycoplasma pneumoniae TaxID=2104 RepID=MGP3_MYCPN
	agilent_6502	0.000389638	0.935132	0.0528406	-1.21963	1.32531	12.1212	12.1951	1.0061	UniRef90_P11311	113	Adhesin P1 precursor (Cytadhesin P1) (Attachment protein) & ADP1_MYCPN adhesin P1	Adhesin P1 n=56 Tax=Mycoplasma pneumoniae TaxID=2104 RepID=ADP1_MYCPN
	agilent_1167	0.000396577	0.951786	0.0264193	-0.829964	0.882802	57.5758	58.5366	1.01669	UniRef90_P06484	114	envelope glycoprotein G (2/2) & glycoprotein G (2/2)	Envelope glycoprotein G n=376 Tax=Human herpesvirus 1 TaxID=10298 RepID=GG_HHV11
	agilent_130111	0.000396924	0.952618	0.0317189	-1.01454	1.07797	21.2121	19.5122	0.919861	UniRef90_D4S2X1	115	MH0005_GL0011337 MPA_PNP_EM_seqs_non_topgraph_seqs_final_210318.csv	Flagellin n=3 Tax=Butyrivibrio TaxID=830 RepID=D4S2X1_9FIRM
	agilent_129839	0.000399092	0.957821	0.0231069	-0.833206	0.87942	40.9091	43.9024	1.07317	UniRef90_A0A3D2TUV9	116	MH0172_GL0065659 MPA_PNP_EM_seqs_non_topgraph_seqs_final_210318.csv	Flagellin n=7 Tax=Clostridiales TaxID=186802 RepID=A0A3D2TUV9_9FIRM
	agilent_229156	0.000401493	0.963584	-0.0353547	-1.55309	1.48238	9.09091	7.31707	0.804878	UniRef90_Q8KQR2	117	VFG001320(gb|NP_645831) (isdD) iron-regulated surface determinant protein D [Isd (VF0015)] [Staphylococcus aureus subsp. aureus MW2]	Heme transporter IsdDEF, membrane component IsdD n=263 Tax=Bacteria TaxID=2 RepID=Q8KQR2_STAAU
	agilent_91159	0.000402672	0.966413	-0.0272095	-1.2937	1.23928	12.1212	14.6341	1.20732	UniRef90_A0A0C2UJK6	118	MH0341_GL0063914 MPA_PNP_EM_seqs_non_topgraph_seqs_final_210318.csv	Extracellular solute-binding protein n=28 Tax=Bifidobacterium TaxID=1678 RepID=A0A0C2UJK6_BIFAD
	agilent_229166	0.000410189	0.984454	-0.00869353	-0.883158	0.865771	39.3939	39.0244	0.990619	UniRef90_Q99XV0	119	VFG000968(gb|NP_269973) (emm) M protein type 1 [M protein (VF0242)] [Streptococcus pyogenes M1 GAS]	M protein type 1 n=54 Tax=Streptococcus pyogenes TaxID=1314 RepID=Q99XV0_STRP1
	agilent_236018	0.000413361	0.992066	0.00561532	-1.10121	1.11244	16.6667	21.9512	1.31707	UniRef90_A0A4I7XYI6	120	VFG001361(gb|NP_344663) (pspA) pneumococcal surface protein A [PspA (VF0152)] [Streptococcus pneumoniae TIGR4]	Surface protein A n=87 Tax=Streptococcus pneumoniae TaxID=1313 RepID=A0A4I7XYI6_STREE
