# Supplementary material for: Systemic antibody responses against bacterial and viral antigens associate with fatigue in patients with inflammatory bowel disease
Source: iScience. 2026 Jul 20;29(8):116828. doi: 10.1016/j.isci.2026.116828 (PMC13393791; doi:10.1016/j.isci.2026.116828)
Supplement: Table S33. Logistic regression results for the association between fatigue status and antibodies included in Vogl et al. — 19 in the remission UC cohort comparing high fatigue (Q4) with low-to-moderate fatigue (<Q4) [file mmc33.xlsx]

## Sheet: Table S33
	Table S33. Logistic regression results for the association between fatigue status (Q4: n = 18; <Q4: n = 58) and antibodies from Vogl et al. , Sci. Adv. 2022 (DOI:10.1126/sciadv.abq2422) in the UC remission subgroup. Models were adjusted for age, sex, and smoking. Yellow-colored cells indicate nominal significance (p < 0.05), and orange cells indicate p < 0.1.
	Peptide-ID	Benjamini-Hochberg value	P-Value	Regression Coefficient	Lower Confidence Interval Value	Upper Confidence Interval Value	% of individuals with peptide present in lesser fatigued group (<Q4)	% of individuals with peptide present in higher fatigued group (Q4)	Fold Change	UniRef-ID	Rank based on P-Value	Peptide Name	Function according to Universal Protein Reference database (UniRef)
	agilent_150432	6.25464e-06	0.0150111	-2.16422	-3.9083	-0.42014	37.5	9.375	0.25	UniRef90_A0A3E1ZVB6	1	WP_001202315.1 (1/1) non_MPA_topgraph_sampling_040218.csv	Outer membrane lipoprotein RcsF n=19 Tax=Enterobacteriaceae TaxID=543 RepID=A0A3E1ZVB6_9ENTR
	agilent_241595	1.04374e-05	0.0250498	-1.53552	-2.8787	-0.192346	54.1667	34.375	0.634615	UniRef90_A0A4I7XYI6	2	VFG001361(gb|NP_344663) (pspA) pneumococcal surface protein A [PspA (VF0152)] [Streptococcus pneumoniae TIGR4]	Surface protein A n=87 Tax=Streptococcus pneumoniae TaxID=1313 RepID=A0A4I7XYI6_STREE
	agilent_5001	1.06888e-05	0.025653	-1.92256	-3.61124	-0.233886	33.3333	12.5	0.375	UniRef90_Q66478	3	polyprotein (3/9) & structural protein (3/3) & VP1 (2/4) & capsid protein VP1 & VP1 protein (2/2) & VP1 protein, partial [Enterovirus A71]	Genome polyprotein n=10068 Tax=root TaxID=1 RepID=POLG_HE71B
	agilent_90348	1.34714e-05	0.0323313	-2.29823	-4.40283	-0.193634	25	6.25	0.25	UniRef90_A0A508YGM1	4	WP_003669346.1 strains_non_MPA_non_topgraph_cdhit70_190118.csv	Autolysin n=73 Tax=Lactobacillus TaxID=1578 RepID=A0A508YGM1_LACRE
	agilent_79810	2.06397e-05	0.0495353	-1.80161	-3.59956	-0.00366089	33.3333	6.25	0.1875	UniRef90_R7HD48	5	MH0113_GL0055733 MPA_PNP_EM_seqs_non_topgraph_seqs_final_210318.csv	Flagellin n=1 Tax=Eubacterium sp. CAG:38 TaxID=1262889 RepID=R7HD48_9FIRM
	agilent_191187	2.39833e-05	0.0575599	-2.21167	-4.49431	0.0709597	20.8333	6.25	0.3	UniRef90_A0A1L9L6D8	6	WP_039451873.1 strains_non_MPA_non_topgraph_cdhit70_190118.csv	Chitodextrinase n=50 Tax=Vibrionaceae TaxID=641 RepID=A0A1L9L6D8_VIBFL
	agilent_148372	3.24792e-05	0.07795	1.49912	-0.167761	3.166	12.5	21.875	1.75	UniRef90_K0X778	7	MH0012_GL0067549 MPA_PNP_EM_seqs_non_topgraph_seqs_final_210318.csv	Por secretion system C-terminal sorting domain-containing protein n=2 Tax=Bacteroidales TaxID=171549 RepID=K0X778_9BACT
	agilent_133116	3.45771e-05	0.0829849	-1.15951	-2.47041	0.151385	41.6667	21.875	0.525	UniRef90_A0A2N0UJ56	8	ED10A_GL0135741 (1/1) MPA_and_EM_topgraph_220218_subsample.csv	Phosphoserine phosphatase RsbU n=23 Tax=root TaxID=1 RepID=A0A2N0UJ56_9FIRM
	agilent_74514	4.06795e-05	0.0976307	-1.69912	-3.70958	0.311333	20.8333	6.25	0.3	UniRef90_K5ZQT7	9	MH0092_GL0084257 (2/2) MPA_and_EM_topgraph_220218_subsample.csv	TonB family domain-containing protein n=17 Tax=Parabacteroides TaxID=375288 RepID=K5ZQT7_9BACT
	agilent_205439	4.2625e-05	0.1023	1.45074	-0.289614	3.19109	8.33333	25	3	UniRef90_D6D6J2	10	NOM028_GL0019456 MPA_PNP_EM_seqs_non_topgraph_seqs_final_210318.csv	Uncharacterized protein n=42 Tax=Bacteroides TaxID=816 RepID=D6D6J2_9BACE
	agilent_75020	5.86611e-05	0.140787	-3.0651	-7.14386	1.01367	8.33333	3.125	0.375	UniRef90_A0A168G0T0	11	YP_004890681.1 (1/2) non_MPA_topgraph_sampling_040218.csv	GRAM_POS_ANCHORING domain-containing protein n=138 Tax=Lactobacillaceae TaxID=33958 RepID=A0A168G0T0_LACPN
	agilent_106628	6.47082e-05	0.1553	1.00317	-0.38043	2.38677	16.6667	31.25	1.875	UniRef90_A0A174RQL3	12	O2.UC53-2_GL0085658 MPA_PNP_EM_seqs_non_topgraph_seqs_final_210318.csv	Toxin A n=24 Tax=Lachnospiraceae TaxID=186803 RepID=A0A174RQL3_9FIRM
	agilent_73399	6.84376e-05	0.16425	-1.19181	-2.87121	0.487588	25	9.375	0.375	UniRef90_A0A354D669	13	MH0193_GL0075334 MPA_PNP_EM_seqs_non_topgraph_seqs_final_210318.csv	Flagellin n=1 Tax=Lachnospiraceae bacterium TaxID=1898203 RepID=A0A354D669_9FIRM
	agilent_26641	7.63935e-05	0.183344	1.54612	-0.731429	3.82368	4.16667	18.75	4.5	UniRef90_A0A1X3AI86	14	NP_816693.1 strains_non_MPA_non_topgraph_cdhit70_190118.csv	ABC-type enterochelin transport system, periplasmic component n=115 Tax=Bacilli TaxID=91061 RepID=A0A1X3AI86_ENTFL
	agilent_230765	7.75078e-05	0.186019	-1.22661	-3.04455	0.591316	20.8333	6.25	0.3	UniRef90_A6QIG2	15	VFG001799(gb|CAB94853) (map) extracellular proteins Map [Eap/Map (VF0016)] [Staphylococcus aureus str. Newman D2C (ATCC 25904)]	65 kDa membrane protein n=124 Tax=Bacteria TaxID=2 RepID=OMP7_STAAE
	agilent_17770	8.82371e-05	0.211769	-1.28504	-3.30203	0.73194	16.6667	6.25	0.375	UniRef90_D0R5M6	16	WP_004897884.1 strains_non_MPA_non_topgraph_cdhit70_190118.csv	Aggregation promoting factor n=20 Tax=Lactobacillaceae TaxID=33958 RepID=D0R5M6_LACJF
	agilent_4121	9.23479e-05	0.221635	-2.01899	-5.25673	1.21875	8.33333	6.25	0.75	UniRef90_Q59947	17	immunoglobulin A1 protease	Immunoglobulin A1 protease n=446 Tax=Streptococcus pneumoniae TaxID=1313 RepID=IGA1_STRR6
	agilent_193624	9.35221e-05	0.224453	-1.05926	-2.76831	0.649793	20.8333	9.375	0.45	UniRef90_I9R3H6	18	T2D-11A_GL0151524 MPA_PNP_EM_seqs_non_topgraph_seqs_final_210318.csv	DUF4988 domain-containing protein n=14 Tax=Bacteroides TaxID=816 RepID=I9R3H6_9BACE
	agilent_3552	9.43796e-05	0.226511	0.936624	-0.581282	2.45453	12.5	28.125	2.25	UniRef90_A0A2U3RZL8	19	pneumococcal histidine triad protein D (1/2) & histidine motif-containing protein, partial	Pneumococcal histidine triad protein D n=4 Tax=Streptococcus pneumoniae TaxID=1313 RepID=A0A2U3RZL8_STREE
	agilent_220388	9.86331e-05	0.236719	-0.919876	-2.44361	0.603859	25	12.5	0.5	UniRef90_P09983	20	VFG000906(gb|NP_755445) (hlyA) Hemolysin A [Hemolysin (VF0225)] [Escherichia coli CFT073]	Hemolysin, chromosomal n=225 Tax=Bacteria TaxID=2 RepID=HLYAC_ECOLX
	agilent_10626	0.000100089	0.240214	1.37584	-0.920208	3.67189	4.16667	15.625	3.75	UniRef90_Q82081	21	positive (from uniprot): Rhinovirus B Genome polyprotein	Genome polyprotein n=46 Tax=Enterovirus TaxID=12059 RepID=POLG_HRV3
	agilent_12509	0.000102919	0.247006	-1.46014	-3.93223	1.01195	12.5	3.125	0.25	UniRef90_P06177	22	WP_020438185.1 strains_non_MPA_non_topgraph_cdhit70_190118.csv	Flagellin n=155 Tax=Salmonella TaxID=590 RepID=FLIC_SALMU
	agilent_2749	0.000116944	0.280665	0.726441	-0.593325	2.04621	20.8333	37.5	1.8	UniRef90_P68950	23	positive (from uniprot): Human adenovirus C Pre-histone-like nucleoprotein	Pre-histone-like nucleoprotein n=24 Tax=root TaxID=1 RepID=NP_ADE02
	agilent_78402	0.000120971	0.29033	0.779033	-0.664962	2.22303	16.6667	25	1.5	UniRef90_A0A381IPJ2	24	WP_011590251.1 strains_non_MPA_non_topgraph_cdhit70_190118.csv	Cell wall binding repeat-containing protein n=19 Tax=Clostridium perfringens TaxID=1502 RepID=A0A381IPJ2_CLOPF
	agilent_188501	0.000125981	0.302354	-0.850813	-2.46761	0.765986	20.8333	15.625	0.75	UniRef90_A0A3A9YAX1	25	YP_194478.1 (1/1) non_MPA_topgraph_sampling_040218.csv	YSIRK-type signal peptide-containing protein n=15 Tax=Lactobacillus acidophilus TaxID=1579 RepID=A0A3A9YAX1_LACAI
	agilent_138817	0.000134079	0.321791	0.916437	-0.896453	2.72933	8.33333	15.625	1.875	UniRef90_K0X429	26	MH0012_GL0120519 MPA_PNP_EM_seqs_non_topgraph_seqs_final_210318.csv	Por secretion system C-terminal sorting domain-containing protein n=4 Tax=Bacteria TaxID=2 RepID=K0X429_9BACT
	agilent_207497	0.000134817	0.32356	-0.632231	-1.88749	0.623026	41.6667	34.375	0.825	UniRef90_A0A2N5P539	27	WP_024854521.1 (1/1) non_MPA_topgraph_sampling_040218.csv	Penicillin-binding protein 2 n=22 Tax=Clostridiales TaxID=186802 RepID=A0A2N5P539_RUMGN
	agilent_9495	0.000137719	0.330525	-0.614378	-1.85188	0.623123	41.6667	25	0.6	UniRef90_P08563	28	polyprotein (5/9) & unnamed protein product (6/8) & structural polyprotein (3/3) & 110 kd polyprotein precursor & Structural polyprotein (1/2) & E1 protein	Structural polyprotein n=1562 Tax=Rubella virus TaxID=11041 RepID=POLS_RUBVM
	agilent_191430	0.000138992	0.33358	-0.63578	-1.92451	0.652947	33.3333	21.875	0.65625	UniRef90_U6RSF2	29	MH0002_GL0031714 MPA_PNP_EM_seqs_non_topgraph_seqs_final_210318.csv	GTPase HflX n=32 Tax=root TaxID=1 RepID=U6RSF2_9BACE
	agilent_242753	0.000150891	0.362139	-0.693423	-2.1848	0.79795	25	15.625	0.625	UniRef90_P44969	30	VFG000337(gb|NP_439153) (iga1) immunoglobin A1 protease [IgA1 protease (VF0045)] [Haemophilus influenzae Rd KW20]	Immunoglobulin A1 protease autotransporter n=1 Tax=Haemophilus influenzae (strain ATCC 51907 / DSM 11121 / KW20 / Rd) TaxID=71421 RepID=IGA0_HAEIN
	agilent_241521	0.000155935	0.374244	-0.891435	-2.85776	1.07489	16.6667	9.375	0.5625	UniRef90_P44969	31	VFG000337(gb|NP_439153) (iga1) immunoglobin A1 protease [IgA1 protease (VF0045)] [Haemophilus influenzae Rd KW20]	Immunoglobulin A1 protease autotransporter n=1 Tax=Haemophilus influenzae (strain ATCC 51907 / DSM 11121 / KW20 / Rd) TaxID=71421 RepID=IGA0_HAEIN
	agilent_115049	0.000156837	0.376408	1.07805	-1.31071	3.46681	4.16667	9.375	2.25	UniRef90_A0A087A310	32	WP_015439335.1 strains_non_MPA_non_topgraph_cdhit70_190118.csv	MalE-type ABC sugar transport system periplasmic component n=37 Tax=Bacteria TaxID=2 RepID=A0A087A310_9BIFI
	agilent_224217	0.000157033	0.376879	1.0908	-1.3286	3.5102	4.16667	15.625	3.75	UniRef90_C1IDV3	33	VFG002419(gb|NP_645021) (coa) staphylocoagulase precursor [Staphylocoagulase (VF0421)] [Staphylococcus aureus subsp. aureus MW2]	Staphylocoagulase n=45 Tax=Staphylococcaceae TaxID=90964 RepID=C1IDV3_STAAU
	agilent_131884	0.000157139	0.377133	0.572875	-0.69844	1.84419	29.1667	31.25	1.07143	UniRef90_A0A173UAU5	34	WP_007884712.1 MPA_PNP_EM_seqs_non_topgraph_seqs_final_210318.csv	Flagellin n=3 Tax=Roseburia inulinivorans TaxID=360807 RepID=A0A173UAU5_9FIRM
	agilent_12510	0.000162866	0.390878	-0.914499	-3.00346	1.17446	12.5	6.25	0.5	UniRef90_Q09012	35	WP_000079828.1 strains_non_MPA_non_topgraph_cdhit70_190118.csv	Flagellin n=54 Tax=Enterobacteriaceae TaxID=543 RepID=Q09012_SHISO
	agilent_12512	0.000162866	0.390878	-0.914499	-3.00346	1.17446	12.5	6.25	0.5	UniRef90_Q7DBI0	36	NP_310689.1 strains_non_MPA_non_topgraph_cdhit70_190118.csv	Flagellin n=88 Tax=Bacteria TaxID=2 RepID=Q7DBI0_ECO57
	agilent_7143	0.000170099	0.408238	0.517226	-0.708587	1.74304	33.3333	34.375	1.03125	UniRef90_P08318	37	phosphoprotein 150 & Large structural phosphoprotein	Large structural phosphoprotein n=145 Tax=root TaxID=1 RepID=PP150_HCMVA
	agilent_6502	0.000174046	0.41771	-0.644668	-2.20381	0.914469	20.8333	18.75	0.9	UniRef90_P11311	38	Adhesin P1 precursor (Cytadhesin P1) (Attachment protein) & ADP1_MYCPN adhesin P1	Adhesin P1 n=56 Tax=Mycoplasma pneumoniae TaxID=2104 RepID=ADP1_MYCPN
	agilent_226533	0.00017619	0.422855	0.981662	-1.41893	3.38226	4.16667	12.5	3	UniRef90_Q50341	39	VFG002030(gb|NP_109830) (orf6/MgpC/crmA) cytadherence protein [Cytadherence organelle (VF0330)] [Mycoplasma pneumoniae M129]	Mgp-operon protein 3 n=22 Tax=Mycoplasma pneumoniae TaxID=2104 RepID=MGP3_MYCPN
	agilent_183889	0.000179537	0.43089	-0.779378	-2.71871	1.15995	16.6667	18.75	1.125	UniRef90_A0A174HY43	40	WP_005425557.1 MPA_PNP_EM_seqs_non_topgraph_seqs_final_210318.csv	Uncharacterized protein n=25 Tax=Clostridiales TaxID=186802 RepID=A0A174HY43_9FIRM
	agilent_32166	0.000185232	0.444558	-0.621563	-2.21503	0.971909	20.8333	9.375	0.45	UniRef90_A0A174IP95	41	T2D-105A_GL0053933 MPA_PNP_EM_seqs_non_topgraph_seqs_final_210318.csv	Flagellin n=3 Tax=Clostridiales TaxID=186802 RepID=A0A174IP95_9FIRM
	agilent_50247	0.000187511	0.450027	-0.635122	-2.28308	1.01283	20.8333	9.375	0.45	UniRef90_A0A354D3V1	42	MH0436_GL0046035 MPA_PNP_EM_seqs_non_topgraph_seqs_final_210318.csv	Flagellin n=2 Tax=Clostridiales TaxID=186802 RepID=A0A354D3V1_9FIRM
	agilent_164349	0.000191224	0.458937	0.716203	-1.1792	2.6116	8.33333	12.5	1.5	UniRef90_R5VF48	43	MH0098_GL0098662 (1/1) MPA_and_EM_topgraph_220218_subsample.csv	Glycosyltransferase Family 51 candidate bifunctional family GT51 b-glycosyltransferase/PBP transpeptidase (Candidate murein polymerase) n=7 Tax=Roseburia TaxID=841 RepID=R5VF48_9FIRM
	agilent_219870	0.000192074	0.460978	-0.485907	-1.7777	0.80589	33.3333	18.75	0.5625	UniRef90_Q48824	44	VFG001854(gb|YP_095369) (fliC) flagellin [Flagella (VF0157)] [Legionella pneumophila subsp. pneumophila str. Philadelphia 1]	Flagellin n=45 Tax=Legionellaceae TaxID=444 RepID=Q48824_LEGPN
	agilent_12513	0.000193186	0.463645	-0.773279	-2.84135	1.29479	12.5	6.25	0.5	UniRef90_Q06971	45	WP_000079833.1 strains_non_MPA_non_topgraph_cdhit70_190118.csv	Flagellin n=259 Tax=Salmonella TaxID=590 RepID=FLIC_SALDU
	agilent_73128	0.00019482	0.467569	-0.489439	-1.80996	0.831086	33.3333	18.75	0.5625	UniRef90_R5E067	46	MH0010_GL0007892 MPA_PNP_EM_seqs_non_topgraph_seqs_final_210318.csv	Flagellin n=2 Tax=Eubacterium TaxID=1730 RepID=R5E067_9FIRM
	agilent_138829	0.000196323	0.471176	-0.734527	-2.73246	1.26341	12.5	9.375	0.75	UniRef90_A0A174B1N0	47	WP_012743453.1 MPA_PNP_EM_seqs_non_topgraph_seqs_final_210318.csv	Toxin A n=2 Tax=[Eubacterium] rectale TaxID=39491 RepID=A0A174B1N0_9FIRM
	agilent_126599	0.000201742	0.484182	0.43496	-0.783615	1.65353	37.5	34.375	0.916667	UniRef90_A0A354D669	48	MH0193_GL0075334 MPA_PNP_EM_seqs_non_topgraph_seqs_final_210318.csv	Flagellin n=1 Tax=Lachnospiraceae bacterium TaxID=1898203 RepID=A0A354D669_9FIRM
	agilent_7434	0.000203347	0.488032	-0.502827	-1.92403	0.918377	25	18.75	0.75	UniRef90_P14738	49	fibronectin-binding protein A	Fibronectin-binding protein A n=540 Tax=Staphylococcaceae TaxID=90964 RepID=FNBA_STAA8
	agilent_200616	0.000208163	0.499592	0.650456	-1.23787	2.53878	8.33333	12.5	1.5	UniRef90_K0WU03	50	MH0012_GL0184715 MPA_PNP_EM_seqs_non_topgraph_seqs_final_210318.csv	PA14 domain-containing protein n=3 Tax=Bacteroidales TaxID=171549 RepID=K0WU03_9BACT
	agilent_181972	0.000208403	0.500168	-0.409486	-1.59985	0.780884	41.6667	34.375	0.825	UniRef90_A0A357GPR4	51	MH0062_GL0013161 MPA_PNP_EM_seqs_non_topgraph_seqs_final_210318.csv	MurNAc-LAA domain-containing protein n=24 Tax=Lachnospiraceae TaxID=186803 RepID=A0A357GPR4_9FIRM
	agilent_1167	0.000209373	0.502494	-0.397337	-1.55869	0.764013	54.1667	40.625	0.75	UniRef90_P06484	52	envelope glycoprotein G (2/2) & glycoprotein G (2/2)	Envelope glycoprotein G n=376 Tax=Human herpesvirus 1 TaxID=10298 RepID=GG_HHV11
	agilent_7473	0.000210742	0.505781	0.538941	-1.04848	2.12636	16.6667	18.75	1.125	UniRef90_P43840	53	fimbrial protein (1/2) & Outer membrane protein P5 precursor (OMP P5) (Fimbrin)	Outer membrane protein P5 n=60 Tax=Pasteurellaceae TaxID=712 RepID=OMP5_HAEIN
	agilent_113801	0.000215832	0.517997	0.847112	-1.72129	3.41552	4.16667	6.25	1.5	UniRef90_A0A162ELA1	54	YP_004890412.1 (1/1) non_MPA_topgraph_sampling_040218.csv	Uncharacterized protein n=36 Tax=Lactobacillus TaxID=1578 RepID=A0A162ELA1_LACPN
	agilent_129819	0.000217032	0.520876	-0.388081	-1.57286	0.796701	41.6667	28.125	0.675	UniRef90_R7HD48	55	MH0113_GL0055733 MPA_PNP_EM_seqs_non_topgraph_seqs_final_210318.csv	Flagellin n=1 Tax=Eubacterium sp. CAG:38 TaxID=1262889 RepID=R7HD48_9FIRM
	agilent_236695	0.000217436	0.521847	-0.429055	-1.74198	0.883873	29.1667	28.125	0.964286	UniRef90_Q6GHV7	56	VFG001317(gb|YP_001332074) (isdB) iron-regulated surface determinant protein B, haemoglobin receptor [Isd (VF0015)] [Staphylococcus aureus subsp. aureus str. Newman]	Iron-regulated surface determinant protein B n=509 Tax=Bacilli TaxID=91061 RepID=ISDB_STAAR
	agilent_139744	0.000233085	0.559405	-0.740687	-3.22768	1.7463	8.33333	9.375	1.125	UniRef90_K0X4C2	57	MH0006_GL0181762 MPA_PNP_EM_seqs_non_topgraph_seqs_final_210318.csv	Uncharacterized protein n=3 Tax=Bacteroidales TaxID=171549 RepID=K0X4C2_9BACT
	agilent_100240	0.000238875	0.573299	-0.344252	-1.54227	0.853763	37.5	31.25	0.833333	UniRef90_S5N0F3	58	WP_045160255.1 (5/5) non_MPA_topgraph_sampling_040218.csv	Phage-related tail protein n=334 Tax=Salmonella TaxID=590 RepID=S5N0F3_SALBN
	agilent_226835	0.000240731	0.577754	-0.426196	-1.92678	1.07439	20.8333	12.5	0.6	UniRef90_A0A3U8EBS2	59	VFG000845(gb|YP_325655) (toxB) cytotoxin [ToxB (VF0203)] [Escherichia coli O157:H7 str. EDL933]	Toxin B n=50 Tax=Escherichia coli TaxID=562 RepID=A0A3U8EBS2_ECOLX
	agilent_231281	0.000242401	0.581762	-0.493249	-2.24838	1.26188	16.6667	9.375	0.5625	UniRef90_O85626	60	VFG000799(gb|NP_290255) (espD) Type III secretion system translocator protein EspD, pore protein [EspD (VF0200)] [Escherichia coli O157:H7 str. EDL933]	L0021 n=35 Tax=Enterobacteriaceae TaxID=543 RepID=O85626_ECOLX
	agilent_131887	0.000243356	0.584054	0.335865	-0.866539	1.53827	45.8333	40.625	0.886364	UniRef90_C4ZDZ6	61	WP_012744138.1 MPA_PNP_EM_seqs_non_topgraph_seqs_final_210318.csv	Flagellin n=1 Tax=Agathobacter rectalis (strain ATCC 33656 / DSM 3377 / JCM 17463 / KCTC 5835 / VPI 0990) TaxID=515619 RepID=C4ZDZ6_AGARV
	agilent_129840	0.000247423	0.593816	-0.334852	-1.56545	0.895749	37.5	28.125	0.75	UniRef90_A0A173VM56	62	MH0044_GL0005871 MPA_PNP_EM_seqs_non_topgraph_seqs_final_210318.csv	Flagellin n=8 Tax=Roseburia TaxID=841 RepID=A0A173VM56_9FIRM
	agilent_90413	0.000251132	0.602716	0.344131	-0.951712	1.63997	29.1667	25	0.857143	UniRef90_A0A1C5VBJ4	63	MH0369_GL0102815 MPA_PNP_EM_seqs_non_topgraph_seqs_final_210318.csv	Flagellin n=16 Tax=Roseburia TaxID=841 RepID=A0A1C5VBJ4_9FIRM
	agilent_72400	0.00025523	0.612552	-0.447826	-2.18097	1.28531	16.6667	9.375	0.5625	UniRef90_A0A0Q1HMM5	64	MH0316_GL0084816 MPA_PNP_EM_seqs_non_topgraph_seqs_final_210318.csv	Flagellin n=6 Tax=Clostridiales TaxID=186802 RepID=A0A0Q1HMM5_9FIRM
	agilent_223209	0.000256424	0.615417	0.334074	-0.969329	1.63748	29.1667	34.375	1.17857	UniRef90_Q54703	65	VFG000955(gb|NP_608047) (emm) M18 protein precursor [M protein (VF0242)] [Streptococcus pyogenes MGAS8232]	Emm18.1 protein n=9 Tax=Streptococcus pyogenes TaxID=1314 RepID=Q54703_STRPY
	agilent_240644	0.000260912	0.626189	-0.371631	-1.86699	1.12372	20.8333	15.625	0.75	UniRef90_A0A0E8T3C9	66	VFG001354(gb|NP_345414) (pce) choline binding protein E [CBPs (VF0145)] [Streptococcus pneumoniae TIGR4]	Choline binding protein E CbpE n=250 Tax=Bacteria TaxID=2 RepID=A0A0E8T3C9_STREE
	agilent_50246	0.000261429	0.627429	-0.342527	-1.72574	1.04069	29.1667	15.625	0.535714	UniRef90_R5LM81	67	MH0092_GL0010172 MPA_PNP_EM_seqs_non_topgraph_seqs_final_210318.csv	Flagellin n=2 Tax=Clostridiales TaxID=186802 RepID=R5LM81_9FIRM
	agilent_223687	0.000263975	0.633541	0.308511	-0.959809	1.57683	25	37.5	1.5	UniRef90_UPI000F53326A	68	VFG000261(gb|NP_273742) (iga) IgA-specific serine endopeptidase [IgA1 protease (VF0080)] [Neisseria meningitidis MC58]	IgA-specific serine endopeptidase autotransporter n=1 Tax=Neisseria meningitidis TaxID=487 RepID=UPI000F53326A
	agilent_229166	0.00026583	0.637992	-0.293163	-1.51437	0.928045	45.8333	43.75	0.954545	UniRef90_Q99XV0	69	VFG000968(gb|NP_269973) (emm) M protein type 1 [M protein (VF0242)] [Streptococcus pyogenes M1 GAS]	M protein type 1 n=54 Tax=Streptococcus pyogenes TaxID=1314 RepID=Q99XV0_STRP1
	agilent_128883	0.000268972	0.645533	-0.299493	-1.57564	0.97665	37.5	25	0.666667	UniRef90_A0A174Z6Y0	70	MH0077_GL0059567 MPA_PNP_EM_seqs_non_topgraph_seqs_final_210318.csv	Flagellin n=3 Tax=Eubacterium TaxID=1730 RepID=A0A174Z6Y0_9FIRM
	agilent_56881	0.000269192	0.646061	0.377331	-1.23306	1.98772	12.5	28.125	2.25	UniRef90_R7IJL8	71	T2D-33A_GL0013585 MPA_PNP_EM_seqs_non_topgraph_seqs_final_210318.csv	Uncharacterized protein n=4 Tax=Clostridiales TaxID=186802 RepID=R7IJL8_9FIRM
	agilent_7411	0.000270048	0.648116	0.285052	-0.939126	1.50923	33.3333	31.25	0.9375	UniRef90_P06473	72	Glycoprotein B precursor & glycoprotein B (1/2)	Envelope glycoprotein B n=908 Tax=Viruses TaxID=10239 RepID=GB_HCMVA
	agilent_214044	0.000270309	0.648741	0.324625	-1.07216	1.72141	20.8333	18.75	0.9	UniRef90_A0A173T8A2	73	V1.CD15-3_GL0052858 MPA_PNP_EM_seqs_non_topgraph_seqs_final_210318.csv	Flagellin n=21 Tax=Clostridiales TaxID=186802 RepID=A0A173T8A2_9FIRM
	agilent_80375	0.000271363	0.651272	-0.344263	-1.83707	1.14855	20.8333	12.5	0.6	UniRef90_A0A3U8EBS2	74	NP_052665.1 strains_non_MPA_non_topgraph_cdhit70_190118.csv	Toxin B n=50 Tax=Escherichia coli TaxID=562 RepID=A0A3U8EBS2_ECOLX
	agilent_131888	0.000274419	0.658606	0.295235	-1.01441	1.60488	25	25	1	UniRef90_C0FTT4	75	WP_007886088.1 MPA_PNP_EM_seqs_non_topgraph_seqs_final_210318.csv	Flagellin n=5 Tax=Roseburia inulinivorans TaxID=360807 RepID=C0FTT4_9FIRM
	agilent_223825	0.00027747	0.665928	-0.490128	-2.71514	1.73489	8.33333	9.375	1.125	UniRef90_Q9KK48	76	VFG005316(gb|NP_359586) (pspC/cbpA) Choline binding protein A [Choline-binding proteins (CVF122)] [Streptococcus pneumoniae R6]	Surface protein PspC n=12 Tax=Streptococcus pneumoniae TaxID=1313 RepID=Q9KK48_STREE
	agilent_171144	0.000278166	0.6676	0.362176	-1.29078	2.01513	16.6667	31.25	1.875	UniRef90_P81177	77	WP_001819612.1 strains_non_MPA_non_topgraph_cdhit70_190118.csv	Zinc metalloproteinase aureolysin n=337 Tax=Bacilli TaxID=91061 RepID=AURE_STAAU
	agilent_3544	0.000278512	0.668428	-0.278153	-1.551	0.994698	33.3333	21.875	0.65625	UniRef90_Q69091	78	Glycoprotein D HHV-1	Envelope glycoprotein D n=279 Tax=root TaxID=1 RepID=GD_HHV11
	agilent_20375	0.000283676	0.680824	0.34037	-1.28144	1.96218	12.5	15.625	1.25	UniRef90_Q6SED6	79	WP_011162194.1 strains_non_MPA_non_topgraph_cdhit70_190118.csv	Uncharacterized protein n=3 Tax=root TaxID=1 RepID=Q6SED6_9CAUD
	agilent_218358	0.000286442	0.687461	0.276601	-1.07096	1.62416	20.8333	25	1.2	UniRef90_B0G3Y5	80	WP_052302907.1 strains_non_MPA_non_topgraph_cdhit70_190118.csv	N-acetylmuramoyl-L-alanine amidase n=2 Tax=Dorea formicigenerans TaxID=39486 RepID=B0G3Y5_9FIRM
	agilent_73129	0.000289434	0.694642	-0.337514	-2.02264	1.34761	16.6667	9.375	0.5625	UniRef90_R5NUP6	81	MH0437_GL0231446 MPA_PNP_EM_seqs_non_topgraph_seqs_final_210318.csv	Flagellin n=6 Tax=Clostridiales TaxID=186802 RepID=R5NUP6_9CLOT
	agilent_205930	0.000299434	0.718642	0.236723	-1.0511	1.52454	25	28.125	1.125	UniRef90_A0A4P6M5E2	82	WP_018596369.1 strains_non_MPA_non_topgraph_cdhit70_190118.csv	Uncharacterized protein n=5 Tax=Clostridiales TaxID=186802 RepID=A0A4P6M5E2_9FIRM
	agilent_223876	0.00029965	0.719161	-0.292674	-1.88795	1.3026	16.6667	12.5	0.75	UniRef90_UPI000B5938A4	83	VFG001356(gb|NP_345446) (lytB) endo-beta-N-acetylglucosaminidase [CBPs (VF0145)] [Streptococcus pneumoniae TIGR4]	endo-beta-N-acetylglucosaminidase n=2 Tax=Streptococcus pneumoniae TaxID=1313 RepID=UPI000B5938A4
	agilent_193401	0.000301704	0.724089	-0.324013	-2.12304	1.47501	12.5	15.625	1.25	UniRef90_K0WUD6	84	MH0012_GL0237066 (1/1) MPA_and_EM_topgraph_220218_subsample.csv	Uncharacterized protein n=3 Tax=Bacteroidales TaxID=171549 RepID=K0WUD6_9BACT
	agilent_226351	0.000306775	0.73626	0.2368	-1.14118	1.61478	75	78.125	1.04167	UniRef90_A2T8Z5	85	VFG000948(gb|NP_663908) (fbaB) fibronectin-bing protein SfbII [FBPs (VF0243)] [Streptococcus pyogenes MGAS315]	PrtF2 n=111 Tax=Streptococcus pyogenes TaxID=1314 RepID=A2T8Z5_STRPY
	agilent_73216	0.000317766	0.76264	-0.185735	-1.39108	1.01961	41.6667	28.125	0.675	UniRef90_C0FTT4	86	WP_007886088.1 MPA_PNP_EM_seqs_non_topgraph_seqs_final_210318.csv	Flagellin n=5 Tax=Roseburia inulinivorans TaxID=360807 RepID=C0FTT4_9FIRM
	agilent_73214	0.000323532	0.776478	-0.28285	-2.23548	1.66978	12.5	6.25	0.5	UniRef90_C4ZDZ6	87	WP_012744138.1 MPA_PNP_EM_seqs_non_topgraph_seqs_final_210318.csv	Flagellin n=1 Tax=Agathobacter rectalis (strain ATCC 33656 / DSM 3377 / JCM 17463 / KCTC 5835 / VPI 0990) TaxID=515619 RepID=C4ZDZ6_AGARV
	agilent_130111	0.000323532	0.776478	-0.28285	-2.23548	1.66978	12.5	6.25	0.5	UniRef90_D4S2X1	88	MH0005_GL0011337 MPA_PNP_EM_seqs_non_topgraph_seqs_final_210318.csv	Flagellin n=3 Tax=Butyrivibrio TaxID=830 RepID=D4S2X1_9FIRM
	agilent_7061	0.000326599	0.783837	-0.180157	-1.46733	1.10702	33.3333	31.25	0.9375	UniRef90_P08392	89	Trans-acting transcriptional protein ICP4	Major viral transcription factor ICP4 n=1 Tax=Human herpesvirus 1 (strain 17) TaxID=10299 RepID=ICP4_HHV11
	agilent_15295	0.000328106	0.787455	0.368663	-2.31131	3.04863	4.16667	6.25	1.5	UniRef90_A0A0M6WF57	90	T2D-51A_GL0139746 MPA_PNP_EM_seqs_non_topgraph_seqs_final_210318.csv	Uncharacterized vancomycin resistance protein n=6 Tax=Roseburia TaxID=841 RepID=A0A0M6WF57_9FIRM
	agilent_241225	0.000335213	0.804511	0.161852	-1.1198	1.4435	25	34.375	1.375	UniRef90_UPI000F53326A	91	VFG000261(gb|NP_273742) (iga) IgA-specific serine endopeptidase [IgA1 protease (VF0080)] [Neisseria meningitidis MC58]	IgA-specific serine endopeptidase autotransporter n=1 Tax=Neisseria meningitidis TaxID=487 RepID=UPI000F53326A
	agilent_129839	0.000341848	0.820436	-0.147999	-1.42594	1.12995	29.1667	21.875	0.75	UniRef90_A0A3D2TUV9	92	MH0172_GL0065659 MPA_PNP_EM_seqs_non_topgraph_seqs_final_210318.csv	Flagellin n=7 Tax=Clostridiales TaxID=186802 RepID=A0A3D2TUV9_9FIRM
	agilent_202435	0.000345491	0.829178	0.182701	-1.47699	1.84239	12.5	12.5	1	UniRef90_A0A414MBR3	93	MH0356_GL0139632 (1/1) MPA_and_EM_topgraph_220218_subsample.csv	LPXTG cell wall anchor domain-containing protein n=10 Tax=Clostridiales TaxID=186802 RepID=A0A414MBR3_9FIRM
	agilent_91159	0.000347212	0.833308	-0.227461	-2.34575	1.89082	8.33333	6.25	0.75	UniRef90_A0A0C2UJK6	94	MH0341_GL0063914 MPA_PNP_EM_seqs_non_topgraph_seqs_final_210318.csv	Extracellular solute-binding protein n=28 Tax=Bifidobacterium TaxID=1678 RepID=A0A0C2UJK6_BIFAD
	agilent_23359	0.000352477	0.845946	0.13543	-1.23073	1.50159	20.8333	31.25	1.5	UniRef90_A7X6T9	95	WP_000751265.1 strains_non_MPA_non_topgraph_cdhit70_190118.csv	Probable transglycosylase IsaA n=197 Tax=Bacteria TaxID=2 RepID=ISAA_STAA1
	agilent_7826	0.000352545	0.846108	-0.120347	-1.33565	1.09496	37.5	28.125	0.75	UniRef90_P08318	96	phosphoprotein 150 & Large structural phosphoprotein	Large structural phosphoprotein n=145 Tax=root TaxID=1 RepID=PP150_HCMVA
	agilent_73215	0.000355752	0.853805	-0.143233	-1.66674	1.38027	20.8333	12.5	0.6	UniRef90_A0A173T5V3	97	MH0260_GL0103278 MPA_PNP_EM_seqs_non_topgraph_seqs_final_210318.csv	Flagellin n=2 Tax=Roseburia faecis TaxID=301302 RepID=A0A173T5V3_9FIRM
	agilent_235286	0.000356463	0.855512	0.128483	-1.25447	1.51143	20.8333	21.875	1.05	UniRef90_O86489	98	VFG001281(gb|NP_645335) (sdrE) Ser-Asp rich fibrinogen-binding bone sialoprotein-binding protein [SDr (VF0019)] [Staphylococcus aureus subsp. aureus MW2]	Serine-aspartate repeat-containing protein E n=489 Tax=Bacteria TaxID=2 RepID=SDRE_STAAE
	agilent_81159	0.000358742	0.86098	-0.186044	-2.26819	1.8961	8.33333	12.5	1.5	UniRef90_Q6GHS9	99	WP_000791575.1 strains_non_MPA_non_topgraph_cdhit70_190118.csv	Fibrinogen-binding protein n=22 Tax=Staphylococcus aureus TaxID=1280 RepID=FIB_STAAR
	agilent_294	0.000369675	0.88722	-0.12459	-1.84639	1.59722	12.5	15.625	1.25	UniRef90_Q99WQ6	100	Lipase 2 precursor (Glycerol ester hydrolase 2)	Lipase 2 n=451 Tax=Bacteria TaxID=2 RepID=LIP2_STAAM
	agilent_7179	0.000374487	0.898768	-0.143786	-2.35901	2.07144	8.33333	12.5	1.5	UniRef90_P11311	101	Adhesin P1 precursor (Cytadhesin P1) (Attachment protein) & ADP1_MYCPN adhesin P1	Adhesin P1 n=56 Tax=Mycoplasma pneumoniae TaxID=2104 RepID=ADP1_MYCPN
	agilent_236774	0.000375024	0.900058	-0.110595	-1.83659	1.6154	12.5	15.625	1.25	UniRef90_P10520	102	VFG000975(gb|NP_269944) (ska) streptokinase A precursor [Streptokinase (VF0247)] [Streptococcus pyogenes M1 GAS]	Streptokinase A n=48 Tax=Streptococcus pyogenes TaxID=1314 RepID=STRP_STRP1
	agilent_126598	0.000381636	0.915927	0.0954812	-1.67726	1.86822	12.5	9.375	0.75	UniRef90_A0A0Q1HMM5	103	MH0316_GL0084816 MPA_PNP_EM_seqs_non_topgraph_seqs_final_210318.csv	Flagellin n=6 Tax=Clostridiales TaxID=186802 RepID=A0A0Q1HMM5_9FIRM
	agilent_236018	0.000396702	0.952085	-0.0650715	-2.18755	2.0574	8.33333	15.625	1.875	UniRef90_A0A4I7XYI6	104	VFG001361(gb|NP_344663) (pspA) pneumococcal surface protein A [PspA (VF0152)] [Streptococcus pneumoniae TIGR4]	Surface protein A n=87 Tax=Streptococcus pneumoniae TaxID=1313 RepID=A0A4I7XYI6_STREE
	agilent_235643	0.000396965	0.952716	-0.0357213	-1.21643	1.14499	37.5	43.75	1.16667	UniRef90_P11311	105	VFG002033(gb|NP_109829) (p1/MgPa/gapA) ADP1_MYCPN adhesin P1 [Cytadherence organelle (VF0330)] [Mycoplasma pneumoniae M129]	Adhesin P1 n=56 Tax=Mycoplasma pneumoniae TaxID=2104 RepID=ADP1_MYCPN
	agilent_177201	0.000400152	0.960364	-0.0301267	-1.21827	1.15802	41.6667	31.25	0.75	UniRef90_G2T5W2	106	MH0268_GL0121737 MPA_PNP_EM_seqs_non_topgraph_seqs_final_210318.csv	Flagellin n=3 Tax=Roseburia TaxID=841 RepID=G2T5W2_ROSHA
	agilent_4762	0.0004007	0.961681	0.0318672	-1.26815	1.33188	25	25	1	UniRef90_A0A098ZMW6	107	choline-binding protein D	Autolysin n=355 Tax=Streptococcus TaxID=1301 RepID=A0A098ZMW6_STREE
	agilent_222162	0.000405516	0.973238	-0.0289965	-1.72309	1.6651	12.5	15.625	1.25	UniRef90_Q9JNH0	108	VFG000972(gb|NP_269972) (sic) inhibitor of complement-mediated lysis [SIC (VF0255)] [Streptococcus pyogenes M1 GAS]	Sic1.225 n=20 Tax=Streptococcus pyogenes TaxID=1314 RepID=Q9JNH0_STRPY
	agilent_73127	0.000408065	0.979357	0.0183425	-1.37105	1.40773	25	21.875	0.875	UniRef90_A0A416JDV1	109	MH0250_GL0256152 MPA_PNP_EM_seqs_non_topgraph_seqs_final_210318.csv	Flagellin (Fragment) n=1 Tax=Clostridium sp. AM49-4BH TaxID=2293035 RepID=A0A416JDV1_9CLOT
	agilent_238433	0.000410804	0.98593	0.0137323	-1.51248	1.53994	16.6667	15.625	0.9375	UniRef90_Q9I324	110	VFG000203(gb|NP_250399) (popB) type III secretion system hydrophobic translocator, pore protein PopB [TTSS (VF0083)] [Pseudomonas aeruginosa PAO1]	Translocator protein PopB n=209 Tax=Pseudomonadaceae TaxID=135621 RepID=Q9I324_PSEAE
	agilent_20117	0.000410947	0.986274	-0.0142336	-1.63575	1.60728	16.6667	21.875	1.3125	UniRef90_Q6GE15	111	WP_000792567.1 strains_non_MPA_non_topgraph_cdhit70_190118.csv	Immunoglobulin-binding protein Sbi n=35 Tax=Staphylococcus aureus TaxID=1280 RepID=SBI_STAAR
	agilent_56259	0.000412499	0.989997	-0.00774355	-1.21826	1.20277	33.3333	28.125	0.84375	UniRef90_A0A174IP95	112	T2D-105A_GL0053933 MPA_PNP_EM_seqs_non_topgraph_seqs_final_210318.csv	Flagellin n=3 Tax=Clostridiales TaxID=186802 RepID=A0A174IP95_9FIRM
	agilent_41924	0.000412981	0.991155	0.0123527	-2.17156	2.19627	8.33333	9.375	1.125	UniRef90_A0A1H0NAI1	113	WP_020917636.1 strains_non_MPA_non_topgraph_cdhit70_190118.csv	LysM domain-containing protein n=15 Tax=Streptococcus TaxID=1301 RepID=A0A1H0NAI1_STREI
	agilent_18552	0.000416109	0.998661	-20.8751	-24400.7	24358.9	12.5	0	0	UniRef90_A0A2M9VA06	114	YP_100397.1 strains_non_MPA_non_topgraph_cdhit70_190118.csv	Xanthan lyase n=60 Tax=Bacteroides TaxID=816 RepID=A0A2M9VA06_BACFG
	agilent_229156	0.000416152	0.998766	18.4359	-23337.3	23374.1	0	6.25		UniRef90_Q8KQR2	115	VFG001320(gb|NP_645831) (isdD) iron-regulated surface determinant protein D [Isd (VF0015)] [Staphylococcus aureus subsp. aureus MW2]	Heme transporter IsdDEF, membrane component IsdD n=263 Tax=Bacteria TaxID=2 RepID=Q8KQR2_STAAU
	agilent_7113	0.000416152	0.998766	-22.2649	-28232.2	28187.6	33.3333	9.375	0.28125	UniRef90_P0C6Z0	116	early antigen protein D (EA-D) & DNA polymerase processivity factor BMRF1	DNA polymerase processivity factor BMRF1 n=54 Tax=Epstein-Barr virus (strain GD1) TaxID=10376 RepID=EAD_EBVA8
	agilent_221466	0.00041616	0.998784	19.514	-25086	25125.1	0	12.5		UniRef90_A0A2X2MA38	117	VFG002420(gb|NP_644838) (adsA) Adenosine synthase A [AdsA (VF0422)] [Staphylococcus aureus subsp. aureus MW2]	5'-nucleotidase n=579 Tax=Bacteria TaxID=2 RepID=A0A2X2MA38_STAAU
	agilent_139935	0.000416169	0.998806	19.0066	-24875.8	24913.8	0	6.25		UniRef90_A0A171J956	118	WP_014569630.1 (1/1) non_MPA_topgraph_sampling_040218.csv	LysM domain protein n=19 Tax=Lactobacillaceae TaxID=33958 RepID=A0A171J956_LACRH
	agilent_7115	0.000416181	0.998834	-22.7003	-30458.8	30413.4	29.1667	9.375	0.321429	UniRef90_P0C6Z0	119	early antigen protein D (EA-D) & DNA polymerase processivity factor BMRF1	DNA polymerase processivity factor BMRF1 n=54 Tax=Epstein-Barr virus (strain GD1) TaxID=10376 RepID=EAD_EBVA8
	agilent_237936	0.000416207	0.998898	20.3177	-28807.3	28847.9	0	9.375		UniRef90_A1JSQ1	120	VFG002321(gb|YP_001006728) (fliC) flagellin [Flagella (VF0394)] [Yersinia enterocolitica subsp. enterocolitica 8081]	Flagellin n=55 Tax=Yersinia TaxID=444888 RepID=A1JSQ1_YERE8
