# Supplementary material for: Systemic antibody responses against bacterial and viral antigens associate with fatigue in patients with inflammatory bowel disease
Source: iScience. 2026 Jul 20;29(8):116828. doi: 10.1016/j.isci.2026.116828 (PMC13393791; doi:10.1016/j.isci.2026.116828)
Supplement: Table S34. Logistic regression results for the association between fatigue status and antibodies included in Vogl et al. — 19 in the remission CD cohort comparing high fatigue (Q4) with low-to-moderate fatigue (<Q4) [file mmc34.xlsx]

## Sheet: Table S34
	Table S34. Logistic regression results for the association between fatigue status (Q4: n = 25; <Q4: n = 35) and antibodies from Vogl et al. , Sci. Adv. 2022 (DOI:10.1126/sciadv.abq2422) in the CD remission subgroup. Models were adjusted for age, sex, and smoking. Yellow-colored cells indicate nominal significance (p < 0.05), and orange cells indicate p < 0.1.
	Peptide-ID	Benjamini-Hochberg value	P-Value	Regression Coefficient	Lower Confidence Interval Value	Upper Confidence Interval Value	% of individuals with peptide present in lesser fatigued group (<Q4)	% of individuals with peptide present in higher fatigued group (Q4)	Fold Change	UniRef-ID	Rank based on P-Value	Peptide Name	Function according to Universal Protein Reference database (UniRef)
	agilent_3552	1.25955e-05	0.0302292	-3.46759	-6.60378	-0.331402	31.8182	4.34783	0.136646	UniRef90_A0A2U3RZL8	1	pneumococcal histidine triad protein D (1/2) & histidine motif-containing protein, partial	Pneumococcal histidine triad protein D n=4 Tax=Streptococcus pneumoniae TaxID=1313 RepID=A0A2U3RZL8_STREE
	agilent_202435	1.99244e-05	0.0478185	3.04764	0.0292812	6.06601	4.54545	21.7391	4.78261	UniRef90_A0A414MBR3	2	MH0356_GL0139632 (1/1) MPA_and_EM_topgraph_220218_subsample.csv	LPXTG cell wall anchor domain-containing protein n=10 Tax=Clostridiales TaxID=186802 RepID=A0A414MBR3_9FIRM
	agilent_223876	3.03968e-05	0.0729523	1.76435	-0.164157	3.69285	9.09091	26.087	2.86957	UniRef90_UPI000B5938A4	3	VFG001356(gb|NP_345446) (lytB) endo-beta-N-acetylglucosaminidase [CBPs (VF0145)] [Streptococcus pneumoniae TIGR4]	endo-beta-N-acetylglucosaminidase n=2 Tax=Streptococcus pneumoniae TaxID=1313 RepID=UPI000B5938A4
	agilent_81159	3.08303e-05	0.0739926	-2.23103	-4.67846	0.216409	27.2727	4.34783	0.15942	UniRef90_Q6GHS9	4	WP_000791575.1 strains_non_MPA_non_topgraph_cdhit70_190118.csv	Fibrinogen-binding protein n=22 Tax=Staphylococcus aureus TaxID=1280 RepID=FIB_STAAR
	agilent_26641	3.18814e-05	0.0765154	1.76154	-0.187654	3.71073	9.09091	26.087	2.86957	UniRef90_A0A1X3AI86	5	NP_816693.1 strains_non_MPA_non_topgraph_cdhit70_190118.csv	ABC-type enterochelin transport system, periplasmic component n=115 Tax=Bacilli TaxID=91061 RepID=A0A1X3AI86_ENTFL
	agilent_133116	4.3982e-05	0.105557	1.85508	-0.391388	4.10154	9.09091	34.7826	3.82609	UniRef90_A0A2N0UJ56	6	ED10A_GL0135741 (1/1) MPA_and_EM_topgraph_220218_subsample.csv	Phosphoserine phosphatase RsbU n=23 Tax=root TaxID=1 RepID=A0A2N0UJ56_9FIRM
	agilent_242753	4.45682e-05	0.106964	1.96093	-0.423294	4.34515	4.54545	21.7391	4.78261	UniRef90_P44969	7	VFG000337(gb|NP_439153) (iga1) immunoglobin A1 protease [IgA1 protease (VF0045)] [Haemophilus influenzae Rd KW20]	Immunoglobulin A1 protease autotransporter n=1 Tax=Haemophilus influenzae (strain ATCC 51907 / DSM 11121 / KW20 / Rd) TaxID=71421 RepID=IGA0_HAEIN
	agilent_220388	6.68757e-05	0.160502	1.6228	-0.643596	3.88919	9.09091	17.3913	1.91304	UniRef90_P09983	8	VFG000906(gb|NP_755445) (hlyA) Hemolysin A [Hemolysin (VF0225)] [Escherichia coli CFT073]	Hemolysin, chromosomal n=225 Tax=Bacteria TaxID=2 RepID=HLYAC_ECOLX
	agilent_177201	6.85877e-05	0.164611	0.984966	-0.40415	2.37408	50	73.913	1.47826	UniRef90_G2T5W2	9	MH0268_GL0121737 MPA_PNP_EM_seqs_non_topgraph_seqs_final_210318.csv	Flagellin n=3 Tax=Roseburia TaxID=841 RepID=G2T5W2_ROSHA
	agilent_183889	8.21007e-05	0.197042	1.35327	-0.702782	3.40932	9.09091	21.7391	2.3913	UniRef90_A0A174HY43	10	WP_005425557.1 MPA_PNP_EM_seqs_non_topgraph_seqs_final_210318.csv	Uncharacterized protein n=25 Tax=Clostridiales TaxID=186802 RepID=A0A174HY43_9FIRM
	agilent_74514	8.53463e-05	0.204831	1.55342	-0.847896	3.95473	4.54545	17.3913	3.82609	UniRef90_K5ZQT7	11	MH0092_GL0084257 (2/2) MPA_and_EM_topgraph_220218_subsample.csv	TonB family domain-containing protein n=17 Tax=Parabacteroides TaxID=375288 RepID=K5ZQT7_9BACT
	agilent_126599	8.99298e-05	0.215832	0.93716	-0.546897	2.42122	59.0909	82.6087	1.39799	UniRef90_A0A354D669	12	MH0193_GL0075334 MPA_PNP_EM_seqs_non_topgraph_seqs_final_210318.csv	Flagellin n=1 Tax=Lachnospiraceae bacterium TaxID=1898203 RepID=A0A354D669_9FIRM
	agilent_222162	9.42744e-05	0.226259	1.1745	-0.72788	3.07689	13.6364	21.7391	1.5942	UniRef90_Q9JNH0	13	VFG000972(gb|NP_269972) (sic) inhibitor of complement-mediated lysis [SIC (VF0255)] [Streptococcus pyogenes M1 GAS]	Sic1.225 n=20 Tax=Streptococcus pyogenes TaxID=1314 RepID=Q9JNH0_STRPY
	agilent_171144	9.62222e-05	0.230933	-1.24274	-3.27596	0.790489	22.7273	8.69565	0.382609	UniRef90_P81177	14	WP_001819612.1 strains_non_MPA_non_topgraph_cdhit70_190118.csv	Zinc metalloproteinase aureolysin n=337 Tax=Bacilli TaxID=91061 RepID=AURE_STAAU
	agilent_193401	9.96247e-05	0.239099	0.987087	-0.656293	2.63047	13.6364	30.4348	2.23188	UniRef90_K0WUD6	15	MH0012_GL0237066 (1/1) MPA_and_EM_topgraph_220218_subsample.csv	Uncharacterized protein n=3 Tax=Bacteroidales TaxID=171549 RepID=K0WUD6_9BACT
	agilent_205930	0.000102347	0.245633	1.0154	-0.698734	2.72953	13.6364	26.087	1.91304	UniRef90_A0A4P6M5E2	16	WP_018596369.1 strains_non_MPA_non_topgraph_cdhit70_190118.csv	Uncharacterized protein n=5 Tax=Clostridiales TaxID=186802 RepID=A0A4P6M5E2_9FIRM
	agilent_12512	0.000102512	0.246029	1.51402	-1.044	4.07204	4.54545	13.0435	2.86957	UniRef90_Q7DBI0	17	NP_310689.1 strains_non_MPA_non_topgraph_cdhit70_190118.csv	Flagellin n=88 Tax=Bacteria TaxID=2 RepID=Q7DBI0_ECO57
	agilent_7826	0.00010335	0.248039	-0.879632	-2.37215	0.612889	36.3636	26.087	0.717391	UniRef90_P08318	18	phosphoprotein 150 & Large structural phosphoprotein	Large structural phosphoprotein n=145 Tax=root TaxID=1 RepID=PP150_HCMVA
	agilent_235643	0.000105224	0.252538	0.893075	-0.636715	2.42287	18.1818	30.4348	1.67391	UniRef90_P11311	19	VFG002033(gb|NP_109829) (p1/MgPa/gapA) ADP1_MYCPN adhesin P1 [Cytadherence organelle (VF0330)] [Mycoplasma pneumoniae M129]	Adhesin P1 n=56 Tax=Mycoplasma pneumoniae TaxID=2104 RepID=ADP1_MYCPN
	agilent_73399	0.00011126	0.267024	-0.814825	-2.25367	0.624015	45.4545	39.1304	0.86087	UniRef90_A0A354D669	20	MH0193_GL0075334 MPA_PNP_EM_seqs_non_topgraph_seqs_final_210318.csv	Flagellin n=1 Tax=Lachnospiraceae bacterium TaxID=1898203 RepID=A0A354D669_9FIRM
	agilent_150432	0.000119914	0.287793	-0.989207	-2.81315	0.83474	22.7273	13.0435	0.573913	UniRef90_A0A3E1ZVB6	21	WP_001202315.1 (1/1) non_MPA_topgraph_sampling_040218.csv	Outer membrane lipoprotein RcsF n=19 Tax=Enterobacteriaceae TaxID=543 RepID=A0A3E1ZVB6_9ENTR
	agilent_12510	0.000122387	0.293729	1.4691	-1.27323	4.21143	4.54545	13.0435	2.86957	UniRef90_Q09012	22	WP_000079828.1 strains_non_MPA_non_topgraph_cdhit70_190118.csv	Flagellin n=54 Tax=Enterobacteriaceae TaxID=543 RepID=Q09012_SHISO
	agilent_12513	0.000122387	0.293729	1.4691	-1.27323	4.21143	4.54545	13.0435	2.86957	UniRef90_Q06971	23	WP_000079833.1 strains_non_MPA_non_topgraph_cdhit70_190118.csv	Flagellin n=259 Tax=Salmonella TaxID=590 RepID=FLIC_SALDU
	agilent_12509	0.000122387	0.293729	1.4691	-1.27323	4.21143	4.54545	13.0435	2.86957	UniRef90_P06177	24	WP_020438185.1 strains_non_MPA_non_topgraph_cdhit70_190118.csv	Flagellin n=155 Tax=Salmonella TaxID=590 RepID=FLIC_SALMU
	agilent_7473	0.000124288	0.298292	1.06544	-0.942266	3.07314	9.09091	17.3913	1.91304	UniRef90_P43840	25	fimbrial protein (1/2) & Outer membrane protein P5 precursor (OMP P5) (Fimbrin)	Outer membrane protein P5 n=60 Tax=Pasteurellaceae TaxID=712 RepID=OMP5_HAEIN
	agilent_113801	0.000126659	0.303981	-3.52277	-10.2396	3.1941	4.54545	4.34783	0.956522	UniRef90_A0A162ELA1	26	YP_004890412.1 (1/1) non_MPA_topgraph_sampling_040218.csv	Uncharacterized protein n=36 Tax=Lactobacillus TaxID=1578 RepID=A0A162ELA1_LACPN
	agilent_7061	0.000129085	0.309803	-0.769044	-2.25314	0.71505	36.3636	30.4348	0.836957	UniRef90_P08392	27	Trans-acting transcriptional protein ICP4	Major viral transcription factor ICP4 n=1 Tax=Human herpesvirus 1 (strain 17) TaxID=10299 RepID=ICP4_HHV11
	agilent_231281	0.000131363	0.315272	0.999622	-0.951366	2.95061	9.09091	17.3913	1.91304	UniRef90_O85626	28	VFG000799(gb|NP_290255) (espD) Type III secretion system translocator protein EspD, pore protein [EspD (VF0200)] [Escherichia coli O157:H7 str. EDL933]	L0021 n=35 Tax=Enterobacteriaceae TaxID=543 RepID=O85626_ECOLX
	agilent_4121	0.000132103	0.317048	1.49357	-1.43219	4.41933	4.54545	8.69565	1.91304	UniRef90_Q59947	29	immunoglobulin A1 protease	Immunoglobulin A1 protease n=446 Tax=Streptococcus pneumoniae TaxID=1313 RepID=IGA1_STRR6
	agilent_223687	0.000133049	0.319319	-1.02549	-3.04377	0.992792	18.1818	17.3913	0.956522	UniRef90_UPI000F53326A	30	VFG000261(gb|NP_273742) (iga) IgA-specific serine endopeptidase [IgA1 protease (VF0080)] [Neisseria meningitidis MC58]	IgA-specific serine endopeptidase autotransporter n=1 Tax=Neisseria meningitidis TaxID=487 RepID=UPI000F53326A
	agilent_237936	0.000135577	0.325386	2.01794	-2.00371	6.03959	4.54545	4.34783	0.956522	UniRef90_A1JSQ1	31	VFG002321(gb|YP_001006728) (fliC) flagellin [Flagella (VF0394)] [Yersinia enterocolitica subsp. enterocolitica 8081]	Flagellin n=55 Tax=Yersinia TaxID=444888 RepID=A1JSQ1_YERE8
	agilent_164349	0.000139253	0.334207	-1.59834	-4.84238	1.6457	9.09091	4.34783	0.478261	UniRef90_R5VF48	32	MH0098_GL0098662 (1/1) MPA_and_EM_topgraph_220218_subsample.csv	Glycosyltransferase Family 51 candidate bifunctional family GT51 b-glycosyltransferase/PBP transpeptidase (Candidate murein polymerase) n=7 Tax=Roseburia TaxID=841 RepID=R5VF48_9FIRM
	agilent_236774	0.000140142	0.33634	1.48291	-1.54016	4.50597	4.54545	8.69565	1.91304	UniRef90_P10520	33	VFG000975(gb|NP_269944) (ska) streptokinase A precursor [Streptokinase (VF0247)] [Streptococcus pyogenes M1 GAS]	Streptokinase A n=48 Tax=Streptococcus pyogenes TaxID=1314 RepID=STRP_STRP1
	agilent_191187	0.00014287	0.342888	0.743241	-0.792621	2.2791	18.1818	30.4348	1.67391	UniRef90_A0A1L9L6D8	34	WP_039451873.1 strains_non_MPA_non_topgraph_cdhit70_190118.csv	Chitodextrinase n=50 Tax=Vibrionaceae TaxID=641 RepID=A0A1L9L6D8_VIBFL
	agilent_5001	0.000146203	0.350887	-1.08488	-3.36422	1.19446	18.1818	8.69565	0.478261	UniRef90_Q66478	35	polyprotein (3/9) & structural protein (3/3) & VP1 (2/4) & capsid protein VP1 & VP1 protein (2/2) & VP1 protein, partial [Enterovirus A71]	Genome polyprotein n=10068 Tax=root TaxID=1 RepID=POLG_HE71B
	agilent_193624	0.000148757	0.357017	0.834765	-0.941562	2.61109	18.1818	17.3913	0.956522	UniRef90_I9R3H6	36	T2D-11A_GL0151524 MPA_PNP_EM_seqs_non_topgraph_seqs_final_210318.csv	DUF4988 domain-containing protein n=14 Tax=Bacteroides TaxID=816 RepID=I9R3H6_9BACE
	agilent_226835	0.000152759	0.366622	1.13198	-1.32548	3.58945	9.09091	13.0435	1.43478	UniRef90_A0A3U8EBS2	37	VFG000845(gb|YP_325655) (toxB) cytotoxin [ToxB (VF0203)] [Escherichia coli O157:H7 str. EDL933]	Toxin B n=50 Tax=Escherichia coli TaxID=562 RepID=A0A3U8EBS2_ECOLX
	agilent_207497	0.000156589	0.375814	0.66249	-0.80364	2.12862	22.7273	34.7826	1.53043	UniRef90_A0A2N5P539	38	WP_024854521.1 (1/1) non_MPA_topgraph_sampling_040218.csv	Penicillin-binding protein 2 n=22 Tax=Clostridiales TaxID=186802 RepID=A0A2N5P539_RUMGN
	agilent_139935	0.000160007	0.384018	-1.10042	-3.57801	1.37717	13.6364	4.34783	0.318841	UniRef90_A0A171J956	39	WP_014569630.1 (1/1) non_MPA_topgraph_sampling_040218.csv	LysM domain protein n=19 Tax=Lactobacillaceae TaxID=33958 RepID=A0A171J956_LACRH
	agilent_200616	0.000161412	0.387388	0.81168	-1.02882	2.65218	13.6364	21.7391	1.5942	UniRef90_K0WU03	40	MH0012_GL0184715 MPA_PNP_EM_seqs_non_topgraph_seqs_final_210318.csv	PA14 domain-containing protein n=3 Tax=Bacteroidales TaxID=171549 RepID=K0WU03_9BACT
	agilent_41924	0.000166846	0.400429	-0.761824	-2.53757	1.01393	22.7273	13.0435	0.573913	UniRef90_A0A1H0NAI1	41	WP_020917636.1 strains_non_MPA_non_topgraph_cdhit70_190118.csv	LysM domain-containing protein n=15 Tax=Streptococcus TaxID=1301 RepID=A0A1H0NAI1_STREI
	agilent_129839	0.000172794	0.414706	-0.56038	-1.90696	0.7862	63.6364	56.5217	0.888199	UniRef90_A0A3D2TUV9	42	MH0172_GL0065659 MPA_PNP_EM_seqs_non_topgraph_seqs_final_210318.csv	Flagellin n=7 Tax=Clostridiales TaxID=186802 RepID=A0A3D2TUV9_9FIRM
	agilent_91159	0.000177333	0.425598	0.934414	-1.36421	3.23303	9.09091	17.3913	1.91304	UniRef90_A0A0C2UJK6	43	MH0341_GL0063914 MPA_PNP_EM_seqs_non_topgraph_seqs_final_210318.csv	Extracellular solute-binding protein n=28 Tax=Bifidobacterium TaxID=1678 RepID=A0A0C2UJK6_BIFAD
	agilent_148372	0.000182997	0.439192	0.740322	-1.13543	2.61607	13.6364	21.7391	1.5942	UniRef90_K0X778	44	MH0012_GL0067549 MPA_PNP_EM_seqs_non_topgraph_seqs_final_210318.csv	Por secretion system C-terminal sorting domain-containing protein n=2 Tax=Bacteroidales TaxID=171549 RepID=K0X778_9BACT
	agilent_10626	0.000194576	0.466981	1.12108	-1.89964	4.14179	4.54545	13.0435	2.86957	UniRef90_Q82081	45	positive (from uniprot): Rhinovirus B Genome polyprotein	Genome polyprotein n=46 Tax=Enterovirus TaxID=12059 RepID=POLG_HRV3
	agilent_7113	0.000202179	0.48523	-0.664181	-2.52941	1.20105	22.7273	8.69565	0.382609	UniRef90_P0C6Z0	46	early antigen protein D (EA-D) & DNA polymerase processivity factor BMRF1	DNA polymerase processivity factor BMRF1 n=54 Tax=Epstein-Barr virus (strain GD1) TaxID=10376 RepID=EAD_EBVA8
	agilent_20117	0.000205438	0.49305	0.610859	-1.13578	2.3575	13.6364	26.087	1.91304	UniRef90_Q6GE15	47	WP_000792567.1 strains_non_MPA_non_topgraph_cdhit70_190118.csv	Immunoglobulin-binding protein Sbi n=35 Tax=Staphylococcus aureus TaxID=1280 RepID=SBI_STAAR
	agilent_191430	0.000207067	0.496962	0.558197	-1.0524	2.1688	22.7273	30.4348	1.33913	UniRef90_U6RSF2	48	MH0002_GL0031714 MPA_PNP_EM_seqs_non_topgraph_seqs_final_210318.csv	GTPase HflX n=32 Tax=root TaxID=1 RepID=U6RSF2_9BACE
	agilent_79810	0.000208363	0.500071	-0.448459	-1.75183	0.854911	54.5455	43.4783	0.797101	UniRef90_R7HD48	49	MH0113_GL0055733 MPA_PNP_EM_seqs_non_topgraph_seqs_final_210318.csv	Flagellin n=1 Tax=Eubacterium sp. CAG:38 TaxID=1262889 RepID=R7HD48_9FIRM
	agilent_138829	0.000211455	0.507493	0.501539	-0.981679	1.98476	22.7273	30.4348	1.33913	UniRef90_A0A174B1N0	50	WP_012743453.1 MPA_PNP_EM_seqs_non_topgraph_seqs_final_210318.csv	Toxin A n=2 Tax=[Eubacterium] rectale TaxID=39491 RepID=A0A174B1N0_9FIRM
	agilent_188501	0.000214208	0.514098	-0.821512	-3.28927	1.64624	9.09091	8.69565	0.956522	UniRef90_A0A3A9YAX1	51	YP_194478.1 (1/1) non_MPA_topgraph_sampling_040218.csv	YSIRK-type signal peptide-containing protein n=15 Tax=Lactobacillus acidophilus TaxID=1579 RepID=A0A3A9YAX1_LACAI
	agilent_80375	0.000214792	0.515501	0.51535	-1.03789	2.06859	27.2727	26.087	0.956522	UniRef90_A0A3U8EBS2	52	NP_052665.1 strains_non_MPA_non_topgraph_cdhit70_190118.csv	Toxin B n=50 Tax=Escherichia coli TaxID=562 RepID=A0A3U8EBS2_ECOLX
	agilent_78402	0.000216117	0.51868	-0.493818	-1.9935	1.00586	31.8182	26.087	0.819876	UniRef90_A0A381IPJ2	53	WP_011590251.1 strains_non_MPA_non_topgraph_cdhit70_190118.csv	Cell wall binding repeat-containing protein n=19 Tax=Clostridium perfringens TaxID=1502 RepID=A0A381IPJ2_CLOPF
	agilent_230765	0.00022331	0.535945	-0.586042	-2.44178	1.26969	18.1818	17.3913	0.956522	UniRef90_A6QIG2	54	VFG001799(gb|CAB94853) (map) extracellular proteins Map [Eap/Map (VF0016)] [Staphylococcus aureus str. Newman D2C (ATCC 25904)]	65 kDa membrane protein n=124 Tax=Bacteria TaxID=2 RepID=OMP7_STAAE
	agilent_7143	0.00022351	0.536423	-0.439754	-1.8339	0.954388	40.9091	26.087	0.637681	UniRef90_P08318	55	phosphoprotein 150 & Large structural phosphoprotein	Large structural phosphoprotein n=145 Tax=root TaxID=1 RepID=PP150_HCMVA
	agilent_73128	0.000224707	0.539297	0.417994	-0.916561	1.75255	54.5455	65.2174	1.19565	UniRef90_R5E067	56	MH0010_GL0007892 MPA_PNP_EM_seqs_non_topgraph_seqs_final_210318.csv	Flagellin n=2 Tax=Eubacterium TaxID=1730 RepID=R5E067_9FIRM
	agilent_294	0.0002284	0.54816	-0.553103	-2.35831	1.25211	18.1818	21.7391	1.19565	UniRef90_Q99WQ6	57	Lipase 2 precursor (Glycerol ester hydrolase 2)	Lipase 2 n=451 Tax=Bacteria TaxID=2 RepID=LIP2_STAAM
	agilent_4762	0.000228679	0.548829	0.497917	-1.1299	2.12573	27.2727	30.4348	1.11594	UniRef90_A0A098ZMW6	58	choline-binding protein D	Autolysin n=355 Tax=Streptococcus TaxID=1301 RepID=A0A098ZMW6_STREE
	agilent_72400	0.000235302	0.564724	-0.394986	-1.73939	0.949415	50	47.8261	0.956522	UniRef90_A0A0Q1HMM5	59	MH0316_GL0084816 MPA_PNP_EM_seqs_non_topgraph_seqs_final_210318.csv	Flagellin n=6 Tax=Clostridiales TaxID=186802 RepID=A0A0Q1HMM5_9FIRM
	agilent_131887	0.000235741	0.565779	-0.43947	-1.93934	1.0604	77.2727	73.913	0.956522	UniRef90_C4ZDZ6	60	WP_012744138.1 MPA_PNP_EM_seqs_non_topgraph_seqs_final_210318.csv	Flagellin n=1 Tax=Agathobacter rectalis (strain ATCC 33656 / DSM 3377 / JCM 17463 / KCTC 5835 / VPI 0990) TaxID=515619 RepID=C4ZDZ6_AGARV
	agilent_56259	0.000237044	0.568905	-0.406121	-1.8034	0.991161	72.7273	65.2174	0.896739	UniRef90_A0A174IP95	61	T2D-105A_GL0053933 MPA_PNP_EM_seqs_non_topgraph_seqs_final_210318.csv	Flagellin n=3 Tax=Clostridiales TaxID=186802 RepID=A0A174IP95_9FIRM
	agilent_73129	0.00023972	0.575329	-0.417361	-1.87752	1.0428	36.3636	39.1304	1.07609	UniRef90_R5NUP6	62	MH0437_GL0231446 MPA_PNP_EM_seqs_non_topgraph_seqs_final_210318.csv	Flagellin n=6 Tax=Clostridiales TaxID=186802 RepID=R5NUP6_9CLOT
	agilent_139744	0.000246606	0.591854	0.567679	-1.50754	2.64289	9.09091	13.0435	1.43478	UniRef90_K0X4C2	63	MH0006_GL0181762 MPA_PNP_EM_seqs_non_topgraph_seqs_final_210318.csv	Uncharacterized protein n=3 Tax=Bacteroidales TaxID=171549 RepID=K0X4C2_9BACT
	agilent_236695	0.000249358	0.59846	0.395923	-1.07763	1.86947	31.8182	30.4348	0.956522	UniRef90_Q6GHV7	64	VFG001317(gb|YP_001332074) (isdB) iron-regulated surface determinant protein B, haemoglobin receptor [Isd (VF0015)] [Staphylococcus aureus subsp. aureus str. Newman]	Iron-regulated surface determinant protein B n=509 Tax=Bacilli TaxID=91061 RepID=ISDB_STAAR
	agilent_138817	0.000254673	0.611216	0.656248	-1.874	3.1865	9.09091	8.69565	0.956522	UniRef90_K0X429	65	MH0012_GL0120519 MPA_PNP_EM_seqs_non_topgraph_seqs_final_210318.csv	Por secretion system C-terminal sorting domain-containing protein n=4 Tax=Bacteria TaxID=2 RepID=K0X429_9BACT
	agilent_241521	0.00025559	0.613416	0.56605	-1.62997	2.76207	9.09091	8.69565	0.956522	UniRef90_P44969	66	VFG000337(gb|NP_439153) (iga1) immunoglobin A1 protease [IgA1 protease (VF0045)] [Haemophilus influenzae Rd KW20]	Immunoglobulin A1 protease autotransporter n=1 Tax=Haemophilus influenzae (strain ATCC 51907 / DSM 11121 / KW20 / Rd) TaxID=71421 RepID=IGA0_HAEIN
	agilent_129840	0.000256727	0.616144	-0.339596	-1.66727	0.988082	54.5455	47.8261	0.876812	UniRef90_A0A173VM56	67	MH0044_GL0005871 MPA_PNP_EM_seqs_non_topgraph_seqs_final_210318.csv	Flagellin n=8 Tax=Roseburia TaxID=841 RepID=A0A173VM56_9FIRM
	agilent_224217	0.000262704	0.630489	0.55782	-1.71499	2.83063	9.09091	13.0435	1.43478	UniRef90_C1IDV3	68	VFG002419(gb|NP_645021) (coa) staphylocoagulase precursor [Staphylocoagulase (VF0421)] [Staphylococcus aureus subsp. aureus MW2]	Staphylocoagulase n=45 Tax=Staphylococcaceae TaxID=90964 RepID=C1IDV3_STAAU
	agilent_241595	0.000265695	0.637667	0.322089	-1.01832	1.6625	40.9091	52.1739	1.27536	UniRef90_A0A4I7XYI6	69	VFG001361(gb|NP_344663) (pspA) pneumococcal surface protein A [PspA (VF0152)] [Streptococcus pneumoniae TIGR4]	Surface protein A n=87 Tax=Streptococcus pneumoniae TaxID=1313 RepID=A0A4I7XYI6_STREE
	agilent_15295	0.000266068	0.638563	0.459419	-1.45761	2.37645	13.6364	13.0435	0.956522	UniRef90_A0A0M6WF57	70	T2D-51A_GL0139746 MPA_PNP_EM_seqs_non_topgraph_seqs_final_210318.csv	Uncharacterized vancomycin resistance protein n=6 Tax=Roseburia TaxID=841 RepID=A0A0M6WF57_9FIRM
	agilent_20375	0.000267261	0.641427	-0.660436	-3.43995	2.11908	9.09091	4.34783	0.478261	UniRef90_Q6SED6	71	WP_011162194.1 strains_non_MPA_non_topgraph_cdhit70_190118.csv	Uncharacterized protein n=3 Tax=root TaxID=1 RepID=Q6SED6_9CAUD
	agilent_214044	0.000270073	0.648175	-0.302324	-1.60091	0.996263	54.5455	47.8261	0.876812	UniRef90_A0A173T8A2	72	V1.CD15-3_GL0052858 MPA_PNP_EM_seqs_non_topgraph_seqs_final_210318.csv	Flagellin n=21 Tax=Clostridiales TaxID=186802 RepID=A0A173T8A2_9FIRM
	agilent_226351	0.000272092	0.65302	0.329011	-1.10536	1.76338	68.1818	73.913	1.08406	UniRef90_A2T8Z5	73	VFG000948(gb|NP_663908) (fbaB) fibronectin-bing protein SfbII [FBPs (VF0243)] [Streptococcus pyogenes MGAS315]	PrtF2 n=111 Tax=Streptococcus pyogenes TaxID=1314 RepID=A2T8Z5_STRPY
	agilent_128883	0.000272608	0.65426	-0.335305	-1.80272	1.13211	77.2727	69.5652	0.900256	UniRef90_A0A174Z6Y0	74	MH0077_GL0059567 MPA_PNP_EM_seqs_non_topgraph_seqs_final_210318.csv	Flagellin n=3 Tax=Eubacterium TaxID=1730 RepID=A0A174Z6Y0_9FIRM
	agilent_7179	0.000273955	0.657493	0.425515	-1.45549	2.30652	13.6364	17.3913	1.27536	UniRef90_P11311	75	Adhesin P1 precursor (Cytadhesin P1) (Attachment protein) & ADP1_MYCPN adhesin P1	Adhesin P1 n=56 Tax=Mycoplasma pneumoniae TaxID=2104 RepID=ADP1_MYCPN
	agilent_9495	0.000274899	0.659757	0.365358	-1.2612	1.99191	27.2727	21.7391	0.797101	UniRef90_P08563	76	polyprotein (5/9) & unnamed protein product (6/8) & structural polyprotein (3/3) & 110 kd polyprotein precursor & Structural polyprotein (1/2) & E1 protein	Structural polyprotein n=1562 Tax=Rubella virus TaxID=11041 RepID=POLS_RUBVM
	agilent_218358	0.000277302	0.665525	-0.326024	-1.80416	1.15211	31.8182	30.4348	0.956522	UniRef90_B0G3Y5	77	WP_052302907.1 strains_non_MPA_non_topgraph_cdhit70_190118.csv	N-acetylmuramoyl-L-alanine amidase n=2 Tax=Dorea formicigenerans TaxID=39486 RepID=B0G3Y5_9FIRM
	agilent_56881	0.000280489	0.673174	0.326728	-1.19149	1.84494	22.7273	26.087	1.14783	UniRef90_R7IJL8	78	T2D-33A_GL0013585 MPA_PNP_EM_seqs_non_topgraph_seqs_final_210318.csv	Uncharacterized protein n=4 Tax=Clostridiales TaxID=186802 RepID=R7IJL8_9FIRM
	agilent_1167	0.000281751	0.676203	0.295883	-1.09265	1.68441	59.0909	65.2174	1.10368	UniRef90_P06484	79	envelope glycoprotein G (2/2) & glycoprotein G (2/2)	Envelope glycoprotein G n=376 Tax=Human herpesvirus 1 TaxID=10298 RepID=GG_HHV11
	agilent_126598	0.000282125	0.677099	-0.312543	-1.78357	1.15848	36.3636	34.7826	0.956522	UniRef90_A0A0Q1HMM5	80	MH0316_GL0084816 MPA_PNP_EM_seqs_non_topgraph_seqs_final_210318.csv	Flagellin n=6 Tax=Clostridiales TaxID=186802 RepID=A0A0Q1HMM5_9FIRM
	agilent_2749	0.000282699	0.678478	-0.363228	-2.08058	1.35413	22.7273	13.0435	0.573913	UniRef90_P68950	81	positive (from uniprot): Human adenovirus C Pre-histone-like nucleoprotein	Pre-histone-like nucleoprotein n=24 Tax=root TaxID=1 RepID=NP_ADE02
	agilent_130111	0.000294619	0.707084	-0.287882	-1.78942	1.21365	36.3636	26.087	0.717391	UniRef90_D4S2X1	82	MH0005_GL0011337 MPA_PNP_EM_seqs_non_topgraph_seqs_final_210318.csv	Flagellin n=3 Tax=Butyrivibrio TaxID=830 RepID=D4S2X1_9FIRM
	agilent_7434	0.000301262	0.72303	0.281695	-1.27613	1.83952	22.7273	21.7391	0.956522	UniRef90_P14738	83	fibronectin-binding protein A	Fibronectin-binding protein A n=540 Tax=Staphylococcaceae TaxID=90964 RepID=FNBA_STAA8
	agilent_73215	0.000303738	0.728972	0.230588	-1.07375	1.53493	45.4545	56.5217	1.24348	UniRef90_A0A173T5V3	84	MH0260_GL0103278 MPA_PNP_EM_seqs_non_topgraph_seqs_final_210318.csv	Flagellin n=2 Tax=Roseburia faecis TaxID=301302 RepID=A0A173T5V3_9FIRM
	agilent_50247	0.000308407	0.740178	-0.21901	-1.51342	1.07541	50	43.4783	0.869565	UniRef90_A0A354D3V1	85	MH0436_GL0046035 MPA_PNP_EM_seqs_non_topgraph_seqs_final_210318.csv	Flagellin n=2 Tax=Clostridiales TaxID=186802 RepID=A0A354D3V1_9FIRM
	agilent_100240	0.000308822	0.741174	-0.342402	-2.37418	1.68938	13.6364	8.69565	0.637681	UniRef90_S5N0F3	86	WP_045160255.1 (5/5) non_MPA_topgraph_sampling_040218.csv	Phage-related tail protein n=334 Tax=Salmonella TaxID=590 RepID=S5N0F3_SALBN
	agilent_229156	0.000309135	0.741925	0.485347	-2.40335	3.37405	4.54545	8.69565	1.91304	UniRef90_Q8KQR2	87	VFG001320(gb|NP_645831) (isdD) iron-regulated surface determinant protein D [Isd (VF0015)] [Staphylococcus aureus subsp. aureus MW2]	Heme transporter IsdDEF, membrane component IsdD n=263 Tax=Bacteria TaxID=2 RepID=Q8KQR2_STAAU
	agilent_240644	0.000323588	0.77661	0.206726	-1.22126	1.63471	27.2727	30.4348	1.11594	UniRef90_A0A0E8T3C9	88	VFG001354(gb|NP_345414) (pce) choline binding protein E [CBPs (VF0145)] [Streptococcus pneumoniae TIGR4]	Choline binding protein E CbpE n=250 Tax=Bacteria TaxID=2 RepID=A0A0E8T3C9_STREE
	agilent_6502	0.00032406	0.777744	-0.305668	-2.42817	1.81684	13.6364	8.69565	0.637681	UniRef90_P11311	89	Adhesin P1 precursor (Cytadhesin P1) (Attachment protein) & ADP1_MYCPN adhesin P1	Adhesin P1 n=56 Tax=Mycoplasma pneumoniae TaxID=2104 RepID=ADP1_MYCPN
	agilent_50246	0.000332097	0.797034	-0.173961	-1.49967	1.15175	59.0909	56.5217	0.956522	UniRef90_R5LM81	90	MH0092_GL0010172 MPA_PNP_EM_seqs_non_topgraph_seqs_final_210318.csv	Flagellin n=2 Tax=Clostridiales TaxID=186802 RepID=R5LM81_9FIRM
	agilent_236018	0.000336849	0.808438	0.180072	-1.27567	1.63582	27.2727	26.087	0.956522	UniRef90_A0A4I7XYI6	91	VFG001361(gb|NP_344663) (pspA) pneumococcal surface protein A [PspA (VF0152)] [Streptococcus pneumoniae TIGR4]	Surface protein A n=87 Tax=Streptococcus pneumoniae TaxID=1313 RepID=A0A4I7XYI6_STREE
	agilent_18552	0.000342992	0.823181	-0.277228	-2.70884	2.15439	9.09091	8.69565	0.956522	UniRef90_A0A2M9VA06	92	YP_100397.1 strains_non_MPA_non_topgraph_cdhit70_190118.csv	Xanthan lyase n=60 Tax=Bacteroides TaxID=816 RepID=A0A2M9VA06_BACFG
	agilent_223825	0.000347569	0.834165	-0.181778	-1.88351	1.51995	18.1818	21.7391	1.19565	UniRef90_Q9KK48	93	VFG005316(gb|NP_359586) (pspC/cbpA) Choline binding protein A [Choline-binding proteins (CVF122)] [Streptococcus pneumoniae R6]	Surface protein PspC n=12 Tax=Streptococcus pneumoniae TaxID=1313 RepID=Q9KK48_STREE
	agilent_23359	0.00034805	0.83532	-0.155778	-1.62448	1.31293	27.2727	26.087	0.956522	UniRef90_A7X6T9	94	WP_000751265.1 strains_non_MPA_non_topgraph_cdhit70_190118.csv	Probable transglycosylase IsaA n=197 Tax=Bacteria TaxID=2 RepID=ISAA_STAA1
	agilent_3544	0.000350653	0.841568	0.14213	-1.25149	1.53575	40.9091	39.1304	0.956522	UniRef90_Q69091	95	Glycoprotein D HHV-1	Envelope glycoprotein D n=279 Tax=root TaxID=1 RepID=GD_HHV11
	agilent_219870	0.000352377	0.845705	-0.130509	-1.44495	1.18394	59.0909	60.8696	1.0301	UniRef90_Q48824	96	VFG001854(gb|YP_095369) (fliC) flagellin [Flagella (VF0157)] [Legionella pneumophila subsp. pneumophila str. Philadelphia 1]	Flagellin n=45 Tax=Legionellaceae TaxID=444 RepID=Q48824_LEGPN
	agilent_7411	0.000352692	0.846462	-0.13293	-1.47844	1.21258	40.9091	30.4348	0.743961	UniRef90_P06473	97	Glycoprotein B precursor & glycoprotein B (1/2)	Envelope glycoprotein B n=908 Tax=Viruses TaxID=10239 RepID=GB_HCMVA
	agilent_73216	0.000357472	0.857934	0.124928	-1.24293	1.49279	63.6364	69.5652	1.09317	UniRef90_C0FTT4	98	WP_007886088.1 MPA_PNP_EM_seqs_non_topgraph_seqs_final_210318.csv	Flagellin n=5 Tax=Roseburia inulinivorans TaxID=360807 RepID=C0FTT4_9FIRM
	agilent_115049	0.00035843	0.860232	-0.306702	-3.72065	3.10725	4.54545	4.34783	0.956522	UniRef90_A0A087A310	99	WP_015439335.1 strains_non_MPA_non_topgraph_cdhit70_190118.csv	MalE-type ABC sugar transport system periplasmic component n=37 Tax=Bacteria TaxID=2 RepID=A0A087A310_9BIFI
	agilent_205439	0.000361393	0.867344	-0.127515	-1.62377	1.36874	27.2727	21.7391	0.797101	UniRef90_D6D6J2	100	NOM028_GL0019456 MPA_PNP_EM_seqs_non_topgraph_seqs_final_210318.csv	Uncharacterized protein n=42 Tax=Bacteroides TaxID=816 RepID=D6D6J2_9BACE
	agilent_131884	0.000365097	0.876232	0.107613	-1.24661	1.46183	63.6364	65.2174	1.02484	UniRef90_A0A173UAU5	101	WP_007884712.1 MPA_PNP_EM_seqs_non_topgraph_seqs_final_210318.csv	Flagellin n=3 Tax=Roseburia inulinivorans TaxID=360807 RepID=A0A173UAU5_9FIRM
	agilent_7115	0.000369347	0.886433	-0.12292	-1.8098	1.56396	22.7273	13.0435	0.573913	UniRef90_P0C6Z0	102	early antigen protein D (EA-D) & DNA polymerase processivity factor BMRF1	DNA polymerase processivity factor BMRF1 n=54 Tax=Epstein-Barr virus (strain GD1) TaxID=10376 RepID=EAD_EBVA8
	agilent_129819	0.000375019	0.900047	-0.0853652	-1.41745	1.24672	63.6364	60.8696	0.956522	UniRef90_R7HD48	103	MH0113_GL0055733 MPA_PNP_EM_seqs_non_topgraph_seqs_final_210318.csv	Flagellin n=1 Tax=Eubacterium sp. CAG:38 TaxID=1262889 RepID=R7HD48_9FIRM
	agilent_223209	0.000378985	0.909565	-0.0890931	-1.62641	1.44822	27.2727	26.087	0.956522	UniRef90_Q54703	104	VFG000955(gb|NP_608047) (emm) M18 protein precursor [M protein (VF0242)] [Streptococcus pyogenes MGAS8232]	Emm18.1 protein n=9 Tax=Streptococcus pyogenes TaxID=1314 RepID=Q54703_STRPY
	agilent_90413	0.00037902	0.909648	-0.0761049	-1.39052	1.23831	59.0909	60.8696	1.0301	UniRef90_A0A1C5VBJ4	105	MH0369_GL0102815 MPA_PNP_EM_seqs_non_topgraph_seqs_final_210318.csv	Flagellin n=16 Tax=Roseburia TaxID=841 RepID=A0A1C5VBJ4_9FIRM
	agilent_221466	0.000382713	0.918512	-0.114525	-2.30854	2.07949	9.09091	17.3913	1.91304	UniRef90_A0A2X2MA38	106	VFG002420(gb|NP_644838) (adsA) Adenosine synthase A [AdsA (VF0422)] [Staphylococcus aureus subsp. aureus MW2]	5'-nucleotidase n=579 Tax=Bacteria TaxID=2 RepID=A0A2X2MA38_STAAU
	agilent_181972	0.000385021	0.92405	-0.070975	-1.53015	1.3882	27.2727	30.4348	1.11594	UniRef90_A0A357GPR4	107	MH0062_GL0013161 MPA_PNP_EM_seqs_non_topgraph_seqs_final_210318.csv	MurNAc-LAA domain-containing protein n=24 Tax=Lachnospiraceae TaxID=186803 RepID=A0A357GPR4_9FIRM
	agilent_131888	0.00038734	0.929616	-0.060027	-1.39201	1.27195	63.6364	60.8696	0.956522	UniRef90_C0FTT4	108	WP_007886088.1 MPA_PNP_EM_seqs_non_topgraph_seqs_final_210318.csv	Flagellin n=5 Tax=Roseburia inulinivorans TaxID=360807 RepID=C0FTT4_9FIRM
	agilent_106628	0.000388943	0.933463	-0.0572409	-1.40101	1.28653	40.9091	39.1304	0.956522	UniRef90_A0A174RQL3	109	O2.UC53-2_GL0085658 MPA_PNP_EM_seqs_non_topgraph_seqs_final_210318.csv	Toxin A n=24 Tax=Lachnospiraceae TaxID=186803 RepID=A0A174RQL3_9FIRM
	agilent_32166	0.000390168	0.936403	0.0541367	-1.27565	1.38393	36.3636	43.4783	1.19565	UniRef90_A0A174IP95	110	T2D-105A_GL0053933 MPA_PNP_EM_seqs_non_topgraph_seqs_final_210318.csv	Flagellin n=3 Tax=Clostridiales TaxID=186802 RepID=A0A174IP95_9FIRM
	agilent_241225	0.000390443	0.937064	0.069323	-1.65141	1.79006	18.1818	30.4348	1.67391	UniRef90_UPI000F53326A	111	VFG000261(gb|NP_273742) (iga) IgA-specific serine endopeptidase [IgA1 protease (VF0080)] [Neisseria meningitidis MC58]	IgA-specific serine endopeptidase autotransporter n=1 Tax=Neisseria meningitidis TaxID=487 RepID=UPI000F53326A
	agilent_229166	0.000395025	0.948061	-0.0449664	-1.39789	1.30796	36.3636	34.7826	0.956522	UniRef90_Q99XV0	112	VFG000968(gb|NP_269973) (emm) M protein type 1 [M protein (VF0242)] [Streptococcus pyogenes M1 GAS]	M protein type 1 n=54 Tax=Streptococcus pyogenes TaxID=1314 RepID=Q99XV0_STRP1
	agilent_73214	0.000397215	0.953317	0.039142	-1.27132	1.3496	40.9091	43.4783	1.0628	UniRef90_C4ZDZ6	113	WP_012744138.1 MPA_PNP_EM_seqs_non_topgraph_seqs_final_210318.csv	Flagellin n=1 Tax=Agathobacter rectalis (strain ATCC 33656 / DSM 3377 / JCM 17463 / KCTC 5835 / VPI 0990) TaxID=515619 RepID=C4ZDZ6_AGARV
	agilent_17770	0.000405588	0.973411	0.0259009	-1.49717	1.54897	31.8182	21.7391	0.68323	UniRef90_D0R5M6	114	WP_004897884.1 strains_non_MPA_non_topgraph_cdhit70_190118.csv	Aggregation promoting factor n=20 Tax=Lactobacillaceae TaxID=33958 RepID=D0R5M6_LACJF
	agilent_235286	0.000408122	0.979492	12.5094	-941.303	966.322	0	8.69565		UniRef90_O86489	115	VFG001281(gb|NP_645335) (sdrE) Ser-Asp rich fibrinogen-binding bone sialoprotein-binding protein [SDr (VF0019)] [Staphylococcus aureus subsp. aureus MW2]	Serine-aspartate repeat-containing protein E n=489 Tax=Bacteria TaxID=2 RepID=SDRE_STAAE
	agilent_73127	0.000410625	0.985499	0.0120662	-1.28911	1.31324	50	56.5217	1.13043	UniRef90_A0A416JDV1	116	MH0250_GL0256152 MPA_PNP_EM_seqs_non_topgraph_seqs_final_210318.csv	Flagellin (Fragment) n=1 Tax=Clostridium sp. AM49-4BH TaxID=2293035 RepID=A0A416JDV1_9CLOT
	agilent_90348	0.000416221	0.99893	-18.3547	-26856.6	26819.9	4.54545	0	0	UniRef90_A0A508YGM1	117	WP_003669346.1 strains_non_MPA_non_topgraph_cdhit70_190118.csv	Autolysin n=73 Tax=Lactobacillus TaxID=1578 RepID=A0A508YGM1_LACRE
	agilent_238433	0.000416662	0.999988	30.2738	-3.85687e+06	3.85693e+06	0	8.69565		UniRef90_Q9I324	118	VFG000203(gb|NP_250399) (popB) type III secretion system hydrophobic translocator, pore protein PopB [TTSS (VF0083)] [Pseudomonas aeruginosa PAO1]	Translocator protein PopB n=209 Tax=Pseudomonadaceae TaxID=135621 RepID=Q9I324_PSEAE
	agilent_75020	0.000416664	0.999992	28.2101	-5.87634e+06	5.8764e+06	0	4.34783		UniRef90_A0A168G0T0	119	YP_004890681.1 (1/2) non_MPA_topgraph_sampling_040218.csv	GRAM_POS_ANCHORING domain-containing protein n=138 Tax=Lactobacillaceae TaxID=33958 RepID=A0A168G0T0_LACPN
	agilent_226533						4.54545	0	0	UniRef90_Q50341	120	VFG002030(gb|NP_109830) (orf6/MgpC/crmA) cytadherence protein [Cytadherence organelle (VF0330)] [Mycoplasma pneumoniae M129]	Mgp-operon protein 3 n=22 Tax=Mycoplasma pneumoniae TaxID=2104 RepID=MGP3_MYCPN
