# Supplementary material for: Systemic antibody responses against bacterial and viral antigens associate with fatigue in patients with inflammatory bowel disease
Source: iScience. 2026 Jul 20;29(8):116828. doi: 10.1016/j.isci.2026.116828 (PMC13393791; doi:10.1016/j.isci.2026.116828)
Supplement: Table S35. Logistic regression results for the association between fatigue status and flagellin-targeting antibodies from Vogl et al. — 19 in the full IBD cohort comparing high fatigue (Q4) with low-to-moderate fatigue (<Q4) [file mmc35.xlsx]

## Sheet: Table S35
	Table S35. Logistic regression results for the association between fatigue status (Q4: n = 91; <Q4: n = 236) and only the flagellin-targeting antibodies from Vogl et al. , Sci. Adv. 2022 (DOI:10.1126/sciadv.abq2422) in the full cohort. Models were adjusted for age, sex, and smoking. Yellow-colored cells indicate nominal significance (p < 0.05), and orange cells indicate p < 0.1.
	Peptide-ID	Benjamini-Hochberg value	P-Value	Regression Coefficient	Lower Confidence Interval Value	Upper Confidence Interval Value	% of individuals with peptide present in lesser fatigued group (<Q4)	% of individuals with peptide present in higher fatigued group (Q4)	Fold Change	UniRef-ID	Rank based on P-Value	Peptide Name	Function according to Universal Protein Reference database (UniRef)
	agilent_45732	7.84717e-05	0.112999	-1.01416	-2.26836	0.240036	9.91736	4.44444	0.448148	UniRef90_D4KRT3	1	MH0039_GL0003639 MPA_PNP_EM_seqs_non_topgraph_seqs_final_210318.csv	Uncharacterized protein n=9 Tax=Roseburia TaxID=841 RepID=D4KRT3_9FIRM
	agilent_140424	9.10014e-05	0.131042	-1.36335	-3.13296	0.406257	5.78512	2.22222	0.384127	UniRef90_Q08860	2	NP_707809.1 strains_non_MPA_non_topgraph_cdhit70_190118.csv	Flagellin n=40 Tax=Enterobacteriaceae TaxID=543 RepID=FLIC_SHIFL
	agilent_229487	0.000135414	0.194996	0.652359	-0.33426	1.63898	7.43802	13.3333	1.79259	UniRef90_Q5WVT8	3	VFG002005(gb|YP_095785) (fliG) flagellar motor switch protein G [Flagella (VF0157)] [Legionella pneumophila subsp. pneumophila str. Philadelphia 1]	Flagellar motor switch protein FliG n=11 Tax=Legionella TaxID=445 RepID=Q5WVT8_LEGPL
	agilent_140310	0.000197406	0.284264	0.850022	-0.705852	2.4059	2.47934	5.55556	2.24074	UniRef90_Q06971	4	WP_000079833.1 strains_non_MPA_non_topgraph_cdhit70_190118.csv	Flagellin n=259 Tax=Salmonella TaxID=590 RepID=FLIC_SALDU
	agilent_79810	0.000206397	0.297212	-0.341873	-0.984657	0.300911	37.1901	32.2222	0.86642	UniRef90_R7HD48	5	MH0113_GL0055733 MPA_PNP_EM_seqs_non_topgraph_seqs_final_210318.csv	Flagellin n=1 Tax=Eubacterium sp. CAG:38 TaxID=1262889 RepID=R7HD48_9FIRM
	agilent_71860	0.000219027	0.315399	0.741592	-0.706171	2.18935	3.30579	6.66667	2.01667	UniRef90_A0A174IP95	6	T2D-105A_GL0053933 MPA_PNP_EM_seqs_non_topgraph_seqs_final_210318.csv	Flagellin n=3 Tax=Clostridiales TaxID=186802 RepID=A0A174IP95_9FIRM
	agilent_73213	0.000228307	0.328762	-0.35991	-1.08222	0.362396	25.6198	22.2222	0.867384	UniRef90_A0A173UAU5	7	WP_007884712.1 MPA_PNP_EM_seqs_non_topgraph_seqs_final_210318.csv	Flagellin n=3 Tax=Roseburia inulinivorans TaxID=360807 RepID=A0A173UAU5_9FIRM
	agilent_12511	0.000239974	0.345563	-0.619035	-1.90534	0.667274	7.43802	4.44444	0.597531	UniRef90_Q9S0U1	8	WP_000079699.1 strains_non_MPA_non_topgraph_cdhit70_190118.csv	Flagellin n=50 Tax=Enterobacteriaceae TaxID=543 RepID=Q9S0U1_ECOLX
	agilent_73215	0.000264739	0.381225	-0.285142	-0.923381	0.353097	36.3636	33.3333	0.916667	UniRef90_A0A173T5V3	9	MH0260_GL0103278 MPA_PNP_EM_seqs_non_topgraph_seqs_final_210318.csv	Flagellin n=2 Tax=Roseburia faecis TaxID=301302 RepID=A0A173T5V3_9FIRM
	agilent_177201	0.000291961	0.420424	-0.252587	-0.867047	0.361873	44.6281	41.1111	0.921193	UniRef90_G2T5W2	10	MH0268_GL0121737 MPA_PNP_EM_seqs_non_topgraph_seqs_final_210318.csv	Flagellin n=3 Tax=Roseburia TaxID=841 RepID=G2T5W2_ROSHA
	agilent_114167	0.000301588	0.434287	-0.334875	-1.17432	0.504569	19.0083	15.5556	0.818357	UniRef90_A0A173S481	11	MH0160_GL0068275 MPA_PNP_EM_seqs_non_topgraph_seqs_final_210318.csv	Flagellin n=15 Tax=Lachnospiraceae TaxID=186803 RepID=A0A173S481_9FIRM
	agilent_205324	0.00030837	0.444053	-0.507668	-1.80771	0.792376	7.43802	4.44444	0.597531	UniRef90_G2T5W2	12	MH0268_GL0121737 MPA_PNP_EM_seqs_non_topgraph_seqs_final_210318.csv	Flagellin n=3 Tax=Roseburia TaxID=841 RepID=G2T5W2_ROSHA
	agilent_129843	0.00031119	0.448114	-0.308645	-1.10612	0.488828	19.8347	16.6667	0.840278	UniRef90_A0A1C5XGK9	13	MH0007_GL0015775 MPA_PNP_EM_seqs_non_topgraph_seqs_final_210318.csv	Flagellin n=12 Tax=root TaxID=1 RepID=A0A1C5XGK9_9CLOT
	agilent_119378	0.00032259	0.46453	-0.264872	-0.974652	0.444908	25.6198	24.4444	0.954122	UniRef90_D4KUB5	14	SZEY-64A_GL0055442 MPA_PNP_EM_seqs_non_topgraph_seqs_final_210318.csv	Flagellin n=6 Tax=Roseburia TaxID=841 RepID=D4KUB5_9FIRM
	agilent_130111	0.000323995	0.466553	-0.272645	-1.00658	0.461287	23.9669	21.1111	0.880843	UniRef90_D4S2X1	15	MH0005_GL0011337 MPA_PNP_EM_seqs_non_topgraph_seqs_final_210318.csv	Flagellin n=3 Tax=Butyrivibrio TaxID=830 RepID=D4S2X1_9FIRM
	agilent_132876	0.000325853	0.469228	0.417412	-0.71299	1.54781	7.43802	7.77778	1.04568	UniRef90_G2T5W2	16	MH0268_GL0121737 MPA_PNP_EM_seqs_non_topgraph_seqs_final_210318.csv	Flagellin n=3 Tax=Roseburia TaxID=841 RepID=G2T5W2_ROSHA
	agilent_139934	0.000333384	0.480073	-0.358591	-1.35383	0.636651	11.5702	10	0.864286	UniRef90_A0A174MPU4	17	T2D-189A_GL0064880 MPA_PNP_EM_seqs_non_topgraph_seqs_final_210318.csv	Flagellin n=3 Tax=Clostridiales TaxID=186802 RepID=A0A174MPU4_9FIRM
	agilent_214044	0.00033693	0.485179	-0.233459	-0.889006	0.422089	33.0579	32.2222	0.974722	UniRef90_A0A173T8A2	18	V1.CD15-3_GL0052858 MPA_PNP_EM_seqs_non_topgraph_seqs_final_210318.csv	Flagellin n=21 Tax=Clostridiales TaxID=186802 RepID=A0A173T8A2_9FIRM
	agilent_128883	0.000345307	0.497242	-0.210392	-0.817843	0.39706	51.2397	47.7778	0.932437	UniRef90_A0A174Z6Y0	19	MH0077_GL0059567 MPA_PNP_EM_seqs_non_topgraph_seqs_final_210318.csv	Flagellin n=3 Tax=Eubacterium TaxID=1730 RepID=A0A174Z6Y0_9FIRM
	agilent_232048	0.000348421	0.501726	-0.271337	-1.06299	0.520312	19.8347	17.7778	0.896296	UniRef90_Q48824	20	VFG001854(gb|YP_095369) (fliC) flagellin [Flagella (VF0157)] [Legionella pneumophila subsp. pneumophila str. Philadelphia 1]	Flagellin n=45 Tax=Legionellaceae TaxID=444 RepID=Q48824_LEGPN
	agilent_162437	0.000352425	0.507491	0.483671	-0.946702	1.91404	4.13223	4.44444	1.07556	UniRef90_Q06971	21	WP_000079833.1 strains_non_MPA_non_topgraph_cdhit70_190118.csv	Flagellin n=259 Tax=Salmonella TaxID=590 RepID=FLIC_SALDU
	agilent_129839	0.000356248	0.512997	-0.20981	-0.838416	0.418795	39.6694	38.8889	0.980324	UniRef90_A0A3D2TUV9	22	MH0172_GL0065659 MPA_PNP_EM_seqs_non_topgraph_seqs_final_210318.csv	Flagellin n=7 Tax=Clostridiales TaxID=186802 RepID=A0A3D2TUV9_9FIRM
	agilent_12509	0.000359202	0.517251	-0.346765	-1.39627	0.702738	9.91736	7.77778	0.784259	UniRef90_P06177	23	WP_020438185.1 strains_non_MPA_non_topgraph_cdhit70_190118.csv	Flagellin n=155 Tax=Salmonella TaxID=590 RepID=FLIC_SALMU
	agilent_40576	0.000372398	0.536253	0.397436	-0.862022	1.65689	4.95868	6.66667	1.34444	UniRef90_G2T5W2	24	MH0268_GL0121737 MPA_PNP_EM_seqs_non_topgraph_seqs_final_210318.csv	Flagellin n=3 Tax=Roseburia TaxID=841 RepID=G2T5W2_ROSHA
	agilent_73214	0.000375109	0.540158	-0.213672	-0.897328	0.469984	27.2727	27.7778	1.01852	UniRef90_C4ZDZ6	25	WP_012744138.1 MPA_PNP_EM_seqs_non_topgraph_seqs_final_210318.csv	Flagellin n=1 Tax=Agathobacter rectalis (strain ATCC 33656 / DSM 3377 / JCM 17463 / KCTC 5835 / VPI 0990) TaxID=515619 RepID=C4ZDZ6_AGARV
	agilent_131887	0.000381884	0.549913	-0.1858	-0.794876	0.423276	60.3306	55.5556	0.920852	UniRef90_C4ZDZ6	26	WP_012744138.1 MPA_PNP_EM_seqs_non_topgraph_seqs_final_210318.csv	Flagellin n=1 Tax=Agathobacter rectalis (strain ATCC 33656 / DSM 3377 / JCM 17463 / KCTC 5835 / VPI 0990) TaxID=515619 RepID=C4ZDZ6_AGARV
	agilent_124801	0.000403747	0.581396	0.334088	-0.85355	1.52173	5.78512	8.88889	1.53651	UniRef90_A0AGG6	27	WP_003721832.1 strains_non_MPA_non_topgraph_cdhit70_190118.csv	Flagellar basal-body rod protein FlgC n=51 Tax=Listeria TaxID=1637 RepID=A0AGG6_LISW6
	agilent_73398	0.000417268	0.600866	-0.199644	-0.947594	0.548306	22.314	21.1111	0.946091	UniRef90_A0A173T8R6	28	MH0001_GL0000932 MPA_PNP_EM_seqs_non_topgraph_seqs_final_210318.csv	Flagellin n=6 Tax=Roseburia TaxID=841 RepID=A0A173T8R6_9FIRM
	agilent_73395	0.000418586	0.602763	-0.206703	-0.985154	0.571749	21.4876	18.8889	0.87906	UniRef90_A0A173VM56	29	MH0044_GL0005871 MPA_PNP_EM_seqs_non_topgraph_seqs_final_210318.csv	Flagellin n=8 Tax=Roseburia TaxID=841 RepID=A0A173VM56_9FIRM
	agilent_126599	0.000425563	0.612811	0.156857	-0.45064	0.764354	43.8017	50	1.14151	UniRef90_A0A354D669	30	MH0193_GL0075334 MPA_PNP_EM_seqs_non_topgraph_seqs_final_210318.csv	Flagellin n=1 Tax=Lachnospiraceae bacterium TaxID=1898203 RepID=A0A354D669_9FIRM
	agilent_223802	0.000425993	0.61343	0.301854	-0.86925	1.47296	5.78512	7.77778	1.34444	UniRef90_Q5WVT8	31	VFG002005(gb|YP_095785) (fliG) flagellar motor switch protein G [Flagella (VF0157)] [Legionella pneumophila subsp. pneumophila str. Philadelphia 1]	Flagellar motor switch protein FliG n=11 Tax=Legionella TaxID=445 RepID=Q5WVT8_LEGPL
	agilent_131885	0.000428035	0.61637	-0.156266	-0.767595	0.455062	59.5041	56.6667	0.952315	UniRef90_R5E067	32	MH0010_GL0007892 MPA_PNP_EM_seqs_non_topgraph_seqs_final_210318.csv	Flagellin n=2 Tax=Eubacterium TaxID=1730 RepID=R5E067_9FIRM
	agilent_129819	0.000435531	0.627165	-0.151526	-0.762956	0.459905	45.4545	44.4444	0.977778	UniRef90_R7HD48	33	MH0113_GL0055733 MPA_PNP_EM_seqs_non_topgraph_seqs_final_210318.csv	Flagellin n=1 Tax=Eubacterium sp. CAG:38 TaxID=1262889 RepID=R7HD48_9FIRM
	agilent_166348	0.000438357	0.631233	0.196658	-0.606362	0.999678	17.3554	16.6667	0.960317	UniRef90_A0A354D3V1	34	MH0436_GL0046035 MPA_PNP_EM_seqs_non_topgraph_seqs_final_210318.csv	Flagellin n=2 Tax=Clostridiales TaxID=186802 RepID=A0A354D3V1_9FIRM
	agilent_73127	0.000444569	0.640179	-0.154959	-0.804689	0.49477	33.0579	34.4444	1.04194	UniRef90_A0A416JDV1	35	MH0250_GL0256152 MPA_PNP_EM_seqs_non_topgraph_seqs_final_210318.csv	Flagellin (Fragment) n=1 Tax=Clostridium sp. AM49-4BH TaxID=2293035 RepID=A0A416JDV1_9CLOT
	agilent_11583	0.000444786	0.640492	-0.159363	-0.828182	0.509456	29.7521	26.6667	0.896296	UniRef90_P11089	36	Flagellar filament 41 kDa core protein	Flagellar filament 41 kDa core protein n=535 Tax=Borreliaceae TaxID=1643685 RepID=FLA1_BORBU
	agilent_73129	0.00045248	0.651571	-0.160043	-0.854665	0.53458	26.4463	28.8889	1.09236	UniRef90_R5NUP6	37	MH0437_GL0231446 MPA_PNP_EM_seqs_non_topgraph_seqs_final_210318.csv	Flagellin n=6 Tax=Clostridiales TaxID=186802 RepID=R5NUP6_9CLOT
	agilent_219870	0.000452601	0.651746	-0.143454	-0.76641	0.479503	38.843	38.8889	1.00118	UniRef90_Q48824	38	VFG001854(gb|YP_095369) (fliC) flagellin [Flagella (VF0157)] [Legionella pneumophila subsp. pneumophila str. Philadelphia 1]	Flagellin n=45 Tax=Legionellaceae TaxID=444 RepID=Q48824_LEGPN
	agilent_73399	0.00045696	0.658022	-0.147754	-0.801983	0.506475	31.405	32.2222	1.02602	UniRef90_A0A354D669	39	MH0193_GL0075334 MPA_PNP_EM_seqs_non_topgraph_seqs_final_210318.csv	Flagellin n=1 Tax=Lachnospiraceae bacterium TaxID=1898203 RepID=A0A354D669_9FIRM
	agilent_239127	0.000462974	0.666682	-0.326893	-1.81444	1.16066	7.43802	3.33333	0.448148	UniRef90_A0A0E1NMC8	40	VFG002348(gb|YP_001006761) (flgE) flagellar hook protein FlgE [Flagella (VF0394)] [Yersinia enterocolitica subsp. enterocolitica 8081]	Flagellar hook protein FlgE n=21 Tax=Yersinia TaxID=444888 RepID=A0A0E1NMC8_YEREN
	agilent_131888	0.000478234	0.688657	-0.126833	-0.747252	0.493586	39.6694	38.8889	0.980324	UniRef90_C0FTT4	41	WP_007886088.1 MPA_PNP_EM_seqs_non_topgraph_seqs_final_210318.csv	Flagellin n=5 Tax=Roseburia inulinivorans TaxID=360807 RepID=C0FTT4_9FIRM
	agilent_162642	0.000480191	0.691476	-0.26484	-1.57282	1.04314	5.78512	5.55556	0.960317	UniRef90_P06177	42	WP_020438185.1 strains_non_MPA_non_topgraph_cdhit70_190118.csv	Flagellin n=155 Tax=Salmonella TaxID=590 RepID=FLIC_SALMU
	agilent_56259	0.000480217	0.691512	-0.12197	-0.724426	0.480486	47.1074	46.6667	0.990643	UniRef90_A0A174IP95	43	T2D-105A_GL0053933 MPA_PNP_EM_seqs_non_topgraph_seqs_final_210318.csv	Flagellin n=3 Tax=Clostridiales TaxID=186802 RepID=A0A174IP95_9FIRM
	agilent_131883	0.0004876	0.702145	-0.117606	-0.720345	0.485133	51.2397	48.8889	0.954122	UniRef90_R5NUP6	44	MH0437_GL0231446 MPA_PNP_EM_seqs_non_topgraph_seqs_final_210318.csv	Flagellin n=6 Tax=Clostridiales TaxID=186802 RepID=R5NUP6_9CLOT
	agilent_72410	0.000501371	0.721974	-0.124736	-0.811813	0.562342	25.6198	27.7778	1.08423	UniRef90_A0A1C5XGK9	45	MH0007_GL0015775 MPA_PNP_EM_seqs_non_topgraph_seqs_final_210318.csv	Flagellin n=12 Tax=root TaxID=1 RepID=A0A1C5XGK9_9CLOT
	agilent_135214	0.000504324	0.726226	-0.217662	-1.43602	1.0007	6.61157	6.66667	1.00833	UniRef90_A0A379XTI8	46	WP_021294045.1 (1/1) non_MPA_topgraph_sampling_040218.csv	Putative flagellin structural protein n=133 Tax=Enterobacteriaceae TaxID=543 RepID=A0A379XTI8_SALER
	agilent_73128	0.000514614	0.741044	-0.105516	-0.73131	0.520278	38.843	40	1.02979	UniRef90_R5E067	47	MH0010_GL0007892 MPA_PNP_EM_seqs_non_topgraph_seqs_final_210318.csv	Flagellin n=2 Tax=Eubacterium TaxID=1730 RepID=R5E067_9FIRM
	agilent_16426	0.000518658	0.746868	-0.212998	-1.50638	1.08039	6.61157	4.44444	0.672222	UniRef90_A0A174ZBF0	48	MH0002_GL0055178 MPA_PNP_EM_seqs_non_topgraph_seqs_final_210318.csv	Flagellar hook-associated protein 2 n=11 Tax=root TaxID=1 RepID=A0A174ZBF0_9FIRM
	agilent_43110	0.000535456	0.771057	-0.101349	-0.783979	0.581281	27.2727	27.7778	1.01852	UniRef90_A0A1C5VBJ4	49	MH0369_GL0102815 MPA_PNP_EM_seqs_non_topgraph_seqs_final_210318.csv	Flagellin n=16 Tax=Roseburia TaxID=841 RepID=A0A1C5VBJ4_9FIRM
	agilent_50247	0.000537159	0.773509	-0.0942014	-0.735754	0.547351	33.0579	32.2222	0.974722	UniRef90_A0A354D3V1	50	MH0436_GL0046035 MPA_PNP_EM_seqs_non_topgraph_seqs_final_210318.csv	Flagellin n=2 Tax=Clostridiales TaxID=186802 RepID=A0A354D3V1_9FIRM
	agilent_73396	0.000546153	0.786461	-0.0983999	-0.8103	0.6135	23.9669	26.6667	1.11264	UniRef90_A0A3D2TUV9	51	MH0172_GL0065659 MPA_PNP_EM_seqs_non_topgraph_seqs_final_210318.csv	Flagellin n=7 Tax=Clostridiales TaxID=186802 RepID=A0A3D2TUV9_9FIRM
	agilent_113561	0.000548522	0.789872	-0.138372	-1.15611	0.879367	12.3967	7.77778	0.627407	UniRef90_A0A354D3V1	52	MH0436_GL0046035 MPA_PNP_EM_seqs_non_topgraph_seqs_final_210318.csv	Flagellin n=2 Tax=Clostridiales TaxID=186802 RepID=A0A354D3V1_9FIRM
	agilent_129840	0.000556029	0.800682	-0.0806678	-0.706918	0.545582	39.6694	41.1111	1.03634	UniRef90_A0A173VM56	53	MH0044_GL0005871 MPA_PNP_EM_seqs_non_topgraph_seqs_final_210318.csv	Flagellin n=8 Tax=Roseburia TaxID=841 RepID=A0A173VM56_9FIRM
	agilent_131886	0.000564558	0.812963	-0.0729778	-0.677505	0.531549	47.9339	47.7778	0.996743	UniRef90_A0A173T5V3	54	MH0260_GL0103278 MPA_PNP_EM_seqs_non_topgraph_seqs_final_210318.csv	Flagellin n=2 Tax=Roseburia faecis TaxID=301302 RepID=A0A173T5V3_9FIRM
	agilent_179632	0.000566647	0.815971	0.150405	-1.11625	1.41706	4.95868	7.77778	1.56852	UniRef90_UPI0008DA98AF	55	SZEY-104A_GL0018364 MPA_PNP_EM_seqs_non_topgraph_seqs_final_210318.csv	flagellar filament capping protein FliD n=1 Tax=Romboutsia timonensis TaxID=1776391 RepID=UPI0008DA98AF
	agilent_72399	0.000567518	0.817226	0.0928789	-0.694779	0.880537	18.1818	20	1.1	UniRef90_R5NUV8	56	MH0002_GL0061182 MPA_PNP_EM_seqs_non_topgraph_seqs_final_210318.csv	Flagellin n=7 Tax=Clostridiales TaxID=186802 RepID=R5NUV8_9CLOT
	agilent_131884	0.000570092	0.820933	0.069949	-0.535752	0.67565	42.9752	46.6667	1.0859	UniRef90_A0A173UAU5	57	WP_007884712.1 MPA_PNP_EM_seqs_non_topgraph_seqs_final_210318.csv	Flagellin n=3 Tax=Roseburia inulinivorans TaxID=360807 RepID=A0A173UAU5_9FIRM
	agilent_91287	0.00058785	0.846504	-0.0778657	-0.866237	0.710505	19.0083	17.7778	0.935266	UniRef90_R5DW89	58	MH0021_GL0008491 MPA_PNP_EM_seqs_non_topgraph_seqs_final_210318.csv	Flagellin n=2 Tax=Eubacterium TaxID=1730 RepID=R5DW89_9FIRM
	agilent_237936	0.00059031	0.850046	0.123458	-1.15642	1.40333	4.95868	6.66667	1.34444	UniRef90_A1JSQ1	59	VFG002321(gb|YP_001006728) (fliC) flagellin [Flagella (VF0394)] [Yersinia enterocolitica subsp. enterocolitica 8081]	Flagellin n=55 Tax=Yersinia TaxID=444888 RepID=A1JSQ1_YERE8
	agilent_73216	0.000592857	0.853714	-0.0572428	-0.66573	0.551244	45.4545	47.7778	1.05111	UniRef90_C0FTT4	60	WP_007886088.1 MPA_PNP_EM_seqs_non_topgraph_seqs_final_210318.csv	Flagellin n=5 Tax=Roseburia inulinivorans TaxID=360807 RepID=C0FTT4_9FIRM
	agilent_126598	0.000595383	0.857352	-0.0641411	-0.763542	0.63526	25.6198	28.8889	1.1276	UniRef90_A0A0Q1HMM5	61	MH0316_GL0084816 MPA_PNP_EM_seqs_non_topgraph_seqs_final_210318.csv	Flagellin n=6 Tax=Clostridiales TaxID=186802 RepID=A0A0Q1HMM5_9FIRM
	agilent_12510	0.000601409	0.866029	-0.0851637	-1.07457	0.904241	9.91736	10	1.00833	UniRef90_Q09012	62	WP_000079828.1 strains_non_MPA_non_topgraph_cdhit70_190118.csv	Flagellin n=54 Tax=Enterobacteriaceae TaxID=543 RepID=Q09012_SHISO
	agilent_12512	0.000601409	0.866029	-0.0851637	-1.07457	0.904241	9.91736	10	1.00833	UniRef90_Q7DBI0	63	NP_310689.1 strains_non_MPA_non_topgraph_cdhit70_190118.csv	Flagellin n=88 Tax=Bacteria TaxID=2 RepID=Q7DBI0_ECO57
	agilent_127282	0.000608521	0.87627	0.119292	-1.38237	1.62095	4.95868	3.33333	0.672222	UniRef90_A0A1C5UPB7	64	MH0099_GL0121059 MPA_PNP_EM_seqs_non_topgraph_seqs_final_210318.csv	Flagellin n=16 Tax=Roseburia TaxID=841 RepID=A0A1C5UPB7_9FIRM
	agilent_126605	0.000609074	0.877066	-0.0705129	-0.963932	0.822907	14.0496	14.4444	1.0281	UniRef90_R7C7Y1	65	MH0003_GL0115482 MPA_PNP_EM_seqs_non_topgraph_seqs_final_210318.csv	Flagellin n=5 Tax=Clostridiales TaxID=186802 RepID=R7C7Y1_9CLOT
	agilent_32166	0.000620567	0.893616	-0.0441961	-0.691942	0.603549	30.5785	34.4444	1.12643	UniRef90_A0A174IP95	66	T2D-105A_GL0053933 MPA_PNP_EM_seqs_non_topgraph_seqs_final_210318.csv	Flagellin n=3 Tax=Clostridiales TaxID=186802 RepID=A0A174IP95_9FIRM
	agilent_90413	0.000622789	0.896816	-0.0407933	-0.657316	0.57573	40.4959	43.3333	1.07007	UniRef90_A0A1C5VBJ4	67	MH0369_GL0102815 MPA_PNP_EM_seqs_non_topgraph_seqs_final_210318.csv	Flagellin n=16 Tax=Roseburia TaxID=841 RepID=A0A1C5VBJ4_9FIRM
	agilent_167179	0.000632312	0.910529	0.0682515	-1.12219	1.25869	6.61157	7.77778	1.17639	UniRef90_R5WFA2	68	MH0379_GL0128099 MPA_PNP_EM_seqs_non_topgraph_seqs_final_210318.csv	Flagellin n=4 Tax=Clostridiales TaxID=186802 RepID=R5WFA2_9CLOT
	agilent_12513	0.000639613	0.921043	0.0486667	-0.913653	1.01099	9.91736	11.1111	1.12037	UniRef90_Q06971	69	WP_000079833.1 strains_non_MPA_non_topgraph_cdhit70_190118.csv	Flagellin n=259 Tax=Salmonella TaxID=590 RepID=FLIC_SALDU
	agilent_206701	0.000647048	0.931749	-0.0263353	-0.629011	0.57634	53.719	53.3333	0.992821	UniRef90_D4KUB5	70	SZEY-64A_GL0055442 MPA_PNP_EM_seqs_non_topgraph_seqs_final_210318.csv	Flagellin n=6 Tax=Roseburia TaxID=841 RepID=D4KUB5_9FIRM
	agilent_72400	0.000662417	0.95388	-0.019365	-0.675628	0.636898	31.405	34.4444	1.09678	UniRef90_A0A0Q1HMM5	71	MH0316_GL0084816 MPA_PNP_EM_seqs_non_topgraph_seqs_final_210318.csv	Flagellin n=6 Tax=Clostridiales TaxID=186802 RepID=A0A0Q1HMM5_9FIRM
	agilent_50246	0.000688233	0.991056	-0.00349703	-0.614939	0.607945	41.3223	42.2222	1.02178	UniRef90_R5LM81	72	MH0092_GL0010172 MPA_PNP_EM_seqs_non_topgraph_seqs_final_210318.csv	Flagellin n=2 Tax=Clostridiales TaxID=186802 RepID=R5LM81_9FIRM
