# Supplementary material for: Systemic antibody responses against bacterial and viral antigens associate with fatigue in patients with inflammatory bowel disease
Source: iScience. 2026 Jul 20;29(8):116828. doi: 10.1016/j.isci.2026.116828 (PMC13393791; doi:10.1016/j.isci.2026.116828)
Supplement: Table S36. Logistic regression results for the association between fatigue status and flagellin-targeting antibodies from Vogl et al. — 19 in the UC cohort comparing high fatigue (Q4) with low-to-moderate fatigue (<Q4) [file mmc36.xlsx]

## Sheet: Table S36
	Table S36. Logistic regression results for the association between fatigue status (Q4: n = 57; <Q4: n = 114) and only the flagellin-targeting antibodies from Vogl et al. , Sci. Adv. 2022 (DOI:10.1126/sciadv.abq2422) in the UC cohort. Models were adjusted for age, sex, and smoking. Yellow-colored cells indicate nominal significance (p < 0.05), and orange cells indicate p < 0.1.
	Peptide-ID	Benjamini-Hochberg value	P-Value	Regression Coefficient	Lower Confidence Interval Value	Upper Confidence Interval Value	% of individuals with peptide present in lesser fatigued group (<Q4)	% of individuals with peptide present in higher fatigued group (Q4)	Fold Change	UniRef-ID	Rank based on P-Value	Peptide Name	Function according to Universal Protein Reference database (UniRef)
	agilent_12509	4.79464e-05	0.0690429	-1.46921	-3.05303	0.114607	13.1579	3.50877	0.266667	UniRef90_P06177	1	WP_020438185.1 strains_non_MPA_non_topgraph_cdhit70_190118.csv	Flagellin n=155 Tax=Salmonella TaxID=590 RepID=FLIC_SALMU
	agilent_45732	6.55855e-05	0.0944431	-1.18539	-2.5746	0.203815	13.1579	5.26316	0.4	UniRef90_D4KRT3	2	MH0039_GL0003639 MPA_PNP_EM_seqs_non_topgraph_seqs_final_210318.csv	Uncharacterized protein n=9 Tax=Roseburia TaxID=841 RepID=D4KRT3_9FIRM
	agilent_140310	9.3843e-05	0.135134	1.79388	-0.559242	4.147	1.31579	5.26316	4	UniRef90_Q06971	3	WP_000079833.1 strains_non_MPA_non_topgraph_cdhit70_190118.csv	Flagellin n=259 Tax=Salmonella TaxID=590 RepID=FLIC_SALDU
	agilent_12510	9.92124e-05	0.142866	-1.02184	-2.38874	0.345051	13.1579	5.26316	0.4	UniRef90_Q09012	4	WP_000079828.1 strains_non_MPA_non_topgraph_cdhit70_190118.csv	Flagellin n=54 Tax=Enterobacteriaceae TaxID=543 RepID=Q09012_SHISO
	agilent_12512	9.92124e-05	0.142866	-1.02184	-2.38874	0.345051	13.1579	5.26316	0.4	UniRef90_Q7DBI0	5	NP_310689.1 strains_non_MPA_non_topgraph_cdhit70_190118.csv	Flagellin n=88 Tax=Bacteria TaxID=2 RepID=Q7DBI0_ECO57
	agilent_126605	0.000100386	0.144556	1.2827	-0.44039	3.00578	2.63158	8.77193	3.33333	UniRef90_R7C7Y1	6	MH0003_GL0115482 MPA_PNP_EM_seqs_non_topgraph_seqs_final_210318.csv	Flagellin n=5 Tax=Clostridiales TaxID=186802 RepID=R7C7Y1_9CLOT
	agilent_132876	0.000129719	0.186795	-1.46236	-3.63351	0.708788	7.89474	1.75439	0.222222	UniRef90_G2T5W2	7	MH0268_GL0121737 MPA_PNP_EM_seqs_non_topgraph_seqs_final_210318.csv	Flagellin n=3 Tax=Roseburia TaxID=841 RepID=G2T5W2_ROSHA
	agilent_179632	0.000133376	0.192061	0.981693	-0.493259	2.45664	3.94737	12.2807	3.11111	UniRef90_UPI0008DA98AF	8	SZEY-104A_GL0018364 MPA_PNP_EM_seqs_non_topgraph_seqs_final_210318.csv	flagellar filament capping protein FliD n=1 Tax=Romboutsia timonensis TaxID=1776391 RepID=UPI0008DA98AF
	agilent_113561	0.000165555	0.238399	-0.831716	-2.21436	0.550926	11.8421	5.26316	0.444444	UniRef90_A0A354D3V1	9	MH0436_GL0046035 MPA_PNP_EM_seqs_non_topgraph_seqs_final_210318.csv	Flagellin n=2 Tax=Clostridiales TaxID=186802 RepID=A0A354D3V1_9FIRM
	agilent_79810	0.000170282	0.245207	-0.549535	-1.47639	0.377318	23.6842	15.7895	0.666667	UniRef90_R7HD48	10	MH0113_GL0055733 MPA_PNP_EM_seqs_non_topgraph_seqs_final_210318.csv	Flagellin n=1 Tax=Eubacterium sp. CAG:38 TaxID=1262889 RepID=R7HD48_9FIRM
	agilent_126599	0.000182382	0.262631	0.433459	-0.324948	1.19187	30.2632	36.8421	1.21739	UniRef90_A0A354D669	11	MH0193_GL0075334 MPA_PNP_EM_seqs_non_topgraph_seqs_final_210318.csv	Flagellin n=1 Tax=Lachnospiraceae bacterium TaxID=1898203 RepID=A0A354D669_9FIRM
	agilent_131884	0.000183294	0.263943	0.446163	-0.336621	1.22895	27.6316	33.3333	1.20635	UniRef90_A0A173UAU5	12	WP_007884712.1 MPA_PNP_EM_seqs_non_topgraph_seqs_final_210318.csv	Flagellin n=3 Tax=Roseburia inulinivorans TaxID=360807 RepID=A0A173UAU5_9FIRM
	agilent_12513	0.000189403	0.27274	-0.697945	-1.94519	0.5493	13.1579	7.01754	0.533333	UniRef90_Q06971	13	WP_000079833.1 strains_non_MPA_non_topgraph_cdhit70_190118.csv	Flagellin n=259 Tax=Salmonella TaxID=590 RepID=FLIC_SALDU
	agilent_229487	0.000200905	0.289304	0.665403	-0.565349	1.89616	6.57895	12.2807	1.86667	UniRef90_Q5WVT8	14	VFG002005(gb|YP_095785) (fliG) flagellar motor switch protein G [Flagella (VF0157)] [Legionella pneumophila subsp. pneumophila str. Philadelphia 1]	Flagellar motor switch protein FliG n=11 Tax=Legionella TaxID=445 RepID=Q5WVT8_LEGPL
	agilent_237936	0.00020898	0.300932	1.32116	-1.18206	3.82438	1.31579	3.50877	2.66667	UniRef90_A1JSQ1	15	VFG002321(gb|YP_001006728) (fliC) flagellin [Flagella (VF0394)] [Yersinia enterocolitica subsp. enterocolitica 8081]	Flagellin n=55 Tax=Yersinia TaxID=444888 RepID=A1JSQ1_YERE8
	agilent_11583	0.000211785	0.30497	-0.546334	-1.59016	0.497494	18.4211	10.5263	0.571429	UniRef90_P11089	16	Flagellar filament 41 kDa core protein	Flagellar filament 41 kDa core protein n=535 Tax=Borreliaceae TaxID=1643685 RepID=FLA1_BORBU
	agilent_90413	0.000219696	0.316362	0.402486	-0.384827	1.1898	25	31.5789	1.26316	UniRef90_A0A1C5VBJ4	17	MH0369_GL0102815 MPA_PNP_EM_seqs_non_topgraph_seqs_final_210318.csv	Flagellin n=16 Tax=Roseburia TaxID=841 RepID=A0A1C5VBJ4_9FIRM
	agilent_140424	0.00022265	0.320616	0.801221	-0.779908	2.38235	3.94737	7.01754	1.77778	UniRef90_Q08860	18	NP_707809.1 strains_non_MPA_non_topgraph_cdhit70_190118.csv	Flagellin n=40 Tax=Enterobacteriaceae TaxID=543 RepID=FLIC_SHIFL
	agilent_129819	0.000263527	0.379478	-0.359152	-1.16011	0.441803	31.5789	24.5614	0.777778	UniRef90_R7HD48	19	MH0113_GL0055733 MPA_PNP_EM_seqs_non_topgraph_seqs_final_210318.csv	Flagellin n=1 Tax=Eubacterium sp. CAG:38 TaxID=1262889 RepID=R7HD48_9FIRM
	agilent_223802	0.000267807	0.385642	0.706375	-0.889467	2.30222	3.94737	7.01754	1.77778	UniRef90_Q5WVT8	20	VFG002005(gb|YP_095785) (fliG) flagellar motor switch protein G [Flagella (VF0157)] [Legionella pneumophila subsp. pneumophila str. Philadelphia 1]	Flagellar motor switch protein FliG n=11 Tax=Legionella TaxID=445 RepID=Q5WVT8_LEGPL
	agilent_71860	0.000294436	0.423988	0.998374	-1.44906	3.44581	1.31579	3.50877	2.66667	UniRef90_A0A174IP95	21	T2D-105A_GL0053933 MPA_PNP_EM_seqs_non_topgraph_seqs_final_210318.csv	Flagellin n=3 Tax=Clostridiales TaxID=186802 RepID=A0A174IP95_9FIRM
	agilent_124801	0.000308489	0.444225	0.567018	-0.885559	2.0196	5.26316	8.77193	1.66667	UniRef90_A0AGG6	22	WP_003721832.1 strains_non_MPA_non_topgraph_cdhit70_190118.csv	Flagellar basal-body rod protein FlgC n=51 Tax=Listeria TaxID=1637 RepID=A0AGG6_LISW6
	agilent_214044	0.000319677	0.460335	0.337455	-0.558392	1.2333	17.1053	21.0526	1.23077	UniRef90_A0A173T8A2	23	V1.CD15-3_GL0052858 MPA_PNP_EM_seqs_non_topgraph_seqs_final_210318.csv	Flagellin n=21 Tax=Clostridiales TaxID=186802 RepID=A0A173T8A2_9FIRM
	agilent_126598	0.000326841	0.470652	0.37572	-0.645043	1.39648	11.8421	15.7895	1.33333	UniRef90_A0A0Q1HMM5	24	MH0316_GL0084816 MPA_PNP_EM_seqs_non_topgraph_seqs_final_210318.csv	Flagellin n=6 Tax=Clostridiales TaxID=186802 RepID=A0A0Q1HMM5_9FIRM
	agilent_129840	0.0003313	0.477072	0.290179	-0.509715	1.09007	26.3158	29.8246	1.13333	UniRef90_A0A173VM56	25	MH0044_GL0005871 MPA_PNP_EM_seqs_non_topgraph_seqs_final_210318.csv	Flagellin n=8 Tax=Roseburia TaxID=841 RepID=A0A173VM56_9FIRM
	agilent_162642	0.0003388	0.487872	1.06357	-1.94142	4.06855	1.31579	1.75439	1.33333	UniRef90_P06177	26	WP_020438185.1 strains_non_MPA_non_topgraph_cdhit70_190118.csv	Flagellin n=155 Tax=Salmonella TaxID=590 RepID=FLIC_SALMU
	agilent_50246	0.000339349	0.488662	0.277883	-0.508672	1.06444	26.3158	29.8246	1.13333	UniRef90_R5LM81	27	MH0092_GL0010172 MPA_PNP_EM_seqs_non_topgraph_seqs_final_210318.csv	Flagellin n=2 Tax=Clostridiales TaxID=186802 RepID=R5LM81_9FIRM
	agilent_73215	0.000351867	0.506689	-0.309315	-1.22233	0.603703	22.3684	15.7895	0.705882	UniRef90_A0A173T5V3	28	MH0260_GL0103278 MPA_PNP_EM_seqs_non_topgraph_seqs_final_210318.csv	Flagellin n=2 Tax=Roseburia faecis TaxID=301302 RepID=A0A173T5V3_9FIRM
	agilent_135214	0.00036036	0.518919	-0.478839	-1.93386	0.976181	7.89474	5.26316	0.666667	UniRef90_A0A379XTI8	29	WP_021294045.1 (1/1) non_MPA_topgraph_sampling_040218.csv	Putative flagellin structural protein n=133 Tax=Enterobacteriaceae TaxID=543 RepID=A0A379XTI8_SALER
	agilent_73213	0.000372748	0.536757	-0.341423	-1.42472	0.741873	14.4737	10.5263	0.727273	UniRef90_A0A173UAU5	30	WP_007884712.1 MPA_PNP_EM_seqs_non_topgraph_seqs_final_210318.csv	Flagellin n=3 Tax=Roseburia inulinivorans TaxID=360807 RepID=A0A173UAU5_9FIRM
	agilent_239127	0.000389203	0.560452	0.394156	-0.932831	1.72114	7.89474	8.77193	1.11111	UniRef90_A0A0E1NMC8	31	VFG002348(gb|YP_001006761) (flgE) flagellar hook protein FlgE [Flagella (VF0394)] [Yersinia enterocolitica subsp. enterocolitica 8081]	Flagellar hook protein FlgE n=21 Tax=Yersinia TaxID=444888 RepID=A0A0E1NMC8_YEREN
	agilent_131883	0.000396273	0.570633	0.210939	-0.518066	0.939945	38.1579	40.3509	1.05747	UniRef90_R5NUP6	32	MH0437_GL0231446 MPA_PNP_EM_seqs_non_topgraph_seqs_final_210318.csv	Flagellin n=6 Tax=Clostridiales TaxID=186802 RepID=R5NUP6_9CLOT
	agilent_73395	0.000397761	0.572776	-0.368418	-1.64878	0.911947	10.5263	7.01754	0.666667	UniRef90_A0A173VM56	33	MH0044_GL0005871 MPA_PNP_EM_seqs_non_topgraph_seqs_final_210318.csv	Flagellin n=8 Tax=Roseburia TaxID=841 RepID=A0A173VM56_9FIRM
	agilent_130111	0.000398185	0.573386	0.318615	-0.790434	1.42766	10.5263	12.2807	1.16667	UniRef90_D4S2X1	34	MH0005_GL0011337 MPA_PNP_EM_seqs_non_topgraph_seqs_final_210318.csv	Flagellin n=3 Tax=Butyrivibrio TaxID=830 RepID=D4S2X1_9FIRM
	agilent_131887	0.000399804	0.575717	0.204966	-0.51285	0.922782	46.0526	47.3684	1.02857	UniRef90_C4ZDZ6	35	WP_012744138.1 MPA_PNP_EM_seqs_non_topgraph_seqs_final_210318.csv	Flagellin n=1 Tax=Agathobacter rectalis (strain ATCC 33656 / DSM 3377 / JCM 17463 / KCTC 5835 / VPI 0990) TaxID=515619 RepID=C4ZDZ6_AGARV
	agilent_114167	0.000407568	0.586897	0.358166	-0.933836	1.65017	7.89474	8.77193	1.11111	UniRef90_A0A173S481	36	MH0160_GL0068275 MPA_PNP_EM_seqs_non_topgraph_seqs_final_210318.csv	Flagellin n=15 Tax=Lachnospiraceae TaxID=186803 RepID=A0A173S481_9FIRM
	agilent_91287	0.00041696	0.600422	0.354203	-0.971175	1.67958	6.57895	8.77193	1.33333	UniRef90_R5DW89	37	MH0021_GL0008491 MPA_PNP_EM_seqs_non_topgraph_seqs_final_210318.csv	Flagellin n=2 Tax=Eubacterium TaxID=1730 RepID=R5DW89_9FIRM
	agilent_40576	0.000420554	0.605597	0.382293	-1.06877	1.83335	5.26316	7.01754	1.33333	UniRef90_G2T5W2	38	MH0268_GL0121737 MPA_PNP_EM_seqs_non_topgraph_seqs_final_210318.csv	Flagellin n=3 Tax=Roseburia TaxID=841 RepID=G2T5W2_ROSHA
	agilent_177201	0.000423072	0.609224	0.195168	-0.553144	0.94348	32.8947	35.0877	1.06667	UniRef90_G2T5W2	39	MH0268_GL0121737 MPA_PNP_EM_seqs_non_topgraph_seqs_final_210318.csv	Flagellin n=3 Tax=Roseburia TaxID=841 RepID=G2T5W2_ROSHA
	agilent_119378	0.000429072	0.617864	-0.280294	-1.38149	0.820904	13.1579	10.5263	0.8	UniRef90_D4KUB5	40	SZEY-64A_GL0055442 MPA_PNP_EM_seqs_non_topgraph_seqs_final_210318.csv	Flagellin n=6 Tax=Roseburia TaxID=841 RepID=D4KUB5_9FIRM
	agilent_56259	0.000436499	0.628559	0.187011	-0.570675	0.944697	31.5789	33.3333	1.05556	UniRef90_A0A174IP95	41	T2D-105A_GL0053933 MPA_PNP_EM_seqs_non_topgraph_seqs_final_210318.csv	Flagellin n=3 Tax=Clostridiales TaxID=186802 RepID=A0A174IP95_9FIRM
	agilent_129839	0.000442815	0.637654	0.195821	-0.619079	1.01072	23.6842	26.3158	1.11111	UniRef90_A0A3D2TUV9	42	MH0172_GL0065659 MPA_PNP_EM_seqs_non_topgraph_seqs_final_210318.csv	Flagellin n=7 Tax=Clostridiales TaxID=186802 RepID=A0A3D2TUV9_9FIRM
	agilent_50247	0.00044941	0.64715	-0.22564	-1.19182	0.740543	18.4211	14.0351	0.761905	UniRef90_A0A354D3V1	43	MH0436_GL0046035 MPA_PNP_EM_seqs_non_topgraph_seqs_final_210318.csv	Flagellin n=2 Tax=Clostridiales TaxID=186802 RepID=A0A354D3V1_9FIRM
	agilent_73129	0.000452504	0.651606	0.242093	-0.808757	1.29294	11.8421	14.0351	1.18519	UniRef90_R5NUP6	44	MH0437_GL0231446 MPA_PNP_EM_seqs_non_topgraph_seqs_final_210318.csv	Flagellin n=6 Tax=Clostridiales TaxID=186802 RepID=R5NUP6_9CLOT
	agilent_72410	0.000455	0.655201	0.237854	-0.806118	1.28182	11.8421	14.0351	1.18519	UniRef90_A0A1C5XGK9	45	MH0007_GL0015775 MPA_PNP_EM_seqs_non_topgraph_seqs_final_210318.csv	Flagellin n=12 Tax=root TaxID=1 RepID=A0A1C5XGK9_9CLOT
	agilent_16426	0.000466182	0.671302	0.284173	-1.02831	1.59666	6.57895	8.77193	1.33333	UniRef90_A0A174ZBF0	46	MH0002_GL0055178 MPA_PNP_EM_seqs_non_topgraph_seqs_final_210318.csv	Flagellar hook-associated protein 2 n=11 Tax=root TaxID=1 RepID=A0A174ZBF0_9FIRM
	agilent_139934	0.000488547	0.703508	0.331433	-1.37539	2.03825	3.94737	5.26316	1.33333	UniRef90_A0A174MPU4	47	T2D-189A_GL0064880 MPA_PNP_EM_seqs_non_topgraph_seqs_final_210318.csv	Flagellin n=3 Tax=Clostridiales TaxID=186802 RepID=A0A174MPU4_9FIRM
	agilent_131888	0.000490534	0.706369	0.159957	-0.672215	0.992129	23.6842	24.5614	1.03704	UniRef90_C0FTT4	48	WP_007886088.1 MPA_PNP_EM_seqs_non_topgraph_seqs_final_210318.csv	Flagellin n=5 Tax=Roseburia inulinivorans TaxID=360807 RepID=C0FTT4_9FIRM
	agilent_205324	0.000504573	0.726586	-0.232805	-1.53772	1.07211	9.21053	7.01754	0.761905	UniRef90_G2T5W2	49	MH0268_GL0121737 MPA_PNP_EM_seqs_non_topgraph_seqs_final_210318.csv	Flagellin n=3 Tax=Roseburia TaxID=841 RepID=G2T5W2_ROSHA
	agilent_131885	0.000532746	0.767154	0.107809	-0.605806	0.821423	47.3684	47.3684	1	UniRef90_R5E067	50	MH0010_GL0007892 MPA_PNP_EM_seqs_non_topgraph_seqs_final_210318.csv	Flagellin n=2 Tax=Eubacterium TaxID=1730 RepID=R5E067_9FIRM
	agilent_206701	0.000555462	0.799865	0.0946797	-0.637284	0.826643	42.1053	40.3509	0.958333	UniRef90_D4KUB5	51	SZEY-64A_GL0055442 MPA_PNP_EM_seqs_non_topgraph_seqs_final_210318.csv	Flagellin n=6 Tax=Roseburia TaxID=841 RepID=D4KUB5_9FIRM
	agilent_73214	0.000556003	0.800645	0.131669	-0.890327	1.15367	13.1579	14.0351	1.06667	UniRef90_C4ZDZ6	52	WP_012744138.1 MPA_PNP_EM_seqs_non_topgraph_seqs_final_210318.csv	Flagellin n=1 Tax=Agathobacter rectalis (strain ATCC 33656 / DSM 3377 / JCM 17463 / KCTC 5835 / VPI 0990) TaxID=515619 RepID=C4ZDZ6_AGARV
	agilent_73216	0.000558279	0.803922	0.0969544	-0.668436	0.862345	31.5789	33.3333	1.05556	UniRef90_C0FTT4	53	WP_007886088.1 MPA_PNP_EM_seqs_non_topgraph_seqs_final_210318.csv	Flagellin n=5 Tax=Roseburia inulinivorans TaxID=360807 RepID=C0FTT4_9FIRM
	agilent_73128	0.00055889	0.804802	-0.105061	-0.938267	0.728145	25	22.807	0.912281	UniRef90_R5E067	54	MH0010_GL0007892 MPA_PNP_EM_seqs_non_topgraph_seqs_final_210318.csv	Flagellin n=2 Tax=Eubacterium TaxID=1730 RepID=R5E067_9FIRM
	agilent_73127	0.000575818	0.829177	0.10004	-0.80874	1.00882	18.4211	19.2982	1.04762	UniRef90_A0A416JDV1	55	MH0250_GL0256152 MPA_PNP_EM_seqs_non_topgraph_seqs_final_210318.csv	Flagellin (Fragment) n=1 Tax=Clostridium sp. AM49-4BH TaxID=2293035 RepID=A0A416JDV1_9CLOT
	agilent_72399	0.000577297	0.831307	0.128226	-1.05154	1.30799	9.21053	10.5263	1.14286	UniRef90_R5NUV8	56	MH0002_GL0061182 MPA_PNP_EM_seqs_non_topgraph_seqs_final_210318.csv	Flagellin n=7 Tax=Clostridiales TaxID=186802 RepID=R5NUV8_9CLOT
	agilent_73399	0.000581622	0.837536	-0.0996178	-1.05183	0.852592	17.1053	15.7895	0.923077	UniRef90_A0A354D669	57	MH0193_GL0075334 MPA_PNP_EM_seqs_non_topgraph_seqs_final_210318.csv	Flagellin n=1 Tax=Lachnospiraceae bacterium TaxID=1898203 RepID=A0A354D669_9FIRM
	agilent_128883	0.000586548	0.844629	-0.0759923	-0.835994	0.684009	35.5263	31.5789	0.888889	UniRef90_A0A174Z6Y0	58	MH0077_GL0059567 MPA_PNP_EM_seqs_non_topgraph_seqs_final_210318.csv	Flagellin n=3 Tax=Eubacterium TaxID=1730 RepID=A0A174Z6Y0_9FIRM
	agilent_73398	0.000593091	0.854051	0.111216	-1.07376	1.29619	9.21053	10.5263	1.14286	UniRef90_A0A173T8R6	59	MH0001_GL0000932 MPA_PNP_EM_seqs_non_topgraph_seqs_final_210318.csv	Flagellin n=6 Tax=Roseburia TaxID=841 RepID=A0A173T8R6_9FIRM
	agilent_32166	0.000593789	0.855057	-0.0885143	-1.03823	0.861201	17.1053	15.7895	0.923077	UniRef90_A0A174IP95	60	T2D-105A_GL0053933 MPA_PNP_EM_seqs_non_topgraph_seqs_final_210318.csv	Flagellin n=3 Tax=Clostridiales TaxID=186802 RepID=A0A174IP95_9FIRM
	agilent_131886	0.000596473	0.858922	0.0680003	-0.68182	0.817821	34.2105	33.3333	0.974359	UniRef90_A0A173T5V3	61	MH0260_GL0103278 MPA_PNP_EM_seqs_non_topgraph_seqs_final_210318.csv	Flagellin n=2 Tax=Roseburia faecis TaxID=301302 RepID=A0A173T5V3_9FIRM
	agilent_43110	0.000617542	0.889261	-0.0746921	-1.12607	0.976685	14.4737	12.2807	0.848485	UniRef90_A0A1C5VBJ4	62	MH0369_GL0102815 MPA_PNP_EM_seqs_non_topgraph_seqs_final_210318.csv	Flagellin n=16 Tax=Roseburia TaxID=841 RepID=A0A1C5VBJ4_9FIRM
	agilent_232048	0.000617996	0.889914	-0.0871714	-1.32154	1.14719	9.21053	8.77193	0.952381	UniRef90_Q48824	63	VFG001854(gb|YP_095369) (fliC) flagellin [Flagella (VF0157)] [Legionella pneumophila subsp. pneumophila str. Philadelphia 1]	Flagellin n=45 Tax=Legionellaceae TaxID=444 RepID=Q48824_LEGPN
	agilent_72400	0.00061966	0.892311	0.0675666	-0.910624	1.04576	15.7895	15.7895	1	UniRef90_A0A0Q1HMM5	64	MH0316_GL0084816 MPA_PNP_EM_seqs_non_topgraph_seqs_final_210318.csv	Flagellin n=6 Tax=Clostridiales TaxID=186802 RepID=A0A0Q1HMM5_9FIRM
	agilent_166348	0.000621018	0.894266	0.0914095	-1.25659	1.43941	7.89474	7.01754	0.888889	UniRef90_A0A354D3V1	65	MH0436_GL0046035 MPA_PNP_EM_seqs_non_topgraph_seqs_final_210318.csv	Flagellin n=2 Tax=Clostridiales TaxID=186802 RepID=A0A354D3V1_9FIRM
	agilent_73396	0.000629081	0.905876	0.065112	-1.01418	1.1444	11.8421	12.2807	1.03704	UniRef90_A0A3D2TUV9	66	MH0172_GL0065659 MPA_PNP_EM_seqs_non_topgraph_seqs_final_210318.csv	Flagellin n=7 Tax=Clostridiales TaxID=186802 RepID=A0A3D2TUV9_9FIRM
	agilent_219870	0.000641745	0.924113	-0.0416032	-0.89764	0.814434	22.3684	21.0526	0.941176	UniRef90_Q48824	67	VFG001854(gb|YP_095369) (fliC) flagellin [Flagella (VF0157)] [Legionella pneumophila subsp. pneumophila str. Philadelphia 1]	Flagellin n=45 Tax=Legionellaceae TaxID=444 RepID=Q48824_LEGPN
	agilent_127282	0.000654571	0.942583	0.068963	-1.8077	1.94563	3.94737	3.50877	0.888889	UniRef90_A0A1C5UPB7	68	MH0099_GL0121059 MPA_PNP_EM_seqs_non_topgraph_seqs_final_210318.csv	Flagellin n=16 Tax=Roseburia TaxID=841 RepID=A0A1C5UPB7_9FIRM
	agilent_162437	0.000663141	0.954922	0.07207	-2.42684	2.57098	2.63158	1.75439	0.666667	UniRef90_Q06971	69	WP_000079833.1 strains_non_MPA_non_topgraph_cdhit70_190118.csv	Flagellin n=259 Tax=Salmonella TaxID=590 RepID=FLIC_SALDU
	agilent_129843	0.000674637	0.971478	-0.0222845	-1.24385	1.19928	9.21053	8.77193	0.952381	UniRef90_A0A1C5XGK9	70	MH0007_GL0015775 MPA_PNP_EM_seqs_non_topgraph_seqs_final_210318.csv	Flagellin n=12 Tax=root TaxID=1 RepID=A0A1C5XGK9_9CLOT
	agilent_12511	0.000693141	0.998123	-20.0687	-16744.2	16704.1	10.5263	0	0	UniRef90_Q9S0U1	71	WP_000079699.1 strains_non_MPA_non_topgraph_cdhit70_190118.csv	Flagellin n=50 Tax=Enterobacteriaceae TaxID=543 RepID=Q9S0U1_ECOLX
	agilent_167179	0.000694258	0.999732	24.8018	-144798	144848	0	1.75439		UniRef90_R5WFA2	72	MH0379_GL0128099 MPA_PNP_EM_seqs_non_topgraph_seqs_final_210318.csv	Flagellin n=4 Tax=Clostridiales TaxID=186802 RepID=R5WFA2_9CLOT
