# Supplementary material for: Systemic antibody responses against bacterial and viral antigens associate with fatigue in patients with inflammatory bowel disease
Source: iScience. 2026 Jul 20;29(8):116828. doi: 10.1016/j.isci.2026.116828 (PMC13393791; doi:10.1016/j.isci.2026.116828)
Supplement: Table S37. Logistic regression results for the association between fatigue status and flagellin-targeting antibodies from Vogl et al. — 19 in the CD cohort comparing high fatigue (Q4) with low-to-moderate fatigue (<Q4) [file mmc37.xlsx]

## Sheet: Table S37
	Table S37. Logistic regression results for the association between fatigue status (Q4: n = 54; <Q4: n = 102) and only the flagellin-targeting antibodies from Vogl et al. , Sci. Adv. 2022 (DOI:10.1126/sciadv.abq2422) in the CD cohort. Models were adjusted for age, sex, and smoking. Yellow-colored cells indicate nominal significance (p < 0.05), and orange cells indicate p < 0.1.
	Peptide-ID	Benjamini-Hochberg value	P-Value	Regression Coefficient	Lower Confidence Interval Value	Upper Confidence Interval Value	% of individuals with peptide present in lesser fatigued group (<Q4)	% of individuals with peptide present in higher fatigued group (Q4)	Fold Change	UniRef-ID	Rank based on P-Value	Peptide Name	Function according to Universal Protein Reference database (UniRef)
	agilent_73129	2.96487e-05	0.0426942	-0.99359	-1.95447	-0.0327123	51.1111	35.8491	0.701395	UniRef90_R5NUP6	1	MH0437_GL0231446 MPA_PNP_EM_seqs_non_topgraph_seqs_final_210318.csv	Flagellin n=6 Tax=Clostridiales TaxID=186802 RepID=R5NUP6_9CLOT
	agilent_114167	3.05619e-05	0.0440091	-1.11621	-2.20246	-0.0299503	37.7778	18.8679	0.499445	UniRef90_A0A173S481	2	MH0160_GL0068275 MPA_PNP_EM_seqs_non_topgraph_seqs_final_210318.csv	Flagellin n=15 Tax=Lachnospiraceae TaxID=186803 RepID=A0A173S481_9FIRM
	agilent_73399	3.42178e-05	0.0492737	-0.933863	-1.86476	-0.00296939	55.5556	37.7358	0.679245	UniRef90_A0A354D669	3	MH0193_GL0075334 MPA_PNP_EM_seqs_non_topgraph_seqs_final_210318.csv	Flagellin n=1 Tax=Lachnospiraceae bacterium TaxID=1898203 RepID=A0A354D669_9FIRM
	agilent_140424	3.65383e-05	0.0526151	-2.42616	-4.87972	0.0274124	8.88889	1.88679	0.212264	UniRef90_Q08860	4	NP_707809.1 strains_non_MPA_non_topgraph_cdhit70_190118.csv	Flagellin n=40 Tax=Enterobacteriaceae TaxID=543 RepID=FLIC_SHIFL
	agilent_129839	4.32683e-05	0.0623063	-0.883068	-1.81154	0.0454083	66.6667	47.1698	0.707547	UniRef90_A0A3D2TUV9	5	MH0172_GL0065659 MPA_PNP_EM_seqs_non_topgraph_seqs_final_210318.csv	Flagellin n=7 Tax=Clostridiales TaxID=186802 RepID=A0A3D2TUV9_9FIRM
	agilent_130111	4.69773e-05	0.0676473	-0.885969	-1.83623	0.0642967	46.6667	26.4151	0.566038	UniRef90_D4S2X1	6	MH0005_GL0011337 MPA_PNP_EM_seqs_non_topgraph_seqs_final_210318.csv	Flagellin n=3 Tax=Butyrivibrio TaxID=830 RepID=D4S2X1_9FIRM
	agilent_73398	4.72567e-05	0.0680497	-0.911361	-1.89029	0.0675706	44.4444	24.5283	0.551887	UniRef90_A0A173T8R6	7	MH0001_GL0000932 MPA_PNP_EM_seqs_non_topgraph_seqs_final_210318.csv	Flagellin n=6 Tax=Roseburia TaxID=841 RepID=A0A173T8R6_9FIRM
	agilent_79810	5.37167e-05	0.0773521	-0.81148	-1.71195	0.0889936	60	39.6226	0.660377	UniRef90_R7HD48	8	MH0113_GL0055733 MPA_PNP_EM_seqs_non_topgraph_seqs_final_210318.csv	Flagellin n=1 Tax=Eubacterium sp. CAG:38 TaxID=1262889 RepID=R7HD48_9FIRM
	agilent_214044	5.82635e-05	0.0838994	-0.803846	-1.71534	0.107646	60	41.5094	0.691824	UniRef90_A0A173T8A2	9	V1.CD15-3_GL0052858 MPA_PNP_EM_seqs_non_topgraph_seqs_final_210318.csv	Flagellin n=21 Tax=Clostridiales TaxID=186802 RepID=A0A173T8A2_9FIRM
	agilent_119378	5.84454e-05	0.0841614	-0.843069	-1.79985	0.113707	46.6667	30.1887	0.6469	UniRef90_D4KUB5	10	SZEY-64A_GL0055442 MPA_PNP_EM_seqs_non_topgraph_seqs_final_210318.csv	Flagellin n=6 Tax=Roseburia TaxID=841 RepID=D4KUB5_9FIRM
	agilent_73214	6.3196e-05	0.0910022	-0.793575	-1.71384	0.126694	51.1111	35.8491	0.701395	UniRef90_C4ZDZ6	11	WP_012744138.1 MPA_PNP_EM_seqs_non_topgraph_seqs_final_210318.csv	Flagellin n=1 Tax=Agathobacter rectalis (strain ATCC 33656 / DSM 3377 / JCM 17463 / KCTC 5835 / VPI 0990) TaxID=515619 RepID=C4ZDZ6_AGARV
	agilent_131887	6.35223e-05	0.0914721	-0.91452	-1.97658	0.147543	84.4444	64.1509	0.759682	UniRef90_C4ZDZ6	12	WP_012744138.1 MPA_PNP_EM_seqs_non_topgraph_seqs_final_210318.csv	Flagellin n=1 Tax=Agathobacter rectalis (strain ATCC 33656 / DSM 3377 / JCM 17463 / KCTC 5835 / VPI 0990) TaxID=515619 RepID=C4ZDZ6_AGARV
	agilent_219870	7.04269e-05	0.101415	-0.76316	-1.67631	0.149987	66.6667	49.0566	0.735849	UniRef90_Q48824	13	VFG001854(gb|YP_095369) (fliC) flagellin [Flagella (VF0157)] [Legionella pneumophila subsp. pneumophila str. Philadelphia 1]	Flagellin n=45 Tax=Legionellaceae TaxID=444 RepID=Q48824_LEGPN
	agilent_73127	7.86887e-05	0.113312	-0.736389	-1.64786	0.175081	57.7778	43.3962	0.751089	UniRef90_A0A416JDV1	14	MH0250_GL0256152 MPA_PNP_EM_seqs_non_topgraph_seqs_final_210318.csv	Flagellin (Fragment) n=1 Tax=Clostridium sp. AM49-4BH TaxID=2293035 RepID=A0A416JDV1_9CLOT
	agilent_126605	8.25601e-05	0.118887	-0.878963	-1.98366	0.225734	33.3333	16.9811	0.509434	UniRef90_R7C7Y1	15	MH0003_GL0115482 MPA_PNP_EM_seqs_non_topgraph_seqs_final_210318.csv	Flagellin n=5 Tax=Clostridiales TaxID=186802 RepID=R7C7Y1_9CLOT
	agilent_73213	8.40028e-05	0.120964	-0.767562	-1.73768	0.202552	44.4444	28.3019	0.636792	UniRef90_A0A173UAU5	16	WP_007884712.1 MPA_PNP_EM_seqs_non_topgraph_seqs_final_210318.csv	Flagellin n=3 Tax=Roseburia inulinivorans TaxID=360807 RepID=A0A173UAU5_9FIRM
	agilent_91287	9.64502e-05	0.138888	-0.759335	-1.76496	0.246291	40	20.7547	0.518868	UniRef90_R5DW89	17	MH0021_GL0008491 MPA_PNP_EM_seqs_non_topgraph_seqs_final_210318.csv	Flagellin n=2 Tax=Eubacterium TaxID=1730 RepID=R5DW89_9FIRM
	agilent_73215	9.94946e-05	0.143272	-0.674181	-1.57693	0.228571	60	45.283	0.754717	UniRef90_A0A173T5V3	18	MH0260_GL0103278 MPA_PNP_EM_seqs_non_topgraph_seqs_final_210318.csv	Flagellin n=2 Tax=Roseburia faecis TaxID=301302 RepID=A0A173T5V3_9FIRM
	agilent_72410	0.000101146	0.14565	-0.679275	-1.59425	0.235701	48.8889	35.8491	0.733276	UniRef90_A0A1C5XGK9	19	MH0007_GL0015775 MPA_PNP_EM_seqs_non_topgraph_seqs_final_210318.csv	Flagellin n=12 Tax=root TaxID=1 RepID=A0A1C5XGK9_9CLOT
	agilent_132876	0.000102215	0.14719	1.27798	-0.450025	3.00599	6.66667	11.3208	1.69811	UniRef90_G2T5W2	20	MH0268_GL0121737 MPA_PNP_EM_seqs_non_topgraph_seqs_final_210318.csv	Flagellin n=3 Tax=Roseburia TaxID=841 RepID=G2T5W2_ROSHA
	agilent_128883	0.000111924	0.161171	-0.697516	-1.67322	0.278191	77.7778	60.3774	0.77628	UniRef90_A0A174Z6Y0	21	MH0077_GL0059567 MPA_PNP_EM_seqs_non_topgraph_seqs_final_210318.csv	Flagellin n=3 Tax=Eubacterium TaxID=1730 RepID=A0A174Z6Y0_9FIRM
	agilent_90413	0.000115373	0.166137	-0.646175	-1.56078	0.268433	66.6667	52.8302	0.792453	UniRef90_A0A1C5VBJ4	22	MH0369_GL0102815 MPA_PNP_EM_seqs_non_topgraph_seqs_final_210318.csv	Flagellin n=16 Tax=Roseburia TaxID=841 RepID=A0A1C5VBJ4_9FIRM
	agilent_56259	0.000116175	0.167291	-0.666893	-1.6134	0.279613	73.3333	58.4906	0.797599	UniRef90_A0A174IP95	23	T2D-105A_GL0053933 MPA_PNP_EM_seqs_non_topgraph_seqs_final_210318.csv	Flagellin n=3 Tax=Clostridiales TaxID=186802 RepID=A0A174IP95_9FIRM
	agilent_73396	0.000116785	0.16817	-0.672622	-1.62923	0.28399	44.4444	33.9623	0.764151	UniRef90_A0A3D2TUV9	24	MH0172_GL0065659 MPA_PNP_EM_seqs_non_topgraph_seqs_final_210318.csv	Flagellin n=7 Tax=Clostridiales TaxID=186802 RepID=A0A3D2TUV9_9FIRM
	agilent_129843	0.000118977	0.171326	-0.723569	-1.76028	0.313139	37.7778	20.7547	0.54939	UniRef90_A0A1C5XGK9	25	MH0007_GL0015775 MPA_PNP_EM_seqs_non_topgraph_seqs_final_210318.csv	Flagellin n=12 Tax=root TaxID=1 RepID=A0A1C5XGK9_9CLOT
	agilent_12513	0.000121957	0.175619	1.17644	-0.526037	2.87893	4.44444	15.0943	3.39623	UniRef90_Q06971	26	WP_000079833.1 strains_non_MPA_non_topgraph_cdhit70_190118.csv	Flagellin n=259 Tax=Salmonella TaxID=590 RepID=FLIC_SALDU
	agilent_177201	0.000124041	0.178619	-0.626271	-1.53888	0.286332	64.4444	50.9434	0.790501	UniRef90_G2T5W2	27	MH0268_GL0121737 MPA_PNP_EM_seqs_non_topgraph_seqs_final_210318.csv	Flagellin n=3 Tax=Roseburia TaxID=841 RepID=G2T5W2_ROSHA
	agilent_73395	0.000128489	0.185025	-0.687451	-1.704	0.3291	40	24.5283	0.613208	UniRef90_A0A173VM56	28	MH0044_GL0005871 MPA_PNP_EM_seqs_non_topgraph_seqs_final_210318.csv	Flagellin n=8 Tax=Roseburia TaxID=841 RepID=A0A173VM56_9FIRM
	agilent_73128	0.000130597	0.188059	-0.613306	-1.52649	0.299874	62.2222	49.0566	0.78841	UniRef90_R5E067	29	MH0010_GL0007892 MPA_PNP_EM_seqs_non_topgraph_seqs_final_210318.csv	Flagellin n=2 Tax=Eubacterium TaxID=1730 RepID=R5E067_9FIRM
	agilent_50246	0.000134866	0.194207	-0.604274	-1.51656	0.308008	66.6667	50.9434	0.764151	UniRef90_R5LM81	30	MH0092_GL0010172 MPA_PNP_EM_seqs_non_topgraph_seqs_final_210318.csv	Flagellin n=2 Tax=Clostridiales TaxID=186802 RepID=R5LM81_9FIRM
	agilent_126598	0.000138413	0.199315	-0.615161	-1.55454	0.324214	48.8889	37.7358	0.77187	UniRef90_A0A0Q1HMM5	31	MH0316_GL0084816 MPA_PNP_EM_seqs_non_topgraph_seqs_final_210318.csv	Flagellin n=6 Tax=Clostridiales TaxID=186802 RepID=A0A0Q1HMM5_9FIRM
	agilent_131888	0.000139204	0.200454	-0.590698	-1.49501	0.313609	66.6667	50.9434	0.764151	UniRef90_C0FTT4	32	WP_007886088.1 MPA_PNP_EM_seqs_non_topgraph_seqs_final_210318.csv	Flagellin n=5 Tax=Roseburia inulinivorans TaxID=360807 RepID=C0FTT4_9FIRM
	agilent_72400	0.000147067	0.211776	-0.580119	-1.49068	0.33044	57.7778	45.283	0.783745	UniRef90_A0A0Q1HMM5	33	MH0316_GL0084816 MPA_PNP_EM_seqs_non_topgraph_seqs_final_210318.csv	Flagellin n=6 Tax=Clostridiales TaxID=186802 RepID=A0A0Q1HMM5_9FIRM
	agilent_131883	0.000151456	0.218096	-0.591888	-1.53381	0.350035	73.3333	58.4906	0.797599	UniRef90_R5NUP6	34	MH0437_GL0231446 MPA_PNP_EM_seqs_non_topgraph_seqs_final_210318.csv	Flagellin n=6 Tax=Clostridiales TaxID=186802 RepID=R5NUP6_9CLOT
	agilent_139934	0.000159568	0.229778	-0.716431	-1.88567	0.45281	24.4444	13.2075	0.540309	UniRef90_A0A174MPU4	35	T2D-189A_GL0064880 MPA_PNP_EM_seqs_non_topgraph_seqs_final_210318.csv	Flagellin n=3 Tax=Clostridiales TaxID=186802 RepID=A0A174MPU4_9FIRM
	agilent_232048	0.000176912	0.254753	-0.5954	-1.62006	0.429257	37.7778	22.6415	0.599334	UniRef90_Q48824	36	VFG001854(gb|YP_095369) (fliC) flagellin [Flagella (VF0157)] [Legionella pneumophila subsp. pneumophila str. Philadelphia 1]	Flagellin n=45 Tax=Legionellaceae TaxID=444 RepID=Q48824_LEGPN
	agilent_239127	0.00017784	0.256089	-1.51474	-4.12888	1.0994	6.66667	1.88679	0.283019	UniRef90_A0A0E1NMC8	37	VFG002348(gb|YP_001006761) (flgE) flagellar hook protein FlgE [Flagella (VF0394)] [Yersinia enterocolitica subsp. enterocolitica 8081]	Flagellar hook protein FlgE n=21 Tax=Yersinia TaxID=444888 RepID=A0A0E1NMC8_YEREN
	agilent_131886	0.000183314	0.263972	-0.53309	-1.46844	0.402262	71.1111	58.4906	0.822524	UniRef90_A0A173T5V3	38	MH0260_GL0103278 MPA_PNP_EM_seqs_non_topgraph_seqs_final_210318.csv	Flagellin n=2 Tax=Roseburia faecis TaxID=301302 RepID=A0A173T5V3_9FIRM
	agilent_129840	0.000184843	0.266174	-0.514117	-1.42035	0.392111	62.2222	50.9434	0.818733	UniRef90_A0A173VM56	39	MH0044_GL0005871 MPA_PNP_EM_seqs_non_topgraph_seqs_final_210318.csv	Flagellin n=8 Tax=Roseburia TaxID=841 RepID=A0A173VM56_9FIRM
	agilent_12510	0.000190708	0.27462	0.969296	-0.769662	2.70825	4.44444	13.2075	2.9717	UniRef90_Q09012	40	WP_000079828.1 strains_non_MPA_non_topgraph_cdhit70_190118.csv	Flagellin n=54 Tax=Enterobacteriaceae TaxID=543 RepID=Q09012_SHISO
	agilent_12512	0.000190708	0.27462	0.969296	-0.769662	2.70825	4.44444	13.2075	2.9717	UniRef90_Q7DBI0	41	NP_310689.1 strains_non_MPA_non_topgraph_cdhit70_190118.csv	Flagellin n=88 Tax=Bacteria TaxID=2 RepID=Q7DBI0_ECO57
	agilent_12509	0.000205276	0.295597	0.94079	-0.822165	2.70375	4.44444	11.3208	2.54717	UniRef90_P06177	42	WP_020438185.1 strains_non_MPA_non_topgraph_cdhit70_190118.csv	Flagellin n=155 Tax=Salmonella TaxID=590 RepID=FLIC_SALMU
	agilent_131885	0.000224163	0.322795	-0.514139	-1.53332	0.50504	80	67.9245	0.849057	UniRef90_R5E067	43	MH0010_GL0007892 MPA_PNP_EM_seqs_non_topgraph_seqs_final_210318.csv	Flagellin n=2 Tax=Eubacterium TaxID=1730 RepID=R5E067_9FIRM
	agilent_50247	0.00023317	0.335765	-0.437116	-1.32716	0.452932	57.7778	43.3962	0.751089	UniRef90_A0A354D3V1	44	MH0436_GL0046035 MPA_PNP_EM_seqs_non_topgraph_seqs_final_210318.csv	Flagellin n=2 Tax=Clostridiales TaxID=186802 RepID=A0A354D3V1_9FIRM
	agilent_223802	0.000236767	0.340944	-0.802769	-2.45498	0.849437	8.88889	5.66038	0.636792	UniRef90_Q5WVT8	45	VFG002005(gb|YP_095785) (fliG) flagellar motor switch protein G [Flagella (VF0157)] [Legionella pneumophila subsp. pneumophila str. Philadelphia 1]	Flagellar motor switch protein FliG n=11 Tax=Legionella TaxID=445 RepID=Q5WVT8_LEGPL
	agilent_12511	0.000238199	0.343007	1.12223	-1.19736	3.44182	2.22222	7.54717	3.39623	UniRef90_Q9S0U1	46	WP_000079699.1 strains_non_MPA_non_topgraph_cdhit70_190118.csv	Flagellin n=50 Tax=Enterobacteriaceae TaxID=543 RepID=Q9S0U1_ECOLX
	agilent_43110	0.000244285	0.35177	-0.426058	-1.32285	0.470733	48.8889	37.7358	0.77187	UniRef90_A0A1C5VBJ4	47	MH0369_GL0102815 MPA_PNP_EM_seqs_non_topgraph_seqs_final_210318.csv	Flagellin n=16 Tax=Roseburia TaxID=841 RepID=A0A1C5VBJ4_9FIRM
	agilent_32166	0.000261457	0.376498	-0.403617	-1.29813	0.490892	53.3333	45.283	0.849057	UniRef90_A0A174IP95	48	T2D-105A_GL0053933 MPA_PNP_EM_seqs_non_topgraph_seqs_final_210318.csv	Flagellin n=3 Tax=Clostridiales TaxID=186802 RepID=A0A174IP95_9FIRM
	agilent_73216	0.000265835	0.382803	-0.410496	-1.33237	0.511376	68.8889	58.4906	0.849057	UniRef90_C0FTT4	49	WP_007886088.1 MPA_PNP_EM_seqs_non_topgraph_seqs_final_210318.csv	Flagellin n=5 Tax=Roseburia inulinivorans TaxID=360807 RepID=C0FTT4_9FIRM
	agilent_45732	0.000269639	0.388281	-1.20751	-3.95073	1.5357	4.44444	1.88679	0.424528	UniRef90_D4KRT3	50	MH0039_GL0003639 MPA_PNP_EM_seqs_non_topgraph_seqs_final_210318.csv	Uncharacterized protein n=9 Tax=Roseburia TaxID=841 RepID=D4KRT3_9FIRM
	agilent_127282	0.000270449	0.389447	0.856901	-1.09459	2.80839	6.66667	5.66038	0.849057	UniRef90_A0A1C5UPB7	51	MH0099_GL0121059 MPA_PNP_EM_seqs_non_topgraph_seqs_final_210318.csv	Flagellin n=16 Tax=Roseburia TaxID=841 RepID=A0A1C5UPB7_9FIRM
	agilent_131884	0.000290888	0.418879	-0.38183	-1.30761	0.543953	68.8889	60.3774	0.876446	UniRef90_A0A173UAU5	52	WP_007884712.1 MPA_PNP_EM_seqs_non_topgraph_seqs_final_210318.csv	Flagellin n=3 Tax=Roseburia inulinivorans TaxID=360807 RepID=A0A173UAU5_9FIRM
	agilent_162437	0.000291175	0.419292	0.714435	-1.01932	2.44819	6.66667	7.54717	1.13208	UniRef90_Q06971	53	WP_000079833.1 strains_non_MPA_non_topgraph_cdhit70_190118.csv	Flagellin n=259 Tax=Salmonella TaxID=590 RepID=FLIC_SALDU
	agilent_71860	0.000306751	0.441721	0.685884	-1.06158	2.43335	6.66667	9.43396	1.41509	UniRef90_A0A174IP95	54	T2D-105A_GL0053933 MPA_PNP_EM_seqs_non_topgraph_seqs_final_210318.csv	Flagellin n=3 Tax=Clostridiales TaxID=186802 RepID=A0A174IP95_9FIRM
	agilent_72399	0.000312053	0.449356	-0.408676	-1.4675	0.65015	33.3333	22.6415	0.679245	UniRef90_R5NUV8	55	MH0002_GL0061182 MPA_PNP_EM_seqs_non_topgraph_seqs_final_210318.csv	Flagellin n=7 Tax=Clostridiales TaxID=186802 RepID=R5NUV8_9CLOT
	agilent_179632	0.00032552	0.468749	-0.76897	-2.84919	1.31125	6.66667	3.77358	0.566038	UniRef90_UPI0008DA98AF	56	SZEY-104A_GL0018364 MPA_PNP_EM_seqs_non_topgraph_seqs_final_210318.csv	flagellar filament capping protein FliD n=1 Tax=Romboutsia timonensis TaxID=1776391 RepID=UPI0008DA98AF
	agilent_135214	0.00033384	0.48073	0.67117	-1.1944	2.53674	4.44444	9.43396	2.12264	UniRef90_A0A379XTI8	57	WP_021294045.1 (1/1) non_MPA_topgraph_sampling_040218.csv	Putative flagellin structural protein n=133 Tax=Enterobacteriaceae TaxID=543 RepID=A0A379XTI8_SALER
	agilent_162642	0.000348222	0.501439	-0.477395	-1.8693	0.91451	13.3333	9.43396	0.707547	UniRef90_P06177	58	WP_020438185.1 strains_non_MPA_non_topgraph_cdhit70_190118.csv	Flagellin n=155 Tax=Salmonella TaxID=590 RepID=FLIC_SALMU
	agilent_40576	0.000350999	0.505439	0.659044	-1.28058	2.59866	4.44444	7.54717	1.69811	UniRef90_G2T5W2	59	MH0268_GL0121737 MPA_PNP_EM_seqs_non_topgraph_seqs_final_210318.csv	Flagellin n=3 Tax=Roseburia TaxID=841 RepID=G2T5W2_ROSHA
	agilent_140310	0.00035335	0.508824	0.637415	-1.25356	2.52839	4.44444	7.54717	1.69811	UniRef90_Q06971	60	WP_000079833.1 strains_non_MPA_non_topgraph_cdhit70_190118.csv	Flagellin n=259 Tax=Salmonella TaxID=590 RepID=FLIC_SALDU
	agilent_205324	0.000361776	0.520958	-0.716211	-2.90318	1.47076	4.44444	3.77358	0.849057	UniRef90_G2T5W2	61	MH0268_GL0121737 MPA_PNP_EM_seqs_non_topgraph_seqs_final_210318.csv	Flagellin n=3 Tax=Roseburia TaxID=841 RepID=G2T5W2_ROSHA
	agilent_11583	0.00037057	0.533621	-0.284415	-1.17992	0.611093	48.8889	37.7358	0.77187	UniRef90_P11089	62	Flagellar filament 41 kDa core protein	Flagellar filament 41 kDa core protein n=535 Tax=Borreliaceae TaxID=1643685 RepID=FLA1_BORBU
	agilent_129819	0.000397995	0.573112	-0.264734	-1.18557	0.656105	68.8889	58.4906	0.849057	UniRef90_R7HD48	63	MH0113_GL0055733 MPA_PNP_EM_seqs_non_topgraph_seqs_final_210318.csv	Flagellin n=1 Tax=Eubacterium sp. CAG:38 TaxID=1262889 RepID=R7HD48_9FIRM
	agilent_206701	0.00041295	0.594648	-0.260814	-1.22149	0.699859	73.3333	66.0377	0.900515	UniRef90_D4KUB5	64	SZEY-64A_GL0055442 MPA_PNP_EM_seqs_non_topgraph_seqs_final_210318.csv	Flagellin n=6 Tax=Roseburia TaxID=841 RepID=D4KUB5_9FIRM
	agilent_166348	0.000533709	0.768541	-0.151713	-1.16214	0.85871	33.3333	22.6415	0.679245	UniRef90_A0A354D3V1	65	MH0436_GL0046035 MPA_PNP_EM_seqs_non_topgraph_seqs_final_210318.csv	Flagellin n=2 Tax=Clostridiales TaxID=186802 RepID=A0A354D3V1_9FIRM
	agilent_167179	0.000555918	0.800521	-0.161583	-1.41497	1.09181	17.7778	13.2075	0.742925	UniRef90_R5WFA2	66	MH0379_GL0128099 MPA_PNP_EM_seqs_non_topgraph_seqs_final_210318.csv	Flagellin n=4 Tax=Clostridiales TaxID=186802 RepID=R5WFA2_9CLOT
	agilent_124801	0.000592627	0.853383	-0.163805	-1.90106	1.57345	6.66667	7.54717	1.13208	UniRef90_A0AGG6	67	WP_003721832.1 strains_non_MPA_non_topgraph_cdhit70_190118.csv	Flagellar basal-body rod protein FlgC n=51 Tax=Listeria TaxID=1637 RepID=A0AGG6_LISW6
	agilent_126599	0.000620003	0.892805	-0.0635004	-0.987084	0.860083	66.6667	64.1509	0.962264	UniRef90_A0A354D669	68	MH0193_GL0075334 MPA_PNP_EM_seqs_non_topgraph_seqs_final_210318.csv	Flagellin n=1 Tax=Lachnospiraceae bacterium TaxID=1898203 RepID=A0A354D669_9FIRM
	agilent_237936	0.000628413	0.904914	-0.0837599	-1.45805	1.29053	11.1111	11.3208	1.01887	UniRef90_A1JSQ1	69	VFG002321(gb|YP_001006728) (fliC) flagellin [Flagella (VF0394)] [Yersinia enterocolitica subsp. enterocolitica 8081]	Flagellin n=55 Tax=Yersinia TaxID=444888 RepID=A1JSQ1_YERE8
	agilent_229487	0.00063199	0.910065	0.0843452	-1.37917	1.54786	8.88889	11.3208	1.27358	UniRef90_Q5WVT8	70	VFG002005(gb|YP_095785) (fliG) flagellar motor switch protein G [Flagella (VF0157)] [Legionella pneumophila subsp. pneumophila str. Philadelphia 1]	Flagellar motor switch protein FliG n=11 Tax=Legionella TaxID=445 RepID=Q5WVT8_LEGPL
	agilent_16426	0.000656858	0.945876	0.070264	-1.95833	2.09886	6.66667	3.77358	0.566038	UniRef90_A0A174ZBF0	71	MH0002_GL0055178 MPA_PNP_EM_seqs_non_topgraph_seqs_final_210318.csv	Flagellar hook-associated protein 2 n=11 Tax=root TaxID=1 RepID=A0A174ZBF0_9FIRM
	agilent_113561	0.000670317	0.965257	0.0339277	-1.49272	1.56058	13.3333	7.54717	0.566038	UniRef90_A0A354D3V1	72	MH0436_GL0046035 MPA_PNP_EM_seqs_non_topgraph_seqs_final_210318.csv	Flagellin n=2 Tax=Clostridiales TaxID=186802 RepID=A0A354D3V1_9FIRM
