# Supplementary material for: Systemic antibody responses against bacterial and viral antigens associate with fatigue in patients with inflammatory bowel disease
Source: iScience. 2026 Jul 20;29(8):116828. doi: 10.1016/j.isci.2026.116828 (PMC13393791; doi:10.1016/j.isci.2026.116828)
Supplement: Table S38. Logistic regression results for the association between fatigue status and flagellin-targeting antibodies from Vogl et al. — 19 in the remission cohort comparing high fatigue (Q4) with low-to-moderate fatigue (<Q4) [file mmc38.xlsx]

## Sheet: Table S38
	Table S38. Logistic regression results for the association between fatigue status (Q4: n = 43; <Q4: n = 93) and only the flagellin-targeting antibodies from Vogl et al. , Sci. Adv. 2022 (DOI:10.1126/sciadv.abq2422) in the remission cohort. Models were adjusted for age, sex, and smoking. Yellow-colored cells indicate nominal significance (p < 0.05), and orange cells indicate p < 0.1.
	Peptide-ID	Benjamini-Hochberg value	P-Value	Regression Coefficient	Lower Confidence Interval Value	Upper Confidence Interval Value	% of individuals with peptide present in lesser fatigued group (<Q4)	% of individuals with peptide present in higher fatigued group (Q4)	Fold Change	UniRef-ID	Rank based on P-Value	Peptide Name	Function according to Universal Protein Reference database (UniRef)
	agilent_126599	2.07733e-05	0.0299135	0.975341	0.0949045	1.85578	43.9394	68.2927	1.55425	UniRef90_A0A354D669	1	MH0193_GL0075334 MPA_PNP_EM_seqs_non_topgraph_seqs_final_210318.csv	Flagellin n=1 Tax=Lachnospiraceae bacterium TaxID=1898203 RepID=A0A354D669_9FIRM
	agilent_177201	3.02233e-05	0.0435215	0.892271	0.0259487	1.75859	42.4242	60.9756	1.43728	UniRef90_G2T5W2	2	MH0268_GL0121737 MPA_PNP_EM_seqs_non_topgraph_seqs_final_210318.csv	Flagellin n=3 Tax=Roseburia TaxID=841 RepID=G2T5W2_ROSHA
	agilent_140310	4.603e-05	0.0662832	2.30377	-0.154873	4.76241	1.51515	7.31707	4.82927	UniRef90_Q06971	3	WP_000079833.1 strains_non_MPA_non_topgraph_cdhit70_190118.csv	Flagellin n=259 Tax=Salmonella TaxID=590 RepID=FLIC_SALDU
	agilent_131884	5.36272e-05	0.0772231	0.785563	-0.0857719	1.6569	40.9091	58.5366	1.43089	UniRef90_A0A173UAU5	4	WP_007884712.1 MPA_PNP_EM_seqs_non_topgraph_seqs_final_210318.csv	Flagellin n=3 Tax=Roseburia inulinivorans TaxID=360807 RepID=A0A173UAU5_9FIRM
	agilent_179632	0.000117763	0.169579	1.37894	-0.588706	3.3466	3.0303	12.1951	4.02439	UniRef90_UPI0008DA98AF	5	SZEY-104A_GL0018364 MPA_PNP_EM_seqs_non_topgraph_seqs_final_210318.csv	flagellar filament capping protein FliD n=1 Tax=Romboutsia timonensis TaxID=1776391 RepID=UPI0008DA98AF
	agilent_162437	0.000118405	0.170503	1.77011	-0.761173	4.3014	1.51515	4.87805	3.21951	UniRef90_Q06971	6	WP_000079833.1 strains_non_MPA_non_topgraph_cdhit70_190118.csv	Flagellin n=259 Tax=Salmonella TaxID=590 RepID=FLIC_SALDU
	agilent_162642	0.000118405	0.170503	1.77011	-0.761173	4.3014	1.51515	4.87805	3.21951	UniRef90_P06177	7	WP_020438185.1 strains_non_MPA_non_topgraph_cdhit70_190118.csv	Flagellin n=155 Tax=Salmonella TaxID=590 RepID=FLIC_SALMU
	agilent_206701	0.000126145	0.181649	0.592621	-0.276976	1.46222	51.5152	63.4146	1.23099	UniRef90_D4KUB5	8	SZEY-64A_GL0055442 MPA_PNP_EM_seqs_non_topgraph_seqs_final_210318.csv	Flagellin n=6 Tax=Roseburia TaxID=841 RepID=D4KUB5_9FIRM
	agilent_237936	0.000149167	0.214801	1.68912	-0.979716	4.35795	1.51515	4.87805	3.21951	UniRef90_A1JSQ1	9	VFG002321(gb|YP_001006728) (fliC) flagellin [Flagella (VF0394)] [Yersinia enterocolitica subsp. enterocolitica 8081]	Flagellin n=55 Tax=Yersinia TaxID=444888 RepID=A1JSQ1_YERE8
	agilent_45732	0.000153417	0.220921	-1.36047	-3.53881	0.817872	10.6061	2.43902	0.229965	UniRef90_D4KRT3	10	MH0039_GL0003639 MPA_PNP_EM_seqs_non_topgraph_seqs_final_210318.csv	Uncharacterized protein n=9 Tax=Roseburia TaxID=841 RepID=D4KRT3_9FIRM
	agilent_73216	0.000163523	0.235472	0.513637	-0.334919	1.36219	45.4545	58.5366	1.2878	UniRef90_C0FTT4	11	WP_007886088.1 MPA_PNP_EM_seqs_non_topgraph_seqs_final_210318.csv	Flagellin n=5 Tax=Roseburia inulinivorans TaxID=360807 RepID=C0FTT4_9FIRM
	agilent_90413	0.000164736	0.23722	0.50944	-0.335326	1.35421	39.3939	51.2195	1.30019	UniRef90_A0A1C5VBJ4	12	MH0369_GL0102815 MPA_PNP_EM_seqs_non_topgraph_seqs_final_210318.csv	Flagellin n=16 Tax=Roseburia TaxID=841 RepID=A0A1C5VBJ4_9FIRM
	agilent_12511	0.000173559	0.249925	-1.49299	-4.03634	1.05036	6.06061	2.43902	0.402439	UniRef90_Q9S0U1	13	WP_000079699.1 strains_non_MPA_non_topgraph_cdhit70_190118.csv	Flagellin n=50 Tax=Enterobacteriaceae TaxID=543 RepID=Q9S0U1_ECOLX
	agilent_119378	0.00019705	0.283751	-0.630462	-1.78323	0.522303	21.2121	14.6341	0.689895	UniRef90_D4KUB5	14	SZEY-64A_GL0055442 MPA_PNP_EM_seqs_non_topgraph_seqs_final_210318.csv	Flagellin n=6 Tax=Roseburia TaxID=841 RepID=D4KUB5_9FIRM
	agilent_12513	0.000205522	0.295951	0.787869	-0.689609	2.26535	6.06061	12.1951	2.0122	UniRef90_Q06971	15	WP_000079833.1 strains_non_MPA_non_topgraph_cdhit70_190118.csv	Flagellin n=259 Tax=Salmonella TaxID=590 RepID=FLIC_SALDU
	agilent_11583	0.000210755	0.303488	-0.536251	-1.55768	0.485177	27.2727	19.5122	0.715447	UniRef90_P11089	16	Flagellar filament 41 kDa core protein	Flagellar filament 41 kDa core protein n=535 Tax=Borreliaceae TaxID=1643685 RepID=FLA1_BORBU
	agilent_73399	0.00021435	0.308663	-0.504854	-1.47682	0.467116	30.303	26.8293	0.885366	UniRef90_A0A354D669	17	MH0193_GL0075334 MPA_PNP_EM_seqs_non_topgraph_seqs_final_210318.csv	Flagellin n=1 Tax=Lachnospiraceae bacterium TaxID=1898203 RepID=A0A354D669_9FIRM
	agilent_131888	0.000215916	0.310918	0.443803	-0.41462	1.30223	39.3939	51.2195	1.30019	UniRef90_C0FTT4	18	WP_007886088.1 MPA_PNP_EM_seqs_non_topgraph_seqs_final_210318.csv	Flagellin n=5 Tax=Roseburia inulinivorans TaxID=360807 RepID=C0FTT4_9FIRM
	agilent_129843	0.000223398	0.321693	-0.591416	-1.76111	0.578283	19.697	14.6341	0.742964	UniRef90_A0A1C5XGK9	19	MH0007_GL0015775 MPA_PNP_EM_seqs_non_topgraph_seqs_final_210318.csv	Flagellin n=12 Tax=root TaxID=1 RepID=A0A1C5XGK9_9CLOT
	agilent_131883	0.00023643	0.340459	0.414178	-0.4374	1.26576	51.5152	58.5366	1.1363	UniRef90_R5NUP6	20	MH0437_GL0231446 MPA_PNP_EM_seqs_non_topgraph_seqs_final_210318.csv	Flagellin n=6 Tax=Clostridiales TaxID=186802 RepID=R5NUP6_9CLOT
	agilent_79810	0.000255303	0.367637	-0.414925	-1.31761	0.487761	37.8788	29.2683	0.772683	UniRef90_R7HD48	21	MH0113_GL0055733 MPA_PNP_EM_seqs_non_topgraph_seqs_final_210318.csv	Flagellin n=1 Tax=Eubacterium sp. CAG:38 TaxID=1262889 RepID=R7HD48_9FIRM
	agilent_166348	0.000277819	0.400059	0.517704	-0.688074	1.72348	10.6061	17.0732	1.60976	UniRef90_A0A354D3V1	22	MH0436_GL0046035 MPA_PNP_EM_seqs_non_topgraph_seqs_final_210318.csv	Flagellin n=2 Tax=Clostridiales TaxID=186802 RepID=A0A354D3V1_9FIRM
	agilent_131887	0.000280747	0.404276	0.371916	-0.502105	1.24594	57.5758	65.8537	1.14377	UniRef90_C4ZDZ6	23	WP_012744138.1 MPA_PNP_EM_seqs_non_topgraph_seqs_final_210318.csv	Flagellin n=1 Tax=Agathobacter rectalis (strain ATCC 33656 / DSM 3377 / JCM 17463 / KCTC 5835 / VPI 0990) TaxID=515619 RepID=C4ZDZ6_AGARV
	agilent_205324	0.000285249	0.410758	-0.937545	-3.17149	1.2964	7.57576	2.43902	0.321951	UniRef90_G2T5W2	24	MH0268_GL0121737 MPA_PNP_EM_seqs_non_topgraph_seqs_final_210318.csv	Flagellin n=3 Tax=Roseburia TaxID=841 RepID=G2T5W2_ROSHA
	agilent_167179	0.000294172	0.423608	0.840991	-1.21894	2.90092	3.0303	4.87805	1.60976	UniRef90_R5WFA2	25	MH0379_GL0128099 MPA_PNP_EM_seqs_non_topgraph_seqs_final_210318.csv	Flagellin n=4 Tax=Clostridiales TaxID=186802 RepID=R5WFA2_9CLOT
	agilent_91287	0.000310017	0.446425	-0.483222	-1.72713	0.760686	16.6667	12.1951	0.731707	UniRef90_R5DW89	26	MH0021_GL0008491 MPA_PNP_EM_seqs_non_topgraph_seqs_final_210318.csv	Flagellin n=2 Tax=Eubacterium TaxID=1730 RepID=R5DW89_9FIRM
	agilent_73395	0.000321988	0.463663	-0.471017	-1.73076	0.788726	16.6667	12.1951	0.731707	UniRef90_A0A173VM56	27	MH0044_GL0005871 MPA_PNP_EM_seqs_non_topgraph_seqs_final_210318.csv	Flagellin n=8 Tax=Roseburia TaxID=841 RepID=A0A173VM56_9FIRM
	agilent_73215	0.000333113	0.479683	0.317272	-0.562512	1.19706	30.303	39.0244	1.2878	UniRef90_A0A173T5V3	28	MH0260_GL0103278 MPA_PNP_EM_seqs_non_topgraph_seqs_final_210318.csv	Flagellin n=2 Tax=Roseburia faecis TaxID=301302 RepID=A0A173T5V3_9FIRM
	agilent_131885	0.000341912	0.492353	0.311649	-0.57802	1.20132	60.6061	68.2927	1.12683	UniRef90_R5E067	29	MH0010_GL0007892 MPA_PNP_EM_seqs_non_topgraph_seqs_final_210318.csv	Flagellin n=2 Tax=Eubacterium TaxID=1730 RepID=R5E067_9FIRM
	agilent_12512	0.000344541	0.496139	0.531746	-0.999604	2.0631	6.06061	9.7561	1.60976	UniRef90_Q7DBI0	30	NP_310689.1 strains_non_MPA_non_topgraph_cdhit70_190118.csv	Flagellin n=88 Tax=Bacteria TaxID=2 RepID=Q7DBI0_ECO57
	agilent_131886	0.000355543	0.511982	0.282441	-0.561738	1.12662	46.9697	53.6585	1.14241	UniRef90_A0A173T5V3	31	MH0260_GL0103278 MPA_PNP_EM_seqs_non_topgraph_seqs_final_210318.csv	Flagellin n=2 Tax=Roseburia faecis TaxID=301302 RepID=A0A173T5V3_9FIRM
	agilent_73127	0.000361422	0.520448	0.284868	-0.583919	1.15365	33.3333	43.9024	1.31707	UniRef90_A0A416JDV1	32	MH0250_GL0256152 MPA_PNP_EM_seqs_non_topgraph_seqs_final_210318.csv	Flagellin (Fragment) n=1 Tax=Clostridium sp. AM49-4BH TaxID=2293035 RepID=A0A416JDV1_9CLOT
	agilent_114167	0.000362508	0.522012	-0.403539	-1.63888	0.8318	18.1818	12.1951	0.670732	UniRef90_A0A173S481	33	MH0160_GL0068275 MPA_PNP_EM_seqs_non_topgraph_seqs_final_210318.csv	Flagellin n=15 Tax=Lachnospiraceae TaxID=186803 RepID=A0A173S481_9FIRM
	agilent_214044	0.000364963	0.525547	0.281524	-0.587665	1.15071	33.3333	39.0244	1.17073	UniRef90_A0A173T8A2	34	V1.CD15-3_GL0052858 MPA_PNP_EM_seqs_non_topgraph_seqs_final_210318.csv	Flagellin n=21 Tax=Clostridiales TaxID=186802 RepID=A0A173T8A2_9FIRM
	agilent_73128	0.00036885	0.531145	0.272503	-0.580331	1.12534	37.8788	46.3415	1.22341	UniRef90_R5E067	35	MH0010_GL0007892 MPA_PNP_EM_seqs_non_topgraph_seqs_final_210318.csv	Flagellin n=2 Tax=Eubacterium TaxID=1730 RepID=R5E067_9FIRM
	agilent_71860	0.000371903	0.535541	0.918981	-1.98814	3.82611	1.51515	2.43902	1.60976	UniRef90_A0A174IP95	36	T2D-105A_GL0053933 MPA_PNP_EM_seqs_non_topgraph_seqs_final_210318.csv	Flagellin n=3 Tax=Clostridiales TaxID=186802 RepID=A0A174IP95_9FIRM
	agilent_127282	0.000399169	0.574804	0.557162	-1.38943	2.50375	4.54545	4.87805	1.07317	UniRef90_A0A1C5UPB7	37	MH0099_GL0121059 MPA_PNP_EM_seqs_non_topgraph_seqs_final_210318.csv	Flagellin n=16 Tax=Roseburia TaxID=841 RepID=A0A1C5UPB7_9FIRM
	agilent_73398	0.000405223	0.583522	-0.334784	-1.53162	0.862054	16.6667	14.6341	0.878049	UniRef90_A0A173T8R6	38	MH0001_GL0000932 MPA_PNP_EM_seqs_non_topgraph_seqs_final_210318.csv	Flagellin n=6 Tax=Roseburia TaxID=841 RepID=A0A173T8R6_9FIRM
	agilent_140424	0.000410459	0.59106	-0.686495	-3.19069	1.8177	4.54545	2.43902	0.536585	UniRef90_Q08860	39	NP_707809.1 strains_non_MPA_non_topgraph_cdhit70_190118.csv	Flagellin n=40 Tax=Enterobacteriaceae TaxID=543 RepID=FLIC_SHIFL
	agilent_12510	0.000418419	0.602523	0.417945	-1.15501	1.9909	6.06061	9.7561	1.60976	UniRef90_Q09012	40	WP_000079828.1 strains_non_MPA_non_topgraph_cdhit70_190118.csv	Flagellin n=54 Tax=Enterobacteriaceae TaxID=543 RepID=Q09012_SHISO
	agilent_12509	0.000418419	0.602523	0.417945	-1.15501	1.9909	6.06061	9.7561	1.60976	UniRef90_P06177	41	WP_020438185.1 strains_non_MPA_non_topgraph_cdhit70_190118.csv	Flagellin n=155 Tax=Salmonella TaxID=590 RepID=FLIC_SALMU
	agilent_126598	0.000420548	0.605589	0.260834	-0.729183	1.25085	21.2121	26.8293	1.26481	UniRef90_A0A0Q1HMM5	42	MH0316_GL0084816 MPA_PNP_EM_seqs_non_topgraph_seqs_final_210318.csv	Flagellin n=6 Tax=Clostridiales TaxID=186802 RepID=A0A0Q1HMM5_9FIRM
	agilent_113561	0.000430036	0.619252	0.354121	-1.04264	1.75088	9.09091	9.7561	1.07317	UniRef90_A0A354D3V1	43	MH0436_GL0046035 MPA_PNP_EM_seqs_non_topgraph_seqs_final_210318.csv	Flagellin n=2 Tax=Clostridiales TaxID=186802 RepID=A0A354D3V1_9FIRM
	agilent_232048	0.000441089	0.635168	-0.276345	-1.41789	0.865203	18.1818	14.6341	0.804878	UniRef90_Q48824	44	VFG001854(gb|YP_095369) (fliC) flagellin [Flagella (VF0157)] [Legionella pneumophila subsp. pneumophila str. Philadelphia 1]	Flagellin n=45 Tax=Legionellaceae TaxID=444 RepID=Q48824_LEGPN
	agilent_139934	0.000454071	0.653862	-0.41289	-2.21763	1.39185	7.57576	4.87805	0.643902	UniRef90_A0A174MPU4	45	T2D-189A_GL0064880 MPA_PNP_EM_seqs_non_topgraph_seqs_final_210318.csv	Flagellin n=3 Tax=Clostridiales TaxID=186802 RepID=A0A174MPU4_9FIRM
	agilent_129840	0.000458483	0.660215	0.191769	-0.663204	1.04674	40.9091	43.9024	1.07317	UniRef90_A0A173VM56	46	MH0044_GL0005871 MPA_PNP_EM_seqs_non_topgraph_seqs_final_210318.csv	Flagellin n=8 Tax=Roseburia TaxID=841 RepID=A0A173VM56_9FIRM
	agilent_239127	0.0004762	0.685728	-0.339182	-1.98201	1.30364	10.6061	7.31707	0.689895	UniRef90_A0A0E1NMC8	47	VFG002348(gb|YP_001006761) (flgE) flagellar hook protein FlgE [Flagella (VF0394)] [Yersinia enterocolitica subsp. enterocolitica 8081]	Flagellar hook protein FlgE n=21 Tax=Yersinia TaxID=444888 RepID=A0A0E1NMC8_YEREN
	agilent_56259	0.000488507	0.703451	0.165524	-0.686722	1.01777	46.9697	53.6585	1.14241	UniRef90_A0A174IP95	48	T2D-105A_GL0053933 MPA_PNP_EM_seqs_non_topgraph_seqs_final_210318.csv	Flagellin n=3 Tax=Clostridiales TaxID=186802 RepID=A0A174IP95_9FIRM
	agilent_219870	0.000499334	0.719041	0.156302	-0.695275	1.00788	39.3939	46.3415	1.17636	UniRef90_Q48824	49	VFG001854(gb|YP_095369) (fliC) flagellin [Flagella (VF0157)] [Legionella pneumophila subsp. pneumophila str. Philadelphia 1]	Flagellin n=45 Tax=Legionellaceae TaxID=444 RepID=Q48824_LEGPN
	agilent_128883	0.000499824	0.719746	0.156563	-0.698675	1.0118	50	56.0976	1.12195	UniRef90_A0A174Z6Y0	50	MH0077_GL0059567 MPA_PNP_EM_seqs_non_topgraph_seqs_final_210318.csv	Flagellin n=3 Tax=Eubacterium TaxID=1730 RepID=A0A174Z6Y0_9FIRM
	agilent_73214	0.00050038	0.720547	0.172504	-0.772631	1.11764	24.2424	29.2683	1.20732	UniRef90_C4ZDZ6	51	WP_012744138.1 MPA_PNP_EM_seqs_non_topgraph_seqs_final_210318.csv	Flagellin n=1 Tax=Agathobacter rectalis (strain ATCC 33656 / DSM 3377 / JCM 17463 / KCTC 5835 / VPI 0990) TaxID=515619 RepID=C4ZDZ6_AGARV
	agilent_16426	0.000511563	0.736651	-0.297923	-2.03427	1.43842	7.57576	4.87805	0.643902	UniRef90_A0A174ZBF0	52	MH0002_GL0055178 MPA_PNP_EM_seqs_non_topgraph_seqs_final_210318.csv	Flagellar hook-associated protein 2 n=11 Tax=root TaxID=1 RepID=A0A174ZBF0_9FIRM
	agilent_229487	0.000512054	0.737357	-0.240368	-1.64519	1.16445	10.6061	9.7561	0.919861	UniRef90_Q5WVT8	53	VFG002005(gb|YP_095785) (fliG) flagellar motor switch protein G [Flagella (VF0157)] [Legionella pneumophila subsp. pneumophila str. Philadelphia 1]	Flagellar motor switch protein FliG n=11 Tax=Legionella TaxID=445 RepID=Q5WVT8_LEGPL
	agilent_135214	0.000513539	0.739497	0.273141	-1.33683	1.88311	6.06061	7.31707	1.20732	UniRef90_A0A379XTI8	54	WP_021294045.1 (1/1) non_MPA_topgraph_sampling_040218.csv	Putative flagellin structural protein n=133 Tax=Enterobacteriaceae TaxID=543 RepID=A0A379XTI8_SALER
	agilent_132876	0.000546104	0.78639	-0.247159	-2.03469	1.54037	7.57576	4.87805	0.643902	UniRef90_G2T5W2	55	MH0268_GL0121737 MPA_PNP_EM_seqs_non_topgraph_seqs_final_210318.csv	Flagellin n=3 Tax=Roseburia TaxID=841 RepID=G2T5W2_ROSHA
	agilent_72400	0.000550231	0.792332	-0.12422	-1.04895	0.800513	30.303	31.7073	1.04634	UniRef90_A0A0Q1HMM5	56	MH0316_GL0084816 MPA_PNP_EM_seqs_non_topgraph_seqs_final_210318.csv	Flagellin n=6 Tax=Clostridiales TaxID=186802 RepID=A0A0Q1HMM5_9FIRM
	agilent_124801	0.000550987	0.793422	-0.267538	-2.26992	1.73485	6.06061	4.87805	0.804878	UniRef90_A0AGG6	57	WP_003721832.1 strains_non_MPA_non_topgraph_cdhit70_190118.csv	Flagellar basal-body rod protein FlgC n=51 Tax=Listeria TaxID=1637 RepID=A0AGG6_LISW6
	agilent_50247	0.00056453	0.812923	-0.111054	-1.03078	0.808678	30.303	29.2683	0.965854	UniRef90_A0A354D3V1	58	MH0436_GL0046035 MPA_PNP_EM_seqs_non_topgraph_seqs_final_210318.csv	Flagellin n=2 Tax=Clostridiales TaxID=186802 RepID=A0A354D3V1_9FIRM
	agilent_43110	0.000566323	0.815505	-0.11791	-1.10835	0.872527	24.2424	26.8293	1.10671	UniRef90_A0A1C5VBJ4	59	MH0369_GL0102815 MPA_PNP_EM_seqs_non_topgraph_seqs_final_210318.csv	Flagellin n=16 Tax=Roseburia TaxID=841 RepID=A0A1C5VBJ4_9FIRM
	agilent_73213	0.00056836	0.818438	-0.121231	-1.15632	0.913858	21.2121	21.9512	1.03484	UniRef90_A0A173UAU5	60	WP_007884712.1 MPA_PNP_EM_seqs_non_topgraph_seqs_final_210318.csv	Flagellin n=3 Tax=Roseburia inulinivorans TaxID=360807 RepID=A0A173UAU5_9FIRM
	agilent_50246	0.000572414	0.824276	0.0957338	-0.749284	0.940752	40.9091	43.9024	1.07317	UniRef90_R5LM81	61	MH0092_GL0010172 MPA_PNP_EM_seqs_non_topgraph_seqs_final_210318.csv	Flagellin n=2 Tax=Clostridiales TaxID=186802 RepID=R5LM81_9FIRM
	agilent_129819	0.000575375	0.82854	0.0933329	-0.751314	0.937979	46.9697	48.7805	1.03855	UniRef90_R7HD48	62	MH0113_GL0055733 MPA_PNP_EM_seqs_non_topgraph_seqs_final_210318.csv	Flagellin n=1 Tax=Eubacterium sp. CAG:38 TaxID=1262889 RepID=R7HD48_9FIRM
	agilent_40576	0.000581232	0.836974	-0.247162	-2.60143	2.10711	4.54545	2.43902	0.536585	UniRef90_G2T5W2	63	MH0268_GL0121737 MPA_PNP_EM_seqs_non_topgraph_seqs_final_210318.csv	Flagellin n=3 Tax=Roseburia TaxID=841 RepID=G2T5W2_ROSHA
	agilent_73396	0.000612703	0.882293	-0.0774768	-1.10307	0.948112	21.2121	24.3902	1.14983	UniRef90_A0A3D2TUV9	64	MH0172_GL0065659 MPA_PNP_EM_seqs_non_topgraph_seqs_final_210318.csv	Flagellin n=7 Tax=Clostridiales TaxID=186802 RepID=A0A3D2TUV9_9FIRM
	agilent_32166	0.000615216	0.885911	-0.0686963	-1.0071	0.869709	27.2727	29.2683	1.07317	UniRef90_A0A174IP95	65	T2D-105A_GL0053933 MPA_PNP_EM_seqs_non_topgraph_seqs_final_210318.csv	Flagellin n=3 Tax=Clostridiales TaxID=186802 RepID=A0A174IP95_9FIRM
	agilent_126605	0.000617484	0.889178	-0.106335	-1.602	1.38933	9.09091	9.7561	1.07317	UniRef90_R7C7Y1	66	MH0003_GL0115482 MPA_PNP_EM_seqs_non_topgraph_seqs_final_210318.csv	Flagellin n=5 Tax=Clostridiales TaxID=186802 RepID=R7C7Y1_9CLOT
	agilent_72399	0.000627194	0.90316	0.0752847	-1.13746	1.28803	13.6364	14.6341	1.07317	UniRef90_R5NUV8	67	MH0002_GL0061182 MPA_PNP_EM_seqs_non_topgraph_seqs_final_210318.csv	Flagellin n=7 Tax=Clostridiales TaxID=186802 RepID=R5NUV8_9CLOT
	agilent_73129	0.000635183	0.914664	0.0526707	-0.910704	1.01605	24.2424	29.2683	1.20732	UniRef90_R5NUP6	68	MH0437_GL0231446 MPA_PNP_EM_seqs_non_topgraph_seqs_final_210318.csv	Flagellin n=6 Tax=Clostridiales TaxID=186802 RepID=R5NUP6_9CLOT
	agilent_130111	0.00066154	0.952618	0.0317189	-1.01454	1.07797	21.2121	19.5122	0.919861	UniRef90_D4S2X1	69	MH0005_GL0011337 MPA_PNP_EM_seqs_non_topgraph_seqs_final_210318.csv	Flagellin n=3 Tax=Butyrivibrio TaxID=830 RepID=D4S2X1_9FIRM
	agilent_129839	0.000665154	0.957821	0.0231069	-0.833206	0.87942	40.9091	43.9024	1.07317	UniRef90_A0A3D2TUV9	70	MH0172_GL0065659 MPA_PNP_EM_seqs_non_topgraph_seqs_final_210318.csv	Flagellin n=7 Tax=Clostridiales TaxID=186802 RepID=A0A3D2TUV9_9FIRM
	agilent_72410	0.000665934	0.958945	0.0265049	-0.98265	1.03566	21.2121	24.3902	1.14983	UniRef90_A0A1C5XGK9	71	MH0007_GL0015775 MPA_PNP_EM_seqs_non_topgraph_seqs_final_210318.csv	Flagellin n=12 Tax=root TaxID=1 RepID=A0A1C5XGK9_9CLOT
	agilent_223802	0.000693307	0.998362	-19.5613	-18697	18657.9	9.09091	0	0	UniRef90_Q5WVT8	72	VFG002005(gb|YP_095785) (fliG) flagellar motor switch protein G [Flagella (VF0157)] [Legionella pneumophila subsp. pneumophila str. Philadelphia 1]	Flagellar motor switch protein FliG n=11 Tax=Legionella TaxID=445 RepID=Q5WVT8_LEGPL
