# Supplementary material for: Systemic antibody responses against bacterial and viral antigens associate with fatigue in patients with inflammatory bowel disease
Source: iScience. 2026 Jul 20;29(8):116828. doi: 10.1016/j.isci.2026.116828 (PMC13393791; doi:10.1016/j.isci.2026.116828)
Supplement: Table S39. Logistic regression results for the association between fatigue status and flagellin-targeting antibodies from Vogl et al. — 19 in the remission UC cohort comparing high fatigue (Q4) with low-to-moderate fatigue (<Q4) [file mmc39.xlsx]

## Sheet: Table S39
	Table S39. Logistic regression results for the association between fatigue status (Q4: n = 18; <Q4: n = 58) and only the flagellin-targeting antibodies from Vogl et al. , Sci. Adv. 2022 (DOI:10.1126/sciadv.abq2422) in the UC remission subgroup. Models were adjusted for age, sex, and smoking. Yellow-colored cells indicate nominal significance (p < 0.05), and orange cells indicate p < 0.1.
	Peptide-ID	Benjamini-Hochberg value	P-Value	Regression Coefficient	Lower Confidence Interval Value	Upper Confidence Interval Value	% of individuals with peptide present in lesser fatigued group (<Q4)	% of individuals with peptide present in higher fatigued group (Q4)	Fold Change	UniRef-ID	Rank based on P-Value	Peptide Name	Function according to Universal Protein Reference database (UniRef)
	agilent_179632	2.63192e-05	0.0378997	3.20053	0.1788	6.22226	2.27273	27.7778	12.2222	UniRef90_UPI0008DA98AF	1	SZEY-104A_GL0018364 MPA_PNP_EM_seqs_non_topgraph_seqs_final_210318.csv	flagellar filament capping protein FliD n=1 Tax=Romboutsia timonensis TaxID=1776391 RepID=UPI0008DA98AF
	agilent_131884	4.59462e-05	0.0661626	1.21724	-0.0812527	2.51574	29.5455	50	1.69231	UniRef90_A0A173UAU5	2	WP_007884712.1 MPA_PNP_EM_seqs_non_topgraph_seqs_final_210318.csv	Flagellin n=3 Tax=Roseburia inulinivorans TaxID=360807 RepID=A0A173UAU5_9FIRM
	agilent_206701	0.000102938	0.14823	0.91807	-0.326481	2.16262	40.9091	55.5556	1.35802	UniRef90_D4KUB5	3	SZEY-64A_GL0055442 MPA_PNP_EM_seqs_non_topgraph_seqs_final_210318.csv	Flagellin n=6 Tax=Roseburia TaxID=841 RepID=D4KUB5_9FIRM
	agilent_79810	0.000108758	0.156611	-1.22746	-2.92577	0.470861	29.5455	11.1111	0.376068	UniRef90_R7HD48	4	MH0113_GL0055733 MPA_PNP_EM_seqs_non_topgraph_seqs_final_210318.csv	Flagellin n=1 Tax=Eubacterium sp. CAG:38 TaxID=1262889 RepID=R7HD48_9FIRM
	agilent_11583	0.000127889	0.184159	-1.4748	-3.65133	0.701731	20.4545	5.55556	0.271605	UniRef90_P11089	5	Flagellar filament 41 kDa core protein	Flagellar filament 41 kDa core protein n=535 Tax=Borreliaceae TaxID=1643685 RepID=FLA1_BORBU
	agilent_126599	0.00014534	0.20929	0.76066	-0.426788	1.94811	36.3636	50	1.375	UniRef90_A0A354D669	6	MH0193_GL0075334 MPA_PNP_EM_seqs_non_topgraph_seqs_final_210318.csv	Flagellin n=1 Tax=Lachnospiraceae bacterium TaxID=1898203 RepID=A0A354D669_9FIRM
	agilent_131888	0.000193273	0.278313	0.70351	-0.568358	1.97538	27.2727	38.8889	1.42593	UniRef90_C0FTT4	7	WP_007886088.1 MPA_PNP_EM_seqs_non_topgraph_seqs_final_210318.csv	Flagellin n=5 Tax=Roseburia inulinivorans TaxID=360807 RepID=C0FTT4_9FIRM
	agilent_131883	0.00020947	0.301637	0.626523	-0.562291	1.81534	40.9091	50	1.22222	UniRef90_R5NUP6	8	MH0437_GL0231446 MPA_PNP_EM_seqs_non_topgraph_seqs_final_210318.csv	Flagellin n=6 Tax=Clostridiales TaxID=186802 RepID=R5NUP6_9CLOT
	agilent_90413	0.000211362	0.304361	0.642026	-0.58309	1.86714	29.5455	38.8889	1.31624	UniRef90_A0A1C5VBJ4	9	MH0369_GL0102815 MPA_PNP_EM_seqs_non_topgraph_seqs_final_210318.csv	Flagellin n=16 Tax=Roseburia TaxID=841 RepID=A0A1C5VBJ4_9FIRM
	agilent_129843	0.000211668	0.304802	-1.15546	-3.36233	1.05141	15.9091	5.55556	0.349206	UniRef90_A0A1C5XGK9	10	MH0007_GL0015775 MPA_PNP_EM_seqs_non_topgraph_seqs_final_210318.csv	Flagellin n=12 Tax=root TaxID=1 RepID=A0A1C5XGK9_9CLOT
	agilent_73399	0.000227369	0.327411	-0.838792	-2.51747	0.839888	22.7273	11.1111	0.488889	UniRef90_A0A354D669	11	MH0193_GL0075334 MPA_PNP_EM_seqs_non_topgraph_seqs_final_210318.csv	Flagellin n=1 Tax=Lachnospiraceae bacterium TaxID=1898203 RepID=A0A354D669_9FIRM
	agilent_73396	0.000231592	0.333492	-1.08144	-3.27313	1.11024	15.9091	5.55556	0.349206	UniRef90_A0A3D2TUV9	12	MH0172_GL0065659 MPA_PNP_EM_seqs_non_topgraph_seqs_final_210318.csv	Flagellin n=7 Tax=Clostridiales TaxID=186802 RepID=A0A3D2TUV9_9FIRM
	agilent_119378	0.000231592	0.333492	-1.08144	-3.27313	1.11024	15.9091	5.55556	0.349206	UniRef90_D4KUB5	13	SZEY-64A_GL0055442 MPA_PNP_EM_seqs_non_topgraph_seqs_final_210318.csv	Flagellin n=6 Tax=Roseburia TaxID=841 RepID=D4KUB5_9FIRM
	agilent_73213	0.000231592	0.333492	-1.08144	-3.27313	1.11024	15.9091	5.55556	0.349206	UniRef90_A0A173UAU5	14	WP_007884712.1 MPA_PNP_EM_seqs_non_topgraph_seqs_final_210318.csv	Flagellin n=3 Tax=Roseburia inulinivorans TaxID=360807 RepID=A0A173UAU5_9FIRM
	agilent_131887	0.000244011	0.351375	0.568745	-0.627402	1.76489	47.7273	55.5556	1.16402	UniRef90_C4ZDZ6	15	WP_012744138.1 MPA_PNP_EM_seqs_non_topgraph_seqs_final_210318.csv	Flagellin n=1 Tax=Agathobacter rectalis (strain ATCC 33656 / DSM 3377 / JCM 17463 / KCTC 5835 / VPI 0990) TaxID=515619 RepID=C4ZDZ6_AGARV
	agilent_32166	0.000245262	0.353177	-0.785715	-2.44437	0.872943	22.7273	11.1111	0.488889	UniRef90_A0A174IP95	16	T2D-105A_GL0053933 MPA_PNP_EM_seqs_non_topgraph_seqs_final_210318.csv	Flagellin n=3 Tax=Clostridiales TaxID=186802 RepID=A0A174IP95_9FIRM
	agilent_232048	0.000247307	0.356122	-1.07525	-3.35907	1.20856	13.6364	5.55556	0.407407	UniRef90_Q48824	17	VFG001854(gb|YP_095369) (fliC) flagellin [Flagella (VF0157)] [Legionella pneumophila subsp. pneumophila str. Philadelphia 1]	Flagellin n=45 Tax=Legionellaceae TaxID=444 RepID=Q48824_LEGPN
	agilent_73395	0.000261498	0.376557	-1.02646	-3.30161	1.24869	13.6364	5.55556	0.407407	UniRef90_A0A173VM56	18	MH0044_GL0005871 MPA_PNP_EM_seqs_non_topgraph_seqs_final_210318.csv	Flagellin n=8 Tax=Roseburia TaxID=841 RepID=A0A173VM56_9FIRM
	agilent_73216	0.000262147	0.377492	0.553221	-0.675401	1.78184	36.3636	44.4444	1.22222	UniRef90_C0FTT4	19	WP_007886088.1 MPA_PNP_EM_seqs_non_topgraph_seqs_final_210318.csv	Flagellin n=5 Tax=Roseburia inulinivorans TaxID=360807 RepID=C0FTT4_9FIRM
	agilent_177201	0.000266623	0.383938	0.536519	-0.671246	1.74428	38.6364	44.4444	1.15033	UniRef90_G2T5W2	20	MH0268_GL0121737 MPA_PNP_EM_seqs_non_topgraph_seqs_final_210318.csv	Flagellin n=3 Tax=Roseburia TaxID=841 RepID=G2T5W2_ROSHA
	agilent_72400	0.000293326	0.42239	-0.707219	-2.43494	1.02051	20.4545	11.1111	0.54321	UniRef90_A0A0Q1HMM5	21	MH0316_GL0084816 MPA_PNP_EM_seqs_non_topgraph_seqs_final_210318.csv	Flagellin n=6 Tax=Clostridiales TaxID=186802 RepID=A0A0Q1HMM5_9FIRM
	agilent_113561	0.000311127	0.448023	-0.903349	-3.23694	1.43025	11.3636	5.55556	0.488889	UniRef90_A0A354D3V1	22	MH0436_GL0046035 MPA_PNP_EM_seqs_non_topgraph_seqs_final_210318.csv	Flagellin n=2 Tax=Clostridiales TaxID=186802 RepID=A0A354D3V1_9FIRM
	agilent_50247	0.000323189	0.465392	-0.621515	-2.29022	1.04719	20.4545	11.1111	0.54321	UniRef90_A0A354D3V1	23	MH0436_GL0046035 MPA_PNP_EM_seqs_non_topgraph_seqs_final_210318.csv	Flagellin n=2 Tax=Clostridiales TaxID=186802 RepID=A0A354D3V1_9FIRM
	agilent_131885	0.00033405	0.481032	0.427918	-0.762334	1.61817	50	55.5556	1.11111	UniRef90_R5E067	24	MH0010_GL0007892 MPA_PNP_EM_seqs_non_topgraph_seqs_final_210318.csv	Flagellin n=2 Tax=Eubacterium TaxID=1730 RepID=R5E067_9FIRM
	agilent_205324	0.000340187	0.489869	-0.808072	-3.1017	1.48556	11.3636	5.55556	0.488889	UniRef90_G2T5W2	25	MH0268_GL0121737 MPA_PNP_EM_seqs_non_topgraph_seqs_final_210318.csv	Flagellin n=3 Tax=Roseburia TaxID=841 RepID=G2T5W2_ROSHA
	agilent_166348	0.00034594	0.498153	0.990108	-1.87464	3.85486	2.27273	5.55556	2.44444	UniRef90_A0A354D3V1	26	MH0436_GL0046035 MPA_PNP_EM_seqs_non_topgraph_seqs_final_210318.csv	Flagellin n=2 Tax=Clostridiales TaxID=186802 RepID=A0A354D3V1_9FIRM
	agilent_214044	0.000348327	0.501592	0.447127	-0.856993	1.75125	22.7273	27.7778	1.22222	UniRef90_A0A173T8A2	27	V1.CD15-3_GL0052858 MPA_PNP_EM_seqs_non_topgraph_seqs_final_210318.csv	Flagellin n=21 Tax=Clostridiales TaxID=186802 RepID=A0A173T8A2_9FIRM
	agilent_73398	0.00037721	0.543182	-0.698	-2.94806	1.55206	11.3636	5.55556	0.488889	UniRef90_A0A173T8R6	28	MH0001_GL0000932 MPA_PNP_EM_seqs_non_topgraph_seqs_final_210318.csv	Flagellin n=6 Tax=Roseburia TaxID=841 RepID=A0A173T8R6_9FIRM
	agilent_129840	0.000379033	0.545807	0.373362	-0.838079	1.5848	34.0909	38.8889	1.14074	UniRef90_A0A173VM56	29	MH0044_GL0005871 MPA_PNP_EM_seqs_non_topgraph_seqs_final_210318.csv	Flagellin n=8 Tax=Roseburia TaxID=841 RepID=A0A173VM56_9FIRM
	agilent_71860	0.000384442	0.553597	0.899849	-2.07742	3.87712	2.27273	5.55556	2.44444	UniRef90_A0A174IP95	30	T2D-105A_GL0053933 MPA_PNP_EM_seqs_non_topgraph_seqs_final_210318.csv	Flagellin n=3 Tax=Clostridiales TaxID=186802 RepID=A0A174IP95_9FIRM
	agilent_72399	0.000390626	0.562502	-0.662949	-2.90659	1.58069	11.3636	5.55556	0.488889	UniRef90_R5NUV8	31	MH0002_GL0061182 MPA_PNP_EM_seqs_non_topgraph_seqs_final_210318.csv	Flagellin n=7 Tax=Clostridiales TaxID=186802 RepID=R5NUV8_9CLOT
	agilent_16426	0.000396368	0.57077	0.557995	-1.37112	2.48711	6.81818	11.1111	1.62963	UniRef90_A0A174ZBF0	32	MH0002_GL0055178 MPA_PNP_EM_seqs_non_topgraph_seqs_final_210318.csv	Flagellar hook-associated protein 2 n=11 Tax=root TaxID=1 RepID=A0A174ZBF0_9FIRM
	agilent_56259	0.000408764	0.58862	0.336388	-0.882664	1.55544	34.0909	38.8889	1.14074	UniRef90_A0A174IP95	33	T2D-105A_GL0053933 MPA_PNP_EM_seqs_non_topgraph_seqs_final_210318.csv	Flagellin n=3 Tax=Clostridiales TaxID=186802 RepID=A0A174IP95_9FIRM
	agilent_12513	0.000417358	0.600996	0.525	-1.44258	2.49258	6.81818	11.1111	1.62963	UniRef90_Q06971	34	WP_000079833.1 strains_non_MPA_non_topgraph_cdhit70_190118.csv	Flagellin n=259 Tax=Salmonella TaxID=590 RepID=FLIC_SALDU
	agilent_239127	0.000420463	0.605467	-0.620057	-2.97274	1.73263	11.3636	5.55556	0.488889	UniRef90_A0A0E1NMC8	35	VFG002348(gb|YP_001006761) (flgE) flagellar hook protein FlgE [Flagella (VF0394)] [Yersinia enterocolitica subsp. enterocolitica 8081]	Flagellar hook protein FlgE n=21 Tax=Yersinia TaxID=444888 RepID=A0A0E1NMC8_YEREN
	agilent_126598	0.00043194	0.621993	0.389155	-1.15788	1.93619	13.6364	16.6667	1.22222	UniRef90_A0A0Q1HMM5	36	MH0316_GL0084816 MPA_PNP_EM_seqs_non_topgraph_seqs_final_210318.csv	Flagellin n=6 Tax=Clostridiales TaxID=186802 RepID=A0A0Q1HMM5_9FIRM
	agilent_140424	0.000435812	0.627569	0.775564	-2.35764	3.90876	2.27273	5.55556	2.44444	UniRef90_Q08860	37	NP_707809.1 strains_non_MPA_non_topgraph_cdhit70_190118.csv	Flagellin n=40 Tax=Enterobacteriaceae TaxID=543 RepID=FLIC_SHIFL
	agilent_73128	0.000448054	0.645198	-0.319556	-1.6798	1.04069	29.5455	22.2222	0.752137	UniRef90_R5E067	38	MH0010_GL0007892 MPA_PNP_EM_seqs_non_topgraph_seqs_final_210318.csv	Flagellin n=2 Tax=Eubacterium TaxID=1730 RepID=R5E067_9FIRM
	agilent_131886	0.000471763	0.679339	0.249778	-0.93454	1.4341	36.3636	38.8889	1.06944	UniRef90_A0A173T5V3	39	MH0260_GL0103278 MPA_PNP_EM_seqs_non_topgraph_seqs_final_210318.csv	Flagellin n=2 Tax=Roseburia faecis TaxID=301302 RepID=A0A173T5V3_9FIRM
	agilent_91287	0.000482022	0.694111	-0.458922	-2.74601	1.82817	9.09091	5.55556	0.611111	UniRef90_R5DW89	40	MH0021_GL0008491 MPA_PNP_EM_seqs_non_topgraph_seqs_final_210318.csv	Flagellin n=2 Tax=Eubacterium TaxID=1730 RepID=R5DW89_9FIRM
	agilent_229487	0.000488618	0.70361	-0.443379	-2.72753	1.84077	9.09091	5.55556	0.611111	UniRef90_Q5WVT8	41	VFG002005(gb|YP_095785) (fliG) flagellar motor switch protein G [Flagella (VF0157)] [Legionella pneumophila subsp. pneumophila str. Philadelphia 1]	Flagellar motor switch protein FliG n=11 Tax=Legionella TaxID=445 RepID=Q5WVT8_LEGPL
	agilent_43110	0.000505205	0.727496	-0.316091	-2.094	1.46182	13.6364	11.1111	0.814815	UniRef90_A0A1C5VBJ4	42	MH0369_GL0102815 MPA_PNP_EM_seqs_non_topgraph_seqs_final_210318.csv	Flagellin n=16 Tax=Roseburia TaxID=841 RepID=A0A1C5VBJ4_9FIRM
	agilent_73214	0.000516505	0.743768	-0.285759	-1.99923	1.42771	15.9091	11.1111	0.698413	UniRef90_C4ZDZ6	43	WP_012744138.1 MPA_PNP_EM_seqs_non_topgraph_seqs_final_210318.csv	Flagellin n=1 Tax=Agathobacter rectalis (strain ATCC 33656 / DSM 3377 / JCM 17463 / KCTC 5835 / VPI 0990) TaxID=515619 RepID=C4ZDZ6_AGARV
	agilent_73215	0.000523869	0.754371	-0.238342	-1.73138	1.2547	22.7273	16.6667	0.733333	UniRef90_A0A173T5V3	44	MH0260_GL0103278 MPA_PNP_EM_seqs_non_topgraph_seqs_final_210318.csv	Flagellin n=2 Tax=Roseburia faecis TaxID=301302 RepID=A0A173T5V3_9FIRM
	agilent_73127	0.000525188	0.756271	0.215093	-1.14316	1.57334	25	27.7778	1.11111	UniRef90_A0A416JDV1	45	MH0250_GL0256152 MPA_PNP_EM_seqs_non_topgraph_seqs_final_210318.csv	Flagellin (Fragment) n=1 Tax=Clostridium sp. AM49-4BH TaxID=2293035 RepID=A0A416JDV1_9CLOT
	agilent_128883	0.000528212	0.760625	0.195114	-1.06011	1.45034	36.3636	38.8889	1.06944	UniRef90_A0A174Z6Y0	46	MH0077_GL0059567 MPA_PNP_EM_seqs_non_topgraph_seqs_final_210318.csv	Flagellin n=3 Tax=Eubacterium TaxID=1730 RepID=A0A174Z6Y0_9FIRM
	agilent_139934	0.000545365	0.785325	0.347194	-2.15105	2.84544	4.54545	5.55556	1.22222	UniRef90_A0A174MPU4	47	T2D-189A_GL0064880 MPA_PNP_EM_seqs_non_topgraph_seqs_final_210318.csv	Flagellin n=3 Tax=Clostridiales TaxID=186802 RepID=A0A174MPU4_9FIRM
	agilent_126605	0.000545365	0.785325	0.347194	-2.15105	2.84544	4.54545	5.55556	1.22222	UniRef90_R7C7Y1	48	MH0003_GL0115482 MPA_PNP_EM_seqs_non_topgraph_seqs_final_210318.csv	Flagellin n=5 Tax=Clostridiales TaxID=186802 RepID=R7C7Y1_9CLOT
	agilent_135214	0.000547249	0.788039	-0.336778	-2.79187	2.11832	6.81818	5.55556	0.814815	UniRef90_A0A379XTI8	49	WP_021294045.1 (1/1) non_MPA_topgraph_sampling_040218.csv	Putative flagellin structural protein n=133 Tax=Enterobacteriaceae TaxID=543 RepID=A0A379XTI8_SALER
	agilent_124801	0.000556624	0.801539	0.281397	-1.91281	2.47561	6.81818	11.1111	1.62963	UniRef90_A0AGG6	50	WP_003721832.1 strains_non_MPA_non_topgraph_cdhit70_190118.csv	Flagellar basal-body rod protein FlgC n=51 Tax=Listeria TaxID=1637 RepID=A0AGG6_LISW6
	agilent_12512	0.000587261	0.845657	-0.237251	-2.626	2.1515	6.81818	5.55556	0.814815	UniRef90_Q7DBI0	51	NP_310689.1 strains_non_MPA_non_topgraph_cdhit70_190118.csv	Flagellin n=88 Tax=Bacteria TaxID=2 RepID=Q7DBI0_ECO57
	agilent_12509	0.000587261	0.845657	-0.237251	-2.626	2.1515	6.81818	5.55556	0.814815	UniRef90_P06177	52	WP_020438185.1 strains_non_MPA_non_topgraph_cdhit70_190118.csv	Flagellin n=155 Tax=Salmonella TaxID=590 RepID=FLIC_SALMU
	agilent_12510	0.000587261	0.845657	-0.237251	-2.626	2.1515	6.81818	5.55556	0.814815	UniRef90_Q09012	53	WP_000079828.1 strains_non_MPA_non_topgraph_cdhit70_190118.csv	Flagellin n=54 Tax=Enterobacteriaceae TaxID=543 RepID=Q09012_SHISO
	agilent_129819	0.000595925	0.858132	-0.111113	-1.32943	1.10721	38.6364	33.3333	0.862745	UniRef90_R7HD48	54	MH0113_GL0055733 MPA_PNP_EM_seqs_non_topgraph_seqs_final_210318.csv	Flagellin n=1 Tax=Eubacterium sp. CAG:38 TaxID=1262889 RepID=R7HD48_9FIRM
	agilent_72410	0.000608613	0.876403	-0.13987	-1.90248	1.62274	13.6364	11.1111	0.814815	UniRef90_A0A1C5XGK9	55	MH0007_GL0015775 MPA_PNP_EM_seqs_non_topgraph_seqs_final_210318.csv	Flagellin n=12 Tax=root TaxID=1 RepID=A0A1C5XGK9_9CLOT
	agilent_50246	0.000633226	0.911846	-0.071547	-1.33818	1.19508	31.8182	27.7778	0.873016	UniRef90_R5LM81	56	MH0092_GL0010172 MPA_PNP_EM_seqs_non_topgraph_seqs_final_210318.csv	Flagellin n=2 Tax=Clostridiales TaxID=186802 RepID=R5LM81_9FIRM
	agilent_40576	0.000641046	0.923107	-0.117111	-2.49518	2.26096	6.81818	5.55556	0.814815	UniRef90_G2T5W2	57	MH0268_GL0121737 MPA_PNP_EM_seqs_non_topgraph_seqs_final_210318.csv	Flagellin n=3 Tax=Roseburia TaxID=841 RepID=G2T5W2_ROSHA
	agilent_114167	0.000646602	0.931107	0.0790348	-1.71276	1.87083	13.6364	11.1111	0.814815	UniRef90_A0A173S481	58	MH0160_GL0068275 MPA_PNP_EM_seqs_non_topgraph_seqs_final_210318.csv	Flagellin n=15 Tax=Lachnospiraceae TaxID=186803 RepID=A0A173S481_9FIRM
	agilent_130111	0.000659983	0.950376	-0.0554428	-1.80151	1.69062	13.6364	11.1111	0.814815	UniRef90_D4S2X1	59	MH0005_GL0011337 MPA_PNP_EM_seqs_non_topgraph_seqs_final_210318.csv	Flagellin n=3 Tax=Butyrivibrio TaxID=830 RepID=D4S2X1_9FIRM
	agilent_129839	0.000661046	0.951906	0.0389942	-1.22818	1.30617	29.5455	27.7778	0.940171	UniRef90_A0A3D2TUV9	60	MH0172_GL0065659 MPA_PNP_EM_seqs_non_topgraph_seqs_final_210318.csv	Flagellin n=7 Tax=Clostridiales TaxID=186802 RepID=A0A3D2TUV9_9FIRM
	agilent_219870	0.000684494	0.985671	0.0117767	-1.27347	1.29702	29.5455	27.7778	0.940171	UniRef90_Q48824	61	VFG001854(gb|YP_095369) (fliC) flagellin [Flagella (VF0157)] [Legionella pneumophila subsp. pneumophila str. Philadelphia 1]	Flagellin n=45 Tax=Legionellaceae TaxID=444 RepID=Q48824_LEGPN
	agilent_132876	0.000693428	0.998537	-19.7832	-21161	21121.4	11.3636	0	0	UniRef90_G2T5W2	62	MH0268_GL0121737 MPA_PNP_EM_seqs_non_topgraph_seqs_final_210318.csv	Flagellin n=3 Tax=Roseburia TaxID=841 RepID=G2T5W2_ROSHA
	agilent_45732	0.000693578	0.998753	-20.1846	-25328.4	25288.1	13.6364	0	0	UniRef90_D4KRT3	63	MH0039_GL0003639 MPA_PNP_EM_seqs_non_topgraph_seqs_final_210318.csv	Uncharacterized protein n=9 Tax=Roseburia TaxID=841 RepID=D4KRT3_9FIRM
	agilent_127282	0.00069358	0.998755	-19.0816	-23988.4	23950.2	6.81818	0	0	UniRef90_A0A1C5UPB7	64	MH0099_GL0121059 MPA_PNP_EM_seqs_non_topgraph_seqs_final_210318.csv	Flagellin n=16 Tax=Roseburia TaxID=841 RepID=A0A1C5UPB7_9FIRM
	agilent_223802	0.00069368	0.998899	-19.1378	-27203.5	27165.2	6.81818	0	0	UniRef90_Q5WVT8	65	VFG002005(gb|YP_095785) (fliG) flagellar motor switch protein G [Flagella (VF0157)] [Legionella pneumophila subsp. pneumophila str. Philadelphia 1]	Flagellar motor switch protein FliG n=11 Tax=Legionella TaxID=445 RepID=Q5WVT8_LEGPL
	agilent_12511	0.00069369	0.998914	-19.4775	-28074.1	28035.2	6.81818	0	0	UniRef90_Q9S0U1	66	WP_000079699.1 strains_non_MPA_non_topgraph_cdhit70_190118.csv	Flagellin n=50 Tax=Enterobacteriaceae TaxID=543 RepID=Q9S0U1_ECOLX
	agilent_73129	0.000693951	0.99929	0.000679038	-1.49446	1.49582	18.1818	16.6667	0.916667	UniRef90_R5NUP6	67	MH0437_GL0231446 MPA_PNP_EM_seqs_non_topgraph_seqs_final_210318.csv	Flagellin n=6 Tax=Clostridiales TaxID=186802 RepID=R5NUP6_9CLOT
	agilent_162642	0.000694444	1	108.607	-5.19144e+11	5.19144e+11	0	5.55556		UniRef90_P06177	68	WP_020438185.1 strains_non_MPA_non_topgraph_cdhit70_190118.csv	Flagellin n=155 Tax=Salmonella TaxID=590 RepID=FLIC_SALMU
	agilent_162437	0.000694444	1	108.607	-5.19144e+11	5.19144e+11	0	5.55556		UniRef90_Q06971	69	WP_000079833.1 strains_non_MPA_non_topgraph_cdhit70_190118.csv	Flagellin n=259 Tax=Salmonella TaxID=590 RepID=FLIC_SALDU
	agilent_167179	0.000694444	1	108.607	-5.19144e+11	5.19144e+11	0	5.55556		UniRef90_R5WFA2	70	MH0379_GL0128099 MPA_PNP_EM_seqs_non_topgraph_seqs_final_210318.csv	Flagellin n=4 Tax=Clostridiales TaxID=186802 RepID=R5WFA2_9CLOT
	agilent_237936	0.000694444	1	108.607	-5.19144e+11	5.19144e+11	0	5.55556		UniRef90_A1JSQ1	71	VFG002321(gb|YP_001006728) (fliC) flagellin [Flagella (VF0394)] [Yersinia enterocolitica subsp. enterocolitica 8081]	Flagellin n=55 Tax=Yersinia TaxID=444888 RepID=A1JSQ1_YERE8
	agilent_140310	0.000694444	1	108.607	-5.19144e+11	5.19144e+11	0	5.55556		UniRef90_Q06971	72	WP_000079833.1 strains_non_MPA_non_topgraph_cdhit70_190118.csv	Flagellin n=259 Tax=Salmonella TaxID=590 RepID=FLIC_SALDU
