# Supplementary material for: Systemic antibody responses against bacterial and viral antigens associate with fatigue in patients with inflammatory bowel disease
Source: iScience. 2026 Jul 20;29(8):116828. doi: 10.1016/j.isci.2026.116828 (PMC13393791; doi:10.1016/j.isci.2026.116828)
Supplement: Table S40. Logistic regression results for the association between fatigue status and flagellin-targeting antibodies from Vogl et al. — 19 in the remission CD cohort comparing high fatigue (Q4) with low-to-moderate fatigue (<Q4) [file mmc40.xlsx]

## Sheet: Table S40
	Table S40. Logistic regression results for the association between fatigue status (Q4: n = 25; <Q4: n = 35) and only the flagellin-targeting antibodies from Vogl et al. , Sci. Adv. 2022 (DOI:10.1126/sciadv.abq2422) in the CD remission subgroup. Models were adjusted for age, sex, and smoking. Yellow-colored cells indicate nominal significance (p < 0.05), and orange cells indicate p < 0.1.
	Peptide-ID	Benjamini-Hochberg value	P-Value	Regression Coefficient	Lower Confidence Interval Value	Upper Confidence Interval Value	% of individuals with peptide present in lesser fatigued group (<Q4)	% of individuals with peptide present in higher fatigued group (Q4)	Fold Change	UniRef-ID	Rank based on P-Value	Peptide Name	Function according to Universal Protein Reference database (UniRef)
	agilent_113561	7.98943e-05	0.115048	2.09572	-0.510743	4.70219	4.54545	13.0435	2.86957	UniRef90_A0A354D3V1	1	MH0436_GL0046035 MPA_PNP_EM_seqs_non_topgraph_seqs_final_210318.csv	Flagellin n=2 Tax=Clostridiales TaxID=186802 RepID=A0A354D3V1_9FIRM
	agilent_177201	0.000114313	0.164611	0.984966	-0.40415	2.37408	50	73.913	1.47826	UniRef90_G2T5W2	2	MH0268_GL0121737 MPA_PNP_EM_seqs_non_topgraph_seqs_final_210318.csv	Flagellin n=3 Tax=Roseburia TaxID=841 RepID=G2T5W2_ROSHA
	agilent_114167	0.000121745	0.175313	-1.30858	-3.20095	0.583783	27.2727	13.0435	0.478261	UniRef90_A0A173S481	3	MH0160_GL0068275 MPA_PNP_EM_seqs_non_topgraph_seqs_final_210318.csv	Flagellin n=15 Tax=Lachnospiraceae TaxID=186803 RepID=A0A173S481_9FIRM
	agilent_126599	0.000149883	0.215832	0.93716	-0.546897	2.42122	59.0909	82.6087	1.39799	UniRef90_A0A354D669	4	MH0193_GL0075334 MPA_PNP_EM_seqs_non_topgraph_seqs_final_210318.csv	Flagellin n=1 Tax=Lachnospiraceae bacterium TaxID=1898203 RepID=A0A354D669_9FIRM
	agilent_12512	0.000170853	0.246029	1.51402	-1.044	4.07204	4.54545	13.0435	2.86957	UniRef90_Q7DBI0	5	NP_310689.1 strains_non_MPA_non_topgraph_cdhit70_190118.csv	Flagellin n=88 Tax=Bacteria TaxID=2 RepID=Q7DBI0_ECO57
	agilent_73399	0.000185434	0.267024	-0.814825	-2.25367	0.624015	45.4545	39.1304	0.86087	UniRef90_A0A354D669	6	MH0193_GL0075334 MPA_PNP_EM_seqs_non_topgraph_seqs_final_210318.csv	Flagellin n=1 Tax=Lachnospiraceae bacterium TaxID=1898203 RepID=A0A354D669_9FIRM
	agilent_91287	0.000189209	0.272461	-0.912964	-2.5435	0.717576	31.8182	17.3913	0.546584	UniRef90_R5DW89	7	MH0021_GL0008491 MPA_PNP_EM_seqs_non_topgraph_seqs_final_210318.csv	Flagellin n=2 Tax=Eubacterium TaxID=1730 RepID=R5DW89_9FIRM
	agilent_119378	0.000192352	0.276987	-0.88218	-2.47267	0.708309	31.8182	21.7391	0.68323	UniRef90_D4KUB5	8	SZEY-64A_GL0055442 MPA_PNP_EM_seqs_non_topgraph_seqs_final_210318.csv	Flagellin n=6 Tax=Roseburia TaxID=841 RepID=D4KUB5_9FIRM
	agilent_135214	0.000203075	0.292427	1.43793	-1.23899	4.11486	4.54545	8.69565	1.91304	UniRef90_A0A379XTI8	9	WP_021294045.1 (1/1) non_MPA_topgraph_sampling_040218.csv	Putative flagellin structural protein n=133 Tax=Enterobacteriaceae TaxID=543 RepID=A0A379XTI8_SALER
	agilent_12513	0.000203978	0.293729	1.4691	-1.27323	4.21143	4.54545	13.0435	2.86957	UniRef90_Q06971	10	WP_000079833.1 strains_non_MPA_non_topgraph_cdhit70_190118.csv	Flagellin n=259 Tax=Salmonella TaxID=590 RepID=FLIC_SALDU
	agilent_12509	0.000203978	0.293729	1.4691	-1.27323	4.21143	4.54545	13.0435	2.86957	UniRef90_P06177	11	WP_020438185.1 strains_non_MPA_non_topgraph_cdhit70_190118.csv	Flagellin n=155 Tax=Salmonella TaxID=590 RepID=FLIC_SALMU
	agilent_12510	0.000203978	0.293729	1.4691	-1.27323	4.21143	4.54545	13.0435	2.86957	UniRef90_Q09012	12	WP_000079828.1 strains_non_MPA_non_topgraph_cdhit70_190118.csv	Flagellin n=54 Tax=Enterobacteriaceae TaxID=543 RepID=Q09012_SHISO
	agilent_237936	0.000225962	0.325386	2.01794	-2.00371	6.03959	4.54545	4.34783	0.956522	UniRef90_A1JSQ1	13	VFG002321(gb|YP_001006728) (fliC) flagellin [Flagella (VF0394)] [Yersinia enterocolitica subsp. enterocolitica 8081]	Flagellin n=55 Tax=Yersinia TaxID=444888 RepID=A1JSQ1_YERE8
	agilent_126605	0.00026401	0.380175	-0.920621	-2.97673	1.13548	18.1818	13.0435	0.717391	UniRef90_R7C7Y1	14	MH0003_GL0115482 MPA_PNP_EM_seqs_non_topgraph_seqs_final_210318.csv	Flagellin n=5 Tax=Clostridiales TaxID=186802 RepID=R7C7Y1_9CLOT
	agilent_140310	0.000268632	0.38683	1.2199	-1.543	3.98281	4.54545	8.69565	1.91304	UniRef90_Q06971	15	WP_000079833.1 strains_non_MPA_non_topgraph_cdhit70_190118.csv	Flagellin n=259 Tax=Salmonella TaxID=590 RepID=FLIC_SALDU
	agilent_139934	0.000287639	0.4142	-1.10906	-3.7712	1.55309	13.6364	4.34783	0.318841	UniRef90_A0A174MPU4	16	T2D-189A_GL0064880 MPA_PNP_EM_seqs_non_topgraph_seqs_final_210318.csv	Flagellin n=3 Tax=Clostridiales TaxID=186802 RepID=A0A174MPU4_9FIRM
	agilent_129839	0.00028799	0.414706	-0.56038	-1.90696	0.7862	63.6364	56.5217	0.888199	UniRef90_A0A3D2TUV9	17	MH0172_GL0065659 MPA_PNP_EM_seqs_non_topgraph_seqs_final_210318.csv	Flagellin n=7 Tax=Clostridiales TaxID=186802 RepID=A0A3D2TUV9_9FIRM
	agilent_129843	0.000306385	0.441194	-0.639349	-2.26638	0.987677	27.2727	21.7391	0.797101	UniRef90_A0A1C5XGK9	18	MH0007_GL0015775 MPA_PNP_EM_seqs_non_topgraph_seqs_final_210318.csv	Flagellin n=12 Tax=root TaxID=1 RepID=A0A1C5XGK9_9CLOT
	agilent_73398	0.000316899	0.456335	-0.616246	-2.23771	1.00522	27.2727	21.7391	0.797101	UniRef90_A0A173T8R6	19	MH0001_GL0000932 MPA_PNP_EM_seqs_non_topgraph_seqs_final_210318.csv	Flagellin n=6 Tax=Roseburia TaxID=841 RepID=A0A173T8R6_9FIRM
	agilent_79810	0.000347272	0.500071	-0.448459	-1.75183	0.854911	54.5455	43.4783	0.797101	UniRef90_R7HD48	20	MH0113_GL0055733 MPA_PNP_EM_seqs_non_topgraph_seqs_final_210318.csv	Flagellin n=1 Tax=Eubacterium sp. CAG:38 TaxID=1262889 RepID=R7HD48_9FIRM
	agilent_73395	0.000355071	0.511302	-0.588805	-2.34583	1.16822	22.7273	17.3913	0.765217	UniRef90_A0A173VM56	21	MH0044_GL0005871 MPA_PNP_EM_seqs_non_topgraph_seqs_final_210318.csv	Flagellin n=8 Tax=Roseburia TaxID=841 RepID=A0A173VM56_9FIRM
	agilent_73128	0.000374512	0.539297	0.417994	-0.916561	1.75255	54.5455	65.2174	1.19565	UniRef90_R5E067	22	MH0010_GL0007892 MPA_PNP_EM_seqs_non_topgraph_seqs_final_210318.csv	Flagellin n=2 Tax=Eubacterium TaxID=1730 RepID=R5E067_9FIRM
	agilent_45732	0.000377479	0.54357	1.03944	-2.31451	4.39339	4.54545	4.34783	0.956522	UniRef90_D4KRT3	23	MH0039_GL0003639 MPA_PNP_EM_seqs_non_topgraph_seqs_final_210318.csv	Uncharacterized protein n=9 Tax=Roseburia TaxID=841 RepID=D4KRT3_9FIRM
	agilent_72400	0.000392169	0.564724	-0.394986	-1.73939	0.949415	50	47.8261	0.956522	UniRef90_A0A0Q1HMM5	24	MH0316_GL0084816 MPA_PNP_EM_seqs_non_topgraph_seqs_final_210318.csv	Flagellin n=6 Tax=Clostridiales TaxID=186802 RepID=A0A0Q1HMM5_9FIRM
	agilent_131887	0.000392902	0.565779	-0.43947	-1.93934	1.0604	77.2727	73.913	0.956522	UniRef90_C4ZDZ6	25	WP_012744138.1 MPA_PNP_EM_seqs_non_topgraph_seqs_final_210318.csv	Flagellin n=1 Tax=Agathobacter rectalis (strain ATCC 33656 / DSM 3377 / JCM 17463 / KCTC 5835 / VPI 0990) TaxID=515619 RepID=C4ZDZ6_AGARV
	agilent_56259	0.000395073	0.568905	-0.406121	-1.8034	0.991161	72.7273	65.2174	0.896739	UniRef90_A0A174IP95	26	T2D-105A_GL0053933 MPA_PNP_EM_seqs_non_topgraph_seqs_final_210318.csv	Flagellin n=3 Tax=Clostridiales TaxID=186802 RepID=A0A174IP95_9FIRM
	agilent_73129	0.000399534	0.575329	-0.417361	-1.87752	1.0428	36.3636	39.1304	1.07609	UniRef90_R5NUP6	27	MH0437_GL0231446 MPA_PNP_EM_seqs_non_topgraph_seqs_final_210318.csv	Flagellin n=6 Tax=Clostridiales TaxID=186802 RepID=R5NUP6_9CLOT
	agilent_229487	0.000418725	0.602964	-0.550439	-2.62456	1.52369	13.6364	13.0435	0.956522	UniRef90_Q5WVT8	28	VFG002005(gb|YP_095785) (fliG) flagellar motor switch protein G [Flagella (VF0157)] [Legionella pneumophila subsp. pneumophila str. Philadelphia 1]	Flagellar motor switch protein FliG n=11 Tax=Legionella TaxID=445 RepID=Q5WVT8_LEGPL
	agilent_239127	0.000419735	0.604419	-1.03118	-4.93244	2.87008	9.09091	8.69565	0.956522	UniRef90_A0A0E1NMC8	29	VFG002348(gb|YP_001006761) (flgE) flagellar hook protein FlgE [Flagella (VF0394)] [Yersinia enterocolitica subsp. enterocolitica 8081]	Flagellar hook protein FlgE n=21 Tax=Yersinia TaxID=444888 RepID=A0A0E1NMC8_YEREN
	agilent_43110	0.000420329	0.605274	-0.350667	-1.68049	0.979157	45.4545	39.1304	0.86087	UniRef90_A0A1C5VBJ4	30	MH0369_GL0102815 MPA_PNP_EM_seqs_non_topgraph_seqs_final_210318.csv	Flagellin n=16 Tax=Roseburia TaxID=841 RepID=A0A1C5VBJ4_9FIRM
	agilent_131885	0.000421267	0.606624	-0.42247	-2.0306	1.18566	81.8182	78.2609	0.956522	UniRef90_R5E067	31	MH0010_GL0007892 MPA_PNP_EM_seqs_non_topgraph_seqs_final_210318.csv	Flagellin n=2 Tax=Eubacterium TaxID=1730 RepID=R5E067_9FIRM
	agilent_11583	0.000425398	0.612573	-0.352674	-1.71765	1.0123	40.9091	30.4348	0.743961	UniRef90_P11089	32	Flagellar filament 41 kDa core protein	Flagellar filament 41 kDa core protein n=535 Tax=Borreliaceae TaxID=1643685 RepID=FLA1_BORBU
	agilent_129840	0.000427878	0.616144	-0.339596	-1.66727	0.988082	54.5455	47.8261	0.876812	UniRef90_A0A173VM56	33	MH0044_GL0005871 MPA_PNP_EM_seqs_non_topgraph_seqs_final_210318.csv	Flagellin n=8 Tax=Roseburia TaxID=841 RepID=A0A173VM56_9FIRM
	agilent_72410	0.000428439	0.616952	-0.354519	-1.74372	1.03468	36.3636	34.7826	0.956522	UniRef90_A0A1C5XGK9	34	MH0007_GL0015775 MPA_PNP_EM_seqs_non_topgraph_seqs_final_210318.csv	Flagellin n=12 Tax=root TaxID=1 RepID=A0A1C5XGK9_9CLOT
	agilent_131883	0.000431032	0.620686	-0.353485	-1.75346	1.04649	72.7273	65.2174	0.896739	UniRef90_R5NUP6	35	MH0437_GL0231446 MPA_PNP_EM_seqs_non_topgraph_seqs_final_210318.csv	Flagellin n=6 Tax=Clostridiales TaxID=186802 RepID=R5NUP6_9CLOT
	agilent_214044	0.000450122	0.648175	-0.302324	-1.60091	0.996263	54.5455	47.8261	0.876812	UniRef90_A0A173T8A2	36	V1.CD15-3_GL0052858 MPA_PNP_EM_seqs_non_topgraph_seqs_final_210318.csv	Flagellin n=21 Tax=Clostridiales TaxID=186802 RepID=A0A173T8A2_9FIRM
	agilent_128883	0.000454347	0.65426	-0.335305	-1.80272	1.13211	77.2727	69.5652	0.900256	UniRef90_A0A174Z6Y0	37	MH0077_GL0059567 MPA_PNP_EM_seqs_non_topgraph_seqs_final_210318.csv	Flagellin n=3 Tax=Eubacterium TaxID=1730 RepID=A0A174Z6Y0_9FIRM
	agilent_126598	0.000470208	0.677099	-0.312543	-1.78357	1.15848	36.3636	34.7826	0.956522	UniRef90_A0A0Q1HMM5	38	MH0316_GL0084816 MPA_PNP_EM_seqs_non_topgraph_seqs_final_210318.csv	Flagellin n=6 Tax=Clostridiales TaxID=186802 RepID=A0A0Q1HMM5_9FIRM
	agilent_162437	0.000479289	0.690176	0.604205	-2.36663	3.57504	4.54545	4.34783	0.956522	UniRef90_Q06971	39	WP_000079833.1 strains_non_MPA_non_topgraph_cdhit70_190118.csv	Flagellin n=259 Tax=Salmonella TaxID=590 RepID=FLIC_SALDU
	agilent_162642	0.000479289	0.690176	0.604205	-2.36663	3.57504	4.54545	4.34783	0.956522	UniRef90_P06177	40	WP_020438185.1 strains_non_MPA_non_topgraph_cdhit70_190118.csv	Flagellin n=155 Tax=Salmonella TaxID=590 RepID=FLIC_SALMU
	agilent_130111	0.000491031	0.707084	-0.287882	-1.78942	1.21365	36.3636	26.087	0.717391	UniRef90_D4S2X1	41	MH0005_GL0011337 MPA_PNP_EM_seqs_non_topgraph_seqs_final_210318.csv	Flagellin n=3 Tax=Butyrivibrio TaxID=830 RepID=D4S2X1_9FIRM
	agilent_73215	0.00050623	0.728972	0.230588	-1.07375	1.53493	45.4545	56.5217	1.24348	UniRef90_A0A173T5V3	42	MH0260_GL0103278 MPA_PNP_EM_seqs_non_topgraph_seqs_final_210318.csv	Flagellin n=2 Tax=Roseburia faecis TaxID=301302 RepID=A0A173T5V3_9FIRM
	agilent_50247	0.000514012	0.740178	-0.21901	-1.51342	1.07541	50	43.4783	0.869565	UniRef90_A0A354D3V1	43	MH0436_GL0046035 MPA_PNP_EM_seqs_non_topgraph_seqs_final_210318.csv	Flagellin n=2 Tax=Clostridiales TaxID=186802 RepID=A0A354D3V1_9FIRM
	agilent_166348	0.000529026	0.761797	0.223987	-1.2243	1.67227	27.2727	26.087	0.956522	UniRef90_A0A354D3V1	44	MH0436_GL0046035 MPA_PNP_EM_seqs_non_topgraph_seqs_final_210318.csv	Flagellin n=2 Tax=Clostridiales TaxID=186802 RepID=A0A354D3V1_9FIRM
	agilent_167179	0.000540254	0.777965	-0.371906	-2.957	2.21319	9.09091	4.34783	0.478261	UniRef90_R5WFA2	45	MH0379_GL0128099 MPA_PNP_EM_seqs_non_topgraph_seqs_final_210318.csv	Flagellin n=4 Tax=Clostridiales TaxID=186802 RepID=R5WFA2_9CLOT
	agilent_50246	0.000553496	0.797034	-0.173961	-1.49967	1.15175	59.0909	56.5217	0.956522	UniRef90_R5LM81	46	MH0092_GL0010172 MPA_PNP_EM_seqs_non_topgraph_seqs_final_210318.csv	Flagellin n=2 Tax=Clostridiales TaxID=186802 RepID=R5LM81_9FIRM
	agilent_206701	0.000565586	0.814443	-0.170546	-1.59477	1.25368	72.7273	69.5652	0.956522	UniRef90_D4KUB5	47	SZEY-64A_GL0055442 MPA_PNP_EM_seqs_non_topgraph_seqs_final_210318.csv	Flagellin n=6 Tax=Roseburia TaxID=841 RepID=D4KUB5_9FIRM
	agilent_72399	0.000580374	0.835739	0.183015	-1.54695	1.91298	18.1818	21.7391	1.19565	UniRef90_R5NUV8	48	MH0002_GL0061182 MPA_PNP_EM_seqs_non_topgraph_seqs_final_210318.csv	Flagellin n=7 Tax=Clostridiales TaxID=186802 RepID=R5NUV8_9CLOT
	agilent_219870	0.000587295	0.845705	-0.130509	-1.44495	1.18394	59.0909	60.8696	1.0301	UniRef90_Q48824	49	VFG001854(gb|YP_095369) (fliC) flagellin [Flagella (VF0157)] [Legionella pneumophila subsp. pneumophila str. Philadelphia 1]	Flagellin n=45 Tax=Legionellaceae TaxID=444 RepID=Q48824_LEGPN
	agilent_73216	0.000595787	0.857934	0.124928	-1.24293	1.49279	63.6364	69.5652	1.09317	UniRef90_C0FTT4	50	WP_007886088.1 MPA_PNP_EM_seqs_non_topgraph_seqs_final_210318.csv	Flagellin n=5 Tax=Roseburia inulinivorans TaxID=360807 RepID=C0FTT4_9FIRM
	agilent_131884	0.000608494	0.876232	0.107613	-1.24661	1.46183	63.6364	65.2174	1.02484	UniRef90_A0A173UAU5	51	WP_007884712.1 MPA_PNP_EM_seqs_non_topgraph_seqs_final_210318.csv	Flagellin n=3 Tax=Roseburia inulinivorans TaxID=360807 RepID=A0A173UAU5_9FIRM
	agilent_232048	0.000620206	0.893096	-0.105192	-1.63936	1.42897	27.2727	21.7391	0.797101	UniRef90_Q48824	52	VFG001854(gb|YP_095369) (fliC) flagellin [Flagella (VF0157)] [Legionella pneumophila subsp. pneumophila str. Philadelphia 1]	Flagellin n=45 Tax=Legionellaceae TaxID=444 RepID=Q48824_LEGPN
	agilent_129819	0.000625032	0.900047	-0.0853652	-1.41745	1.24672	63.6364	60.8696	0.956522	UniRef90_R7HD48	53	MH0113_GL0055733 MPA_PNP_EM_seqs_non_topgraph_seqs_final_210318.csv	Flagellin n=1 Tax=Eubacterium sp. CAG:38 TaxID=1262889 RepID=R7HD48_9FIRM
	agilent_90413	0.0006317	0.909648	-0.0761049	-1.39052	1.23831	59.0909	60.8696	1.0301	UniRef90_A0A1C5VBJ4	54	MH0369_GL0102815 MPA_PNP_EM_seqs_non_topgraph_seqs_final_210318.csv	Flagellin n=16 Tax=Roseburia TaxID=841 RepID=A0A1C5VBJ4_9FIRM
	agilent_73396	0.000638993	0.920149	-0.0728042	-1.49624	1.35064	31.8182	39.1304	1.22981	UniRef90_A0A3D2TUV9	55	MH0172_GL0065659 MPA_PNP_EM_seqs_non_topgraph_seqs_final_210318.csv	Flagellin n=7 Tax=Clostridiales TaxID=186802 RepID=A0A3D2TUV9_9FIRM
	agilent_73213	0.000644454	0.928014	-0.065261	-1.48107	1.35055	31.8182	34.7826	1.09317	UniRef90_A0A173UAU5	56	WP_007884712.1 MPA_PNP_EM_seqs_non_topgraph_seqs_final_210318.csv	Flagellin n=3 Tax=Roseburia inulinivorans TaxID=360807 RepID=A0A173UAU5_9FIRM
	agilent_131888	0.000645567	0.929616	-0.060027	-1.39201	1.27195	63.6364	60.8696	0.956522	UniRef90_C0FTT4	57	WP_007886088.1 MPA_PNP_EM_seqs_non_topgraph_seqs_final_210318.csv	Flagellin n=5 Tax=Roseburia inulinivorans TaxID=360807 RepID=C0FTT4_9FIRM
	agilent_131886	0.000646125	0.930421	-0.0611995	-1.43494	1.31254	68.1818	65.2174	0.956522	UniRef90_A0A173T5V3	58	MH0260_GL0103278 MPA_PNP_EM_seqs_non_topgraph_seqs_final_210318.csv	Flagellin n=2 Tax=Roseburia faecis TaxID=301302 RepID=A0A173T5V3_9FIRM
	agilent_32166	0.00065028	0.936403	0.0541367	-1.27565	1.38393	36.3636	43.4783	1.19565	UniRef90_A0A174IP95	59	T2D-105A_GL0053933 MPA_PNP_EM_seqs_non_topgraph_seqs_final_210318.csv	Flagellin n=3 Tax=Clostridiales TaxID=186802 RepID=A0A174IP95_9FIRM
	agilent_12511	0.000659434	0.949585	-0.120962	-3.8706	3.62868	4.54545	4.34783	0.956522	UniRef90_Q9S0U1	60	WP_000079699.1 strains_non_MPA_non_topgraph_cdhit70_190118.csv	Flagellin n=50 Tax=Enterobacteriaceae TaxID=543 RepID=Q9S0U1_ECOLX
	agilent_73214	0.000662026	0.953317	0.039142	-1.27132	1.3496	40.9091	43.4783	1.0628	UniRef90_C4ZDZ6	61	WP_012744138.1 MPA_PNP_EM_seqs_non_topgraph_seqs_final_210318.csv	Flagellin n=1 Tax=Agathobacter rectalis (strain ATCC 33656 / DSM 3377 / JCM 17463 / KCTC 5835 / VPI 0990) TaxID=515619 RepID=C4ZDZ6_AGARV
	agilent_73127	0.000684374	0.985499	0.0120662	-1.28911	1.31324	50	56.5217	1.13043	UniRef90_A0A416JDV1	62	MH0250_GL0256152 MPA_PNP_EM_seqs_non_topgraph_seqs_final_210318.csv	Flagellin (Fragment) n=1 Tax=Clostridium sp. AM49-4BH TaxID=2293035 RepID=A0A416JDV1_9CLOT
	agilent_16426	0.000693649	0.998854	-19.232	-26268.5	26230.1	9.09091	0	0	UniRef90_A0A174ZBF0	63	MH0002_GL0055178 MPA_PNP_EM_seqs_non_topgraph_seqs_final_210318.csv	Flagellar hook-associated protein 2 n=11 Tax=root TaxID=1 RepID=A0A174ZBF0_9FIRM
	agilent_124801	0.000693652	0.998859	-18.2602	-25054.9	25018.3	4.54545	0	0	UniRef90_A0AGG6	64	WP_003721832.1 strains_non_MPA_non_topgraph_cdhit70_190118.csv	Flagellar basal-body rod protein FlgC n=51 Tax=Listeria TaxID=1637 RepID=A0AGG6_LISW6
	agilent_140424	0.000693741	0.998987	-21.2372	-32804.8	32762.3	9.09091	0	0	UniRef90_Q08860	65	NP_707809.1 strains_non_MPA_non_topgraph_cdhit70_190118.csv	Flagellin n=40 Tax=Enterobacteriaceae TaxID=543 RepID=FLIC_SHIFL
	agilent_179632	0.000693754	0.999006	-19.9884	-31462.8	31422.8	4.54545	0	0	UniRef90_UPI0008DA98AF	66	SZEY-104A_GL0018364 MPA_PNP_EM_seqs_non_topgraph_seqs_final_210318.csv	flagellar filament capping protein FliD n=1 Tax=Romboutsia timonensis TaxID=1776391 RepID=UPI0008DA98AF
	agilent_205324	0.00069444	0.999993	-8.26423	-1.89991e+06	1.89989e+06	0	0		UniRef90_G2T5W2	67	MH0268_GL0121737 MPA_PNP_EM_seqs_non_topgraph_seqs_final_210318.csv	Flagellin n=3 Tax=Roseburia TaxID=841 RepID=G2T5W2_ROSHA
	agilent_71860	0.00069444	0.999993	-8.26423	-1.89991e+06	1.89989e+06	0	0		UniRef90_A0A174IP95	68	T2D-105A_GL0053933 MPA_PNP_EM_seqs_non_topgraph_seqs_final_210318.csv	Flagellin n=3 Tax=Clostridiales TaxID=186802 RepID=A0A174IP95_9FIRM
	agilent_40576	0.00069444	0.999993	-8.26423	-1.89991e+06	1.89989e+06	0	0		UniRef90_G2T5W2	69	MH0268_GL0121737 MPA_PNP_EM_seqs_non_topgraph_seqs_final_210318.csv	Flagellin n=3 Tax=Roseburia TaxID=841 RepID=G2T5W2_ROSHA
	agilent_132876						0	8.69565		UniRef90_G2T5W2	70	MH0268_GL0121737 MPA_PNP_EM_seqs_non_topgraph_seqs_final_210318.csv	Flagellin n=3 Tax=Roseburia TaxID=841 RepID=G2T5W2_ROSHA
	agilent_223802						13.6364	0	0	UniRef90_Q5WVT8	71	VFG002005(gb|YP_095785) (fliG) flagellar motor switch protein G [Flagella (VF0157)] [Legionella pneumophila subsp. pneumophila str. Philadelphia 1]	Flagellar motor switch protein FliG n=11 Tax=Legionella TaxID=445 RepID=Q5WVT8_LEGPL
	agilent_127282						0	8.69565		UniRef90_A0A1C5UPB7	72	MH0099_GL0121059 MPA_PNP_EM_seqs_non_topgraph_seqs_final_210318.csv	Flagellin n=16 Tax=Roseburia TaxID=841 RepID=A0A1C5UPB7_9FIRM
